# Supplementary material for: Correct and stable sorting for overflow streaming data with a limited storage size and a uniprocessor
Source: PeerJ Comput Sci. 2021 Feb 12;7:e355. doi: 10.7717/peerj-cs.355 (PMC7959636; doi:10.7717/peerj-cs.355)
Supplement: Supplemental Information 1 [file peerj-cs-07-355-s001.txt]

0
1
0
0
0
1
6
4
5
6
0
0
3
6
6
0
6
0
0
4
0
6
2
1
0
0
0
3
0
6
6
6
1
1
0
3
6
6
0
0
0
0
1
0
0
6
0
0
0
2
0
3
6
6
0
0
0
2
1
1
0
4
1
2
6
0
0
1
6
0
1
0
6
0
4
0
6
6
6
0
1
0
1
6
0
3
3
0
0
3
6
0
0
3
0
0
6
6
0
6
0
6
0
2
0
0
3
0
0
0
0
0
6
0
0
1
4
0
3
0
3
0
3
0
6
6
1
1
4
0
5
0
5
0
0
6
0
0
0
0
1
1
0
3
0
6
1
1
6
6
1
2
3
6
4
2
2
0
0
1
0
6
6
3
6
0
1
0
3
4
0
4
3
0
6
4
6
6
6
0
0
0
0
4
6
2
3
4
0
3
6
2
1
0
5
2
0
1
4
1
3
0
0
0
4
0
0
6
1
0
0
0
4
4
0
0
2
1
0
3
0
3
2
0
0
1
0
0
4
1
0
5
4
3
1
0
1
3
6
2
1
6
0
0
0
1
0
0
0
0
4
0
5
0
1
0
0
2
2
1
3
6
2
6
6
0
6
2
4
3
6
0
6
3
5
2
1
4
6
3
6
6
0
6
0
2
0
0
0
1
1
0
0
2
0
3
6
0
5
0
5
3
0
6
1
0
6
0
0
0
0
0
1
0
0
0
0
1
0
5
6
4
6
1
6
1
2
2
3
0
6
0
5
1
0
5
5
0
0
4
0
0
1
0
0
0
6
0
2
1
0
0
0
0
2
6
1
0
0
0
6
0
4
3
0
1
0
4
6
2
0
0
0
0
3
0
1
6
0
1
0
0
0
0
3
0
0
4
6
3
0
0
0
2
0
2
6
2
5
0
6
2
3
0
1
0
0
6
6
6
1
0
0
0
6
0
0
0
6
0
6
2
0
4
6
2
1
0
6
3
0
0
1
0
3
6
2
6
0
6
0
2
6
0
3
0
6
0
0
6
0
0
0
6
4
4
2
1
1
0
3
1
1
4
6
0
0
4
6
6
6
4
0
0
0
0
6
6
0
0
3
0
0
0
0
6
1
6
0
1
6
2
6
0
4
0
5
0
6
0
5
0
0
6
3
0
6
3
0
3
0
0
0
0
1
6
0
0
0
0
0
0
0
0
0
5
0
0
0
1
1
1
3
0
2
0
1
2
0
5
6
4
1
0
0
6
0
0
0
6
0
6
1
1
6
0
0
0
0
0
3
0
6
0
0
1
1
0
6
2
0
6
0
1
6
0
0
0
6
5
0
1
0
1
6
6
0
4
3
1
0
1
0
0
6
0
1
0
0
0
4
4
2
1
0
6
0
6
0
0
0
0
6
6
0
4
3
0
1
0
0
6
3
0
2
1
6
0
4
6
0
6
0
5
6
0
1
6
2
0
6
0
4
3
3
1
6
0
0
0
1
0
0
1
0
5
0
0
0
0
6
0
1
0
0
4
0
1
3
0
0
0
1
6
2
0
5
0
1
0
0
1
0
5
0
0
3
0
2
0
1
0
0
1
6
0
0
1
0
6
0
4
0
6
1
6
0
6
0
5
0
0
0
6
6
4
6
0
0
0
0
6
5
3
0
5
1
3
4
6
0
0
0
4
1
1
0
0
0
0
0
0
0
0
6
6
0
4
3
6
6
2
6
0
0
6
0
4
1
2
3
6
6
1
6
2
6
6
0
0
5
0
3
1
0
1
0
3
0
6
4
6
0
0
4
6
0
0
0
0
2
4
3
0
6
0
4
0
6
6
5
0
6
5
6
6
0
2
0
5
0
2
3
4
0
0
1
6
6
0
0
6
1
1
0
2
0
0
6
1
1
3
2
3
0
6
1
0
5
6
0
1
0
0
6
3
5
0
0
0
6
0
6
6
3
2
2
0
3
0
5
0
0
2
3
1
0
6
3
0
4
0
0
0
2
6
4
0
3
0
5
6
1
6
0
6
0
6
0
1
1
1
0
2
1
3
0
0
3
0
1
1
2
6
0
1
0
0
6
0
6
6
0
2
6
0
3
0
0
1
0
6
0
0
0
6
6
0
1
2
1
0
6
0
1
0
6
0
0
6
0
0
4
1
2
6
3
6
0
3
4
0
1
2
0
0
4
4
4
0
6
1
0
0
0
6
6
3
0
6
6
0
0
6
0
5
6
0
0
4
6
0
0
3
0
4
0
6
3
0
0
0
4
3
0
0
1
2
6
0
0
1
5
1
0
4
6
6
4
6
0
2
0
0
6
0
0
1
6
3
0
0
3
2
0
3
2
0
6
0
0
0
4
4
0
6
1
0
3
0
2
0
0
6
0
0
6
6
6
0
0
6
0
6
3
4
0
1
3
0
2
0
6
1
0
0
6
6
3
0
0
4
0
0
0
3
6
1
0
0
0
0
0
0
3
6
6
0
0
3
0
0
0
6
4
0
2
6
4
0
0
0
6
0
6
4
6
1
1
6
6
6
4
0
0
0
6
1
0
4
6
6
6
0
4
0
0
0
4
3
0
0
6
0
0
4
6
0
6
0
0
3
1
6
0
1
0
0
1
4
1
3
4
0
0
2
0
0
6
0
0
6
0
6
0
6
4
6
1
0
4
0
2
4
1
0
6
1
2
0
3
2
6
0
0
2
1
6
3
0
3
2
0
6
6
3
0
0
1
0
1
0
2
6
0
0
1
0
0
0
0
0
1
1
6
3
4
0
0
6
0
2
2
6
1
6
0
0
4
4
2
2
0
0
0
0
0
0
0
4
0
2
5
0
0
0
0
0
6
1
0
2
0
0
0
0
1
0
0
0
2
6
0
0
0
5
2
0
0
0
0
6
6
5
6
0
6
2
6
0
6
0
0
6
6
0
4
2
0
6
6
6
0
0
6
4
0
1
2
0
6
0
0
6
6
0
5
4
0
6
6
5
1
5
0
4
1
0
2
6
6
1
4
4
1
6
4
1
0
6
1
1
0
0
3
1
0
0
5
1
3
1
0
0
3
6
2
4
6
0
0
0
0
0
0
4
0
6
0
6
0
3
6
1
1
0
0
3
3
0
0
0
4
0
4
3
0
6
6
6
0
0
4
0
0
0
4
3
6
0
0
0
6
6
0
0
1
0
1
0
1
6
0
0
0
2
2
2
0
5
4
0
0
6
6
4
1
4
0
0
5
0
0
6
0
6
0
4
0
4
1
0
6
3
6
0
0
0
0
1
6
0
0
0
2
5
0
6
6
0
6
0
4
3
0
0
3
4
0
0
0
0
0
0
0
5
1
2
0
5
4
6
3
0
0
6
0
6
0
0
2
6
6
3
3
0
0
0
0
6
0
3
0
6
0
0
0
4
0
0
6
4
2
0
1
6
0
0
0
0
3
6
0
3
0
6
1
0
6
1
0
0
0
2
6
6
6
6
0
0
0
4
6
6
0
6
6
0
2
6
0
0
0
2
3
1
0
0
1
6
1
6
0
6
0
2
1
6
0
5
0
0
0
0
6
1
5
0
6
0
0
6
6
4
6
0
1
1
0
4
2
0
6
6
0
0
4
6
2
6
6
1
0
6
0
0
0
0
3
3
2
6
4
4
4
6
6
0
0
5
0
0
0
6
6
6
3
0
2
6
0
0
6
0
1
0
1
6
0
0
3
0
4
0
6
2
1
3
6
2
0
4
3
6
0
0
2
0
0
1
3
0
0
0
0
0
6
1
0
2
0
0
4
0
4
6
4
1
0
6
0
0
0
1
0
4
0
6
0
0
1
0
0
0
6
0
1
2
1
0
0
6
1
0
0
0
0
4
0
4
6
3
1
1
0
0
6
0
1
0
0
0
6
2
6
2
0
0
4
0
6
6
1
6
6
4
0
0
6
3
6
0
6
0
6
1
0
0
0
2
0
0
0
3
3
4
6
4
0
3
0
0
0
0
2
4
0
3
3
6
0
0
0
0
6
0
1
1
6
6
4
0
0
3
6
6
0
0
0
0
6
0
0
0
0
0
0
2
6
0
0
0
0
3
6
1
0
0
4
0
0
3
0
5
6
0
0
3
0
6
2
4
6
0
1
0
1
0
1
0
3
6
0
1
0
6
0
3
0
0
1
3
1
6
0
0
0
0
4
0
4
1
4
3
2
3
0
6
4
4
2
0
1
3
6
0
5
6
0
0
6
0
2
0
6
6
6
6
6
3
4
0
0
6
1
0
4
6
1
0
6
6
0
0
3
0
0
4
0
0
0
4
6
6
0
0
1
0
0
6
2
1
0
4
0
0
6
1
0
1
0
5
3
5
1
3
6
0
4
6
0
0
1
0
6
0
1
4
6
3
3
0
3
0
6
6
6
0
0
2
3
0
6
1
0
1
1
1
0
0
0
0
0
6
4
3
6
3
0
0
0
4
2
6
0
2
1
0
0
1
1
0
6
3
0
0
0
6
0
6
0
0
1
6
4
6
1
1
3
0
6
6
0
0
6
6
0
6
0
0
4
0
3
0
0
6
0
3
6
0
0
2
6
0
0
6
4
1
6
1
4
0
6
0
6
0
6
6
0
6
3
4
4
0
0
0
6
0
0
6
1
0
6
0
1
1
2
5
0
6
0
0
6
2
3
6
0
1
0
6
0
0
2
3
0
0
0
0
4
2
0
6
0
0
0
0
0
6
6
1
0
3
0
6
0
0
0
6
0
0
6
0
1
3
0
0
2
1
0
0
0
6
6
6
1
0
1
1
0
0
0
6
0
6
5
0
0
6
0
0
0
0
2
6
3
0
0
6
0
4
4
6
0
0
1
0
6
0
6
0
1
0
4
1
0
0
0
6
0
1
0
1
3
0
1
3
4
3
0
0
0
0
0
1
0
6
1
0
3
5
1
0
6
0
0
2
0
1
0
0
0
4
2
0
6
6
0
0
0
3
6
6
6
0
0
0
0
2
0
0
6
5
6
0
3
0
6
0
0
6
4
0
0
1
0
6
1
0
3
0
0
0
6
0
0
0
3
0
0
1
1
1
0
4
0
6
0
0
1
0
0
0
6
0
1
4
4
0
3
0
1
6
6
0
1
0
0
0
2
4
0
1
2
6
0
0
0
1
0
0
5
0
6
0
6
0
6
0
0
2
0
6
6
3
1
0
0
5
0
5
6
4
0
0
0
5
0
0
3
0
5
0
0
2
0
0
6
5
6
0
0
0
0
0
0
1
6
1
0
3
1
0
4
0
3
0
0
1
5
0
6
0
4
6
0
0
6
3
3
3
0
6
0
6
0
3
0
1
3
0
0
4
0
0
0
0
0
2
6
2
2
0
0
6
6
1
0
0
3
6
0
1
6
6
6
0
4
6
0
0
6
6
0
5
0
4
3
0
0
6
0
0
0
0
4
4
6
1
0
6
4
0
0
0
0
0
0
0
0
0
4
0
2
2
0
1
1
6
0
4
6
0
6
2
0
0
0
5
6
0
0
0
6
0
0
6
0
6
0
0
2
6
5
3
0
0
0
6
0
4
2
1
0
4
6
0
1
0
6
6
1
1
3
1
4
4
0
0
0
6
0
0
6
0
0
0
0
2
0
6
0
1
4
0
3
4
0
0
1
0
6
6
0
0
0
6
5
0
0
5
0
0
6
6
4
0
0
5
0
6
0
2
0
6
3
0
0
0
6
0
0
2
6
0
0
4
4
6
4
0
4
0
4
0
5
3
6
3
4
6
0
0
0
6
0
1
6
0
0
0
0
0
0
0
4
0
4
0
0
0
5
2
6
5
6
1
0
0
0
0
0
0
6
0
4
6
6
0
0
0
0
2
0
3
0
2
4
6
0
0
0
0
0
0
4
1
0
6
0
0
0
0
1
0
1
6
1
0
6
4
0
0
3
1
3
0
6
0
1
3
1
1
1
0
6
6
1
1
0
0
1
0
5
3
3
1
1
0
4
3
5
0
0
4
0
1
6
6
0
2
0
0
6
0
0
6
0
6
0
4
0
0
6
1
0
6
0
1
0
0
0
2
1
0
1
6
0
3
1
6
6
3
6
0
6
1
0
6
6
5
0
0
2
6
3
6
0
4
3
5
4
4
2
4
0
6
4
6
6
0
6
4
0
6
3
6
2
0
0
0
0
0
6
0
2
3
0
0
3
0
1
4
0
1
0
0
4
0
0
1
1
4
0
6
6
4
6
3
0
1
0
0
0
4
0
0
6
0
0
0
6
6
6
0
0
4
1
1
6
1
0
0
3
0
6
6
0
0
0
0
6
1
0
0
0
6
1
1
4
1
0
0
0
0
6
1
0
6
6
0
0
0
2
1
6
1
4
1
0
0
1
0
1
1
0
3
0
6
0
3
0
1
1
6
6
0
0
0
6
6
6
3
0
0
0
0
6
6
1
0
0
0
0
0
3
3
0
6
0
4
4
1
1
1
0
0
0
0
0
3
0
6
2
0
4
1
4
0
0
0
4
0
1
0
0
1
0
0
0
2
6
0
0
4
4
0
1
0
3
0
5
0
0
1
1
0
0
1
0
0
5
0
2
0
6
6
6
1
5
0
3
0
2
1
0
6
2
0
4
6
0
2
0
4
0
6
5
0
6
2
0
0
6
6
5
0
0
6
0
3
0
6
4
6
0
6
0
0
0
0
0
1
5
1
0
0
0
0
0
5
1
0
0
1
1
6
2
0
1
3
6
0
0
0
0
0
3
0
0
0
4
5
0
2
4
1
3
4
2
1
0
1
0
0
6
0
3
0
0
1
6
4
1
0
0
2
1
0
0
6
6
3
6
2
4
6
0
6
2
0
2
1
0
0
0
6
3
3
6
6
0
0
1
0
0
0
1
1
0
1
1
6
2
6
1
6
0
1
3
4
6
0
0
0
0
0
0
0
0
0
4
3
0
0
0
2
1
0
0
0
0
5
0
0
4
0
0
6
6
0
0
0
0
0
0
6
6
0
6
0
0
6
0
2
4
0
0
6
0
0
0
6
1
4
6
0
0
0
0
3
0
0
0
3
0
0
0
0
6
1
0
0
0
0
0
0
6
6
0
0
6
4
6
4
0
6
6
1
6
0
2
0
0
0
0
0
0
0
1
0
4
0
4
4
6
4
0
0
0
0
0
1
1
4
0
1
1
2
6
3
0
6
6
0
3
0
0
0
0
5
0
2
6
0
3
6
0
6
0
3
6
2
6
0
0
0
4
6
0
0
0
6
6
2
0
0
6
0
4
1
0
4
0
0
0
4
0
6
0
1
6
3
1
0
4
6
0
0
0
3
0
4
2
1
0
0
3
6
0
0
3
0
0
0
0
0
4
5
4
6
0
0
4
0
6
0
3
0
6
6
1
0
2
1
0
4
6
6
1
0
0
4
0
0
0
3
1
0
0
4
0
0
6
0
0
1
1
0
0
1
0
0
0
3
3
1
3
6
0
3
0
0
0
5
2
6
0
3
0
3
0
0
4
4
0
1
0
1
6
0
4
6
0
0
2
0
6
0
0
6
3
0
5
6
6
4
0
6
6
2
0
0
1
0
0
0
1
0
0
0
4
0
4
1
2
0
0
0
1
0
0
6
0
4
0
0
6
6
4
6
0
6
1
0
0
0
1
0
0
4
1
4
0
3
2
0
0
0
0
6
3
0
4
0
0
0
2
3
6
0
0
1
0
0
0
6
2
0
0
0
6
0
0
1
0
1
4
0
0
0
3
6
6
0
0
6
0
6
0
0
1
0
0
0
1
6
5
0
0
6
5
0
0
0
1
0
0
0
0
0
1
2
0
0
6
3
0
0
2
0
0
0
0
6
0
2
1
0
0
6
6
0
0
0
3
4
0
0
0
0
1
0
3
0
0
4
0
0
0
6
6
4
0
6
3
2
3
0
6
6
2
0
0
3
4
0
0
0
0
0
2
1
6
6
0
1
6
0
4
3
0
4
6
3
6
1
4
6
6
4
0
0
6
1
0
4
2
0
6
1
0
0
0
6
0
0
6
0
5
0
0
0
1
0
0
1
6
0
1
0
0
6
0
0
0
3
0
0
1
0
0
0
6
0
0
4
6
1
2
0
2
4
4
1
6
0
1
6
6
3
6
0
0
6
0
3
0
6
1
6
1
3
6
0
6
0
6
3
0
0
1
0
0
0
0
1
6
0
0
0
0
5
6
0
1
0
0
4
4
0
0
4
6
5
3
0
0
5
0
1
0
4
5
3
0
1
0
4
0
0
3
5
0
0
1
0
1
5
0
4
1
0
0
1
3
0
0
0
0
0
1
0
0
3
6
6
0
6
0
6
0
0
0
3
6
5
6
1
0
0
0
0
0
0
1
0
3
0
5
0
0
2
0
0
0
2
0
1
0
0
0
4
6
0
1
1
0
0
6
0
0
0
4
0
3
4
1
3
0
0
4
3
2
0
0
0
1
0
4
2
0
0
0
0
3
1
0
2
6
0
0
2
0
6
6
0
4
6
0
5
0
2
0
6
0
1
0
6
6
0
2
0
6
0
6
0
2
0
6
6
0
0
6
2
0
3
4
1
0
0
0
0
0
6
1
6
0
3
0
0
5
4
3
0
3
6
6
0
0
0
6
6
6
0
0
0
3
0
5
0
0
6
0
6
0
6
1
0
0
0
0
0
4
0
4
0
0
0
0
0
0
6
0
6
5
0
0
5
2
4
2
5
0
0
0
6
3
1
0
3
6
1
2
0
0
0
1
0
4
3
4
0
1
2
4
3
0
0
0
0
0
1
1
0
0
0
6
0
1
6
3
0
6
4
0
6
1
6
4
0
1
0
0
0
1
6
1
1
0
0
4
1
4
6
0
0
0
0
0
4
6
0
2
0
4
0
0
6
0
0
3
5
1
0
0
6
2
1
1
0
4
0
0
1
0
4
1
0
1
0
1
0
1
6
6
0
0
4
6
1
6
0
0
0
2
1
0
6
0
6
0
0
6
1
0
0
0
6
6
4
0
6
1
6
0
1
3
0
0
0
0
0
1
4
6
6
6
1
3
6
0
0
1
6
6
0
6
1
0
0
6
3
2
0
6
3
2
0
6
6
2
4
0
0
6
0
0
0
4
0
3
5
0
6
0
6
0
0
0
6
1
0
3
0
4
2
0
0
6
0
5
1
3
0
0
1
0
1
0
6
0
0
3
0
4
6
0
6
0
1
0
6
0
0
0
0
0
0
1
0
1
0
2
1
2
0
2
0
0
6
0
1
0
1
5
6
0
1
1
0
2
0
4
0
5
1
0
6
0
1
0
0
6
3
4
6
0
2
0
0
0
0
0
0
3
0
6
1
0
4
4
0
0
3
0
0
6
2
0
0
0
0
6
6
0
0
6
4
4
0
1
6
0
3
1
0
6
0
0
0
0
3
0
4
0
1
3
1
0
6
0
4
1
6
6
0
0
6
0
0
0
6
6
0
6
0
0
0
0
6
1
0
6
0
3
0
6
0
6
0
0
4
6
0
0
0
0
4
0
0
6
6
0
6
2
6
6
0
2
6
0
1
0
4
0
0
0
1
1
0
1
0
1
0
6
0
0
6
0
6
6
6
0
0
6
3
1
0
0
0
0
3
0
1
0
0
0
0
2
6
0
0
0
1
0
6
0
3
0
5
0
4
0
0
0
6
0
6
0
0
4
2
0
5
6
4
0
0
0
0
0
4
4
4
5
6
1
0
2
4
0
6
5
6
0
0
0
0
1
3
2
6
4
3
3
4
0
0
0
1
0
6
0
6
6
6
4
4
3
1
0
0
0
6
5
0
0
0
6
0
6
6
1
0
0
0
6
0
6
0
6
6
0
4
1
6
1
3
1
6
3
6
0
6
0
6
6
1
0
0
6
6
0
1
0
6
6
0
6
0
6
6
6
0
3
0
3
6
1
4
0
4
0
0
0
6
6
6
6
4
6
1
6
0
0
1
2
1
6
6
4
1
6
6
0
2
2
0
4
0
0
6
1
0
0
0
0
6
3
2
6
1
0
0
5
6
0
1
6
4
4
0
5
0
0
1
0
0
1
3
6
0
6
0
3
0
3
1
2
2
0
0
3
6
1
1
0
0
1
6
6
0
1
0
2
4
2
0
6
6
1
6
3
6
0
0
0
2
6
0
0
6
0
0
4
2
6
6
6
3
4
6
6
3
5
0
4
0
0
0
0
6
6
0
0
0
6
3
6
0
6
1
0
6
0
0
3
0
6
0
2
4
0
0
5
1
0
6
3
0
1
0
6
0
1
1
0
0
1
0
6
3
0
5
0
0
0
6
0
6
0
0
1
2
0
6
0
0
6
6
0
0
4
0
6
0
5
0
0
6
6
0
1
0
1
0
0
1
0
4
4
3
0
0
4
1
1
4
1
2
3
6
0
1
0
2
1
0
1
4
0
5
0
0
0
4
6
4
3
0
2
0
6
0
0
0
0
2
0
0
2
5
6
0
0
0
3
4
0
0
0
1
0
0
6
0
0
0
0
0
6
1
0
0
6
0
0
0
6
0
0
6
6
5
6
0
0
6
0
0
4
0
3
0
0
0
3
6
2
0
1
0
0
3
6
6
6
0
4
0
0
0
0
0
0
4
0
1
6
4
0
6
2
4
3
3
0
0
4
6
2
0
2
6
0
6
0
6
0
4
0
0
4
0
0
1
1
6
0
0
0
0
1
1
0
0
0
0
4
0
3
0
6
0
1
4
1
0
6
6
4
4
0
1
1
3
1
1
1
2
6
1
0
1
0
0
1
0
2
0
0
0
0
0
0
0
1
4
5
4
0
4
0
2
0
0
0
3
1
0
4
0
6
0
2
0
0
0
3
3
4
6
0
0
0
2
0
5
0
1
0
1
0
0
0
6
3
6
4
4
0
0
6
4
4
0
0
0
0
0
1
1
3
6
0
0
5
5
0
0
0
0
6
0
5
0
0
6
0
2
1
0
0
0
0
0
6
0
1
0
1
0
0
0
0
4
0
0
0
0
0
1
1
2
0
0
0
0
6
0
0
0
1
2
3
6
0
0
0
0
0
1
0
3
0
3
4
0
1
4
6
0
2
6
2
5
4
0
1
5
1
0
2
6
0
0
1
0
2
6
0
6
0
1
1
0
0
0
1
0
0
0
0
6
6
0
5
0
3
6
0
3
0
0
1
2
0
1
6
0
6
0
4
0
0
1
6
0
0
6
6
4
0
3
0
1
6
0
0
0
6
4
0
0
6
0
1
0
0
6
6
0
0
0
0
6
4
4
6
4
0
0
0
0
0
1
1
0
1
0
6
0
6
0
2
0
0
4
4
0
0
3
6
0
0
0
0
6
0
0
0
6
6
0
6
0
4
0
5
0
0
0
1
4
0
0
4
6
0
6
4
0
1
0
0
1
3
6
3
6
5
0
1
0
0
0
0
0
0
6
1
0
6
1
2
0
1
0
0
3
0
0
0
4
0
6
3
6
1
6
3
6
0
0
0
3
2
0
0
0
0
6
1
0
4
6
1
0
0
0
6
6
6
3
0
6
0
0
0
1
1
6
6
0
0
0
4
0
6
6
1
0
5
0
0
0
6
6
4
6
1
5
1
2
0
0
0
6
1
4
0
0
0
6
6
4
0
0
1
2
1
0
6
0
0
6
0
5
1
6
0
0
0
0
0
3
0
0
1
6
0
6
0
6
6
0
0
4
2
6
6
0
4
0
0
3
1
1
0
4
0
0
0
6
6
0
4
0
6
6
6
0
6
4
0
0
0
6
0
1
2
0
1
5
1
0
5
0
0
6
5
0
4
0
0
3
1
0
1
0
0
5
6
0
5
0
3
1
0
3
2
0
1
5
0
0
0
4
0
6
0
3
0
0
3
0
1
4
6
1
6
0
0
0
0
0
3
2
6
2
0
0
0
0
0
0
6
6
0
4
3
6
6
4
0
6
0
4
6
0
6
0
4
0
2
2
0
0
0
0
4
6
0
3
4
0
6
4
0
0
4
0
6
0
0
6
0
0
0
4
3
6
2
6
0
0
6
0
0
0
0
0
5
1
0
0
6
6
0
0
1
0
6
6
0
3
0
6
6
0
0
0
0
0
0
0
6
0
0
3
0
3
4
0
5
6
1
0
1
6
0
3
2
1
4
0
2
0
0
0
6
2
0
0
1
0
0
6
0
4
0
0
3
0
4
0
4
0
3
1
6
0
0
0
0
0
4
3
4
0
6
1
0
0
0
0
2
0
0
6
1
0
0
4
6
6
0
0
3
0
4
0
1
1
1
6
0
0
3
0
0
1
0
0
4
0
2
0
0
0
0
2
1
0
1
6
6
0
0
6
6
1
1
3
6
2
0
0
3
6
3
0
1
0
1
1
0
6
1
0
0
6
0
6
0
0
6
2
0
0
0
0
5
0
0
0
4
0
2
1
0
0
6
6
0
0
6
0
3
0
0
6
4
1
0
0
0
1
0
0
1
6
1
3
0
6
6
1
2
6
0
6
4
0
5
0
3
0
0
0
1
0
0
1
3
0
6
1
2
6
6
1
0
0
0
1
6
3
3
1
3
2
0
0
6
5
6
0
2
0
4
4
0
0
3
4
2
0
2
6
0
2
1
6
0
6
6
6
6
0
0
4
0
5
0
4
1
0
6
0
6
0
3
4
6
6
0
2
0
0
0
6
0
6
0
0
0
0
0
6
0
5
6
0
5
0
6
6
6
0
3
0
0
0
6
4
0
1
0
1
1
1
0
6
0
0
0
1
6
0
6
5
6
6
0
0
6
0
2
0
6
0
3
1
6
6
6
6
0
0
0
6
0
6
0
0
0
6
0
0
0
0
0
6
1
0
0
4
0
6
0
4
2
0
0
0
6
2
0
1
2
2
0
6
0
0
0
3
0
1
1
1
6
2
0
0
2
0
0
0
1
0
0
0
1
6
0
0
0
0
0
0
6
1
2
0
6
0
0
0
0
0
1
6
4
0
4
1
1
0
0
1
2
1
1
6
1
2
3
1
6
1
4
0
0
3
1
6
3
4
0
6
0
2
0
0
1
6
5
0
3
3
4
0
2
2
6
4
1
2
0
0
0
6
0
2
2
6
6
0
3
6
4
1
0
0
1
6
0
6
3
0
0
1
0
2
0
0
3
6
6
0
1
0
4
0
1
0
6
3
4
6
6
0
3
2
0
0
2
4
6
1
0
0
5
0
6
4
0
5
0
0
1
0
1
0
6
2
3
2
0
0
6
1
0
0
4
0
4
1
0
6
2
1
0
1
0
6
1
1
6
0
0
0
1
0
6
1
2
5
0
0
0
1
0
4
1
6
3
1
0
3
6
2
0
0
0
0
2
2
1
6
0
0
0
0
1
0
3
3
0
0
2
6
1
3
0
1
4
0
1
0
1
6
0
0
0
0
0
6
0
0
0
0
0
2
0
1
0
2
6
5
4
0
1
6
0
1
6
0
6
5
1
0
3
0
2
4
0
0
4
1
0
0
6
1
0
6
0
0
0
0
3
2
4
1
0
0
0
4
0
1
0
0
6
4
0
0
6
0
6
6
6
3
6
6
0
0
3
0
3
0
4
6
0
1
0
0
3
6
3
2
5
0
0
0
0
0
0
0
0
2
0
5
6
0
0
6
0
0
0
0
0
0
6
0
3
0
0
0
6
0
0
0
0
4
0
2
0
0
0
0
1
1
6
6
0
0
0
0
6
0
0
0
6
0
0
1
1
6
0
0
1
4
0
1
0
0
0
6
5
0
0
1
0
6
0
0
0
3
4
0
3
0
1
0
4
0
2
0
0
6
3
3
0
0
0
3
6
0
0
3
0
6
0
4
0
1
6
0
0
6
0
6
1
0
0
4
0
0
4
6
0
6
0
0
2
0
0
1
3
0
0
0
4
6
2
4
0
0
0
0
1
0
0
6
0
2
0
0
0
6
0
0
1
1
1
1
5
0
3
0
1
0
1
0
2
0
0
5
2
0
6
0
6
0
6
1
6
1
1
6
0
2
0
6
2
6
6
0
2
6
0
0
0
1
0
1
4
0
0
0
0
4
6
1
3
4
0
6
3
1
0
6
3
6
6
6
1
0
6
0
0
0
3
6
0
6
0
1
2
0
2
0
0
1
0
0
0
0
0
0
0
1
1
1
0
3
3
6
0
6
1
0
6
6
0
6
0
0
0
1
6
6
6
0
4
0
0
4
3
0
0
1
4
0
0
0
1
0
6
0
2
0
0
3
4
1
0
6
6
0
3
0
6
6
6
1
6
0
3
0
1
3
1
6
5
1
0
3
6
6
0
0
6
6
0
0
2
6
0
0
4
6
6
6
6
3
0
0
1
0
0
0
6
3
0
5
0
2
2
0
0
1
2
5
3
6
1
6
0
0
0
0
6
3
0
4
0
6
4
0
6
3
6
0
6
6
0
0
6
4
0
0
0
2
5
6
1
1
0
0
0
0
0
2
0
1
1
0
1
4
0
6
3
0
0
4
2
0
0
6
6
0
0
2
6
2
0
6
0
3
2
0
6
4
6
0
0
0
2
3
0
0
0
1
0
0
0
5
0
0
0
6
4
0
0
0
6
4
3
0
6
6
4
6
0
0
0
0
0
0
4
1
0
1
1
4
4
6
0
0
6
0
6
0
6
0
0
6
0
0
1
0
6
1
6
0
2
0
6
0
0
0
6
0
2
3
3
5
1
3
3
3
1
1
5
1
2
0
0
0
6
6
0
0
1
0
3
0
0
0
4
4
0
0
0
6
0
6
0
2
4
2
3
4
5
1
6
4
2
0
0
0
0
1
0
1
0
0
1
1
6
6
2
1
1
0
0
6
0
0
6
0
3
2
2
0
6
4
0
3
0
0
0
6
4
6
0
0
0
5
0
6
6
0
0
5
6
6
0
0
6
1
0
0
3
0
3
6
0
0
0
0
1
0
4
6
3
0
0
6
0
1
0
0
0
0
6
0
0
0
3
0
6
0
1
0
3
0
0
2
6
6
0
6
6
1
0
0
3
0
3
1
0
0
0
0
6
1
0
6
0
0
0
0
6
2
0
6
0
1
3
0
0
0
1
0
2
6
6
1
0
4
4
0
6
4
1
0
1
0
1
0
0
4
4
0
1
4
0
3
0
0
6
0
6
0
1
1
0
5
0
5
5
0
0
6
2
3
0
0
3
6
0
6
2
0
0
0
0
6
6
0
0
1
0
6
1
3
0
3
0
2
4
6
0
1
0
1
6
0
3
0
3
0
4
0
2
0
1
0
6
0
0
6
4
0
6
6
0
3
6
2
2
0
4
3
0
2
0
0
0
4
6
2
6
0
0
0
3
0
0
0
0
6
4
4
1
0
4
4
0
1
0
0
0
0
6
4
6
1
4
2
0
0
1
0
0
0
0
6
0
3
0
4
1
6
0
0
6
4
0
6
3
4
1
0
6
6
1
1
0
4
0
1
4
0
1
6
4
0
0
1
0
0
4
6
0
0
6
0
4
6
0
3
1
0
4
6
0
0
6
3
0
6
6
0
0
4
2
0
6
0
6
0
0
0
0
2
6
0
0
6
0
0
0
0
0
0
6
1
0
0
6
0
2
3
0
1
0
0
0
1
0
0
2
4
4
1
6
0
4
0
2
0
0
4
1
2
5
0
6
0
0
0
6
2
2
6
0
4
6
0
1
0
3
0
0
6
0
3
0
1
6
5
6
0
0
1
5
3
0
0
1
0
0
3
3
0
0
6
6
0
4
0
3
0
0
0
0
1
0
0
3
0
3
0
0
0
6
0
0
0
6
6
3
1
3
0
6
0
0
1
5
1
1
3
4
4
6
0
0
6
0
0
1
1
0
6
1
0
1
6
0
0
1
6
6
3
0
6
6
0
2
6
3
4
1
0
6
0
0
6
6
1
4
4
2
6
6
0
0
0
0
3
0
6
1
6
0
2
4
6
0
0
3
0
0
3
0
4
1
6
6
5
0
0
0
6
0
1
0
1
0
6
0
6
0
6
3
6
1
0
0
0
0
0
6
1
6
2
6
4
0
0
2
1
6
0
6
0
0
2
6
6
1
0
6
0
5
0
6
5
1
0
4
0
1
3
3
0
4
3
0
4
4
0
0
0
6
0
0
1
0
5
0
3
0
6
4
5
0
0
4
0
0
0
6
1
6
0
0
0
0
3
0
0
1
0
0
0
3
0
3
0
0
1
0
6
4
2
4
0
4
0
6
2
0
0
1
4
4
6
3
0
1
0
6
1
6
0
0
0
0
3
0
0
0
1
0
0
3
0
1
0
0
0
1
6
4
4
0
0
3
4
5
1
0
0
0
0
0
0
6
0
1
0
3
5
0
5
0
0
0
6
0
0
0
6
0
1
0
0
4
0
0
0
0
6
3
2
4
1
0
0
0
6
1
6
0
5
3
0
1
0
0
0
1
1
1
0
6
0
1
1
4
1
0
1
0
6
0
0
6
0
4
0
0
1
0
6
4
6
0
0
0
0
1
0
0
6
6
0
6
6
0
4
6
4
0
5
0
4
0
6
4
0
0
3
3
0
0
4
1
0
1
0
4
0
0
3
6
3
6
6
0
4
3
0
0
0
0
3
3
0
0
3
3
0
6
0
1
6
6
2
6
0
2
0
4
0
0
0
3
6
0
0
0
5
2
0
1
3
0
5
0
3
2
0
0
2
3
6
6
6
4
1
0
0
6
0
0
3
4
0
0
3
0
0
4
0
0
5
0
0
1
4
1
1
3
0
0
0
0
0
2
6
4
6
0
0
3
0
6
0
6
6
3
0
6
0
1
4
0
2
0
0
0
1
3
0
0
6
0
0
0
6
0
6
6
0
1
6
5
0
1
2
2
0
3
0
0
2
4
0
6
6
2
0
6
0
4
1
0
0
5
3
6
0
1
0
6
0
6
1
4
1
0
0
1
0
0
0
0
0
0
0
0
0
0
0
2
0
3
1
5
0
6
0
2
6
1
0
6
0
1
0
4
0
6
2
6
0
0
0
1
0
3
0
2
6
0
0
2
0
1
4
4
1
6
0
0
1
6
2
0
0
0
0
1
0
1
0
0
6
0
1
4
1
3
0
0
0
1
0
3
0
6
6
6
0
3
4
6
6
0
5
0
0
1
2
4
3
1
2
6
6
6
0
0
3
0
5
6
0
0
0
6
6
6
6
6
0
0
0
0
4
6
0
6
1
3
0
1
6
3
4
0
6
0
6
6
0
0
0
0
4
3
1
3
0
0
3
0
1
1
0
4
6
0
3
3
0
2
0
2
0
0
0
6
0
0
6
4
0
1
4
0
6
2
2
6
6
0
1
4
0
4
0
2
0
6
6
6
0
0
1
0
0
0
6
3
0
0
6
6
0
0
6
0
6
3
0
0
2
0
1
0
0
0
2
6
6
0
0
1
0
6
6
3
5
4
2
0
6
0
0
3
4
3
0
3
0
0
0
0
0
0
6
4
0
0
5
0
0
0
5
6
5
0
1
6
0
0
0
0
3
5
0
6
0
4
0
6
6
0
4
0
0
0
3
2
5
4
0
4
0
3
3
2
5
5
1
1
0
0
0
1
0
2
2
0
0
0
0
4
4
2
6
0
0
0
4
0
0
2
0
0
3
0
0
1
0
0
2
2
0
6
5
0
0
0
0
1
6
1
3
6
0
0
6
0
6
0
0
6
6
6
0
4
0
0
1
0
1
1
0
1
3
0
0
0
6
0
1
0
0
1
0
0
6
5
6
6
0
6
1
6
6
0
6
5
0
0
3
3
4
6
0
0
1
0
0
0
6
0
4
0
1
5
4
0
0
2
0
0
6
0
0
0
0
0
0
3
2
0
1
4
6
0
6
6
4
6
1
0
0
1
6
1
0
6
0
0
0
0
0
6
6
6
0
3
6
0
0
0
6
0
0
0
6
0
0
6
6
0
6
6
6
0
0
0
0
0
0
1
5
6
0
0
4
4
0
1
1
0
1
0
0
0
6
2
1
6
2
0
6
1
2
1
0
0
1
4
0
0
4
1
0
6
3
0
0
0
5
1
2
0
0
1
1
1
0
1
3
0
0
1
2
0
1
0
1
5
3
6
2
0
0
0
6
3
6
6
0
1
1
0
6
0
0
4
6
6
0
0
0
3
6
2
0
0
0
6
0
1
6
4
0
0
1
0
1
0
6
4
6
0
4
0
3
0
3
0
2
1
3
2
0
0
4
0
0
4
3
0
2
1
0
0
6
4
1
5
0
3
5
1
4
0
6
0
4
0
6
3
0
1
4
4
4
0
6
6
0
1
0
3
0
0
0
0
0
5
0
0
3
3
1
3
6
1
6
3
0
0
3
3
0
2
0
6
0
0
0
2
6
0
0
0
4
2
4
3
6
3
1
0
1
1
1
0
6
0
0
0
6
4
6
6
1
1
6
0
0
4
0
4
0
5
1
0
1
1
0
4
6
6
3
6
1
0
6
0
0
0
0
0
0
0
6
0
0
0
1
3
2
0
5
0
0
1
6
6
0
6
6
6
0
1
0
5
1
0
3
1
4
1
4
1
1
6
0
0
0
6
4
0
6
0
1
0
6
0
4
0
0
6
0
6
0
5
0
3
0
6
4
0
0
0
0
6
2
2
0
0
6
0
6
1
0
0
1
1
3
0
6
0
0
0
2
0
3
1
0
0
0
6
6
5
0
6
6
0
6
1
1
0
6
6
0
0
6
0
4
1
6
1
6
6
2
0
1
0
0
2
0
0
0
6
0
0
0
0
2
1
0
0
0
0
2
4
4
0
0
0
6
6
2
4
6
4
4
5
0
0
6
0
0
0
0
0
0
6
0
4
1
0
2
0
6
2
0
0
0
6
2
1
1
6
0
6
6
4
1
0
3
0
0
4
0
0
1
3
0
0
0
6
4
3
3
0
2
0
3
0
0
4
5
6
5
1
0
6
6
6
6
0
0
5
6
0
0
0
0
0
5
6
4
4
6
6
6
0
2
1
4
1
0
2
0
0
1
6
4
0
2
0
6
0
0
0
0
6
0
0
6
0
0
0
5
1
1
4
5
0
4
2
6
6
2
6
1
4
5
6
1
6
0
0
4
0
0
6
0
0
6
0
0
0
0
0
6
3
1
6
0
6
6
0
1
0
0
0
6
0
1
0
4
0
0
1
3
0
0
0
3
1
0
1
6
2
1
6
0
5
1
0
0
5
1
0
6
6
0
6
6
0
6
6
6
2
5
1
0
0
4
0
0
1
6
3
0
6
6
1
3
0
0
0
6
6
3
0
3
0
0
0
0
6
3
6
1
3
0
0
6
6
4
0
1
1
0
0
6
6
1
0
0
0
3
6
1
0
3
0
6
0
0
0
0
0
0
3
0
6
6
0
6
4
0
1
0
0
0
1
0
0
1
0
0
0
3
1
6
6
0
3
0
1
0
6
3
0
4
0
1
3
0
0
0
0
6
3
6
0
0
6
6
6
1
6
6
6
6
0
6
2
0
4
6
0
6
0
2
0
0
0
4
0
0
3
0
0
6
6
0
6
1
0
0
0
0
2
5
3
0
6
3
0
1
0
0
6
0
2
0
0
4
0
5
6
0
0
6
6
0
4
0
0
0
0
2
0
0
0
0
6
2
0
0
1
3
1
1
0
2
6
1
0
2
0
6
1
0
6
0
6
6
3
0
4
0
6
0
0
0
2
6
4
0
0
6
0
3
0
6
1
0
0
0
2
0
0
0
0
0
1
0
0
0
1
5
6
0
3
6
0
0
0
0
0
1
4
3
5
0
6
6
1
0
6
6
3
3
0
0
0
0
3
0
0
1
0
6
0
0
4
1
6
0
0
0
1
6
5
5
1
1
3
6
0
3
6
0
0
4
0
6
6
2
1
2
0
0
0
0
0
5
0
4
0
0
6
0
0
0
0
0
3
6
6
0
0
2
4
2
6
0
5
0
4
1
0
0
6
4
2
0
1
0
0
0
5
1
5
1
0
0
0
0
0
0
6
0
6
2
0
4
4
0
0
0
0
4
0
2
0
6
6
6
2
6
6
0
0
6
1
6
1
0
0
0
2
3
0
0
4
0
6
1
0
6
5
3
1
3
0
0
0
6
4
3
0
0
6
5
4
0
1
4
6
0
3
4
0
0
6
1
1
1
6
1
0
6
6
0
6
1
5
6
3
2
6
0
1
0
1
0
0
0
0
0
4
6
3
2
6
2
0
1
6
5
0
2
0
3
6
1
0
0
3
0
2
3
6
0
0
0
1
6
6
0
1
0
5
6
0
0
0
0
0
0
6
3
1
6
4
0
4
0
4
3
0
0
0
0
0
6
2
0
1
6
1
0
2
4
0
6
1
3
0
0
3
4
0
6
1
0
1
0
6
2
0
3
0
3
0
5
6
0
0
1
6
6
0
0
6
4
0
6
0
0
6
0
6
1
1
6
1
0
6
6
3
0
0
4
6
0
0
0
3
0
6
6
4
0
6
6
0
0
6
0
0
1
0
0
2
6
1
1
2
0
3
4
3
0
0
0
4
6
0
0
4
1
4
2
0
4
6
0
3
0
3
3
0
6
0
0
0
3
1
4
0
0
0
2
0
2
4
6
6
0
0
1
6
0
1
0
1
6
6
0
0
0
1
1
0
0
0
0
6
0
0
1
0
3
1
0
0
6
5
0
6
6
6
0
6
6
6
0
1
6
6
0
6
6
0
0
0
6
0
6
6
0
4
1
1
0
4
5
0
0
4
0
6
6
6
3
0
0
5
0
0
2
0
1
0
6
6
4
1
0
0
0
1
0
0
6
2
0
0
6
0
6
6
0
0
4
3
0
0
6
1
3
1
4
0
6
0
0
0
3
1
0
0
0
0
6
6
0
0
0
2
3
0
0
0
0
6
0
0
1
0
0
4
4
6
3
4
0
0
0
1
0
0
0
0
0
6
0
0
0
0
2
6
6
4
0
6
0
6
0
5
0
4
6
0
4
0
1
0
0
5
6
6
2
0
0
0
1
0
3
0
0
1
0
0
0
0
0
1
0
1
4
0
6
0
0
0
0
0
2
3
6
0
0
0
2
5
0
1
0
0
2
6
0
3
5
5
1
6
0
0
6
0
1
0
0
0
0
1
0
6
0
1
0
4
4
6
4
0
3
6
0
2
4
3
0
0
0
1
0
1
0
0
0
3
1
0
0
0
0
5
6
0
0
5
3
0
6
0
0
4
0
0
0
0
0
6
0
0
2
6
0
1
3
0
0
6
0
0
0
0
1
6
0
0
6
0
1
6
6
0
6
6
6
0
1
0
0
3
1
6
0
3
2
0
0
0
6
6
0
0
0
3
6
3
0
0
0
2
0
1
0
0
2
1
0
0
6
6
1
3
0
6
0
1
0
0
0
0
1
6
0
0
0
0
2
0
1
2
6
6
6
0
0
2
4
1
3
0
4
4
0
0
6
1
3
0
1
6
2
0
0
0
0
6
0
2
0
0
3
0
0
0
0
0
0
2
4
6
3
6
0
0
0
0
0
3
6
0
0
5
0
0
0
6
0
0
0
0
6
2
0
0
0
4
6
0
5
0
5
0
0
0
0
6
0
6
0
1
4
1
6
0
0
0
3
0
1
0
0
0
6
0
6
0
0
4
3
0
6
5
6
4
3
1
1
6
6
0
4
0
0
0
1
0
4
1
0
0
1
0
6
2
3
0
3
0
6
0
1
6
0
0
3
0
6
1
0
0
1
0
1
6
0
0
0
6
6
6
6
3
6
6
0
0
1
6
0
0
0
6
0
2
6
0
3
2
6
1
0
0
1
1
0
4
4
5
0
0
4
0
0
6
2
1
0
6
5
1
6
6
0
6
6
6
5
4
0
0
2
3
4
0
0
0
6
0
0
0
0
1
0
0
3
3
6
1
0
0
0
4
6
6
5
2
6
0
1
6
5
6
0
0
0
0
0
1
4
0
0
0
3
0
3
0
0
6
0
0
0
1
6
0
0
0
4
6
6
3
1
6
0
0
0
6
0
0
1
1
6
3
6
0
0
6
0
1
0
6
0
0
6
0
6
1
6
0
0
2
0
0
3
6
0
6
1
5
0
0
6
1
0
6
6
6
3
1
1
5
2
1
0
0
0
0
6
5
0
0
6
0
3
6
0
1
2
0
1
0
2
0
0
0
0
2
1
6
5
0
3
0
0
3
0
5
0
0
3
0
6
2
0
0
0
3
4
4
6
0
0
1
1
3
1
6
5
0
0
0
6
0
4
0
4
6
1
1
1
6
5
0
6
0
0
1
1
0
1
2
5
6
6
0
0
6
0
0
0
5
6
4
0
0
3
3
0
0
0
0
0
1
2
0
1
2
0
6
0
1
0
6
5
1
0
1
0
0
0
0
0
6
1
0
0
6
1
6
6
0
1
1
3
6
4
3
0
0
3
5
3
0
1
0
1
0
0
0
0
0
0
0
0
0
0
0
4
4
0
6
6
1
0
6
0
4
6
6
3
0
0
0
6
1
0
6
6
0
2
0
0
0
6
3
6
0
1
3
6
1
1
6
0
0
0
6
0
4
6
6
6
1
1
0
3
0
0
0
6
0
0
0
0
6
0
1
0
0
4
6
4
5
0
0
1
5
0
4
1
4
3
6
0
0
3
3
0
0
1
6
0
6
1
1
0
0
0
0
1
0
0
0
6
0
6
0
0
0
6
0
3
0
6
0
2
3
0
0
1
0
6
4
0
6
4
4
6
1
4
0
0
0
0
0
0
1
0
0
6
4
3
0
1
0
3
0
0
0
0
0
3
5
0
0
6
0
4
6
0
2
4
0
0
3
0
6
1
2
0
0
0
1
0
0
0
6
0
0
6
4
0
6
1
6
6
6
0
6
1
0
0
3
3
0
0
0
0
0
0
0
0
1
6
4
1
0
0
6
0
1
3
0
4
0
1
4
0
3
6
1
0
0
0
0
0
6
1
6
0
0
1
2
1
0
0
0
4
0
0
2
0
3
0
0
4
1
0
0
1
1
1
0
0
0
0
2
0
6
0
6
0
0
1
0
0
1
6
6
0
4
0
1
0
0
6
4
0
4
6
4
0
0
0
1
4
6
0
3
0
1
2
0
0
4
0
0
0
1
6
4
0
2
3
4
0
0
1
3
0
6
4
3
0
6
0
1
0
6
2
0
4
1
0
0
6
1
0
4
0
0
0
2
0
1
0
6
3
6
1
2
0
3
4
1
0
6
0
1
0
0
1
6
3
0
6
5
0
1
0
0
0
1
0
0
2
3
0
0
1
1
4
0
1
0
0
0
1
0
0
0
4
6
0
0
0
5
6
4
0
3
0
0
3
0
0
0
4
2
2
0
0
0
0
0
5
0
0
0
3
6
6
3
0
0
6
4
3
6
0
0
0
1
0
0
2
0
1
0
0
4
0
0
0
4
5
6
1
0
3
6
0
1
0
0
5
6
4
0
0
1
6
6
2
0
3
0
0
3
0
6
6
4
0
0
3
0
5
4
0
0
0
0
1
4
6
0
3
0
6
0
0
1
0
1
6
0
0
0
0
6
0
6
1
4
2
0
0
0
0
1
1
0
1
6
1
6
0
1
0
4
3
0
3
6
4
1
0
0
4
0
3
6
4
0
0
0
0
6
4
0
0
0
0
0
1
1
0
0
6
1
6
0
1
0
0
2
6
4
0
2
3
0
0
4
6
0
3
0
0
3
0
0
4
0
0
3
6
6
0
0
1
2
6
3
0
6
0
0
6
6
6
6
1
4
0
0
0
6
0
0
0
0
6
3
0
0
6
2
6
6
1
0
0
0
0
6
2
0
6
6
0
0
0
6
0
4
1
0
6
0
0
4
0
4
1
6
0
0
3
0
0
0
4
6
6
0
1
0
0
6
0
0
0
5
6
0
6
1
6
4
0
0
5
1
0
4
2
1
1
0
0
4
0
0
0
6
0
0
6
1
1
0
0
0
3
0
3
0
3
1
1
0
0
0
0
0
6
3
5
1
6
6
0
0
1
2
6
0
6
0
0
4
0
1
6
0
1
4
1
0
1
0
0
1
2
0
6
3
0
1
0
0
0
0
0
0
0
0
0
3
1
0
0
6
4
6
0
6
0
0
6
0
6
6
1
5
0
6
4
0
6
6
6
0
6
0
5
0
3
6
6
1
0
1
0
0
0
5
0
0
1
3
0
5
3
2
0
6
0
0
6
1
0
0
0
1
0
6
0
5
6
6
0
0
4
0
4
0
0
0
6
6
1
0
6
0
0
0
0
2
3
1
3
0
0
6
0
6
4
6
1
3
6
0
6
0
4
6
2
5
0
1
0
3
4
0
0
5
0
1
3
5
0
0
4
5
6
0
4
5
6
6
6
0
0
1
0
1
2
6
6
1
0
3
6
0
6
0
6
6
0
6
6
0
3
6
1
0
4
1
6
6
6
6
0
4
0
0
0
6
1
0
6
0
0
0
1
6
0
0
6
3
1
6
4
0
2
0
0
1
6
1
1
0
0
0
0
0
4
6
0
6
0
0
0
3
4
0
0
6
0
4
2
3
0
0
3
2
0
6
0
3
2
6
2
4
0
5
6
6
1
0
3
0
0
0
0
0
1
0
6
0
0
0
6
0
0
0
0
2
0
3
0
0
3
0
0
6
0
1
0
6
1
6
1
0
2
0
6
4
1
0
4
2
0
0
0
0
1
1
1
0
0
0
0
0
1
0
0
4
6
6
0
3
4
6
6
0
0
6
2
3
3
4
4
0
0
6
0
6
0
0
6
0
1
0
3
6
3
0
0
6
0
6
0
0
0
0
6
0
1
3
6
0
6
3
0
1
6
0
0
2
6
3
0
1
3
0
1
2
0
6
0
1
3
0
2
0
6
0
0
0
6
4
0
4
1
6
0
4
6
1
0
5
0
6
0
0
0
6
6
1
0
1
0
0
0
0
0
0
0
0
6
1
5
0
4
0
0
0
6
2
0
0
1
3
0
0
0
3
0
0
0
0
0
6
4
0
0
2
0
6
0
6
6
0
6
0
0
6
5
6
2
1
0
4
3
4
4
0
0
6
4
3
2
0
3
0
0
1
1
0
0
0
4
0
6
0
6
6
0
6
6
0
0
1
0
3
6
3
2
4
4
6
0
0
0
0
3
1
3
6
4
1
6
1
6
0
3
0
2
0
1
0
0
6
6
0
3
0
0
0
1
6
0
2
1
5
3
5
0
2
0
0
6
6
0
0
0
6
2
5
6
0
0
2
3
0
0
4
1
0
0
0
0
0
0
6
0
0
0
4
0
1
0
0
6
6
0
3
0
0
4
6
0
6
1
0
0
2
6
4
0
6
3
0
1
0
0
0
0
1
1
0
6
0
0
0
0
0
6
0
0
6
0
2
6
2
0
6
5
1
6
5
1
0
0
0
0
1
0
0
0
4
6
0
1
0
0
3
0
0
1
6
0
0
0
6
6
1
0
0
1
4
0
4
4
0
0
6
2
0
0
0
1
0
6
5
6
4
0
0
0
6
6
2
2
0
6
3
2
0
1
0
3
0
6
0
0
0
0
0
6
0
1
6
0
2
0
6
0
1
0
0
3
6
0
0
1
3
0
3
0
0
6
6
2
6
4
0
4
2
0
0
0
0
0
5
6
6
0
0
0
0
2
6
0
4
1
0
6
0
2
6
0
6
3
0
0
0
4
6
4
0
3
0
6
6
0
6
0
0
0
4
3
0
3
4
0
6
6
0
6
0
6
0
0
4
3
2
1
6
6
6
0
0
0
6
0
0
4
0
4
0
3
0
0
0
1
0
6
1
1
4
0
0
0
6
6
0
1
6
0
0
2
0
6
2
6
0
0
0
2
0
0
6
6
0
4
0
0
0
0
3
4
1
4
6
0
3
0
1
2
0
1
4
0
4
0
0
0
0
0
4
0
6
3
0
0
1
0
1
0
4
5
1
0
3
6
0
0
0
6
1
0
1
0
6
0
3
6
0
0
6
2
0
0
6
0
6
0
0
6
0
1
6
5
2
6
6
3
6
0
6
6
3
3
0
0
0
6
1
0
6
0
0
0
6
1
6
4
0
4
0
1
2
0
0
0
0
0
0
0
0
6
0
0
0
1
0
6
6
0
4
0
4
6
1
4
0
1
4
0
1
0
6
6
0
1
1
6
3
0
1
6
6
0
0
1
6
0
0
3
6
0
0
1
2
6
0
4
0
5
0
3
4
0
3
2
6
6
6
0
0
5
6
6
2
0
0
0
0
0
4
0
0
6
2
0
0
0
0
0
0
1
0
0
6
6
0
1
3
2
0
1
1
0
1
0
0
0
3
2
5
0
0
0
3
2
0
3
6
0
6
6
3
6
0
6
2
6
1
0
6
3
5
0
3
5
3
4
6
6
0
0
0
0
0
0
0
0
0
0
4
0
6
4
0
1
3
0
0
1
6
6
3
6
0
4
0
1
2
2
0
0
0
3
0
3
3
6
2
0
0
0
0
1
0
0
0
2
0
6
6
4
6
6
0
2
6
6
3
0
2
6
6
0
5
5
0
0
0
0
1
1
3
6
0
1
0
5
2
0
5
1
0
1
6
1
2
0
2
6
1
5
0
1
0
0
0
0
0
0
6
6
2
0
0
2
6
6
6
0
6
0
0
0
1
3
2
6
6
0
0
3
0
0
0
0
4
0
4
5
0
2
0
6
0
2
0
0
6
0
0
0
3
0
0
6
0
3
6
0
0
3
3
0
4
6
0
0
1
3
6
1
0
3
6
4
4
6
2
0
0
0
1
0
1
5
2
0
0
1
0
0
0
6
0
4
6
0
2
0
2
6
4
0
3
1
6
0
0
0
6
0
0
0
0
0
0
3
0
0
1
0
6
4
1
5
4
0
6
2
0
2
0
2
0
0
0
0
3
1
0
0
6
0
0
1
6
0
0
0
5
6
5
0
0
1
0
6
0
0
0
4
6
0
0
1
1
3
3
0
6
0
0
1
0
6
5
1
6
3
0
0
1
6
0
5
0
0
0
0
1
6
0
0
5
0
1
1
6
0
1
6
5
1
1
0
0
0
2
5
0
4
6
0
0
6
0
1
0
1
1
6
0
4
5
2
6
0
0
0
6
5
0
3
3
6
0
2
0
4
2
3
0
6
0
0
0
0
0
0
0
3
6
0
0
0
3
6
1
0
6
6
3
6
6
4
0
0
0
0
1
1
0
0
0
0
0
0
6
4
3
4
0
0
0
3
4
3
0
6
6
0
1
1
0
1
0
1
0
6
3
0
2
3
0
4
0
0
0
4
6
0
1
0
0
0
0
5
0
6
6
0
0
2
6
6
6
0
0
6
1
0
2
0
1
1
0
0
3
0
0
6
6
0
6
0
0
0
4
0
5
0
6
0
4
0
5
0
0
4
0
0
0
4
0
0
2
1
0
6
0
4
3
6
1
0
0
4
0
3
0
6
1
5
6
0
0
1
0
3
0
0
6
0
1
0
1
6
0
1
0
4
1
0
0
6
1
1
0
1
0
0
0
0
3
0
6
0
0
0
1
0
4
0
4
3
0
1
0
1
6
0
0
0
6
1
0
6
0
0
0
6
0
0
0
0
6
1
6
6
0
3
0
0
3
0
6
0
1
4
6
0
0
1
3
4
0
6
3
0
0
2
0
0
0
1
0
0
0
0
0
4
6
0
6
2
0
6
3
2
6
3
1
6
0
0
0
0
0
0
3
4
0
0
6
6
0
6
6
6
6
0
0
0
4
0
0
0
6
6
3
6
0
0
4
0
6
4
1
0
1
0
0
0
1
0
0
1
6
0
2
0
0
6
0
6
3
0
6
3
4
1
0
6
3
0
0
2
0
4
0
6
6
0
5
0
0
4
0
0
5
0
0
5
0
0
2
0
1
0
6
6
0
0
1
0
6
4
1
0
0
2
3
0
1
0
0
4
6
0
1
1
0
6
0
0
0
3
6
5
0
5
0
6
0
0
1
6
0
0
4
0
0
0
0
0
3
6
6
0
0
6
0
0
0
0
3
1
4
0
0
0
1
0
6
0
0
0
2
0
0
0
3
0
1
3
6
0
6
1
4
3
6
0
0
6
6
0
4
1
0
0
0
0
1
0
5
0
6
0
4
6
4
0
0
0
1
0
4
0
0
4
0
0
1
0
0
0
6
6
6
0
6
0
0
1
2
0
0
0
0
1
6
0
1
0
3
0
2
0
0
0
3
2
0
6
6
1
5
1
2
6
0
0
0
0
0
0
0
0
6
0
3
5
6
3
0
1
6
1
1
1
5
0
0
6
0
0
6
0
4
0
6
4
1
0
4
0
4
1
0
6
1
4
6
1
0
0
0
1
4
1
0
0
3
3
0
6
6
0
1
4
1
3
0
4
0
0
0
0
2
0
0
3
6
6
6
0
1
0
3
0
6
6
1
1
0
0
3
0
1
0
4
2
0
6
6
0
4
1
0
0
6
0
6
0
1
5
6
0
0
3
0
6
2
0
0
2
0
5
2
4
3
3
0
1
1
6
0
0
6
1
4
0
6
0
2
0
0
1
0
0
0
6
6
0
1
3
0
4
6
0
0
6
4
0
6
0
0
0
0
0
6
0
6
0
0
0
5
0
0
6
5
5
0
6
6
0
0
0
0
0
6
0
0
0
0
6
0
6
1
6
2
4
6
6
0
0
0
0
0
0
2
6
0
0
0
0
3
1
0
3
3
0
0
1
0
2
4
0
0
1
0
0
1
0
3
6
0
3
0
6
0
0
1
0
0
3
6
0
0
0
1
0
2
6
2
0
1
4
0
6
6
6
0
1
0
0
0
2
0
6
0
0
0
2
0
0
4
0
6
0
0
0
0
0
6
6
1
3
0
6
0
3
6
0
0
6
0
4
0
6
0
6
0
0
3
0
0
0
0
0
0
0
6
0
0
0
1
0
3
6
1
2
0
0
0
4
0
5
0
0
6
0
1
0
0
0
1
0
6
3
0
0
1
2
4
0
0
5
6
0
1
3
4
0
0
0
2
1
0
6
0
0
0
1
0
0
6
6
0
6
6
0
0
6
4
0
6
6
5
0
0
0
0
6
3
3
0
0
0
0
6
2
6
0
1
0
1
0
0
0
0
2
0
0
0
0
6
0
6
0
0
0
0
0
0
6
6
0
5
1
2
0
2
6
2
2
0
0
4
0
4
0
0
4
3
2
0
0
5
0
6
0
0
2
4
6
0
0
0
2
0
0
0
5
1
0
0
0
4
3
0
1
3
0
0
4
6
0
5
1
0
6
2
6
0
6
3
6
6
0
0
0
4
5
0
1
3
3
0
6
6
0
0
0
0
1
0
5
2
6
3
0
0
1
0
0
0
6
3
2
4
0
3
3
0
1
6
4
4
6
1
0
6
2
1
3
1
0
5
0
6
0
6
5
0
2
5
2
0
0
1
0
0
4
0
6
4
0
0
0
0
6
2
0
4
6
0
5
6
4
4
0
2
0
3
0
0
6
0
6
3
6
6
0
0
1
6
0
0
1
0
0
0
2
6
0
0
0
3
4
1
0
0
0
4
1
5
3
0
6
0
6
2
1
3
1
0
0
3
0
0
1
1
0
1
6
0
2
6
3
6
1
0
0
4
5
0
0
2
1
5
1
0
0
0
6
0
6
0
5
0
1
4
0
0
0
2
0
6
0
0
1
6
3
6
3
5
0
0
0
3
0
6
0
4
6
0
0
0
0
3
0
0
0
4
0
0
6
1
2
6
6
0
1
0
1
6
0
6
0
6
4
0
6
0
0
0
0
0
1
2
0
4
3
0
2
3
0
0
4
0
6
6
0
2
0
0
1
4
0
0
0
0
0
4
0
0
6
6
0
0
0
4
4
1
1
0
6
0
0
1
0
0
6
6
4
0
4
0
0
0
0
6
1
0
0
0
0
0
0
0
0
0
6
0
6
0
6
0
1
1
5
0
0
6
4
3
2
0
0
0
0
0
6
0
1
0
0
4
0
4
6
0
0
6
1
0
0
3
0
0
2
6
0
0
6
5
0
0
0
0
3
2
1
0
0
1
0
6
0
6
4
0
0
0
4
0
0
6
0
0
1
0
3
0
0
6
1
6
0
1
1
6
6
6
4
6
0
6
0
6
3
6
0
6
4
1
4
0
0
4
6
4
3
0
4
6
0
1
3
0
6
0
0
6
3
3
5
1
1
0
4
6
3
0
6
1
6
0
0
0
3
0
1
0
0
6
4
0
0
0
3
6
5
6
0
6
6
0
4
0
4
3
6
6
0
0
0
4
0
0
3
0
0
1
0
4
0
1
1
0
0
0
0
0
6
0
6
0
2
0
0
0
0
4
6
0
1
0
6
3
2
1
1
0
0
0
0
6
1
1
0
1
1
0
0
1
6
6
1
6
0
0
3
0
6
6
2
0
0
6
1
0
0
1
0
2
0
0
0
6
0
6
0
6
1
0
3
0
0
5
5
1
6
0
0
0
0
0
6
0
0
1
0
2
0
4
0
0
1
0
0
0
0
0
0
1
0
0
0
0
3
3
0
2
6
1
0
2
6
0
0
0
6
3
5
0
0
0
0
0
1
0
2
0
0
0
0
6
0
0
2
1
6
6
0
0
6
3
0
0
3
0
0
6
1
0
1
2
0
0
0
0
6
4
3
0
3
0
0
1
1
6
6
5
6
0
2
1
3
0
0
0
1
0
0
0
0
3
0
2
0
0
6
1
5
0
6
1
6
0
6
0
0
0
0
4
0
0
1
6
0
6
1
3
0
6
6
3
0
0
0
0
0
0
0
0
0
0
0
6
0
0
0
0
0
5
0
0
2
6
1
4
0
4
5
5
0
0
0
0
6
0
0
0
2
0
3
0
0
0
0
0
0
0
0
4
2
2
6
0
0
0
0
5
1
0
6
0
0
3
2
0
0
6
0
1
1
0
0
6
0
0
4
0
1
6
1
6
0
2
0
1
0
6
4
0
2
0
2
0
0
6
0
0
1
4
0
0
0
0
0
0
0
1
6
0
4
0
0
0
0
1
0
0
0
6
2
0
0
1
0
0
0
0
6
3
0
0
0
0
0
0
4
0
0
6
0
0
1
0
6
6
6
0
0
1
3
4
0
0
1
0
0
0
6
0
0
5
6
0
0
0
5
0
0
0
6
6
0
1
0
0
6
1
0
6
6
0
4
3
2
4
0
0
4
0
1
0
6
0
5
5
6
1
6
0
2
0
3
6
0
6
0
0
0
3
0
1
0
0
5
0
0
6
4
0
0
1
0
3
0
0
6
0
6
0
1
6
0
6
3
2
0
0
4
4
1
0
2
4
0
0
2
0
0
0
2
0
0
1
6
0
6
0
3
4
5
0
2
1
4
0
0
3
0
0
5
6
2
1
1
6
2
0
0
0
4
5
6
0
4
6
2
0
0
6
6
4
0
6
0
3
6
5
1
6
6
0
0
0
0
0
2
4
0
0
1
0
0
1
0
0
0
6
1
0
6
6
2
0
4
1
6
6
1
0
3
0
0
6
0
4
1
6
3
1
0
0
6
4
0
3
6
0
5
3
6
0
6
1
6
0
4
1
0
0
3
1
0
6
2
0
0
0
6
3
4
0
6
0
2
0
0
1
1
1
0
0
6
0
4
6
6
0
2
0
0
0
3
6
1
0
0
6
0
0
0
6
6
0
3
0
6
0
0
0
0
0
0
0
1
6
0
0
6
0
0
5
4
0
0
4
0
0
6
6
1
4
6
6
2
0
0
4
0
0
0
6
0
6
0
0
0
0
3
1
0
0
1
0
4
0
1
0
1
3
5
6
6
0
6
6
6
0
1
1
0
6
0
4
6
6
0
0
0
0
3
0
0
0
6
3
0
0
4
6
4
6
0
4
2
0
0
0
0
3
2
6
0
0
3
2
0
0
6
0
0
0
4
3
4
0
4
0
0
1
0
4
3
0
0
1
0
0
0
0
4
0
1
1
0
0
0
0
0
0
0
6
1
3
6
3
6
0
1
1
3
0
0
0
0
5
1
0
0
0
0
0
0
1
1
1
0
0
0
1
6
0
3
6
6
6
6
0
1
0
3
1
0
0
1
6
0
6
6
0
0
0
3
4
1
6
1
0
6
1
1
0
6
6
4
2
0
1
0
2
1
1
0
0
0
6
0
3
5
6
6
0
0
6
0
6
0
6
4
5
0
0
0
2
0
6
0
0
0
0
0
0
5
0
0
3
0
3
0
1
0
0
3
0
0
0
0
5
3
2
0
0
0
6
0
3
6
6
0
6
0
4
0
0
0
2
0
6
1
6
6
0
6
1
6
0
2
0
2
0
6
6
5
0
0
6
1
6
6
1
1
6
0
3
1
0
5
6
6
0
0
0
4
6
0
2
6
6
0
1
1
0
6
6
6
0
0
6
0
0
0
0
5
0
1
1
6
0
0
6
0
4
6
0
0
4
1
0
0
4
0
0
0
5
6
6
0
0
0
5
1
6
1
4
3
0
0
1
0
6
6
2
6
6
4
0
0
6
4
6
0
0
6
6
0
0
6
0
6
0
2
0
6
6
4
4
6
0
6
6
6
0
6
0
6
6
1
4
0
0
0
6
2
6
6
2
2
0
0
0
1
6
6
6
0
1
0
5
0
0
3
3
0
2
3
1
0
0
4
6
6
0
0
6
1
1
6
3
6
6
6
0
6
6
6
0
6
0
0
0
6
0
2
0
0
6
3
6
0
6
6
0
0
4
0
0
4
4
6
0
6
0
6
2
0
0
0
6
0
0
0
6
3
6
6
0
3
6
3
6
6
1
0
3
0
4
0
0
1
2
0
0
6
0
0
1
0
0
0
0
2
0
6
0
1
6
4
0
5
6
6
1
0
0
6
0
0
6
2
0
1
4
6
0
0
0
0
0
0
6
1
1
1
1
0
6
6
0
0
4
1
1
6
0
1
0
0
0
6
6
3
0
1
1
6
0
4
1
4
0
3
4
3
0
0
0
3
0
5
5
6
4
0
0
0
1
6
5
0
3
6
3
1
4
3
6
0
2
0
3
1
6
3
0
6
0
0
0
0
0
6
1
6
0
0
6
4
0
1
0
6
6
0
1
6
4
6
6
6
2
0
0
0
0
6
4
0
1
0
0
6
0
0
4
0
0
0
0
0
0
0
6
6
0
6
6
0
1
0
1
0
0
5
1
0
0
0
6
0
0
0
1
0
6
6
0
4
0
4
0
0
6
6
0
4
5
0
0
0
0
0
0
5
6
0
2
1
0
1
1
0
5
3
2
3
6
0
0
6
1
1
3
0
0
0
6
4
0
0
3
0
6
0
2
0
1
1
5
6
6
0
6
2
1
6
0
0
0
5
6
0
0
0
6
3
2
0
0
2
0
0
0
3
2
0
0
0
0
0
0
4
1
0
4
0
6
1
6
0
0
5
6
1
6
0
0
6
0
3
0
3
0
3
0
1
0
0
0
0
6
0
0
0
0
4
0
6
1
1
6
0
6
0
0
2
0
0
0
1
4
0
0
0
5
0
4
0
4
0
0
0
4
4
2
3
0
2
0
1
0
2
5
5
6
1
0
0
2
0
6
0
0
6
6
6
1
0
1
1
1
6
2
0
3
6
6
0
0
4
3
0
6
1
3
1
0
2
0
3
1
0
3
6
3
0
3
0
1
3
6
6
0
0
0
0
0
0
3
0
3
0
0
3
4
0
0
3
6
4
1
0
0
6
6
4
0
6
0
3
3
1
0
0
3
0
3
6
0
4
5
1
0
0
0
6
0
6
1
0
1
2
0
2
6
0
0
6
0
4
0
2
0
6
0
0
0
1
3
4
6
0
4
3
0
2
1
0
0
2
2
1
0
3
6
6
0
0
0
0
2
0
0
0
2
4
0
0
0
0
6
0
0
6
1
0
0
6
6
4
0
0
6
0
1
0
0
0
1
0
0
6
1
0
0
4
0
6
0
2
0
3
2
6
0
0
0
0
5
0
0
0
4
0
0
0
1
6
0
1
6
6
5
4
0
5
2
2
6
0
3
6
6
0
0
6
1
6
0
6
0
3
6
1
6
0
0
6
6
6
2
6
0
0
6
0
0
3
3
0
6
1
0
1
1
4
3
0
1
0
6
0
4
0
0
1
4
6
5
0
0
1
6
0
0
0
6
0
0
3
6
0
0
0
1
3
5
0
5
2
0
0
1
1
3
2
4
3
0
2
5
5
1
0
0
0
0
6
1
4
4
0
0
6
1
0
0
0
0
0
1
1
4
6
1
0
4
6
0
0
0
6
3
0
0
6
0
1
0
0
0
6
4
0
0
6
6
5
1
0
0
0
0
0
0
0
4
4
0
6
1
0
0
6
2
0
4
0
5
6
1
0
4
0
1
1
3
6
3
1
1
0
0
2
1
1
0
0
3
6
0
6
6
6
0
1
6
0
4
0
0
5
5
0
0
0
0
0
0
5
6
1
0
0
3
0
0
6
5
1
3
0
4
0
0
0
4
0
4
0
6
2
0
6
5
0
0
6
6
6
5
1
0
1
0
1
1
3
0
0
6
0
3
1
0
6
0
2
3
6
0
2
3
0
1
0
0
4
3
0
1
0
0
0
3
0
1
0
1
0
6
1
0
0
0
0
0
6
0
0
6
0
0
5
2
1
6
4
0
3
6
0
0
1
0
0
4
0
6
1
4
6
0
2
0
0
0
6
6
1
1
0
0
0
3
0
6
0
0
0
0
0
0
6
0
6
3
0
6
4
0
0
6
4
0
0
4
3
0
6
0
6
0
6
0
4
1
0
1
6
0
4
1
0
0
0
0
0
1
3
0
4
0
6
4
0
0
0
0
0
0
1
4
1
0
0
0
0
0
3
4
0
0
6
0
0
1
0
0
0
0
2
6
0
2
0
2
0
0
0
0
6
1
1
0
6
0
0
2
0
6
0
6
6
0
6
0
0
6
6
1
0
3
6
1
0
6
4
6
0
6
4
6
0
4
0
0
0
0
0
1
0
1
0
1
6
0
2
0
0
0
2
0
0
0
4
0
0
5
0
6
0
0
0
0
6
4
0
2
1
6
0
6
0
0
4
2
0
6
5
0
1
5
6
0
0
6
4
6
0
0
0
5
0
6
0
0
3
3
0
0
6
0
0
0
3
0
0
0
0
2
6
1
0
0
0
4
4
6
1
1
0
1
2
0
0
6
0
6
0
1
0
0
0
1
4
0
0
6
0
0
6
0
0
0
5
1
0
2
6
6
0
5
1
1
0
0
0
0
2
0
6
6
6
6
4
0
6
0
0
0
0
3
0
1
0
6
0
6
0
0
0
6
0
0
6
1
5
2
0
0
0
6
6
6
0
6
6
0
0
6
6
1
6
0
1
0
0
0
3
0
6
1
4
3
1
4
0
0
0
3
1
0
1
4
0
0
0
0
5
4
3
0
0
3
1
0
0
6
4
3
0
1
0
1
0
0
1
2
3
4
0
0
6
6
6
0
3
3
0
1
3
0
6
1
6
0
1
0
0
0
6
2
0
6
6
1
5
0
4
0
0
2
0
0
6
0
4
2
6
4
6
6
0
0
0
1
0
6
1
6
1
0
0
0
2
4
6
0
5
0
3
0
6
6
2
0
0
6
5
0
0
4
6
1
1
0
0
1
6
0
4
0
2
0
0
5
3
6
6
0
6
6
0
5
6
0
0
4
6
0
4
0
2
5
4
0
1
1
0
1
2
6
6
6
0
1
0
4
0
0
0
2
0
2
0
0
2
3
5
1
6
4
4
0
0
6
0
1
1
0
6
6
6
0
6
0
1
6
6
0
6
6
0
1
0
6
0
0
3
0
1
6
0
0
6
0
0
0
5
6
0
0
1
1
0
6
0
0
1
0
0
3
6
4
0
0
5
0
0
0
0
6
6
3
0
5
0
0
6
0
0
6
6
0
6
4
0
6
4
0
6
3
0
6
4
3
0
0
0
0
6
0
0
0
3
0
5
6
4
2
0
0
0
3
0
1
6
5
3
4
3
3
0
3
0
6
5
0
1
4
6
0
0
1
1
6
3
2
4
0
0
0
6
0
0
6
6
0
2
0
0
6
0
0
0
2
3
6
0
3
1
6
0
0
0
1
2
6
0
6
0
2
0
6
6
0
6
1
6
0
6
0
0
2
4
3
6
1
3
0
6
6
6
0
3
0
0
6
0
2
1
0
0
5
1
1
2
0
1
4
2
4
0
6
0
0
5
0
0
0
0
0
0
0
6
1
0
0
0
6
6
6
0
4
3
2
3
3
6
0
1
0
0
6
6
1
1
0
6
3
4
5
0
4
0
6
1
0
0
0
0
0
1
1
0
1
0
6
6
0
1
0
1
0
6
0
6
0
0
0
2
0
0
6
4
0
0
1
4
0
3
4
0
0
0
0
0
0
1
0
1
0
0
1
0
4
0
6
0
0
0
0
2
0
0
0
0
6
1
1
6
0
6
3
2
6
6
6
6
0
1
6
0
0
0
0
0
6
0
6
0
0
0
0
0
1
0
6
0
0
0
2
6
0
0
0
0
0
2
0
6
2
0
0
6
4
0
2
0
2
0
0
1
5
0
0
1
1
0
0
0
4
6
3
0
3
6
6
5
0
1
0
0
2
6
6
0
2
0
0
6
3
3
6
4
0
2
6
1
6
1
0
6
0
4
0
6
6
0
6
0
4
6
5
0
6
0
3
0
3
6
6
4
0
0
0
3
0
6
2
3
6
4
0
0
3
6
5
0
0
6
0
0
4
0
0
2
5
3
0
0
0
0
0
2
6
0
0
6
0
5
5
6
0
4
2
0
4
0
3
0
6
6
0
6
0
6
0
0
1
0
0
4
1
4
0
6
6
6
0
6
6
3
4
0
6
6
1
5
3
2
0
0
6
0
4
0
6
0
4
0
3
1
3
1
2
4
1
0
0
6
6
0
0
0
0
1
0
0
0
2
0
0
0
3
1
0
1
0
0
5
5
0
0
3
0
6
6
2
0
2
1
6
1
4
0
6
0
3
4
0
6
0
6
0
3
0
4
0
1
0
0
5
0
0
0
6
6
0
0
0
6
3
2
6
0
6
0
1
0
0
0
2
0
2
6
0
0
0
1
0
0
0
3
0
0
6
3
1
4
6
0
6
0
0
0
0
2
0
2
0
0
6
6
0
0
3
6
0
0
3
1
6
6
0
2
1
0
1
4
1
0
2
0
0
0
0
1
6
1
3
4
6
6
6
0
0
1
0
0
6
0
0
2
0
6
0
1
1
6
6
0
0
3
4
3
0
0
0
0
3
6
0
0
2
0
0
3
0
0
0
5
0
0
5
0
0
0
6
4
5
0
4
1
6
2
4
0
6
6
5
0
3
1
6
0
0
6
5
3
0
4
1
1
1
1
5
2
0
0
0
0
0
0
0
1
6
1
0
0
0
1
1
0
1
0
4
0
0
0
0
0
4
6
1
0
5
3
6
6
0
0
0
1
0
6
2
1
0
0
3
0
0
6
0
3
0
0
1
3
0
1
0
4
0
0
0
0
6
4
3
0
3
6
6
4
4
0
1
0
1
0
1
0
0
0
0
0
2
0
1
1
4
0
2
0
0
0
1
0
0
3
0
6
6
2
0
0
4
0
0
6
1
1
6
2
0
0
0
0
1
6
0
6
4
0
0
4
6
0
0
0
3
0
5
1
4
0
0
1
0
0
4
0
0
0
0
3
6
6
3
0
2
6
0
4
0
1
0
0
0
0
6
1
0
0
0
0
6
6
2
0
0
0
0
6
3
1
2
4
0
3
1
3
6
1
3
3
6
1
0
0
0
0
5
0
0
0
6
0
3
1
4
3
3
5
0
2
2
0
1
3
1
1
0
6
0
1
4
4
0
0
0
0
0
0
6
0
6
6
0
6
6
0
1
6
6
0
0
0
1
0
0
6
1
6
1
5
0
2
0
5
0
0
0
0
6
1
3
6
0
1
6
0
0
0
0
0
0
6
5
0
3
0
4
0
0
0
6
5
4
0
0
3
0
0
2
4
3
1
0
0
0
0
6
1
4
6
2
0
4
6
0
6
6
6
4
6
3
0
3
0
3
3
6
0
6
6
3
0
0
0
6
0
3
2
4
6
0
1
3
5
4
2
2
0
4
6
0
0
0
0
3
1
3
0
0
0
0
6
2
0
0
0
0
0
3
0
0
0
0
0
6
2
0
0
0
0
6
0
0
4
0
6
4
0
0
1
0
6
0
0
0
6
0
6
5
6
0
0
3
4
0
1
0
0
0
6
0
3
0
4
6
6
0
6
6
0
1
6
0
0
0
0
0
1
5
0
1
0
6
3
1
0
4
5
6
6
0
6
6
2
1
4
2
0
0
6
0
0
1
0
2
0
4
0
0
1
0
0
0
0
6
0
0
3
0
0
1
1
6
0
4
0
6
1
6
4
1
0
0
0
0
0
6
1
6
1
2
1
1
6
0
0
0
1
1
0
0
0
6
6
0
6
4
3
1
0
0
3
0
4
0
0
6
0
0
3
3
0
0
3
0
0
0
6
3
0
0
1
5
0
1
2
0
4
0
0
0
6
1
6
5
0
3
0
1
0
0
0
0
1
4
2
0
0
0
0
0
6
2
6
0
0
0
0
0
1
0
6
0
0
6
0
6
6
0
4
6
0
1
2
6
4
0
0
0
6
6
4
3
1
3
6
1
0
6
4
2
0
1
0
0
1
6
0
3
3
5
0
6
3
0
6
0
0
1
0
1
3
0
0
6
1
0
6
1
0
0
0
6
2
0
0
6
0
0
1
2
0
3
0
0
0
0
0
6
2
0
0
0
0
1
0
0
0
0
6
1
2
2
4
0
0
0
0
0
0
6
3
0
1
0
0
1
4
2
0
0
0
4
2
0
6
1
0
0
2
0
0
1
0
0
6
6
2
0
0
6
0
0
6
0
6
2
6
4
0
3
4
6
0
0
0
3
0
0
0
2
6
0
0
2
0
0
4
3
3
1
0
0
2
0
6
0
0
0
6
0
0
0
0
5
6
2
0
0
0
0
5
0
0
0
0
0
6
1
0
0
0
0
0
0
4
0
0
0
3
4
6
6
0
1
6
0
0
1
0
1
5
4
0
3
6
0
4
0
3
0
0
6
0
0
1
0
0
0
0
0
6
6
1
2
0
6
0
5
6
2
0
0
1
0
5
0
1
0
1
0
6
0
0
3
0
0
1
2
0
5
6
4
4
6
0
4
0
0
0
0
6
0
6
6
2
0
0
0
0
0
1
4
1
6
2
4
0
2
6
1
4
0
0
0
0
5
0
0
2
0
0
5
0
6
4
1
0
0
2
1
0
5
0
0
2
6
6
2
4
1
3
0
5
1
6
4
5
6
0
0
4
0
0
2
0
0
0
0
0
0
3
0
0
0
3
0
0
0
0
6
3
0
0
6
0
0
2
4
0
6
6
6
0
5
0
1
0
0
0
6
6
4
0
0
4
0
3
2
0
0
0
4
0
3
0
6
0
0
1
0
6
0
3
0
0
0
0
6
0
3
0
0
0
0
1
0
5
0
0
1
0
0
2
0
4
6
0
6
2
1
3
6
4
1
0
0
1
6
0
0
3
6
1
5
0
0
3
0
0
6
0
0
6
0
4
6
0
4
2
3
6
1
4
0
0
0
2
0
6
0
0
6
6
0
4
6
1
1
0
0
0
0
0
0
4
0
4
1
0
1
0
0
6
0
6
0
4
6
6
0
1
0
1
6
0
3
3
0
2
6
1
0
4
6
0
0
2
2
0
0
0
0
6
3
0
6
3
0
0
0
0
6
0
0
6
0
4
0
0
0
6
6
1
6
0
0
0
0
3
0
6
0
0
3
6
6
6
6
4
3
0
6
0
0
0
3
1
0
2
6
6
0
4
0
0
4
0
2
4
0
6
1
0
6
6
6
1
6
0
6
1
6
0
0
4
0
0
0
0
0
0
4
0
6
3
0
6
1
1
4
4
0
1
1
0
0
0
6
6
0
3
0
0
0
1
4
0
6
0
0
0
4
0
0
6
0
0
0
0
6
0
0
1
0
6
1
4
0
0
0
0
1
0
4
6
1
0
0
1
4
4
5
0
1
0
1
6
4
0
0
6
0
1
1
4
0
0
6
0
2
0
0
6
1
0
6
0
0
6
4
0
0
0
2
3
3
6
0
6
3
0
6
0
6
3
6
0
0
6
1
2
0
0
1
6
3
1
6
3
0
0
0
0
0
1
4
0
5
0
0
1
6
4
1
1
0
0
6
0
0
0
0
0
0
0
0
6
0
6
4
0
0
5
1
4
0
5
0
0
1
0
6
6
4
0
6
0
4
0
0
3
6
0
2
0
0
6
0
6
6
6
5
0
6
0
0
4
1
0
1
6
3
0
2
6
3
0
0
0
0
5
4
0
6
6
1
0
5
0
6
6
0
0
0
0
4
0
0
2
6
6
0
0
1
0
6
1
0
4
0
6
6
4
1
0
0
6
0
6
1
0
0
0
0
3
0
1
4
4
6
2
2
1
0
0
6
6
0
0
0
0
0
0
0
1
6
6
6
0
0
4
0
6
0
1
0
2
3
0
6
3
3
4
0
6
0
0
0
2
0
4
6
0
0
4
6
0
0
0
2
3
0
0
3
0
0
4
0
0
0
0
0
0
6
0
0
0
6
0
0
0
3
0
6
0
0
4
4
5
0
6
0
6
0
6
4
1
0
6
5
0
0
0
6
0
0
1
1
0
6
6
0
0
1
0
6
0
1
1
4
0
0
0
0
1
4
4
0
0
1
0
4
0
6
0
0
2
6
4
0
6
6
2
1
0
0
0
0
0
6
0
5
0
6
0
1
6
0
0
0
6
0
2
0
0
1
3
6
1
0
6
3
0
3
1
3
2
1
0
0
6
0
0
0
0
0
2
1
0
0
3
6
1
0
0
4
0
0
2
0
0
0
4
0
0
5
1
0
6
3
0
1
1
6
0
0
0
0
6
0
5
1
0
1
6
5
3
1
0
0
0
0
0
0
1
0
0
0
1
2
2
0
0
3
0
3
0
5
0
6
6
6
3
1
0
0
0
0
5
6
4
4
0
0
0
0
0
3
6
2
0
0
3
0
0
6
1
0
0
1
0
6
6
0
0
0
6
0
0
6
4
1
6
6
1
0
6
0
0
3
2
6
0
0
0
0
0
6
6
6
0
1
0
0
3
0
0
1
6
0
0
0
0
1
0
3
6
0
0
1
6
4
4
0
0
0
0
4
0
6
0
0
0
1
6
3
6
0
1
0
0
3
0
0
0
0
0
1
6
0
1
1
1
0
0
0
6
6
1
0
0
0
0
1
0
1
3
6
0
6
0
1
1
6
3
1
6
6
0
2
1
0
0
4
0
4
6
3
6
6
5
1
6
4
0
0
6
0
0
6
0
4
0
0
1
6
1
0
0
0
0
2
0
4
0
6
0
1
1
0
5
6
0
0
1
0
4
0
0
0
0
0
1
6
1
3
2
0
0
6
0
6
3
1
1
5
2
6
0
0
1
1
0
0
0
4
0
3
0
1
6
6
3
0
0
1
4
0
0
3
2
0
0
6
0
1
6
0
0
6
4
0
0
0
1
0
6
0
2
6
0
4
1
3
0
0
0
3
5
0
6
0
2
2
0
2
4
0
1
0
0
0
6
1
1
0
6
3
1
4
0
0
4
6
0
1
6
0
3
0
1
6
0
0
6
6
3
0
0
0
0
0
1
1
1
2
0
0
0
0
0
0
1
6
0
0
3
1
6
0
0
0
6
0
1
6
6
0
0
0
6
0
3
0
1
0
1
6
6
6
0
0
1
6
6
0
6
1
0
3
1
0
0
0
3
0
5
3
6
0
1
4
1
1
0
2
4
0
1
0
0
3
0
4
1
3
3
0
6
0
3
0
1
3
0
5
4
6
2
6
0
6
6
0
6
0
4
0
0
0
2
0
3
0
6
6
0
0
4
0
0
6
6
2
0
3
3
3
0
6
0
1
0
0
6
1
2
6
6
0
0
5
0
0
0
0
5
6
0
2
1
3
0
0
0
1
1
0
5
3
1
3
0
0
0
0
0
0
6
0
2
0
6
0
0
0
4
2
2
0
0
0
0
6
0
3
0
0
6
6
0
1
0
0
0
4
6
0
4
3
0
0
0
2
0
0
0
0
6
2
2
0
6
3
0
0
6
4
1
0
0
4
0
0
0
0
0
2
0
6
3
6
6
0
2
0
2
1
2
1
6
0
4
0
3
0
0
0
0
1
0
0
0
0
0
0
0
6
1
5
0
0
6
6
0
6
2
5
0
0
0
1
0
6
0
1
4
5
4
0
6
0
3
2
4
0
1
0
6
2
0
0
5
0
6
3
0
1
0
0
4
2
6
0
0
4
0
2
0
2
6
4
0
0
0
0
0
6
4
0
0
0
2
0
6
0
3
0
1
0
6
0
1
0
4
1
0
6
1
4
0
0
0
0
0
0
1
1
2
6
0
0
0
1
0
3
5
3
2
3
1
0
6
5
5
0
1
0
0
2
2
6
0
1
0
3
4
6
0
0
6
0
3
2
3
4
0
6
0
0
6
0
0
1
0
0
2
2
0
0
0
3
6
4
5
4
0
0
4
0
0
0
0
4
0
0
1
2
0
0
6
3
4
0
0
4
6
0
5
6
0
3
0
4
1
6
0
6
6
6
0
2
4
1
5
0
0
0
0
0
1
0
4
1
0
0
1
0
0
6
5
4
6
1
3
3
0
6
1
0
0
0
0
0
0
3
0
0
1
0
0
0
6
0
2
0
4
2
1
0
0
0
6
6
0
1
0
4
0
5
0
1
0
0
0
3
4
6
3
0
0
6
0
3
3
1
0
0
0
6
4
0
0
0
1
2
4
4
0
2
5
0
0
1
0
0
0
0
4
6
1
2
1
0
0
6
0
0
0
0
6
2
6
1
1
4
1
3
2
0
6
1
6
0
0
3
6
6
0
5
6
0
0
4
1
2
2
0
0
6
6
0
4
6
4
0
3
0
6
1
1
0
3
6
0
5
2
0
6
3
1
0
1
0
0
6
0
0
0
0
0
0
0
0
6
4
0
0
6
0
1
6
0
3
0
0
5
1
6
6
6
0
1
6
0
0
1
0
0
0
0
0
0
0
0
0
0
3
0
0
4
0
2
0
5
6
2
0
5
1
0
0
6
2
6
0
0
0
6
6
6
3
0
0
6
0
0
0
0
6
0
0
3
6
0
0
4
4
2
6
3
6
6
0
0
6
1
0
2
4
0
0
2
0
0
6
1
1
1
6
1
6
6
0
0
3
6
0
0
6
1
2
4
1
1
5
0
0
0
5
0
0
0
6
0
4
0
0
0
0
0
0
0
6
0
6
3
2
0
6
2
3
0
3
0
0
0
1
6
0
0
6
4
0
5
6
0
0
2
1
0
1
0
0
1
1
0
0
0
0
0
2
3
0
1
0
6
4
3
0
3
2
0
1
0
0
6
6
0
6
0
5
1
6
0
0
6
0
1
0
0
0
1
0
6
0
0
0
6
0
0
0
6
0
0
0
1
1
4
0
6
0
0
6
6
2
0
1
5
4
4
4
0
3
0
0
6
2
0
0
4
2
0
5
5
6
3
6
5
1
6
0
3
0
4
6
3
0
4
4
0
3
0
0
0
1
0
6
0
1
0
1
0
5
0
0
0
4
0
0
6
4
0
6
0
0
0
0
0
1
0
0
2
2
0
4
0
4
0
6
0
3
0
0
2
0
1
3
0
1
3
0
0
4
0
4
0
4
3
3
4
1
1
0
0
0
4
0
0
6
4
6
1
0
2
0
0
1
3
0
4
2
0
4
1
0
0
0
0
0
1
0
4
0
0
0
2
0
0
6
3
3
4
5
1
1
0
0
0
0
0
4
0
5
6
3
0
5
0
1
6
0
6
0
0
0
0
4
0
0
0
0
6
0
2
0
0
0
3
0
2
3
6
3
2
0
6
0
0
6
0
0
0
0
6
6
1
0
0
1
0
4
6
0
0
2
3
1
0
0
0
1
0
4
4
0
0
1
2
6
1
3
4
0
0
0
1
3
0
0
0
0
6
0
4
0
1
0
6
1
0
5
0
0
0
3
0
6
2
0
0
2
6
0
6
0
1
1
1
0
6
6
0
0
0
0
1
1
4
0
1
2
2
0
3
1
0
5
0
1
0
0
3
5
0
0
0
6
0
0
1
0
0
4
0
5
6
6
6
0
4
0
4
2
0
4
3
0
1
0
1
1
2
6
0
0
6
6
0
0
1
1
0
1
0
4
4
0
6
6
6
0
1
6
0
1
6
0
0
3
6
6
6
2
5
0
0
0
1
6
0
0
0
0
0
0
0
4
4
6
1
3
2
0
0
2
6
5
2
4
0
1
0
6
0
0
3
3
0
0
0
0
6
6
2
0
0
0
3
0
6
0
4
0
0
4
1
2
2
6
0
0
0
0
6
0
1
2
0
4
4
2
1
3
1
0
4
6
3
0
5
6
0
4
0
0
0
2
6
0
0
6
0
1
0
1
0
3
0
0
4
4
6
0
3
0
6
0
6
1
0
2
1
0
4
0
0
0
0
0
0
1
6
4
6
0
4
0
0
6
2
0
0
0
0
0
2
0
6
0
6
4
3
6
6
0
6
0
1
0
4
3
6
0
6
0
5
6
2
2
6
2
0
0
1
2
6
4
6
0
5
0
1
0
0
0
4
0
6
0
6
6
0
3
0
0
0
0
3
3
0
6
6
4
6
2
6
5
3
0
0
4
0
0
4
0
5
1
0
0
2
3
2
0
0
0
0
1
1
6
2
2
4
1
3
0
0
0
0
0
0
0
0
0
0
6
0
4
0
0
0
0
0
0
6
1
2
0
0
0
0
0
3
0
0
3
6
6
1
1
0
0
0
2
6
6
6
6
1
1
4
0
0
3
1
6
0
0
6
0
1
2
6
0
1
0
0
0
0
1
5
1
6
4
1
0
1
5
0
4
0
0
4
6
0
6
1
0
1
0
0
0
1
6
0
6
0
1
0
0
4
0
6
6
0
1
1
0
3
0
0
0
2
2
1
3
6
0
0
3
0
0
0
3
4
0
1
6
0
6
6
6
3
1
0
6
1
6
0
0
6
0
4
0
1
1
4
1
3
0
1
5
6
2
0
0
1
3
4
0
0
0
0
2
0
4
6
4
0
3
4
6
0
6
0
0
0
6
6
2
5
2
0
1
1
1
1
1
6
0
0
4
0
0
6
0
0
0
1
0
0
0
0
0
3
0
1
4
0
4
2
4
0
3
6
1
2
0
0
0
3
6
6
3
0
4
1
0
0
1
0
4
4
3
1
0
0
2
2
0
0
3
0
0
0
0
0
5
0
2
0
4
0
6
0
6
3
0
0
0
6
1
0
0
6
3
0
0
0
0
0
0
4
3
0
6
0
1
6
0
3
0
0
2
0
0
0
6
6
5
0
3
0
0
0
0
0
5
6
6
0
4
0
0
1
0
1
4
0
4
3
0
0
6
0
0
1
1
0
0
1
4
0
1
1
3
0
1
1
6
3
0
3
3
6
3
0
5
0
2
0
4
6
0
3
0
1
0
3
6
6
3
1
0
0
6
0
2
0
6
6
1
0
0
5
4
0
3
0
6
0
0
0
0
0
0
0
5
0
0
4
0
6
4
0
4
4
6
3
5
0
0
0
0
1
2
0
1
6
0
0
6
0
1
1
1
0
0
6
4
0
6
1
5
0
5
0
0
6
6
0
5
0
5
1
0
1
1
0
0
2
4
3
0
6
0
3
5
0
0
1
1
0
1
6
6
4
6
1
2
1
4
6
0
3
0
1
4
0
6
3
2
6
0
0
0
6
6
0
0
0
4
0
1
6
0
0
0
0
0
0
0
1
6
6
0
0
4
2
0
6
0
0
6
1
0
4
0
6
0
5
0
6
6
0
2
0
1
0
0
1
1
0
0
0
0
0
4
0
0
3
6
2
0
0
4
6
0
0
1
0
6
6
4
0
0
6
3
4
6
6
1
3
0
1
0
0
0
0
1
0
0
0
6
2
0
6
1
0
0
0
0
6
6
0
0
0
0
0
0
0
0
6
0
0
0
0
3
1
4
6
6
0
0
6
0
6
0
0
0
6
0
5
0
6
0
1
0
0
0
0
6
0
6
0
0
0
1
3
4
0
3
1
4
0
4
6
0
0
0
4
0
0
1
0
1
6
6
6
4
0
0
6
0
6
6
0
5
1
6
2
0
6
0
0
0
0
6
1
0
0
0
2
6
6
0
0
0
6
0
0
1
1
4
0
6
0
0
6
5
0
0
0
0
0
4
0
4
0
3
0
4
4
3
2
6
2
0
5
1
5
0
1
2
0
0
0
0
0
0
0
0
4
6
0
6
1
0
6
0
0
0
0
0
6
1
0
6
6
5
0
1
6
6
4
0
0
6
0
0
1
1
4
6
0
0
1
1
2
0
0
0
6
2
4
0
1
0
0
5
1
0
0
3
0
1
6
2
0
1
1
5
0
6
0
2
6
0
0
0
3
0
4
0
0
0
0
6
0
6
1
0
0
5
0
1
0
6
6
0
0
0
4
0
1
0
6
6
4
1
0
0
4
0
0
6
6
0
0
1
0
0
0
1
5
0
0
0
4
5
2
6
6
0
6
3
0
2
0
6
6
1
3
0
0
6
0
0
0
6
0
4
0
0
1
1
1
0
0
0
3
0
3
5
1
0
6
0
0
0
0
6
5
0
3
0
5
0
0
3
1
0
1
6
1
1
0
6
0
0
0
0
0
0
1
0
6
0
3
6
3
1
3
0
3
6
4
0
4
5
0
6
5
1
1
6
6
3
0
1
3
0
0
0
0
0
4
0
5
0
2
0
1
0
6
3
1
3
0
1
0
0
6
0
0
0
0
0
2
3
1
5
0
0
3
0
6
6
0
0
6
1
6
0
0
0
2
5
3
1
0
0
6
0
1
0
1
3
5
1
0
0
1
6
4
0
6
0
0
3
0
4
6
4
0
6
6
1
0
6
1
0
0
0
0
1
0
0
4
0
0
0
5
0
6
0
1
3
6
0
6
0
0
5
0
3
0
6
0
4
2
0
6
0
0
1
4
1
4
0
6
0
0
0
0
1
0
5
0
0
2
0
0
5
0
1
2
0
0
0
6
0
6
0
3
6
0
0
6
1
2
0
0
0
6
1
6
6
0
3
4
0
1
0
4
3
0
0
1
1
5
0
0
0
0
3
0
4
0
1
0
6
0
0
6
3
1
1
4
6
0
0
6
0
0
0
0
3
6
0
4
0
1
6
3
6
1
3
0
0
0
3
0
0
4
0
0
1
0
0
0
0
0
1
0
4
4
0
6
0
0
1
0
3
2
0
1
1
6
0
0
2
6
0
0
3
0
1
6
0
0
0
4
3
0
6
3
2
0
2
0
3
4
6
0
4
0
2
0
1
5
0
0
6
3
6
6
0
0
1
3
0
3
5
1
0
4
3
0
0
0
0
0
0
1
0
6
0
0
6
4
6
3
0
1
1
4
0
0
5
0
3
0
0
2
0
0
4
0
0
1
6
5
6
1
0
0
6
5
0
0
0
0
0
0
2
1
6
1
0
0
1
2
4
0
0
0
6
1
4
6
4
5
0
0
6
3
0
0
1
0
1
0
6
0
4
4
6
0
6
0
6
0
0
0
6
6
0
0
0
0
3
0
1
6
0
3
0
0
0
6
4
0
4
0
0
1
3
0
6
0
0
6
2
2
6
2
4
0
6
0
4
0
1
0
0
1
0
6
0
4
6
0
0
1
0
0
6
6
0
3
6
3
3
0
0
0
1
0
1
2
3
0
0
0
0
6
4
3
0
2
0
4
4
5
2
0
0
0
0
0
0
6
0
6
0
6
6
3
4
0
2
6
6
0
6
0
0
2
0
0
1
0
3
4
2
0
6
0
2
1
0
6
0
2
0
1
6
6
6
0
6
0
2
0
0
0
0
5
4
0
1
0
3
0
0
6
0
0
4
6
6
2
0
0
5
0
6
0
0
1
0
2
0
3
0
0
6
0
0
0
3
6
0
6
0
1
4
1
0
6
0
0
6
2
1
0
0
0
0
5
5
6
0
0
4
6
5
0
3
0
0
6
0
3
5
3
0
5
0
6
1
0
3
0
0
4
4
4
6
0
1
0
0
3
3
0
6
0
0
4
0
3
0
4
0
2
2
3
0
1
1
0
0
0
0
6
3
3
0
6
0
0
0
0
4
6
0
0
6
1
0
4
2
4
6
0
0
0
5
3
6
0
0
0
0
0
2
6
3
6
6
4
2
0
6
0
0
4
0
6
3
0
4
5
0
0
0
0
0
6
4
0
0
6
0
0
0
0
2
6
0
0
1
1
0
2
3
0
0
0
4
4
6
4
0
2
0
6
0
3
1
6
0
1
6
0
0
6
2
6
0
0
0
0
0
6
5
6
0
2
1
5
6
0
0
4
6
4
1
0
1
0
4
0
0
3
0
0
4
4
0
0
0
0
0
3
0
0
0
6
4
0
4
5
6
5
6
0
0
0
5
0
2
0
6
6
0
0
0
0
0
0
6
0
0
0
0
0
0
6
0
6
0
4
6
0
0
0
0
2
0
0
2
1
3
0
0
6
5
2
0
0
0
0
0
0
4
0
0
1
1
2
6
3
0
1
0
6
1
0
2
0
4
1
1
4
5
0
0
6
2
0
0
5
0
2
6
3
0
6
0
6
0
0
6
0
0
4
4
5
4
0
0
0
1
6
0
0
6
1
2
5
4
1
0
2
1
6
0
6
0
5
2
0
1
0
6
3
3
6
0
6
4
6
0
4
0
0
0
0
4
2
0
5
0
6
0
0
2
0
6
0
0
0
3
0
0
1
2
3
5
0
0
0
0
5
1
0
6
0
4
0
0
0
6
1
2
6
0
3
5
0
3
0
6
0
0
0
1
6
0
0
0
2
0
6
6
1
3
0
1
3
0
5
0
0
0
1
6
6
0
1
4
0
0
0
0
1
0
1
3
0
6
0
4
6
0
0
2
0
6
0
6
2
6
0
0
0
0
0
6
0
0
0
0
0
0
0
0
0
6
6
3
4
2
0
0
1
0
1
0
1
0
6
0
0
0
1
4
0
6
0
2
1
1
0
1
1
6
6
0
0
0
6
3
3
1
1
6
6
1
0
0
3
6
0
0
6
0
1
0
3
0
0
0
1
1
0
1
0
0
0
0
5
1
0
0
0
0
0
0
3
0
0
6
1
0
0
6
0
5
6
0
0
0
0
3
4
4
4
0
3
6
0
2
2
4
1
1
0
0
4
0
5
3
0
6
3
0
6
0
4
0
1
3
0
4
1
1
0
0
1
0
0
0
6
6
5
5
2
6
0
0
1
5
0
0
0
1
0
2
0
6
3
6
6
0
2
0
0
5
0
1
1
0
0
0
1
4
0
6
6
0
0
1
1
4
1
0
0
6
2
0
0
3
6
0
0
0
0
0
2
4
6
1
6
0
6
2
0
6
6
0
0
0
0
6
1
0
0
2
0
0
5
2
6
0
4
0
2
0
0
3
0
0
0
0
1
0
0
6
6
6
0
0
0
3
4
0
1
0
1
0
6
0
0
6
0
0
1
6
1
0
0
0
3
2
4
5
0
0
1
0
0
4
6
6
0
0
2
6
2
0
0
1
1
1
0
0
1
1
0
4
1
1
4
0
0
0
2
0
6
0
6
5
1
2
4
0
6
0
0
0
3
0
1
0
0
0
1
1
6
6
6
0
3
0
0
4
6
2
4
1
6
6
6
1
0
2
0
0
0
1
0
0
0
6
3
1
0
0
4
0
0
1
6
6
0
6
0
0
6
6
1
1
0
4
0
0
0
4
1
0
6
0
0
4
6
1
1
0
0
6
5
3
6
0
6
0
0
6
0
3
3
0
1
0
0
1
0
0
0
0
6
6
1
0
1
0
6
4
6
0
1
6
0
0
4
0
6
0
4
1
0
6
6
0
3
1
4
1
4
6
6
0
5
0
0
0
6
0
6
0
1
0
0
0
0
6
0
0
1
0
0
0
0
0
0
6
0
0
0
5
5
1
0
0
4
6
6
6
6
0
0
0
0
0
6
0
4
2
0
6
0
6
1
3
6
6
1
6
0
0
0
0
6
1
0
0
0
1
4
6
1
4
0
0
0
3
6
2
5
1
1
1
0
6
6
6
0
6
0
0
6
1
1
0
6
3
1
0
0
5
4
2
1
1
0
0
0
0
0
3
6
0
6
0
6
1
0
1
3
6
3
0
1
2
6
6
3
0
2
2
4
3
2
6
6
6
0
0
0
6
0
0
1
0
5
0
6
3
6
3
6
0
0
0
6
1
0
4
0
1
0
4
0
6
3
0
4
6
0
1
0
0
0
0
0
0
0
0
5
6
0
1
0
0
0
0
3
0
0
1
0
5
0
0
3
0
0
0
0
0
0
0
1
4
0
3
0
4
2
2
3
0
0
6
0
0
0
1
0
0
0
5
0
3
2
6
1
1
0
0
3
0
0
1
0
1
0
0
1
5
1
3
0
0
0
0
0
1
4
1
0
0
0
0
0
5
6
0
0
3
6
6
0
0
0
0
5
0
6
3
6
6
0
5
6
0
3
1
6
6
0
1
6
0
0
6
5
0
0
0
0
0
0
6
3
0
4
3
1
0
1
0
0
0
1
0
4
1
5
0
0
0
0
0
0
1
0
0
4
0
6
0
0
0
0
1
4
0
0
1
0
6
6
6
0
0
0
6
6
6
4
0
0
4
0
0
3
0
1
6
6
1
0
6
0
0
0
0
0
4
0
0
6
6
0
6
4
6
3
0
3
0
6
0
0
3
2
3
0
6
0
3
3
1
6
1
0
1
4
0
0
1
4
0
2
0
6
2
6
0
6
6
2
6
6
6
6
4
0
6
0
0
4
3
0
0
4
0
6
0
0
0
0
3
5
2
0
6
6
6
6
0
6
0
0
1
1
0
0
0
4
0
6
0
6
6
0
4
0
0
0
1
2
6
5
1
6
0
4
0
4
0
0
1
3
2
0
0
6
0
5
2
1
3
4
0
6
0
0
0
0
6
0
6
5
0
0
0
6
6
0
0
0
0
0
0
0
0
4
6
0
6
0
6
3
4
6
4
0
1
6
6
3
0
0
6
6
0
0
0
6
0
4
4
0
0
1
0
4
6
0
1
0
0
6
0
0
0
6
0
6
6
3
0
0
0
6
0
3
0
0
0
6
1
0
4
3
6
6
6
0
6
5
0
6
6
0
0
0
0
0
0
4
0
0
6
1
4
6
0
0
0
3
0
3
2
0
0
0
0
2
0
0
6
4
5
0
6
6
0
3
6
0
6
0
1
0
0
0
3
3
6
0
0
0
3
0
0
0
0
0
3
6
0
6
0
0
1
0
0
0
6
6
0
1
1
3
0
1
0
0
6
6
0
6
0
4
6
4
4
0
1
0
6
6
0
0
2
6
6
4
0
6
6
3
0
0
6
2
3
0
0
0
0
4
6
0
6
0
2
3
0
0
6
0
4
6
3
0
0
0
3
2
0
0
6
6
0
4
0
6
0
0
3
0
0
2
6
6
0
4
0
0
0
0
1
0
6
6
0
3
0
0
0
0
1
2
6
6
5
0
0
1
0
0
0
3
0
2
6
1
0
0
2
3
0
3
1
0
3
0
6
3
1
0
4
6
1
6
5
6
0
6
3
6
1
6
6
6
1
1
0
0
1
0
0
6
5
0
0
0
1
0
4
0
6
4
0
1
4
4
1
5
0
0
0
6
0
0
0
0
0
6
1
1
6
6
6
0
0
6
0
2
3
0
0
3
0
0
4
6
1
0
0
0
2
1
6
6
1
6
0
0
0
1
0
6
0
6
0
0
0
0
0
6
4
0
4
2
6
0
6
3
4
0
1
1
5
1
1
4
2
4
4
0
6
4
3
0
6
5
3
3
3
1
6
2
6
0
0
2
0
4
0
0
0
0
6
3
0
6
3
0
4
4
4
0
1
4
6
6
1
0
0
0
1
0
6
0
0
0
0
0
3
1
3
6
0
0
6
6
0
1
4
0
4
1
0
6
0
0
2
3
2
6
0
6
1
0
4
0
3
6
6
5
0
6
4
0
5
3
3
1
2
0
0
0
4
0
0
0
4
6
6
4
4
0
6
4
0
2
1
6
0
1
6
6
0
6
1
3
5
4
0
1
6
0
0
3
0
0
0
0
1
1
3
0
5
3
0
3
3
0
0
0
6
0
0
0
1
2
0
0
0
0
0
0
0
2
1
0
0
3
6
4
6
6
6
5
0
0
3
1
2
0
0
0
0
1
0
1
0
0
6
6
0
6
0
0
0
0
1
3
5
0
0
5
6
0
2
4
4
0
6
5
0
6
4
2
0
0
6
0
0
2
0
0
0
0
3
6
0
2
4
6
0
2
0
0
0
0
4
3
6
4
0
0
0
1
0
0
5
0
0
0
3
0
5
0
0
0
0
4
0
6
0
4
0
0
0
6
5
3
0
0
1
0
1
0
0
4
0
1
4
6
4
6
1
0
6
0
4
0
5
6
0
1
0
1
6
4
0
0
6
6
0
1
0
2
2
2
0
0
1
3
0
6
2
0
6
0
6
4
0
0
0
4
0
4
0
1
0
3
0
0
0
0
6
3
6
0
0
0
0
3
0
2
0
3
0
6
1
4
0
1
0
3
0
0
1
5
4
6
6
0
0
0
1
1
0
3
0
0
1
1
0
0
6
6
6
0
0
1
0
0
0
0
1
5
0
0
3
1
0
6
3
0
6
4
0
6
0
0
0
0
1
0
0
3
1
0
0
6
0
0
1
1
0
1
0
0
0
0
2
0
0
4
0
6
6
0
0
1
0
0
0
0
0
0
0
0
4
0
2
0
0
0
0
1
0
0
6
1
0
0
1
0
0
0
0
0
0
0
0
0
4
6
0
6
0
1
6
1
0
0
0
0
0
1
6
4
6
6
6
0
6
6
0
0
0
1
5
5
0
1
6
6
1
0
0
1
5
2
0
0
6
5
6
6
5
0
4
1
4
4
6
6
5
0
0
2
0
3
4
0
2
5
2
3
3
0
3
0
0
0
0
2
0
0
1
0
1
4
4
0
0
4
3
6
3
0
2
5
6
0
0
2
0
0
6
6
0
3
6
0
0
6
3
4
0
2
0
0
0
0
2
1
0
0
0
0
0
1
6
6
2
0
0
1
0
0
0
0
0
0
0
0
0
1
0
2
6
2
0
0
4
2
0
6
0
6
4
0
1
3
0
0
4
6
1
0
0
6
6
3
0
6
0
0
0
0
3
0
0
0
0
0
1
0
6
0
6
0
0
0
1
2
2
0
0
0
1
1
6
0
0
1
0
0
0
6
0
6
0
3
0
5
0
3
6
1
5
0
1
3
1
6
1
0
6
0
5
0
0
0
0
0
0
1
2
4
1
0
2
4
3
2
0
6
0
3
0
0
4
0
0
6
6
0
0
5
6
0
1
0
0
6
1
6
3
1
0
6
0
0
0
4
3
4
6
0
0
0
6
0
1
0
0
0
6
0
0
5
6
0
0
3
0
6
3
0
3
4
3
1
0
0
3
0
3
0
5
0
1
0
6
4
0
6
6
2
4
6
0
5
6
6
0
0
3
5
0
4
0
5
0
0
0
0
0
0
6
1
1
0
6
6
0
6
0
0
0
6
0
0
0
0
0
1
2
6
0
1
6
0
6
1
0
2
0
0
4
0
0
0
3
0
3
0
0
4
2
0
0
4
0
3
1
1
6
0
1
6
0
5
5
0
6
0
1
0
0
0
3
0
3
0
3
6
6
6
0
0
2
0
6
0
6
0
0
4
6
2
1
0
0
6
6
0
0
6
0
2
6
0
1
1
0
0
1
6
0
4
0
6
0
0
0
0
4
6
6
6
6
6
0
0
2
3
0
0
0
4
0
0
6
0
0
3
0
0
0
0
6
4
1
6
0
6
3
4
6
1
0
0
0
4
0
5
1
1
0
0
1
0
0
6
6
4
0
4
0
0
0
6
0
6
0
0
0
0
0
2
0
0
4
5
6
0
3
2
0
4
2
4
4
6
6
0
0
1
0
6
0
0
1
0
0
2
0
0
0
0
1
6
0
0
1
0
1
6
1
0
0
0
0
0
3
0
6
6
0
0
0
6
6
0
4
0
3
6
6
6
3
2
0
0
6
0
1
6
0
4
0
6
6
0
6
0
0
1
0
6
0
0
0
4
0
5
3
1
4
0
0
1
0
1
6
6
4
1
6
6
0
4
1
0
6
0
3
0
0
0
3
0
0
0
0
0
1
1
0
0
6
1
0
0
0
6
0
0
0
0
3
6
0
0
4
2
1
4
4
0
3
0
0
1
3
4
0
6
3
1
0
6
3
0
0
0
0
1
3
0
4
0
0
1
1
1
4
6
0
0
3
0
6
5
4
0
0
0
4
2
6
0
1
0
0
0
6
6
5
1
0
0
6
0
0
4
0
1
5
6
4
1
0
0
2
1
0
0
0
3
0
0
0
0
6
0
4
4
0
0
2
0
0
0
2
1
0
0
0
2
0
4
0
0
0
0
0
0
4
0
0
1
0
6
0
0
2
4
0
0
0
0
0
6
0
0
0
0
0
6
3
0
3
6
1
4
6
0
6
6
1
4
2
5
2
6
6
0
0
2
6
6
0
1
4
6
6
0
6
1
0
3
1
6
0
4
4
4
5
6
2
1
0
3
0
0
4
6
1
1
3
0
2
6
0
6
0
0
0
1
4
0
4
1
2
0
0
1
0
0
0
0
0
0
0
3
0
5
0
4
0
0
0
0
0
1
3
6
3
4
0
0
0
6
0
3
1
0
6
0
5
0
3
0
4
0
0
6
1
0
1
6
0
4
0
0
2
2
0
0
0
0
3
0
1
0
0
0
6
0
0
0
3
1
0
3
6
6
0
0
0
6
3
0
0
0
6
0
2
6
1
0
0
4
2
0
4
0
6
3
3
6
5
1
0
4
0
6
0
0
0
0
4
0
6
2
1
0
0
4
0
4
6
1
0
0
1
0
0
0
0
0
6
0
6
4
1
0
1
0
0
0
0
0
4
0
0
0
0
0
0
2
0
4
6
0
0
0
6
0
0
0
6
0
6
0
0
2
5
0
5
0
0
0
0
0
0
6
1
0
6
3
6
1
0
6
4
0
0
0
0
0
4
0
0
0
3
1
0
1
0
0
0
1
0
4
6
0
1
1
3
1
5
4
0
6
0
0
0
4
4
3
0
0
6
4
1
6
0
0
0
0
3
6
6
6
0
0
0
0
0
0
0
1
6
0
0
2
0
0
0
0
0
2
0
6
0
3
0
4
0
4
0
0
3
6
0
0
0
3
0
2
1
0
0
6
0
0
0
4
6
6
0
0
4
6
0
0
0
4
0
0
0
5
0
2
6
0
0
3
3
0
0
0
0
3
0
6
0
0
2
6
0
0
6
5
0
0
0
6
0
0
1
6
6
0
4
6
3
1
6
6
0
0
0
0
5
0
1
0
0
6
1
0
0
2
3
6
1
0
0
6
6
2
1
2
6
1
1
0
3
0
2
0
0
3
0
3
0
0
5
3
2
6
0
3
2
1
4
3
3
0
6
6
0
0
4
0
6
6
0
0
1
0
3
0
0
0
0
1
0
0
0
3
0
0
0
0
0
4
0
2
6
0
0
0
0
2
6
0
1
0
3
0
3
4
0
4
6
0
6
0
1
0
6
6
1
3
0
0
0
3
0
0
1
0
0
3
0
0
0
0
6
0
0
0
0
6
0
0
3
1
1
1
1
0
1
3
2
1
6
4
0
0
3
0
6
0
2
3
2
0
1
3
0
0
0
2
3
0
0
0
0
6
2
1
0
6
2
0
0
0
6
0
0
0
0
0
3
6
0
0
0
0
1
0
0
6
0
1
6
5
6
0
0
5
4
4
0
0
0
0
0
4
6
0
4
0
0
0
4
0
0
4
0
0
5
0
0
6
0
3
0
6
0
0
0
0
0
0
0
0
0
6
1
4
0
1
0
1
0
6
0
4
0
0
1
0
0
0
1
0
6
0
0
3
0
2
3
0
3
4
2
0
0
6
4
5
6
1
0
2
0
0
0
0
2
4
6
4
6
5
0
0
0
1
0
1
1
1
6
1
0
0
6
3
0
0
0
0
0
0
4
3
6
4
6
0
5
6
0
1
0
0
0
1
2
0
0
1
6
0
3
0
0
1
0
4
0
0
0
3
1
0
0
2
6
0
6
6
0
6
6
6
1
6
4
0
6
0
0
1
0
0
6
6
6
0
0
2
6
6
2
1
0
0
0
6
0
6
0
0
0
2
0
0
3
4
0
6
0
0
0
0
0
6
1
6
6
6
2
4
0
2
1
0
0
1
0
0
5
1
0
3
3
0
0
0
2
4
0
0
1
6
0
6
1
1
0
0
4
2
0
2
0
6
1
6
4
6
0
6
0
3
2
0
0
0
5
0
5
0
0
1
6
0
3
0
0
3
0
0
0
4
0
6
0
0
0
6
0
0
0
0
0
0
1
6
0
0
1
0
0
1
0
0
0
3
0
2
0
2
0
6
0
1
0
4
0
0
1
2
1
0
1
0
6
1
0
6
0
0
0
6
6
0
0
0
6
0
0
0
0
6
3
0
0
6
6
6
1
0
0
0
2
1
0
3
1
0
3
0
4
6
6
6
0
0
1
6
0
4
0
1
0
3
0
0
0
6
0
0
0
0
1
5
0
0
0
1
0
6
0
6
6
0
0
0
0
0
0
6
3
0
6
0
6
0
0
4
0
1
2
0
0
0
2
0
1
1
0
0
0
6
6
3
6
0
4
4
0
0
6
6
0
0
0
3
3
1
0
0
0
6
0
0
1
0
1
0
0
0
3
3
0
0
6
0
0
5
6
0
0
0
6
3
0
4
4
1
1
0
6
1
6
0
0
0
5
3
0
0
1
0
2
1
5
0
6
6
0
0
0
6
2
0
0
0
0
2
1
0
6
3
2
6
6
6
6
3
0
4
0
0
6
6
3
0
0
1
0
0
6
1
0
0
5
3
0
4
6
3
1
5
4
1
0
0
0
6
2
0
3
5
0
6
0
0
0
0
2
6
0
0
0
3
0
0
0
0
0
5
2
0
0
6
0
3
2
0
4
1
0
6
0
6
0
0
0
6
0
5
1
6
1
0
4
0
0
6
0
6
4
0
3
0
0
6
3
6
1
0
3
4
0
1
3
3
4
4
6
1
0
5
0
0
0
0
0
0
2
0
0
6
4
0
2
0
0
0
0
1
0
0
0
0
0
0
4
0
0
0
3
0
6
3
0
5
0
0
0
6
0
0
6
0
0
2
6
0
1
1
0
6
1
0
6
0
1
0
1
6
0
5
0
0
0
4
0
0
4
0
6
1
0
0
2
6
0
0
0
0
0
3
0
0
0
4
0
6
3
5
0
0
0
1
0
1
6
0
0
1
0
3
6
1
0
4
3
6
1
3
0
0
0
6
0
1
4
3
0
0
6
4
0
0
0
0
1
1
0
0
0
4
0
0
1
6
0
1
0
3
0
0
0
6
2
4
0
2
1
4
6
0
4
0
0
0
6
0
0
0
0
0
5
0
4
1
0
3
0
0
0
0
3
1
3
4
6
2
4
6
0
0
0
0
3
3
6
0
0
0
5
6
2
0
0
1
0
6
6
0
0
0
0
0
0
0
5
0
1
0
0
0
6
0
0
0
0
1
0
0
0
1
0
6
1
0
0
1
6
0
1
3
0
6
0
1
3
0
0
6
3
0
0
0
3
5
4
0
0
1
0
0
0
0
0
1
0
0
5
6
0
5
2
6
1
6
0
6
3
0
0
0
1
3
0
0
4
0
2
6
2
0
0
5
6
0
4
4
0
0
0
5
6
6
0
6
0
0
0
0
6
0
0
0
0
6
0
6
0
4
0
1
0
0
6
0
0
4
0
3
0
6
0
0
0
1
0
1
0
0
6
6
3
1
0
1
0
6
6
5
6
0
1
2
6
0
1
3
0
0
0
0
0
1
0
0
0
3
0
2
0
0
2
0
1
0
0
6
0
0
0
0
0
6
0
0
6
6
6
6
6
0
0
0
0
6
3
0
0
0
0
6
6
0
6
5
0
0
0
0
1
0
6
6
0
0
2
0
0
3
6
0
0
6
0
0
0
6
6
0
0
0
6
3
1
0
0
0
3
6
3
6
0
0
0
2
1
3
1
6
6
0
0
0
6
6
1
4
3
0
1
2
0
0
0
2
0
4
6
6
0
0
0
0
1
0
6
0
0
0
0
1
4
5
3
0
4
0
4
0
0
0
0
0
1
4
0
1
4
3
0
5
1
0
6
0
0
6
6
6
0
0
0
0
2
4
4
1
1
0
0
0
6
0
2
0
0
6
2
0
0
4
0
1
6
6
1
0
6
0
0
6
0
0
1
0
2
0
1
6
0
0
0
0
0
6
6
3
0
0
6
2
0
6
6
0
0
0
6
0
6
2
1
0
0
1
4
4
0
0
0
6
2
0
0
0
6
4
0
0
1
4
3
0
2
0
0
6
0
0
0
0
4
0
6
0
2
0
6
0
1
4
0
0
1
4
3
4
0
0
4
6
0
0
0
2
3
0
0
6
3
0
0
0
6
6
6
0
6
0
6
0
0
1
0
0
3
0
6
4
6
0
6
0
0
0
2
0
0
1
3
3
6
0
1
4
0
0
0
3
6
0
6
4
0
0
4
6
0
0
0
6
6
6
4
0
1
6
0
3
3
2
0
0
0
0
1
6
6
0
5
0
1
4
0
1
0
6
4
0
0
1
3
6
0
5
0
1
0
0
1
6
0
6
0
0
4
0
1
4
3
0
0
4
5
0
6
0
6
3
1
2
0
0
6
0
2
0
0
0
2
3
6
0
0
0
0
0
0
0
0
0
1
0
0
2
0
6
4
6
0
0
1
0
0
1
0
2
0
0
0
0
3
0
0
3
0
2
2
1
1
6
6
0
0
0
0
6
0
6
2
0
0
0
0
3
0
0
6
6
0
1
0
0
0
0
0
6
6
0
1
6
4
0
3
0
6
1
4
0
6
3
0
0
3
1
0
0
0
0
6
0
0
1
0
6
0
1
0
0
0
1
0
4
4
0
0
0
2
6
0
0
2
2
3
1
0
0
3
0
0
0
0
6
0
2
1
3
0
0
3
0
0
0
6
0
0
6
0
2
3
0
3
0
0
5
5
6
2
0
6
0
0
0
0
6
1
0
2
1
3
0
0
1
0
6
6
0
1
5
1
0
3
0
6
0
3
0
1
1
0
0
2
4
0
3
0
6
0
0
1
0
4
4
0
3
0
0
0
5
2
0
0
0
3
0
0
0
1
1
3
4
0
1
0
3
0
0
6
0
0
5
5
1
6
0
4
3
6
0
0
3
0
0
0
4
0
0
0
4
4
6
0
4
6
0
0
6
0
4
6
0
6
3
5
6
2
3
0
0
0
4
2
0
1
0
6
0
0
6
0
0
1
6
0
0
2
1
0
0
6
0
1
5
6
1
6
0
1
0
0
4
2
1
0
6
3
0
4
4
4
6
4
0
0
3
0
0
3
0
0
0
0
0
0
0
0
3
6
0
6
0
6
6
0
0
1
2
0
6
0
1
6
5
6
0
2
0
1
0
1
6
4
5
6
2
0
4
1
0
6
6
0
6
0
0
6
6
0
0
0
0
0
3
6
1
4
0
0
4
0
1
0
1
0
4
0
5
0
0
4
0
0
6
0
0
0
1
4
6
0
4
0
5
0
4
6
0
0
0
2
0
6
6
2
3
0
0
0
0
1
6
0
1
3
0
2
0
0
1
0
6
0
6
2
2
1
0
6
0
0
6
4
3
0
0
0
0
4
3
0
0
0
0
6
1
0
4
0
0
5
3
0
6
1
0
0
0
3
2
4
0
0
0
4
6
0
0
2
6
0
0
6
0
0
0
4
6
4
1
3
3
0
0
0
3
6
0
6
0
5
0
1
6
0
0
3
0
1
0
0
0
6
0
5
0
1
2
1
6
4
0
0
0
6
1
0
0
4
6
0
4
6
1
5
0
5
0
6
1
6
4
6
0
1
6
1
0
0
4
0
6
1
0
0
0
6
0
6
6
6
4
0
6
5
0
0
3
0
5
2
1
0
6
0
1
6
0
0
6
0
5
0
0
1
0
0
1
0
0
1
0
0
1
3
4
0
0
6
2
0
6
0
6
6
0
4
4
1
0
4
6
4
6
0
6
3
0
0
0
6
6
0
0
0
6
0
0
0
0
2
1
6
3
1
6
4
0
0
0
4
4
1
3
0
3
0
5
5
0
2
0
0
6
1
1
0
0
1
0
1
0
6
5
3
3
4
0
6
0
4
5
0
4
0
0
0
5
0
0
0
6
5
2
0
6
6
1
0
0
0
4
0
6
0
5
2
0
0
0
0
0
0
0
4
5
3
6
6
0
0
0
0
6
1
2
0
6
3
3
0
0
0
0
3
1
0
3
6
0
0
6
2
5
0
6
0
0
1
0
0
0
0
4
4
0
2
0
0
6
0
0
4
6
0
1
1
6
0
1
0
0
3
3
0
0
1
5
1
1
0
1
0
2
2
5
4
0
3
4
0
4
0
3
0
0
3
0
0
6
0
6
6
6
0
6
6
6
0
0
6
0
1
0
5
3
0
2
0
6
1
0
4
0
1
3
0
0
1
0
6
4
2
6
0
3
0
0
1
0
1
3
0
0
0
0
4
6
4
4
0
0
4
2
1
0
0
1
0
0
0
1
0
0
0
6
2
0
0
0
0
2
0
0
0
1
6
0
1
6
0
6
6
5
6
6
0
0
1
0
0
3
6
5
0
3
0
4
3
2
6
0
4
2
0
4
2
0
0
4
0
0
2
1
6
0
0
1
6
4
6
0
0
3
5
1
3
0
0
0
6
3
0
3
6
0
6
0
0
6
4
3
1
6
0
0
0
6
0
0
0
4
1
1
0
2
3
1
0
0
0
6
6
6
0
1
1
0
0
6
0
0
6
4
0
6
0
1
0
1
0
0
4
0
4
0
1
0
0
0
6
4
0
0
0
1
0
0
3
2
0
6
0
0
1
0
5
0
0
6
1
0
5
2
6
6
4
6
0
0
2
6
1
6
3
0
1
5
0
0
0
0
1
0
1
2
1
1
0
1
6
0
5
6
6
0
0
0
0
6
6
0
0
6
0
4
4
0
0
0
0
0
1
0
1
1
0
0
0
0
1
2
6
0
0
0
0
3
0
0
6
0
0
0
0
0
0
0
2
2
0
5
6
3
6
0
6
0
0
0
0
0
0
0
0
0
3
0
4
6
6
0
4
0
0
6
2
0
0
0
0
0
0
0
0
0
4
3
1
0
0
2
1
0
4
5
4
0
0
2
1
6
0
0
0
0
6
1
0
6
0
0
4
0
0
0
6
0
0
0
0
0
1
1
0
5
0
4
3
6
6
6
6
0
0
6
0
1
1
3
1
6
6
6
6
3
6
0
0
0
0
0
6
0
0
0
0
1
0
0
0
3
1
5
0
0
2
6
1
4
0
0
0
0
4
1
0
0
0
2
0
0
6
6
0
1
1
0
0
6
6
2
0
0
6
1
0
1
1
2
1
0
0
0
0
0
0
0
0
6
0
0
6
0
3
2
0
1
0
6
6
2
0
0
1
5
0
0
0
6
6
5
0
6
0
0
0
1
6
0
0
5
6
0
0
0
0
0
0
6
0
0
1
0
0
5
1
6
4
0
0
0
6
3
0
6
1
0
0
1
0
0
0
0
0
6
6
6
3
0
0
6
2
0
6
5
6
3
0
0
3
3
3
0
0
0
5
0
0
3
6
6
0
0
1
5
2
6
0
2
0
6
6
1
6
0
0
2
0
1
0
6
0
4
6
4
0
0
0
0
0
1
0
2
1
6
0
6
0
2
0
6
6
0
2
6
0
1
3
0
0
1
1
1
0
1
6
6
1
5
1
0
6
6
0
0
2
6
0
0
3
1
6
0
6
0
1
0
0
0
0
0
0
0
0
6
1
0
2
6
0
6
0
6
6
0
3
0
0
1
0
6
0
2
4
2
4
0
0
0
6
5
4
0
0
0
4
0
0
6
0
0
0
6
6
3
0
4
0
2
0
0
6
6
6
6
6
0
6
2
0
0
0
1
0
0
4
2
0
3
0
0
2
0
2
1
6
2
0
0
6
0
0
6
6
0
1
0
0
5
3
0
0
1
0
0
0
2
6
2
4
0
6
6
0
0
1
0
0
1
0
4
1
5
0
0
1
0
4
1
6
2
1
6
3
0
5
6
3
3
1
3
6
0
6
5
1
1
0
4
1
0
6
2
6
4
0
1
6
0
6
6
0
0
0
6
1
0
4
0
0
6
0
6
0
6
0
6
0
4
3
0
6
1
0
1
1
0
0
2
0
2
4
1
0
0
0
3
0
4
1
6
1
6
6
6
6
0
6
1
2
0
0
6
0
4
6
0
3
0
6
0
6
0
1
4
0
6
0
3
0
3
4
0
0
0
1
3
4
0
0
0
3
0
6
0
6
0
4
3
0
0
0
0
1
0
0
0
0
3
0
0
0
3
3
1
0
0
1
3
6
0
1
0
0
3
6
1
4
0
0
4
2
0
1
0
5
6
0
0
0
6
6
2
0
0
0
0
0
6
0
6
0
4
0
0
6
6
3
0
0
0
0
0
0
1
0
3
0
0
4
6
4
0
0
2
2
6
6
6
0
6
0
4
0
6
0
2
4
1
0
0
4
4
6
4
6
0
1
0
2
6
1
0
1
0
0
6
0
6
3
4
3
0
4
0
2
4
6
3
6
6
0
0
0
2
0
6
6
1
0
0
3
6
0
3
0
6
5
0
4
6
5
6
3
3
5
0
6
4
0
3
0
0
0
6
0
0
4
3
2
0
0
1
5
5
1
0
0
4
0
0
3
0
0
0
6
6
1
0
0
1
0
3
6
3
6
6
0
1
4
0
4
4
6
2
0
0
2
6
6
6
0
0
0
2
3
3
3
0
0
0
0
1
1
6
0
6
1
0
0
2
2
0
0
6
6
0
0
0
2
6
3
0
6
0
0
0
6
6
0
3
5
1
0
3
3
0
1
0
2
6
0
4
6
0
5
1
0
2
3
6
0
6
0
0
4
6
0
0
0
0
3
0
0
0
0
0
1
3
1
6
0
6
0
6
4
2
1
3
6
0
3
1
0
0
0
0
0
1
1
6
1
0
0
1
0
0
6
1
3
0
0
0
6
4
6
6
4
5
4
6
0
0
1
0
0
0
6
1
6
4
6
0
6
0
0
0
0
0
0
1
0
3
0
6
0
1
4
0
0
0
4
0
1
1
6
0
0
2
6
1
6
0
0
6
0
6
0
4
0
0
0
0
6
6
5
0
0
0
6
0
0
0
6
4
0
0
0
0
0
6
0
1
3
4
0
0
0
0
0
6
1
0
0
6
4
0
6
0
0
0
0
0
5
6
1
1
4
4
6
5
1
1
4
0
6
6
0
0
0
1
0
0
4
0
0
6
0
0
0
6
6
0
0
0
6
0
4
1
0
0
0
0
1
4
0
2
0
5
0
0
3
0
0
4
0
0
0
3
0
0
1
1
6
1
6
0
0
0
0
1
6
1
1
0
0
0
0
6
1
3
1
0
1
0
1
0
0
0
0
0
4
3
6
3
0
4
6
4
3
4
6
0
0
0
2
1
0
0
3
3
6
0
0
6
6
0
1
6
6
0
0
1
0
0
0
0
1
0
2
0
6
1
0
0
4
5
6
0
0
0
0
6
0
0
1
4
6
6
0
0
5
0
2
6
0
6
0
0
0
5
1
0
0
1
2
0
0
0
0
5
1
6
6
0
4
4
1
0
2
4
0
0
4
0
0
2
0
3
0
0
4
3
6
4
2
0
0
6
1
0
1
0
0
0
0
0
1
1
0
0
1
2
0
6
0
6
6
0
0
4
5
1
0
1
0
0
0
0
0
5
0
0
1
0
1
0
0
2
3
4
2
0
0
0
1
6
0
6
0
0
0
0
0
0
6
0
6
6
0
0
6
3
1
4
0
3
4
2
6
0
1
5
0
0
6
1
6
0
6
0
0
3
6
0
0
6
0
1
0
0
0
0
0
0
0
0
2
2
6
1
0
2
0
0
0
0
0
0
2
0
6
0
6
0
0
6
2
3
6
0
0
0
1
0
0
0
0
1
6
1
1
3
3
6
3
0
0
2
0
0
3
0
6
1
1
0
0
0
0
6
5
1
0
4
1
1
3
0
5
0
2
0
6
0
0
3
0
6
0
3
0
1
6
6
6
0
0
0
1
1
3
3
0
0
0
4
6
4
4
0
0
6
1
0
0
0
1
2
6
0
0
0
0
3
0
6
0
2
0
0
0
4
0
6
6
3
4
6
3
0
2
6
6
0
6
6
2
0
0
6
0
0
6
4
6
5
2
1
1
0
4
0
0
6
0
6
6
0
0
0
1
6
0
0
0
0
0
3
6
5
1
1
0
4
6
0
5
2
0
4
0
0
0
0
6
0
6
3
0
0
6
0
3
6
0
0
6
3
0
0
3
0
0
2
0
1
0
6
6
5
4
0
0
3
0
6
1
1
0
0
0
0
6
0
0
0
4
0
3
0
6
6
0
4
0
0
6
6
4
4
0
0
4
0
3
0
1
2
0
0
6
6
0
4
1
1
0
0
6
4
0
0
1
5
4
0
3
5
1
2
6
1
0
0
6
5
0
4
0
5
6
0
0
0
3
4
1
0
0
0
6
0
0
0
0
0
2
0
1
6
6
6
0
4
3
0
0
0
0
1
0
1
0
6
0
0
2
0
0
4
0
5
3
4
2
5
0
1
0
0
2
2
0
0
0
0
6
0
0
4
6
0
0
0
5
1
0
0
0
0
0
6
0
6
3
3
4
6
4
0
6
0
0
4
2
0
0
1
6
2
0
0
0
0
0
0
0
3
0
0
6
0
4
0
0
6
1
0
3
0
0
0
6
6
4
3
4
6
0
6
0
0
6
6
0
2
0
0
4
4
0
3
0
6
0
0
0
0
3
1
2
0
0
5
0
2
6
6
0
6
0
1
0
1
1
0
0
1
2
0
0
4
0
0
0
1
0
3
0
6
1
0
0
0
0
1
1
0
3
4
6
2
5
4
0
3
6
3
0
1
3
1
6
1
0
0
6
3
3
6
0
1
0
6
4
3
4
6
6
0
0
0
0
1
3
0
4
5
5
1
1
0
0
5
0
1
0
6
0
5
0
0
0
0
0
0
6
0
0
0
0
0
4
0
0
0
0
3
0
1
0
0
0
1
6
6
0
0
6
0
3
6
1
0
0
4
0
3
0
0
6
0
1
4
0
0
6
0
0
0
1
6
0
3
6
0
3
0
0
6
5
6
0
0
6
4
1
0
4
3
0
5
0
0
0
1
1
0
2
2
6
3
4
2
4
0
0
0
0
0
6
1
0
0
3
3
5
6
1
0
0
0
6
0
6
0
6
6
0
0
6
4
0
1
6
0
2
0
6
1
0
6
1
0
1
1
0
6
1
3
0
0
0
6
6
6
4
4
6
6
6
0
4
0
0
6
6
0
6
0
1
2
6
4
0
0
0
0
1
5
0
6
6
0
3
1
0
0
6
0
1
6
5
6
0
0
0
6
3
0
4
6
0
0
5
1
0
0
6
4
1
6
5
4
0
5
0
6
1
6
0
0
0
6
0
0
0
3
0
1
0
0
6
2
4
0
0
0
1
0
0
0
0
1
3
0
6
1
3
1
6
6
0
0
0
6
2
0
0
6
0
0
6
0
0
0
1
0
0
1
2
1
0
6
0
6
4
0
6
4
0
0
1
0
0
1
0
0
3
6
0
4
4
0
3
0
0
6
0
3
5
0
0
0
0
6
0
5
0
0
0
6
0
2
0
0
4
0
0
0
1
0
0
0
0
1
0
6
0
6
2
0
0
1
6
0
0
0
4
4
0
0
5
6
4
0
0
0
4
3
6
4
3
2
0
1
0
5
5
6
0
6
2
6
4
2
0
6
0
0
0
0
0
6
6
6
6
4
1
2
0
0
0
0
6
0
0
0
6
1
6
2
0
0
4
1
1
0
6
0
0
0
0
0
4
0
0
0
0
6
0
0
0
6
0
6
1
6
6
0
0
4
1
0
4
0
0
6
5
0
0
3
1
0
1
0
3
0
2
6
0
4
0
0
3
4
3
3
6
2
0
1
0
2
0
0
0
1
1
6
0
1
0
1
6
3
4
0
0
4
0
3
0
4
0
0
0
0
0
0
0
0
1
4
5
1
0
3
3
0
0
6
0
0
0
1
0
0
6
6
0
0
0
0
0
3
1
6
0
0
1
0
0
6
0
6
4
0
1
4
0
0
6
4
2
5
0
0
5
6
2
6
0
6
4
6
6
0
6
0
0
3
6
6
0
0
6
3
5
0
6
2
4
0
0
5
1
0
0
1
0
2
0
0
0
0
3
0
0
4
0
1
0
1
6
0
4
0
0
0
2
6
1
0
4
0
0
1
0
0
1
0
0
0
6
1
0
0
0
0
1
3
6
4
0
0
0
6
3
1
1
0
5
2
0
4
0
2
1
0
2
1
0
3
3
1
0
0
4
6
3
6
0
0
1
0
1
1
6
3
6
0
4
0
0
1
0
6
0
0
5
1
0
0
0
3
4
4
0
0
0
0
0
0
0
5
4
0
4
0
6
6
0
1
3
0
0
0
4
0
6
5
1
5
3
6
0
4
0
0
0
3
3
0
0
0
0
0
6
1
6
3
6
0
3
3
2
0
0
1
0
0
0
0
0
0
6
0
1
0
4
0
1
0
6
5
6
6
0
0
0
6
2
0
4
3
2
2
0
0
6
6
3
6
1
6
0
4
0
0
0
6
6
6
2
6
0
3
0
4
0
0
0
1
0
6
0
5
2
0
1
0
4
6
0
6
0
0
3
0
0
0
6
0
0
0
6
2
4
0
6
2
3
2
0
0
0
0
0
1
6
6
0
1
0
0
0
6
6
1
0
1
0
1
5
0
0
0
6
6
0
0
0
0
6
1
0
3
0
0
4
0
0
3
0
0
0
2
1
6
0
4
0
1
0
0
0
3
0
6
0
0
0
0
6
3
6
4
0
1
6
0
0
4
6
6
6
0
0
2
4
3
0
3
2
0
0
4
3
0
6
1
1
0
0
0
0
0
0
2
0
0
0
5
0
4
0
0
6
4
3
2
4
1
0
0
0
1
5
0
3
1
0
0
6
0
2
0
4
0
6
0
0
0
0
0
0
4
0
0
0
5
0
2
4
0
1
1
2
2
0
6
3
6
5
1
5
3
0
0
4
0
3
0
0
0
6
3
0
0
4
0
4
2
6
0
0
0
3
0
0
0
2
0
6
0
6
1
0
0
4
6
0
0
6
0
6
0
5
4
6
4
1
1
0
3
1
0
1
2
0
4
0
6
6
0
6
5
0
0
1
1
0
0
4
6
0
0
1
6
0
0
0
0
0
3
1
0
0
6
4
6
0
1
0
0
1
6
0
0
3
0
6
4
0
0
6
0
1
0
3
3
6
1
0
2
6
0
6
0
0
0
0
6
4
4
6
2
3
0
0
0
3
0
6
3
1
6
1
1
0
5
1
6
1
6
1
6
5
5
6
6
6
0
1
4
3
1
2
1
3
0
1
0
0
2
6
3
1
0
1
4
0
6
0
1
0
0
6
0
0
0
0
6
0
0
0
0
0
0
0
0
6
3
0
6
0
1
6
2
4
0
4
0
0
0
0
6
4
0
6
0
0
3
5
4
0
0
2
4
0
0
0
0
0
5
0
3
0
1
0
0
0
6
3
6
0
0
0
0
0
3
0
0
2
0
0
0
1
0
0
0
0
6
0
3
0
2
1
2
0
6
0
1
0
0
0
4
2
1
0
0
0
0
0
6
0
4
5
0
6
6
0
2
6
0
3
6
1
6
6
0
0
3
1
3
1
0
0
1
0
0
0
0
6
0
0
6
1
6
1
6
0
0
0
6
0
3
0
1
1
0
0
0
0
0
0
0
0
0
6
0
6
0
0
0
6
3
0
0
0
6
1
0
0
0
1
0
0
0
2
0
6
0
0
2
1
0
6
6
0
0
3
0
0
6
0
0
1
6
1
0
1
3
0
4
0
1
0
1
6
0
5
0
0
0
0
0
0
0
0
6
0
0
0
1
4
0
0
0
6
3
0
1
0
3
0
0
0
6
6
0
3
0
0
0
6
0
6
0
0
6
1
0
0
0
2
6
0
1
0
6
0
0
0
1
6
6
6
3
5
3
3
0
6
0
0
0
0
0
6
6
0
0
4
0
2
6
0
0
0
6
1
3
0
4
6
6
6
1
6
1
0
0
6
0
0
1
1
2
1
6
6
4
1
4
0
5
2
0
0
0
0
0
6
0
0
0
6
0
0
6
6
6
6
0
0
1
0
3
0
0
0
6
1
0
2
0
1
0
3
0
0
6
0
0
6
5
0
4
1
1
0
1
0
0
1
0
4
0
0
1
0
0
6
0
3
0
0
0
0
0
1
1
0
2
0
6
6
6
3
4
2
0
3
0
1
0
4
1
6
0
3
0
0
0
1
0
0
3
6
6
4
1
0
4
0
4
1
0
0
0
1
6
0
1
1
0
0
4
6
1
0
4
3
6
1
2
0
6
2
0
0
3
0
0
6
0
0
0
6
1
0
1
6
0
6
0
0
1
6
0
1
6
6
0
0
6
0
1
4
4
0
0
1
0
0
0
5
5
0
0
6
0
2
3
1
1
0
3
0
1
0
5
1
0
2
0
0
1
6
0
6
0
6
4
4
3
3
6
6
6
0
6
6
0
3
0
1
4
2
1
5
0
1
4
0
3
6
0
6
6
4
0
5
4
2
1
0
1
6
0
0
1
3
5
6
2
0
0
0
0
1
0
0
6
1
0
3
1
3
2
0
0
0
0
3
3
0
1
0
1
4
6
0
1
1
6
0
4
2
1
1
0
5
1
0
0
0
6
1
5
0
0
1
0
0
6
6
1
6
0
6
1
6
0
0
2
0
0
6
1
0
4
0
0
0
6
2
6
6
6
1
1
6
6
0
1
2
0
6
6
6
5
6
0
6
0
6
0
2
0
0
0
0
0
0
0
0
6
0
6
6
6
0
0
0
0
0
6
6
6
6
0
0
0
0
0
6
0
0
4
2
4
1
6
0
0
4
5
0
2
0
0
4
6
6
0
6
0
1
0
0
6
0
1
6
3
0
0
6
0
1
6
0
2
0
0
0
0
6
6
0
0
0
6
5
6
0
2
0
6
0
6
1
4
0
5
6
6
6
0
0
6
1
0
6
2
1
6
0
0
3
4
0
0
0
0
0
0
0
6
3
6
3
0
1
6
0
0
3
3
0
0
0
0
1
0
0
0
0
1
0
1
0
4
4
6
6
4
0
4
0
3
0
4
6
6
0
4
0
2
2
0
6
2
6
0
0
6
0
5
6
0
6
6
0
3
5
4
6
0
0
0
0
0
0
6
6
0
2
5
0
3
6
6
0
6
0
3
0
6
0
0
0
0
0
1
0
6
4
3
2
0
0
4
0
0
0
0
0
1
5
0
0
5
0
0
0
0
6
0
0
2
0
4
6
4
1
0
6
0
4
6
2
1
0
1
3
0
3
5
3
5
3
0
3
1
0
0
0
0
1
0
3
0
6
2
4
6
0
5
0
1
0
6
1
0
2
0
0
0
4
0
6
6
0
0
0
1
0
1
0
0
0
0
0
0
0
1
0
6
0
2
0
6
4
2
0
0
1
1
0
0
0
0
0
0
4
6
0
0
0
0
2
6
0
3
2
5
0
0
0
0
4
0
0
4
0
0
0
4
0
6
0
0
0
0
6
0
1
0
4
0
3
0
2
0
0
0
1
6
2
1
6
3
0
0
2
6
1
0
6
2
0
0
6
6
3
0
6
1
0
6
0
0
1
0
3
0
6
6
0
0
4
0
6
0
0
3
6
0
0
6
6
0
0
1
6
2
0
0
6
6
0
3
0
2
6
6
2
3
1
0
4
0
0
0
0
0
6
4
0
1
3
0
6
3
6
6
2
0
0
4
4
4
0
0
0
0
6
6
0
0
0
0
0
1
0
4
0
4
0
2
6
0
4
3
0
2
6
0
0
6
3
1
0
1
0
5
0
0
0
0
5
0
4
0
4
6
0
6
0
1
0
0
0
0
5
0
6
0
0
0
0
4
2
0
1
4
0
0
0
0
0
0
6
0
4
6
0
0
0
0
5
3
0
0
1
1
1
2
0
0
3
5
0
4
0
0
4
4
0
6
0
1
6
1
1
0
0
0
0
3
0
0
6
0
6
6
0
4
2
0
4
1
0
0
6
4
5
2
0
0
3
0
4
6
0
6
1
5
0
0
4
0
0
0
0
0
6
0
6
1
0
6
0
6
1
0
6
1
0
2
0
0
3
3
1
6
5
0
0
1
4
0
0
0
2
2
0
2
0
0
1
0
3
1
0
1
0
0
0
0
6
0
6
0
2
4
0
6
0
0
0
0
6
0
1
6
4
0
1
0
1
0
4
0
0
1
6
6
0
0
0
0
1
0
2
2
0
0
6
3
0
6
0
6
0
6
0
2
0
0
0
0
6
0
3
6
0
0
6
0
0
0
0
0
0
0
0
0
0
0
1
0
0
0
0
6
6
0
0
0
4
6
0
0
0
0
0
6
0
0
1
6
6
2
0
6
0
0
0
4
0
1
6
0
0
0
4
6
0
6
0
5
6
1
0
3
0
3
6
1
6
0
1
0
6
0
0
1
3
4
4
6
1
3
3
5
4
0
0
1
0
0
3
0
4
2
0
4
3
4
5
1
0
4
0
0
0
1
5
2
0
0
6
6
0
6
6
6
1
0
0
0
0
6
1
6
6
0
2
0
4
0
0
6
0
0
6
1
1
6
0
1
6
6
6
3
0
3
0
2
1
0
0
3
6
1
3
6
6
0
0
0
1
0
0
0
0
0
6
0
0
1
4
2
1
0
0
6
6
1
0
0
0
0
3
0
6
1
4
0
0
4
0
6
3
6
1
0
4
0
0
0
0
2
0
0
0
3
0
0
6
0
0
0
0
3
0
0
0
0
2
1
0
0
1
4
1
0
0
0
0
0
0
0
0
0
6
0
6
6
0
0
6
0
6
3
4
6
2
0
6
0
0
0
0
6
0
0
1
0
2
5
0
6
0
0
1
0
0
0
6
0
5
5
4
1
2
6
3
0
6
6
0
1
0
0
0
6
0
0
6
0
0
0
6
1
0
1
0
0
1
0
6
0
0
0
0
0
0
0
0
6
0
0
2
0
0
2
4
0
0
6
4
5
3
0
6
0
1
2
0
1
2
2
0
6
1
1
4
6
0
6
0
3
2
0
0
0
0
6
0
3
0
6
0
0
4
0
6
6
0
2
0
6
0
0
0
5
6
4
0
6
0
0
3
1
6
0
1
2
0
4
1
0
0
1
0
6
0
1
6
0
6
4
0
6
0
4
6
6
0
6
0
6
0
6
3
6
0
5
0
0
0
0
1
0
0
0
3
0
6
0
0
2
0
0
0
0
0
1
0
0
0
1
1
6
0
0
3
1
0
6
6
4
4
0
0
0
3
0
4
6
6
0
6
0
0
0
6
6
0
3
0
6
6
6
3
3
5
0
1
0
0
6
1
0
3
0
6
0
1
3
0
3
0
0
0
6
6
6
0
1
1
0
0
0
0
1
1
2
0
3
0
0
1
0
3
0
6
6
0
6
6
0
0
0
0
0
2
0
0
0
0
5
6
6
0
0
0
0
3
1
6
5
0
1
0
1
0
0
3
0
2
5
0
2
5
1
0
0
0
3
6
5
0
1
5
6
4
1
1
5
0
2
6
0
0
3
0
0
6
0
0
6
0
0
6
0
6
2
0
6
0
0
6
5
0
0
0
0
0
0
3
1
5
1
4
1
0
1
4
5
3
0
0
1
0
0
0
0
0
0
6
0
1
6
0
4
0
0
6
4
0
3
2
0
0
4
6
1
6
6
0
2
0
5
4
3
6
5
4
1
0
4
0
0
4
0
0
6
0
0
0
0
0
0
1
0
6
0
6
4
0
0
0
1
6
0
0
4
1
0
0
0
0
6
0
1
0
4
3
4
1
1
4
0
6
0
3
6
0
6
0
0
0
3
4
0
6
6
0
1
3
0
0
0
0
6
2
3
1
3
0
0
6
6
0
0
0
6
6
0
0
1
0
6
0
0
0
5
1
0
6
6
0
6
3
4
0
0
0
3
6
0
3
0
3
3
0
6
0
3
6
1
6
4
0
0
0
0
0
0
4
3
0
1
1
0
0
0
3
1
0
0
2
6
0
0
0
3
5
1
4
0
0
6
0
6
0
1
0
0
6
6
6
0
4
6
0
0
1
0
2
6
0
0
3
3
1
0
4
5
6
0
0
6
0
6
0
1
3
6
1
1
6
0
6
6
1
0
0
1
4
0
0
0
0
5
0
5
5
0
2
6
6
2
1
0
0
6
6
0
4
0
0
2
0
6
1
0
3
0
0
0
0
6
6
6
0
0
6
4
3
6
0
4
0
0
0
4
0
6
3
0
4
3
6
0
2
0
0
6
0
4
6
0
0
0
0
2
0
6
2
6
0
0
0
0
6
0
0
0
4
0
0
3
6
5
6
6
2
1
6
1
6
0
0
1
1
0
0
0
0
1
6
3
6
3
6
6
6
0
0
4
6
0
0
0
0
0
4
6
3
4
0
0
1
0
0
0
0
0
6
0
1
0
6
6
3
0
2
4
0
0
3
1
4
6
0
6
0
0
1
0
6
3
5
4
1
0
1
6
0
4
0
0
0
0
1
0
0
1
6
4
0
1
0
0
4
3
6
0
3
4
0
3
6
0
1
0
6
0
0
1
0
2
0
6
0
3
0
6
0
6
0
1
3
6
1
1
0
6
0
0
0
0
0
0
0
2
6
1
0
0
0
1
3
0
0
0
6
4
6
2
2
0
0
0
0
1
6
4
0
0
0
0
4
0
2
4
3
0
0
0
0
2
0
6
1
6
1
0
1
3
1
0
0
4
0
0
0
6
4
0
1
0
0
1
6
2
0
5
2
6
5
3
0
1
0
0
0
5
6
0
0
0
0
0
1
0
1
0
6
6
0
0
0
3
1
6
6
0
0
0
6
3
4
2
3
3
6
0
0
5
0
0
0
1
2
2
0
0
0
5
0
0
6
4
6
2
0
4
3
0
0
0
4
0
0
0
6
0
1
6
0
0
0
0
6
1
3
1
1
4
0
0
2
0
1
0
0
0
0
3
4
6
0
0
0
2
4
6
0
1
0
4
6
0
3
4
0
0
1
6
3
0
0
6
2
0
0
6
0
0
0
0
0
0
0
2
2
3
0
0
0
0
0
0
1
0
2
0
0
6
0
6
0
6
0
1
0
3
0
3
0
1
1
0
6
3
0
4
0
0
1
0
0
2
0
0
0
6
6
3
6
3
0
1
2
2
6
0
2
1
6
0
0
0
1
0
1
6
6
6
0
6
0
0
3
4
1
0
0
2
0
0
6
0
1
6
0
0
0
1
0
4
3
0
6
0
0
4
0
5
0
0
0
0
0
0
0
2
0
1
0
1
2
0
3
0
6
1
0
0
0
0
0
2
0
0
3
6
6
0
3
5
3
6
0
0
1
4
0
0
1
2
2
1
0
0
0
4
6
6
0
0
0
2
6
0
0
6
3
0
1
6
0
0
0
0
0
3
4
6
0
4
2
4
0
1
3
0
0
0
6
4
0
6
0
0
6
0
0
5
1
0
1
6
0
6
5
0
6
1
0
0
1
0
0
2
6
2
1
4
0
4
0
2
0
0
0
6
0
6
6
0
1
6
6
1
6
0
0
0
0
0
0
6
6
0
0
0
6
0
4
4
3
4
0
0
0
6
0
0
0
6
6
0
0
6
0
0
6
1
4
0
4
0
6
0
0
2
4
0
2
4
0
0
0
0
6
0
0
0
0
0
0
0
1
0
0
6
0
0
3
0
5
0
0
0
0
0
1
0
0
0
0
0
1
0
0
0
0
3
0
0
5
6
0
0
2
0
4
0
0
0
1
0
0
6
0
3
2
0
6
0
0
0
2
4
6
1
4
0
0
0
6
4
0
0
0
6
0
0
6
0
6
5
6
0
0
1
0
1
0
3
1
2
6
0
3
6
0
0
2
6
6
0
1
0
0
0
0
6
4
0
4
3
1
1
4
0
6
1
0
6
4
1
1
5
0
1
0
6
0
0
4
6
0
0
0
0
0
3
0
0
0
0
0
0
6
0
0
0
0
4
0
0
4
4
6
1
0
0
3
0
0
6
6
0
0
0
0
6
1
3
4
2
1
6
6
6
0
1
0
0
5
0
1
1
0
1
0
1
0
2
1
4
0
0
0
1
1
0
6
0
0
6
1
1
0
0
0
6
3
0
0
0
1
0
6
0
6
0
6
2
1
3
3
0
6
3
0
0
0
1
1
0
1
3
1
1
4
4
0
0
6
0
0
0
6
6
0
3
1
6
6
4
0
0
0
6
0
0
1
1
0
0
0
0
0
1
6
2
0
0
0
5
5
6
3
2
1
0
1
1
1
0
0
0
6
0
0
6
0
4
0
0
1
0
0
6
2
0
3
0
0
0
0
0
0
0
0
6
0
0
0
0
0
0
0
6
0
0
2
4
5
1
1
0
0
0
0
1
0
2
3
0
0
1
1
6
6
1
0
0
6
5
2
3
5
4
0
0
4
0
0
0
0
6
0
0
6
0
0
0
6
0
6
6
2
0
0
6
6
1
2
3
1
0
5
0
3
0
0
6
0
0
0
6
6
3
0
0
3
0
0
4
0
0
6
1
1
6
1
0
3
0
0
4
0
6
0
4
6
0
0
0
0
4
1
1
0
0
0
0
1
0
0
0
0
6
0
3
6
3
0
0
6
0
6
0
6
3
6
0
6
0
6
1
1
0
4
0
1
0
6
2
6
3
6
4
0
0
0
6
5
0
0
2
6
0
0
0
6
0
2
0
3
0
0
2
6
4
1
0
0
0
4
6
0
0
6
4
2
6
4
6
0
6
0
0
0
6
6
2
0
6
0
2
0
0
6
0
2
0
3
0
0
4
6
1
0
0
6
6
0
0
1
0
4
0
6
0
0
0
0
4
0
0
0
0
4
0
0
6
0
0
0
6
0
0
0
2
0
0
0
0
0
0
0
1
3
2
1
6
0
4
0
6
0
4
1
0
0
0
1
0
0
0
0
0
0
6
0
0
6
0
0
0
4
1
2
0
0
3
1
6
2
0
0
6
0
1
6
0
4
6
1
0
6
3
0
6
0
4
6
1
1
1
0
3
1
3
0
0
0
0
4
4
6
6
0
0
0
1
4
0
1
6
6
6
0
0
0
2
0
4
6
0
3
0
6
0
6
6
0
1
0
0
4
0
4
0
1
0
1
6
1
5
0
0
6
0
2
0
0
4
5
0
6
0
0
0
6
0
0
1
4
0
0
4
0
1
0
0
5
6
6
2
0
3
6
0
4
5
5
6
6
0
2
3
0
0
0
0
6
6
5
6
0
0
1
0
0
6
0
0
0
0
1
2
6
6
6
1
4
0
1
6
1
0
1
0
1
3
4
6
6
1
0
2
2
0
0
0
0
4
0
6
1
1
6
6
1
2
0
6
0
0
6
3
0
0
2
3
0
6
0
1
0
0
0
1
0
4
5
0
0
0
1
2
0
1
6
0
0
4
1
1
0
6
6
0
1
0
5
5
6
0
0
6
0
0
1
1
0
1
0
0
2
0
3
0
0
0
6
0
0
3
0
2
0
1
0
3
6
6
0
6
0
3
6
0
0
0
0
1
4
0
0
0
3
6
0
1
0
2
0
0
6
0
0
0
5
6
0
1
0
6
0
3
6
4
0
0
0
6
0
0
1
0
0
6
5
0
0
0
6
5
3
6
0
6
0
6
4
6
6
0
0
0
0
0
3
0
1
6
1
6
0
6
0
2
6
6
6
4
0
1
4
6
6
0
1
1
6
2
0
0
0
1
0
0
0
6
0
6
1
0
0
1
0
0
0
0
3
3
0
0
1
2
0
5
1
0
0
1
0
0
0
0
0
1
0
1
6
0
1
3
0
6
0
1
1
0
1
4
0
1
0
0
3
0
1
0
4
6
0
0
2
0
6
0
0
0
0
0
0
0
0
1
1
6
0
6
6
6
0
0
1
6
1
0
6
6
6
6
0
0
0
6
6
0
0
6
6
0
6
6
6
0
0
0
0
0
1
0
4
0
3
0
3
0
6
0
2
0
1
0
0
0
4
6
1
0
0
3
0
0
0
4
4
3
6
3
3
0
2
0
0
3
4
4
0
0
0
6
0
0
4
0
6
0
6
0
6
0
5
0
0
6
0
6
0
5
0
3
6
6
2
4
6
6
1
0
0
0
6
4
0
0
6
1
4
0
0
0
6
0
0
0
5
6
0
6
0
1
5
0
6
2
0
1
1
1
0
3
0
4
5
6
0
0
1
6
0
0
0
2
0
0
1
1
4
1
0
0
0
0
0
0
0
0
0
6
6
0
3
6
1
4
4
4
4
4
0
0
3
0
0
0
0
6
1
3
0
4
0
0
5
0
0
6
0
6
0
2
6
4
0
1
0
1
0
5
6
0
0
2
0
3
0
0
1
0
6
0
6
6
0
0
1
4
0
0
5
6
2
0
0
3
6
6
0
4
4
1
6
0
0
0
5
4
0
0
6
4
1
2
0
6
5
1
0
0
1
6
1
5
4
1
2
0
6
4
1
0
2
0
4
0
0
0
4
0
0
0
1
2
0
1
0
2
5
0
0
6
1
0
6
1
2
0
3
6
2
3
3
0
2
0
0
1
0
0
0
1
0
0
6
2
6
6
0
0
0
1
0
0
5
2
0
0
2
0
6
6
0
1
0
0
6
3
1
1
6
2
1
1
1
6
6
2
0
0
6
0
0
1
0
0
0
0
6
4
6
6
6
0
0
1
6
0
0
4
6
0
3
6
3
2
6
0
2
0
0
6
3
0
2
0
1
0
6
1
4
6
4
0
3
0
0
0
6
6
0
2
0
6
1
1
2
6
0
0
4
2
0
1
0
6
4
4
6
0
0
1
6
0
0
0
4
1
2
6
6
3
1
0
1
6
0
6
2
0
3
0
1
1
5
6
1
0
6
0
3
0
0
6
6
1
4
0
0
6
6
3
0
0
3
6
1
0
0
4
0
6
0
0
1
0
3
6
6
0
0
6
6
2
0
0
0
2
0
0
0
5
5
0
0
0
0
3
1
0
3
0
0
0
1
0
0
0
0
2
6
0
0
6
6
0
0
6
6
2
0
4
3
6
6
6
6
1
2
0
1
5
2
6
0
0
1
6
0
0
4
6
0
0
6
0
1
0
0
1
0
1
2
0
0
6
0
0
1
1
0
0
1
0
1
6
1
3
1
4
6
1
0
0
4
0
2
0
0
4
1
0
0
0
2
0
0
6
0
1
0
0
6
0
0
0
0
0
0
0
6
0
0
3
6
0
6
6
0
0
6
6
4
6
0
0
0
0
6
6
0
0
6
0
0
2
0
0
0
0
0
0
0
0
0
5
0
4
3
1
0
0
6
0
0
4
0
2
1
6
0
5
0
6
5
0
2
0
0
0
0
1
4
0
0
6
0
0
1
1
3
0
1
1
1
0
6
0
3
0
0
0
0
6
0
0
4
0
6
4
0
1
6
1
0
0
0
1
0
0
0
0
1
6
6
0
0
5
3
3
0
1
0
0
0
6
1
6
0
6
1
6
5
0
0
0
1
1
0
3
6
0
6
0
0
0
2
6
6
6
0
6
0
0
0
0
4
0
5
1
0
1
0
0
6
0
0
0
0
3
6
6
3
0
0
0
0
1
3
0
0
6
6
1
0
0
0
0
0
0
6
1
6
6
0
0
0
6
0
0
0
0
3
4
0
2
0
2
0
3
2
0
2
0
0
1
0
6
0
0
0
6
0
1
6
0
1
1
6
6
0
0
0
1
6
0
6
3
6
3
6
1
5
0
4
0
2
0
4
3
1
0
0
0
5
0
1
1
0
0
3
0
4
6
0
4
0
2
6
0
2
5
0
0
0
4
6
4
6
6
6
6
0
3
2
2
3
1
0
0
5
1
1
6
6
0
0
1
0
0
3
6
6
0
0
0
6
6
4
0
0
0
1
0
0
5
4
4
3
4
1
1
6
6
6
2
0
6
1
1
0
0
0
0
0
0
0
0
4
0
4
1
4
1
0
1
4
0
0
0
2
6
6
0
0
1
0
1
0
0
1
6
0
6
0
4
4
3
3
1
0
3
0
0
0
6
1
1
1
0
0
4
4
0
0
1
6
0
0
0
6
0
0
3
3
5
1
6
2
1
6
0
1
3
0
1
3
5
6
6
1
1
0
0
0
6
0
0
3
4
1
6
0
0
0
0
4
0
0
3
4
6
0
0
0
3
0
4
0
2
0
0
0
2
6
6
0
0
0
0
0
3
1
6
2
1
5
0
1
0
1
0
4
0
0
2
6
0
5
4
0
6
4
0
0
6
0
4
1
0
0
5
6
0
1
0
6
5
0
6
0
0
1
0
6
0
6
6
6
0
6
5
1
0
6
6
0
4
4
0
0
2
3
3
2
6
5
0
0
5
3
1
0
0
0
0
4
0
6
1
0
0
6
5
1
4
1
3
0
1
3
3
3
1
4
0
6
1
0
0
3
3
0
0
6
0
6
6
0
6
5
5
0
0
6
0
0
0
6
0
0
0
6
0
3
0
6
0
0
0
4
0
2
3
2
2
0
6
6
2
0
0
4
3
1
6
0
6
4
0
0
0
0
0
0
3
0
0
2
0
4
3
0
1
1
0
0
0
4
1
4
4
2
0
0
0
4
0
3
0
6
6
1
6
0
4
0
0
6
3
4
4
0
0
1
3
0
2
0
0
2
0
0
0
5
2
0
0
0
5
6
6
3
0
6
0
0
2
1
0
0
1
6
0
0
0
1
6
5
3
0
6
0
6
0
4
0
0
0
6
1
6
0
5
0
0
6
6
0
1
1
0
0
0
2
0
0
0
6
0
0
0
2
0
0
0
6
3
6
6
0
0
6
0
0
0
6
0
0
0
6
0
2
6
4
0
0
0
6
0
4
3
4
6
2
0
0
6
6
1
6
0
2
4
0
2
0
0
5
0
6
1
1
2
2
1
1
6
0
0
0
1
0
2
0
0
1
0
0
4
6
3
6
0
2
4
1
0
5
0
5
0
0
0
0
0
0
4
0
0
0
6
0
0
1
6
6
1
0
0
0
0
4
0
5
2
0
0
0
0
0
6
0
4
3
2
0
0
0
0
4
0
0
0
1
0
0
6
0
2
0
2
1
3
0
1
4
0
0
1
6
0
0
4
6
0
0
4
6
6
6
1
3
0
1
6
0
0
0
2
0
0
4
0
0
1
1
0
0
5
3
2
0
6
1
0
4
3
4
0
0
0
2
3
0
0
0
3
0
0
0
6
6
6
0
6
1
0
0
0
0
5
0
0
0
6
0
0
3
4
0
2
3
0
0
0
0
3
1
2
0
6
0
0
6
6
0
6
0
0
1
2
3
0
1
4
1
0
0
6
0
1
0
0
0
0
0
0
2
1
0
3
4
1
3
0
0
0
5
0
0
1
0
0
0
6
0
0
6
0
4
0
0
1
6
6
0
4
0
0
6
0
4
4
6
0
0
0
0
6
0
2
0
5
6
0
0
1
6
0
0
2
0
1
0
0
1
0
0
0
0
6
3
6
1
0
0
3
0
2
0
1
6
6
3
4
4
2
6
6
4
2
0
0
0
3
2
0
6
0
0
3
6
6
6
0
0
4
4
0
2
0
2
0
0
0
0
2
0
1
0
2
1
3
1
0
6
1
0
1
0
3
4
0
0
6
0
0
4
0
1
1
5
0
0
0
0
0
5
0
6
0
0
6
5
1
6
6
0
3
2
0
6
6
1
0
0
2
0
0
0
1
6
0
2
1
0
4
0
3
6
0
0
4
0
0
0
4
0
3
1
4
0
0
0
0
0
1
0
0
2
2
2
6
0
3
6
1
0
0
0
1
2
0
6
0
4
3
3
3
0
0
0
3
0
0
0
6
0
0
0
0
0
0
0
0
1
6
0
6
6
0
5
0
0
1
6
0
3
6
0
0
0
1
0
1
0
1
0
3
0
4
0
0
6
0
1
4
1
0
0
5
4
6
0
0
0
0
6
6
0
6
0
4
3
6
1
6
6
0
6
0
6
6
0
6
6
3
0
6
3
1
6
1
1
0
4
0
0
0
4
6
6
0
6
0
0
0
0
0
1
1
2
0
3
0
4
3
6
3
2
0
3
4
0
0
1
0
2
0
6
6
1
6
3
0
0
4
0
1
6
3
0
0
1
3
0
4
6
0
4
3
0
6
6
6
0
0
6
0
3
2
3
0
6
0
4
5
0
0
0
0
0
0
0
3
1
0
0
0
0
0
5
0
6
4
0
3
6
0
0
6
5
3
2
0
6
1
2
0
0
0
0
0
0
1
6
1
3
6
0
0
1
0
2
5
1
0
0
1
0
3
0
6
0
5
0
6
0
0
0
6
6
0
1
4
5
0
0
6
2
6
0
0
0
0
3
0
0
5
0
0
0
4
0
6
5
0
0
3
0
6
0
6
0
6
0
0
0
4
0
0
6
0
6
6
0
0
0
6
3
0
0
0
0
0
3
6
6
1
0
1
0
0
0
0
0
6
4
4
0
0
6
1
6
0
6
0
1
0
0
4
4
5
0
1
0
0
0
2
6
4
0
3
6
6
6
0
0
6
6
1
0
0
0
3
0
1
2
5
0
0
6
0
4
4
1
4
0
1
6
4
0
0
1
6
0
2
5
3
0
0
0
6
6
2
0
6
0
6
0
0
0
4
1
0
6
5
0
0
0
3
0
0
0
1
3
1
6
4
1
0
2
0
6
0
3
1
6
0
4
3
0
4
6
0
6
2
6
3
0
5
6
0
6
0
4
1
0
0
0
4
6
1
6
0
0
0
0
0
3
6
3
0
6
1
6
1
0
0
4
5
0
0
6
0
0
0
3
6
1
5
6
6
0
0
0
0
0
6
0
0
2
0
0
6
1
3
6
0
3
0
5
0
3
0
0
0
0
6
0
3
4
4
6
0
1
0
4
1
0
0
6
3
2
0
1
0
2
4
0
0
0
0
0
0
1
3
0
0
0
0
0
1
1
4
0
0
1
1
1
1
4
0
0
0
0
0
0
0
2
3
1
6
0
0
0
4
1
0
0
0
1
6
0
0
4
3
0
0
1
0
6
2
0
0
0
4
0
4
6
4
3
0
2
1
2
0
4
3
3
6
0
0
0
4
1
0
0
1
0
0
0
1
1
0
0
0
3
4
2
0
1
6
2
4
2
0
6
6
0
3
0
6
2
2
4
6
0
3
1
0
0
0
6
4
0
3
1
2
0
0
1
0
6
0
0
0
0
0
1
0
0
0
0
0
3
3
0
6
2
1
6
4
4
2
1
0
6
0
0
0
1
0
0
0
0
0
0
0
0
0
0
6
6
0
0
0
0
6
1
6
0
0
6
1
0
0
0
0
6
5
6
0
6
0
0
0
0
2
0
1
0
0
5
0
2
6
6
0
3
0
3
0
6
0
0
0
3
4
0
6
0
0
0
6
6
6
0
1
6
0
6
6
0
3
0
0
0
0
3
3
1
0
0
0
6
2
5
4
0
0
1
0
4
1
3
0
0
6
6
0
0
2
0
4
1
0
0
0
0
6
0
6
6
0
1
0
0
1
0
1
4
1
6
0
6
0
0
0
0
0
3
1
6
0
0
0
0
6
0
6
0
3
6
1
1
1
0
6
1
6
0
0
0
4
6
0
0
0
0
6
0
0
6
6
0
6
0
0
6
0
6
0
0
6
0
0
4
0
0
0
0
0
2
0
0
3
0
2
2
6
0
0
4
6
1
6
1
2
6
0
6
0
0
1
6
1
1
3
0
6
4
0
2
0
0
6
6
0
6
4
6
6
6
6
4
0
0
4
0
2
6
1
0
6
0
0
1
0
5
6
5
6
5
0
6
3
0
0
0
3
3
0
6
0
0
6
5
1
6
1
4
0
2
0
2
5
0
6
5
0
0
6
0
0
0
0
0
0
0
1
1
0
0
4
6
0
6
3
3
6
0
1
0
5
0
6
6
0
2
0
0
4
6
0
1
0
0
0
2
0
0
6
0
6
0
6
0
0
0
6
0
6
6
0
6
0
1
0
1
1
0
4
0
0
6
0
0
0
2
6
3
0
0
0
0
6
2
6
5
2
0
6
6
6
0
6
0
6
6
4
0
1
3
6
0
0
0
0
0
3
0
0
6
0
4
1
1
1
0
6
3
1
0
0
0
6
0
0
0
0
6
0
0
0
2
0
0
6
4
6
0
2
6
0
0
0
4
1
0
0
0
0
6
0
3
6
3
0
4
6
1
6
0
0
1
6
0
3
0
0
0
2
0
1
3
1
0
1
3
0
1
6
3
2
6
1
6
2
1
6
0
0
1
0
5
0
0
1
1
0
6
1
3
4
0
0
0
0
5
1
6
6
3
6
4
0
0
0
0
6
1
0
0
3
1
1
3
0
6
2
0
6
0
0
0
4
6
0
6
0
5
1
4
0
0
0
0
3
4
3
0
6
6
1
0
0
0
2
6
0
0
6
0
1
0
4
6
0
6
3
0
6
3
4
0
4
6
0
0
1
5
1
4
0
4
0
2
0
6
6
0
0
0
2
0
2
5
4
6
0
1
0
5
0
0
0
3
0
6
0
6
5
6
0
4
6
2
0
0
3
6
6
3
0
2
0
0
6
6
6
1
0
0
0
0
5
1
5
5
1
0
6
0
0
2
5
0
0
0
6
0
5
0
0
1
0
5
0
0
0
0
0
6
0
3
3
0
5
6
0
3
0
0
0
0
4
1
6
6
6
0
4
6
0
6
6
0
1
3
4
3
0
0
3
4
4
2
5
6
0
1
2
0
6
0
6
1
6
6
1
0
6
4
4
0
0
6
0
0
6
0
0
2
6
1
1
0
0
6
1
0
0
0
6
0
1
3
1
3
2
6
6
1
0
6
0
0
0
5
0
1
6
3
4
3
0
0
0
3
6
0
3
2
4
0
2
4
0
5
6
0
0
4
6
2
1
0
6
0
0
3
5
0
0
1
0
0
0
3
0
6
4
0
0
1
0
4
4
4
0
2
1
0
4
0
0
0
2
1
6
6
1
6
0
0
6
0
6
0
6
6
6
0
0
0
1
1
6
0
3
0
0
1
4
6
3
0
0
0
2
0
4
0
4
0
5
0
3
0
0
0
1
6
0
0
4
1
6
0
0
0
0
2
1
6
3
0
6
0
1
1
0
0
0
4
0
0
6
6
0
0
0
6
0
0
6
0
5
1
0
0
3
1
1
6
0
0
4
0
6
6
0
0
6
6
1
0
6
0
5
1
0
0
0
6
0
5
4
1
6
0
5
6
6
1
0
0
0
0
0
4
0
6
3
0
6
0
0
1
0
0
0
0
6
1
0
0
5
0
0
6
6
0
0
3
4
0
6
1
0
6
0
0
5
0
2
0
4
0
0
5
2
1
1
0
0
0
1
6
4
0
6
3
6
0
5
6
4
1
0
0
0
3
6
0
0
1
6
6
1
1
0
0
4
6
6
2
1
1
0
3
4
3
0
6
1
0
0
0
0
0
0
0
1
0
0
0
0
0
0
0
0
6
0
6
0
5
6
6
6
1
6
6
0
5
6
0
0
0
6
0
0
0
2
3
0
0
1
6
0
0
0
0
0
6
4
0
0
4
0
0
0
4
1
0
4
1
0
1
1
4
0
6
2
0
4
6
0
1
6
2
1
6
0
0
0
0
0
6
0
0
0
0
0
2
4
0
0
1
0
3
0
0
0
0
0
4
1
4
3
0
6
0
4
6
6
6
0
0
0
6
1
6
0
1
6
0
0
1
4
4
3
6
4
1
0
6
0
6
0
0
0
6
6
6
4
0
0
1
6
6
1
0
0
0
0
0
0
4
0
0
6
6
0
1
4
4
0
0
4
0
6
0
0
6
0
6
1
1
0
6
4
0
0
1
0
1
0
0
3
2
0
0
0
0
0
0
0
1
0
0
2
0
5
6
6
6
0
1
0
0
6
0
6
4
6
0
0
6
0
0
0
4
3
6
6
3
0
0
0
6
1
0
4
0
0
0
4
0
1
0
1
0
5
0
0
4
0
0
0
0
0
0
5
0
0
6
0
1
2
4
2
3
0
6
2
1
6
3
6
6
0
6
4
0
1
0
6
4
6
6
0
5
0
6
1
0
6
0
0
1
0
0
6
0
0
0
6
2
1
0
0
6
3
0
6
6
1
0
6
1
0
2
0
1
2
0
2
6
4
6
5
0
6
0
0
0
0
0
3
3
3
1
0
6
1
4
0
0
0
1
3
3
6
6
2
0
0
4
0
2
6
1
0
0
6
3
5
0
1
1
0
0
6
6
0
6
0
6
3
0
0
6
0
3
3
1
0
0
0
4
0
1
0
3
4
1
3
1
0
6
0
0
4
0
0
0
0
5
0
0
0
6
6
4
6
1
5
0
0
0
4
0
0
3
0
1
0
0
3
1
0
1
4
6
5
0
0
3
0
6
2
0
0
6
6
0
6
0
0
5
3
0
5
0
0
6
0
0
0
1
0
0
0
0
0
4
1
6
3
0
0
0
6
6
0
3
0
2
0
0
0
0
6
0
1
0
6
0
6
0
0
2
0
1
1
3
0
3
0
4
0
6
0
0
0
3
6
1
0
1
1
4
3
0
1
6
2
0
0
6
0
6
2
0
1
6
6
2
6
4
3
6
2
1
0
2
0
4
0
0
0
0
0
0
0
2
0
0
5
5
2
4
6
0
0
2
0
0
0
0
0
6
5
0
6
0
1
0
0
0
0
2
1
3
4
0
0
6
3
6
0
2
0
6
6
3
6
0
0
6
0
4
1
5
0
2
4
6
1
0
6
0
1
1
6
3
0
6
6
1
6
0
0
0
0
0
4
2
0
6
1
1
0
3
1
0
0
1
6
6
4
5
1
0
6
0
6
6
0
6
6
1
0
0
0
5
1
0
0
0
3
3
0
2
6
6
0
6
6
6
1
6
0
2
1
6
0
0
6
6
2
0
1
0
0
0
0
0
3
0
1
0
0
1
3
4
0
1
0
2
2
1
1
6
0
6
1
4
0
0
6
4
6
0
1
6
0
0
4
1
1
6
6
0
2
3
1
0
3
0
6
1
0
1
3
0
0
0
4
0
0
6
1
6
0
1
0
6
2
0
0
1
0
1
4
0
1
2
0
0
0
0
0
0
1
0
0
4
0
0
0
0
0
1
0
0
1
0
0
0
6
0
0
0
6
0
6
5
0
6
5
4
4
1
1
6
6
4
1
0
1
0
1
5
1
6
4
0
2
0
0
1
1
3
0
0
0
4
0
4
0
0
0
5
0
0
6
6
6
1
6
1
0
1
0
0
3
4
0
4
1
0
0
6
0
6
0
1
4
0
6
0
0
0
0
0
1
1
6
0
0
4
0
4
0
6
0
0
6
4
0
1
0
6
1
4
1
1
0
0
0
6
2
6
0
0
4
6
3
0
6
1
0
6
1
0
0
0
0
0
0
6
0
0
0
4
0
1
0
1
6
0
0
6
0
0
3
0
0
0
1
0
1
0
0
0
0
0
0
0
0
0
0
6
0
6
4
1
0
0
0
6
5
0
0
0
0
6
0
1
0
1
1
3
6
0
2
0
0
0
4
0
6
0
3
0
0
0
4
0
0
1
4
6
4
0
0
0
3
4
0
1
6
1
0
0
3
0
1
0
0
1
3
1
0
6
6
4
0
0
0
0
3
0
1
4
6
4
6
6
0
1
0
4
0
0
2
0
0
1
0
6
0
0
0
0
0
0
6
1
6
3
1
2
5
4
0
5
0
0
3
4
3
0
3
4
6
1
0
6
1
0
0
0
0
6
1
6
1
0
3
3
0
4
0
2
1
0
0
3
0
0
0
2
0
0
0
6
0
0
0
0
4
0
0
0
1
0
3
6
0
6
0
2
0
0
6
0
3
5
6
0
2
0
1
6
6
0
0
6
0
0
6
6
0
6
2
0
3
0
0
0
0
0
3
2
0
0
5
6
0
0
0
6
0
0
0
2
0
6
0
0
5
3
0
1
6
5
0
4
1
3
0
5
6
0
1
0
0
0
0
6
6
0
0
0
3
0
0
0
0
3
5
0
0
6
0
0
0
0
6
6
5
1
6
0
0
0
3
0
0
6
0
1
0
0
0
3
0
3
0
1
2
0
6
0
4
0
4
6
0
0
6
6
4
0
6
3
5
1
0
3
0
0
5
6
0
0
1
6
6
0
0
1
6
6
0
0
0
0
0
6
0
0
0
0
6
3
1
6
0
0
0
6
5
1
6
0
0
0
0
4
0
6
4
0
0
0
0
0
0
0
6
6
6
4
6
2
0
0
5
0
0
2
5
0
1
6
6
0
0
0
1
4
6
0
0
4
0
1
2
0
4
0
6
2
6
0
0
6
0
6
1
3
0
6
0
0
0
6
0
0
1
0
1
0
1
6
0
1
0
6
0
0
0
6
6
4
0
0
0
0
4
6
0
1
6
0
1
1
0
0
4
1
0
0
0
3
0
6
6
4
0
6
0
0
0
6
0
0
0
1
4
2
3
6
0
0
6
6
4
0
0
0
4
3
1
1
0
0
1
0
0
1
2
0
4
6
0
6
2
0
0
2
3
4
0
4
3
3
1
0
3
0
6
6
6
6
0
0
4
1
0
0
6
0
3
2
1
0
3
0
6
0
1
1
3
0
0
0
3
0
4
0
6
0
0
1
4
6
0
3
0
6
0
4
0
3
0
0
4
0
0
0
2
6
0
3
4
6
2
0
0
0
0
6
6
0
3
2
6
6
4
2
2
0
0
0
4
3
0
0
6
2
0
4
0
0
1
0
2
1
0
1
1
1
0
1
3
0
0
6
6
0
0
0
5
3
2
6
0
0
4
0
0
4
1
0
0
6
4
0
0
0
0
0
3
0
0
2
0
4
3
0
4
0
1
0
5
6
6
0
1
3
6
0
6
6
0
6
6
3
0
3
3
0
3
1
1
5
0
1
0
0
6
3
0
4
0
1
0
0
6
0
6
0
6
0
5
6
1
4
0
6
0
2
6
0
0
0
6
3
0
6
6
0
0
0
1
3
0
1
0
5
6
1
3
0
0
0
2
0
3
4
3
0
5
0
4
0
6
2
0
0
6
0
1
5
5
0
5
0
6
0
6
6
0
0
6
1
1
1
4
3
0
0
4
5
0
6
2
0
1
0
0
0
0
0
0
0
1
1
0
3
0
0
1
0
0
0
0
6
6
0
3
1
0
0
0
4
6
0
0
1
0
0
0
0
2
0
3
3
3
4
4
1
0
0
0
6
3
0
2
0
1
0
1
0
0
2
0
3
0
5
0
5
0
0
3
6
6
0
4
0
1
0
0
0
0
0
4
4
6
2
0
4
0
1
0
0
4
0
0
0
6
1
0
6
5
0
2
0
6
3
3
0
0
5
6
1
0
1
6
3
0
6
0
0
1
0
0
6
1
6
0
0
3
0
2
0
6
0
1
5
0
0
0
5
0
6
0
1
0
0
0
1
0
6
0
3
6
0
0
6
3
1
4
6
4
0
4
1
0
0
0
0
5
0
0
0
6
0
1
0
1
0
2
1
3
2
0
0
0
0
0
0
0
5
4
3
0
0
6
0
0
6
4
0
0
6
0
4
0
6
1
0
1
0
0
0
0
0
3
6
4
6
2
0
0
0
0
0
2
3
5
6
4
0
6
4
0
5
0
0
0
0
1
6
0
6
0
1
3
6
0
0
3
0
5
0
1
4
0
0
0
0
0
0
0
6
1
0
1
0
0
6
6
0
1
0
0
1
0
0
0
0
0
6
0
0
1
0
1
2
4
0
6
0
3
0
3
0
6
3
0
4
2
0
0
1
0
6
6
0
3
6
1
6
0
0
0
0
0
3
0
0
3
0
1
0
0
5
0
0
0
1
6
0
4
0
1
1
6
0
0
0
1
1
5
0
3
0
0
1
6
3
0
3
6
0
0
6
1
1
0
0
0
5
0
6
0
6
6
0
0
1
6
0
0
6
1
2
0
2
6
0
6
6
4
0
0
0
4
1
2
1
0
0
0
0
0
5
0
1
0
6
0
0
0
4
0
1
6
0
0
0
2
0
0
0
6
6
0
6
0
6
6
6
1
6
0
6
4
6
0
0
6
0
2
0
0
6
1
5
0
4
0
0
6
2
0
2
6
5
0
0
0
0
0
0
6
0
1
0
0
3
1
0
1
4
6
6
0
6
0
4
0
1
0
1
3
0
4
0
6
0
0
1
6
1
0
3
1
0
4
0
0
6
6
0
0
0
3
1
0
2
1
6
0
6
0
0
1
2
6
0
1
3
3
0
1
6
6
6
0
1
3
0
6
6
0
6
0
6
2
6
6
1
0
1
0
6
0
6
5
0
6
0
0
0
0
1
0
4
0
6
0
0
1
6
0
0
1
3
3
3
5
0
0
5
0
5
1
4
0
1
0
0
3
0
1
6
6
4
0
0
1
3
6
0
0
0
0
6
0
0
6
0
0
6
0
0
6
0
6
1
6
0
1
0
0
0
0
0
2
0
1
2
4
4
6
2
6
4
0
1
0
0
0
0
0
0
4
0
0
3
6
6
0
0
1
4
0
0
0
0
6
4
0
4
6
2
0
0
0
6
0
0
0
0
6
6
2
0
3
0
2
0
3
0
0
6
6
0
0
0
0
0
6
4
6
2
0
3
6
1
6
0
4
2
0
4
0
6
4
2
6
0
0
0
0
0
0
2
1
2
4
6
0
0
0
0
6
4
0
0
0
0
6
0
0
6
4
4
0
0
0
0
1
0
1
4
3
0
6
0
3
1
2
3
4
6
0
0
0
1
0
1
4
0
4
6
1
3
6
0
0
0
0
1
0
0
0
4
0
1
0
0
0
0
6
0
3
1
0
1
6
0
0
6
6
3
2
4
0
1
0
0
3
5
0
0
0
3
3
0
6
0
6
0
0
0
3
6
0
4
2
0
0
6
1
5
1
0
0
0
4
0
0
0
0
0
1
0
4
4
0
0
0
1
3
0
0
0
6
0
6
2
0
0
0
1
1
0
0
0
6
0
3
0
0
1
0
2
1
0
2
2
4
0
0
6
0
1
0
0
1
4
3
5
4
1
0
6
6
6
6
3
0
0
1
6
2
6
0
3
0
1
0
1
0
2
6
1
0
0
2
2
6
3
0
0
6
0
0
5
1
0
0
6
0
6
5
0
5
0
0
0
0
0
0
0
0
0
6
0
0
0
6
0
3
0
2
6
0
0
3
0
1
3
0
0
3
6
3
1
6
0
4
0
0
0
0
0
4
4
4
3
6
4
1
1
4
0
4
1
0
4
6
0
1
0
0
3
0
0
4
0
0
0
5
6
1
0
0
0
3
1
6
1
2
0
1
1
1
1
0
0
1
6
1
1
6
5
1
0
1
1
0
0
3
0
0
0
3
0
0
0
2
2
0
0
4
0
0
0
1
6
0
0
4
0
0
0
1
1
4
6
6
1
0
6
3
0
2
0
6
0
0
0
0
0
0
1
2
2
6
6
0
0
0
0
0
5
4
0
0
4
1
2
3
6
6
6
1
3
0
4
0
3
0
0
6
0
0
3
0
1
1
0
1
1
3
0
6
4
5
0
0
0
0
0
0
6
5
6
4
6
3
1
0
6
6
1
0
0
0
6
0
4
1
1
0
1
0
0
0
0
2
0
0
6
1
0
6
0
5
0
2
4
5
0
6
0
0
1
0
0
0
0
0
1
1
0
0
4
6
2
0
0
0
0
6
0
0
6
6
0
0
0
0
4
6
5
0
0
0
0
0
0
0
4
0
0
6
6
2
0
0
0
0
6
1
3
6
5
2
6
0
6
0
0
0
3
4
0
4
6
4
0
3
0
0
0
0
0
3
0
6
0
4
0
0
1
3
0
6
0
0
1
0
0
6
0
6
0
0
0
6
6
1
0
0
6
1
6
4
0
2
4
0
6
0
0
0
6
0
2
1
3
4
0
0
4
0
0
1
0
0
1
0
1
0
0
5
0
0
0
0
0
0
0
0
6
0
0
6
0
6
1
0
3
0
3
0
2
4
0
6
0
1
1
1
0
0
0
0
2
0
0
1
4
0
6
5
1
0
6
0
0
6
0
0
5
5
0
1
3
0
6
0
0
1
5
6
0
0
0
6
6
0
3
0
0
1
0
6
0
0
0
6
6
0
0
0
1
0
6
6
0
6
0
6
0
2
0
6
4
0
6
3
4
0
0
4
0
6
3
5
6
5
0
6
1
0
0
1
3
0
2
0
6
4
1
0
4
0
0
0
0
1
0
4
4
0
0
4
0
2
0
0
1
0
0
0
0
0
2
5
5
1
2
6
0
2
0
2
4
1
6
0
0
3
0
6
3
6
2
0
6
1
3
5
4
0
1
6
5
4
0
3
1
6
0
0
0
1
0
1
3
0
0
4
0
1
1
0
0
0
0
6
1
6
0
2
6
4
0
1
1
1
6
0
6
0
2
1
6
0
1
2
0
4
1
0
0
0
4
5
6
1
0
0
0
6
6
0
3
6
0
1
6
6
0
0
0
1
0
0
0
6
0
2
6
0
0
0
0
6
0
0
0
6
0
2
0
1
1
0
1
2
0
6
6
6
0
6
0
0
3
6
0
2
6
0
4
0
0
3
0
3
1
6
0
2
0
4
0
0
1
0
5
0
0
0
6
0
0
0
2
0
0
0
0
4
0
2
0
0
0
0
6
0
1
1
6
0
4
0
0
0
2
6
4
0
6
0
1
0
0
0
0
2
1
1
0
0
0
1
0
6
6
0
0
0
0
0
2
3
6
0
0
0
4
3
0
2
1
2
0
0
0
0
2
0
0
4
4
6
6
1
4
0
0
1
4
2
3
0
0
6
0
6
0
1
0
0
1
6
2
0
0
6
0
4
0
6
0
0
0
0
2
0
6
6
1
3
0
0
6
0
0
6
6
6
0
5
0
6
1
2
6
0
0
0
6
1
1
0
0
1
4
0
4
0
0
1
1
6
6
4
0
0
6
0
0
0
1
6
6
0
3
0
0
4
0
5
0
0
0
0
6
1
0
0
0
2
6
0
0
0
1
4
0
4
5
0
0
0
1
0
0
0
3
3
0
2
0
0
0
6
0
0
1
3
2
0
6
0
5
0
3
0
6
0
1
6
2
6
0
0
2
1
4
6
6
6
0
3
0
6
0
6
2
0
6
0
0
0
1
0
3
0
0
0
1
0
1
0
0
0
0
2
0
0
4
0
0
4
4
3
0
4
1
2
0
1
0
1
4
6
1
6
6
0
0
1
1
0
1
0
2
0
6
3
0
6
5
2
1
0
2
0
0
6
6
0
0
6
0
0
0
4
0
0
0
6
0
0
2
0
3
6
3
0
4
6
1
6
0
3
6
0
0
0
4
6
0
0
6
6
0
2
1
0
6
0
0
4
0
0
0
0
0
0
3
0
0
0
0
3
1
4
0
1
4
1
4
6
0
6
0
0
0
3
4
1
0
6
3
0
0
6
4
0
0
0
0
0
2
2
2
1
4
4
0
4
0
0
6
5
6
0
0
0
2
1
1
6
2
0
4
4
4
0
5
0
6
0
0
0
0
0
0
0
0
6
0
5
6
2
0
0
6
3
6
0
4
0
0
0
6
6
2
0
4
3
0
5
0
5
2
1
6
0
1
0
4
0
0
4
3
6
0
0
0
1
6
6
0
2
0
1
0
0
4
0
0
4
0
0
0
0
5
0
1
5
6
0
0
0
6
6
0
0
2
0
0
0
0
0
0
0
5
1
0
0
3
1
0
0
3
0
6
6
1
5
0
0
0
6
4
2
0
0
0
0
1
0
6
1
6
1
5
0
6
0
0
4
0
1
0
6
0
4
0
0
3
6
1
0
4
6
0
0
6
6
0
0
3
0
6
3
0
5
5
3
0
6
6
0
1
0
6
6
0
0
0
4
6
0
0
0
2
6
1
5
0
0
1
0
0
6
6
0
6
6
6
6
3
4
0
3
0
0
0
1
6
0
6
1
0
4
6
1
4
4
6
0
4
0
0
3
0
6
0
4
6
3
0
6
0
0
1
0
6
6
6
0
2
0
0
0
0
0
0
5
0
0
3
1
6
0
3
0
2
6
4
2
4
1
3
6
6
0
4
6
0
0
1
6
2
1
0
0
3
0
0
0
6
1
6
2
0
3
0
6
0
0
3
0
0
5
6
4
0
2
0
6
3
3
6
6
1
1
0
0
0
0
0
0
2
0
6
1
0
6
4
2
1
6
6
2
3
0
4
2
6
0
0
6
0
0
0
0
6
0
6
1
3
0
0
0
2
6
6
0
0
3
6
0
2
6
0
0
0
6
0
5
1
0
0
1
0
0
0
0
0
2
0
6
0
0
3
1
6
0
1
0
2
0
3
4
0
6
6
3
0
0
2
0
0
6
1
6
0
1
0
6
2
6
4
0
0
0
2
1
6
1
0
3
0
0
2
5
6
4
0
0
6
4
1
5
0
5
4
0
0
1
5
0
6
0
6
1
0
6
0
0
0
0
0
1
4
0
0
0
1
3
3
0
4
0
4
1
0
4
6
6
6
2
2
2
0
6
0
4
6
6
0
6
5
0
0
2
0
3
0
4
0
6
6
0
6
6
0
0
0
0
0
3
1
0
4
0
0
6
0
3
6
5
6
4
0
6
1
1
3
0
0
0
3
0
1
3
0
6
0
2
0
0
0
0
0
1
0
0
0
0
0
0
0
1
0
1
0
0
0
3
0
0
0
0
2
3
0
6
4
0
0
0
2
4
0
0
4
6
6
2
6
0
0
0
0
0
1
0
0
0
3
2
0
4
2
0
6
0
6
0
0
4
6
6
0
0
0
0
0
6
3
0
0
5
0
6
0
1
6
6
0
3
5
0
6
0
1
3
0
5
6
0
6
0
6
1
1
2
6
0
3
0
0
0
0
1
0
1
3
2
0
2
0
0
0
0
4
0
4
3
0
0
0
0
3
6
1
6
2
0
1
4
0
4
5
3
3
0
0
0
0
4
6
0
3
0
1
4
6
0
1
1
6
0
0
5
4
1
2
6
6
3
0
0
6
1
2
0
0
0
0
0
6
6
0
3
6
4
0
0
0
4
0
6
6
0
0
6
6
0
4
1
2
0
1
2
6
2
2
0
3
0
5
0
0
0
0
0
6
1
1
6
3
6
0
6
6
3
2
0
0
0
6
6
0
6
6
0
0
0
0
5
0
6
0
6
0
6
1
0
3
5
6
0
0
0
0
0
0
0
0
0
0
0
1
6
0
3
5
0
0
4
0
0
5
0
1
0
0
4
1
6
1
0
1
6
0
4
0
0
0
6
1
1
1
6
4
0
0
0
3
4
0
0
3
1
0
0
6
0
1
4
6
0
0
3
0
6
0
6
2
0
0
3
0
0
1
6
4
4
0
0
0
3
5
0
0
0
0
6
0
0
2
6
3
0
0
0
0
6
0
1
0
1
0
0
0
0
0
3
6
0
6
2
4
1
0
0
3
0
4
2
0
0
0
0
1
0
0
0
0
3
0
0
0
0
0
1
6
0
2
1
6
0
1
6
4
0
0
0
0
0
6
6
0
0
6
6
1
6
0
0
1
0
6
0
0
0
0
4
3
0
5
1
3
2
3
4
5
0
0
1
4
2
6
0
0
0
2
2
4
6
0
0
2
3
6
2
0
6
0
1
0
0
0
0
2
6
0
0
6
0
0
0
0
0
6
6
0
0
2
0
0
3
0
0
2
4
1
0
0
0
0
3
5
0
0
6
6
6
0
6
0
1
0
1
0
0
4
0
6
4
0
0
1
0
6
0
2
0
2
5
0
1
0
0
0
4
0
6
0
0
0
0
0
0
2
1
6
6
0
0
0
0
0
2
0
5
0
0
0
0
0
1
4
2
2
6
0
0
6
0
0
6
5
3
1
4
3
3
0
0
0
5
1
6
6
0
0
0
1
0
0
0
5
0
1
1
0
0
0
0
0
0
6
6
2
1
6
0
0
0
0
0
3
6
4
0
1
0
2
0
6
0
6
4
4
4
0
6
0
1
4
0
0
0
0
6
1
6
6
0
5
4
2
0
1
6
2
1
0
0
0
0
0
0
0
0
0
0
0
1
1
3
0
0
3
6
6
6
1
0
0
6
6
3
0
5
1
4
6
1
4
6
0
0
3
4
0
0
6
0
0
0
4
6
6
0
4
0
0
0
6
0
0
2
0
0
4
0
1
2
0
0
0
0
0
0
6
0
0
0
3
6
3
4
3
0
0
3
1
0
0
0
0
6
6
2
0
3
0
0
6
0
4
0
0
5
0
0
0
3
0
0
4
6
1
0
0
1
1
4
1
3
0
6
6
6
1
4
0
1
6
4
4
3
4
0
1
0
3
1
0
6
0
0
0
0
0
6
6
0
6
0
0
5
6
0
0
4
0
0
5
4
0
6
0
4
4
2
0
0
0
2
1
6
1
1
0
0
0
0
1
0
3
6
0
6
0
3
0
2
1
0
1
1
2
0
5
0
6
3
0
0
6
5
0
1
5
0
0
0
0
4
0
4
0
0
6
0
6
0
0
4
6
6
0
6
0
0
1
6
0
2
3
6
0
2
1
6
4
3
0
0
6
6
0
4
0
1
6
0
0
0
0
0
0
0
6
0
6
0
0
6
0
1
6
0
0
0
0
1
6
0
0
0
1
0
0
6
6
0
0
4
0
1
1
0
0
6
6
6
6
0
5
0
3
6
0
3
0
0
1
0
0
1
0
6
0
0
0
6
3
5
0
1
0
6
0
0
0
6
6
0
1
0
6
1
5
0
3
2
3
2
3
6
1
0
6
0
3
2
6
3
0
4
0
0
2
0
4
0
6
0
2
1
1
3
0
5
0
0
0
4
0
1
0
3
1
0
4
6
6
6
0
6
6
0
1
5
3
4
6
0
4
0
0
6
5
0
0
6
0
1
5
0
0
1
3
0
2
3
2
5
6
0
6
0
3
0
4
1
4
2
0
0
4
6
1
0
0
0
6
0
0
0
4
0
0
6
0
0
0
4
6
2
1
0
4
4
6
0
4
0
0
6
0
4
0
0
0
0
0
0
1
0
6
0
0
0
6
3
6
0
0
0
6
0
0
2
0
1
0
0
1
0
6
0
6
0
2
0
0
6
2
6
0
6
5
0
1
2
2
1
0
1
1
1
2
0
3
0
0
6
0
0
0
3
0
6
0
1
6
3
1
6
0
0
0
0
4
6
0
0
0
0
0
6
2
2
6
6
0
4
0
3
0
0
6
0
0
6
1
0
1
4
0
1
6
3
0
0
5
6
6
0
6
6
6
0
0
4
0
6
4
5
6
3
0
0
0
0
3
0
2
0
0
0
0
0
3
6
0
3
0
5
6
0
0
1
0
3
5
0
3
0
3
1
1
0
6
0
4
1
0
4
4
0
1
3
1
4
0
3
0
0
3
6
6
1
0
4
4
0
6
0
6
0
1
1
0
2
0
5
0
0
6
0
3
0
0
0
0
6
0
0
0
1
0
4
6
4
2
0
0
0
6
0
4
0
6
4
0
0
4
0
6
0
1
0
1
1
1
1
0
0
6
0
0
6
0
0
0
1
0
6
6
6
0
3
0
0
1
6
0
0
0
0
0
6
4
0
0
6
0
0
1
0
0
0
0
6
2
0
0
0
6
0
3
4
6
0
0
1
0
0
0
0
0
1
5
0
0
6
0
0
0
0
0
0
0
0
1
0
0
0
6
1
5
0
4
6
0
3
0
3
1
0
0
0
0
0
2
6
0
0
1
0
0
6
6
1
6
0
0
5
0
0
0
6
0
2
0
4
2
0
0
6
0
6
0
0
6
4
4
6
0
0
0
0
1
0
4
0
0
0
6
5
0
6
0
0
0
3
0
0
3
2
0
3
0
0
6
0
2
0
2
0
4
0
0
0
6
0
0
6
6
2
0
0
6
6
0
0
0
1
6
0
1
0
1
6
6
0
0
1
3
3
1
0
0
1
0
4
6
0
1
0
3
6
0
0
6
6
0
6
0
6
0
3
0
4
0
4
6
0
2
1
4
4
1
0
0
0
0
0
2
1
1
1
2
6
0
4
0
0
6
1
0
0
0
0
6
0
1
0
6
6
0
1
0
0
0
2
1
1
4
0
6
6
0
1
4
0
0
5
0
0
1
6
4
6
4
6
3
1
4
4
6
1
5
2
0
1
3
0
6
0
5
1
0
6
6
4
2
0
0
0
6
1
0
2
4
6
1
0
0
1
0
1
6
0
6
2
0
0
4
0
5
0
6
0
6
6
6
1
6
0
1
1
1
0
4
1
0
0
6
0
1
0
0
0
0
3
0
0
0
3
2
1
0
6
0
4
0
0
0
2
4
0
1
6
0
0
1
6
2
4
0
0
1
6
6
1
0
1
1
2
0
0
1
1
0
0
0
6
1
6
0
0
0
6
1
0
0
5
0
0
0
0
0
1
1
5
6
0
0
4
0
0
0
6
0
3
1
6
0
0
0
0
0
0
0
0
6
1
0
0
6
1
0
0
6
0
0
0
0
6
0
0
0
0
3
6
6
1
1
6
4
6
0
0
6
0
0
0
4
0
0
1
0
0
0
6
4
4
0
0
2
0
1
0
3
1
3
3
4
3
6
1
3
0
0
1
2
4
0
6
0
1
0
1
1
2
4
0
4
3
0
0
0
4
5
0
1
0
0
3
6
6
1
0
0
4
6
0
2
4
0
4
6
1
0
1
6
6
6
0
0
6
0
1
6
0
0
2
6
0
4
6
6
3
1
0
6
4
2
1
0
0
0
6
6
6
5
0
0
0
6
0
0
0
0
1
2
0
1
0
0
0
0
0
0
0
0
3
0
0
6
0
0
0
6
6
0
3
1
0
0
0
2
6
0
6
6
4
0
2
1
6
0
6
0
0
0
5
1
0
0
0
6
2
0
0
0
1
2
5
2
1
6
1
0
1
1
0
0
0
2
0
5
2
0
6
0
4
0
0
0
6
1
0
6
6
6
0
4
5
6
0
6
2
0
0
1
0
4
0
0
6
2
6
4
6
3
3
1
6
5
0
0
3
0
0
0
1
1
0
5
1
2
6
2
0
0
1
6
0
0
3
6
5
1
0
0
0
6
0
1
2
1
0
0
0
4
0
0
0
0
0
3
0
0
0
1
3
0
0
4
1
0
4
1
0
4
0
0
6
1
0
0
0
0
6
0
1
3
0
3
6
0
5
0
4
3
6
0
2
0
1
0
6
6
0
0
0
1
0
4
1
0
1
6
0
6
3
0
2
1
0
2
0
0
0
6
0
0
2
6
1
0
6
0
1
0
6
2
1
0
0
0
2
6
6
0
0
0
1
3
0
4
0
6
4
6
6
0
6
6
1
2
6
2
0
3
0
0
0
3
0
6
0
4
0
0
3
0
2
3
4
1
2
0
6
0
3
0
0
0
6
0
6
0
0
0
0
1
0
6
2
6
0
4
0
0
1
6
6
0
5
0
0
0
2
6
0
3
5
6
0
1
6
0
0
6
0
1
0
0
4
0
0
0
6
5
0
6
0
6
6
1
6
0
6
6
0
6
3
4
0
6
1
0
1
6
1
0
0
0
0
4
2
4
2
1
6
0
6
4
3
1
2
1
6
1
4
0
0
6
0
0
0
6
0
5
6
6
0
3
0
0
0
0
3
4
1
6
1
0
1
6
1
0
0
4
0
0
6
6
1
4
2
0
0
0
6
0
1
0
1
5
0
6
6
0
0
5
4
6
0
0
1
0
6
0
1
6
6
5
1
6
0
6
0
0
6
2
6
1
2
6
0
0
3
0
0
1
0
2
0
0
6
0
6
0
6
1
6
4
0
4
0
0
2
2
0
1
6
0
0
1
0
1
0
0
0
0
0
0
0
0
0
0
0
0
0
0
4
0
2
0
0
6
0
0
0
2
0
3
4
0
0
6
0
5
0
0
6
4
0
0
0
0
6
6
0
6
0
0
0
2
1
4
0
0
2
2
5
0
6
6
0
1
6
6
6
0
0
0
6
6
0
4
6
6
4
0
0
2
0
0
1
6
0
6
6
0
0
6
0
6
0
6
6
0
0
6
0
0
6
1
1
1
3
1
6
5
2
2
4
4
6
1
3
1
0
4
0
1
0
3
6
0
1
0
0
6
1
0
0
0
0
1
4
3
1
3
0
6
3
0
0
0
4
0
6
6
1
4
1
0
3
5
6
1
0
5
0
6
0
0
5
1
6
1
2
0
0
0
0
2
2
4
0
0
0
1
3
0
0
0
0
1
0
4
0
1
4
6
0
6
0
0
0
0
4
4
0
3
0
3
0
6
0
0
0
0
6
5
3
0
6
4
3
0
0
6
0
3
0
5
0
1
2
0
0
0
2
0
6
0
4
6
5
4
3
4
0
1
0
0
6
0
1
0
0
6
1
0
0
0
0
0
0
0
0
0
0
0
0
4
1
1
1
0
0
4
0
2
6
6
4
1
6
0
0
6
6
1
0
1
0
0
0
0
6
0
5
6
3
0
4
0
0
0
1
6
6
0
2
0
5
3
6
1
1
0
2
0
0
0
0
6
0
0
6
3
6
5
0
3
2
0
0
0
1
0
0
4
4
0
2
0
6
0
1
1
1
0
0
0
1
4
1
5
1
1
0
0
6
4
6
6
0
0
0
6
0
5
6
2
0
0
3
4
5
1
0
0
0
2
0
6
0
6
0
1
5
0
0
1
3
1
0
3
0
1
0
1
0
1
0
1
0
0
4
0
0
0
0
6
0
0
0
0
4
0
0
6
6
0
0
0
6
5
1
0
1
0
4
1
1
0
0
0
6
2
0
6
0
4
0
0
0
1
0
6
0
6
0
0
4
6
1
4
0
3
6
6
1
0
0
3
2
5
1
2
0
0
5
6
0
6
0
1
0
0
0
0
3
3
0
0
0
4
6
1
6
0
3
6
6
0
3
0
1
6
0
0
5
0
1
0
0
6
0
0
0
1
6
0
4
0
6
0
0
0
0
6
0
1
0
4
0
0
0
0
1
0
1
0
3
0
1
1
0
6
6
0
0
0
0
1
0
0
6
0
0
4
0
6
0
2
0
6
0
0
0
3
0
0
4
1
6
2
2
1
6
0
6
4
0
0
4
1
0
0
0
0
0
0
1
1
3
3
3
0
0
3
0
3
6
6
6
2
4
0
0
0
0
0
0
0
2
1
2
0
0
0
1
0
0
1
0
0
6
0
0
0
0
6
0
1
0
3
1
6
6
0
0
6
0
0
6
0
0
6
0
1
1
6
6
3
0
6
0
6
1
0
0
0
0
3
0
2
4
6
0
5
0
1
0
0
6
0
6
1
0
6
6
0
0
4
1
6
6
0
0
0
0
3
6
0
0
6
0
6
0
0
6
0
0
0
0
0
6
0
0
3
0
3
0
2
2
6
0
0
4
2
6
1
1
0
0
0
1
6
5
1
6
3
6
1
0
0
2
0
6
4
0
4
4
6
0
0
0
0
4
0
0
5
0
0
0
1
0
0
6
1
0
0
1
0
0
0
6
3
6
3
0
0
5
0
0
6
0
0
3
0
3
0
0
0
0
0
6
3
0
5
1
0
1
0
6
0
0
4
0
1
6
0
0
6
0
0
6
4
0
0
0
1
0
0
0
6
0
6
0
0
1
3
6
6
2
0
1
0
0
6
0
0
6
6
6
0
0
3
0
6
0
4
0
5
0
0
0
0
6
0
0
0
0
0
0
0
0
4
0
4
6
6
6
0
0
1
6
1
0
0
0
0
0
0
3
4
6
0
6
2
1
2
1
6
1
6
6
0
0
4
6
4
0
5
4
1
0
3
3
0
0
0
1
0
1
0
1
6
0
1
6
0
6
5
6
4
6
0
1
4
1
0
0
0
0
0
5
0
0
6
0
4
1
0
2
0
0
4
0
0
0
4
6
6
1
5
6
0
0
3
0
1
0
0
0
0
0
2
0
1
6
0
6
0
0
0
3
0
3
0
0
0
1
3
0
5
0
0
0
6
1
0
0
1
4
3
0
4
0
4
0
0
1
2
1
0
6
0
0
3
0
0
2
0
0
1
0
0
4
6
0
1
0
6
2
1
1
0
3
6
2
6
1
0
0
6
0
6
3
0
0
1
6
0
1
5
0
1
4
2
0
0
2
6
0
6
0
0
1
5
6
0
4
0
0
2
0
0
0
4
6
1
4
1
0
6
4
4
6
0
0
0
2
0
0
0
1
0
0
0
6
3
0
6
0
6
1
6
1
6
5
0
0
4
6
4
6
6
1
6
0
0
0
6
0
0
0
0
0
1
5
6
1
0
0
6
3
2
1
5
0
1
3
6
0
6
6
0
0
6
0
0
0
0
1
0
0
0
6
0
0
0
6
6
6
6
0
0
0
0
0
6
6
6
0
4
0
6
5
0
1
0
0
6
0
0
5
6
0
6
0
6
1
6
0
0
0
3
6
0
0
1
4
6
0
3
4
0
0
0
0
0
0
2
1
4
0
3
0
5
6
0
0
2
0
0
0
4
0
0
0
3
0
6
0
0
2
0
6
0
1
0
0
0
6
0
6
6
0
0
6
4
1
1
0
2
6
1
0
0
2
0
0
0
3
6
0
0
3
0
3
3
6
0
6
0
0
4
0
0
0
0
0
1
0
4
1
4
6
6
1
6
1
4
1
6
0
6
3
0
5
2
0
0
0
1
6
0
0
4
2
4
0
0
5
1
0
6
6
0
4
0
0
4
0
0
0
4
1
1
0
6
4
3
0
4
5
6
0
0
2
3
0
3
1
0
1
0
0
6
2
1
0
0
3
0
6
0
1
6
0
0
0
3
0
1
0
3
0
0
4
2
3
5
0
0
0
0
0
0
2
0
0
0
4
0
0
1
0
1
6
0
6
0
0
0
6
1
0
1
6
0
0
0
0
6
0
0
6
0
0
0
4
0
0
0
1
0
6
0
4
6
0
0
3
1
6
1
0
4
2
2
0
0
6
0
2
0
1
1
6
1
0
2
0
0
5
1
6
3
5
4
6
1
1
3
6
4
4
6
1
0
0
6
0
4
0
0
3
2
0
0
6
6
1
1
2
0
5
0
0
0
0
0
1
0
1
0
0
0
0
6
2
0
6
0
0
0
1
6
0
0
0
0
0
6
0
0
0
0
1
5
0
6
6
1
0
1
0
0
0
1
0
6
0
0
0
6
1
1
1
0
1
1
6
0
0
0
0
6
0
6
0
2
0
0
6
0
0
0
1
0
0
2
0
0
6
0
1
0
0
0
0
2
0
0
5
1
0
0
0
0
0
4
5
0
0
4
0
0
6
6
0
0
3
3
6
0
0
5
1
4
0
0
0
2
0
0
0
2
0
0
0
2
4
0
0
0
0
4
0
3
0
5
6
0
4
6
0
0
0
0
0
3
0
0
0
4
5
1
3
0
6
0
6
0
0
0
1
0
6
0
0
0
0
0
4
0
1
2
0
2
6
3
0
6
3
1
6
5
0
1
0
6
0
0
0
0
0
0
6
0
6
4
0
0
5
4
0
0
2
6
6
4
1
0
2
1
3
2
0
2
0
0
0
0
0
6
0
1
0
0
3
0
1
0
6
0
0
0
0
0
0
1
0
0
4
4
5
0
1
0
0
0
0
4
0
6
0
0
4
5
1
0
3
4
6
0
0
0
0
6
1
2
4
0
2
4
4
6
0
5
0
2
4
3
6
0
0
0
0
0
0
0
0
1
0
0
0
0
1
1
6
6
0
0
6
0
2
6
2
0
0
6
0
0
3
4
0
0
2
1
0
0
6
2
0
6
0
1
1
5
0
3
6
0
0
2
6
3
6
4
0
0
3
6
0
0
0
0
1
6
6
3
1
2
0
0
6
2
1
4
0
2
3
0
0
0
0
0
0
0
4
0
0
0
0
6
2
1
6
0
4
6
1
0
3
0
0
1
0
2
0
0
3
0
0
0
0
6
0
0
4
0
3
1
0
2
0
6
0
2
0
6
4
6
0
6
1
0
0
0
4
4
3
0
3
4
3
0
1
0
0
4
0
0
5
0
2
6
6
6
1
6
1
1
1
1
1
0
1
0
0
3
6
3
0
0
0
4
2
0
0
0
1
0
0
0
0
0
4
6
1
6
1
6
6
0
1
0
0
0
0
0
1
2
3
0
5
0
6
1
6
6
6
0
0
0
6
0
0
6
6
6
4
0
6
1
0
1
6
0
6
4
0
2
1
6
3
1
4
3
0
0
1
0
3
0
6
0
0
0
0
6
0
0
0
3
4
2
0
6
0
0
6
0
4
5
0
4
0
0
6
3
0
1
6
6
0
0
0
6
1
2
0
4
3
0
3
0
0
6
6
0
0
4
3
0
6
0
2
0
0
6
0
3
0
6
3
0
0
1
1
0
0
0
6
0
1
6
6
1
0
4
1
0
0
3
4
6
0
0
6
6
0
6
4
0
6
6
6
6
1
0
1
0
2
5
0
0
3
1
6
6
4
0
4
0
0
0
0
0
1
4
1
0
0
4
0
6
3
0
6
3
6
4
4
3
6
4
3
2
0
1
4
0
3
4
3
4
0
0
4
3
6
0
0
0
1
0
0
2
0
0
0
4
3
0
0
0
6
0
0
1
6
4
6
6
6
2
6
0
0
0
5
0
0
0
6
0
0
1
3
0
0
5
0
1
0
5
3
6
6
6
0
4
3
6
6
3
6
1
2
0
1
3
0
1
0
3
0
6
0
1
0
0
0
0
6
1
0
1
0
6
0
0
6
0
6
0
0
0
0
0
0
1
0
6
0
6
0
0
2
2
1
4
0
0
0
0
0
1
3
4
6
4
0
0
0
6
6
0
0
5
4
6
6
1
6
0
0
0
0
0
6
0
0
0
2
0
0
0
6
0
0
0
4
0
0
2
1
0
2
1
5
0
6
3
2
6
6
2
1
1
6
4
0
6
0
0
6
4
6
0
4
0
0
0
0
6
0
0
0
6
6
2
6
1
0
0
1
4
0
1
6
3
6
0
0
0
6
0
0
1
1
1
0
0
4
6
0
0
3
6
4
3
0
1
6
0
0
1
0
1
0
1
0
1
6
4
5
3
6
3
6
1
1
5
0
1
4
6
1
0
0
3
2
1
2
0
0
1
6
6
6
0
1
6
1
0
0
0
0
6
0
6
3
1
1
6
6
6
0
0
5
0
0
0
0
0
6
4
0
0
0
0
3
4
4
6
1
3
0
2
0
6
0
0
2
0
6
0
0
6
6
6
0
2
6
0
6
0
0
4
0
6
0
0
2
1
1
0
4
2
0
3
0
6
6
0
1
2
1
0
4
4
0
4
0
3
0
6
0
1
0
6
5
0
0
5
6
1
0
6
5
4
2
1
0
6
2
0
6
2
0
4
6
6
0
0
0
6
6
0
6
3
0
5
4
0
6
0
6
1
0
0
0
0
0
0
5
4
0
0
0
0
0
6
0
6
1
0
2
2
0
4
0
6
0
6
0
3
0
0
0
0
6
6
4
2
0
5
2
0
4
6
0
6
0
0
0
0
0
0
1
5
0
0
6
3
1
1
1
4
5
6
0
0
6
5
0
0
5
1
0
2
2
0
6
0
4
4
0
0
2
4
3
6
0
0
0
6
6
0
6
6
0
0
4
6
0
0
0
0
0
0
0
6
0
0
0
0
6
5
6
0
0
6
6
1
6
0
0
1
6
6
0
0
0
1
4
3
6
0
0
0
0
0
1
0
0
0
0
6
1
0
3
0
0
3
4
4
6
1
1
0
0
1
0
6
0
0
0
0
3
0
0
3
6
1
0
3
2
1
3
6
1
1
6
1
6
0
0
6
0
2
6
0
4
0
0
0
0
6
1
1
0
6
0
0
0
6
0
0
0
3
4
0
0
1
0
0
2
0
3
4
1
3
0
0
4
0
0
0
6
2
1
0
0
0
0
6
6
6
0
3
4
0
0
4
4
4
0
1
0
0
0
0
1
0
6
2
0
6
3
0
0
5
0
1
0
0
1
0
0
6
2
0
0
0
0
3
4
1
6
5
0
6
6
4
0
2
0
4
0
6
0
0
6
0
1
4
0
4
5
0
0
4
0
0
0
1
1
0
6
0
6
2
0
3
0
3
0
0
0
0
0
0
3
0
1
0
0
0
0
0
6
6
0
0
0
3
1
0
1
0
3
0
0
0
0
4
0
0
0
1
0
0
3
3
1
0
6
0
0
0
0
0
0
4
6
2
0
0
0
6
0
0
1
1
3
0
0
0
0
6
6
0
0
3
1
5
5
0
0
6
0
2
4
0
0
6
0
0
0
0
0
0
1
6
3
6
1
0
0
0
2
0
1
4
6
0
0
1
4
6
6
0
0
6
0
6
0
0
0
0
6
2
6
6
4
4
3
0
6
0
6
3
0
0
6
6
0
2
0
1
6
6
0
0
0
0
0
0
0
6
0
0
3
1
0
3
3
3
3
0
2
4
0
6
0
0
0
5
3
6
0
0
0
0
1
1
0
0
1
0
5
2
0
0
6
0
4
0
0
6
4
4
0
6
0
6
0
0
0
0
0
6
0
0
0
0
0
2
0
3
0
4
6
0
6
0
0
4
6
0
0
0
1
0
3
4
5
6
4
0
6
0
0
6
0
4
1
0
5
6
0
0
0
0
0
4
2
1
0
0
3
4
6
0
0
3
4
0
6
0
0
0
1
1
0
0
6
6
0
3
6
0
0
0
0
4
0
0
0
1
4
6
6
0
0
3
0
0
2
0
6
3
0
0
3
0
3
0
0
1
6
0
0
6
6
2
6
4
0
0
0
6
6
6
0
3
0
0
0
3
6
0
6
0
6
6
0
6
6
6
1
0
4
1
6
0
0
4
6
0
6
0
0
0
0
6
0
0
0
6
0
3
6
6
4
0
3
6
0
1
0
0
0
0
0
6
0
0
1
0
6
0
0
6
6
6
6
0
1
0
0
1
5
6
0
5
0
6
0
4
1
0
0
4
4
6
0
1
0
6
6
1
0
6
0
0
0
6
1
4
1
0
5
0
0
0
6
0
4
0
1
0
1
0
3
0
3
0
5
6
1
1
0
6
1
1
6
6
0
3
0
1
6
4
0
0
5
6
0
3
0
6
0
6
6
0
6
6
3
5
5
0
6
5
0
6
0
5
1
6
0
0
1
0
0
0
0
6
0
2
5
0
1
4
6
0
0
1
0
6
0
6
0
2
6
0
0
1
0
0
0
5
0
1
0
1
0
0
0
6
3
6
0
0
3
0
0
0
2
0
1
1
6
1
6
0
0
3
2
0
4
0
6
0
0
4
0
0
0
6
0
6
5
6
0
1
4
1
0
0
0
4
0
0
0
1
1
3
6
6
4
1
0
5
0
3
3
1
4
4
2
0
6
6
0
0
1
0
0
0
0
0
0
2
6
6
4
1
0
6
1
6
2
0
2
6
3
1
1
1
1
0
1
1
0
0
0
0
0
0
0
0
6
6
1
6
4
6
0
0
3
0
0
0
0
4
0
0
0
1
0
6
6
0
0
6
6
6
0
1
1
0
0
6
3
1
0
0
5
0
0
0
0
0
4
6
6
0
3
4
4
6
6
0
1
0
0
4
6
3
4
4
1
0
1
0
0
6
1
6
6
0
1
0
0
2
4
1
6
0
0
1
0
0
1
0
1
0
0
6
3
1
6
4
5
0
3
0
0
0
1
0
6
6
0
0
0
6
6
0
0
1
6
1
4
6
0
5
0
6
0
0
0
4
0
1
6
0
1
0
4
4
1
6
0
2
0
6
6
5
0
0
2
0
0
0
4
5
0
6
0
0
0
0
1
1
0
6
0
0
0
3
6
2
1
6
0
0
6
3
0
0
0
6
0
6
0
0
6
0
3
0
2
0
6
0
6
0
0
0
6
4
3
6
0
0
6
0
0
3
5
0
0
4
0
1
4
0
1
0
0
0
0
0
0
1
5
0
0
0
4
0
3
1
4
5
3
1
4
6
0
1
0
5
0
0
4
6
0
3
6
2
0
6
6
0
0
6
0
1
0
6
0
0
1
3
0
3
6
5
0
1
0
0
2
0
6
0
6
0
0
0
1
4
3
0
1
0
6
0
0
1
6
1
0
6
2
0
0
1
0
0
6
0
6
5
4
1
0
0
0
0
2
3
0
0
0
6
0
2
4
6
0
0
3
0
3
6
6
6
0
0
4
5
6
3
0
6
1
0
0
6
0
6
6
4
0
0
0
6
0
1
0
0
4
4
5
5
0
0
0
0
4
2
1
1
0
6
0
1
2
0
0
0
6
0
3
6
3
0
0
0
0
0
6
4
0
5
6
0
3
1
0
5
1
4
0
6
3
0
2
0
3
0
3
0
0
1
0
6
6
4
4
0
0
0
0
1
0
2
4
1
5
6
3
0
3
4
6
0
1
6
0
0
0
0
3
6
0
1
0
6
2
0
3
6
0
0
0
0
6
0
1
2
3
1
6
1
0
1
0
0
0
3
6
6
0
2
6
6
3
0
1
0
1
0
0
0
6
0
4
0
5
6
6
0
3
0
4
0
0
0
1
0
0
0
3
1
1
6
6
6
3
3
0
0
2
0
2
0
4
0
0
4
0
4
6
6
0
0
0
4
4
4
0
1
1
1
0
4
0
1
1
6
0
2
0
2
6
0
0
1
0
0
0
3
0
0
1
0
0
0
0
0
0
6
5
0
4
5
0
4
6
0
3
3
0
0
0
0
6
0
0
3
0
0
1
3
0
0
6
3
6
3
2
0
1
1
1
0
6
0
1
3
0
3
0
6
0
0
6
3
1
0
6
0
0
0
0
3
0
0
4
4
0
3
1
2
0
0
6
6
0
4
0
6
6
0
4
6
1
6
1
1
0
0
0
4
6
6
4
3
0
0
0
4
4
0
6
0
0
6
6
6
3
6
5
0
0
1
0
0
1
0
0
4
0
5
1
6
0
0
0
1
5
1
0
0
0
0
0
1
0
0
1
4
6
0
1
1
0
0
0
2
0
6
6
0
2
0
1
6
6
1
0
6
0
0
6
0
3
1
0
0
0
1
0
0
0
0
0
0
3
6
6
0
0
0
1
4
0
0
0
0
6
0
0
0
0
6
0
6
2
3
1
2
2
3
0
0
0
0
1
0
0
0
4
6
4
0
0
0
0
0
2
0
0
0
0
0
0
6
1
6
0
6
4
1
0
0
0
1
1
2
6
1
4
6
0
1
2
4
0
6
5
2
0
5
0
0
4
6
3
6
0
0
0
0
4
6
0
1
0
6
5
0
6
0
4
1
3
6
0
6
6
6
0
0
4
1
6
3
0
1
0
0
0
1
1
6
2
0
0
0
0
0
0
4
0
6
6
0
6
0
5
0
6
3
0
0
0
0
1
5
6
0
0
1
3
5
1
1
0
0
1
6
3
1
0
3
0
0
0
0
6
0
6
0
0
0
0
6
0
3
6
6
0
1
3
1
1
1
6
3
0
0
2
0
0
0
0
1
0
0
3
4
0
3
3
6
0
6
0
3
2
6
0
0
3
0
0
1
6
0
4
0
0
3
0
3
6
0
4
0
3
0
1
6
1
6
0
6
0
1
0
4
6
6
0
4
0
0
0
6
6
0
0
0
0
0
0
6
4
6
3
0
6
0
0
0
1
0
6
0
0
0
1
0
0
0
0
6
0
0
1
0
0
5
2
0
0
0
0
5
4
0
0
1
0
0
0
0
0
3
1
6
4
0
0
0
0
0
6
3
0
0
6
0
6
0
6
0
0
0
1
6
1
4
0
0
0
1
4
0
6
2
5
1
2
6
3
0
1
4
1
1
4
0
2
6
0
3
1
3
1
0
6
0
0
0
6
0
0
1
3
0
1
6
0
0
0
3
6
0
4
2
0
1
0
0
3
0
6
0
0
4
6
0
2
3
1
3
0
6
6
0
6
5
4
0
6
0
0
0
0
6
0
4
0
6
0
0
0
6
0
0
0
6
0
0
0
0
4
0
1
0
6
0
0
0
0
6
0
4
2
0
0
5
0
0
0
0
2
0
0
0
0
6
0
3
0
0
3
0
1
0
1
5
0
3
1
0
0
1
0
0
6
6
0
0
6
0
0
0
6
0
0
0
1
1
0
3
4
0
0
0
4
0
0
0
0
0
6
0
1
4
0
1
4
0
0
0
0
0
0
2
0
6
6
0
3
1
2
2
5
6
3
3
4
6
3
4
0
0
6
0
1
0
4
1
0
6
0
0
0
0
0
0
1
6
1
0
0
0
1
2
1
6
6
0
0
0
6
0
0
3
6
6
0
0
2
6
0
0
3
0
0
0
3
0
5
0
0
0
0
0
0
0
0
3
0
0
0
0
2
0
6
4
0
3
0
2
6
1
0
0
0
0
6
6
0
0
2
1
0
1
0
0
0
0
2
0
6
6
2
0
2
2
0
1
0
0
0
6
0
3
6
6
1
0
0
0
5
0
1
0
4
1
3
1
3
4
6
0
0
2
2
0
4
6
0
0
0
0
0
6
0
6
0
0
6
0
0
0
5
0
0
3
0
6
0
1
3
6
6
4
0
6
1
0
0
1
0
1
0
2
0
0
0
0
1
0
6
0
3
1
6
4
0
3
6
3
1
0
6
2
6
1
4
0
6
6
6
0
0
1
0
3
0
1
6
0
0
6
1
0
2
0
0
0
3
2
1
3
0
6
4
0
0
0
6
0
1
1
0
4
4
2
0
4
0
6
0
0
4
1
2
0
3
1
4
6
6
2
0
0
0
1
0
0
0
0
0
4
6
4
6
0
1
1
0
4
0
6
1
3
6
1
0
0
2
0
0
0
6
0
6
0
6
0
4
6
0
0
1
0
6
1
0
0
5
0
6
0
0
0
1
1
3
0
3
1
0
3
0
0
5
6
0
3
6
0
6
0
0
0
3
1
1
1
0
6
0
2
0
0
6
0
6
1
0
0
6
0
1
3
0
1
2
1
4
0
0
6
0
0
0
0
0
0
6
0
6
6
0
6
3
6
6
0
6
6
0
0
0
6
0
4
1
0
1
6
2
0
0
1
0
0
0
0
0
0
4
0
0
2
0
0
4
3
6
4
6
5
0
0
6
6
6
6
4
4
6
6
0
3
0
0
0
3
0
0
0
6
0
6
6
0
0
0
6
6
0
1
5
0
3
6
0
5
0
0
0
0
1
6
0
0
0
0
6
1
4
0
6
6
0
1
3
6
1
0
0
0
6
0
1
0
0
0
3
0
0
3
1
0
0
6
1
3
0
1
0
3
3
0
3
6
6
4
1
6
6
0
0
5
6
0
0
0
6
5
1
0
0
6
6
0
0
1
0
1
0
1
0
0
1
6
1
0
0
4
5
4
0
0
0
2
0
1
0
0
1
2
6
6
6
1
0
0
4
0
4
0
5
0
0
0
1
4
4
0
0
0
0
0
0
0
6
0
0
0
6
1
1
0
6
6
3
6
0
0
4
1
0
0
0
0
2
3
0
0
6
6
0
0
0
0
1
6
0
0
6
0
0
3
0
0
0
4
3
5
5
0
0
1
0
0
1
0
2
3
0
0
4
0
0
3
4
3
0
0
0
6
6
0
0
3
4
6
6
1
4
0
2
0
4
6
4
0
0
3
1
6
1
2
1
4
3
0
0
5
0
0
1
0
6
4
6
0
0
4
6
1
2
0
0
6
0
1
0
1
1
0
0
0
1
3
1
6
0
1
3
0
0
4
6
3
4
0
2
1
2
0
0
0
3
3
3
4
0
1
0
0
3
1
3
6
0
0
6
6
0
0
6
4
0
4
0
1
1
0
3
2
0
6
0
0
6
6
6
0
3
6
5
5
2
0
0
1
0
0
3
3
2
3
0
4
6
0
1
0
4
1
4
0
0
1
0
0
0
0
4
4
0
2
1
6
4
3
0
6
6
0
0
2
0
0
0
1
0
6
1
0
0
0
6
0
5
1
0
0
0
4
0
0
0
6
0
0
1
0
0
0
0
6
0
2
6
0
1
4
1
3
4
6
0
0
6
1
1
0
3
0
0
1
0
6
6
0
3
6
0
0
1
0
0
6
0
6
1
5
0
4
0
6
0
4
4
6
6
4
0
0
1
4
0
0
0
6
0
6
0
2
0
1
3
0
0
0
2
6
0
0
0
5
0
6
0
0
0
0
0
6
0
6
1
6
0
6
2
1
4
5
4
0
6
1
0
0
1
0
6
6
3
0
1
0
0
0
6
5
0
0
6
0
0
0
4
1
0
0
0
4
3
1
6
0
6
0
2
0
1
0
1
2
2
0
6
0
6
0
0
3
3
1
0
0
0
0
0
6
6
3
0
0
0
1
3
3
6
0
4
0
0
6
6
0
0
4
6
0
0
0
0
0
0
3
0
3
1
1
0
1
6
0
6
0
0
6
0
3
0
0
6
1
0
0
4
0
6
6
1
4
1
0
4
0
3
2
0
3
2
6
0
0
0
0
0
5
0
4
0
0
0
0
3
1
1
4
0
0
0
0
0
6
2
4
6
6
4
1
6
2
6
6
0
1
0
0
1
6
0
6
0
1
0
0
1
6
5
0
0
6
0
0
0
0
0
6
0
0
6
6
0
0
0
6
3
0
1
4
4
0
3
6
0
6
0
3
4
0
0
4
0
4
2
1
6
0
0
3
0
5
1
0
0
3
0
0
6
0
1
1
0
0
6
0
1
0
2
0
0
6
2
0
0
1
1
2
3
6
2
6
1
2
0
0
0
1
0
0
0
1
6
0
6
0
0
6
0
0
6
0
0
0
3
0
0
0
0
4
4
0
1
0
0
0
6
0
0
0
0
0
6
6
0
0
0
0
0
0
0
6
3
0
0
1
0
0
2
2
4
2
0
0
3
1
3
0
2
0
0
0
0
6
0
6
0
5
3
0
0
0
0
0
0
0
1
3
0
4
0
0
4
4
0
0
0
0
3
6
6
0
6
0
6
2
6
6
5
0
0
0
3
0
6
2
6
6
6
0
0
0
6
3
5
0
1
1
0
6
6
2
0
3
1
6
3
6
4
6
0
0
4
2
1
2
1
3
6
3
1
0
5
6
6
0
0
5
4
1
0
0
0
0
3
3
6
0
1
0
1
1
0
5
1
6
1
0
0
3
5
0
3
6
3
2
6
6
0
0
0
6
3
2
0
0
0
6
6
6
6
5
0
0
5
0
0
0
0
0
2
0
0
0
6
3
6
0
2
0
6
0
2
0
0
2
2
0
0
0
0
0
0
6
0
0
6
1
1
6
3
0
6
0
4
0
0
0
3
4
3
6
0
1
0
2
0
0
6
0
6
0
6
5
0
4
3
6
4
1
4
0
6
3
0
6
0
0
0
6
0
1
0
3
5
0
0
3
4
5
0
0
2
1
1
5
0
1
6
0
0
4
6
4
6
6
6
0
0
0
0
0
0
0
6
0
3
0
0
1
6
0
4
1
2
2
0
4
0
0
0
1
0
0
0
0
0
0
1
0
6
5
0
5
3
0
0
0
6
6
1
1
0
6
0
0
0
0
5
6
3
6
4
1
0
5
0
0
0
2
3
0
0
4
1
1
3
0
0
2
0
6
0
3
0
1
0
6
5
6
2
5
0
2
4
3
1
3
0
6
1
6
0
6
0
2
0
0
1
2
0
0
0
4
0
2
0
0
0
6
0
2
1
1
6
1
0
0
0
0
0
6
6
1
1
3
0
1
2
4
6
0
0
5
0
0
0
0
5
4
0
0
0
0
0
1
0
1
6
0
5
1
0
0
4
1
6
0
0
0
0
6
0
0
3
2
1
4
6
0
3
0
0
0
1
1
2
0
3
0
0
0
4
1
0
0
6
0
1
2
0
0
0
3
0
0
0
3
5
6
4
6
3
4
0
0
0
1
6
0
0
6
0
0
0
0
0
0
0
6
6
0
2
3
6
6
3
0
0
1
2
6
0
3
6
6
0
6
3
6
0
5
1
0
1
4
0
6
0
2
1
2
6
1
0
6
4
4
6
0
6
0
0
0
0
0
0
6
0
1
0
0
0
0
0
6
0
6
0
4
0
1
0
3
0
1
0
0
0
4
0
0
5
4
0
0
3
0
3
1
0
0
6
6
3
0
0
0
0
0
5
0
0
1
4
6
6
0
5
6
0
0
6
4
6
0
2
0
2
0
0
6
0
4
2
0
0
0
0
0
0
0
0
6
0
0
5
2
1
2
0
1
1
3
3
5
2
6
1
3
0
3
6
3
6
0
0
0
1
3
6
0
0
6
0
0
0
0
0
6
0
0
3
6
1
5
0
0
6
0
3
3
0
0
4
0
0
6
1
0
1
0
0
0
0
6
0
0
6
0
6
1
6
3
0
0
0
0
0
0
4
0
0
0
0
1
0
0
0
1
6
1
0
3
4
0
2
2
0
0
0
0
2
6
0
3
6
0
0
6
0
1
0
4
4
0
2
4
5
6
0
3
6
0
0
0
3
1
6
0
6
3
2
0
1
0
6
1
6
0
0
0
1
6
0
0
0
6
1
0
1
5
2
0
6
5
6
4
0
4
0
0
5
0
0
6
0
6
0
4
0
0
2
3
0
0
4
6
5
0
6
6
2
0
0
0
6
4
0
0
0
0
0
5
0
0
6
2
0
0
6
1
4
2
0
2
3
2
3
0
0
2
0
0
0
0
0
3
0
1
1
6
3
6
6
0
4
6
3
0
0
0
6
0
2
2
4
0
0
1
3
0
0
2
0
3
6
0
0
0
0
6
0
6
0
4
6
1
0
6
0
6
0
0
2
0
1
0
0
0
6
4
0
4
4
6
6
6
0
6
0
6
0
0
0
6
2
3
0
2
0
0
0
3
0
0
6
0
6
0
6
0
0
2
6
4
6
4
6
3
3
4
0
0
6
6
1
0
0
0
0
0
4
6
6
5
6
0
0
0
0
0
5
6
1
0
0
3
0
0
0
6
2
2
5
0
0
0
6
1
0
4
0
6
0
0
2
6
6
0
0
2
6
6
2
4
1
4
6
0
5
0
1
4
0
4
6
0
0
0
0
1
0
2
4
2
2
0
1
0
0
0
0
0
0
0
6
0
0
1
2
6
0
1
0
4
0
0
0
6
0
1
3
0
0
0
0
6
6
0
4
6
0
0
2
6
6
1
6
4
6
1
0
0
1
6
6
0
6
0
1
0
6
0
5
5
1
4
0
0
0
6
3
0
0
6
6
3
0
6
1
5
6
4
0
3
0
4
1
3
6
0
4
2
6
1
0
0
1
0
0
1
0
2
1
0
5
0
0
0
6
6
0
0
6
0
1
2
6
6
0
4
0
0
0
2
0
6
2
6
6
0
5
6
3
2
1
0
1
5
3
6
0
0
6
0
1
0
1
0
6
6
1
0
3
0
5
0
3
0
1
6
6
1
2
1
0
6
1
0
6
6
0
0
5
0
0
6
3
4
0
0
1
0
1
3
1
2
6
0
6
0
6
0
6
0
3
1
0
0
0
5
6
4
6
0
6
1
0
0
1
6
6
2
4
6
0
0
5
0
1
3
6
6
6
0
0
6
0
0
0
1
3
6
6
6
6
0
0
0
6
0
2
0
0
0
0
0
0
0
3
0
0
6
0
1
0
6
6
4
4
0
1
3
0
0
0
6
1
5
6
0
1
6
0
0
6
0
4
4
0
0
6
0
0
0
6
0
1
0
0
5
0
2
0
6
0
0
0
0
0
4
0
6
1
6
3
0
0
4
0
2
0
6
6
4
0
1
0
0
1
6
1
0
0
1
1
5
0
3
3
2
0
6
0
6
6
1
0
0
0
0
0
6
0
0
0
0
4
0
0
0
0
0
0
0
4
1
0
1
0
0
0
2
0
0
0
0
0
1
5
6
4
6
0
6
6
0
0
2
3
6
2
0
4
6
4
0
5
0
2
1
6
4
0
0
2
0
6
6
6
0
6
1
3
5
4
0
0
4
0
6
0
0
0
0
6
0
1
0
6
6
0
2
3
1
3
4
0
3
1
1
0
1
6
2
6
0
0
0
0
0
6
0
0
0
6
6
6
0
0
6
1
0
0
0
0
6
0
0
0
2
3
0
1
3
3
0
3
0
0
0
0
0
6
0
4
4
0
0
0
2
6
0
6
3
2
6
6
6
6
0
6
6
3
3
0
0
1
0
1
6
0
1
0
4
0
2
0
4
6
0
1
0
4
3
1
1
0
0
6
0
4
0
1
6
4
3
6
3
0
0
4
4
0
0
0
0
2
3
6
0
4
5
0
0
4
3
0
0
2
1
1
6
0
1
0
0
1
4
0
3
6
0
3
1
0
6
6
0
1
6
4
0
6
6
0
0
0
2
0
0
0
1
0
5
4
0
0
0
6
0
0
1
3
0
6
3
6
2
0
0
0
6
4
1
0
0
5
0
5
2
0
6
0
0
0
0
6
0
0
0
0
1
0
0
6
2
6
6
0
3
6
0
0
0
6
0
0
0
2
0
6
1
0
0
0
0
0
0
6
0
2
1
6
1
1
6
6
0
0
6
1
4
1
0
6
0
3
1
5
0
6
6
0
0
6
0
0
0
6
0
0
0
1
3
1
0
6
0
0
1
6
0
3
4
0
6
0
1
3
6
0
6
1
4
1
6
0
6
3
1
4
0
5
0
5
0
0
0
1
0
0
6
6
4
0
4
0
0
4
6
3
0
3
6
4
0
6
0
1
0
2
0
0
6
2
1
3
0
0
6
2
0
6
1
5
2
1
6
1
0
0
0
1
6
1
1
6
3
2
4
0
0
5
0
0
3
6
0
1
0
6
6
0
1
0
5
5
6
3
2
6
6
0
5
0
6
0
0
0
0
0
6
0
1
0
0
2
3
0
3
1
0
0
4
0
3
0
0
2
1
0
6
0
0
0
6
0
0
0
6
1
0
6
0
1
5
5
0
6
6
0
2
2
6
2
6
6
6
3
0
0
6
0
0
2
3
0
3
0
0
6
1
0
6
6
0
0
0
1
0
0
6
1
6
3
0
0
6
2
1
0
1
3
0
6
0
0
0
0
4
0
1
3
0
1
0
6
1
0
6
6
0
0
1
0
0
4
0
6
1
6
1
0
0
6
0
4
0
0
5
0
0
4
0
0
6
6
6
0
0
0
6
6
0
0
0
3
0
6
0
4
0
6
0
0
0
4
6
0
1
0
5
1
6
0
1
6
6
4
0
3
4
0
1
0
3
6
6
0
2
4
4
3
6
0
3
2
0
0
0
0
6
0
6
0
1
4
0
2
3
3
3
3
0
6
6
0
4
0
0
0
6
6
1
0
5
0
0
0
0
0
0
0
6
0
3
0
1
6
5
0
6
2
0
2
0
1
0
6
3
6
0
0
0
0
0
2
0
0
0
6
6
0
6
0
0
1
2
6
2
6
0
6
0
0
6
0
0
0
0
3
0
6
6
0
4
0
6
5
6
6
4
1
6
3
3
2
0
1
3
1
6
3
0
0
6
6
0
0
4
0
6
6
3
0
2
6
6
4
0
0
6
0
0
0
0
2
6
3
1
6
0
1
1
0
0
6
0
5
6
0
0
6
0
3
1
0
0
0
6
0
3
0
0
1
3
0
2
6
5
6
4
6
1
0
0
6
4
1
0
0
0
6
2
0
1
0
0
0
0
0
2
3
0
3
3
0
6
0
0
1
0
3
6
0
0
0
0
0
3
0
6
4
6
0
4
1
5
0
0
0
0
0
1
0
4
0
0
0
4
6
0
0
0
2
0
0
3
0
3
0
1
3
6
6
6
0
3
3
0
0
6
3
5
6
0
6
6
0
3
2
0
4
1
6
0
3
0
0
0
1
0
6
0
4
6
0
2
0
2
1
1
1
6
0
0
1
0
6
0
6
0
0
1
6
2
2
2
0
6
0
0
0
6
6
6
6
6
6
0
2
0
0
6
2
6
2
0
6
6
3
3
6
0
0
6
0
0
4
0
6
0
0
6
0
0
6
6
0
6
1
0
3
1
6
0
6
2
1
1
6
6
0
1
2
5
0
6
6
4
6
4
1
1
6
5
1
1
0
0
4
0
0
0
0
2
2
0
1
0
2
0
0
0
5
1
5
0
0
1
0
0
0
6
0
0
6
0
6
0
0
0
1
3
0
0
0
0
4
0
0
0
0
0
1
6
0
0
6
3
6
0
0
6
1
0
0
0
6
4
0
1
0
0
1
0
0
0
0
6
0
0
1
1
0
0
4
0
3
1
2
0
6
0
3
6
6
5
0
0
0
0
1
0
0
0
1
0
4
0
0
6
0
0
0
3
2
0
1
0
0
5
4
6
6
0
1
1
1
5
0
0
0
0
6
1
0
6
0
0
4
1
0
1
0
0
5
6
0
0
6
0
6
0
0
0
2
0
4
0
6
1
3
0
0
0
4
0
4
6
3
0
0
0
2
0
3
4
0
0
4
3
0
1
6
1
0
3
2
0
0
0
1
0
0
3
6
0
6
6
1
0
1
0
0
0
2
6
0
6
0
0
0
1
6
1
6
6
6
0
0
0
0
1
1
0
0
3
0
0
0
0
6
0
0
3
0
0
1
0
0
0
0
4
0
0
0
2
0
0
0
6
0
3
2
0
0
0
4
0
0
6
0
0
0
0
1
0
2
6
0
6
2
0
1
2
0
0
1
0
3
0
6
0
0
5
1
0
0
1
6
0
1
0
6
4
1
6
0
0
4
4
0
6
0
5
6
0
3
1
1
0
0
1
0
0
1
0
0
0
2
6
1
4
1
0
6
6
0
6
1
6
1
1
2
1
6
3
0
6
6
0
0
6
6
0
6
0
3
6
6
0
0
1
0
0
0
0
0
0
0
6
6
0
2
0
0
6
0
0
0
6
6
0
6
0
0
1
5
3
6
0
0
1
1
0
1
3
3
0
6
6
0
6
1
0
0
0
2
3
6
1
2
0
0
1
3
0
6
0
0
1
3
0
0
6
6
6
0
0
0
0
0
0
6
6
0
6
0
1
0
3
6
0
1
0
1
1
6
0
1
6
3
0
3
3
3
5
0
2
0
0
4
0
0
6
6
0
1
1
0
0
0
1
6
6
4
6
6
3
3
4
2
0
2
0
0
0
0
0
0
0
6
0
0
0
4
0
6
6
0
0
1
4
1
0
3
4
0
4
0
0
5
0
4
3
2
0
2
0
0
0
5
0
0
0
6
0
0
6
0
6
0
4
0
1
1
0
4
1
1
0
6
6
0
6
0
0
0
0
0
6
5
0
0
0
0
0
0
0
0
1
1
1
4
0
6
0
2
1
0
1
6
2
1
0
0
0
6
6
0
0
4
0
0
4
6
0
0
0
1
4
0
1
0
3
1
3
0
6
6
0
0
0
0
5
0
5
6
1
0
4
1
0
0
4
0
0
1
6
0
0
2
0
0
1
0
3
0
0
6
6
0
3
5
0
6
0
4
0
0
0
6
1
0
0
4
4
0
0
6
6
6
0
6
2
4
0
0
0
0
6
0
4
6
6
0
4
3
0
0
3
3
0
0
3
1
0
0
0
3
0
0
0
0
0
6
0
1
0
0
0
0
0
4
0
6
6
0
6
0
0
1
1
0
4
0
3
0
3
2
0
2
0
5
4
0
6
6
3
3
0
0
0
6
4
6
6
3
0
2
6
3
2
6
6
0
1
0
3
6
1
3
3
0
0
0
0
3
6
0
6
3
1
6
1
6
0
1
0
6
0
0
3
0
0
6
6
4
0
1
0
6
6
0
0
0
4
0
0
0
6
0
1
0
6
4
6
6
1
0
6
0
2
0
0
0
0
0
0
0
1
0
0
4
5
0
0
3
6
0
0
0
1
1
6
0
0
0
6
6
0
0
0
0
3
0
1
0
4
2
5
0
6
6
5
0
0
3
0
6
4
0
6
6
5
1
1
0
4
0
0
6
0
6
6
3
0
5
4
3
0
0
0
0
0
0
2
0
0
0
6
6
6
3
1
6
1
6
6
1
6
6
0
3
6
0
0
0
0
0
0
6
0
0
2
0
0
4
6
6
3
0
2
1
0
1
0
4
6
6
0
5
6
0
0
1
3
0
0
0
6
0
6
6
1
0
0
0
5
6
6
0
4
6
0
0
5
0
2
0
6
6
1
0
0
1
6
0
6
0
0
0
0
0
1
6
0
6
6
6
0
0
6
0
0
6
0
6
2
4
0
3
6
1
6
6
3
0
5
1
0
1
1
0
0
1
0
1
6
0
3
6
6
0
6
4
1
0
0
0
0
0
6
6
0
4
0
0
0
0
0
0
4
2
6
3
6
6
0
0
0
0
3
0
6
6
0
1
0
1
2
1
6
0
0
0
6
6
0
1
0
0
4
1
1
6
0
4
0
6
6
0
4
6
2
0
1
1
6
0
0
0
1
0
0
0
4
3
0
6
5
0
1
0
0
0
2
6
6
6
6
3
1
6
0
6
0
0
0
6
0
3
1
0
1
0
6
0
0
0
6
6
0
5
1
0
0
6
6
0
4
0
0
0
0
1
5
0
0
0
0
6
0
0
0
0
1
0
0
0
0
0
0
0
0
0
0
0
0
4
1
0
0
1
2
0
6
3
1
0
0
1
0
3
0
1
0
0
1
1
0
0
0
0
0
0
0
0
5
0
0
6
0
0
0
0
6
0
3
0
6
6
0
0
1
0
1
0
0
0
6
6
6
1
6
5
6
0
4
4
4
0
3
2
0
3
4
0
1
6
6
3
1
6
1
0
5
6
4
6
0
2
3
4
0
6
3
6
0
0
0
3
2
0
0
1
0
0
2
1
6
2
0
1
6
1
0
0
3
0
3
0
1
3
0
0
1
3
0
2
6
0
1
4
6
0
6
5
2
0
6
5
6
1
4
0
0
4
6
1
6
0
0
0
0
0
1
4
0
0
6
0
4
6
0
0
0
0
2
6
3
2
0
0
0
0
0
1
0
5
0
0
0
0
0
0
2
0
0
6
6
0
6
2
0
5
2
0
6
0
4
0
0
0
2
0
1
2
1
0
3
6
6
0
6
6
5
6
0
0
0
0
0
0
0
0
6
6
0
3
6
0
0
0
0
0
0
1
0
0
0
0
0
2
0
5
4
1
6
0
5
6
0
0
0
1
4
6
3
0
0
0
0
6
1
0
0
5
0
0
0
6
0
6
4
3
4
0
1
0
2
4
3
2
6
6
0
0
0
4
0
1
5
6
0
0
0
0
6
0
0
6
4
4
0
5
6
6
1
0
0
1
0
0
5
0
0
1
6
0
0
0
1
0
0
0
2
0
0
3
2
6
0
2
2
6
6
4
0
0
0
1
0
0
6
6
0
3
0
2
6
6
5
1
0
1
1
3
1
3
0
1
0
6
4
6
0
0
0
1
4
0
6
0
0
1
0
0
1
3
2
0
4
6
6
1
3
1
3
4
0
0
4
4
0
1
2
6
0
0
1
0
2
0
6
0
0
6
3
4
5
6
1
0
0
0
6
6
3
2
4
1
0
6
4
1
5
3
1
0
0
2
6
0
0
0
0
0
0
0
1
5
0
0
0
0
0
0
4
1
1
3
0
6
2
3
0
6
0
6
3
6
0
0
3
6
0
0
1
0
1
2
1
0
3
0
0
6
6
2
0
0
0
1
0
6
0
5
4
0
4
0
1
0
0
0
0
0
0
0
6
1
0
6
2
0
3
3
2
3
2
4
2
4
0
4
4
1
0
6
3
3
0
0
6
0
0
0
0
0
0
0
2
0
0
0
6
6
6
0
0
0
0
1
0
1
1
4
0
6
1
6
0
0
0
3
2
0
0
6
0
4
0
5
6
5
0
5
6
0
1
1
0
4
1
4
0
1
1
0
0
0
1
0
0
0
0
0
1
0
0
0
2
1
2
2
6
1
6
6
0
1
2
6
6
0
0
0
0
0
0
0
5
0
6
6
1
0
4
0
0
4
0
6
6
0
2
0
6
0
0
6
0
0
0
1
4
0
3
6
6
6
3
1
2
0
0
6
0
0
6
1
1
0
0
2
6
6
0
1
0
1
0
6
0
1
6
0
0
0
1
0
0
6
0
4
0
4
0
6
0
6
0
1
1
6
1
4
1
0
1
1
3
0
0
1
0
0
6
0
5
0
0
6
6
0
3
0
6
1
0
1
0
6
3
0
6
4
0
6
4
0
0
6
0
6
1
3
0
6
0
2
0
6
0
0
6
1
5
0
6
0
0
0
0
2
0
6
1
0
0
4
0
0
2
3
6
6
1
3
0
1
2
3
6
4
1
0
1
1
3
6
1
0
0
0
1
6
1
1
0
0
4
6
0
4
0
0
5
6
3
0
3
0
6
0
6
0
1
3
0
0
4
1
4
6
0
0
0
6
0
0
0
3
6
6
6
0
0
0
6
6
6
4
0
0
0
0
4
0
0
1
0
0
0
0
0
3
0
6
0
1
3
1
1
0
3
1
6
0
2
0
0
3
1
6
4
6
0
6
0
6
4
6
4
6
0
0
0
0
0
0
0
0
0
6
4
6
6
0
1
0
0
0
0
3
0
0
0
0
6
2
0
2
3
0
6
5
0
4
3
0
0
0
6
4
0
1
0
0
0
1
1
0
1
3
6
6
1
2
0
0
0
0
0
0
4
0
0
0
6
6
6
1
5
0
3
6
5
0
6
0
6
1
6
6
0
6
0
0
0
0
0
0
0
6
3
0
1
6
1
0
0
6
0
0
3
5
0
0
5
3
0
3
0
0
5
6
6
0
1
5
0
6
0
1
0
6
2
1
2
0
0
0
0
0
3
3
6
0
0
0
0
0
0
6
1
0
0
3
0
0
0
6
5
6
2
1
3
4
6
0
6
0
0
4
6
2
0
0
1
3
4
4
6
0
0
0
0
0
0
5
2
2
6
0
0
0
6
0
1
2
0
0
0
0
0
4
0
6
0
6
0
0
1
0
1
1
0
6
6
0
0
3
3
0
4
0
0
0
1
0
0
6
0
0
0
4
4
4
0
6
1
1
3
0
0
0
6
0
6
0
1
0
6
4
1
4
1
0
3
6
4
6
0
0
3
0
1
0
0
0
0
0
0
0
6
0
1
6
6
0
0
6
3
0
5
1
1
6
2
0
1
5
0
0
6
0
0
1
0
3
4
6
6
2
1
0
0
0
0
0
0
4
0
3
0
0
4
1
0
4
0
0
0
6
1
6
0
0
6
2
6
0
0
0
0
6
5
4
5
0
0
3
3
6
3
0
1
0
1
1
0
6
6
6
0
0
6
4
0
0
0
0
5
3
2
6
0
0
0
4
0
1
6
0
0
0
6
0
0
4
1
1
4
5
1
2
0
0
0
4
0
3
6
6
6
4
0
1
2
0
1
4
4
0
0
0
1
0
3
6
0
0
4
0
6
4
0
0
2
0
4
0
6
4
0
0
0
0
1
4
6
0
6
3
0
1
6
0
1
1
1
0
1
6
0
0
0
0
5
0
0
0
4
4
0
0
6
0
0
2
6
0
3
4
0
0
3
0
6
4
0
6
0
5
0
4
1
4
6
0
0
6
1
6
6
0
1
0
4
1
6
0
4
6
2
0
6
1
0
6
3
0
0
1
6
0
0
0
0
6
6
6
3
6
4
2
1
6
0
0
3
6
0
0
0
0
0
0
0
6
4
6
6
0
4
0
1
1
3
1
0
6
6
0
6
0
1
5
6
6
0
0
1
1
2
3
0
0
0
0
0
0
2
0
1
4
0
0
0
3
1
1
6
4
3
0
0
6
2
0
0
1
1
0
6
0
0
0
0
0
1
3
0
0
0
1
6
0
0
0
0
0
0
0
0
0
1
6
0
0
5
1
0
6
6
0
0
1
3
0
2
3
0
0
0
6
3
6
3
0
5
6
1
1
3
0
0
3
0
0
3
0
0
0
1
0
6
5
1
1
3
6
6
0
6
0
6
6
6
0
0
3
0
2
0
0
0
1
4
0
0
0
6
0
1
0
0
1
0
4
6
0
0
0
0
0
0
0
6
4
0
2
4
5
0
0
0
0
4
0
2
6
0
0
2
0
3
6
6
0
0
6
4
6
4
6
4
1
4
0
0
5
3
6
0
1
6
6
1
0
6
0
0
4
1
6
0
2
5
0
2
1
0
0
0
5
0
0
6
0
6
6
1
4
1
6
0
1
4
0
0
0
6
0
1
0
6
3
0
0
0
0
3
0
4
0
0
0
0
4
4
1
6
1
6
0
0
3
4
2
6
0
6
0
0
2
0
0
4
2
0
0
1
4
3
1
1
0
0
0
6
4
4
0
0
1
0
0
1
0
3
5
2
0
6
1
4
3
6
2
0
0
0
6
6
6
0
0
6
2
0
4
6
0
4
2
3
6
4
4
3
6
6
1
0
5
0
0
0
0
3
0
1
3
1
4
6
6
0
0
0
0
5
3
0
0
2
3
0
6
0
0
1
0
0
3
0
0
0
0
0
6
0
0
0
1
0
0
6
1
0
0
2
0
1
0
1
0
1
0
6
0
0
4
4
4
0
0
6
2
1
0
0
6
0
6
6
6
0
0
0
1
0
4
0
0
0
6
6
5
1
0
0
6
0
0
0
0
1
3
1
0
6
0
2
1
0
0
6
3
4
6
0
3
0
6
0
1
4
0
1
0
0
0
6
6
5
0
0
1
6
0
0
0
6
0
2
0
0
6
0
3
0
0
1
6
5
0
0
0
1
0
6
6
0
3
1
0
6
0
0
0
2
0
0
6
1
0
4
6
1
0
3
0
6
5
0
0
4
0
0
0
0
0
1
0
6
2
0
6
0
6
0
6
0
0
0
0
0
6
0
6
1
0
3
6
0
0
3
0
0
4
6
0
0
0
2
0
6
0
0
6
6
4
5
6
0
3
6
1
6
0
1
2
0
3
3
0
3
0
4
1
0
0
1
2
0
0
1
4
0
0
3
4
6
0
0
6
0
0
0
0
0
6
0
3
0
0
4
6
0
0
4
2
6
3
0
0
0
0
4
0
2
4
6
6
4
0
0
4
3
0
6
0
6
5
4
6
0
0
0
2
1
0
3
6
0
6
6
0
0
0
0
0
0
1
6
2
0
0
1
0
6
6
1
0
4
0
0
0
1
0
2
6
0
6
6
0
0
6
5
2
0
1
0
0
0
0
0
0
0
6
0
1
0
0
0
0
4
3
0
0
1
3
2
0
0
6
0
1
1
0
6
0
3
0
0
6
6
0
0
6
2
5
1
0
3
0
2
0
0
6
6
0
0
0
1
0
0
6
0
6
4
4
6
4
0
0
4
1
0
2
6
1
0
0
0
6
1
0
0
6
0
0
0
4
0
4
0
0
6
4
0
6
0
0
0
1
6
0
0
6
3
0
0
6
5
0
6
3
6
1
3
0
6
1
6
2
0
0
3
6
0
6
0
4
1
0
0
0
0
3
6
0
0
0
2
1
6
6
0
0
0
1
3
0
0
4
4
3
0
0
1
3
0
0
1
0
4
0
0
0
4
0
6
0
0
6
0
3
0
6
1
0
0
2
4
0
1
0
0
3
4
4
0
0
6
6
0
5
0
3
6
0
0
3
0
0
6
1
2
0
0
6
5
1
6
0
4
0
3
0
0
0
1
6
0
0
0
4
0
0
3
6
4
6
0
6
0
1
3
6
1
0
3
1
6
1
0
5
1
6
0
6
0
0
1
3
0
6
0
2
0
0
1
6
5
6
0
1
1
0
0
6
0
0
0
2
6
6
5
0
0
0
1
1
3
0
0
0
0
0
0
6
6
6
1
0
6
0
0
0
0
0
0
0
3
1
0
0
1
1
0
0
0
0
0
0
0
5
6
0
0
5
1
1
1
0
6
1
2
1
4
0
0
6
6
0
1
0
0
0
0
4
6
6
0
6
4
0
6
1
2
3
0
0
0
3
0
0
0
1
5
6
0
1
4
6
0
3
0
0
0
5
0
0
6
1
2
1
6
3
3
0
0
4
4
1
6
0
0
0
4
1
4
6
2
0
0
6
2
6
0
2
0
0
6
0
2
1
0
0
4
4
0
0
0
6
0
6
6
0
2
0
0
1
1
0
2
4
4
0
1
3
3
1
0
0
1
0
0
0
3
1
6
6
1
1
6
0
0
2
6
2
0
3
1
2
6
0
0
0
1
3
0
3
0
0
0
0
0
0
1
1
0
0
1
0
0
1
0
1
3
5
0
4
0
0
0
0
1
2
2
0
0
6
6
0
1
0
0
4
0
4
0
6
0
6
0
6
0
0
0
0
0
6
0
0
0
3
6
1
6
1
4
2
5
0
6
1
0
0
0
1
0
0
3
6
2
3
3
5
5
0
6
1
0
4
6
6
1
6
0
3
0
6
0
0
1
0
3
0
1
6
3
4
0
0
1
3
6
0
0
0
2
0
2
2
0
0
1
0
1
0
6
0
0
3
6
2
0
0
6
0
2
0
1
6
0
6
5
0
0
6
0
0
0
0
0
0
0
6
0
0
6
5
0
4
0
1
0
6
0
0
0
0
6
4
6
4
6
0
0
6
0
0
6
6
1
1
0
0
0
1
0
0
6
6
6
1
6
0
6
6
3
0
6
4
0
6
6
0
6
0
0
0
0
6
0
6
0
5
6
0
0
0
6
6
4
0
6
0
0
0
6
0
2
0
0
0
4
0
0
4
0
3
0
1
6
1
1
1
0
6
0
0
0
6
0
0
0
0
0
0
0
0
6
0
0
4
0
0
1
6
0
3
4
6
1
6
3
0
0
4
0
0
1
0
5
5
0
3
0
6
2
3
1
5
3
6
6
0
3
0
0
0
0
0
0
0
0
1
0
2
3
3
0
0
1
0
0
4
0
6
0
6
4
0
0
0
1
0
1
0
3
0
0
4
4
1
6
3
6
1
3
0
0
0
6
0
0
6
4
0
0
6
0
0
4
1
1
3
4
6
1
0
3
0
2
0
1
0
0
3
0
0
0
0
4
6
1
6
0
1
0
1
0
4
4
3
0
3
0
6
0
3
0
0
0
0
0
1
0
1
5
6
2
1
0
6
4
0
0
0
0
0
0
4
0
6
0
0
4
0
0
0
2
2
4
0
1
6
0
0
0
6
1
0
0
0
1
0
6
1
0
6
6
0
0
0
3
0
6
1
0
1
6
1
6
0
0
0
5
6
0
6
1
0
6
0
4
0
3
0
3
1
0
0
6
6
0
2
0
5
3
0
0
0
0
5
3
5
5
1
4
1
0
0
0
3
0
1
0
0
1
0
6
3
6
0
1
6
2
0
1
1
0
6
3
1
0
0
3
1
6
0
0
0
2
6
3
0
0
0
0
0
6
0
4
6
6
0
0
4
6
1
0
0
0
4
0
0
6
1
6
4
1
0
0
1
0
0
0
0
1
0
4
3
2
0
0
2
5
3
0
3
1
0
6
0
0
0
6
0
1
0
0
0
6
0
0
0
0
0
0
4
0
3
0
0
0
6
0
6
4
0
6
1
0
4
0
5
6
1
0
0
0
0
3
0
0
6
0
0
6
3
0
6
1
0
0
0
0
0
0
0
1
1
4
2
0
1
0
0
2
3
2
4
0
1
1
0
0
6
1
2
0
0
0
4
0
0
4
0
0
4
1
0
0
0
1
4
0
0
0
0
0
0
0
6
1
4
6
4
0
4
6
0
4
0
0
0
2
0
0
2
0
0
6
0
6
0
1
0
3
2
6
0
6
0
2
0
0
0
4
0
6
0
6
6
3
0
6
6
6
0
3
0
2
0
6
2
0
5
0
2
6
6
2
6
0
4
0
6
5
3
0
0
6
0
0
6
0
0
0
6
1
6
0
5
1
1
0
2
6
2
0
0
6
0
4
0
0
0
1
0
6
0
4
1
0
0
3
1
2
0
0
2
0
0
0
0
0
3
0
6
0
2
0
0
0
0
4
4
0
0
0
0
0
4
1
5
6
0
6
6
6
1
4
4
6
5
0
6
0
6
0
6
0
6
5
1
0
6
3
2
1
0
1
4
6
2
0
6
0
1
0
0
0
1
6
6
0
0
6
6
4
0
0
0
3
6
0
3
0
6
0
3
0
4
6
3
3
0
0
0
6
1
0
0
0
2
6
6
6
0
0
1
6
0
0
0
3
5
6
0
3
0
6
0
4
2
3
0
0
6
0
0
1
0
0
6
0
6
1
1
0
6
0
5
6
6
6
3
0
4
1
6
0
2
6
0
0
4
6
2
4
6
4
1
0
0
3
0
4
0
2
0
6
0
0
6
0
0
0
4
0
3
6
6
0
3
0
4
4
0
6
4
0
0
6
4
0
0
0
0
0
0
0
1
0
0
1
1
4
1
0
0
0
3
4
0
3
6
0
0
4
0
0
0
2
0
6
1
1
2
0
6
0
4
3
0
1
0
3
4
0
4
0
1
0
0
6
0
4
3
6
2
3
0
0
0
0
0
0
6
0
1
1
1
6
6
6
0
3
4
0
0
0
1
0
1
3
6
6
0
6
6
0
1
0
6
0
6
0
6
0
0
0
0
6
0
1
0
0
0
0
1
3
0
0
6
0
3
0
1
0
2
4
1
1
6
2
4
6
1
1
6
0
0
0
0
0
3
0
3
0
0
3
0
4
0
1
0
0
0
5
1
6
6
0
4
0
6
0
0
0
5
0
0
0
0
1
0
2
2
6
4
0
0
4
5
4
0
1
0
6
2
6
0
0
3
0
0
1
6
1
0
0
0
4
6
0
0
2
6
6
0
4
2
0
6
0
3
0
0
4
6
2
0
1
0
0
0
1
6
6
5
0
5
1
2
2
0
0
0
0
3
3
0
5
2
0
0
0
0
3
4
1
0
0
2
4
0
4
6
6
3
6
0
3
0
1
6
0
0
0
0
6
0
4
6
6
6
0
0
6
6
6
3
0
2
0
1
6
4
0
6
0
0
0
5
3
0
3
0
6
5
6
5
6
0
1
2
0
6
6
0
0
6
0
3
3
0
5
0
0
3
5
1
4
0
0
0
0
0
0
0
6
4
0
0
3
5
6
3
0
0
0
0
4
6
1
2
0
1
6
5
3
0
0
0
1
0
6
1
0
0
0
6
4
4
4
1
0
0
5
0
0
0
0
4
6
1
6
6
2
0
0
0
0
3
0
3
0
0
1
1
0
1
0
0
0
6
6
6
1
0
0
4
6
0
2
0
1
6
4
1
0
0
0
0
0
6
6
0
1
6
1
0
3
0
5
3
0
0
2
3
0
2
6
4
3
0
6
1
6
0
6
0
0
5
1
0
5
0
0
1
0
1
2
6
1
2
0
0
0
0
1
0
1
0
6
6
3
1
6
0
6
6
1
0
6
6
0
0
1
1
0
0
1
0
3
0
0
0
0
2
6
3
4
6
0
1
6
1
0
5
2
0
2
0
0
0
0
4
4
6
0
2
0
6
6
0
0
6
0
0
5
6
0
1
0
1
6
3
1
6
0
0
0
0
6
0
1
0
6
1
1
0
0
0
1
0
3
0
0
1
0
0
4
0
6
5
6
0
6
5
1
0
0
0
6
0
0
0
3
6
0
2
0
0
0
6
4
0
6
3
0
4
0
6
4
0
0
0
0
0
0
0
4
0
0
6
0
4
6
2
0
3
0
0
1
0
5
0
0
5
0
4
0
6
0
6
0
6
0
6
1
6
6
0
6
1
1
0
6
1
0
0
1
0
3
6
3
1
2
0
4
0
1
6
0
6
0
0
6
6
6
6
0
1
2
1
3
1
6
0
0
0
4
4
0
4
6
0
0
0
0
2
4
4
0
3
0
2
0
4
0
6
0
0
4
0
0
3
6
0
0
3
6
0
0
0
3
0
1
0
0
4
4
2
6
6
0
0
1
0
0
1
0
0
0
6
0
0
4
0
0
3
0
6
4
0
0
0
0
6
0
1
0
0
0
3
2
0
4
6
0
0
4
0
0
6
6
1
5
6
0
0
1
0
0
6
1
1
6
4
6
4
0
0
6
0
0
0
0
1
0
5
6
0
1
0
2
0
0
1
0
0
1
2
0
1
0
3
6
0
4
3
0
0
2
6
0
1
6
0
0
0
6
1
2
0
4
0
3
0
3
0
6
3
0
6
1
6
0
6
0
0
6
6
0
4
0
1
2
6
0
6
1
0
0
6
6
0
6
0
0
6
4
0
0
0
0
0
1
0
0
0
0
4
4
0
6
2
6
1
0
2
4
0
1
4
0
6
6
3
0
0
6
0
6
3
0
6
0
0
6
0
6
2
1
1
6
6
4
6
6
0
0
6
6
0
0
5
5
0
0
0
6
6
0
0
0
6
1
1
0
6
2
6
6
4
5
6
1
2
3
3
1
3
0
2
0
0
0
3
0
0
1
1
1
0
0
6
6
6
6
2
0
6
6
6
1
0
1
0
0
0
6
0
0
0
4
1
6
6
6
0
0
2
4
0
2
0
0
6
6
2
0
0
0
1
0
3
6
1
0
0
0
6
6
1
0
0
0
0
0
2
1
0
1
1
6
0
0
6
6
3
0
6
6
0
6
2
4
6
0
1
3
6
0
6
4
0
1
0
0
0
4
4
4
6
0
6
5
6
0
6
1
0
6
1
6
0
2
3
6
2
0
3
0
6
3
0
0
0
1
1
0
1
1
0
6
0
0
6
6
0
0
6
1
0
0
0
6
0
6
0
0
6
0
0
0
3
3
0
0
3
0
0
1
4
0
6
2
6
0
0
1
4
3
0
4
1
0
3
6
6
6
0
0
0
0
1
0
0
0
6
0
1
3
1
0
6
0
6
0
0
6
0
0
6
0
1
6
1
6
3
4
0
0
4
1
3
0
0
3
6
1
4
1
2
0
1
6
0
0
0
6
4
0
5
0
0
0
4
0
6
0
2
0
6
1
6
0
0
6
0
3
6
0
6
0
0
6
0
6
0
1
0
0
0
1
6
6
0
0
0
1
1
0
3
6
3
1
0
3
0
0
0
0
0
0
0
0
1
6
0
3
3
3
6
4
0
6
4
0
0
6
0
6
0
6
6
6
0
0
6
3
0
3
0
3
0
1
4
0
0
0
6
0
0
0
6
1
6
4
1
1
5
1
0
0
1
3
6
1
2
0
3
3
0
3
6
2
0
6
0
4
0
6
0
6
4
6
4
0
0
0
6
6
0
6
6
1
0
3
0
0
0
0
6
5
0
0
1
3
0
6
6
0
0
2
0
4
0
0
0
1
0
0
0
0
1
2
6
1
0
4
0
0
6
6
0
3
1
0
0
6
0
6
3
3
0
1
4
0
4
4
0
0
0
0
6
0
0
6
3
1
0
0
0
4
0
4
1
0
4
6
1
6
3
0
0
2
3
6
0
0
0
0
4
0
1
0
5
6
1
0
6
3
1
1
6
4
0
6
0
0
0
4
0
0
0
0
0
5
6
0
4
0
0
0
0
0
4
5
0
1
6
4
0
0
6
1
0
6
0
0
1
0
0
0
1
1
0
4
2
6
0
0
1
3
0
0
1
6
0
6
6
6
0
0
2
6
0
1
0
3
1
4
0
6
0
4
3
0
6
0
6
1
6
3
0
6
0
0
0
0
0
5
4
4
0
0
0
0
0
1
6
6
6
0
0
3
1
0
2
1
0
0
6
1
1
0
0
0
0
4
0
0
0
5
4
0
0
0
0
6
6
0
6
3
1
0
6
6
0
0
0
3
6
6
3
0
0
3
6
0
0
0
4
0
1
6
3
4
4
5
0
4
6
6
6
3
0
0
0
0
4
4
0
4
6
0
6
0
6
6
1
6
0
0
0
5
3
0
0
0
6
4
0
1
6
0
3
3
6
0
1
0
0
0
0
6
0
0
0
4
5
2
0
0
3
1
0
0
6
4
4
1
0
6
4
3
2
0
0
1
6
1
1
1
5
0
0
2
0
6
4
0
0
0
0
1
0
0
6
0
4
6
4
6
0
0
0
0
0
0
6
6
6
4
2
6
6
0
1
0
1
0
0
0
0
6
0
0
1
1
4
0
6
1
1
1
0
3
6
6
0
0
0
0
5
1
0
0
1
0
5
4
0
6
6
0
0
0
1
0
6
4
0
4
6
4
6
6
6
6
6
0
0
0
6
6
6
6
4
6
0
0
0
3
2
0
6
0
6
0
6
3
0
0
1
0
0
3
0
0
0
0
0
4
0
6
0
0
0
0
1
0
1
1
6
0
0
0
0
3
0
0
0
0
4
0
3
6
0
2
0
0
0
0
0
3
4
1
0
3
0
6
1
6
0
0
0
6
6
0
2
6
6
2
0
0
1
0
6
1
0
0
2
1
6
6
6
0
6
0
0
0
0
0
0
4
1
6
0
6
1
6
1
3
0
0
6
0
6
2
4
6
4
0
0
6
0
0
0
0
0
0
0
6
6
0
6
0
0
5
0
0
0
0
1
2
6
0
6
0
0
1
6
2
0
0
0
3
4
1
4
4
6
0
0
4
0
0
5
0
2
0
0
0
0
0
1
0
6
6
0
0
6
0
0
1
1
0
0
0
0
0
0
2
0
0
6
0
1
3
6
0
2
0
0
6
6
6
5
0
0
1
6
0
0
6
0
0
2
0
0
6
6
1
2
6
6
0
0
0
0
6
0
0
0
0
4
6
0
1
0
0
6
6
2
1
0
0
1
0
2
0
6
0
0
0
1
0
6
0
0
4
0
2
0
0
0
0
6
0
3
0
0
2
0
6
0
0
3
0
0
3
0
4
0
0
0
0
0
6
0
6
6
0
1
0
0
0
0
0
2
4
0
5
6
1
0
0
0
4
6
0
6
0
6
6
6
6
0
3
0
2
0
0
6
0
2
1
6
0
0
6
6
0
0
6
1
3
1
2
4
0
0
6
3
0
0
3
0
1
1
0
3
6
3
0
0
6
0
0
3
0
1
0
6
0
0
1
6
6
0
0
0
0
4
2
0
0
0
6
6
0
1
4
3
3
0
3
3
0
0
1
0
1
4
1
3
2
6
0
0
0
1
6
0
3
0
0
6
4
3
3
0
4
0
0
6
4
2
2
1
4
0
1
1
0
0
0
0
1
0
0
5
1
1
6
5
0
1
5
0
0
0
4
0
0
6
0
0
6
0
3
0
5
1
1
0
0
6
5
0
0
0
0
0
0
5
1
4
0
5
2
0
1
0
4
1
0
0
0
0
0
0
0
4
0
3
0
0
6
4
1
0
2
0
0
6
0
0
0
6
0
6
6
2
4
4
6
0
6
0
2
0
0
0
1
0
0
0
0
0
1
6
6
0
0
0
0
4
0
0
2
4
1
0
0
3
4
0
6
0
6
2
1
0
6
6
5
0
4
0
1
3
0
0
3
0
1
5
0
6
3
3
6
1
3
6
0
0
0
1
1
0
6
1
1
0
4
0
1
4
6
6
6
0
1
6
6
0
1
1
1
1
6
0
1
6
4
0
1
0
1
6
1
0
3
1
1
0
6
0
5
3
0
0
0
0
0
0
0
0
6
6
5
6
0
3
5
4
0
5
0
0
0
6
0
1
4
0
6
2
0
4
0
6
6
3
0
0
0
4
0
0
1
2
6
0
1
3
1
0
0
1
0
0
0
4
6
6
0
0
6
4
0
0
3
1
1
5
6
0
5
0
6
0
5
0
0
3
0
6
0
0
0
0
6
0
0
0
6
3
6
0
0
6
5
3
0
0
6
1
4
4
0
0
2
0
0
4
5
2
5
1
0
6
1
3
0
1
0
0
0
6
3
1
0
0
0
0
1
0
0
2
6
2
4
1
0
2
3
3
0
0
6
6
0
0
0
3
6
6
0
0
0
6
0
4
3
0
6
1
6
2
0
1
0
0
6
0
2
0
3
0
0
0
0
3
0
0
6
0
1
1
3
1
0
5
6
0
0
0
0
6
0
5
6
0
5
0
0
0
3
6
1
1
0
3
0
0
1
4
0
6
0
1
6
0
5
0
6
6
0
0
0
1
6
0
4
0
1
6
0
6
6
3
2
5
5
1
0
4
0
4
0
0
1
2
0
4
2
0
3
6
6
1
6
2
0
0
6
0
1
0
4
0
3
0
0
0
1
2
0
0
6
2
0
6
6
0
3
0
0
3
3
3
0
6
5
0
0
3
0
0
6
3
4
6
2
6
0
0
0
6
0
6
1
3
4
6
1
6
0
1
6
0
6
1
0
0
0
0
0
6
3
6
0
1
0
0
0
1
0
4
4
0
6
0
4
0
4
6
6
0
0
3
2
0
1
0
0
0
0
6
0
4
6
0
0
6
2
0
2
0
5
1
1
1
6
1
0
0
6
0
3
0
0
6
0
4
4
1
5
4
3
3
0
3
0
4
6
0
3
2
0
0
5
6
0
0
0
0
6
6
0
6
6
1
0
0
0
0
0
4
0
5
0
0
1
0
1
4
6
0
2
1
0
0
0
4
1
0
5
5
0
0
3
0
4
3
0
0
3
3
4
1
5
6
1
0
1
0
0
2
0
0
0
0
1
4
4
6
3
1
6
0
0
6
4
0
6
6
4
0
1
0
0
0
0
1
3
0
2
2
0
6
0
0
0
0
6
1
1
1
0
0
0
6
3
0
0
0
1
0
5
0
4
0
0
0
6
6
6
2
0
3
0
6
0
1
0
0
6
6
0
4
5
0
4
5
0
0
3
5
0
3
0
0
1
1
0
0
1
0
0
5
0
0
6
2
1
0
0
0
0
6
3
4
0
2
0
3
0
4
0
6
0
1
0
6
0
6
2
2
0
6
0
6
0
6
0
0
0
6
0
1
0
0
6
0
4
0
0
6
4
1
5
0
3
0
6
3
0
0
5
0
1
6
6
0
0
0
6
0
1
0
4
4
0
6
6
0
0
1
6
4
0
0
1
6
0
0
1
3
0
1
0
5
0
0
0
6
0
0
4
1
0
0
0
0
6
4
6
2
6
4
3
0
0
6
3
2
6
0
6
0
0
0
2
1
0
6
0
3
0
0
0
0
6
0
6
3
6
0
6
6
0
0
0
0
4
4
6
3
0
2
4
0
4
6
1
0
6
2
0
6
0
0
0
0
6
6
6
6
0
6
0
0
3
0
0
1
1
0
0
0
5
6
4
0
0
1
0
0
6
3
0
0
0
1
0
1
0
0
0
2
0
0
0
0
1
0
6
0
1
4
1
1
0
3
1
4
2
6
0
1
0
0
0
6
0
0
6
1
5
0
4
0
0
0
0
0
0
0
6
4
2
0
0
3
3
4
1
0
6
0
3
6
6
0
1
1
0
1
0
0
6
3
0
0
6
0
6
6
0
0
0
0
0
6
1
1
6
0
2
0
6
4
3
3
0
0
4
0
0
4
0
4
0
1
0
0
6
0
1
0
1
2
4
2
6
0
2
0
0
4
0
1
4
4
1
4
1
3
0
6
0
6
5
2
1
4
6
0
6
1
1
5
0
2
0
0
0
6
0
0
5
0
1
0
0
0
0
0
2
0
0
0
0
0
1
0
6
6
5
0
0
0
0
6
5
6
6
0
0
0
0
6
3
6
1
6
4
0
0
0
0
2
6
1
1
0
1
6
6
0
2
0
6
2
2
0
0
0
2
4
6
4
6
0
6
6
0
4
1
1
3
0
3
6
1
4
0
1
6
2
6
4
0
1
0
0
0
6
0
6
4
0
1
0
1
3
3
1
0
0
6
1
0
0
4
1
0
0
0
2
2
0
3
0
0
0
0
0
0
6
4
2
4
0
2
6
0
1
3
1
0
0
0
0
5
6
6
0
2
0
0
2
6
0
1
1
0
6
6
4
0
0
0
1
0
0
0
0
4
6
4
6
3
0
0
6
0
5
0
3
0
4
0
0
6
2
6
0
1
0
0
1
0
0
3
0
0
4
3
6
2
3
6
6
3
0
6
0
4
0
5
0
0
6
0
0
2
6
0
3
6
2
3
0
0
0
0
0
0
0
1
0
0
0
2
2
6
0
0
1
6
0
0
2
0
0
1
5
0
6
0
0
0
3
6
0
1
1
0
0
1
4
0
2
0
6
0
0
6
6
0
0
6
0
6
0
2
0
6
1
0
3
0
0
4
0
0
6
6
0
1
0
3
6
6
0
3
0
0
0
1
6
0
6
0
6
6
3
0
2
0
0
1
0
6
0
0
6
0
0
0
0
0
0
0
0
0
6
3
0
0
3
0
0
5
0
3
0
6
6
0
6
1
0
0
2
0
1
1
6
0
6
0
4
1
0
4
0
0
4
0
0
0
3
0
0
1
4
6
0
5
0
0
6
0
2
0
0
0
3
3
3
0
0
0
0
4
0
0
0
4
0
1
0
4
0
0
0
4
0
0
0
3
3
0
1
0
0
3
0
6
3
1
0
1
0
1
3
3
0
0
0
0
3
1
6
0
0
0
0
3
5
1
0
0
0
3
0
6
3
0
0
2
6
0
2
3
3
1
0
0
0
6
0
5
3
6
0
2
1
6
0
6
0
0
3
0
0
0
0
3
6
0
0
0
0
0
6
0
1
0
0
6
6
3
6
5
1
0
0
0
0
0
0
0
6
4
2
0
6
4
0
1
3
0
0
3
6
2
0
3
0
3
1
6
1
1
1
1
0
6
0
1
6
5
5
0
1
4
0
2
0
4
0
3
0
0
6
0
0
0
0
5
6
0
6
0
0
5
6
0
2
1
0
1
6
0
0
0
5
4
5
0
5
0
0
3
6
0
0
4
0
0
3
4
1
0
0
0
0
0
1
5
0
0
0
0
6
4
2
6
0
0
0
6
0
1
1
0
4
0
0
0
0
6
5
2
6
1
6
2
6
0
5
0
0
6
6
0
1
1
2
3
3
2
0
0
0
0
3
6
0
1
6
1
6
3
0
0
6
1
2
6
6
1
3
6
6
0
0
1
1
6
6
6
0
6
0
0
0
1
0
0
6
6
2
0
0
6
2
4
1
5
3
0
0
1
6
4
0
0
6
0
0
0
0
6
0
0
0
0
0
0
6
6
0
4
1
0
4
6
2
0
6
0
6
6
0
1
0
6
0
5
6
6
1
0
1
1
2
0
0
6
4
0
1
6
0
2
0
3
4
6
0
0
6
0
0
1
3
6
4
0
0
6
0
6
0
4
4
0
0
0
6
0
1
2
6
0
3
1
0
6
6
0
6
6
6
4
0
0
0
4
1
0
0
1
2
0
6
6
6
2
1
0
6
1
0
0
0
0
4
0
0
1
1
0
0
0
1
4
6
0
0
0
0
0
0
0
2
0
4
1
2
0
0
0
1
1
0
4
6
1
4
0
0
4
1
6
0
0
3
2
1
6
4
6
1
6
1
0
5
6
6
0
6
0
6
1
0
1
0
0
0
0
0
0
0
3
0
0
6
3
0
0
2
0
0
6
0
0
0
0
6
4
4
0
0
1
0
5
6
6
6
0
3
4
6
6
0
0
2
1
6
1
0
5
6
0
6
6
0
0
3
0
2
0
6
0
0
0
2
0
0
0
0
6
0
0
1
0
0
1
6
3
6
6
1
4
0
5
0
3
6
0
1
1
6
5
6
1
0
0
5
3
0
3
0
1
0
0
5
4
3
0
1
0
6
0
1
4
2
0
0
0
1
5
0
0
0
0
3
2
6
0
0
0
0
0
3
6
2
6
0
0
0
5
0
6
0
3
0
0
6
5
1
1
1
0
6
0
6
0
2
6
1
0
0
6
6
1
0
0
6
0
6
0
1
6
3
6
3
6
0
0
1
0
1
4
0
1
2
1
2
0
5
0
6
6
1
0
6
3
0
4
2
0
6
1
0
0
0
3
0
0
0
0
1
0
0
6
6
6
2
0
4
0
6
6
2
4
3
6
3
0
6
6
6
0
6
5
3
0
5
6
0
0
1
5
6
2
0
3
6
0
0
0
6
0
3
0
0
0
0
1
0
0
0
3
0
0
0
1
0
1
0
0
6
0
0
0
1
4
0
6
0
1
6
0
6
0
1
6
0
0
0
1
4
4
0
6
0
6
6
0
1
1
6
0
1
0
0
0
0
0
0
0
6
0
3
0
6
4
0
0
0
6
0
4
2
0
6
5
0
0
6
0
0
0
4
6
0
0
3
6
4
6
6
6
3
6
0
0
6
1
0
0
4
1
0
0
0
6
3
3
1
0
1
1
6
0
6
6
0
1
4
0
5
1
0
0
0
0
5
6
0
0
4
6
0
0
6
4
4
0
1
1
4
0
3
1
6
1
0
0
6
6
0
1
0
0
4
0
0
0
0
1
2
6
5
1
0
0
0
0
0
6
1
0
0
4
1
0
5
0
4
4
6
0
6
0
0
0
4
6
3
2
6
6
0
6
2
1
2
4
6
6
0
0
0
4
4
0
3
0
0
4
0
6
1
6
0
0
0
1
6
1
0
6
6
0
0
0
0
0
0
0
0
4
2
6
0
0
0
0
2
1
6
1
0
0
0
6
4
6
0
3
0
0
6
3
0
3
6
0
0
0
3
0
0
0
0
1
0
0
4
1
1
4
0
6
0
6
6
3
4
0
0
1
0
0
0
1
0
0
0
0
6
0
4
0
0
0
0
6
3
3
3
0
0
0
1
0
0
0
1
0
1
6
4
0
0
0
0
0
3
4
0
0
6
0
3
3
1
2
0
3
0
0
0
6
0
0
0
0
3
6
0
4
3
0
1
0
0
0
3
6
1
1
2
0
0
0
0
0
0
0
0
6
1
4
3
0
0
0
5
6
0
0
0
0
0
1
2
0
0
0
1
0
1
6
6
6
0
6
6
0
0
6
0
6
6
0
5
0
0
0
6
2
0
0
0
1
6
0
1
6
0
4
0
0
3
0
0
6
1
5
3
3
6
0
0
0
0
6
0
4
2
0
6
0
6
6
5
1
0
1
0
0
1
1
0
6
0
5
1
6
0
0
4
0
6
0
4
0
4
0
0
0
2
1
6
3
0
6
1
1
6
2
2
3
0
0
0
0
6
0
0
0
0
0
6
0
0
0
0
0
3
1
0
0
0
2
3
3
1
0
5
0
6
3
0
2
0
0
4
0
1
0
6
1
6
5
0
0
0
1
0
1
0
6
0
0
5
4
1
6
1
4
0
0
0
0
0
6
1
3
0
0
0
0
0
0
6
0
0
4
0
1
4
0
0
0
0
4
1
0
6
3
4
0
6
0
0
4
0
5
0
3
6
0
1
6
0
3
4
4
5
0
0
0
0
2
0
0
0
3
0
0
2
0
0
0
4
0
2
0
6
3
6
0
6
4
1
0
0
1
2
6
3
6
0
6
6
0
1
0
1
0
0
3
0
0
0
0
3
0
0
1
4
0
0
0
6
0
1
0
6
6
1
2
3
0
0
4
4
0
6
4
6
0
4
0
6
4
0
1
6
6
6
0
6
1
0
0
0
1
1
1
5
0
5
6
0
6
0
4
2
6
0
0
0
0
6
0
2
0
2
6
0
0
6
4
0
0
6
0
0
0
3
1
0
6
2
0
5
0
0
0
0
5
0
0
0
6
0
3
4
0
3
0
1
1
6
0
0
6
0
0
0
0
0
0
6
0
1
0
4
3
3
0
0
3
4
0
0
1
0
0
2
2
0
6
6
4
4
6
6
0
6
0
5
6
0
0
6
1
2
0
3
0
0
1
0
0
6
0
0
3
0
3
0
6
0
5
3
0
6
1
0
0
3
6
1
0
0
0
4
0
6
6
4
0
0
6
1
0
1
5
2
1
4
6
0
1
0
5
6
0
0
0
6
6
4
1
1
2
1
0
2
0
6
0
6
6
0
0
0
3
0
2
0
6
0
6
0
6
4
0
0
0
0
0
6
6
0
1
4
0
2
0
0
6
1
3
4
3
0
6
6
0
6
0
3
6
2
4
0
1
0
0
1
0
1
6
0
0
3
0
0
1
5
0
4
6
5
3
6
0
1
0
0
4
0
6
0
0
6
0
6
6
0
6
0
0
0
0
1
0
4
4
0
0
6
0
6
0
3
0
1
0
0
0
3
0
0
6
0
0
0
2
5
0
6
3
0
0
6
4
6
0
0
0
3
0
2
0
4
4
0
4
0
3
1
3
1
0
0
3
0
0
1
6
0
6
6
0
0
2
0
0
3
0
0
3
5
6
0
0
6
3
6
6
0
0
0
6
6
4
1
6
2
0
6
4
3
6
0
3
0
0
6
3
6
0
6
1
0
0
4
4
3
0
0
4
3
0
1
5
0
1
2
0
3
1
0
0
0
0
0
0
0
6
1
0
0
0
0
0
3
0
0
3
4
1
4
2
0
6
0
0
1
0
4
3
3
0
1
0
0
1
0
6
6
0
1
3
6
0
0
0
1
0
0
6
0
1
0
0
1
0
0
0
1
3
0
6
0
0
0
3
0
0
3
6
4
1
0
0
4
1
2
0
2
6
0
6
0
0
0
1
4
6
6
0
6
0
0
0
5
0
6
2
0
0
2
3
0
0
0
0
1
0
0
2
4
0
6
0
4
0
6
6
2
3
4
5
0
6
4
0
3
0
6
0
0
0
3
5
3
0
1
6
6
0
0
0
4
4
3
1
6
0
0
6
0
3
3
6
0
4
4
6
0
0
6
0
2
5
0
0
0
3
0
0
0
6
2
0
6
0
1
0
1
3
0
0
0
0
0
0
5
6
4
0
5
0
0
0
0
0
1
0
0
4
6
1
6
2
6
0
5
5
0
0
1
6
3
5
0
0
1
1
0
0
6
4
0
6
0
1
0
6
0
3
0
5
1
6
1
0
6
6
6
3
3
0
0
0
3
6
0
4
5
0
0
0
1
6
0
0
0
0
3
6
0
0
0
0
0
6
6
0
1
0
0
0
0
1
6
5
0
0
1
0
6
0
0
1
0
3
5
0
0
1
6
0
4
3
0
6
0
0
5
0
1
6
2
0
4
0
0
0
0
0
6
1
0
0
3
2
0
6
6
4
0
6
0
0
0
1
0
4
4
1
6
1
1
6
6
6
0
6
0
4
6
0
6
3
0
0
6
0
6
0
6
6
6
4
6
6
0
0
0
6
5
0
4
1
3
0
0
2
6
6
5
0
4
6
0
6
0
4
5
0
2
0
0
6
6
0
2
3
0
2
6
0
6
2
4
0
6
1
0
1
4
3
3
0
0
6
6
6
6
1
0
0
6
0
1
5
0
6
0
6
0
2
3
1
0
0
6
0
1
2
0
5
6
4
0
6
0
0
6
0
0
0
2
1
0
0
0
0
0
6
0
0
0
6
6
0
2
0
0
0
0
2
4
6
0
6
0
6
6
3
0
4
0
0
0
0
6
0
6
0
0
6
1
0
2
3
1
1
0
6
0
1
3
0
0
0
1
3
4
0
0
4
0
6
2
1
0
1
0
1
0
0
0
2
0
0
0
0
6
1
0
4
6
0
6
3
0
6
0
0
4
0
0
3
6
6
0
0
0
6
0
5
0
0
0
2
5
1
5
5
0
2
0
0
0
4
0
0
3
0
0
1
4
0
0
1
6
0
0
1
0
0
6
1
4
3
0
0
0
0
0
0
5
4
6
0
6
0
0
6
0
6
0
6
0
1
2
4
0
0
0
0
1
6
1
6
0
0
0
0
6
4
4
4
0
0
0
1
0
6
0
4
2
0
4
5
1
4
6
0
1
0
6
3
6
6
4
6
0
0
0
1
0
6
0
1
6
0
0
1
1
6
6
6
0
6
0
0
6
6
3
6
3
0
0
4
3
1
1
6
0
0
0
0
5
0
4
0
0
0
0
3
2
0
4
0
0
3
1
2
5
0
6
4
6
2
3
4
0
6
0
6
6
1
0
6
1
0
2
0
0
3
6
0
6
6
0
0
0
6
4
0
1
0
3
0
3
1
4
0
0
4
2
0
4
4
4
0
2
6
0
1
4
0
0
6
3
6
6
0
4
6
0
6
0
1
3
0
1
0
6
6
6
6
0
0
6
2
0
0
0
6
0
6
0
0
1
6
0
0
6
0
0
0
0
0
0
2
0
1
1
0
6
0
0
6
6
0
0
0
6
1
0
0
0
6
1
0
6
0
0
6
0
6
0
1
1
0
0
0
1
0
1
0
2
6
0
6
0
0
0
0
1
0
4
0
2
0
3
6
6
6
6
0
0
3
0
0
6
5
5
0
3
6
0
0
0
2
0
3
1
2
0
6
0
0
0
3
6
0
0
4
6
1
2
1
4
0
0
4
4
6
0
3
0
0
0
6
6
3
0
0
6
0
2
5
1
0
3
6
6
6
6
3
0
6
5
6
0
0
0
0
3
0
1
0
0
2
6
1
0
1
1
3
1
2
0
1
0
3
0
6
6
0
0
1
6
3
4
6
0
6
0
6
1
3
4
0
0
0
0
1
1
0
3
0
6
0
6
0
6
0
0
4
0
0
6
4
0
0
6
0
0
0
3
6
4
2
0
6
0
6
0
0
3
0
4
0
6
0
1
3
6
0
4
3
0
0
0
0
0
6
4
4
1
2
3
1
1
0
1
0
0
0
0
1
1
6
0
0
2
6
0
0
3
0
0
4
0
0
3
6
0
2
1
6
6
0
0
5
0
0
6
1
6
0
0
0
6
6
4
1
0
6
4
3
4
6
0
6
6
6
2
0
0
6
5
0
6
0
0
0
0
0
6
0
0
4
0
0
6
3
4
3
0
0
0
0
1
0
2
0
1
3
3
0
4
0
0
0
1
2
0
0
5
6
4
6
1
4
0
0
0
4
6
0
0
6
1
2
6
3
1
4
0
0
0
0
1
0
6
4
1
6
1
0
6
0
0
4
0
0
6
4
0
0
6
0
6
0
0
0
5
0
0
6
6
0
0
0
3
5
0
0
0
0
6
0
6
4
4
0
2
0
3
1
3
3
3
0
1
4
1
2
2
1
0
1
0
4
4
0
3
4
1
0
0
6
0
6
1
0
2
3
1
0
0
4
0
6
0
1
0
6
1
0
6
0
0
0
0
6
4
2
4
5
4
6
1
5
1
0
6
6
0
0
1
2
1
0
4
1
0
5
0
0
3
0
0
0
0
3
6
6
0
6
0
2
1
0
0
0
0
0
4
0
0
6
1
0
6
5
2
0
0
1
1
6
0
0
3
4
0
5
6
0
5
6
0
6
6
4
0
0
3
4
4
0
4
3
0
1
0
6
0
1
4
6
0
4
6
4
0
2
6
1
0
1
0
6
3
2
0
0
5
0
1
0
0
0
1
2
0
0
4
6
3
3
3
6
3
5
0
0
0
0
0
4
4
4
1
0
1
4
6
6
6
6
1
3
0
6
0
4
1
0
5
6
2
4
0
0
1
0
0
0
0
0
2
6
0
6
6
5
0
0
0
6
0
6
0
6
0
6
2
4
3
0
3
0
0
6
0
0
0
0
3
1
3
0
5
0
0
3
0
0
5
6
1
0
0
4
0
4
1
6
3
0
0
3
6
6
0
3
0
0
0
0
1
0
0
0
4
6
1
1
4
0
1
6
6
0
3
1
3
1
6
0
0
2
4
0
6
6
0
2
0
0
0
1
0
2
2
3
0
1
0
0
0
0
4
0
3
0
6
2
3
0
1
0
3
0
1
0
6
0
3
0
0
6
0
0
0
1
2
1
0
0
0
0
1
0
4
6
5
4
4
0
0
0
0
2
4
4
1
0
0
0
0
6
0
0
0
6
5
0
0
0
4
6
0
0
0
0
1
1
0
6
4
1
0
2
5
4
6
0
0
3
0
0
0
0
3
2
0
1
2
1
3
0
2
0
6
0
1
0
0
0
6
6
0
0
2
1
0
0
0
4
2
0
6
0
4
1
0
0
0
6
0
1
5
0
0
3
3
0
0
1
0
0
0
1
5
0
0
0
2
0
3
6
0
0
6
6
0
0
0
0
3
4
0
0
0
0
0
6
0
0
0
0
0
0
2
0
0
1
6
3
3
0
0
6
6
0
0
3
6
1
1
4
2
0
1
0
0
6
0
6
3
0
1
0
0
3
0
3
5
0
6
6
0
4
6
0
0
1
1
6
0
0
0
0
3
1
1
0
4
0
0
1
3
6
1
1
0
0
0
0
6
1
6
0
5
0
0
0
6
4
6
6
0
1
0
0
0
0
1
0
0
6
6
6
6
1
5
6
4
6
0
0
1
0
0
0
2
0
3
2
1
0
4
6
0
0
2
6
0
0
6
3
0
6
0
1
0
0
6
0
0
2
0
3
0
1
3
0
6
0
1
1
1
1
6
4
0
0
4
5
6
1
0
0
0
1
6
6
6
6
0
0
0
1
0
0
6
4
0
1
0
0
0
0
0
0
1
0
0
0
5
0
3
1
0
4
0
0
0
0
0
3
4
6
1
1
0
0
0
0
1
6
4
6
0
4
0
3
0
1
0
0
0
0
6
1
0
0
2
0
1
0
1
0
3
4
4
0
6
0
0
0
0
6
3
0
2
6
1
3
2
0
6
1
1
0
1
0
0
0
6
0
6
0
6
0
6
0
1
6
6
1
0
0
6
0
0
3
2
0
6
5
0
0
0
0
4
0
6
3
0
0
0
0
3
0
2
1
6
0
6
4
0
0
0
1
4
0
0
6
0
6
3
0
4
6
0
4
0
3
0
0
5
0
0
6
1
0
6
6
6
6
0
6
1
6
6
0
6
0
0
0
6
6
1
1
3
0
0
6
0
6
0
4
6
6
0
0
0
0
0
1
1
5
6
0
1
5
0
0
6
1
1
6
0
4
6
0
0
0
2
6
0
6
6
0
0
0
4
0
0
2
0
6
0
6
0
0
0
4
3
6
1
0
1
0
0
0
5
1
4
2
0
0
0
0
0
0
0
6
1
2
0
2
0
2
0
1
0
0
6
0
0
1
0
0
0
5
2
0
0
0
6
4
0
0
3
0
3
0
4
3
3
0
6
0
0
6
0
2
5
2
6
6
0
0
5
0
0
1
0
6
6
6
3
0
0
0
0
0
2
2
4
3
3
0
0
6
0
4
0
1
0
3
0
3
6
0
0
3
1
0
0
0
4
0
4
2
1
0
6
0
6
0
6
0
6
0
6
0
0
2
0
0
6
0
4
6
2
6
6
6
0
6
4
5
6
0
0
1
4
0
0
0
4
0
6
4
0
4
0
3
0
0
1
6
0
0
0
3
0
1
0
6
2
1
6
0
1
4
3
1
5
4
2
1
0
0
3
2
6
6
4
6
0
4
0
1
4
3
1
6
0
0
6
1
6
0
0
6
4
0
6
3
6
0
3
0
1
0
0
1
0
0
1
0
0
2
1
6
0
6
3
0
0
6
0
6
3
2
6
6
1
1
0
2
0
2
0
0
0
0
0
5
1
1
0
0
6
2
1
0
0
3
1
1
0
4
3
0
3
1
0
6
6
0
1
0
0
3
1
0
0
0
5
2
6
0
4
0
0
4
6
4
0
0
1
5
0
0
4
0
0
3
0
0
0
0
6
6
0
0
0
0
6
0
6
0
6
6
0
0
0
0
6
0
0
0
2
0
0
0
0
2
6
0
1
0
0
2
3
0
2
6
6
0
0
1
0
0
0
0
0
3
0
0
6
0
0
0
0
0
0
5
6
0
1
0
6
3
6
6
6
0
0
4
0
6
0
0
2
0
0
1
3
1
0
0
1
0
0
0
1
3
0
6
1
6
6
2
6
0
0
0
0
0
0
4
4
3
1
0
6
1
5
0
4
6
4
6
0
0
0
1
0
2
5
0
0
4
0
1
6
6
1
0
0
4
4
6
0
0
4
0
0
3
6
0
6
4
3
2
4
0
0
2
0
0
6
0
6
0
1
0
1
0
6
0
6
0
2
0
3
6
0
6
0
6
0
6
1
1
0
0
3
4
0
6
6
3
0
0
0
4
3
1
2
0
0
6
0
0
0
2
0
0
1
1
3
6
2
4
0
3
0
0
5
1
0
2
2
0
6
4
0
3
6
6
0
0
1
6
0
3
0
1
0
6
2
6
0
4
6
0
0
6
5
0
1
0
0
0
6
0
1
6
6
6
2
0
0
0
0
6
0
0
6
1
0
0
1
0
0
6
0
0
0
2
0
6
0
1
0
0
1
4
0
0
0
6
2
0
4
6
6
0
1
0
4
0
6
1
0
0
4
3
0
3
0
6
0
0
0
4
0
6
6
6
0
1
0
1
1
0
0
5
0
1
4
4
0
0
0
6
5
2
6
6
3
3
6
0
0
0
2
6
1
3
6
0
3
3
1
0
1
0
1
0
6
6
0
0
2
0
6
6
0
1
0
0
0
6
4
6
0
0
0
0
0
0
0
5
0
0
0
6
6
0
0
1
0
0
0
0
0
0
4
6
0
0
1
0
2
0
0
0
0
0
0
3
0
0
6
0
0
1
0
0
0
0
2
1
6
0
6
1
1
6
0
0
0
3
6
6
0
2
0
0
0
4
0
0
6
1
4
0
0
6
6
5
3
0
3
0
4
6
6
0
0
1
6
1
0
1
0
4
0
2
0
0
4
3
3
0
6
3
3
5
1
0
0
6
0
0
0
5
3
0
0
0
6
0
3
0
5
0
5
0
3
0
6
0
0
6
2
6
0
0
3
0
0
4
0
2
0
1
5
0
1
0
0
0
0
0
1
6
0
0
3
0
5
0
0
0
4
0
0
0
6
2
6
0
0
4
1
6
6
6
4
0
0
1
0
0
0
0
6
0
0
5
3
0
0
0
3
0
6
1
0
5
6
0
4
1
6
4
3
0
3
0
2
3
4
6
0
0
0
0
6
3
0
3
6
1
3
1
0
6
0
0
5
6
0
0
0
0
0
1
0
0
0
0
4
0
6
0
0
0
0
0
0
0
6
0
1
0
0
3
3
6
0
5
0
0
0
4
4
0
0
0
1
0
0
0
0
1
6
6
0
0
0
6
0
1
6
6
1
3
0
0
3
0
0
6
0
3
5
0
0
0
0
0
6
0
4
0
0
4
0
0
0
3
3
6
4
0
0
2
3
0
0
6
4
1
1
4
6
3
0
0
3
5
0
0
4
6
6
1
0
6
0
0
0
1
0
3
0
0
6
6
0
0
2
0
6
0
2
0
0
0
6
0
0
0
2
1
4
2
6
0
6
0
2
0
0
5
3
6
0
1
4
0
6
4
3
0
0
0
5
0
6
6
0
6
0
0
1
0
0
0
0
0
1
3
3
6
0
0
0
1
0
0
2
0
0
0
0
0
0
0
6
6
5
5
0
0
0
1
6
6
0
0
4
6
0
0
0
0
1
6
6
4
0
6
0
6
0
4
0
0
0
2
0
4
6
0
0
0
0
1
0
6
0
6
1
0
5
6
6
1
0
0
0
1
0
0
6
0
0
0
3
6
0
6
0
0
0
0
3
6
0
3
0
1
0
6
1
4
4
5
0
1
0
0
0
1
5
4
6
1
0
4
0
0
1
0
0
2
5
0
0
3
0
6
6
1
0
1
6
6
0
4
0
6
1
1
0
6
0
0
6
0
4
3
0
6
0
1
0
6
6
6
0
2
0
0
1
0
6
0
0
6
0
0
0
3
0
4
0
6
0
0
4
0
6
0
6
5
0
0
0
1
0
0
6
2
6
0
6
0
0
0
2
6
2
0
0
0
5
0
0
3
0
0
0
0
4
0
6
0
4
0
6
0
6
0
4
1
2
6
1
0
0
0
0
0
0
1
0
0
6
6
6
0
0
0
0
1
4
1
2
6
0
0
1
0
6
6
0
6
0
0
1
2
4
0
0
5
0
0
0
0
0
0
0
0
0
3
1
6
0
0
1
1
0
6
0
1
6
0
0
0
0
0
6
6
3
0
4
0
0
6
2
0
0
6
0
2
4
4
5
0
1
4
0
5
0
4
0
2
0
1
0
0
0
4
1
0
0
4
6
3
0
4
6
1
0
6
0
0
0
6
6
1
4
0
3
0
6
0
6
0
2
0
1
6
0
3
0
2
0
6
6
4
0
0
0
5
6
0
1
0
0
1
4
0
1
5
0
2
0
2
0
1
6
2
1
2
0
0
3
2
3
0
0
4
2
0
0
0
4
5
0
0
0
5
6
5
1
0
1
0
0
6
0
0
1
3
1
0
0
0
2
0
6
6
0
1
0
0
1
0
1
0
1
6
0
5
2
1
3
2
3
0
0
0
0
0
0
0
0
0
4
0
0
0
0
0
1
3
6
0
0
0
6
1
5
0
6
0
0
0
4
6
0
0
4
6
4
4
1
6
0
0
2
6
6
0
2
3
6
0
6
1
0
0
0
0
0
0
0
6
0
0
6
6
0
6
0
3
6
0
0
3
0
0
1
0
2
2
0
6
0
4
0
2
1
0
0
6
0
6
6
0
6
1
6
5
0
2
0
1
0
0
0
5
0
6
0
0
0
0
1
0
1
6
0
3
0
3
6
0
6
6
6
0
0
2
0
2
5
2
2
1
4
0
2
1
1
1
6
6
0
4
0
6
6
6
0
3
6
0
0
6
0
6
1
0
0
4
6
6
4
6
0
3
4
0
0
6
1
0
0
6
1
0
1
0
1
3
0
1
2
4
0
6
0
0
0
6
0
0
6
5
0
6
0
1
0
5
6
6
0
0
4
0
3
6
1
1
6
0
0
0
0
0
6
1
4
2
3
3
0
6
4
3
2
0
0
1
0
0
3
3
0
6
1
0
0
4
0
0
6
0
4
0
0
0
6
6
6
6
0
5
0
0
6
0
0
6
0
1
0
0
1
3
0
6
4
0
3
0
0
0
0
0
0
6
6
4
0
1
0
5
6
0
0
0
1
6
0
0
0
3
0
3
1
2
6
5
0
0
0
1
0
0
6
0
1
3
0
1
4
0
3
0
6
3
0
4
0
0
1
0
1
0
4
6
0
6
0
0
4
0
6
4
2
6
0
0
1
4
4
6
0
6
0
6
0
0
0
4
1
6
2
0
1
0
0
5
0
0
0
0
0
0
0
3
3
0
0
0
6
1
0
0
0
3
4
0
0
6
0
0
0
0
0
0
1
0
5
0
6
4
4
6
5
4
2
4
0
5
4
0
0
6
2
1
0
0
0
2
0
0
0
0
6
0
6
3
0
0
6
0
0
0
4
0
0
3
0
3
0
4
0
3
0
0
4
5
0
6
0
2
0
6
0
0
0
2
4
3
3
0
6
0
0
0
4
3
3
0
0
1
1
3
0
0
0
1
0
6
1
2
0
6
0
0
0
1
4
0
0
4
6
0
0
1
0
6
2
0
0
0
2
4
0
0
6
4
0
6
0
1
0
6
0
1
0
2
0
0
0
0
2
1
0
0
0
0
0
0
1
0
0
1
0
0
6
6
6
0
0
0
0
0
6
0
4
2
2
2
6
0
0
4
0
0
3
6
2
0
6
4
1
0
0
1
1
5
0
4
0
3
0
0
0
6
1
3
6
1
6
0
4
0
1
0
3
2
0
6
6
4
0
6
6
4
2
6
6
0
1
0
3
1
3
3
0
3
0
4
0
6
2
1
0
6
6
0
0
0
4
4
4
6
2
6
0
0
0
0
6
1
1
0
6
0
6
2
6
2
2
1
5
0
0
3
0
3
0
4
0
4
5
2
0
1
0
1
0
0
0
6
0
0
4
0
1
4
4
6
4
0
1
0
0
6
0
3
0
1
0
1
0
4
0
6
0
1
0
6
4
0
1
0
6
6
6
0
5
0
4
3
6
4
2
1
3
0
0
0
1
0
0
6
0
0
6
6
0
0
0
0
6
2
0
0
1
1
0
0
6
0
0
1
4
6
1
0
4
6
0
3
0
0
0
1
0
1
1
5
0
4
3
4
0
0
0
6
0
0
1
1
0
0
6
0
0
1
1
6
3
0
3
6
0
1
0
0
6
0
1
0
0
6
1
0
0
6
0
1
6
0
1
1
0
1
6
0
5
0
3
6
0
0
0
2
3
3
0
6
1
5
6
0
0
0
2
4
6
1
2
6
6
0
4
0
6
0
1
3
6
0
0
0
0
0
6
3
0
0
0
0
2
1
5
0
6
1
1
3
0
0
0
0
0
0
6
0
1
1
0
0
0
6
1
3
3
3
0
0
0
0
0
3
0
5
0
6
3
3
1
6
6
0
0
1
6
0
0
5
4
1
1
0
4
0
0
0
0
6
6
6
0
1
0
1
0
6
0
0
4
0
4
6
0
0
6
0
0
6
6
0
0
1
0
3
3
0
1
0
1
3
1
3
3
0
1
0
0
0
0
1
3
4
0
1
1
0
0
6
0
0
6
2
0
1
0
6
1
2
0
0
6
0
0
1
0
0
0
0
0
5
0
0
5
4
1
1
6
6
4
2
4
0
0
0
6
2
0
1
6
6
6
1
4
0
4
0
0
0
6
3
1
0
0
0
1
1
2
1
0
0
0
0
6
6
0
0
0
0
2
0
3
6
0
6
5
4
0
0
0
1
1
4
0
6
0
0
0
0
3
2
1
0
6
0
0
6
0
6
2
0
0
0
6
6
4
0
1
0
0
0
4
0
0
0
0
0
2
0
4
3
0
0
0
2
0
5
2
6
6
6
0
0
0
6
0
0
2
0
1
0
0
6
0
1
0
4
4
1
6
6
6
0
0
0
6
0
5
0
3
4
6
3
3
1
0
0
0
6
1
0
0
1
6
0
0
2
1
0
0
0
0
6
2
6
2
0
6
4
1
6
0
1
1
0
0
6
0
6
0
0
0
1
1
0
0
0
4
6
0
6
3
0
0
0
0
0
3
1
0
0
3
4
0
0
1
2
3
3
0
0
0
0
0
0
0
6
0
0
1
0
0
3
4
6
0
0
0
0
2
2
1
6
0
1
1
4
0
1
0
2
6
6
0
0
0
1
0
3
0
4
0
0
0
6
6
1
4
0
6
0
6
0
1
0
6
6
6
4
6
0
6
6
3
0
2
4
6
6
4
0
0
4
6
0
0
3
0
6
6
0
0
1
0
0
0
0
4
1
6
0
1
2
3
5
0
6
0
0
1
0
0
3
0
0
6
0
0
0
0
0
0
0
0
5
6
4
2
1
0
1
1
6
4
6
6
0
0
3
0
6
0
0
0
4
0
2
0
4
1
5
2
3
4
0
0
0
0
3
6
6
0
3
0
0
0
0
0
0
6
0
6
6
1
0
6
1
3
0
3
6
0
1
1
0
0
5
4
2
0
4
0
1
1
0
0
0
0
3
1
0
0
0
0
0
0
4
3
1
3
6
0
0
0
0
6
0
0
6
0
6
0
1
6
6
0
1
0
6
6
3
4
0
0
1
0
6
1
3
0
0
4
0
0
1
3
0
0
0
0
0
0
0
1
5
0
0
2
6
6
0
0
0
0
0
6
1
1
0
6
2
5
2
1
4
0
6
1
5
0
0
3
6
3
6
0
0
0
3
6
3
0
0
5
1
0
0
6
0
0
0
0
0
2
0
6
0
1
2
2
1
4
1
6
0
0
0
6
4
1
3
3
2
3
3
6
6
0
6
1
6
0
0
4
0
3
0
0
0
6
0
0
4
0
3
0
3
0
5
1
6
0
0
6
0
0
6
1
0
0
3
3
0
6
0
1
0
0
0
1
0
2
0
0
0
0
0
2
0
0
6
3
3
0
0
0
1
1
6
4
0
3
0
0
6
0
0
6
3
0
0
0
0
0
0
6
2
6
6
3
0
0
0
0
3
0
5
5
1
0
0
0
0
6
0
0
6
5
1
4
4
0
6
4
1
3
5
6
0
5
0
0
1
6
6
6
0
6
6
6
0
1
0
0
4
1
0
6
0
0
0
0
0
6
0
6
0
0
0
4
1
0
2
0
0
6
6
0
2
0
4
6
5
0
4
6
5
1
6
0
6
6
4
0
0
2
1
4
0
0
0
0
4
0
0
5
0
6
1
0
0
1
0
0
0
6
0
0
0
6
4
6
0
6
0
3
0
0
5
0
3
3
6
3
6
1
6
4
4
1
1
0
0
6
6
0
4
0
0
0
1
4
0
4
6
6
1
6
0
6
0
0
0
0
0
4
5
4
6
0
0
0
0
0
6
3
6
0
2
6
0
0
0
0
4
3
0
4
1
4
1
6
6
6
5
0
6
0
0
0
0
0
6
6
0
0
0
0
5
2
0
6
0
0
0
6
0
6
0
0
1
0
3
1
1
0
0
0
2
1
1
1
0
0
0
0
6
6
0
4
4
1
0
0
1
2
0
0
3
0
0
2
0
1
6
0
6
0
0
0
6
4
0
6
0
6
6
0
6
0
4
0
6
0
0
4
0
3
4
0
0
0
6
5
3
4
6
0
6
6
0
6
0
0
0
3
4
0
0
0
0
3
0
0
0
0
0
0
0
6
0
3
0
0
0
2
6
2
0
0
0
0
2
3
6
6
1
6
6
0
0
0
4
0
3
0
3
0
6
2
0
6
0
0
4
0
6
6
1
1
4
0
0
6
6
0
0
6
0
2
6
1
0
0
4
0
0
3
3
0
6
6
0
6
0
0
0
6
2
3
0
0
3
6
6
6
0
0
0
6
3
1
0
0
0
6
1
0
0
0
4
0
0
6
5
0
0
3
0
6
0
6
0
0
3
0
4
0
0
0
2
4
6
1
4
5
0
0
0
0
3
0
0
0
0
1
0
6
4
0
6
1
0
1
6
1
0
0
6
2
6
0
6
3
6
0
0
6
0
4
0
6
2
2
0
6
6
0
0
0
0
1
0
0
4
0
0
0
0
4
0
0
6
6
1
6
6
6
1
1
0
0
6
6
0
0
6
3
6
2
0
0
0
5
4
6
6
6
0
0
0
6
5
1
0
0
0
0
0
2
0
3
0
6
0
0
0
1
6
3
3
0
1
4
4
0
3
4
6
0
0
0
6
2
3
0
0
6
0
0
5
0
6
0
2
0
0
0
2
6
4
3
3
0
4
6
0
3
0
0
6
6
6
0
1
3
0
6
6
3
5
1
0
2
0
3
5
0
6
5
0
0
1
5
4
1
0
0
0
0
1
2
6
6
0
0
0
1
4
5
1
6
0
0
1
0
0
0
4
0
0
0
1
0
4
0
6
0
4
6
0
4
1
4
1
6
6
0
0
6
0
0
0
1
6
0
0
0
6
3
6
6
6
3
6
0
0
1
0
4
0
2
4
0
0
2
3
0
1
0
5
1
2
4
0
1
0
0
3
0
0
0
0
0
1
1
4
1
1
0
6
1
6
0
0
0
0
0
6
6
0
0
3
5
0
6
0
0
0
0
0
0
6
6
0
6
4
4
6
6
4
1
1
3
4
0
0
6
0
6
0
3
6
0
0
0
0
3
0
6
3
0
0
1
0
6
6
0
6
6
0
4
0
5
0
0
0
6
0
0
0
6
6
2
4
0
3
0
0
6
0
1
0
0
0
0
2
0
5
0
0
0
6
0
0
0
6
6
1
0
0
0
1
0
0
0
0
0
1
6
0
0
3
3
4
0
0
1
0
0
5
3
6
4
4
6
0
0
0
4
0
0
0
0
4
6
4
1
0
0
0
0
0
0
6
3
6
6
0
4
1
1
0
6
0
0
6
0
0
0
5
0
0
6
1
0
0
5
2
6
6
0
0
4
1
0
6
6
0
0
0
0
0
1
0
6
6
0
0
0
1
1
4
6
4
0
0
0
0
3
6
0
0
0
0
6
0
0
1
1
0
6
0
0
0
0
0
3
0
6
0
0
0
0
0
6
5
6
6
0
0
5
3
6
0
2
6
0
6
5
0
0
4
6
0
3
0
4
6
1
6
0
0
3
1
2
6
0
0
3
1
0
0
0
6
0
0
1
0
0
0
0
6
4
6
4
0
0
5
0
0
2
0
4
6
6
0
1
0
6
0
4
3
4
4
0
0
4
6
6
0
0
6
0
0
4
0
0
0
4
0
0
0
0
0
0
0
3
6
6
2
6
0
6
0
1
0
0
6
0
0
0
0
3
0
0
0
1
4
1
0
1
0
3
0
0
0
6
5
3
6
1
0
2
0
1
3
2
0
6
6
0
1
0
6
0
2
0
0
5
1
0
1
6
6
0
0
6
0
0
5
0
4
0
0
4
0
0
1
0
0
4
4
0
0
4
6
2
0
0
0
1
0
3
0
3
6
0
0
0
6
0
0
3
0
1
2
2
5
3
0
2
0
0
0
0
0
0
0
0
2
3
0
0
6
0
5
6
0
0
0
2
1
0
0
6
6
4
3
5
0
6
6
0
0
2
6
0
0
0
2
0
1
6
3
6
0
5
0
0
3
4
0
1
0
6
6
4
1
4
0
0
0
6
0
4
0
6
0
1
6
0
0
6
6
0
0
0
0
0
0
0
0
6
0
0
0
1
6
4
3
0
0
3
0
0
0
0
0
0
6
2
6
0
1
0
3
6
0
0
4
0
0
3
3
0
3
0
4
0
0
0
0
0
1
3
4
1
0
0
0
6
0
5
0
1
0
0
6
6
0
1
4
0
4
3
0
6
3
0
4
0
0
6
0
1
1
0
0
5
2
0
0
3
0
2
2
6
0
0
0
0
1
0
5
0
0
0
0
0
0
0
2
2
4
6
0
0
0
0
3
1
1
0
3
0
4
0
0
3
3
3
6
5
0
0
3
0
0
6
3
0
6
6
0
0
1
4
0
1
6
1
6
4
2
0
0
5
6
0
0
1
0
1
3
1
6
2
0
1
3
0
0
5
0
0
0
0
1
4
0
0
0
1
3
4
0
0
0
0
3
6
0
3
0
2
2
4
1
4
5
0
6
6
0
0
0
0
0
3
4
1
0
0
0
0
3
0
3
0
5
0
0
0
0
0
2
0
1
0
0
0
0
0
3
0
0
4
0
5
1
0
6
0
6
4
0
4
0
4
0
6
4
3
1
0
1
0
0
6
1
0
0
6
0
6
6
3
5
4
2
0
6
6
0
0
0
5
6
3
6
3
4
4
0
6
0
6
1
0
0
0
0
0
6
0
6
6
1
2
2
5
0
0
0
6
0
6
0
3
0
6
4
4
6
0
0
4
6
1
0
0
0
4
0
4
6
0
0
6
0
4
0
6
0
1
1
0
4
6
0
4
6
0
2
0
0
0
1
2
0
0
0
6
0
0
1
0
6
4
6
0
0
4
0
1
4
6
0
2
4
0
0
0
0
6
2
6
6
2
0
2
0
0
1
6
4
2
0
1
4
0
0
2
0
6
1
3
6
0
0
3
6
4
0
1
2
4
0
6
0
1
6
0
0
1
0
0
0
6
0
0
1
6
6
0
6
0
0
6
0
0
6
0
0
0
0
0
1
4
6
0
6
0
3
0
5
0
1
4
6
6
0
1
1
5
4
6
0
4
0
0
0
0
3
1
0
1
0
6
0
0
6
4
3
0
0
1
0
0
6
0
0
0
6
6
1
6
4
3
0
0
0
2
2
0
6
3
6
0
3
6
0
5
0
1
0
6
0
0
5
2
1
0
1
6
1
4
0
2
1
0
0
6
0
0
3
0
0
5
0
0
1
6
6
1
2
6
1
4
6
0
0
4
4
0
4
6
2
0
1
0
1
0
0
0
1
4
6
5
0
6
0
0
3
2
6
0
1
0
0
0
0
0
5
0
1
0
1
2
6
0
2
1
0
4
6
6
6
0
1
0
5
1
0
1
2
0
0
4
0
6
6
5
1
0
0
5
1
6
0
0
0
6
0
2
2
0
0
6
0
2
0
3
0
0
1
0
1
0
6
0
6
0
0
4
3
1
4
4
0
1
6
0
1
1
1
4
6
4
0
0
0
6
0
0
1
6
3
0
0
4
6
0
4
0
0
5
6
0
0
1
6
0
0
0
6
0
6
0
0
1
0
3
6
6
0
0
0
0
0
4
0
1
5
1
2
0
6
0
2
3
0
6
0
0
0
3
0
6
0
1
0
3
3
6
3
0
1
0
2
0
0
6
2
1
0
0
2
0
0
1
1
5
0
6
0
0
4
4
0
1
0
1
4
3
6
6
4
1
6
6
0
6
1
4
1
6
6
1
0
1
0
4
1
0
0
1
0
4
5
0
0
3
1
0
0
5
0
0
0
0
1
1
0
0
0
3
5
6
2
0
0
6
0
6
0
0
0
4
0
0
0
1
3
6
4
0
2
1
0
1
0
0
0
1
4
6
0
0
0
0
6
0
0
0
0
1
3
4
6
0
0
0
4
5
1
0
0
0
0
1
1
1
4
0
0
4
1
2
6
6
0
6
6
0
1
0
0
6
0
0
0
0
0
1
1
0
0
6
0
1
0
0
4
4
6
4
0
0
6
0
6
3
1
0
0
1
4
2
6
0
2
6
1
0
0
1
1
1
6
6
0
6
0
0
0
6
0
3
2
1
1
0
0
6
0
6
3
0
0
4
0
0
1
3
6
0
1
0
6
0
6
0
0
1
6
0
6
0
0
5
1
6
0
1
0
4
4
0
6
4
0
6
0
6
5
0
0
1
4
5
6
6
0
6
4
4
6
5
0
1
0
0
5
0
3
6
6
6
6
6
0
1
6
6
0
0
3
1
6
0
1
0
3
1
0
6
0
6
1
0
3
0
0
4
1
0
0
4
0
1
1
0
0
4
0
0
0
6
0
6
4
0
1
6
1
1
6
6
6
0
0
1
0
3
0
6
0
0
6
1
1
6
6
0
1
0
0
6
0
0
0
4
3
0
4
6
6
4
4
2
6
0
2
1
0
0
0
2
0
3
1
0
6
2
0
6
5
4
0
0
1
1
0
0
0
2
0
0
1
6
4
1
1
0
2
0
0
2
0
1
0
6
1
1
1
6
0
2
0
4
3
4
0
0
0
2
0
6
2
0
0
6
0
0
0
0
5
0
6
6
6
0
1
0
0
2
3
5
5
2
1
0
0
0
4
0
0
0
6
1
4
5
0
0
0
0
2
0
0
6
1
0
1
6
1
2
0
0
6
6
4
0
6
3
0
0
3
6
0
6
5
6
6
3
6
0
0
6
0
0
1
0
1
0
4
0
1
1
3
0
6
0
6
0
0
6
2
6
1
4
2
0
6
0
2
0
0
0
2
0
0
0
3
0
6
6
6
4
3
0
0
0
0
6
0
1
0
5
6
0
6
0
0
3
4
1
1
0
0
1
0
0
6
0
0
0
3
0
0
6
0
4
0
5
3
3
5
6
6
0
3
0
0
1
6
0
6
2
2
0
0
4
2
0
6
6
0
0
6
1
2
5
3
3
6
6
0
6
0
1
6
0
0
1
6
6
0
0
1
0
0
0
5
0
0
0
6
0
0
4
1
0
6
3
4
0
3
0
0
6
0
4
0
0
0
2
6
6
0
2
0
5
4
0
1
6
1
0
0
0
0
0
0
0
0
0
6
0
0
0
1
0
0
0
0
0
6
6
0
5
1
0
6
3
4
6
3
0
0
0
0
0
1
6
0
2
1
4
0
1
0
0
6
0
4
0
0
6
4
1
3
0
1
0
0
6
2
5
0
0
1
0
0
6
6
0
1
0
3
0
1
1
6
0
0
0
0
0
6
1
4
2
0
0
0
6
2
1
0
1
6
0
0
1
4
4
1
0
0
0
0
3
1
6
0
0
1
3
0
1
1
4
1
6
4
0
0
6
0
1
0
0
0
4
1
0
0
0
0
0
1
0
4
0
0
0
0
1
1
4
4
0
1
0
6
0
0
0
3
1
3
6
4
1
3
2
4
0
0
0
3
3
0
3
5
6
3
6
0
0
0
3
0
5
1
6
0
0
2
6
1
4
0
0
0
6
0
1
0
6
0
0
0
0
0
1
0
3
6
3
0
6
3
0
0
0
0
0
0
3
1
2
2
0
0
0
4
3
0
0
1
0
1
2
4
6
0
1
2
4
1
0
0
0
0
6
3
0
0
0
4
6
0
0
1
0
4
0
0
1
6
0
1
0
2
0
6
6
6
6
6
4
0
5
0
0
3
6
0
6
6
0
6
0
0
1
0
0
0
6
1
3
6
6
0
1
4
2
0
0
0
0
0
4
6
0
1
0
1
0
6
0
0
2
0
0
0
6
3
1
3
1
5
3
0
4
0
3
4
0
4
0
4
0
0
0
4
3
0
2
0
2
6
6
0
4
1
0
1
0
6
0
0
6
0
3
6
0
0
0
0
1
1
5
1
3
0
0
6
4
0
4
0
4
1
0
0
6
5
0
0
0
6
0
0
0
0
0
3
0
1
0
4
4
0
1
0
4
3
0
4
0
6
5
0
0
6
0
0
0
0
0
6
6
0
6
1
5
0
0
6
0
4
6
3
0
1
3
1
6
6
0
0
0
6
0
1
0
0
0
0
0
0
6
0
0
5
0
6
6
0
0
6
6
0
6
0
3
6
4
0
4
0
0
1
2
0
6
0
1
0
4
0
0
0
0
0
1
1
6
0
6
0
0
1
0
0
4
1
1
1
1
4
4
1
0
0
6
1
6
4
0
2
0
1
0
6
0
0
1
6
0
1
6
0
3
0
0
0
0
3
0
0
0
2
6
1
4
1
1
0
0
3
0
2
4
4
0
6
0
6
6
1
1
0
4
0
6
0
5
0
5
3
6
0
1
0
0
0
3
0
6
3
2
1
6
6
0
6
6
0
2
0
0
6
0
0
0
3
4
0
6
1
0
0
1
6
0
6
1
6
2
6
0
6
2
1
2
5
6
0
0
4
6
6
0
0
0
4
0
6
0
6
0
1
0
0
6
0
0
0
1
3
6
0
0
2
0
6
0
6
0
6
0
0
0
0
6
6
0
0
4
0
1
4
0
0
6
0
6
1
0
6
3
6
3
0
6
4
0
0
1
6
6
0
4
5
4
3
0
5
0
6
5
3
0
2
0
0
0
3
0
6
0
4
6
0
0
0
6
1
1
0
0
4
0
0
5
0
6
0
0
0
0
0
0
0
0
0
3
0
3
4
6
4
6
0
0
4
0
0
1
6
6
0
0
5
0
1
0
1
4
0
0
6
0
0
0
2
1
2
0
0
0
0
6
0
6
0
2
3
0
4
6
2
6
0
0
0
0
2
6
5
1
4
1
1
6
6
3
0
6
6
0
0
0
0
0
0
4
6
0
2
0
6
6
6
0
6
6
0
3
0
6
2
0
0
0
0
0
0
0
4
4
0
0
0
0
2
0
0
2
0
0
6
0
1
0
6
0
0
0
0
0
0
1
0
0
0
0
0
0
0
0
0
0
3
1
6
0
0
0
0
0
6
4
0
4
0
5
0
4
1
0
0
0
1
0
0
6
2
4
1
1
0
5
4
4
0
0
1
6
1
0
1
0
4
6
4
0
0
6
3
0
0
0
3
1
0
0
6
0
1
0
2
0
1
1
0
0
6
0
1
6
0
0
4
1
3
0
0
0
0
0
0
0
0
6
0
1
1
0
0
6
0
0
0
0
4
0
0
1
3
3
1
6
0
1
6
6
4
0
1
0
6
3
6
6
1
6
0
0
1
6
1
0
4
1
0
1
4
0
0
0
0
0
6
5
0
0
6
3
0
2
3
0
0
2
0
1
6
0
0
1
0
0
0
0
3
0
3
1
4
4
0
0
1
0
0
6
2
3
0
6
0
0
0
0
6
0
6
0
2
1
0
0
0
0
0
3
0
0
0
4
2
0
0
0
0
1
0
0
1
0
0
0
3
0
0
6
0
3
1
0
0
4
0
0
0
6
6
3
1
0
1
5
1
1
0
0
6
0
4
0
6
6
6
0
2
5
0
0
4
0
1
0
0
6
0
0
0
0
0
1
0
0
4
6
6
0
0
4
2
0
6
6
1
0
0
0
1
6
3
6
0
5
4
0
0
0
0
0
6
0
6
1
0
3
5
0
0
6
0
6
0
1
0
3
6
6
0
0
3
0
6
0
0
3
3
0
0
0
0
0
0
0
1
6
6
5
2
2
0
0
1
3
0
0
3
6
6
2
0
5
0
6
5
0
2
0
6
0
1
0
0
0
0
2
0
0
6
2
0
0
4
0
4
4
0
0
1
0
0
1
0
6
6
0
1
0
5
0
0
1
0
0
6
5
0
3
6
0
2
4
0
1
3
4
1
0
0
4
0
0
6
1
6
6
4
0
0
0
4
0
0
0
3
6
1
0
0
2
0
1
6
6
1
6
0
6
6
0
0
0
0
0
6
0
0
1
0
0
4
0
6
0
1
1
0
1
1
3
0
3
0
1
0
0
0
0
0
4
1
4
3
0
6
0
1
2
6
6
0
3
0
0
0
6
3
0
6
6
0
0
6
6
0
2
0
0
0
3
0
0
1
0
0
6
2
0
4
1
1
0
0
0
0
0
0
1
4
6
4
6
5
0
0
0
0
0
1
2
6
6
0
0
6
5
2
0
4
0
0
0
0
4
0
6
0
0
0
5
3
6
0
0
6
0
4
1
0
0
0
0
0
0
2
2
4
2
5
2
5
0
1
1
6
0
0
0
0
0
1
5
3
0
0
1
0
0
6
0
6
4
6
6
1
0
0
0
2
0
3
0
6
1
4
0
3
6
1
2
0
0
0
6
0
0
5
2
0
0
1
0
2
1
0
6
0
6
0
4
0
0
0
4
3
0
0
0
0
0
3
0
6
0
0
0
0
3
0
0
3
0
0
1
4
2
2
6
3
6
1
0
4
0
2
0
1
5
0
6
0
0
0
0
1
0
0
0
6
6
0
1
1
1
6
1
0
0
4
4
1
0
0
3
1
0
0
0
0
0
0
1
0
1
0
0
0
0
0
1
6
4
1
3
1
0
4
6
1
0
0
0
3
4
0
0
1
1
6
0
0
1
1
0
2
0
3
0
6
1
0
0
0
4
3
0
1
6
4
0
0
0
0
0
0
1
6
2
5
0
1
0
0
0
6
0
6
5
6
6
0
0
4
0
0
0
0
1
0
6
0
1
2
0
0
0
6
1
0
1
0
0
0
0
0
4
0
3
0
0
4
0
0
0
1
4
2
0
0
6
4
3
0
1
0
0
0
0
0
0
1
1
5
0
0
0
0
0
0
0
0
2
4
0
1
0
0
0
0
6
0
0
0
6
0
0
0
0
6
6
0
6
4
1
0
0
2
0
5
1
2
0
1
4
0
0
0
6
6
4
0
2
1
0
0
2
0
3
0
6
0
0
0
0
0
3
6
0
0
4
1
0
0
0
6
0
0
0
0
6
3
1
1
6
1
2
1
6
0
0
3
0
4
0
0
1
0
0
0
0
4
0
0
0
0
0
0
0
0
6
6
4
0
0
0
3
0
6
0
0
0
6
0
0
3
3
1
0
0
0
0
0
0
6
1
0
0
0
0
0
0
6
2
6
0
0
2
6
0
3
0
0
0
0
4
6
0
6
6
3
3
6
0
1
0
6
6
1
0
3
4
0
2
0
3
0
0
1
0
3
6
0
0
0
4
0
0
0
0
0
1
0
1
1
1
0
0
1
6
6
5
0
4
0
0
6
0
1
5
0
0
0
0
0
3
6
0
4
6
0
0
1
6
0
0
0
4
3
6
4
3
0
0
0
3
1
0
0
2
5
4
0
6
0
2
0
4
0
6
0
0
1
0
6
0
0
6
0
3
1
1
0
6
0
6
3
0
0
0
2
6
0
1
6
6
0
1
0
6
1
1
0
0
6
0
0
6
0
1
0
6
1
0
0
1
0
3
3
3
2
0
1
5
6
0
3
6
0
0
1
0
0
0
1
6
4
6
0
0
3
1
2
3
0
0
0
0
0
0
5
0
5
3
4
5
0
0
2
0
0
0
6
0
0
6
0
3
0
1
0
0
6
0
6
0
3
1
0
0
0
2
5
0
0
0
6
0
0
0
0
0
0
0
6
0
0
0
3
1
1
2
0
6
0
0
0
0
0
0
6
1
3
6
6
0
0
0
6
0
0
6
0
6
6
0
0
1
0
4
0
2
0
2
2
6
0
6
3
0
6
1
6
0
0
0
0
0
0
1
0
6
0
0
2
1
0
0
0
1
5
0
1
0
0
1
0
3
5
1
4
0
0
3
0
6
6
4
0
0
6
3
1
0
0
3
0
0
6
0
0
4
0
3
0
0
1
1
0
5
5
0
0
0
6
0
0
3
0
1
6
6
0
0
0
0
0
4
6
0
0
0
0
0
0
2
1
0
4
0
0
0
0
0
5
1
0
3
3
2
4
0
1
0
1
6
0
0
0
6
1
0
0
0
0
0
2
6
6
2
6
0
6
6
0
4
6
2
0
6
6
0
2
0
0
6
1
0
4
0
0
6
3
0
6
3
0
0
4
1
0
1
0
6
0
4
1
0
0
0
2
0
4
3
0
0
0
0
0
6
6
0
6
0
0
6
5
0
6
4
0
3
0
0
0
5
0
4
0
4
0
6
6
6
0
6
1
4
4
0
0
0
0
0
6
1
0
6
1
0
0
0
0
6
0
4
3
0
0
0
0
0
6
1
6
0
3
0
6
4
0
5
0
1
6
3
5
0
0
3
4
0
0
0
5
1
0
0
6
0
6
2
0
0
3
2
6
0
0
4
0
3
6
6
1
0
1
4
6
5
6
0
0
0
0
1
1
0
6
0
6
1
6
2
0
6
0
0
0
0
6
6
0
3
0
2
6
0
4
0
0
6
6
2
4
1
6
6
0
6
2
0
3
5
1
6
6
6
0
6
1
1
0
0
0
0
0
3
6
3
0
0
0
6
0
6
0
0
1
2
1
0
0
2
2
1
0
0
4
1
6
1
5
5
0
6
0
2
3
2
0
6
0
2
0
0
4
6
0
0
4
0
0
0
1
6
3
3
6
1
1
0
0
0
2
4
6
2
0
3
1
3
6
0
4
4
0
6
0
3
0
6
0
0
0
5
0
0
3
4
0
0
0
2
4
4
0
0
0
5
0
2
0
0
0
0
4
6
0
2
0
0
2
4
0
0
1
0
0
0
0
0
6
0
6
0
6
1
3
0
0
6
6
4
1
0
0
6
0
0
6
4
6
0
2
6
0
0
0
4
0
6
6
0
5
0
3
1
3
1
0
1
4
0
1
0
1
6
1
1
6
0
0
6
6
2
0
0
0
5
1
0
6
0
5
0
0
6
0
0
0
0
1
0
0
5
0
3
6
0
6
1
0
0
1
0
1
0
0
4
0
0
0
0
0
4
4
6
6
0
2
3
0
4
4
0
6
0
4
6
0
1
0
6
4
6
2
0
0
0
6
0
0
0
0
6
0
6
4
0
0
6
5
6
0
1
6
0
0
3
6
4
1
0
0
0
6
4
4
0
1
2
0
3
0
0
0
0
0
1
3
4
3
0
6
1
3
3
2
6
4
6
0
0
5
0
0
4
0
0
1
1
1
4
3
6
0
0
3
0
0
5
6
1
0
0
0
0
1
0
0
6
0
6
0
6
4
5
0
4
0
0
6
0
4
0
6
6
6
4
0
0
4
2
0
0
0
6
0
2
6
1
0
6
0
0
6
0
0
6
1
2
4
1
5
1
0
6
2
0
0
0
0
1
6
5
0
1
0
0
0
0
0
3
6
0
0
6
0
1
1
2
0
6
6
1
0
0
0
0
0
0
0
6
2
3
0
0
0
0
0
0
6
3
1
4
6
1
0
0
0
0
0
0
0
0
0
3
0
0
6
0
4
3
0
1
2
0
6
0
2
0
6
1
0
1
0
0
1
4
4
6
1
0
6
0
6
6
6
0
6
4
6
6
6
4
0
0
4
4
2
1
0
0
1
0
0
2
0
0
6
0
2
1
1
3
1
1
0
6
0
0
2
0
0
6
0
2
0
6
6
1
0
4
0
6
0
4
0
6
1
6
0
0
3
0
0
6
0
1
6
0
1
2
0
2
0
6
6
0
0
2
0
0
0
0
0
1
2
6
6
6
6
1
4
2
0
0
0
0
0
2
6
0
6
0
6
2
0
3
1
1
0
0
4
0
2
1
1
5
0
0
0
0
3
0
1
0
0
0
1
6
0
6
0
0
1
0
0
0
0
0
0
3
0
4
6
6
0
0
0
1
0
6
0
1
3
0
5
4
2
0
2
0
0
0
6
6
0
0
4
0
2
0
0
3
1
6
0
0
0
0
3
4
6
6
3
6
0
0
0
1
0
4
0
0
6
0
1
1
0
0
2
2
0
0
2
0
0
0
1
6
6
4
0
3
6
4
6
4
6
0
4
0
0
0
1
0
2
6
0
4
1
6
0
6
0
0
3
6
0
6
0
3
0
3
0
6
1
3
6
0
0
0
0
1
1
1
0
0
6
6
2
0
0
0
4
0
6
0
3
6
1
6
3
6
0
1
0
3
6
0
0
6
0
6
3
0
0
0
4
0
3
0
0
0
1
6
0
6
5
0
0
1
3
0
4
6
1
0
0
0
0
4
0
0
0
6
0
2
0
0
1
6
1
0
6
0
6
0
0
1
0
0
0
2
3
0
0
0
0
0
0
0
5
0
6
0
6
4
6
0
0
6
1
5
1
2
6
6
3
0
1
0
1
0
0
0
6
0
0
0
6
3
6
0
0
4
6
1
1
3
6
0
6
0
6
0
0
0
0
6
6
0
0
0
4
0
6
3
1
5
0
2
0
6
0
5
3
5
1
4
4
1
0
0
6
1
3
1
0
0
6
6
0
6
0
0
0
1
0
6
2
6
6
1
5
3
0
5
0
6
0
0
1
1
6
6
4
4
6
0
0
0
0
3
0
2
0
3
4
0
0
0
0
6
0
0
0
4
1
6
2
0
3
4
1
0
6
0
0
0
1
0
3
1
0
0
6
6
0
0
3
0
6
5
0
6
0
0
6
2
0
2
0
0
0
0
0
0
0
1
0
1
0
4
0
6
0
0
0
0
6
4
6
0
5
2
0
6
0
6
1
0
0
0
0
3
0
0
0
0
6
0
0
0
0
0
2
2
6
0
0
0
0
0
0
6
1
0
0
6
3
0
0
1
0
6
1
4
0
0
0
4
0
6
6
0
6
6
0
0
0
0
5
0
4
2
3
0
5
1
6
4
1
0
0
0
0
0
0
1
3
0
6
0
1
0
0
0
0
0
5
0
6
4
1
0
0
0
0
6
6
0
0
0
0
1
0
0
2
0
0
0
1
0
0
1
4
0
2
0
2
6
0
0
0
6
6
1
5
0
0
0
1
0
4
0
0
1
6
1
0
0
1
0
6
0
0
0
0
6
0
2
1
0
4
6
6
0
4
0
6
1
6
2
2
0
1
0
1
1
1
0
0
0
6
0
0
3
3
4
0
1
2
0
0
0
3
2
0
6
6
0
1
0
4
0
0
6
6
0
1
5
4
6
0
6
0
0
0
0
0
1
0
5
0
3
0
6
4
0
4
6
1
0
4
2
6
0
0
1
2
0
0
3
0
2
0
0
2
4
0
0
5
6
0
0
3
1
6
6
0
1
0
4
0
0
0
0
0
0
6
0
1
0
5
1
4
0
0
0
0
6
1
0
6
0
0
4
3
0
6
0
3
4
2
1
6
0
1
0
0
0
6
1
0
0
0
0
5
6
0
0
1
6
0
6
1
2
0
6
0
0
6
6
6
1
4
0
0
6
4
0
2
6
0
6
6
0
0
2
5
0
0
0
4
5
4
6
0
0
3
0
5
6
6
6
0
2
0
6
0
4
6
0
1
2
0
6
6
5
0
0
0
1
6
3
0
6
3
6
5
0
0
0
0
6
6
6
3
3
6
0
0
0
0
0
6
3
6
1
1
0
5
6
6
3
1
0
3
6
4
2
0
6
0
0
6
2
6
0
0
3
5
0
0
6
1
2
4
0
0
0
6
0
0
6
2
3
0
2
0
0
0
0
2
0
1
1
0
1
6
1
0
6
0
6
6
0
0
1
1
0
0
0
3
6
2
4
0
0
6
0
0
6
5
0
0
0
0
1
0
1
3
6
0
1
0
5
4
4
0
6
6
1
1
1
6
0
0
0
4
3
0
0
0
5
0
3
0
6
0
6
0
1
1
0
6
6
1
0
0
0
0
0
0
0
4
0
1
3
0
6
0
0
6
6
6
0
3
0
1
6
0
0
3
0
0
0
6
1
2
0
6
0
0
0
0
0
4
0
0
0
6
6
2
0
0
0
0
0
0
0
4
3
0
0
6
0
0
1
0
0
0
3
1
0
6
6
3
1
0
6
0
0
0
0
1
0
6
0
6
1
0
0
0
3
0
6
0
0
1
0
0
0
6
0
0
4
1
6
1
1
0
0
0
6
0
5
0
0
6
3
6
6
0
0
1
3
0
6
6
0
0
0
0
6
0
0
2
6
6
0
0
1
0
1
0
0
4
3
4
3
0
1
5
1
5
0
0
6
6
6
6
0
1
0
5
0
4
4
2
0
0
4
5
0
6
6
0
0
0
0
5
1
4
2
0
0
0
0
1
0
0
1
4
1
6
3
6
0
0
0
0
1
0
1
0
4
0
1
0
0
0
0
6
4
1
0
6
3
0
0
1
4
0
0
6
0
6
0
6
2
6
6
1
0
6
3
0
6
0
3
4
0
0
6
1
6
6
0
0
6
1
0
4
6
0
0
1
6
3
2
1
0
0
0
0
3
1
0
1
1
1
5
6
6
5
0
1
0
3
6
6
6
0
6
0
5
4
0
6
0
0
0
0
0
0
6
0
0
0
0
0
4
0
4
6
1
3
6
0
0
3
4
0
0
4
0
0
3
0
6
0
6
6
1
3
6
4
0
0
4
1
1
0
4
0
6
3
0
6
1
1
1
0
4
6
0
4
1
0
6
0
3
0
0
0
0
4
6
0
0
0
0
0
3
0
1
4
0
3
1
6
1
6
2
1
4
0
0
0
0
6
0
0
0
0
0
4
1
0
1
6
6
6
4
6
1
0
4
6
0
6
6
0
1
4
0
0
2
0
6
0
0
3
0
0
6
0
4
0
1
0
0
6
2
0
6
2
0
3
0
6
5
0
4
0
4
1
6
0
6
0
0
6
0
5
6
1
0
0
1
0
0
0
0
0
1
5
4
0
0
0
3
0
4
0
3
1
0
3
0
3
0
4
1
6
3
1
0
0
5
0
6
1
6
4
0
6
6
0
0
0
0
0
4
6
0
6
0
6
6
0
6
0
0
6
0
0
6
0
0
0
3
0
5
0
3
6
4
0
3
6
0
4
1
1
6
6
0
6
0
6
3
6
6
4
0
5
0
0
0
0
6
3
0
4
0
6
1
0
0
6
6
0
6
0
0
1
0
1
0
4
6
2
1
0
3
0
2
0
0
6
0
0
6
0
3
0
3
0
0
1
4
6
0
0
1
1
1
0
0
0
1
0
0
3
6
6
3
0
2
0
0
6
0
0
0
0
1
0
5
1
0
2
0
3
0
6
6
4
0
0
0
0
0
0
0
0
4
1
2
6
1
1
1
0
1
0
4
4
4
4
6
3
0
6
2
1
0
6
4
6
0
0
2
0
6
0
5
2
0
0
2
6
0
0
6
1
3
0
4
3
0
1
0
0
6
0
0
0
0
4
0
6
6
1
0
0
0
4
0
0
5
6
0
0
0
0
6
0
0
0
6
6
0
6
6
0
4
3
0
3
2
1
0
3
4
2
0
1
4
3
0
1
0
3
0
6
2
1
0
1
6
3
0
6
3
0
2
1
2
0
1
1
0
0
0
4
0
6
6
0
0
1
0
0
0
0
0
4
1
4
0
3
6
1
0
1
0
0
0
6
3
1
1
0
0
6
5
0
1
1
4
0
0
1
6
0
4
6
6
6
0
6
1
6
3
4
5
6
1
6
5
0
6
0
1
1
0
0
2
6
0
6
4
3
6
0
4
0
1
4
0
0
0
0
0
6
0
1
1
0
6
0
3
6
0
0
0
5
0
3
3
0
0
0
0
6
4
0
0
2
4
0
6
1
0
1
6
0
0
0
0
0
4
0
0
0
0
0
0
0
0
0
6
0
0
1
0
0
0
0
2
2
2
0
0
2
0
5
0
6
0
2
0
6
0
6
4
3
0
3
1
6
0
3
1
0
5
0
0
1
4
0
0
0
4
0
6
0
5
2
6
3
4
1
2
0
6
0
2
0
4
4
0
1
2
4
5
6
2
0
0
1
0
0
0
2
4
3
4
0
0
6
5
4
6
1
0
2
3
6
0
2
0
1
2
2
0
2
0
6
0
6
0
4
6
6
0
6
0
1
0
0
0
5
0
6
0
4
0
0
6
6
1
1
0
0
4
3
0
0
0
0
6
0
2
0
2
0
0
0
6
6
4
1
0
5
1
5
6
1
0
0
3
0
0
0
4
0
0
0
0
0
1
6
0
0
0
0
6
0
0
6
5
3
0
1
0
3
0
0
0
4
3
6
4
4
0
0
6
1
6
0
6
0
0
6
1
3
0
6
0
2
1
5
1
0
3
0
1
6
0
6
0
0
1
6
0
0
4
2
4
0
0
3
0
4
4
0
6
5
4
0
2
0
4
0
2
2
4
0
5
2
0
1
0
0
0
0
6
6
0
0
6
5
0
0
0
0
0
6
6
1
0
0
6
2
6
3
0
0
0
0
5
0
0
0
1
0
6
1
6
1
2
1
0
0
0
6
0
3
0
0
0
0
2
1
6
2
2
0
0
0
1
1
4
6
6
1
1
6
6
3
2
0
0
4
2
0
3
3
1
6
6
2
4
0
1
0
4
6
1
6
1
0
6
0
1
6
0
0
6
1
0
1
5
0
2
6
0
0
0
4
0
0
0
0
0
6
6
0
0
4
6
0
0
0
0
6
0
0
0
6
0
4
1
0
0
0
0
6
0
0
0
0
2
6
4
4
3
0
6
6
6
0
0
0
0
0
6
6
6
0
6
1
0
1
4
1
5
0
0
3
1
4
2
0
0
1
6
0
4
0
0
0
4
6
0
0
6
4
6
4
6
0
3
0
0
0
0
6
1
0
0
0
0
0
0
0
0
0
4
0
1
0
0
6
1
0
5
3
3
6
0
0
0
6
4
0
5
4
3
0
1
0
0
0
6
3
0
6
3
3
0
0
0
6
1
0
6
2
0
0
0
0
0
6
2
1
0
6
4
6
0
0
6
4
0
0
6
3
0
0
6
4
0
0
0
0
0
1
2
0
0
0
0
0
0
0
4
0
1
6
0
1
0
1
0
3
0
5
2
2
6
0
6
1
4
6
5
1
6
0
6
0
0
1
0
0
0
1
0
0
0
0
5
3
0
4
0
4
4
5
0
5
0
2
0
4
0
4
3
1
3
6
5
0
0
0
1
2
0
0
0
6
4
6
6
5
0
0
1
0
0
0
1
1
4
0
0
0
4
0
0
1
3
0
1
6
0
3
0
4
6
1
5
6
6
2
3
6
0
0
0
0
1
5
5
6
6
0
1
6
0
0
5
0
0
0
4
5
4
0
6
3
1
3
0
0
1
0
0
4
2
0
6
0
6
0
6
1
6
6
0
0
3
1
3
0
4
0
0
6
6
6
0
3
6
3
0
6
0
1
0
4
3
0
0
6
2
6
0
0
4
4
6
0
5
0
3
0
5
6
6
1
2
6
0
2
0
0
0
0
0
0
0
6
1
5
1
4
0
3
2
0
6
1
4
1
0
6
4
0
0
0
0
0
1
3
6
6
0
0
0
0
0
0
0
1
1
0
1
0
4
0
0
4
3
6
0
2
4
6
5
0
3
6
0
0
4
0
3
6
2
0
0
0
0
4
0
0
2
0
4
0
0
2
0
0
0
0
0
6
0
0
5
5
0
0
0
0
1
0
1
4
3
1
0
0
0
6
2
6
0
0
3
0
4
6
0
2
0
2
6
0
1
4
0
0
4
0
0
0
6
5
0
6
6
0
5
0
0
6
0
0
6
0
0
4
1
4
0
6
0
6
6
0
0
0
6
6
0
0
5
0
3
0
4
0
5
0
3
2
1
0
1
0
0
0
2
4
3
0
0
0
0
4
6
6
0
4
0
0
6
4
4
6
0
2
1
0
1
1
0
0
0
6
0
0
6
0
1
0
6
0
0
0
0
0
0
0
0
0
4
6
0
0
3
0
3
0
6
6
4
0
0
0
3
5
0
3
0
0
6
0
0
1
0
3
6
0
0
3
0
0
5
6
0
4
0
4
6
0
0
4
0
6
6
0
6
4
0
0
0
0
6
0
4
0
0
0
6
0
1
5
6
6
6
0
5
0
6
0
4
1
6
0
0
0
6
0
3
0
0
0
0
1
0
0
3
0
0
4
1
0
0
0
2
0
1
0
5
0
0
0
0
6
6
6
0
3
0
6
6
6
1
0
3
6
6
0
6
1
3
3
0
0
0
2
0
6
0
6
1
1
1
2
0
6
5
1
0
6
6
1
0
0
6
2
4
0
4
5
2
0
6
0
0
3
0
0
0
0
6
4
4
0
6
6
6
0
6
6
0
0
0
0
0
4
3
0
2
0
1
0
0
3
6
6
0
0
1
0
0
1
6
0
0
0
0
0
6
0
0
0
0
6
2
0
0
6
0
0
6
0
0
0
4
0
0
6
0
0
1
6
0
6
0
3
0
1
6
5
6
3
4
0
0
0
0
0
3
1
4
6
0
5
4
0
0
0
0
1
3
0
0
0
0
3
5
3
6
2
0
0
4
6
0
6
0
6
6
6
1
5
3
0
6
5
0
6
5
2
6
6
3
0
4
1
3
3
0
1
1
0
0
1
0
0
0
0
5
6
4
6
3
0
4
3
0
0
0
0
5
0
1
0
4
0
5
1
0
0
5
1
4
6
0
0
6
6
0
1
0
2
0
0
0
6
6
6
0
6
0
0
6
0
6
4
0
0
1
4
5
3
3
0
6
0
3
3
1
0
0
0
0
0
0
0
1
0
1
1
0
1
6
3
5
1
6
1
0
0
5
4
3
0
0
0
6
0
0
0
6
0
6
0
1
6
0
6
6
6
0
0
0
0
0
1
6
3
0
0
4
0
6
0
6
2
0
3
0
0
6
0
0
0
0
0
0
6
0
0
6
0
0
6
0
0
0
1
6
6
0
1
0
0
3
5
0
4
0
6
0
6
0
6
1
0
5
0
0
0
2
0
0
6
3
0
0
0
0
6
0
1
0
0
1
0
0
0
6
0
3
0
0
0
5
2
6
0
0
0
0
6
0
0
0
4
6
2
6
1
4
0
0
5
0
1
1
6
2
0
6
0
1
0
0
1
0
6
6
0
0
3
0
0
0
0
0
0
1
4
1
0
3
1
0
0
0
6
0
1
0
4
1
0
0
0
0
0
0
0
3
6
0
0
0
4
6
0
0
6
6
0
6
0
3
0
2
0
0
0
1
0
0
4
3
4
6
0
6
6
0
6
0
0
0
1
1
0
6
1
2
5
1
0
0
1
6
1
0
2
3
6
1
6
1
4
4
4
0
0
0
0
0
0
0
4
0
3
3
0
0
0
0
0
0
4
3
6
0
0
4
0
6
0
0
1
0
2
0
0
6
0
0
0
0
0
1
0
0
0
1
0
0
3
2
1
1
4
6
1
4
3
6
5
6
0
6
0
6
0
6
6
4
4
2
3
0
1
4
4
6
4
0
6
3
2
1
0
3
5
0
0
0
6
0
0
3
0
0
1
5
6
1
0
0
0
1
0
0
4
1
0
5
0
4
5
1
0
3
0
0
0
0
4
0
0
0
2
1
0
1
0
0
6
4
0
1
0
0
6
0
0
6
0
6
6
6
6
0
0
4
0
0
0
0
0
0
2
0
4
6
4
4
3
0
0
0
3
0
0
0
4
0
0
6
0
0
6
0
0
0
2
0
1
0
1
3
0
0
2
0
0
2
3
4
5
0
0
0
6
0
6
6
3
0
0
0
0
6
0
0
0
6
0
0
0
6
6
0
0
0
6
4
6
0
0
0
0
6
0
0
0
3
0
6
2
3
4
0
0
3
6
6
5
4
0
0
4
5
6
0
5
0
0
5
6
4
0
6
0
0
6
0
2
4
6
0
6
6
0
4
1
0
1
0
3
0
6
6
0
5
6
6
0
6
0
0
5
0
4
0
0
0
6
0
0
6
0
6
0
3
0
0
2
0
0
3
1
6
4
2
6
0
0
0
0
4
0
6
1
6
0
3
0
0
0
1
0
0
0
0
6
0
0
3
2
0
6
0
0
0
0
0
2
0
6
5
6
0
6
6
2
0
0
0
0
3
1
0
6
6
0
6
6
1
0
0
2
0
3
0
0
0
0
0
3
0
0
6
0
0
0
6
0
6
0
6
0
4
1
2
0
3
3
0
1
0
0
0
6
6
6
0
2
5
0
0
3
6
0
0
0
5
0
3
6
1
0
0
1
0
0
2
0
0
1
0
0
0
1
0
1
1
3
4
6
1
6
5
0
4
6
0
0
0
6
1
0
4
6
6
0
0
6
5
3
0
0
2
4
0
0
4
0
0
0
0
0
6
3
2
0
3
0
0
0
1
0
5
6
0
0
0
0
6
0
5
1
0
5
0
0
0
6
6
4
2
6
4
1
0
6
0
0
6
0
0
1
0
6
4
0
4
6
3
6
0
6
0
0
0
2
6
6
0
0
2
0
0
4
4
0
0
0
0
6
0
0
0
6
0
0
0
2
0
6
6
0
0
0
2
6
1
6
2
6
1
0
5
0
0
6
0
0
4
1
6
1
0
0
0
0
6
4
0
6
6
0
0
5
0
6
6
6
1
0
3
0
0
0
2
0
0
3
4
0
6
0
0
4
0
0
0
0
4
2
0
0
0
6
6
0
6
0
5
3
0
0
6
1
3
3
0
1
0
0
6
2
0
0
0
0
6
6
3
5
0
0
4
0
0
0
1
0
3
6
6
0
0
0
4
6
2
0
6
6
1
6
5
0
0
0
4
0
0
6
5
6
6
0
6
1
6
3
0
6
0
1
4
6
0
3
1
2
6
6
0
6
6
0
1
0
6
6
6
0
1
1
2
0
6
2
2
0
3
0
3
2
6
6
0
0
0
0
0
6
0
0
4
0
1
6
2
0
1
0
1
2
0
1
0
5
0
0
0
1
3
6
1
6
1
0
4
1
0
1
6
6
0
6
0
6
0
6
0
5
2
1
0
0
0
0
4
1
0
0
3
4
1
0
0
3
5
0
0
2
0
0
0
0
3
0
0
6
0
0
1
1
3
1
0
2
0
0
0
6
6
0
0
2
6
6
3
1
6
5
0
0
3
6
4
1
0
6
6
1
0
0
6
1
2
0
4
6
0
0
0
1
0
0
0
1
0
1
2
0
6
0
3
1
1
4
0
0
2
0
0
1
0
0
0
0
5
6
0
0
6
0
0
1
0
5
0
0
0
0
1
0
0
6
0
1
0
6
2
0
2
0
0
6
6
6
6
0
0
0
0
0
1
6
6
1
1
5
0
3
6
1
0
0
2
1
0
4
0
0
4
0
0
1
6
0
6
1
1
6
6
0
0
6
1
6
2
6
4
6
0
5
3
6
4
4
6
3
5
4
0
0
0
0
0
0
4
2
1
0
6
6
6
0
5
6
3
0
6
3
1
0
0
0
0
6
0
4
3
1
0
0
0
6
4
6
4
0
0
2
0
2
0
2
0
2
0
4
0
0
1
0
0
6
0
5
0
6
3
0
1
3
3
6
2
0
4
3
0
3
0
4
1
6
3
0
0
0
0
3
0
5
5
2
2
0
0
6
0
4
0
6
2
5
0
3
0
0
6
6
3
0
3
6
5
3
6
0
0
1
4
0
6
0
1
1
0
3
3
6
0
1
6
1
0
1
4
0
4
2
0
1
4
1
0
1
1
0
4
4
6
0
2
0
0
6
0
3
1
0
0
0
6
0
0
4
4
0
3
0
6
0
0
6
5
5
6
5
1
6
0
4
1
2
5
0
0
1
1
2
0
5
1
3
4
1
0
1
0
3
4
6
0
3
0
1
3
1
3
2
0
6
0
2
4
6
1
0
3
4
0
6
0
0
3
1
6
0
3
0
4
0
6
0
1
6
0
6
0
3
1
4
3
0
0
0
0
0
0
1
0
4
0
0
6
6
0
0
1
0
6
0
6
0
0
0
0
4
0
0
0
1
0
6
0
6
0
4
3
0
0
0
0
1
4
0
0
3
1
6
3
0
0
0
3
6
0
1
1
2
1
4
0
5
5
6
3
0
0
0
1
5
1
4
0
6
0
3
2
0
0
0
4
0
5
0
0
0
0
3
2
0
5
0
6
3
0
5
4
0
3
3
1
4
1
0
0
6
6
4
0
0
3
0
5
0
0
1
0
0
0
0
0
6
0
1
3
0
5
6
3
6
0
0
5
6
0
4
4
1
6
0
0
0
0
0
0
4
0
0
4
1
0
6
0
1
3
0
2
0
1
0
0
0
5
0
1
1
0
0
0
0
0
3
6
0
1
1
1
6
0
6
1
4
0
1
5
0
4
6
1
0
1
0
0
4
3
0
0
1
6
0
6
0
0
6
1
6
0
3
0
0
0
4
0
0
0
1
0
0
1
5
0
1
6
0
1
0
0
6
6
0
2
0
0
0
3
4
0
1
0
4
6
0
0
6
0
0
6
2
6
0
0
0
3
0
0
6
0
4
6
0
0
0
3
1
0
1
0
0
6
4
0
0
6
6
3
4
0
0
1
4
4
1
1
3
6
0
5
6
0
3
0
0
6
0
4
6
6
4
6
0
1
0
0
0
0
0
0
4
1
0
0
0
2
6
1
0
1
0
3
0
4
3
5
0
0
0
0
0
0
6
0
4
0
0
0
6
1
0
6
2
0
0
2
0
0
2
0
6
1
4
0
0
3
0
0
6
5
1
0
6
0
6
0
1
0
3
6
0
0
2
5
0
0
0
0
5
1
6
6
4
6
0
6
6
0
5
1
6
1
6
0
0
0
0
0
2
0
0
0
0
0
6
0
6
0
4
6
0
6
0
4
0
0
3
6
3
1
6
5
0
6
0
1
6
3
0
4
6
3
6
6
0
0
0
4
0
6
0
1
6
6
0
0
4
0
5
0
1
0
0
6
1
4
0
6
0
0
0
0
0
6
0
0
6
0
6
0
0
0
0
0
0
0
0
3
6
6
6
4
0
6
0
4
0
5
6
4
0
3
1
0
6
0
0
4
3
1
0
1
0
4
4
6
0
6
2
0
0
0
0
0
6
0
1
0
0
0
6
4
6
2
0
3
0
0
6
0
6
6
0
6
6
0
0
3
1
0
0
0
0
6
0
0
0
0
0
0
0
0
0
6
4
0
0
6
1
0
1
6
6
6
0
6
0
0
3
0
6
6
3
0
0
3
4
0
1
3
0
1
0
0
6
1
6
0
1
0
0
0
6
2
0
6
0
6
0
6
1
6
5
3
0
6
0
0
0
4
4
4
1
0
0
6
0
3
1
0
0
0
1
6
0
0
6
6
0
0
3
6
3
0
3
0
1
1
3
1
3
0
1
4
6
2
0
6
0
3
3
1
0
0
0
0
0
0
1
6
3
0
0
0
6
1
1
6
0
6
1
0
0
0
0
0
0
0
0
1
5
6
1
2
0
6
0
0
4
0
0
4
0
6
0
0
4
0
0
0
0
1
6
5
1
6
5
0
0
0
0
4
0
4
2
1
1
6
0
0
6
0
6
2
2
0
0
0
3
1
0
6
6
0
6
1
6
0
6
6
0
1
0
0
0
0
0
0
0
0
6
6
6
0
0
0
4
0
1
0
2
0
1
3
3
1
0
6
6
6
0
1
0
0
0
0
6
4
0
6
0
0
0
4
0
0
6
6
2
4
6
0
0
6
6
0
0
4
0
6
4
0
4
1
0
0
0
0
0
0
0
1
0
0
0
1
3
3
1
0
0
0
0
0
0
0
4
0
0
3
3
0
0
3
0
3
5
5
6
5
0
3
0
0
4
6
6
6
6
0
1
5
1
0
0
6
0
3
6
0
2
0
0
0
4
1
6
3
3
5
0
3
4
0
1
5
6
0
3
0
0
0
4
1
0
6
0
0
3
1
1
3
6
0
1
0
1
0
3
6
1
0
0
0
0
1
0
1
0
0
1
1
6
0
0
0
2
6
0
0
4
0
1
4
6
0
0
4
3
6
6
2
6
0
0
0
1
0
1
0
4
0
0
6
0
1
0
6
4
0
6
0
1
0
0
6
6
6
0
1
3
6
1
0
6
6
2
0
3
0
6
0
0
6
4
4
0
0
6
4
6
0
6
0
1
3
0
3
6
0
0
4
0
6
1
0
0
0
0
1
0
3
4
0
0
0
0
0
5
0
6
0
0
6
0
3
0
4
0
6
6
0
0
0
6
0
4
0
0
0
0
0
0
6
6
0
0
0
0
0
1
0
0
3
6
0
0
0
6
6
6
1
0
0
2
3
2
4
5
1
6
6
0
0
3
1
3
3
1
0
6
1
0
1
0
5
3
4
0
6
0
3
0
5
4
6
0
1
1
0
6
0
1
1
3
4
1
0
6
0
0
0
1
5
2
0
6
0
1
0
3
0
4
0
0
0
6
4
4
0
4
6
6
4
6
0
3
2
0
0
0
0
0
0
0
5
0
6
0
3
0
4
6
0
0
0
0
1
3
0
5
6
0
4
0
0
0
0
0
6
0
0
0
1
0
0
5
0
4
1
0
1
6
6
6
6
6
1
0
5
0
0
0
0
0
2
0
0
0
0
0
0
4
0
0
0
6
6
0
0
0
0
1
0
4
0
0
1
2
1
0
0
6
0
6
0
4
0
5
5
4
0
0
3
1
0
3
0
0
0
0
0
6
0
1
0
4
0
6
4
3
0
0
3
0
0
0
0
0
3
0
0
0
0
0
6
1
6
6
1
2
2
6
0
0
4
0
0
0
6
1
0
0
0
0
4
0
5
2
5
0
3
0
2
1
0
0
4
0
0
0
0
3
0
6
0
0
1
0
0
0
0
0
1
6
0
0
0
2
6
0
4
0
0
6
0
0
6
0
0
0
0
1
0
4
0
1
1
0
6
3
0
6
5
0
6
0
0
0
0
6
0
6
0
0
0
0
1
0
0
1
6
2
6
0
1
0
0
0
1
0
0
4
2
5
6
4
0
6
0
1
0
0
0
0
1
6
0
6
1
0
0
0
0
0
5
6
0
0
0
6
0
0
0
6
0
0
0
6
6
0
2
0
6
6
0
0
0
0
4
0
0
3
0
6
4
0
6
0
3
4
0
0
0
0
0
0
0
6
4
0
0
0
0
6
0
0
0
3
0
1
0
0
1
3
3
5
0
2
0
0
0
0
4
3
0
6
3
0
0
2
3
4
6
0
0
1
0
4
0
4
6
1
5
0
4
0
2
1
6
6
2
6
0
6
0
6
6
0
1
0
0
1
0
0
2
0
0
6
0
1
0
6
2
0
6
1
6
0
0
1
6
3
0
0
4
6
0
4
5
6
0
6
3
0
0
6
1
0
0
0
1
1
6
0
5
6
4
0
3
0
1
4
4
1
4
0
1
0
0
1
0
1
6
5
0
0
6
0
6
0
0
1
6
3
0
3
6
2
0
0
6
2
1
1
0
6
4
0
3
4
2
0
6
1
3
0
4
0
1
6
2
6
1
0
0
6
0
2
6
6
6
0
0
6
1
0
6
0
2
0
1
4
5
4
6
5
0
6
1
0
1
0
3
0
6
0
2
1
6
2
0
0
0
0
4
6
0
0
3
0
0
0
1
6
0
1
0
6
5
0
4
0
0
0
0
0
6
4
6
1
6
0
3
0
3
0
3
0
3
3
0
0
0
0
6
1
0
2
6
6
0
1
3
2
0
5
0
2
1
0
3
1
2
0
0
3
2
0
0
1
5
0
0
0
1
1
3
6
0
0
0
4
0
3
5
6
0
0
0
0
6
6
1
6
0
4
0
4
4
0
1
6
1
0
6
3
2
5
3
0
5
1
4
0
0
0
2
0
0
0
6
6
5
0
0
1
0
0
0
3
0
0
6
0
0
0
3
1
6
0
5
0
0
2
6
6
6
2
6
0
3
0
1
6
4
6
4
2
6
0
6
6
1
0
6
0
4
3
0
0
0
4
0
5
4
0
6
0
0
0
6
6
1
6
6
0
0
0
2
6
0
0
1
6
3
6
4
0
1
0
6
6
6
3
6
6
0
0
0
0
0
2
0
0
6
0
1
1
0
0
0
4
0
0
2
0
1
0
0
1
3
1
1
0
4
0
6
1
1
6
0
0
2
0
1
2
0
0
0
0
5
0
4
1
6
2
0
1
0
0
3
0
6
0
1
6
4
4
6
0
3
0
1
1
0
3
0
0
5
3
0
0
0
0
0
0
0
3
1
5
0
6
6
4
1
1
0
0
0
3
4
0
0
4
4
0
4
3
0
0
6
0
0
0
0
0
1
1
0
5
6
0
0
0
3
0
0
4
6
2
3
3
6
2
6
6
0
1
0
4
1
2
6
0
6
0
3
0
4
2
3
0
3
1
0
3
0
0
6
1
0
0
0
0
4
1
0
1
0
0
6
6
0
6
1
4
0
6
0
0
0
5
6
3
0
0
6
0
6
1
0
6
3
0
5
1
0
3
0
0
0
0
0
1
6
1
0
0
0
0
0
1
6
0
4
1
0
6
6
0
0
0
3
2
0
6
0
0
1
1
0
6
1
0
0
6
0
0
1
0
6
6
0
3
0
4
0
0
0
0
0
6
1
0
6
4
0
1
1
0
0
0
0
0
4
0
0
0
1
6
3
6
0
6
4
0
2
6
6
0
1
1
4
0
6
6
0
6
0
3
0
0
0
0
0
0
0
0
0
0
0
6
4
0
0
6
5
0
6
0
1
0
6
6
0
0
0
1
4
1
6
6
0
6
3
2
6
0
1
0
6
6
6
6
1
0
1
0
6
6
0
1
6
1
0
0
0
1
1
4
3
1
3
0
0
3
0
0
3
4
5
0
2
0
0
6
6
6
3
0
6
4
0
1
0
2
6
0
3
0
1
3
4
4
0
4
0
1
1
0
3
0
0
1
1
0
0
0
6
6
5
2
0
6
6
0
4
6
6
4
0
0
2
0
4
3
0
0
5
0
0
0
2
5
1
3
0
1
6
6
0
4
2
0
1
0
0
6
3
0
6
0
0
0
6
0
1
2
3
3
2
0
1
0
4
0
0
0
0
1
6
3
0
6
0
0
6
6
0
0
6
0
0
0
0
0
3
0
0
4
3
2
0
0
3
0
0
0
6
1
6
6
0
5
0
6
1
1
0
1
0
0
3
0
0
6
4
0
6
0
6
6
0
0
0
6
0
0
0
2
0
0
1
0
6
0
0
0
0
0
6
0
6
6
1
3
6
3
3
3
0
3
3
1
4
0
0
2
4
2
0
1
1
1
0
0
4
1
6
0
0
0
0
0
0
3
4
6
0
6
3
0
0
0
0
0
0
6
0
6
0
0
0
1
1
3
0
0
0
1
0
4
0
6
0
0
6
1
2
0
0
6
0
0
2
6
0
6
3
1
1
0
0
0
4
0
6
0
0
0
6
4
2
3
5
1
0
4
0
0
6
6
0
3
0
0
0
0
0
0
0
5
6
6
0
0
0
4
0
0
0
0
0
6
0
0
0
6
2
0
6
6
2
0
6
2
5
1
3
0
0
4
4
0
1
0
0
3
0
1
0
4
0
6
6
0
1
0
0
6
0
5
0
0
0
0
0
6
0
6
6
0
3
0
0
6
3
0
6
6
0
0
0
0
0
3
0
0
0
1
6
0
0
4
4
0
0
0
4
1
0
4
0
6
0
3
1
0
0
4
2
6
1
0
6
0
0
1
0
0
6
0
1
0
0
0
0
0
0
0
1
6
0
1
0
6
2
0
6
0
6
5
2
6
6
1
0
6
6
6
0
6
0
0
1
6
1
0
6
1
6
1
6
0
1
1
0
1
2
6
4
0
1
0
3
0
6
0
1
6
0
4
3
0
1
1
0
2
0
1
0
0
6
0
0
0
0
3
6
0
0
0
0
6
1
0
6
0
6
6
0
6
0
1
4
2
3
0
0
0
0
6
0
3
0
6
0
0
0
1
1
6
6
6
6
0
3
1
2
0
2
2
3
2
0
0
6
0
6
0
0
0
0
4
4
2
4
0
0
0
0
0
0
6
0
4
0
2
1
3
1
1
0
6
5
0
0
0
0
0
0
0
6
3
0
0
6
0
6
0
2
0
3
0
2
2
0
3
2
6
2
0
0
1
1
2
0
6
4
5
0
4
2
6
6
0
1
0
6
6
2
6
0
4
0
0
0
6
0
6
0
0
0
1
6
6
4
6
0
0
6
1
0
0
6
5
0
0
6
0
0
6
0
1
3
0
0
3
6
0
0
0
0
3
0
6
5
3
0
0
0
0
0
6
0
0
4
0
0
1
0
1
1
0
6
6
0
6
0
3
6
0
6
4
4
1
0
5
0
0
0
0
0
0
0
2
0
0
0
0
0
0
6
1
6
4
0
6
6
0
4
0
0
0
3
0
6
0
6
3
6
6
6
1
0
6
4
0
6
0
3
0
2
0
6
4
3
6
6
0
0
6
4
0
1
6
0
3
4
0
3
1
0
6
0
0
0
2
0
0
0
0
0
0
0
3
4
2
6
2
4
4
0
6
6
0
0
0
0
0
0
1
0
0
6
0
6
0
0
0
6
0
6
0
3
0
3
1
0
2
0
6
4
0
4
6
0
1
5
0
4
0
6
6
0
0
0
6
0
0
0
0
0
6
6
1
6
0
6
6
0
0
0
4
0
6
6
0
0
6
0
0
0
3
1
3
1
6
6
0
6
0
0
6
5
0
5
1
0
0
3
6
0
4
6
2
3
4
1
3
6
1
1
3
0
3
0
0
2
0
0
0
1
0
6
0
0
0
1
6
0
2
0
0
1
0
4
4
6
0
4
0
0
0
0
6
0
6
0
0
0
0
0
0
6
1
1
3
3
0
0
6
6
0
3
0
6
1
1
0
0
0
3
0
6
4
0
6
6
3
0
0
0
5
4
0
6
6
4
1
0
6
1
4
1
0
1
1
0
3
0
0
0
2
6
0
0
3
0
0
2
0
0
6
6
0
1
1
0
0
5
0
0
3
6
1
0
1
0
0
4
6
3
1
5
0
0
4
5
6
6
1
6
0
0
0
5
0
0
1
3
1
2
0
6
6
0
6
0
0
0
0
6
0
1
1
0
0
1
0
4
0
3
0
0
6
0
0
3
6
0
0
5
0
0
4
6
5
6
3
0
6
3
0
0
4
1
6
1
3
6
0
1
6
6
5
0
0
0
0
6
4
2
1
2
6
5
1
1
0
0
6
3
0
0
0
0
5
0
1
4
6
6
0
0
3
6
0
0
0
3
0
1
0
6
0
1
0
0
4
0
0
6
0
3
4
6
1
1
0
6
0
4
4
6
0
3
0
6
0
0
0
6
0
4
0
6
0
3
3
1
6
0
4
6
6
0
3
4
2
6
1
0
0
0
1
0
0
6
0
3
4
0
6
6
6
0
0
0
1
6
0
0
0
4
5
0
0
0
0
0
1
1
0
0
0
0
0
0
0
0
0
0
6
5
0
5
1
3
0
6
4
2
6
6
0
1
0
0
5
0
0
6
0
0
0
0
6
1
0
0
0
0
1
0
0
0
5
3
6
2
2
0
0
0
1
1
0
6
0
0
6
3
6
3
0
3
0
0
6
4
0
0
0
0
6
2
0
0
6
0
4
0
0
0
1
0
0
0
2
6
0
0
3
4
0
3
6
0
2
0
0
6
6
3
6
0
1
4
6
2
0
0
0
5
0
4
6
1
0
6
0
6
0
6
2
1
1
0
0
0
0
0
4
0
6
0
6
0
0
6
0
6
0
0
0
0
1
0
0
0
0
4
0
0
4
6
6
0
5
6
0
6
1
3
4
1
0
0
0
3
2
1
1
0
0
0
0
0
0
0
4
6
0
6
2
6
3
6
0
1
2
0
0
0
0
6
6
0
5
2
0
3
0
0
1
2
0
6
6
5
6
3
1
6
1
1
4
0
0
3
6
0
0
0
0
4
0
6
0
0
3
3
6
0
3
1
0
2
6
0
1
1
0
0
0
1
6
0
0
1
5
0
6
6
6
0
5
4
0
6
0
0
6
0
0
0
1
1
0
0
0
6
4
0
6
0
1
0
1
0
0
0
6
1
4
0
0
0
0
3
0
3
4
0
0
0
0
6
0
3
1
0
0
0
0
0
5
4
0
0
6
2
0
6
4
0
0
0
0
0
0
6
6
0
0
3
0
0
3
1
0
0
1
6
0
0
1
6
0
1
3
0
1
0
5
0
0
1
3
3
0
1
5
2
4
1
0
0
3
0
3
0
0
0
5
1
5
0
0
1
0
6
0
1
0
3
0
0
0
0
0
0
0
0
0
2
0
0
4
0
6
0
4
0
4
0
0
1
0
5
6
6
4
0
0
3
0
0
0
1
3
0
3
6
0
6
2
0
4
4
0
1
4
0
0
6
0
6
6
0
1
3
0
0
0
0
0
0
0
0
0
6
6
6
0
0
0
6
4
0
6
0
4
2
4
0
1
1
0
0
5
0
1
0
6
1
2
0
0
0
6
4
2
5
0
0
0
1
6
6
4
0
6
0
3
6
0
4
0
0
0
0
6
0
0
0
0
0
0
0
0
0
0
0
4
3
0
0
0
0
0
2
0
3
1
6
2
6
5
1
4
4
0
0
0
0
4
0
0
0
0
0
0
6
0
5
1
0
0
0
0
6
4
0
0
2
6
0
0
0
6
0
6
0
6
6
0
0
0
4
3
0
1
0
6
6
0
0
0
6
1
0
0
0
1
0
1
0
6
0
4
6
0
2
2
0
6
0
0
0
6
0
1
2
4
4
0
6
0
0
0
0
1
0
4
0
6
6
6
1
0
2
4
2
4
0
1
0
6
3
0
3
0
6
0
6
3
0
0
6
0
3
0
0
0
0
5
1
6
0
0
0
0
4
6
6
0
0
0
1
0
3
0
1
0
6
6
6
0
1
0
0
4
0
0
0
0
4
6
1
0
0
0
1
4
6
6
0
5
0
1
1
0
1
2
0
0
0
1
6
0
0
2
4
5
4
0
2
1
0
0
1
2
0
0
1
0
0
0
0
2
6
0
6
0
0
0
0
4
0
2
0
0
4
0
0
6
0
0
2
0
6
6
0
6
6
0
5
3
0
2
6
0
0
3
1
1
4
3
1
0
0
0
4
0
0
3
3
6
1
0
0
4
2
0
4
6
1
6
1
6
6
6
0
5
0
0
1
0
6
4
0
6
4
3
1
0
0
6
6
1
0
0
0
0
0
0
0
0
2
5
0
0
0
6
4
0
0
0
0
6
0
1
0
1
6
6
4
1
0
0
6
0
0
5
1
6
0
0
6
1
0
6
1
0
0
0
1
1
6
1
0
0
6
0
6
2
4
0
0
0
3
0
0
0
0
6
5
0
1
0
0
6
3
0
1
6
4
1
0
0
0
6
0
0
0
0
2
0
0
0
0
1
6
1
6
5
4
0
0
0
0
0
0
0
0
6
0
0
0
6
0
6
0
6
0
0
0
6
3
0
0
0
0
0
1
0
0
1
0
4
4
0
0
3
0
0
3
4
6
0
0
0
0
1
0
6
0
0
0
2
0
0
6
0
0
1
2
0
0
0
4
6
3
2
0
0
0
2
0
0
0
0
0
1
0
0
0
0
0
2
1
0
6
0
0
0
6
2
2
0
0
1
4
0
0
0
6
1
0
1
6
4
0
1
6
6
2
1
0
6
6
0
0
0
6
1
4
6
1
0
6
6
0
1
0
6
1
1
0
0
0
0
2
1
1
0
3
6
0
6
4
2
6
0
6
1
0
1
6
1
0
0
1
6
0
0
1
0
3
6
0
1
1
1
0
0
0
6
3
0
0
3
4
0
0
6
0
4
0
0
0
1
2
6
0
4
3
2
0
0
0
6
6
0
0
1
0
5
6
2
6
4
0
0
6
0
6
0
0
3
0
6
6
6
0
4
0
0
0
0
1
0
3
0
1
4
0
2
0
6
0
6
6
6
1
0
0
0
2
3
0
0
6
6
0
0
0
0
1
0
5
1
3
0
0
0
6
3
1
4
0
4
3
0
3
6
3
3
0
0
1
3
0
0
0
0
0
4
0
0
4
0
4
0
0
0
0
2
3
5
0
0
2
0
0
0
0
2
0
0
0
6
0
0
1
2
6
0
0
6
0
0
6
0
0
3
6
5
0
0
0
0
0
4
4
6
3
0
5
6
0
0
3
4
3
0
1
3
0
6
1
6
3
0
6
6
1
2
0
4
6
0
4
0
3
0
0
3
6
0
6
6
0
1
3
0
6
0
0
4
3
1
0
0
1
0
0
0
1
6
0
4
6
0
5
6
1
0
3
1
0
4
0
1
0
1
0
6
0
0
0
1
0
5
6
0
0
0
0
1
0
6
6
5
1
0
0
6
0
0
2
0
0
1
0
0
6
2
0
0
0
0
0
0
0
2
4
0
1
1
6
6
1
6
0
0
2
0
0
6
6
3
3
0
0
0
0
0
6
0
6
1
6
1
6
2
0
6
1
4
0
0
0
6
4
3
0
0
5
0
3
0
6
0
0
6
0
0
6
0
0
0
0
1
0
0
6
6
1
0
0
0
3
0
1
3
0
0
0
3
0
0
0
3
0
6
0
0
0
3
0
0
5
6
4
0
0
0
6
6
0
0
0
6
0
4
0
3
1
0
0
6
0
0
0
2
0
0
0
0
1
1
4
5
4
6
6
0
6
1
0
0
0
0
4
0
2
2
0
0
1
0
0
6
4
0
1
0
6
1
3
6
0
2
5
6
4
0
3
0
2
5
0
0
4
2
0
0
4
6
1
0
0
6
3
0
0
6
6
0
0
4
0
4
1
0
6
0
5
0
6
1
0
0
0
0
0
6
6
3
2
6
6
0
4
4
0
1
6
1
1
0
6
0
2
2
0
0
0
0
6
6
5
0
1
0
0
4
6
4
0
6
1
0
0
4
0
3
0
0
6
0
0
6
6
0
6
3
1
0
0
1
3
0
0
0
0
6
0
0
6
0
4
2
2
0
0
0
0
3
0
4
0
2
0
0
0
0
4
0
1
0
0
1
5
1
6
0
4
6
0
5
1
2
3
6
3
4
3
0
2
0
0
6
2
0
0
1
0
0
3
6
4
0
4
0
0
1
0
0
0
6
1
0
0
6
4
0
0
0
1
4
0
0
0
0
0
0
6
6
0
0
0
3
6
5
0
0
0
0
0
6
2
6
0
0
0
6
0
3
0
1
6
3
0
4
0
6
6
0
0
6
0
3
6
0
2
1
6
3
6
0
6
1
6
3
0
4
6
4
0
6
0
6
4
1
0
6
3
6
0
1
6
5
5
6
6
4
6
0
5
0
0
4
0
0
2
2
0
4
3
6
1
0
0
0
0
6
6
0
0
0
4
1
6
2
6
1
0
4
0
0
0
0
6
6
1
5
3
3
3
1
3
0
0
0
1
0
6
0
4
6
3
1
0
0
6
0
0
0
1
0
0
4
2
1
6
0
4
6
6
0
0
0
0
6
0
0
0
3
2
3
0
0
0
6
0
0
1
6
5
0
1
0
5
3
6
0
0
4
4
6
0
0
0
0
0
2
0
3
0
3
4
1
5
6
6
0
0
0
0
0
0
0
4
0
1
3
1
0
0
0
6
0
1
2
0
1
6
0
2
6
0
6
0
0
0
6
0
0
6
0
6
6
0
0
5
0
0
0
0
1
3
6
2
6
0
6
0
0
6
0
1
3
2
0
0
2
0
0
6
6
0
0
1
0
0
6
5
1
0
0
6
4
6
0
0
1
0
0
0
6
1
0
6
0
6
0
1
0
0
1
0
2
6
2
1
0
0
0
6
0
1
4
4
0
2
0
0
0
3
0
0
0
3
0
1
0
3
0
0
0
0
0
5
1
0
0
1
0
0
0
6
1
0
4
0
0
6
2
1
0
0
0
0
6
0
0
1
0
2
6
1
1
4
4
0
0
2
5
0
0
4
0
3
2
0
1
0
0
0
3
0
0
0
0
0
2
6
4
0
1
0
1
0
1
6
1
3
4
6
3
1
6
0
0
4
0
0
0
0
0
1
2
0
0
0
0
6
0
0
4
0
1
4
2
1
0
2
1
0
6
6
6
6
5
6
0
0
0
6
6
3
3
0
0
3
6
6
3
2
0
4
1
3
0
6
0
1
0
5
0
0
1
0
0
0
6
0
2
6
0
0
1
6
0
2
0
1
0
2
0
0
2
5
0
0
0
3
3
0
0
6
0
0
0
6
0
4
1
0
0
0
5
6
0
1
1
0
2
0
0
0
0
6
0
0
0
3
0
6
1
6
0
3
3
3
0
3
3
0
0
0
1
3
2
3
6
0
0
0
4
1
5
0
3
3
0
3
0
0
0
0
0
4
4
0
0
1
0
0
0
1
0
6
0
1
0
3
0
0
3
0
0
1
0
0
6
1
4
0
0
0
6
0
3
0
0
0
0
6
0
0
0
3
0
6
6
6
4
1
0
6
1
6
4
0
6
4
6
3
0
6
6
0
0
0
0
0
0
0
0
0
4
5
1
0
1
1
6
3
0
6
0
3
6
6
5
0
6
1
5
6
2
1
6
0
0
0
0
0
0
4
0
6
6
6
1
6
0
6
0
0
0
5
0
0
3
6
0
6
6
3
0
0
0
6
0
0
5
1
6
1
1
0
0
0
0
0
5
0
2
1
3
3
0
0
0
0
0
0
0
0
4
6
0
6
0
6
6
0
0
6
0
5
6
1
6
6
0
0
4
0
5
5
4
6
1
0
6
0
0
1
6
1
6
4
0
0
1
0
1
0
3
0
0
4
2
0
6
1
2
0
3
0
0
0
6
0
2
1
0
0
0
0
0
1
0
1
0
1
6
0
0
0
0
3
0
0
0
0
3
5
1
0
6
0
0
0
6
5
0
1
6
0
0
6
0
3
6
3
3
0
6
1
6
3
0
4
1
4
0
0
1
0
0
6
0
0
3
4
1
0
6
0
4
0
0
6
0
0
6
0
3
0
0
0
6
1
6
4
0
2
1
0
4
0
0
0
0
2
1
4
4
3
6
0
6
4
3
6
0
1
4
6
6
0
0
6
6
0
6
0
0
0
0
0
1
3
1
0
0
3
0
4
0
6
0
0
6
6
0
0
3
0
0
1
5
6
5
0
0
3
6
0
0
1
0
1
5
6
0
0
2
0
1
0
6
0
4
1
0
5
0
6
6
0
4
0
0
0
2
1
6
3
4
1
0
0
0
0
1
2
0
6
1
0
0
1
0
0
0
0
0
5
0
0
3
6
1
3
6
0
3
0
0
0
2
0
6
0
4
0
6
5
0
0
0
0
0
0
1
0
3
5
0
5
0
0
6
0
4
0
0
0
0
0
1
3
6
6
0
0
1
1
6
0
6
0
6
0
6
4
0
0
3
0
1
6
1
5
1
0
0
0
0
2
6
6
0
2
0
4
0
0
0
6
3
1
1
0
0
1
0
3
3
5
3
2
6
1
6
6
6
1
0
6
6
3
0
6
4
0
0
6
0
0
2
4
1
0
1
0
0
0
0
0
0
0
0
0
6
0
0
2
5
0
0
0
6
2
0
6
1
1
0
1
1
0
0
5
1
4
0
0
0
6
1
6
6
0
4
0
6
6
1
1
6
1
3
6
1
1
4
2
0
0
1
0
3
0
0
0
0
6
1
1
0
1
0
6
1
0
0
1
0
0
1
1
1
0
6
0
6
0
0
4
1
6
0
0
1
1
0
0
2
0
2
6
0
0
0
4
0
0
1
0
1
5
4
6
0
0
0
0
3
0
2
0
6
0
0
2
1
0
5
0
6
6
0
0
0
1
2
6
6
6
3
0
0
2
0
0
6
0
3
0
0
1
5
5
1
3
0
1
0
0
3
0
0
0
0
6
0
0
3
0
1
0
0
6
0
6
0
6
1
0
0
1
5
1
6
0
0
0
0
4
4
4
0
0
0
0
0
3
0
3
5
0
0
0
0
0
2
0
2
6
0
5
6
0
0
2
1
0
0
2
2
0
0
0
3
0
3
0
2
0
1
0
0
1
1
4
6
4
6
0
0
6
6
1
4
1
0
0
0
0
0
0
6
0
2
1
0
0
0
4
0
6
0
2
3
6
0
1
6
0
0
4
6
4
3
6
0
2
0
1
0
0
2
0
2
5
4
0
4
1
0
1
0
0
0
6
1
0
0
0
6
0
0
0
0
0
5
3
6
0
0
6
4
2
6
6
6
0
3
0
0
6
0
0
6
0
6
6
0
4
0
0
6
0
0
0
6
0
3
6
0
0
6
0
6
0
6
4
6
0
0
4
6
0
0
2
0
0
3
0
6
2
0
2
0
1
6
2
1
6
0
0
1
0
0
0
0
0
6
0
6
0
1
0
6
0
2
6
0
0
0
5
6
6
0
0
1
2
0
0
6
1
0
0
0
1
0
4
3
0
1
4
1
1
0
0
6
3
0
6
0
3
0
0
6
2
4
0
0
4
1
0
0
1
1
0
0
4
0
6
3
0
3
0
1
0
3
2
0
6
6
6
0
3
3
6
2
1
6
6
0
0
6
0
0
6
0
0
0
0
2
3
6
1
0
6
0
6
1
0
6
1
1
0
4
0
0
6
0
1
1
0
6
0
0
4
0
0
0
0
2
0
0
0
0
0
1
0
6
1
6
0
6
4
6
0
4
0
0
6
0
0
1
0
3
0
0
0
6
0
4
0
3
6
4
0
6
0
3
6
2
4
0
0
0
4
6
4
0
6
0
6
0
0
0
6
6
0
0
0
6
0
3
6
0
3
6
6
6
0
1
0
2
5
1
0
0
0
0
6
6
6
0
0
2
0
1
0
0
0
6
0
6
0
0
6
0
0
6
4
0
0
2
0
6
6
0
6
6
0
6
0
3
6
1
6
6
0
1
1
0
5
2
3
0
0
0
1
6
6
4
0
0
6
5
0
0
0
0
0
3
6
0
4
5
0
0
0
0
0
0
0
1
4
4
0
3
6
0
0
0
6
0
1
1
0
0
0
0
4
0
4
1
0
0
6
0
0
0
0
0
2
6
0
0
0
0
5
0
0
3
6
0
1
6
0
3
6
6
0
0
0
0
0
0
1
0
1
0
6
3
0
2
1
0
1
0
1
0
0
0
0
2
0
6
4
6
0
0
0
0
3
0
0
0
1
0
0
6
6
0
1
0
0
0
1
6
0
4
3
1
0
6
3
0
6
3
6
0
0
0
1
0
0
4
6
4
0
0
3
4
0
0
6
1
0
1
0
0
1
6
1
6
1
0
0
0
6
0
3
0
0
6
0
6
0
6
6
1
0
4
6
0
3
0
0
6
1
6
6
0
6
0
6
0
4
5
2
0
6
0
3
6
0
0
3
0
5
0
6
0
0
0
1
6
0
6
0
6
0
6
0
3
3
0
5
0
6
0
0
1
0
6
5
3
0
2
0
0
6
0
4
0
0
1
1
0
0
0
0
0
0
0
0
0
6
5
4
3
1
0
4
1
3
0
3
6
0
3
0
6
0
0
0
0
0
0
0
0
1
0
0
0
4
0
1
6
6
0
0
4
0
0
4
4
0
3
3
6
2
3
3
2
1
6
0
0
6
0
1
5
0
0
6
6
0
0
5
0
4
6
3
4
0
0
0
3
0
0
6
1
0
0
0
0
3
0
1
6
0
6
3
0
6
2
0
0
0
4
1
1
0
4
6
0
0
4
0
1
1
2
0
0
2
0
0
3
4
0
0
3
4
6
6
1
6
6
2
6
6
0
0
0
2
0
0
2
5
0
3
0
0
0
0
0
3
6
0
0
0
0
4
0
6
4
0
1
0
1
2
0
2
0
0
0
0
3
4
1
0
0
6
4
2
0
6
5
0
0
6
0
0
0
6
6
6
0
4
0
0
0
0
6
0
0
1
1
4
6
0
5
6
0
4
6
1
0
3
5
0
4
0
0
1
6
0
6
3
1
0
0
0
6
6
0
1
0
0
5
6
6
2
0
0
5
0
1
0
4
1
0
0
6
4
0
6
6
5
1
0
0
0
6
0
5
0
1
0
6
0
0
0
0
6
0
6
6
3
0
0
6
0
0
0
0
1
0
6
5
1
1
6
0
0
0
5
0
6
0
1
0
0
3
0
1
0
1
6
1
0
0
0
0
1
1
0
3
1
0
1
0
0
1
5
0
0
1
4
0
0
3
0
5
0
4
0
5
0
0
0
0
0
0
0
6
0
0
4
0
1
0
0
0
1
6
5
2
1
0
0
3
0
3
6
0
0
1
0
6
0
6
6
0
0
0
0
0
2
6
6
4
5
3
6
0
0
6
0
0
1
6
2
0
0
1
6
0
0
5
3
5
5
1
0
3
4
1
6
0
0
0
0
0
1
6
0
6
0
0
6
0
6
6
0
0
0
6
0
0
6
2
0
4
0
6
1
0
6
1
0
0
5
0
1
0
4
0
0
0
3
0
4
1
0
0
2
0
1
0
6
5
0
0
6
0
0
4
1
0
0
3
0
6
6
5
0
6
0
0
0
1
0
6
6
0
6
0
0
1
0
5
1
1
0
0
5
1
0
6
3
6
6
0
3
0
0
0
6
1
0
3
6
0
0
0
0
0
0
0
1
0
4
6
0
2
0
0
2
1
0
0
6
0
5
0
0
0
2
3
0
0
0
1
6
6
0
3
2
0
1
0
0
0
1
5
3
4
0
0
0
0
0
0
6
0
6
6
0
1
4
3
0
0
4
2
0
6
0
0
0
0
6
6
6
6
0
0
6
5
0
0
6
0
0
0
1
0
6
2
0
1
0
1
0
0
0
0
0
0
5
5
6
5
0
0
0
0
4
2
0
3
0
0
0
0
0
6
0
6
5
4
4
1
0
6
3
6
6
0
6
3
3
3
0
1
1
6
6
3
3
0
0
0
0
4
6
0
0
0
0
0
1
1
0
0
0
0
0
6
6
0
2
6
3
5
1
0
0
0
4
0
6
0
2
6
0
2
2
1
1
2
6
0
4
4
6
4
0
0
2
6
0
0
0
6
1
0
0
2
0
1
6
1
0
0
4
0
1
6
0
0
2
0
0
5
6
0
0
6
4
1
0
3
0
0
3
6
1
5
0
0
0
0
6
0
6
1
2
0
0
0
0
0
5
0
2
0
0
2
3
6
0
0
0
6
0
0
0
0
0
6
0
1
2
0
3
6
0
0
6
3
0
0
2
0
1
0
6
1
4
6
0
0
6
0
4
0
6
0
6
6
1
1
0
0
6
4
1
0
0
0
0
0
0
6
0
0
0
0
6
3
6
0
6
0
0
4
1
2
0
4
6
6
6
6
0
6
6
0
0
6
1
6
0
0
0
6
0
0
0
0
3
0
6
4
0
0
0
1
0
0
6
1
0
6
0
0
0
0
0
0
6
5
0
0
5
0
1
4
3
6
0
1
0
0
6
3
0
6
0
0
1
0
6
3
0
6
4
0
0
0
6
0
1
0
4
2
0
1
0
3
0
1
3
0
2
6
0
6
6
2
4
0
6
0
2
0
5
1
1
0
3
6
1
0
0
4
0
6
0
2
1
6
0
0
3
6
1
0
0
0
0
0
0
0
1
6
0
0
0
1
5
0
5
4
1
3
0
6
0
0
0
0
0
6
0
0
3
0
1
0
6
4
6
6
0
1
0
4
0
0
6
1
1
0
0
0
2
1
0
0
4
0
2
0
2
3
0
6
0
0
4
0
0
0
0
2
1
1
1
0
1
6
0
6
6
0
2
0
6
6
0
0
0
4
3
4
3
3
0
0
2
1
6
0
6
1
1
1
0
0
3
6
4
0
0
0
1
0
6
6
0
0
6
0
0
2
0
4
0
0
6
0
6
0
0
0
0
1
5
0
6
4
0
0
6
0
2
6
0
4
6
1
0
2
1
6
0
1
2
0
3
6
0
5
6
0
6
6
0
2
6
0
6
6
6
0
1
0
1
0
3
0
6
0
0
0
6
6
4
0
4
0
3
1
3
5
0
0
1
0
0
0
2
3
6
6
0
6
4
1
0
0
4
0
4
1
0
0
1
0
6
0
6
6
6
0
2
3
0
0
1
0
1
0
0
0
0
6
1
0
6
6
1
0
1
1
0
6
0
3
1
0
6
3
0
6
6
0
0
0
0
0
6
0
0
0
0
6
1
0
0
0
0
1
2
4
0
6
4
1
0
6
0
6
0
0
4
6
0
1
0
0
6
1
6
0
6
1
0
0
4
1
0
2
0
1
2
6
6
6
6
0
0
6
0
6
0
1
3
0
6
0
0
6
0
1
0
0
4
0
5
2
3
0
6
2
6
0
6
0
0
0
1
2
1
0
2
0
5
0
1
3
0
0
0
2
6
0
1
0
1
6
0
0
0
0
0
0
0
1
0
4
4
4
1
0
6
2
6
6
0
6
0
2
0
1
5
6
4
2
6
3
6
1
0
0
0
2
4
0
0
0
0
0
6
0
3
6
4
0
0
6
6
1
4
6
0
1
0
0
0
0
5
3
0
2
0
0
0
6
1
0
0
1
4
1
1
0
3
1
4
6
1
0
0
6
1
0
1
1
0
1
4
1
2
0
0
5
0
4
4
6
0
2
0
0
1
6
0
0
6
6
0
0
2
6
0
0
0
0
0
0
1
0
1
2
3
0
0
3
0
2
5
1
1
2
0
0
4
0
4
3
0
2
2
2
0
0
0
0
6
0
6
2
6
0
6
5
3
1
4
6
0
0
0
0
0
0
0
0
1
6
0
0
3
0
0
0
2
0
0
0
5
6
4
3
4
0
0
4
6
3
0
6
0
0
6
4
0
5
6
1
6
0
3
6
0
0
3
0
6
3
0
0
6
0
3
0
6
0
0
0
6
0
5
1
1
3
0
3
0
1
0
4
1
0
0
0
4
6
0
0
6
0
6
0
5
0
0
6
0
0
1
0
2
1
0
6
2
0
1
4
0
0
1
0
0
0
0
6
0
0
0
6
4
0
0
0
0
0
0
0
1
0
6
6
0
4
0
0
6
4
6
1
6
4
0
6
0
0
4
0
0
0
1
3
0
4
1
0
0
0
0
6
0
0
6
1
6
0
0
0
0
4
5
6
2
3
0
6
1
5
6
0
3
1
3
1
0
6
2
4
0
6
1
6
6
5
1
6
3
3
2
0
0
1
0
6
6
6
6
1
3
0
2
6
0
1
4
0
0
0
0
6
3
6
6
0
0
5
0
0
0
0
0
0
0
0
0
0
2
0
6
0
0
5
1
1
0
0
6
6
1
0
0
2
6
0
0
0
6
0
1
2
1
3
6
6
0
6
6
0
1
6
0
1
6
0
6
5
0
0
6
0
6
6
0
0
0
2
3
2
0
2
6
1
0
3
0
0
6
0
0
0
6
2
1
1
0
0
0
0
0
0
0
1
0
6
5
1
0
0
3
1
0
6
6
1
0
5
0
1
6
2
0
5
0
3
0
3
0
1
0
3
0
0
2
1
3
1
0
0
2
1
1
0
6
4
0
0
5
6
6
5
0
2
2
5
0
0
0
0
0
6
0
0
0
0
0
0
0
3
0
6
3
0
6
4
0
0
6
6
0
0
6
0
0
0
0
1
1
1
0
1
6
1
4
6
3
6
6
0
4
4
0
6
3
2
2
6
1
6
4
0
6
0
6
6
1
6
6
1
1
1
0
4
4
6
0
6
6
0
6
0
1
6
5
0
1
3
0
2
0
6
6
1
5
0
4
1
6
0
0
0
0
0
0
6
1
0
4
6
4
3
1
0
0
6
2
1
0
3
0
0
0
1
0
0
0
3
0
6
1
0
0
6
6
0
0
6
6
3
0
1
6
6
0
5
0
6
6
0
5
1
4
0
3
3
0
5
6
1
3
1
1
0
0
0
3
0
5
0
0
0
6
1
0
1
0
6
0
6
1
0
6
4
6
6
0
2
6
6
2
1
0
6
2
3
0
1
0
6
0
0
0
5
0
6
6
0
1
4
6
0
5
0
4
4
4
0
0
3
0
0
0
4
0
0
5
1
0
6
5
0
0
6
0
0
0
3
0
3
3
0
4
0
0
1
0
0
0
0
1
0
0
6
0
0
0
0
6
6
0
0
0
6
6
1
0
1
2
0
0
0
0
6
0
1
4
0
6
6
4
0
6
1
1
6
6
0
0
1
1
4
0
0
0
1
6
0
4
0
0
4
0
0
5
0
0
0
3
6
0
0
0
6
0
1
4
6
0
0
0
0
4
6
4
5
3
4
0
3
0
0
0
1
6
1
0
0
0
0
3
6
0
0
6
0
6
4
0
6
6
0
4
1
6
0
0
1
1
0
0
0
0
1
0
2
0
1
2
6
6
0
0
6
0
6
1
5
0
0
6
0
6
6
0
0
0
2
0
0
4
0
0
0
0
3
4
1
0
0
6
1
0
6
4
0
5
0
6
0
4
6
0
0
6
3
6
4
0
0
6
0
0
0
0
4
6
0
4
0
6
0
0
0
0
0
6
5
0
0
0
1
0
3
0
0
0
0
0
0
4
4
0
6
5
0
0
1
0
0
1
0
4
6
0
0
6
4
6
0
1
0
6
6
0
0
4
6
2
0
0
0
5
0
0
2
0
0
3
0
1
6
6
3
1
2
0
1
0
0
3
0
0
0
0
0
0
0
2
0
4
1
2
1
6
6
2
1
6
3
6
4
6
0
0
0
6
6
0
6
0
0
6
0
1
0
0
0
3
1
4
0
6
0
0
3
0
4
0
6
2
3
1
2
0
0
6
0
0
6
0
0
6
0
0
0
4
3
0
5
0
0
1
0
5
0
4
1
0
0
0
6
0
0
3
0
6
5
0
6
0
0
0
0
0
6
0
1
0
6
6
6
0
3
0
6
0
4
0
0
6
1
0
6
1
6
5
1
1
1
0
6
0
1
0
0
1
0
0
0
6
4
0
6
0
0
0
4
1
5
0
0
3
6
6
0
0
6
6
0
5
0
1
1
2
0
3
1
0
6
0
3
0
0
0
0
0
3
4
0
3
0
0
0
1
0
6
0
0
0
0
1
1
6
0
0
6
0
6
1
0
0
1
2
2
4
0
2
5
3
0
0
0
6
1
3
0
0
2
0
2
0
0
4
0
0
0
6
0
6
0
0
3
0
4
0
0
0
3
0
0
0
6
6
0
0
6
6
0
0
1
0
0
0
4
2
2
2
6
0
0
1
0
1
4
4
0
1
3
1
0
6
0
6
6
1
0
0
1
5
0
6
0
6
0
0
6
0
0
6
0
6
6
6
4
0
0
2
0
0
0
0
6
0
2
2
1
5
0
6
2
1
6
0
0
6
4
3
2
0
1
2
6
6
6
4
0
6
4
1
0
0
6
6
2
0
0
0
0
0
4
1
0
0
0
6
2
6
0
0
4
1
0
6
2
0
0
0
6
0
0
1
0
4
6
0
5
1
2
0
0
6
6
1
1
0
0
0
0
3
3
1
3
0
4
0
1
1
4
3
0
4
0
6
6
0
0
6
0
0
1
0
0
6
0
0
0
0
1
0
6
3
5
0
0
0
1
0
0
0
0
6
0
3
0
6
6
0
0
3
6
0
4
0
5
0
0
0
4
2
6
3
0
1
6
6
0
0
0
0
1
3
0
5
1
0
6
0
6
0
0
0
0
3
1
1
6
0
4
4
3
1
6
0
0
2
0
5
4
0
0
0
0
5
1
0
0
0
2
0
0
6
0
2
0
0
0
3
0
1
1
1
0
1
0
6
3
0
4
0
5
0
0
0
1
4
0
6
0
0
1
0
0
4
3
5
0
1
0
1
0
6
0
6
0
1
1
0
0
1
0
0
6
3
0
6
6
0
2
3
0
3
6
0
1
0
0
0
0
0
1
0
0
0
6
0
0
0
6
0
2
0
4
2
0
4
0
0
6
0
6
0
3
0
3
0
3
6
0
0
2
0
0
4
2
0
3
0
0
1
6
0
0
4
0
0
6
1
0
4
3
0
6
0
1
3
4
0
4
1
1
2
0
6
0
3
0
0
0
0
1
0
0
0
1
6
1
6
0
0
0
4
6
6
0
1
6
0
0
0
5
6
0
0
5
6
6
0
6
0
5
0
5
0
5
0
0
6
6
0
4
6
0
0
0
1
6
1
4
0
0
0
5
6
2
6
6
0
6
2
3
0
1
2
4
4
0
0
0
0
0
0
0
4
0
0
2
1
0
4
1
0
0
0
0
6
4
6
3
0
0
3
0
0
0
6
0
6
1
0
4
2
0
3
6
5
0
0
1
1
0
6
0
2
1
1
0
0
0
3
3
1
0
3
0
0
6
6
0
3
0
6
4
0
1
0
6
0
3
0
0
0
6
5
6
1
1
1
6
1
4
6
4
0
6
6
3
0
0
2
0
0
0
0
5
6
0
2
6
0
4
4
0
0
6
2
0
0
5
6
0
2
3
2
6
0
2
4
0
0
0
6
2
0
0
3
6
4
0
0
1
0
0
6
4
0
6
1
0
0
5
0
0
1
0
0
0
0
3
0
1
0
6
6
4
0
0
1
0
0
0
6
0
0
6
6
0
0
5
0
4
2
0
0
0
0
4
6
3
0
0
6
2
0
1
0
0
0
0
0
3
2
0
6
4
5
1
1
0
0
1
0
0
4
5
6
0
6
4
0
1
0
0
4
0
0
1
1
1
1
6
0
0
2
5
0
6
4
0
6
0
1
1
3
0
0
0
6
1
0
6
4
0
0
4
5
6
3
0
0
1
0
1
0
0
1
0
0
4
1
6
0
6
1
0
0
6
0
0
6
0
0
6
3
3
0
6
1
0
6
0
0
0
1
3
6
0
6
0
3
0
0
2
6
0
1
4
5
0
4
4
4
1
0
0
0
1
6
0
6
0
6
0
6
0
0
0
0
6
1
0
6
0
0
6
0
5
6
4
4
6
0
0
6
6
2
6
0
0
1
2
2
4
1
0
0
0
1
5
4
0
6
0
6
0
0
6
0
0
2
4
1
6
2
0
3
6
0
5
0
0
0
4
0
0
1
0
0
0
2
0
0
6
1
6
6
0
3
6
0
4
0
1
6
4
1
6
6
0
0
0
0
4
6
0
1
0
2
0
2
0
6
0
4
6
1
0
0
6
0
0
0
0
0
5
3
6
5
6
4
0
6
0
0
6
0
0
0
3
0
0
1
6
0
0
6
0
0
0
6
0
0
0
6
1
2
4
6
0
6
6
3
2
0
6
5
3
0
6
1
3
0
0
0
0
4
0
5
1
6
1
1
6
1
0
0
6
1
6
0
3
0
0
0
0
1
0
6
0
4
0
6
0
0
4
3
1
0
0
1
0
6
2
2
4
1
3
0
0
0
6
3
0
6
6
3
0
6
3
2
0
4
6
5
0
5
0
0
0
4
6
1
0
0
4
4
0
4
0
1
1
0
0
0
0
0
0
0
0
4
0
2
0
1
4
5
0
6
0
2
3
1
3
0
3
6
0
0
1
1
0
0
0
0
4
0
3
0
0
0
6
1
1
6
4
6
6
6
4
0
0
0
0
0
0
2
0
0
0
6
0
0
6
3
0
4
5
0
0
0
6
0
0
0
0
0
4
2
0
1
0
6
0
0
0
5
1
0
2
6
0
0
1
0
0
0
6
0
4
6
2
2
6
0
6
0
6
0
6
2
0
4
1
1
1
0
4
0
3
1
6
0
4
0
4
1
0
4
0
6
0
0
6
1
6
0
0
1
1
0
1
1
5
6
3
3
2
1
0
0
0
1
4
6
0
0
1
0
0
3
4
0
0
0
0
0
0
0
0
6
4
0
2
0
0
4
1
0
1
6
2
4
4
1
0
0
6
0
0
0
2
6
6
0
0
6
6
6
0
1
0
0
5
5
0
1
0
0
0
6
6
0
0
0
0
2
0
3
0
0
1
0
0
0
1
0
0
0
6
1
2
0
0
0
0
2
4
2
3
1
0
0
0
6
6
0
6
0
0
6
6
3
0
0
0
4
6
0
6
0
0
0
3
5
1
6
0
0
0
0
6
1
1
0
0
0
0
2
0
0
0
4
0
0
4
0
1
0
0
4
6
0
0
3
1
0
0
6
1
0
3
0
0
2
6
3
0
0
0
0
0
6
6
0
1
0
0
3
0
0
0
0
6
0
4
0
6
6
6
2
0
1
3
3
4
0
6
0
0
4
0
3
0
0
0
3
2
5
6
0
0
0
0
6
0
0
0
4
0
0
6
3
0
5
3
0
3
1
6
6
0
0
0
2
3
0
0
0
1
6
0
0
4
5
0
0
6
0
0
0
6
0
0
1
0
0
1
5
6
0
2
0
0
0
0
4
0
0
0
0
0
0
2
0
3
0
2
4
3
0
6
2
0
6
1
0
3
0
0
3
3
0
1
0
3
0
0
1
1
0
3
2
6
6
0
1
1
1
1
0
0
0
0
6
6
1
3
2
0
0
6
2
0
3
6
0
0
6
0
0
0
0
3
0
0
0
3
6
4
2
1
1
3
6
0
0
0
4
0
0
1
6
5
1
0
0
0
0
1
0
0
0
4
0
0
6
0
0
0
1
0
1
4
6
2
0
1
6
0
0
2
0
6
3
0
4
0
0
0
1
0
1
6
1
6
0
6
0
0
0
6
0
2
0
0
0
1
0
1
0
3
1
1
0
0
4
0
5
1
0
4
1
0
0
6
4
0
0
0
2
2
0
6
0
1
0
5
6
0
0
0
6
3
3
0
6
2
6
6
4
0
0
4
0
6
0
4
0
3
1
0
6
0
0
0
1
0
0
0
6
6
6
0
0
5
0
0
2
0
6
0
3
6
4
2
0
0
0
3
6
0
3
6
0
3
0
4
0
0
6
0
0
0
4
0
0
0
6
0
6
0
6
2
1
0
4
0
0
4
1
0
6
2
0
0
3
0
0
1
0
6
0
0
6
6
0
1
2
1
1
6
1
0
4
0
0
0
4
0
0
0
6
2
0
6
6
6
0
0
1
1
1
5
1
6
0
1
0
3
0
0
1
6
1
4
0
0
0
0
4
1
2
0
0
0
6
1
0
4
0
0
5
0
5
0
0
6
0
6
5
0
1
0
0
0
0
0
0
4
2
0
0
1
0
0
0
1
0
0
1
6
1
1
0
5
2
0
5
6
0
0
0
0
0
0
4
0
2
6
0
3
0
6
0
6
4
3
0
0
0
4
0
0
2
0
6
0
6
0
0
2
1
1
0
1
2
6
0
6
0
6
0
1
0
0
1
6
0
6
1
5
6
3
2
4
0
0
0
0
0
0
0
0
6
4
0
3
0
0
0
0
3
0
0
0
0
0
3
1
3
0
6
0
6
6
0
0
0
6
0
2
0
0
0
4
1
1
0
0
6
0
6
0
0
1
0
0
0
2
0
1
6
0
0
0
0
1
0
3
0
0
0
0
3
6
1
6
0
0
6
0
1
6
6
2
2
0
3
1
0
0
0
6
0
0
0
0
3
0
3
2
6
0
5
5
2
0
0
1
0
6
1
6
5
4
1
0
0
2
6
2
6
0
6
1
0
3
0
0
0
0
2
0
0
5
0
0
1
0
1
0
4
0
0
3
2
3
5
4
0
2
6
0
0
0
0
6
6
0
2
0
3
1
6
4
0
2
6
0
6
0
0
0
0
4
6
6
6
0
0
0
4
4
6
3
0
4
3
0
6
6
0
0
2
0
1
0
0
6
0
6
1
0
3
6
2
6
1
6
2
2
0
0
1
0
2
3
6
4
1
1
0
6
6
0
0
4
0
3
1
4
0
0
0
3
1
0
0
3
4
1
0
0
0
0
5
5
0
0
4
0
5
0
0
6
6
0
1
0
0
0
0
0
0
6
0
5
0
2
0
5
6
0
2
6
0
0
6
3
4
0
0
0
0
6
0
0
0
2
0
2
6
6
0
1
3
0
3
6
5
0
5
6
6
1
0
0
6
0
0
0
2
4
0
0
6
5
0
3
0
1
6
0
6
1
3
2
0
6
0
0
0
0
6
0
4
1
0
0
3
0
6
0
0
0
3
0
0
6
3
0
0
0
3
0
0
2
0
0
0
0
6
0
2
4
6
6
0
6
0
0
0
6
1
3
3
0
2
2
0
0
0
4
0
3
0
6
0
6
0
0
4
2
0
0
0
4
6
4
0
0
6
3
0
6
0
0
0
0
6
6
0
2
0
4
0
0
0
0
1
1
6
0
3
2
3
6
0
0
0
6
6
0
4
0
0
1
0
6
0
0
6
6
6
0
3
0
3
3
0
1
6
6
0
6
0
3
1
4
0
1
2
4
0
4
1
1
0
0
0
0
0
0
6
0
4
4
0
0
6
0
1
0
0
0
6
0
1
3
1
6
3
6
0
0
4
1
0
5
0
4
0
0
3
0
0
6
0
0
5
0
0
3
0
2
0
0
0
0
4
2
0
3
0
0
4
1
0
0
0
0
3
0
6
4
6
0
4
0
0
0
6
0
4
6
6
1
0
6
6
5
0
0
0
3
6
0
0
3
0
4
2
4
3
0
6
0
2
0
0
3
6
0
0
6
6
1
1
6
0
0
0
1
3
0
6
6
2
1
2
0
1
4
2
0
1
6
0
0
0
0
1
2
3
0
6
1
1
6
4
0
1
6
0
3
4
0
4
0
0
3
6
0
1
1
6
6
4
1
0
6
0
0
6
0
0
6
0
1
4
4
0
0
0
0
0
0
0
0
0
1
0
6
3
0
6
6
0
6
6
3
1
2
4
3
0
4
6
2
1
1
0
0
0
4
0
0
1
0
0
0
1
0
0
4
0
6
4
0
0
0
0
6
0
3
5
0
6
0
4
1
1
3
1
1
0
0
0
4
0
6
4
0
3
6
1
4
6
0
3
6
0
0
1
0
0
0
1
0
6
0
6
2
0
0
0
6
0
0
3
1
0
0
2
6
0
6
1
1
6
6
1
6
3
1
1
0
4
0
6
0
0
0
0
3
0
0
0
0
0
6
4
0
4
6
2
6
2
0
1
0
0
0
0
0
0
6
0
0
6
0
3
6
1
6
0
0
0
0
1
0
0
0
5
6
0
0
6
0
2
5
0
4
0
6
1
1
6
0
0
3
0
0
0
4
0
3
0
0
6
0
0
6
6
0
1
3
0
0
0
0
0
0
1
6
0
0
1
6
0
0
0
2
4
5
3
0
0
0
6
1
0
0
3
6
0
4
0
6
6
2
2
0
0
0
5
4
0
0
0
0
6
1
0
0
2
0
0
0
6
0
4
5
4
1
4
1
6
1
0
3
0
0
3
0
1
0
5
6
6
6
6
0
0
1
0
1
0
5
0
6
6
3
0
6
2
0
6
0
6
6
6
0
0
0
0
0
3
1
0
0
3
3
0
6
0
0
1
6
0
5
2
0
0
0
4
0
4
0
1
4
0
0
6
6
4
2
0
2
6
4
0
0
6
3
3
0
1
0
5
6
0
1
0
0
1
6
4
0
0
1
6
0
4
0
6
6
1
0
0
0
0
0
2
0
4
4
0
6
5
1
1
2
4
6
0
0
0
6
0
3
3
1
0
6
0
6
0
0
0
6
6
1
0
6
5
0
6
0
4
0
3
0
0
1
0
0
6
1
6
6
0
0
4
4
0
0
6
0
6
0
0
0
1
0
2
4
1
0
0
3
0
1
0
1
4
0
0
0
0
1
0
0
0
0
0
0
0
4
6
2
4
0
0
1
6
6
6
5
4
6
6
6
0
0
1
1
2
6
0
6
6
0
4
2
5
2
2
6
3
6
6
6
6
0
1
0
0
0
4
0
1
0
0
6
0
0
0
0
0
0
1
0
1
1
0
0
6
6
1
6
1
4
0
0
0
0
0
0
6
0
2
1
3
0
0
5
0
6
0
0
0
0
4
0
6
0
0
4
0
0
0
0
1
0
2
1
0
6
6
2
6
0
0
6
2
2
2
1
2
0
0
4
0
5
0
0
4
3
6
6
0
0
0
0
6
4
0
0
4
0
0
1
0
1
6
6
0
4
0
6
1
0
2
0
1
0
5
0
2
0
0
0
0
0
0
0
0
6
3
0
0
3
0
4
4
0
0
6
5
0
4
6
1
6
6
0
0
0
0
0
0
3
0
0
0
0
6
0
0
0
3
3
0
1
0
6
6
0
0
0
0
0
3
0
2
0
1
0
4
0
2
1
6
1
5
6
2
2
0
3
1
4
6
5
0
6
0
0
0
0
0
1
6
0
6
0
4
6
0
6
0
6
4
0
3
0
0
1
2
0
3
0
0
0
0
0
0
0
6
3
1
0
0
4
1
3
1
6
4
0
0
6
6
6
0
6
1
3
0
0
5
0
6
0
0
2
3
0
1
0
0
6
0
1
1
0
3
4
2
0
0
2
0
0
0
4
6
0
0
6
6
4
6
1
6
2
5
0
1
3
0
3
2
6
6
4
0
0
0
6
3
0
0
0
5
1
6
1
1
0
0
6
0
0
0
0
6
6
0
0
0
0
0
0
0
3
2
4
0
5
0
1
1
4
0
0
3
1
6
1
4
4
0
0
1
6
0
0
0
0
6
2
0
0
1
0
0
0
1
1
1
0
0
3
2
0
4
1
5
6
2
0
0
6
1
0
0
0
0
1
0
1
6
0
0
0
3
0
0
2
0
5
0
6
0
1
2
4
0
6
6
0
0
0
4
0
0
0
0
0
5
0
6
0
6
6
2
0
4
0
0
4
0
0
5
0
0
4
0
6
0
6
4
0
0
5
4
0
0
0
0
0
6
0
0
6
3
1
3
0
6
0
6
0
0
1
0
3
5
4
1
2
0
0
0
0
5
4
4
0
3
6
0
1
3
4
5
0
1
6
0
0
5
3
1
0
0
0
4
6
4
1
0
0
4
0
6
0
4
4
0
6
5
0
3
0
0
0
4
5
0
0
0
3
0
6
2
0
1
0
0
1
5
0
4
3
3
6
0
0
1
5
0
4
6
6
0
6
0
2
1
6
0
0
6
0
1
6
0
6
0
3
0
0
0
4
1
6
6
0
0
0
0
1
0
1
0
0
0
2
6
1
0
0
1
6
6
0
0
0
0
4
6
6
6
0
0
3
2
0
5
1
6
0
6
0
6
4
0
0
0
0
0
1
1
0
0
3
4
0
6
0
6
0
0
2
3
3
0
0
3
6
0
2
1
6
0
0
0
3
4
0
1
6
1
0
4
0
0
0
0
0
1
4
0
1
6
0
0
6
1
0
0
0
4
0
0
1
1
0
1
2
1
0
6
6
5
0
0
2
5
0
6
0
6
0
0
6
6
6
0
1
0
0
0
6
4
6
0
0
2
0
2
0
6
4
0
6
0
0
3
0
0
2
0
0
4
0
4
0
6
0
0
6
6
0
0
0
0
6
4
1
0
6
0
3
4
6
0
6
3
6
0
6
0
4
0
0
2
0
6
6
0
6
5
0
4
0
6
1
0
1
0
0
6
0
0
0
0
1
6
4
4
2
4
0
2
6
4
6
2
3
0
1
0
1
0
1
0
6
6
6
4
4
3
6
6
0
0
1
0
0
0
0
1
0
6
0
6
6
4
6
0
0
0
6
0
6
4
0
0
0
0
0
0
0
1
6
0
0
4
4
3
0
6
0
5
6
1
0
1
0
0
6
0
0
0
0
0
3
1
4
0
0
6
4
6
0
3
0
0
4
1
0
0
4
0
0
3
0
1
2
3
5
2
6
6
1
6
0
0
5
0
0
0
0
3
6
4
6
0
4
0
6
0
0
0
0
2
0
6
3
0
0
6
0
6
2
6
1
1
6
6
0
6
4
0
0
6
0
0
0
1
2
1
6
0
0
6
6
6
0
0
0
0
1
0
0
0
1
0
0
1
3
0
0
0
6
1
0
0
6
2
2
6
0
0
0
4
6
0
6
4
1
1
6
0
0
0
0
6
0
0
0
0
2
6
0
4
0
0
0
0
1
0
6
0
1
1
0
0
0
0
0
0
1
0
0
0
0
4
3
0
3
6
1
4
0
4
0
6
5
6
0
4
0
4
0
6
0
0
0
4
6
3
0
0
6
1
2
0
1
0
0
3
6
6
0
0
0
0
6
0
0
6
0
4
1
0
0
0
0
0
6
0
0
5
0
1
0
0
3
2
2
6
3
1
0
6
0
3
0
6
1
0
2
6
0
3
1
6
0
0
0
1
0
5
6
2
4
3
0
0
0
0
2
0
5
0
6
0
0
0
6
5
4
0
6
0
0
0
0
3
4
6
1
0
4
0
0
0
0
1
2
0
0
1
0
0
6
1
0
1
0
6
0
0
0
5
6
6
1
0
6
0
3
4
1
0
0
6
0
0
6
0
0
5
5
3
0
0
5
0
0
6
6
0
0
1
6
1
3
6
0
0
3
0
0
0
4
1
6
0
0
0
4
0
0
0
6
5
0
3
0
4
6
1
0
0
1
0
0
6
0
0
0
1
2
0
6
6
0
1
0
6
1
2
0
2
0
6
6
6
3
0
6
0
1
0
0
6
0
3
2
0
6
0
1
0
1
6
3
0
0
0
1
0
6
4
5
2
0
3
4
6
0
1
0
0
5
1
3
6
0
0
0
3
0
0
0
0
0
3
0
0
0
1
0
0
1
0
0
6
6
4
0
6
0
0
0
0
1
1
6
1
6
6
6
0
0
0
6
0
4
0
0
0
5
0
0
6
0
6
6
0
4
0
0
0
0
0
0
0
1
0
0
0
0
0
0
1
6
6
0
0
6
6
5
0
0
6
0
0
0
0
0
3
0
0
1
0
0
2
0
0
0
6
0
3
0
0
5
3
0
1
4
0
4
3
4
1
2
4
0
4
0
0
3
0
0
6
0
2
0
0
0
6
3
0
2
6
6
0
4
1
1
4
6
1
0
0
0
6
4
0
0
0
6
1
0
1
6
0
0
1
1
0
6
5
4
4
6
4
6
5
0
4
0
0
3
0
0
0
0
0
0
0
0
0
6
2
0
0
6
6
0
4
0
0
0
6
0
6
1
3
0
0
0
4
3
0
0
4
0
0
6
4
0
0
4
0
0
4
0
4
0
4
2
0
4
0
0
2
0
2
6
0
1
0
6
0
6
2
6
3
0
0
0
0
4
0
3
6
6
0
0
0
0
0
6
1
6
0
4
0
3
6
0
6
0
0
0
0
5
0
1
3
4
2
6
1
1
6
0
4
0
0
6
3
4
5
0
0
0
1
5
1
0
1
0
6
6
1
1
0
0
5
6
5
0
0
4
0
6
5
2
6
1
1
0
0
4
0
3
0
4
0
4
0
5
6
0
0
4
3
3
1
4
0
1
3
0
0
5
6
0
0
6
1
6
0
6
4
0
3
0
4
6
0
0
6
6
4
1
1
0
4
0
0
0
0
6
1
0
1
0
0
0
6
0
6
0
0
0
1
5
0
0
3
0
0
0
6
1
0
1
0
0
6
6
3
0
6
0
6
0
0
0
0
0
0
1
1
0
0
6
6
6
6
0
0
0
0
0
0
1
0
6
0
0
0
2
0
6
0
5
0
0
1
6
0
1
1
0
0
0
3
0
3
3
0
2
6
1
0
6
0
0
0
0
6
3
6
3
6
0
4
6
6
6
1
1
1
2
6
0
0
3
0
0
1
0
0
0
6
0
0
3
0
0
0
6
4
0
1
5
0
0
6
0
0
0
1
0
0
0
0
0
0
0
0
1
4
1
0
0
0
4
3
4
0
0
2
1
1
0
2
6
0
1
0
0
4
6
1
1
0
0
2
1
0
0
1
1
1
0
0
0
0
5
0
6
4
0
0
6
1
0
5
5
0
0
3
0
5
1
0
0
0
6
0
0
6
6
6
3
0
2
6
0
3
0
0
2
0
2
0
6
0
0
2
0
3
5
0
6
0
3
6
0
0
0
2
0
0
6
0
0
6
0
0
2
6
4
4
6
0
0
6
0
0
0
2
0
6
6
3
0
0
0
6
6
4
0
1
0
0
0
2
0
0
2
5
0
0
0
1
1
0
6
0
0
4
4
2
0
6
1
6
5
6
0
6
0
0
0
1
0
6
0
3
3
6
4
0
3
6
3
1
4
6
6
0
6
0
6
0
0
0
6
1
3
0
6
1
6
0
6
0
1
0
0
6
0
6
6
0
2
2
4
6
4
0
6
0
0
3
0
3
0
0
4
1
5
6
0
3
3
0
6
0
3
4
3
6
6
3
0
4
6
0
6
0
1
6
0
0
0
0
2
1
0
2
0
0
4
0
0
0
0
0
3
2
6
0
6
3
0
0
6
4
0
2
0
0
4
4
6
0
0
1
4
0
6
1
1
5
1
0
0
4
4
0
0
6
6
0
1
3
3
2
5
0
6
0
0
0
0
6
0
1
6
0
0
2
3
1
0
6
6
0
1
0
4
0
6
0
1
6
3
0
6
6
0
1
0
4
4
0
3
5
0
0
0
0
4
0
0
0
3
0
6
2
0
0
6
6
6
0
0
0
3
6
0
1
6
6
0
1
0
2
0
1
0
6
6
0
6
1
0
1
1
0
4
6
0
0
5
1
3
6
1
1
0
4
6
0
0
0
6
6
0
6
2
2
6
0
0
4
0
2
0
0
3
4
3
0
1
0
1
2
0
4
1
6
6
2
0
3
6
1
0
4
5
6
6
6
0
0
0
0
1
4
0
6
4
6
1
1
0
0
6
0
1
0
6
0
6
0
0
0
6
1
0
6
5
0
0
0
0
6
3
0
0
0
1
1
0
1
0
5
0
4
0
0
6
3
0
6
0
0
0
0
6
0
6
6
2
0
4
6
0
1
6
5
3
6
1
0
6
4
0
6
4
4
0
0
1
1
2
4
5
6
0
0
2
2
0
1
3
6
6
6
0
1
0
1
6
0
6
4
1
0
0
0
0
3
0
6
0
6
6
0
1
5
1
0
0
0
4
1
0
0
0
4
0
6
0
4
3
0
4
3
0
0
1
6
0
0
0
1
1
1
1
0
0
0
6
1
4
1
0
0
0
0
4
0
0
0
1
6
0
6
0
4
3
6
1
0
1
0
0
0
0
0
0
5
0
3
6
0
3
1
0
4
1
0
0
6
6
0
0
6
0
1
4
6
3
0
0
3
3
0
0
0
6
3
1
0
0
3
0
0
0
3
4
1
4
6
0
6
0
3
4
1
1
0
3
1
1
6
0
2
1
0
0
0
0
0
6
6
0
0
0
1
0
1
0
6
0
6
0
1
1
6
0
4
6
6
1
4
0
2
6
0
4
0
0
0
0
3
4
0
1
4
6
6
4
6
3
0
0
0
2
1
6
6
0
4
0
3
0
0
0
4
0
0
0
2
0
4
4
5
1
0
0
6
6
2
0
0
1
6
0
1
3
0
1
0
6
4
5
0
0
4
5
0
0
6
0
0
4
0
0
0
0
0
3
0
0
0
6
1
2
6
3
1
6
5
3
3
6
0
6
0
0
2
4
0
4
2
1
0
6
0
6
0
0
5
0
1
0
6
1
0
0
1
3
0
1
0
0
0
6
0
6
4
0
1
6
0
6
1
6
1
0
3
0
5
0
0
4
2
6
0
0
0
4
0
2
4
0
3
0
0
3
3
1
1
3
0
4
0
6
0
2
0
0
0
0
2
1
0
0
4
1
2
0
1
0
0
0
2
1
0
2
0
0
0
6
1
6
0
0
0
0
4
3
0
6
6
0
0
1
4
0
0
0
0
5
6
4
0
3
1
0
0
2
0
1
0
6
0
0
0
0
6
0
0
0
1
0
6
5
4
6
1
0
0
6
2
1
0
2
1
6
1
0
2
0
3
0
3
6
0
0
0
6
1
1
6
6
0
0
0
0
0
0
0
0
0
6
0
0
4
6
6
0
0
0
3
1
0
0
0
2
0
4
5
0
6
0
0
0
0
1
6
0
0
0
0
6
6
0
6
1
4
1
1
5
6
1
3
3
6
0
0
0
0
0
0
0
0
6
2
0
0
0
0
0
0
0
4
0
0
0
3
0
6
6
6
0
6
0
1
1
2
0
0
1
2
4
0
4
0
1
0
0
0
6
2
0
0
0
0
0
1
0
0
1
0
0
0
0
1
0
0
4
6
4
6
6
6
0
3
6
5
3
0
0
6
6
3
0
5
6
6
0
6
1
6
0
0
0
6
1
0
1
0
3
6
0
0
3
0
0
3
6
0
0
0
0
6
0
6
6
2
0
0
0
0
6
0
0
0
3
0
0
0
2
5
1
4
1
0
6
1
0
2
6
0
0
0
0
0
0
1
0
6
0
6
0
0
1
0
1
0
1
0
1
6
0
0
2
1
3
0
6
4
0
4
0
0
6
0
0
0
6
1
6
2
0
0
1
3
3
0
1
1
3
6
1
0
6
3
2
6
1
6
0
1
1
0
0
5
0
0
0
4
1
0
0
5
1
2
4
0
3
0
6
6
4
0
0
4
3
6
6
0
3
0
1
1
2
0
2
0
6
4
0
0
0
2
6
2
3
0
4
2
0
0
6
0
0
0
0
2
0
0
6
0
0
5
1
4
1
6
6
0
6
2
0
6
0
3
0
6
0
0
3
6
3
6
1
0
6
0
6
4
6
6
0
6
0
0
0
1
6
5
6
6
6
3
3
0
4
2
4
0
1
0
0
0
2
6
6
6
0
6
1
2
0
4
0
0
2
6
0
0
3
1
2
1
0
0
0
6
3
3
0
0
1
0
1
3
4
4
0
0
6
0
0
0
0
0
0
0
0
3
4
0
0
0
0
6
6
0
0
0
0
2
6
6
0
1
2
0
0
0
3
3
0
4
4
1
1
0
0
0
4
1
0
2
3
3
2
3
4
0
5
5
0
3
1
0
0
6
4
6
0
0
6
6
6
1
0
0
0
3
6
0
4
6
2
0
1
0
0
2
3
1
2
3
3
6
0
0
0
0
0
2
0
5
0
6
2
2
3
1
0
3
0
4
0
0
6
3
0
3
1
4
0
0
0
0
0
2
0
6
6
0
0
0
1
0
0
0
2
0
0
0
6
1
0
0
0
0
6
0
2
2
0
2
0
0
1
5
6
0
1
1
6
2
1
6
2
2
0
0
6
0
0
6
3
4
0
2
0
4
6
0
3
4
0
6
6
0
0
3
2
6
0
6
1
0
0
0
0
0
0
0
1
0
6
0
0
0
0
0
6
0
0
6
6
0
0
6
5
0
2
6
6
6
1
6
4
0
6
6
6
6
6
0
0
6
0
3
4
1
0
0
0
2
0
1
0
4
6
1
6
0
0
2
0
6
5
0
6
5
0
0
3
0
0
0
1
6
0
0
1
1
3
0
6
0
4
0
5
6
3
0
0
3
0
0
0
4
0
0
0
0
3
0
0
0
1
0
0
3
0
2
3
0
0
1
1
0
0
0
0
0
0
0
0
2
0
6
0
0
3
0
6
4
4
6
0
3
1
0
0
6
0
1
6
0
1
0
0
1
3
6
6
6
0
3
1
0
0
0
0
0
1
3
6
4
3
1
0
1
4
1
0
0
0
1
0
0
0
2
6
4
5
3
1
0
6
3
2
0
0
0
0
0
0
0
0
6
0
0
6
0
0
1
3
0
1
6
6
0
0
2
5
0
0
6
0
6
0
6
0
0
3
0
0
6
3
0
0
0
6
0
4
2
0
0
6
2
2
0
0
6
2
3
1
5
0
1
0
0
4
0
1
0
3
1
0
6
2
6
0
0
0
3
6
0
5
6
5
0
2
6
0
0
0
0
1
1
6
5
0
0
6
0
3
0
6
0
0
1
3
0
0
1
0
0
0
0
6
5
0
3
0
6
0
6
0
0
0
2
0
0
0
0
5
0
0
1
6
6
3
6
0
0
1
6
1
4
0
2
0
0
6
3
0
0
4
1
2
6
5
6
0
6
1
4
0
0
0
0
0
1
1
6
0
6
0
6
3
6
0
1
6
0
6
0
0
0
4
0
1
3
1
1
0
0
3
4
0
6
1
2
0
6
6
6
0
0
1
4
1
1
0
1
0
0
0
6
0
6
6
0
4
5
0
1
0
0
3
0
2
4
0
1
0
0
0
2
0
0
4
0
0
1
0
0
0
0
5
0
6
5
0
1
0
1
0
0
5
0
1
4
0
6
0
2
1
4
1
6
3
6
0
1
0
0
0
6
0
6
4
3
2
0
6
0
6
0
0
4
0
0
0
0
0
0
0
6
4
0
0
0
0
0
0
6
6
6
6
0
0
0
0
4
0
0
2
0
3
0
0
0
0
4
0
0
0
4
4
0
0
1
0
0
1
6
0
6
0
0
0
0
0
6
3
0
0
0
0
6
1
5
0
3
6
0
0
4
0
3
6
3
0
0
0
6
0
0
6
4
1
6
6
3
0
0
2
0
0
3
0
6
4
4
0
0
0
0
6
4
0
0
3
6
0
4
0
3
0
0
0
5
6
3
4
6
0
0
0
6
0
6
1
1
1
5
0
0
0
0
0
6
2
0
1
0
1
0
3
0
2
2
0
6
0
6
0
0
0
0
0
6
0
6
3
0
2
6
0
1
6
0
0
1
2
0
6
0
0
0
0
2
6
0
0
3
2
1
0
6
0
6
0
6
0
0
4
6
0
0
6
4
0
5
1
0
1
1
4
0
0
0
0
0
0
1
0
2
0
3
0
0
0
6
3
0
0
3
6
0
0
0
6
4
6
0
4
3
1
0
0
0
0
3
3
1
0
6
1
1
0
0
6
4
4
6
0
6
1
0
1
0
0
0
1
0
0
0
4
0
0
3
1
0
6
3
6
0
0
0
3
0
0
0
0
4
0
0
0
6
5
6
0
1
4
1
0
1
0
0
0
1
0
1
1
6
1
0
1
6
1
2
0
0
1
0
2
6
0
6
0
0
1
3
0
0
0
6
6
0
6
0
0
0
0
1
1
2
4
6
3
0
1
0
0
0
4
6
1
0
0
0
2
2
0
0
2
4
0
1
6
4
1
6
0
4
1
3
1
6
3
0
6
1
0
0
6
0
3
4
0
1
0
6
0
1
0
1
5
0
6
1
4
6
4
0
3
0
0
0
2
0
6
0
4
3
0
2
0
0
4
0
0
3
0
1
2
2
2
4
1
6
0
0
6
0
0
1
0
0
1
0
1
0
4
6
6
0
1
0
0
1
2
0
0
6
0
0
4
6
3
0
0
0
0
0
0
6
4
0
4
6
0
0
0
3
0
0
1
0
0
0
6
0
2
6
0
2
0
1
0
0
4
3
4
0
0
4
6
6
0
2
0
2
4
4
0
6
4
0
6
0
5
0
4
0
0
0
5
6
0
0
5
0
0
3
0
6
0
4
4
0
5
2
0
0
0
0
0
0
0
0
0
6
6
6
6
0
2
6
6
1
0
0
6
1
1
0
6
4
6
0
0
0
0
5
0
1
0
0
0
4
0
0
0
0
0
6
0
0
0
2
6
2
0
0
4
0
4
6
0
0
0
0
0
0
4
0
6
0
0
1
0
1
1
6
0
6
0
0
0
0
0
6
0
0
0
0
0
0
0
0
1
1
0
0
6
6
0
6
0
0
3
6
2
0
0
0
0
0
0
0
6
6
0
0
0
6
6
2
6
6
0
0
0
2
2
0
6
0
0
6
4
6
6
0
6
5
2
6
6
5
0
0
0
6
6
4
0
6
6
0
0
6
1
0
0
0
1
0
5
2
2
4
1
0
1
6
6
2
0
0
3
0
0
3
0
0
0
0
5
6
0
6
6
0
0
6
0
0
0
6
0
3
0
0
4
0
0
1
0
0
0
1
0
0
0
0
0
0
4
6
0
6
1
6
6
0
0
6
1
1
0
0
6
0
0
2
6
3
6
0
0
6
0
0
1
0
6
4
2
0
1
0
1
6
0
4
6
0
0
3
4
0
4
0
0
0
0
0
6
0
1
0
0
0
0
0
4
0
0
6
4
1
4
0
0
6
3
6
6
3
6
5
6
2
4
3
1
0
0
0
0
0
0
0
0
6
4
2
6
6
0
0
4
0
0
0
2
0
0
1
4
0
4
0
0
6
3
2
2
0
0
0
0
0
6
0
0
4
0
1
0
6
3
1
0
6
0
6
2
2
0
0
0
4
5
1
0
5
2
0
0
1
0
6
0
0
5
0
2
1
6
0
0
0
6
0
0
1
0
6
0
6
0
0
3
0
6
3
3
2
0
2
0
6
6
3
0
4
6
0
6
1
6
0
0
0
0
6
2
0
0
3
0
6
3
0
0
2
6
0
1
1
4
0
0
6
0
6
0
6
0
3
3
0
6
0
4
1
6
6
6
1
0
0
6
0
4
0
1
3
0
0
1
0
6
1
4
0
1
0
6
4
4
0
1
0
0
3
4
1
0
4
4
1
4
1
6
0
3
0
4
0
6
0
1
0
0
5
0
0
3
2
6
6
0
6
0
1
1
1
0
0
0
0
1
0
3
0
1
0
6
0
0
6
6
2
0
0
0
0
0
0
6
0
6
0
0
0
0
5
6
3
6
6
0
6
4
5
0
1
0
0
0
0
6
6
5
6
0
5
0
4
0
3
0
0
0
3
3
0
0
0
6
6
0
0
6
1
6
3
0
0
0
0
1
0
3
6
0
3
6
0
0
0
0
3
0
1
0
1
5
1
0
6
1
2
0
0
0
0
4
1
0
0
0
0
3
0
0
0
0
6
3
4
4
1
1
6
3
3
1
2
2
2
0
1
6
6
3
6
3
3
1
6
6
2
6
1
4
0
6
2
6
4
0
0
1
1
0
2
6
1
6
6
6
4
6
1
0
0
5
4
0
0
6
1
0
0
0
3
3
3
3
3
6
0
0
0
1
0
0
5
0
0
0
3
3
0
0
1
4
0
1
6
3
4
2
1
0
3
0
0
0
3
0
3
0
6
0
6
4
5
4
0
0
5
6
6
6
4
0
6
0
0
4
2
1
0
1
0
0
0
0
0
6
1
6
0
2
0
0
1
4
4
0
6
0
0
1
6
6
0
0
0
0
0
6
6
0
0
0
0
0
0
1
3
0
6
6
0
0
0
6
0
6
0
0
6
3
0
1
2
6
0
0
5
6
6
0
0
0
1
6
3
0
0
1
6
3
0
0
0
0
0
0
0
1
5
0
0
2
0
0
0
4
1
6
0
0
0
0
0
0
1
0
1
4
6
2
2
6
0
0
2
1
0
4
0
6
6
0
3
6
6
4
0
1
0
0
3
3
0
0
6
3
0
1
4
0
3
0
0
3
0
0
0
1
0
0
0
1
0
0
0
1
0
0
0
6
0
4
3
4
1
4
0
6
4
4
1
1
4
2
4
0
1
0
1
3
0
4
0
6
6
0
2
4
0
3
3
0
0
6
6
0
6
6
0
3
0
2
0
6
0
2
0
6
4
0
4
6
3
0
0
3
0
0
0
0
1
0
6
3
6
6
6
1
0
3
0
0
5
4
4
0
0
0
0
0
6
0
0
0
3
0
0
0
0
0
1
0
0
1
0
0
2
1
0
0
0
0
6
0
0
6
0
4
3
0
0
0
0
0
0
6
4
1
0
3
0
4
0
4
0
4
0
6
0
1
0
0
0
0
0
0
1
4
0
6
0
6
0
4
4
0
0
0
0
4
6
0
1
0
0
6
0
6
6
0
4
5
1
0
4
6
0
0
0
0
1
1
0
0
1
1
6
0
6
0
4
1
0
0
6
0
2
0
6
6
0
1
6
0
0
0
0
0
6
1
0
0
6
0
6
0
4
3
0
5
0
2
0
5
0
0
0
2
1
0
2
4
0
3
0
0
6
0
0
0
6
0
1
0
0
0
0
6
6
0
0
2
0
2
0
3
0
3
2
6
6
0
2
0
0
0
4
4
6
1
0
0
2
0
0
0
0
0
0
5
0
0
0
4
1
1
4
1
4
1
0
6
6
1
0
3
2
6
3
6
0
5
6
6
0
0
0
0
6
2
0
0
1
0
4
4
0
0
0
0
6
0
0
6
3
0
1
0
6
5
0
6
1
0
1
0
6
0
3
4
1
6
0
3
0
1
0
6
0
0
4
4
0
0
6
0
3
4
6
0
2
0
0
0
0
4
6
0
0
1
0
3
0
1
6
0
0
0
0
0
6
1
6
6
0
6
0
1
0
6
0
0
0
3
0
0
0
0
4
6
4
0
6
3
0
5
0
0
1
6
0
6
0
0
0
0
0
0
0
1
0
0
0
4
1
2
4
0
0
5
1
6
6
6
1
5
0
0
4
6
6
4
2
0
5
3
6
0
0
6
0
4
2
6
0
1
0
0
6
1
6
6
6
0
0
0
0
0
0
6
4
6
4
0
2
0
3
0
1
0
6
0
3
0
0
6
0
3
0
5
0
0
1
0
0
0
6
0
6
0
6
0
2
6
0
6
2
0
0
0
1
4
0
4
4
0
3
0
0
1
0
6
6
6
0
4
4
0
4
0
0
4
0
1
1
5
1
6
6
0
2
4
1
6
0
3
0
0
0
1
3
1
4
0
0
5
0
0
6
0
1
0
0
6
2
0
0
6
1
0
4
4
3
0
6
0
0
5
0
1
0
3
0
1
1
4
0
1
6
2
3
4
5
0
0
4
0
0
3
3
6
0
0
0
5
6
0
0
0
0
0
0
3
6
0
5
0
0
0
4
0
4
1
4
1
3
1
0
0
0
0
3
3
4
6
0
0
3
0
0
0
0
0
4
0
0
6
2
6
0
0
0
2
0
0
6
0
0
0
0
6
0
1
0
0
2
0
6
6
6
6
6
4
0
6
0
4
4
0
0
0
1
4
0
0
3
0
0
1
2
0
6
0
3
6
0
0
0
6
0
3
0
0
0
0
6
0
4
4
0
0
1
0
0
6
3
0
1
6
0
1
1
0
6
1
0
0
6
4
6
6
1
0
0
6
0
6
2
6
5
0
5
1
1
6
0
0
3
1
3
0
6
1
3
0
4
0
0
0
1
6
4
0
6
2
6
1
0
0
0
4
0
0
0
1
0
6
6
3
5
1
6
6
0
4
0
0
0
0
0
4
0
2
6
2
4
0
2
4
6
6
3
6
0
0
0
0
1
0
6
5
0
0
1
3
0
5
0
0
1
0
6
0
0
1
5
1
2
0
1
0
1
6
6
0
1
0
0
4
0
0
0
6
0
1
0
1
0
0
1
2
2
0
0
0
3
0
6
0
0
0
0
0
0
1
1
6
3
4
6
6
0
0
4
0
0
0
3
1
1
6
3
6
6
0
6
3
2
0
6
0
1
1
4
0
0
1
0
6
0
4
0
0
6
0
0
0
4
6
0
6
4
0
3
6
0
1
6
3
3
3
1
0
0
2
6
2
0
0
0
4
1
5
0
1
1
1
0
5
6
4
2
6
0
4
0
0
0
4
6
1
1
0
0
2
3
0
0
1
0
0
6
6
5
0
0
6
0
0
0
6
2
1
0
6
0
1
0
6
1
0
0
4
3
0
3
6
6
3
4
0
0
0
0
5
0
0
0
4
4
0
6
1
0
6
4
6
0
4
3
0
2
1
6
3
0
0
1
0
0
0
1
6
0
0
0
1
5
1
6
3
1
6
2
0
6
5
0
2
4
0
2
0
6
0
6
4
0
0
0
0
6
4
0
3
0
0
0
4
6
1
0
0
0
1
6
0
1
1
0
0
0
0
3
6
2
0
4
1
5
0
1
3
5
0
2
5
4
6
1
6
0
0
3
4
1
1
0
6
0
0
0
1
0
1
0
2
0
0
6
0
6
0
1
0
6
0
0
3
0
0
3
0
0
3
4
0
2
1
6
3
4
0
0
0
6
1
0
2
2
4
3
6
4
0
0
3
3
0
0
0
0
3
4
2
6
6
1
0
0
0
0
6
6
0
0
0
4
4
0
0
1
0
0
2
1
0
6
0
0
1
0
1
0
1
0
0
6
3
6
3
0
6
3
0
0
3
1
0
0
6
4
2
0
0
1
0
0
4
0
0
0
4
3
0
4
6
3
5
0
0
6
1
0
1
0
0
2
6
3
1
1
0
0
0
1
0
6
5
3
1
5
6
0
1
0
0
0
6
0
0
6
2
0
4
6
0
5
3
0
6
0
4
0
0
6
1
1
6
1
4
4
6
0
0
2
0
1
2
5
0
4
6
0
6
6
1
6
6
0
0
0
0
3
4
6
0
0
0
0
0
1
1
2
2
0
2
5
4
2
6
2
6
0
0
0
4
0
0
6
6
2
0
0
6
0
2
0
4
0
0
0
0
0
1
0
3
1
0
0
6
0
6
0
0
0
6
6
2
4
1
0
0
0
0
2
6
6
1
3
0
0
6
6
0
3
0
1
0
6
0
4
0
6
6
6
0
0
6
0
0
1
0
0
0
0
0
6
6
4
1
3
3
3
4
2
0
4
0
3
6
6
6
0
6
0
6
0
0
1
3
1
0
6
0
4
4
0
6
6
0
6
6
0
2
0
0
0
0
0
4
6
1
0
0
1
0
4
6
1
3
0
4
0
0
0
0
6
2
4
0
6
0
2
6
0
0
1
0
1
4
0
6
3
2
6
0
1
6
0
0
0
0
0
6
1
3
0
2
1
1
1
4
0
0
6
4
6
0
3
0
4
2
0
4
6
6
0
3
0
0
4
0
6
1
3
0
6
3
6
0
4
0
6
6
6
0
0
4
1
1
0
2
0
0
6
0
1
6
0
6
6
0
0
0
2
0
0
0
0
6
4
0
4
0
0
2
0
6
0
0
0
0
0
1
3
6
2
0
6
4
0
5
0
0
4
0
0
6
0
0
2
1
6
4
0
6
6
0
2
0
4
3
6
0
0
0
6
1
0
2
0
2
0
2
1
4
1
6
4
0
2
6
6
0
6
0
1
0
6
1
4
0
3
3
4
0
3
0
0
6
0
0
3
0
0
1
0
3
3
5
6
0
6
0
2
2
0
0
0
6
6
3
6
1
3
2
0
6
0
0
5
0
1
6
0
4
3
6
0
1
4
0
0
3
0
6
3
0
0
3
0
0
1
0
3
1
1
0
0
6
0
6
0
1
0
6
6
0
6
6
0
0
0
0
4
0
0
0
0
5
6
0
6
0
6
4
1
0
3
1
0
0
0
3
0
0
0
4
6
6
0
4
0
0
0
0
3
0
6
1
0
1
2
5
0
6
6
0
5
0
3
0
5
3
3
6
0
5
1
1
0
6
4
0
0
0
0
6
5
2
5
0
3
1
0
0
0
4
3
4
2
1
5
1
6
6
1
0
0
0
3
0
6
6
6
0
0
0
6
2
0
3
2
4
0
0
0
6
0
0
0
6
0
0
0
0
0
0
0
0
6
6
0
6
0
0
0
0
0
6
6
0
0
1
2
0
1
3
6
0
0
6
0
0
1
5
0
6
0
4
0
6
3
4
2
6
0
1
6
0
6
0
1
0
1
1
1
6
6
4
0
0
0
0
6
1
0
6
1
4
0
6
0
1
0
0
2
0
0
0
0
0
1
0
3
0
3
1
1
0
3
0
6
0
1
6
0
0
6
0
0
6
6
2
2
4
0
1
0
6
3
6
1
3
4
5
6
6
0
6
0
0
0
0
0
0
0
3
0
0
6
1
1
3
2
0
0
6
1
0
0
0
0
6
0
6
6
0
1
0
1
6
0
0
1
0
0
0
1
4
0
0
6
0
0
0
0
0
1
0
0
0
0
0
0
1
0
6
0
0
0
0
0
6
6
3
3
0
0
1
5
2
0
3
0
0
0
1
0
0
6
6
2
4
0
0
1
2
1
0
0
0
6
6
0
0
0
0
6
0
5
0
0
2
0
1
0
1
6
0
6
3
0
5
0
0
0
4
5
1
0
0
6
0
0
0
3
3
0
1
4
0
0
0
0
6
0
0
1
0
1
6
3
0
1
0
0
1
0
1
0
0
6
1
6
4
0
0
5
6
2
0
0
0
6
0
0
0
1
6
0
3
0
0
0
0
1
0
6
4
3
2
0
4
0
1
4
0
0
2
6
0
6
0
1
3
0
0
1
0
0
1
0
0
6
6
1
0
2
0
4
3
0
6
0
3
0
0
0
2
4
6
6
6
0
0
1
6
0
2
0
2
6
0
0
6
0
0
0
4
0
0
3
6
6
0
6
0
3
3
0
4
3
0
0
0
6
0
6
4
6
0
0
6
0
0
6
4
3
0
2
6
1
4
0
0
4
0
6
1
0
0
0
1
6
3
0
0
0
1
3
0
0
6
0
4
0
0
0
0
6
0
0
1
0
0
0
6
6
0
0
1
6
0
0
5
6
6
0
0
0
3
2
1
5
0
0
0
6
0
4
0
4
0
0
0
0
0
0
0
0
0
0
0
6
1
0
0
0
0
0
0
0
4
2
6
0
3
5
6
0
5
0
3
0
1
6
1
6
0
0
0
6
1
0
6
0
0
0
4
1
0
6
5
4
0
0
4
0
0
0
0
0
0
2
0
0
0
6
0
0
6
2
6
6
2
0
1
6
0
5
6
0
0
1
0
0
0
1
0
0
1
0
0
4
0
0
0
0
0
0
0
6
1
0
0
3
1
0
5
1
3
1
0
3
0
1
0
0
0
1
5
0
0
3
4
0
6
6
6
0
0
1
4
6
6
0
0
1
0
2
0
1
0
1
0
6
0
1
4
0
0
0
1
6
1
4
0
6
1
4
0
0
6
0
6
4
1
0
0
0
2
0
6
0
1
1
1
0
0
4
2
0
1
6
0
2
0
0
5
6
3
4
0
0
4
4
0
1
0
0
0
1
4
6
0
0
0
0
0
3
0
3
6
0
4
0
0
5
0
0
0
0
6
1
0
0
1
1
6
2
0
1
0
1
0
6
3
0
6
0
0
6
2
1
0
4
0
0
6
0
4
0
0
0
1
4
1
0
6
0
0
0
1
6
1
6
0
1
6
0
1
0
0
1
0
0
0
0
0
1
0
0
0
1
2
3
6
0
0
0
0
0
6
6
1
6
6
2
6
4
6
0
6
1
2
6
0
3
4
6
1
0
0
0
0
0
2
0
0
0
0
0
6
6
3
0
3
1
0
0
5
0
0
0
3
4
0
3
6
4
3
0
6
2
6
0
1
1
0
3
1
0
1
0
0
0
0
0
0
6
0
0
6
0
0
0
0
0
0
6
0
2
1
0
1
5
0
2
2
4
0
1
0
0
0
0
0
0
0
6
2
2
4
6
6
0
1
1
3
0
0
0
0
1
6
0
6
0
6
0
0
6
0
1
0
2
2
0
6
4
0
0
0
0
0
6
0
1
0
3
0
3
0
0
3
1
0
1
0
0
0
3
0
3
6
6
0
6
3
0
3
0
0
6
0
0
6
0
0
0
6
0
6
0
0
6
6
6
0
0
0
0
0
1
6
4
0
0
0
0
4
3
1
0
2
6
6
0
0
6
0
0
0
1
1
2
3
0
4
0
0
0
0
3
4
3
0
0
6
6
0
2
0
0
1
2
0
5
2
0
0
1
6
0
6
1
6
4
6
0
6
0
6
6
6
0
0
6
4
1
6
0
6
0
0
6
6
0
0
2
0
0
6
4
4
2
1
0
6
6
4
0
0
1
0
0
6
1
0
6
2
0
6
0
2
0
0
1
6
2
6
1
3
6
6
0
6
6
0
0
5
1
0
0
0
1
0
0
2
0
2
4
6
6
1
0
0
4
3
6
0
0
0
0
0
3
4
1
4
0
0
0
1
1
0
0
0
0
6
6
0
0
1
0
6
3
0
1
3
0
0
0
0
6
0
6
0
0
1
0
6
0
6
0
0
1
0
5
0
1
0
0
0
5
6
3
1
6
6
0
1
6
6
0
0
6
0
5
2
0
1
0
1
5
0
0
0
1
4
0
0
1
0
4
6
6
6
0
0
1
0
0
0
4
0
6
6
4
3
4
0
0
1
6
0
0
4
4
6
0
0
0
0
4
0
6
0
0
0
0
3
4
4
1
3
2
6
6
0
0
6
4
1
6
4
0
0
0
0
6
0
4
0
3
0
5
6
1
0
0
0
3
0
5
0
1
0
0
6
6
0
0
0
1
0
3
2
1
3
4
2
6
6
0
0
0
0
0
6
5
0
0
0
5
0
6
4
0
0
0
6
0
0
0
4
3
0
0
5
0
0
0
6
1
1
2
3
0
0
3
1
2
3
3
1
0
5
1
0
3
6
0
0
0
0
0
5
6
0
1
1
0
2
4
4
0
0
0
0
0
3
6
0
6
3
6
0
6
0
1
6
0
0
0
1
0
6
0
0
3
6
2
0
1
0
0
0
1
4
6
6
0
6
0
0
0
1
1
0
0
5
0
6
0
0
0
6
4
0
1
0
0
1
2
6
0
0
1
0
6
6
2
0
0
0
2
0
3
2
6
0
0
0
0
0
0
0
0
0
2
0
1
1
6
0
0
0
0
0
0
5
6
1
3
0
0
1
3
6
0
6
4
0
0
1
1
0
1
4
6
0
6
0
3
0
6
6
0
1
6
3
4
1
6
6
0
0
6
6
1
0
0
0
4
0
0
0
0
1
0
6
4
6
1
0
0
3
1
1
0
0
4
0
6
6
0
0
0
3
0
4
3
4
0
6
1
6
4
6
5
1
2
4
4
1
6
0
1
6
0
6
6
6
0
0
6
0
2
3
3
6
6
0
0
0
0
4
6
6
1
0
1
0
5
0
1
6
0
1
3
5
0
6
0
1
6
6
4
0
0
0
4
0
0
6
0
0
5
0
0
0
1
6
0
0
2
0
2
6
6
0
6
3
1
0
5
0
0
0
6
0
2
1
1
4
0
6
6
0
0
0
0
0
2
1
0
3
1
0
5
2
0
0
3
6
0
3
0
0
0
5
1
0
2
1
6
3
1
6
1
2
0
6
0
1
0
2
4
0
1
6
1
0
3
0
0
0
0
0
0
0
1
3
3
0
0
3
6
0
0
0
2
0
1
1
3
0
0
0
2
0
0
0
5
0
0
3
1
6
0
6
0
0
0
3
0
1
0
6
3
0
4
6
0
0
0
6
6
5
6
5
0
0
4
6
3
0
2
0
1
0
3
6
0
6
4
0
0
0
6
0
4
0
1
0
0
2
6
6
4
6
0
1
6
0
2
3
0
1
0
6
0
0
0
3
0
3
0
0
1
1
4
1
0
1
6
2
6
0
0
6
0
0
0
6
0
0
0
0
4
6
0
0
0
6
6
6
0
6
1
0
6
6
1
0
0
6
0
4
0
0
0
0
0
1
4
6
6
0
0
1
0
4
1
0
0
3
2
0
1
0
6
6
0
6
0
0
6
6
0
1
0
1
6
4
6
0
1
1
0
6
2
1
0
2
6
0
0
2
0
5
0
1
6
0
5
1
0
6
0
2
0
6
6
0
0
0
0
0
0
1
4
0
0
0
0
1
0
0
0
0
6
0
0
1
0
0
0
3
0
0
0
6
4
3
1
0
1
6
4
3
0
1
0
0
0
2
3
6
4
0
0
0
0
6
3
1
1
0
0
1
2
0
0
5
0
2
4
0
4
0
0
6
1
4
1
0
3
0
0
0
0
0
0
4
0
5
1
0
6
0
2
1
0
6
0
6
2
2
4
0
0
2
3
6
1
0
6
0
5
2
0
0
1
0
6
0
0
5
5
0
2
0
0
3
0
2
0
0
6
0
6
0
0
0
4
1
3
0
6
6
6
3
0
0
0
0
6
0
0
0
1
1
0
0
3
0
6
0
0
0
6
0
6
0
3
6
0
0
0
0
4
4
0
0
1
0
0
6
4
0
0
1
4
0
3
6
2
0
4
2
0
5
4
0
4
0
5
1
2
0
0
2
0
6
1
6
6
6
3
1
6
0
3
6
6
0
0
5
0
6
0
2
0
3
0
0
1
0
3
0
0
0
0
0
0
6
3
0
1
1
0
6
0
0
4
6
6
0
6
1
0
0
2
0
0
0
5
0
6
6
0
0
4
0
0
6
0
5
6
1
0
0
3
0
0
1
2
4
6
0
6
6
2
4
0
1
5
3
0
3
0
0
1
1
0
0
6
1
6
5
1
6
0
0
0
0
0
0
0
1
0
6
0
0
6
0
0
0
0
6
6
6
1
0
0
6
1
0
3
0
0
0
1
0
5
6
0
3
2
1
0
6
6
5
5
0
0
5
0
0
0
0
0
1
0
0
3
0
5
3
3
0
6
4
4
4
4
0
0
3
0
0
2
0
0
0
1
6
4
6
6
0
0
0
6
0
0
0
0
0
0
0
6
1
0
0
0
0
3
0
3
6
0
0
0
3
0
0
0
4
0
6
0
0
0
3
0
4
4
6
1
5
5
0
3
6
4
0
0
4
6
0
3
0
0
0
0
4
1
0
2
6
6
4
6
0
1
0
0
3
0
3
0
0
0
0
6
3
4
1
1
0
6
0
6
0
0
4
4
0
0
3
6
0
0
3
0
0
2
3
0
0
2
0
0
1
2
0
1
0
0
0
6
6
0
0
1
4
0
3
3
0
0
6
0
0
6
6
0
0
3
0
5
0
4
0
0
1
1
0
0
0
0
0
6
2
0
2
6
4
0
0
3
0
0
1
0
0
6
0
0
0
0
0
6
6
0
6
1
1
1
0
6
2
0
0
6
0
6
1
1
6
0
1
4
3
6
1
0
6
1
1
0
0
1
0
0
6
6
3
2
3
5
1
0
0
6
0
0
1
6
6
0
6
6
0
6
2
1
3
2
0
6
0
6
0
0
3
6
4
0
1
6
0
0
0
6
0
6
4
6
6
6
0
0
1
0
3
6
0
0
1
6
0
0
1
4
0
4
0
0
3
2
6
0
6
6
2
0
0
1
1
0
0
2
0
5
5
4
3
1
0
0
1
0
6
6
6
2
6
0
0
0
1
3
5
0
6
6
6
0
2
0
6
4
3
6
5
1
1
0
0
0
0
0
1
0
0
6
0
0
6
3
0
6
0
0
4
4
3
0
6
0
3
0
0
0
1
0
0
0
2
1
4
0
0
0
6
5
3
0
0
0
6
4
6
0
0
4
0
3
6
0
0
4
0
1
0
0
0
1
6
0
0
0
0
6
0
4
2
6
1
0
0
6
6
6
3
6
6
4
0
0
4
4
0
4
0
0
1
0
6
1
1
6
4
4
0
2
0
0
6
0
6
0
3
5
4
6
0
0
3
6
0
4
0
6
0
0
0
0
2
4
6
0
0
1
1
6
0
0
0
6
1
2
6
0
1
0
5
0
3
4
0
0
4
0
0
6
1
1
6
4
3
1
0
0
1
0
0
1
0
0
1
3
0
0
1
0
2
1
3
2
0
4
1
0
5
0
6
3
5
3
6
0
3
6
0
0
0
1
3
6
0
1
0
6
0
2
0
0
0
4
0
0
4
1
2
0
4
5
0
0
6
0
2
0
1
0
1
0
4
0
6
5
0
6
6
0
6
0
0
6
2
6
3
4
6
1
0
4
2
6
0
1
4
3
1
0
6
0
0
4
1
6
6
0
0
0
0
1
4
0
0
0
1
0
3
0
0
0
6
0
4
0
0
6
6
0
0
1
0
0
3
0
0
0
4
6
0
1
2
1
6
0
0
0
6
2
0
1
3
0
0
6
2
0
0
0
0
4
0
0
2
3
6
0
1
0
2
4
0
0
0
0
0
5
0
0
6
0
3
2
3
3
1
1
5
0
0
6
0
4
0
0
0
1
6
2
2
0
0
1
0
6
0
4
6
0
6
4
4
0
0
1
0
0
0
0
1
0
6
0
0
6
0
6
3
4
6
2
6
0
6
1
6
6
0
3
0
2
0
0
4
4
0
1
0
0
0
4
6
0
0
2
0
1
0
2
0
0
0
3
0
0
0
0
4
1
0
6
4
1
0
6
2
0
4
0
6
1
0
0
6
4
0
6
6
6
6
3
6
0
0
0
2
6
5
0
1
6
0
6
0
0
0
1
0
3
0
0
0
0
0
4
0
0
0
0
6
0
0
0
1
0
1
0
1
1
2
1
0
0
6
0
6
0
0
0
0
6
4
0
2
4
6
0
6
2
6
6
0
0
6
0
0
3
1
2
0
0
0
5
6
0
0
1
0
0
0
0
6
0
6
6
0
0
1
0
4
4
0
2
1
2
0
0
0
0
2
0
1
6
0
1
0
5
6
1
0
6
1
0
2
1
0
4
1
2
0
6
4
0
0
6
0
0
4
0
4
0
3
0
0
1
3
6
0
0
6
0
0
0
6
0
0
3
6
0
6
0
4
3
0
2
2
0
0
5
0
6
0
3
2
6
0
0
0
0
4
0
6
0
3
6
1
0
4
6
0
0
1
3
0
0
0
0
6
0
6
0
3
2
1
0
4
1
0
0
6
0
0
0
1
1
0
0
1
1
5
0
0
0
4
6
1
0
0
1
1
0
3
4
4
6
0
2
1
0
4
0
0
0
0
3
1
6
1
4
0
6
0
6
6
0
1
0
6
0
0
0
4
6
0
1
6
0
6
0
0
6
6
5
6
0
1
0
0
0
0
0
0
0
2
6
0
0
6
6
1
0
0
0
0
4
0
6
3
0
0
6
6
0
0
1
2
1
0
0
4
0
6
6
0
1
0
1
3
3
0
6
2
4
6
0
0
1
6
0
0
0
3
0
0
6
0
6
0
0
0
1
0
4
3
0
0
0
1
3
0
0
0
3
0
0
0
2
3
3
6
6
1
0
2
3
0
3
0
0
0
0
3
1
0
0
1
6
6
0
0
6
6
0
0
3
0
0
4
3
2
0
6
0
0
0
0
4
0
0
4
6
2
0
0
3
3
4
4
6
3
1
6
6
0
6
0
0
1
0
0
0
0
0
1
3
0
1
6
4
0
0
6
0
6
3
0
2
0
3
0
1
3
0
3
2
0
0
0
0
4
0
6
0
1
0
0
6
0
0
0
3
6
6
5
1
4
5
4
6
1
0
1
2
6
0
0
0
6
6
3
2
2
6
4
6
6
3
5
1
0
6
0
4
3
0
6
6
0
1
0
0
0
6
0
0
0
6
0
0
0
0
2
6
4
2
0
0
0
1
5
2
1
0
3
1
1
4
6
6
0
0
6
6
0
1
0
0
0
0
0
0
5
0
0
0
0
0
0
0
0
6
0
0
1
0
0
0
5
0
0
0
4
2
1
0
6
1
4
1
0
0
0
0
0
0
4
1
0
1
1
1
6
0
0
0
0
0
0
1
0
2
0
0
1
0
1
0
4
3
0
0
1
4
0
2
0
0
1
5
0
0
2
0
1
3
0
6
6
0
4
0
2
4
0
5
6
1
0
0
0
0
6
0
1
0
1
0
0
0
5
2
0
3
5
0
2
0
4
0
6
0
0
0
6
5
1
4
0
0
3
1
6
0
4
0
0
1
5
1
3
4
1
6
0
0
0
0
3
0
0
0
5
0
0
6
0
0
4
0
1
1
4
0
4
6
6
0
1
6
3
4
0
0
0
5
0
1
6
0
0
0
4
3
0
6
6
0
0
6
0
2
6
0
6
1
0
0
0
0
0
1
0
0
2
0
0
0
0
0
5
4
0
6
0
1
0
0
0
0
1
0
4
4
3
3
0
1
3
0
0
0
0
2
0
0
0
0
0
0
3
6
5
2
4
0
3
1
6
0
0
0
0
1
1
0
0
6
0
0
0
3
5
0
4
3
0
0
1
3
6
3
6
6
3
0
4
6
0
0
0
0
0
0
1
6
4
0
0
1
6
3
0
6
6
6
1
1
0
0
0
0
0
6
0
1
1
6
3
6
0
0
0
1
0
3
0
0
0
1
1
3
4
0
6
2
4
6
1
6
0
0
6
0
0
0
2
0
3
0
0
0
1
3
0
0
0
2
1
0
6
3
6
6
0
6
0
1
0
6
6
0
0
0
0
0
1
0
2
6
6
3
1
0
3
1
0
1
0
3
0
2
0
6
3
0
0
0
0
0
3
0
3
3
0
0
0
5
2
6
6
5
0
0
6
0
4
4
1
6
4
1
0
0
0
0
0
0
6
0
0
0
3
0
0
2
0
0
0
3
6
0
0
0
0
0
1
0
0
2
0
1
0
1
0
0
1
0
3
0
6
0
0
1
1
0
6
0
0
3
0
2
1
6
1
0
2
1
6
3
1
0
5
0
0
6
6
1
0
1
1
2
0
2
0
0
1
6
0
0
6
0
2
0
4
3
0
0
0
0
6
6
2
0
2
6
0
0
0
0
0
0
3
0
0
0
0
4
4
4
0
0
4
0
4
6
6
0
0
4
0
3
0
0
6
0
0
0
4
0
6
0
0
4
4
0
2
6
0
0
6
2
0
0
0
0
3
4
0
0
3
0
6
6
0
6
0
1
6
0
0
0
0
0
3
0
2
4
0
3
3
2
0
5
5
0
0
0
6
2
0
0
4
6
0
0
6
6
1
6
0
6
6
0
4
6
0
3
0
1
0
1
0
4
0
6
6
6
0
3
0
0
1
6
0
6
0
4
6
5
0
0
0
1
6
6
3
6
0
6
6
6
0
0
3
3
4
1
5
0
3
0
6
0
0
2
0
0
0
0
0
0
4
0
3
0
6
0
0
3
3
0
0
1
0
3
5
0
6
1
6
1
5
0
2
4
6
3
1
1
6
0
6
1
6
6
0
0
6
0
0
0
6
0
1
4
4
0
6
3
3
1
0
0
0
0
0
0
0
0
3
6
3
0
4
6
0
3
3
0
0
6
0
3
0
0
0
0
0
0
0
0
6
0
4
6
6
0
0
0
0
0
0
1
0
0
0
0
0
0
0
4
1
0
0
6
1
6
0
6
0
0
0
0
0
0
0
2
6
6
0
1
1
2
0
1
3
0
6
0
0
0
0
0
0
3
1
0
6
0
1
1
0
0
1
1
2
0
0
3
0
6
2
2
2
0
6
6
5
0
0
0
0
0
0
0
2
1
0
3
3
4
0
0
3
0
0
2
0
0
4
4
6
0
0
6
4
0
4
0
0
0
0
5
3
0
4
0
2
0
6
0
0
0
1
0
0
0
3
0
0
2
4
6
1
1
2
0
6
1
4
1
0
6
0
6
1
6
0
0
6
0
2
6
0
3
1
1
2
6
0
1
5
0
1
6
2
0
6
0
0
6
0
1
1
0
0
0
0
0
4
4
0
3
0
0
6
0
6
0
6
4
0
2
6
0
0
4
5
1
3
4
3
0
2
6
6
1
0
0
0
1
0
0
0
4
6
1
0
6
0
0
3
5
6
2
0
0
0
4
0
0
1
1
6
0
0
0
1
0
2
0
0
0
0
0
0
0
5
1
2
2
6
6
0
4
6
1
3
6
0
0
6
6
0
0
0
0
1
1
0
6
0
0
0
6
3
0
6
2
5
6
1
0
1
1
3
0
6
0
6
0
6
0
5
0
3
0
6
4
0
6
0
0
0
2
0
5
0
0
0
1
0
0
0
1
2
6
6
1
6
0
0
1
0
1
3
3
0
1
0
0
0
6
4
3
4
3
6
1
0
3
6
0
0
6
0
1
4
5
0
6
1
0
6
6
0
3
0
0
0
1
0
1
0
1
0
4
0
4
0
1
6
0
0
1
5
0
6
0
0
6
6
0
0
0
2
0
6
3
0
0
6
0
4
6
6
2
1
0
1
3
1
0
0
0
6
0
0
0
0
0
3
0
0
0
1
0
0
0
6
6
0
6
0
0
6
2
0
0
0
0
0
0
0
6
6
0
0
0
0
6
0
0
6
1
0
3
0
0
6
0
6
1
0
1
0
0
0
0
1
0
0
0
0
0
0
3
6
0
6
1
6
0
1
0
0
0
0
0
0
0
0
6
6
0
2
2
6
6
0
0
6
6
4
0
4
2
0
1
3
0
0
0
3
0
0
0
0
0
1
4
4
0
0
6
0
0
0
6
0
0
0
0
6
0
6
0
0
1
3
4
6
3
0
1
0
1
4
0
0
0
1
6
0
2
2
1
0
0
0
0
0
0
2
0
6
1
2
0
4
0
5
0
0
2
6
0
0
0
0
1
0
4
0
0
0
3
0
6
4
0
4
6
6
6
1
1
6
0
0
0
4
4
6
0
1
0
1
0
2
0
3
6
0
1
1
0
4
1
0
0
5
3
2
6
0
0
6
0
1
1
0
0
6
0
6
6
0
0
0
0
0
0
6
0
4
0
1
0
0
0
0
6
2
5
0
0
6
1
6
0
0
0
5
0
0
0
0
2
0
4
5
6
1
6
1
0
1
5
0
6
0
0
4
1
0
0
0
0
1
0
6
1
0
0
5
6
0
2
0
3
4
6
0
6
0
6
0
0
0
3
2
3
0
0
5
6
6
0
0
6
2
6
6
6
0
4
0
0
0
0
4
0
6
5
0
0
4
0
0
1
0
6
6
0
3
4
6
0
0
0
3
6
1
2
6
2
0
6
0
5
0
0
0
0
0
0
2
4
1
4
3
0
0
6
2
0
0
0
0
0
2
6
0
0
0
3
0
3
0
0
3
6
1
0
1
0
0
4
6
0
0
6
0
1
0
0
2
5
3
6
4
0
0
0
0
1
0
0
0
0
2
6
2
0
2
0
6
1
6
6
0
0
0
0
6
6
0
4
0
0
0
0
6
2
6
1
0
0
1
0
0
0
0
0
0
1
3
0
2
6
1
4
0
6
1
1
0
1
0
0
6
2
6
0
0
0
0
0
0
1
0
4
0
0
0
6
0
1
6
5
4
1
0
3
0
0
0
6
4
6
0
0
0
0
4
6
0
6
0
0
4
0
0
0
5
6
0
1
4
0
0
0
3
0
0
0
4
0
0
0
0
1
0
6
3
0
1
2
5
4
6
6
0
6
0
0
6
6
0
0
5
0
6
0
6
5
0
6
0
1
0
0
3
0
6
0
0
1
0
0
0
0
0
1
0
0
0
0
4
6
0
0
6
4
6
0
3
0
0
6
1
6
6
3
6
0
5
0
0
1
0
3
0
6
6
0
0
1
1
6
6
6
2
6
0
1
0
0
0
0
0
0
1
6
6
4
0
0
1
4
0
2
3
0
4
3
3
5
3
0
1
6
4
0
1
1
6
6
1
0
0
6
0
0
0
0
6
1
0
0
4
0
0
1
0
6
1
3
6
0
6
0
1
0
1
4
6
2
0
0
6
0
3
0
0
0
6
0
0
0
0
4
0
0
0
1
6
1
6
0
4
0
5
0
1
0
4
6
0
0
0
0
6
1
0
6
0
0
0
6
2
0
5
2
6
1
0
0
1
3
6
6
0
0
0
6
5
1
6
3
0
0
0
0
3
0
0
6
0
6
0
0
0
0
6
1
0
3
0
5
0
0
1
6
0
6
2
6
6
0
0
1
0
0
3
0
0
2
0
1
0
6
6
4
0
6
0
0
3
0
0
6
0
4
0
0
4
3
6
0
0
0
0
0
0
0
0
6
3
0
2
0
0
0
6
1
0
0
3
0
0
0
0
6
0
6
0
6
3
0
0
0
5
0
5
0
6
1
0
0
6
6
2
0
6
1
6
0
0
2
0
0
6
0
3
6
6
6
0
0
0
4
0
0
1
0
0
0
4
0
0
0
1
6
5
1
0
5
6
1
5
6
0
1
3
2
6
2
3
0
0
4
0
0
0
0
0
1
1
6
4
2
0
0
1
0
1
1
0
0
0
0
0
1
0
4
0
6
1
0
0
0
0
1
0
6
3
2
0
0
0
0
0
1
0
1
4
6
0
6
0
0
6
3
3
0
4
1
3
1
4
4
0
0
6
0
6
0
0
1
6
0
0
6
6
6
6
2
1
0
1
1
0
0
0
0
0
1
0
3
6
0
0
0
0
0
2
6
1
4
0
6
0
0
4
0
2
3
3
6
0
1
4
0
0
0
0
0
2
0
6
1
0
0
0
0
4
0
6
0
2
4
1
1
1
0
6
0
1
0
0
0
4
5
0
0
1
0
1
0
0
0
0
1
1
0
6
1
4
0
0
6
3
6
1
0
0
0
1
2
6
2
0
0
6
0
0
0
0
3
5
2
2
0
0
1
0
0
1
0
0
1
0
2
6
6
0
0
4
0
0
0
3
0
1
0
0
1
3
3
0
4
4
4
2
4
0
0
2
0
0
3
5
3
5
4
0
0
0
6
4
6
1
0
3
1
0
0
6
1
0
6
0
3
0
4
6
6
0
0
4
0
0
0
6
0
2
3
0
2
0
0
0
6
0
0
0
6
3
3
3
2
6
5
6
6
1
2
6
0
3
1
1
0
6
0
2
1
4
1
0
0
4
4
1
6
0
4
0
1
0
3
4
0
0
0
0
0
1
6
5
4
0
0
0
0
0
3
0
0
0
6
0
0
1
4
3
0
1
0
4
6
0
0
4
6
3
4
6
6
1
1
5
6
1
0
3
0
3
4
0
0
4
1
0
3
0
0
6
0
0
0
1
1
0
1
0
1
1
0
6
0
0
5
0
3
0
0
6
2
0
6
0
0
2
1
6
6
2
0
0
1
0
3
0
0
6
0
0
0
6
6
1
0
6
1
0
6
0
6
4
6
6
4
0
1
3
0
0
1
6
4
0
0
2
6
0
0
6
2
3
0
5
0
0
2
4
6
3
6
0
0
2
6
0
6
2
0
0
0
0
1
0
1
0
4
4
6
0
0
0
0
3
6
0
6
3
0
4
5
1
0
6
4
0
6
0
4
0
0
0
6
0
6
3
4
0
0
3
6
6
3
6
0
6
0
3
6
0
0
5
3
0
0
0
0
0
6
6
4
0
0
0
0
2
0
1
4
0
6
2
1
6
0
0
4
0
0
0
0
0
0
1
0
1
3
0
2
0
0
5
4
6
6
0
6
0
4
5
2
0
1
3
0
6
0
6
0
1
0
0
6
6
6
3
0
0
0
0
6
3
0
3
1
1
3
0
3
2
6
0
3
6
0
0
0
0
2
2
3
0
0
6
2
0
3
3
4
0
0
0
0
1
2
3
4
0
6
4
0
0
1
0
2
3
3
6
0
1
0
6
1
6
1
6
6
0
0
0
4
0
6
0
1
0
0
4
0
1
1
0
3
2
6
1
0
0
2
4
6
0
1
3
0
2
0
2
0
6
4
6
6
0
0
0
1
3
6
0
0
3
0
0
0
6
0
1
2
0
0
0
1
4
6
4
1
0
0
0
0
6
0
0
0
0
6
0
4
1
0
0
0
0
0
0
2
0
6
6
6
0
6
0
1
6
0
0
0
6
0
4
5
6
2
6
0
0
0
2
5
0
0
0
0
0
0
0
3
0
4
0
2
6
0
1
3
6
2
0
3
0
2
4
1
0
4
0
1
3
6
6
3
0
5
0
0
4
1
0
0
0
1
5
0
0
0
0
2
4
3
0
2
4
0
0
6
2
0
5
0
0
1
3
6
1
0
0
0
4
6
1
0
6
0
0
0
4
0
0
1
6
1
2
0
6
0
0
0
0
0
2
0
2
5
0
0
3
0
0
1
0
1
2
6
6
0
6
0
0
0
3
0
0
0
0
0
2
0
0
0
0
0
0
3
3
0
0
0
0
0
3
0
0
0
5
0
0
3
0
0
0
1
0
0
0
1
0
4
3
0
0
5
0
6
0
3
6
0
6
6
0
6
0
3
5
0
0
5
6
4
0
0
0
0
0
0
0
0
6
0
6
6
6
0
0
6
0
0
5
6
0
6
6
1
0
6
0
0
0
0
0
2
0
0
3
6
6
2
0
2
0
4
6
0
0
0
6
0
0
0
0
0
0
0
6
6
1
1
0
0
1
1
0
0
4
2
0
0
0
0
3
3
0
6
1
0
1
0
0
3
0
6
1
0
0
6
6
6
1
0
3
6
4
0
0
0
0
6
6
0
1
0
0
0
0
0
0
6
1
6
0
0
5
0
6
0
6
6
0
4
0
0
6
0
0
5
0
0
0
0
0
0
0
6
0
4
0
6
3
4
4
0
6
6
0
0
6
0
0
2
0
4
0
1
5
0
3
0
5
0
5
0
0
6
2
5
0
0
3
0
3
1
0
2
4
2
4
6
1
0
3
0
2
4
1
0
0
6
3
0
6
4
0
0
0
1
1
0
0
0
0
1
0
6
0
0
0
0
0
0
6
0
0
1
0
1
1
1
0
6
2
0
0
0
6
1
6
6
0
0
2
0
0
0
2
0
0
4
0
0
0
6
0
1
0
2
1
0
6
0
0
4
0
1
0
4
6
2
6
3
0
6
6
1
3
0
0
4
0
0
6
6
0
6
0
4
0
0
4
3
0
0
0
4
6
5
0
2
1
3
4
2
0
6
0
1
0
1
1
0
0
0
6
3
0
6
1
0
0
2
2
6
0
0
4
6
6
0
6
0
6
0
1
1
1
6
0
0
0
4
0
0
3
0
0
4
0
0
0
1
2
0
4
2
0
0
0
1
1
0
1
1
0
0
0
0
6
6
0
0
0
4
6
1
0
0
6
3
0
2
6
6
0
6
0
0
0
0
1
2
4
0
6
0
3
0
4
0
0
0
6
6
6
0
0
0
2
2
0
0
0
0
4
6
1
3
1
0
6
5
6
0
4
0
4
6
2
2
0
5
0
0
0
1
0
0
0
0
6
6
1
6
0
0
0
0
0
0
0
0
0
6
6
0
0
6
4
0
0
0
1
0
3
0
6
0
6
5
3
0
2
0
3
2
6
6
0
3
6
0
0
0
0
0
4
0
0
0
4
0
0
0
0
0
1
5
0
0
0
6
4
0
0
1
6
6
6
0
6
6
2
0
0
0
0
6
0
1
0
0
0
0
0
0
0
0
6
0
0
0
3
6
0
0
6
0
0
0
1
4
0
4
3
6
1
4
6
6
0
0
0
0
0
0
6
0
0
6
0
6
1
1
0
6
1
1
0
6
0
0
1
4
0
2
6
4
6
6
0
0
0
1
3
0
6
1
3
4
6
6
0
0
0
4
0
1
0
0
6
6
0
0
0
0
0
0
5
0
0
0
0
4
0
0
0
4
0
6
0
0
6
2
0
1
0
0
2
2
6
4
0
1
6
0
5
0
6
0
1
0
6
3
1
0
6
0
6
0
4
6
6
0
4
0
6
1
6
0
0
1
6
6
0
4
1
0
3
0
0
0
0
0
5
6
4
1
3
1
1
3
0
0
1
0
0
0
0
1
0
0
3
4
6
0
6
2
6
6
0
0
6
0
6
2
0
0
0
0
0
6
0
1
6
0
0
1
0
0
2
0
6
0
3
3
3
6
2
6
3
0
1
0
0
0
4
2
0
0
6
0
0
0
0
1
0
0
1
0
0
3
6
3
6
4
1
0
0
0
0
0
0
0
0
4
1
6
0
1
0
0
0
3
0
0
0
0
3
4
6
5
0
4
0
1
1
1
1
4
2
0
0
4
6
0
0
6
6
2
0
0
6
6
0
0
2
6
0
0
0
0
6
6
1
0
0
0
5
0
6
0
4
3
6
4
0
0
0
3
0
0
6
6
0
0
0
0
1
6
6
0
6
3
5
0
2
0
3
1
6
0
0
3
0
6
0
6
1
6
6
0
1
3
6
2
0
0
0
1
4
0
0
6
0
0
0
1
0
0
0
0
0
3
1
3
3
0
1
0
2
6
3
4
0
0
6
0
3
0
4
2
0
0
0
1
0
0
2
0
3
1
6
1
0
0
0
0
5
6
0
5
0
6
0
3
1
3
3
2
3
0
3
0
0
0
6
0
0
0
0
0
6
4
0
6
6
0
5
0
1
0
3
4
0
1
0
0
0
0
0
1
3
1
5
4
6
0
0
2
0
6
0
4
0
1
6
0
1
1
4
0
4
4
0
2
3
6
0
0
0
5
0
1
0
6
4
6
6
0
4
0
0
6
0
2
0
0
4
0
0
0
0
0
0
1
3
1
0
0
1
0
0
0
1
1
5
1
0
0
2
0
0
2
1
0
0
5
4
0
2
4
0
0
0
0
6
5
1
0
4
3
4
0
6
0
0
1
6
0
0
6
4
1
0
0
0
3
0
0
0
0
0
5
1
0
0
0
6
6
1
0
6
0
0
0
0
6
0
3
0
1
0
6
3
0
2
0
1
1
6
4
0
1
4
6
5
0
6
1
0
0
6
3
3
0
6
4
1
3
0
6
0
0
0
1
0
3
1
0
6
0
6
4
0
0
3
0
0
0
1
6
0
4
4
6
6
0
1
0
0
6
2
0
3
3
0
6
1
0
6
0
6
0
6
4
2
0
6
0
0
6
0
0
0
6
0
4
1
0
0
0
3
0
0
0
4
6
0
6
6
3
0
0
0
0
6
1
0
0
0
2
2
0
0
0
1
6
0
0
0
0
6
3
0
1
6
0
2
4
6
6
4
0
0
1
6
5
6
6
0
0
6
0
6
0
0
1
0
6
0
0
6
0
0
1
0
0
3
0
0
0
1
0
6
6
0
1
3
0
0
1
0
0
0
2
0
1
2
0
0
0
0
6
0
0
3
6
0
1
0
2
1
0
5
0
6
6
5
0
0
0
0
0
5
6
0
4
6
0
0
0
5
2
3
3
0
6
6
0
0
6
0
1
0
6
6
0
6
0
5
0
0
0
4
0
0
0
6
0
0
6
3
0
4
6
0
0
0
6
0
3
3
1
6
4
4
0
6
2
0
6
6
0
0
0
1
1
3
4
0
1
4
3
0
1
1
0
6
0
6
0
0
0
6
6
5
6
4
0
0
0
4
0
0
0
1
6
6
1
1
0
6
0
6
6
1
0
6
6
0
1
0
6
3
0
6
4
6
0
0
4
0
3
3
0
3
6
1
0
0
6
6
0
0
4
6
6
1
0
0
0
2
0
6
0
1
0
6
2
4
6
1
3
0
0
0
3
5
0
0
6
0
5
1
2
3
0
4
0
3
1
0
3
0
0
0
0
6
0
6
2
6
0
6
6
6
4
1
6
3
0
6
6
6
1
4
6
4
6
2
0
6
1
4
6
1
0
2
0
0
4
0
3
0
0
4
0
0
1
6
0
0
6
3
0
0
0
6
3
6
0
0
0
6
6
5
0
2
0
0
4
0
3
1
1
1
1
4
3
1
0
6
3
0
1
6
0
0
0
4
0
6
6
1
6
0
5
6
0
5
0
6
0
2
3
0
6
0
0
5
6
0
5
0
0
6
0
0
0
4
0
6
0
2
1
5
0
4
3
0
0
0
0
0
3
0
3
4
0
5
1
0
0
1
2
0
0
4
0
0
0
6
2
0
0
0
1
6
4
0
0
6
0
0
6
0
0
6
0
1
3
0
3
0
0
4
0
0
4
6
0
0
0
0
6
6
4
0
0
6
0
3
6
0
6
1
6
4
0
2
0
6
0
4
0
5
3
0
0
0
0
0
0
1
6
0
0
0
6
6
0
6
1
3
0
0
0
4
6
0
0
6
0
0
0
6
6
0
3
0
0
0
2
4
1
0
1
1
6
0
0
4
3
1
4
0
0
0
6
0
0
6
0
0
0
0
3
1
1
6
3
0
4
6
0
6
6
5
0
1
6
0
0
4
6
4
4
1
0
6
0
0
6
4
5
0
0
0
0
3
1
0
0
0
2
1
6
1
0
1
6
6
6
6
0
2
6
1
0
4
0
1
6
0
3
0
0
0
1
6
0
1
0
0
0
0
0
0
3
4
1
0
6
0
5
1
0
0
1
0
0
0
0
3
0
0
3
6
6
0
0
3
4
3
2
5
4
4
0
3
0
6
0
6
0
3
0
1
0
0
0
4
1
0
0
0
1
1
4
0
0
1
0
0
0
1
6
0
0
3
0
1
0
3
2
0
0
0
0
6
4
3
0
6
6
0
6
1
0
3
3
1
6
3
0
0
0
5
5
6
6
6
5
6
3
0
6
2
0
2
6
6
0
4
0
1
6
3
1
6
4
6
6
0
0
0
0
6
1
0
6
2
2
0
0
0
0
1
0
0
0
6
6
0
0
4
0
0
0
1
0
6
1
1
3
0
1
2
0
6
4
0
0
0
0
0
6
1
1
0
4
6
0
6
6
0
0
6
6
1
6
0
6
6
0
0
5
0
1
4
2
0
6
0
0
0
0
2
0
0
4
1
4
0
0
2
6
6
0
0
0
0
4
2
0
0
0
0
0
6
6
6
6
6
0
0
0
0
0
0
3
1
0
5
6
2
4
0
5
1
6
1
0
0
6
0
0
4
6
0
0
0
0
0
0
0
0
0
0
3
6
1
3
6
0
1
1
0
0
0
0
0
4
1
6
0
6
0
6
6
6
6
0
6
1
1
0
6
3
0
0
6
0
0
0
6
0
0
0
0
6
0
4
5
0
6
6
6
3
4
2
1
4
0
4
1
4
1
0
0
0
6
0
0
0
0
0
4
4
0
0
3
0
1
2
0
0
2
1
0
2
6
0
6
0
6
0
0
5
6
4
3
6
4
4
0
2
0
0
0
3
0
0
6
6
0
6
0
0
0
6
1
0
0
0
4
0
6
0
4
4
0
0
0
0
0
6
0
1
2
0
6
6
6
1
4
0
6
0
0
5
0
6
0
6
4
6
6
0
6
0
0
0
1
0
0
1
0
1
0
4
0
0
0
0
1
3
0
4
2
0
0
0
0
0
0
0
0
0
4
0
1
3
6
6
5
4
0
0
0
0
6
6
6
4
0
4
1
5
0
6
0
1
1
1
4
0
6
0
3
1
0
6
0
0
0
5
6
0
0
6
0
0
0
6
1
1
0
1
1
5
0
6
6
3
0
0
6
1
0
0
0
0
0
0
0
0
6
4
4
0
6
1
0
0
6
0
4
0
6
0
0
4
3
2
6
0
0
0
1
6
6
6
0
0
6
0
0
1
0
0
6
6
0
3
0
6
0
0
0
0
0
4
6
6
0
0
0
0
1
0
1
0
0
0
1
3
0
2
1
6
0
4
0
0
6
0
0
5
0
1
4
3
6
1
2
0
6
0
0
5
0
3
4
0
2
4
2
0
0
3
6
0
0
3
4
1
0
3
0
1
1
1
5
0
5
0
5
1
0
6
0
6
0
1
0
1
0
1
0
1
0
4
6
0
6
6
6
0
1
0
6
0
0
6
0
0
0
6
0
0
0
6
4
0
3
0
4
0
1
6
2
1
6
0
0
6
4
0
0
6
0
4
0
3
0
0
0
0
0
0
6
2
0
4
1
4
0
4
0
0
6
0
6
0
0
6
4
0
6
0
4
0
0
0
0
3
0
6
0
1
1
0
6
0
0
0
4
5
1
0
0
0
0
0
0
0
6
4
0
0
5
2
0
1
6
0
6
0
0
0
0
6
0
0
0
0
2
0
0
1
0
0
0
0
0
0
6
6
0
3
5
0
0
0
0
6
0
6
0
0
1
3
0
0
6
6
6
6
6
0
4
0
3
1
0
1
6
4
0
0
3
0
0
0
2
3
6
0
6
0
0
0
0
6
6
1
0
0
0
4
6
0
3
4
0
0
6
1
3
3
1
0
0
1
0
0
0
0
1
0
4
0
6
5
0
6
6
0
4
4
4
2
6
4
1
3
6
6
6
2
3
0
0
0
0
4
6
0
0
0
0
0
6
6
0
0
4
0
0
6
5
0
4
1
0
0
6
6
0
6
6
6
0
4
0
0
0
0
6
6
0
0
4
5
6
2
2
6
1
0
0
3
1
1
6
5
0
6
4
0
0
0
5
4
0
0
0
0
6
1
0
0
4
6
6
4
0
0
6
0
0
0
0
0
0
0
0
4
0
2
0
0
5
0
3
4
1
0
0
6
6
2
2
6
5
0
0
0
2
0
0
0
6
6
0
0
0
0
6
0
4
1
0
0
0
5
0
0
1
0
0
0
0
0
1
0
1
0
0
4
0
0
2
0
1
3
2
6
0
0
0
0
0
6
6
0
0
0
0
0
0
0
0
0
0
2
0
0
0
6
0
4
6
2
6
1
2
6
2
3
3
6
6
3
6
2
6
6
0
0
3
2
0
0
0
0
0
0
3
1
0
0
1
6
0
0
3
0
3
0
2
4
0
0
1
0
1
1
0
6
1
0
3
0
1
1
0
0
2
0
0
0
0
2
0
0
0
1
0
4
0
0
4
4
6
6
0
1
6
1
6
2
1
1
0
1
1
6
4
0
2
0
1
6
0
6
0
0
0
1
4
0
1
6
6
0
6
0
2
3
0
0
3
0
0
1
0
6
6
4
6
2
0
5
0
0
0
5
0
1
0
0
6
2
0
0
6
0
3
0
6
6
6
0
1
0
6
0
0
0
0
0
0
0
0
0
0
0
4
0
0
0
1
4
6
0
6
0
0
1
0
6
0
1
0
0
0
1
3
0
0
3
1
0
0
6
0
0
1
0
0
1
0
0
4
0
0
0
1
1
6
5
0
4
6
0
0
0
3
5
4
0
6
6
6
6
4
5
0
0
2
0
4
0
6
4
2
0
3
0
1
0
0
1
1
1
1
4
0
1
0
0
0
0
1
0
6
0
6
6
0
0
0
4
4
0
4
3
0
1
3
0
0
0
4
1
0
6
0
0
0
0
3
0
0
0
6
0
1
0
1
3
6
0
4
6
0
0
0
6
0
0
0
0
5
6
2
0
3
0
0
0
0
1
0
0
3
0
0
0
3
6
6
6
0
0
3
6
5
6
0
0
6
3
0
0
4
1
1
1
0
0
0
1
0
6
0
0
0
0
0
6
0
5
0
4
0
1
5
5
0
0
6
0
0
0
6
2
0
0
0
6
5
0
6
0
6
6
0
0
3
4
6
0
1
4
0
1
1
0
3
3
0
0
0
4
6
0
5
0
0
4
0
6
0
3
5
0
6
5
1
1
3
0
4
1
6
0
1
6
0
0
0
6
0
6
1
0
3
6
0
3
6
0
4
0
6
0
0
6
0
6
6
1
4
0
5
3
0
0
6
0
1
2
6
0
0
0
0
3
0
0
0
0
1
0
0
1
1
0
0
1
2
0
2
4
0
2
6
0
0
0
2
0
0
0
1
4
0
0
0
4
0
0
6
5
1
0
0
0
2
0
0
0
6
0
0
4
5
0
1
0
0
1
5
0
6
0
1
3
0
0
3
6
6
0
6
3
3
0
1
0
0
0
2
0
6
4
0
5
1
0
0
3
0
2
1
0
0
2
4
0
0
0
2
0
0
0
1
6
6
6
6
6
0
0
0
0
0
0
4
0
0
6
0
6
2
0
4
0
1
1
0
0
6
6
0
4
1
6
2
2
0
0
0
2
0
0
0
0
6
0
6
0
1
0
0
0
6
6
4
6
0
0
1
0
0
3
6
0
1
2
1
2
0
6
5
0
0
2
3
0
5
0
0
6
0
0
0
1
6
6
4
0
6
0
1
6
0
0
6
0
0
6
6
0
2
0
6
0
0
0
3
0
4
0
1
6
0
0
0
0
1
1
2
0
0
4
3
0
5
0
4
0
0
0
0
0
0
1
4
0
0
6
0
6
0
0
0
6
6
0
0
6
4
0
6
0
5
0
0
0
6
0
0
0
0
0
0
3
1
1
1
2
0
6
6
1
5
1
6
0
1
0
1
0
4
0
0
0
0
5
0
1
4
0
6
0
0
0
0
0
0
5
3
6
6
4
0
4
0
6
1
4
0
6
6
0
0
0
1
0
5
0
1
4
5
0
1
6
0
1
6
2
0
2
4
6
0
3
0
6
6
4
1
0
0
6
0
0
3
0
0
6
0
0
3
2
2
0
6
0
6
6
1
0
0
0
2
0
1
1
0
0
6
2
6
0
0
3
3
0
0
0
1
3
0
1
3
6
1
0
0
0
0
0
6
1
0
0
6
0
0
0
0
4
0
2
0
6
0
0
0
0
0
3
0
0
1
3
0
0
2
0
4
2
1
0
6
0
6
1
6
0
6
0
0
6
0
0
3
1
0
6
0
0
0
0
6
5
0
0
6
5
3
0
0
0
1
0
4
0
0
6
0
4
6
0
0
0
0
6
6
4
4
6
0
0
0
0
4
0
6
6
0
0
0
0
4
0
6
0
0
1
1
2
6
0
3
3
0
0
0
4
0
5
0
5
6
2
1
0
5
0
6
0
0
0
2
0
6
0
0
1
0
6
3
0
6
0
3
1
0
0
0
0
1
0
6
0
0
0
0
0
6
0
5
2
0
1
0
2
3
6
2
0
0
1
0
4
6
3
0
0
0
0
0
0
0
6
3
3
0
1
1
0
0
0
6
0
0
3
5
0
3
0
0
0
0
0
5
1
0
4
0
0
6
0
0
2
1
2
6
6
2
0
1
2
2
0
1
0
4
6
3
0
2
0
0
2
3
1
0
6
0
3
0
6
0
2
0
1
0
5
0
0
6
3
0
2
4
6
0
6
0
0
0
0
3
0
4
0
4
6
0
0
0
0
4
0
1
6
1
0
0
6
6
6
3
0
0
0
6
0
0
0
6
6
5
1
1
1
6
0
6
6
0
1
0
6
6
0
5
6
1
1
1
5
0
2
0
2
1
0
0
2
0
2
6
0
6
0
1
5
3
1
6
0
4
0
0
4
3
6
0
0
0
4
0
0
6
0
6
4
0
6
4
0
6
0
0
0
6
0
4
6
0
0
0
0
0
0
6
1
0
6
0
0
6
0
6
3
4
6
3
0
0
0
0
0
0
0
0
6
6
0
0
5
4
0
1
6
6
3
1
3
0
2
0
0
0
2
0
5
3
6
0
2
0
6
0
2
6
0
0
2
0
1
5
0
0
0
0
6
6
4
0
0
0
6
1
6
0
0
0
0
0
5
6
0
6
0
0
0
1
6
0
1
0
3
4
1
3
1
0
4
0
0
1
0
0
0
1
0
4
0
1
6
0
1
0
0
6
6
0
0
6
1
0
0
0
0
0
5
0
0
0
3
0
6
1
0
1
6
6
4
6
6
0
3
2
0
0
0
2
0
1
0
0
0
6
6
0
1
0
2
0
6
0
6
1
6
0
0
0
6
0
6
0
1
1
0
3
1
0
0
3
6
0
0
0
1
1
6
0
4
6
6
3
0
0
6
4
0
0
6
0
6
3
0
0
0
1
6
6
6
6
5
1
0
6
0
4
4
0
0
6
6
6
1
0
0
0
2
3
0
0
5
3
6
6
6
0
0
1
3
6
4
0
2
0
3
5
3
2
1
0
6
0
0
4
6
6
6
0
0
1
1
0
5
0
2
0
2
2
0
0
4
6
2
6
0
6
6
0
3
6
0
1
1
4
1
0
3
0
3
0
1
0
4
6
6
0
0
1
1
0
0
1
0
0
4
6
4
0
0
0
6
4
1
6
6
0
0
0
2
1
0
6
0
1
0
0
0
1
0
0
1
0
2
1
0
6
0
0
6
0
0
0
0
3
2
0
2
0
6
4
0
1
6
0
4
6
1
0
1
0
0
2
1
0
4
0
0
0
0
2
6
0
0
0
0
6
2
0
1
2
1
4
6
0
3
1
6
3
6
6
6
0
0
4
1
6
5
3
6
0
0
6
1
1
0
5
5
6
0
6
0
0
0
0
0
0
0
3
0
1
0
6
6
0
2
1
6
0
6
1
0
1
0
1
6
4
1
1
0
6
5
3
3
0
4
3
0
0
4
1
2
2
0
0
6
4
3
3
0
0
0
0
0
0
0
1
0
2
0
3
0
0
0
0
3
0
2
0
0
2
0
6
3
6
0
0
2
2
6
4
0
0
0
2
4
0
0
0
0
0
0
3
0
3
1
0
0
0
0
2
0
6
5
0
6
6
0
0
0
6
1
2
6
3
0
0
2
5
0
3
0
6
3
0
0
0
0
4
1
6
0
1
6
3
1
6
6
0
0
0
0
0
4
1
2
4
6
3
1
6
0
0
1
0
0
6
0
1
4
0
6
0
0
0
0
4
1
0
0
0
5
4
3
4
1
0
0
0
0
0
6
1
2
0
0
6
0
0
0
0
6
0
0
0
3
1
6
0
0
0
0
0
0
0
0
6
0
0
0
0
0
0
0
0
2
6
0
0
0
3
6
6
0
1
2
3
0
0
0
4
6
0
0
0
0
1
6
0
4
4
0
0
0
6
0
0
6
0
4
2
0
0
2
3
0
0
6
0
0
0
0
4
0
5
0
3
5
0
0
6
0
5
2
0
2
6
1
2
0
4
0
0
6
6
0
4
0
6
0
0
6
6
0
0
0
0
4
0
3
6
4
4
0
3
6
0
0
0
0
6
4
0
0
0
0
1
0
1
0
6
1
4
3
6
6
0
2
6
2
6
0
6
6
1
0
4
6
0
0
1
0
6
1
1
0
0
5
0
3
4
0
0
0
0
0
1
0
6
0
0
5
0
2
2
3
0
0
1
4
6
4
1
0
2
6
5
0
0
0
2
0
6
0
1
1
6
0
6
0
1
1
6
3
0
6
6
0
1
4
6
0
1
0
6
2
4
6
6
6
1
4
0
1
6
0
4
3
1
0
4
0
0
4
0
1
0
6
6
0
0
5
6
0
6
6
0
1
2
0
6
0
0
6
0
0
1
0
1
0
0
0
0
0
4
6
0
0
6
5
6
4
0
0
6
2
6
1
0
6
0
0
4
0
6
0
1
3
4
6
2
6
0
6
3
1
0
0
0
6
1
3
3
1
0
3
6
6
0
0
1
0
0
4
0
0
0
1
0
0
0
0
0
0
0
0
0
0
4
2
6
1
0
0
0
4
3
4
0
0
0
0
0
6
0
5
0
0
0
0
0
0
4
6
0
0
0
1
1
0
1
1
0
0
0
1
3
2
0
0
6
0
0
0
1
6
0
1
4
4
1
1
6
0
3
5
0
5
0
1
3
0
0
0
0
6
0
0
4
0
6
3
0
0
2
0
6
1
6
4
4
6
2
0
4
3
1
0
2
0
0
1
6
0
0
0
0
0
6
2
1
1
5
0
1
1
6
0
0
0
0
0
4
2
6
0
4
6
2
0
1
0
0
3
4
6
5
0
0
3
6
4
1
6
3
2
0
0
6
4
0
1
0
0
1
0
0
0
1
4
0
0
6
0
6
0
5
4
0
3
2
0
2
4
0
2
4
0
0
1
2
1
0
1
4
0
0
2
1
0
4
6
4
0
2
0
3
6
0
0
0
1
6
0
1
6
0
0
5
6
0
2
1
3
6
0
4
0
4
5
0
0
6
3
6
2
0
4
6
4
1
1
0
1
0
6
2
1
6
1
3
3
3
6
3
4
0
4
1
0
0
6
6
6
0
3
1
0
6
0
0
1
0
3
0
0
6
2
0
0
3
2
1
0
6
3
6
0
0
6
0
0
1
6
0
1
6
2
6
6
0
0
1
0
6
6
4
6
0
0
0
6
6
6
6
6
6
6
6
4
0
4
0
0
5
6
2
0
0
0
2
0
0
0
2
4
2
1
4
0
1
0
0
1
0
0
0
0
0
4
2
6
0
4
4
1
0
0
4
0
0
0
3
0
5
3
0
0
0
6
1
6
0
0
0
0
1
1
3
6
6
0
0
0
0
6
0
0
0
6
6
0
0
6
6
0
6
6
1
0
3
0
0
1
6
4
0
6
1
0
6
4
0
0
0
0
6
6
0
1
1
3
1
0
6
0
0
1
0
0
0
0
4
6
0
0
0
0
0
6
0
0
6
0
0
2
0
3
4
6
6
6
6
4
0
6
0
0
6
1
1
0
6
0
6
3
0
0
1
0
0
3
6
0
0
0
3
0
2
6
6
1
0
6
1
2
4
6
6
6
3
0
6
1
3
0
0
2
4
3
0
0
4
6
0
0
6
0
6
1
6
0
0
4
1
5
4
6
0
0
0
0
0
6
5
0
0
4
0
1
0
6
6
0
0
3
0
0
1
0
6
3
4
1
4
0
0
1
5
1
0
0
0
0
0
2
0
0
0
0
4
1
4
3
1
0
1
0
0
4
0
1
1
0
6
0
0
1
3
5
0
0
3
0
6
6
0
0
0
0
6
0
2
1
0
1
0
0
0
0
6
6
0
5
0
0
2
0
0
3
6
0
0
4
0
0
0
0
1
0
0
6
4
0
6
0
0
0
2
0
0
0
0
0
2
0
2
0
4
1
3
1
0
6
0
0
1
0
4
1
1
0
0
6
2
0
2
6
0
0
0
6
0
1
3
0
0
0
0
6
3
0
0
6
0
6
0
0
0
6
0
0
0
0
0
3
6
0
0
4
3
0
0
2
1
0
4
0
0
0
6
1
6
0
1
1
1
3
0
6
6
0
0
3
0
0
0
0
1
3
1
3
0
1
0
2
5
0
1
0
5
0
2
4
4
1
0
6
0
0
0
6
6
1
4
1
0
3
3
0
0
6
2
0
0
6
1
1
0
0
3
0
3
4
3
0
0
0
5
0
0
1
4
0
0
5
0
0
3
3
6
1
2
0
2
0
1
0
0
1
0
1
1
0
2
0
0
6
0
0
0
4
1
0
6
1
0
6
0
3
0
6
0
0
1
0
0
1
4
0
6
0
4
0
0
0
1
3
4
0
0
1
0
0
0
0
6
0
6
0
0
6
0
0
3
1
0
0
6
1
0
0
0
0
0
6
6
0
6
0
0
0
3
0
0
0
0
0
1
6
0
1
3
3
1
0
3
2
1
2
0
1
0
6
1
1
0
6
2
6
1
1
3
6
0
0
6
4
0
1
6
5
0
0
2
1
0
6
0
1
6
6
6
0
4
0
1
6
0
2
3
1
6
0
0
0
0
0
6
0
1
0
4
6
0
2
0
6
0
0
0
6
0
4
0
0
1
0
2
0
5
0
0
0
6
0
0
1
0
0
0
4
6
0
0
5
0
1
0
3
6
6
1
0
6
6
0
1
6
0
3
0
1
3
1
0
1
6
0
6
0
6
0
6
6
0
6
2
1
6
6
6
0
0
0
0
0
0
0
1
0
6
0
6
0
6
6
2
0
0
3
0
0
6
5
6
0
0
6
6
0
4
0
0
1
3
0
1
0
6
0
2
0
5
0
0
0
0
0
0
0
6
0
0
0
0
6
2
5
0
0
0
0
1
0
1
0
0
3
6
0
4
1
2
6
0
0
3
0
1
3
6
1
3
0
0
1
0
6
0
0
0
5
0
0
1
2
2
0
6
2
1
2
0
0
0
0
6
0
1
0
6
0
2
6
6
0
1
6
1
1
1
6
0
0
5
0
0
0
6
0
4
6
0
0
0
0
6
4
0
0
0
3
0
3
0
0
6
2
0
2
0
0
1
0
1
6
6
6
0
4
2
1
0
0
5
0
6
3
3
6
4
0
6
0
0
0
6
2
2
6
0
0
1
6
0
0
0
4
2
0
0
4
0
0
0
5
4
0
1
3
0
6
6
0
6
0
1
1
0
3
1
0
0
0
6
0
1
0
0
0
0
4
0
0
4
3
6
0
4
0
0
0
0
0
0
6
6
0
4
6
0
0
2
6
0
4
0
1
6
0
0
0
1
6
0
6
0
0
0
3
0
0
0
4
3
6
0
0
0
0
0
3
5
0
3
0
6
6
6
1
1
4
5
0
0
6
1
0
0
3
4
0
6
0
4
2
1
4
0
6
0
0
0
5
0
2
0
1
4
0
0
0
2
2
1
5
0
2
6
0
1
0
6
6
0
6
0
6
0
0
6
6
1
2
0
0
0
0
6
4
0
0
0
6
5
2
0
1
0
0
0
4
6
0
6
0
0
4
3
5
0
1
4
6
0
0
2
0
0
0
0
0
0
3
0
1
0
0
0
1
1
0
0
4
1
0
0
2
1
0
1
0
0
0
0
3
3
6
6
6
6
4
0
0
1
1
3
0
0
3
2
6
0
1
1
0
6
0
0
0
0
0
0
0
0
0
6
2
0
6
3
0
2
6
0
6
0
0
1
6
0
0
5
1
6
0
0
2
0
0
3
6
6
0
0
0
0
0
0
6
0
6
6
1
0
3
1
0
1
0
0
0
0
0
0
1
0
0
3
2
6
6
1
6
3
0
0
6
4
1
6
0
0
4
3
0
6
0
1
1
4
0
0
0
0
6
0
1
0
1
1
5
0
6
0
0
3
0
0
1
3
1
1
0
3
0
5
0
5
0
0
0
0
5
6
1
6
5
1
3
0
6
0
6
0
4
0
0
5
1
6
0
0
3
0
3
1
0
1
2
0
2
4
0
0
4
6
0
0
0
0
0
0
0
0
0
0
3
5
6
3
1
2
2
4
2
4
0
0
0
6
0
0
1
6
0
6
2
0
0
0
6
2
1
0
0
6
1
4
0
4
0
0
0
4
4
0
0
0
4
0
0
3
0
4
6
3
0
6
6
0
1
6
0
0
4
6
0
6
2
0
1
6
1
0
1
0
0
0
0
0
0
0
0
0
0
4
0
6
0
0
0
0
0
6
6
0
6
3
0
4
0
1
4
6
0
6
0
1
0
0
1
3
4
6
3
0
0
6
0
3
6
3
0
4
6
0
0
1
0
0
6
4
4
0
0
0
3
0
3
2
1
0
1
5
3
4
6
3
1
1
2
0
0
1
0
6
6
3
5
6
0
6
6
4
0
4
1
5
4
0
3
0
6
1
1
0
2
1
3
1
3
1
0
1
1
0
1
0
4
6
0
6
3
3
0
0
0
0
3
0
0
0
1
0
0
0
4
2
0
1
4
0
1
0
6
4
0
6
1
0
0
6
6
0
1
0
0
6
0
0
0
2
0
1
4
4
3
0
6
0
0
0
4
1
6
0
0
1
1
0
1
2
4
0
1
6
0
6
1
4
0
0
0
0
0
0
0
5
0
6
0
0
1
1
6
6
0
0
0
1
1
0
6
3
3
0
0
0
0
0
2
0
5
0
0
0
6
0
0
0
0
1
0
0
0
0
0
0
1
4
0
0
0
4
4
0
0
0
0
0
0
0
4
6
0
3
6
0
6
0
0
4
2
6
0
0
1
0
0
0
6
0
0
6
0
0
0
1
0
2
5
0
6
1
0
0
1
1
0
0
0
6
1
6
4
0
0
6
0
6
1
0
0
0
6
0
6
2
0
0
1
0
4
2
0
0
1
3
0
0
5
4
6
3
0
0
0
1
0
0
6
0
4
6
0
2
2
0
0
2
0
0
0
0
1
2
0
0
3
0
0
1
2
0
0
6
0
0
0
6
6
6
6
1
4
0
0
1
3
0
0
0
2
0
1
0
0
0
0
0
0
6
0
6
0
3
0
6
6
1
6
6
0
0
6
5
0
0
6
6
6
0
2
5
1
2
6
6
0
6
6
1
2
6
0
1
0
1
0
0
1
0
0
0
0
3
0
0
0
0
0
5
0
5
6
0
0
6
6
4
0
0
6
4
0
0
0
1
4
5
6
0
6
3
0
3
6
0
4
6
6
6
1
0
0
0
0
6
0
2
4
0
6
2
0
0
0
6
0
0
3
6
0
0
0
0
3
4
0
0
3
0
0
6
0
5
0
6
4
6
3
0
0
6
6
0
3
6
0
6
0
0
2
0
4
2
6
0
0
6
0
0
0
5
2
2
6
0
0
0
6
4
0
0
0
0
0
1
3
0
3
0
3
0
4
0
6
0
1
2
6
0
6
0
4
1
0
2
0
6
3
1
2
0
0
0
0
0
1
4
0
0
0
0
6
1
0
6
0
0
4
1
0
0
0
0
1
0
2
4
0
0
1
3
0
6
1
0
4
0
1
1
0
0
0
0
4
6
6
6
4
4
2
0
4
4
6
6
1
2
3
2
1
6
0
6
0
0
0
0
6
1
6
1
0
0
1
0
6
6
1
1
6
0
0
0
1
0
0
6
3
4
0
0
0
0
6
0
4
0
0
6
1
6
3
0
4
0
1
0
0
6
0
0
0
6
4
1
6
0
0
0
2
1
0
6
0
1
0
4
0
0
0
0
0
1
5
0
6
0
3
0
5
4
2
0
0
1
0
0
6
6
0
3
3
0
5
0
1
0
3
6
1
6
0
0
0
1
6
1
0
4
0
0
0
6
0
6
4
0
0
0
2
5
0
0
2
6
0
6
0
0
0
2
4
1
2
6
1
2
6
4
0
0
0
3
0
6
6
4
3
0
0
4
1
1
0
1
3
0
0
5
0
6
4
0
1
0
4
2
0
0
4
1
6
6
0
4
6
4
0
0
2
0
4
3
0
5
0
6
0
0
0
1
6
3
0
0
0
0
0
0
5
0
0
6
0
0
5
1
6
0
0
0
0
0
2
0
0
3
0
1
3
3
0
0
0
6
0
3
1
3
1
0
0
0
6
2
0
0
6
6
2
6
6
0
1
6
1
0
1
1
3
0
0
6
6
6
3
1
0
6
4
6
6
6
0
6
0
4
4
0
0
6
6
0
0
0
0
0
6
1
1
6
6
2
0
1
0
6
1
0
0
0
0
6
0
6
0
6
0
0
0
0
4
0
0
0
6
2
1
1
2
0
4
4
4
0
0
0
0
5
0
0
0
1
0
0
6
0
0
0
0
6
1
0
0
1
1
0
0
0
6
1
3
0
6
5
1
1
2
6
6
6
0
1
0
0
2
0
0
0
0
0
6
0
0
0
0
0
3
0
6
0
4
0
0
0
5
6
0
5
1
0
0
6
0
0
1
0
0
3
0
0
0
2
6
0
3
0
0
0
0
3
1
6
1
4
0
4
0
4
4
4
1
6
0
0
0
0
6
1
0
6
0
0
4
3
4
0
1
6
0
6
6
3
0
1
0
0
6
6
4
0
0
6
0
0
0
0
0
0
0
1
5
1
0
0
6
0
0
6
3
0
0
0
1
0
2
0
1
1
1
0
3
6
1
0
6
3
3
1
2
0
0
0
0
0
1
0
0
1
6
6
0
0
4
6
4
0
0
2
0
6
0
2
0
0
0
6
0
0
1
0
0
3
6
6
0
0
0
5
0
0
1
0
3
1
3
2
0
0
6
6
0
0
4
2
0
0
1
0
0
0
0
0
0
0
0
3
6
0
3
6
6
3
6
0
0
0
0
0
1
0
0
6
3
0
3
1
0
6
0
6
3
0
0
5
4
0
1
0
6
5
0
0
1
6
1
1
1
4
4
0
3
3
1
5
0
5
0
0
0
0
6
0
0
0
0
6
4
1
0
0
3
0
6
0
0
6
0
0
6
4
0
0
3
6
2
2
6
0
3
0
0
0
6
6
4
6
4
3
0
0
6
1
3
0
3
0
2
5
0
0
1
0
4
0
1
0
6
0
6
3
1
0
6
0
0
0
6
3
2
0
6
0
5
2
2
3
0
1
1
6
0
6
5
0
2
2
4
0
0
3
6
0
0
0
1
0
0
3
0
6
6
0
0
6
6
4
0
0
4
3
6
3
0
0
1
6
1
0
6
6
0
0
0
1
0
0
0
0
0
0
6
0
0
3
5
0
2
0
6
0
3
0
0
3
6
0
3
4
0
1
0
0
1
0
1
6
0
3
1
6
0
6
0
0
6
0
0
6
0
0
4
2
0
6
6
0
0
1
3
3
5
0
2
6
0
2
0
6
0
0
0
6
1
0
6
3
0
0
1
1
0
0
0
0
4
0
0
0
0
0
6
6
0
3
0
1
0
0
0
0
0
0
6
0
2
1
0
3
6
0
4
0
0
1
0
0
3
0
0
0
0
3
0
0
0
1
0
1
0
4
6
0
0
0
6
0
0
0
0
6
1
0
4
0
0
2
4
1
0
2
6
1
0
0
6
3
0
0
4
2
2
2
2
1
0
2
0
0
6
0
1
4
6
6
0
6
6
4
0
0
0
2
4
3
6
0
3
0
0
0
0
4
5
4
6
4
6
6
6
0
6
0
0
2
6
2
0
0
1
6
6
4
5
0
0
6
0
4
4
6
6
2
3
4
0
1
3
6
2
0
4
6
1
3
0
0
0
0
6
4
1
2
4
0
2
0
2
3
0
3
6
0
3
6
0
0
0
0
0
6
0
0
0
6
3
0
6
1
0
2
0
0
1
2
4
0
0
0
0
6
0
6
4
3
0
6
3
3
0
0
0
6
0
6
3
1
1
1
0
0
0
0
3
0
0
3
5
0
0
3
6
0
6
1
4
1
0
3
1
6
1
0
4
6
6
4
0
0
1
4
6
5
0
2
1
0
0
6
6
0
0
0
0
0
0
0
0
0
0
0
6
0
1
0
3
0
1
1
0
4
0
2
6
0
2
6
4
0
3
3
0
4
3
0
0
0
1
0
1
0
0
6
1
2
0
0
0
0
1
1
6
1
1
1
0
0
0
0
6
0
0
5
0
0
0
0
6
4
6
0
4
0
2
0
1
6
1
0
0
4
0
1
3
6
0
3
0
3
0
2
4
0
0
0
0
4
0
3
0
6
0
0
4
6
3
0
5
0
1
6
0
6
1
6
0
1
0
4
0
3
6
0
5
0
3
6
3
0
0
6
0
1
6
1
3
0
0
2
0
4
0
5
1
0
0
6
0
1
0
0
0
0
0
1
6
0
1
6
3
6
0
0
1
3
2
0
0
0
0
3
4
6
0
0
0
6
1
4
1
0
0
6
6
0
0
0
0
0
6
0
2
3
0
1
4
1
0
3
0
0
0
0
0
6
6
0
6
0
1
1
0
0
5
0
5
0
2
3
0
0
0
5
0
0
0
6
1
0
0
0
0
6
6
0
0
0
0
0
0
0
2
0
3
0
2
6
4
5
0
3
0
0
0
0
3
3
0
1
4
1
0
0
4
4
0
0
2
0
0
6
6
0
3
0
6
0
5
0
0
6
6
0
4
2
0
1
3
1
0
0
1
0
3
1
0
0
6
4
1
3
2
0
0
1
1
0
0
0
0
6
4
0
4
0
2
3
0
0
6
0
0
0
5
0
0
0
1
4
6
6
0
0
0
6
0
1
0
1
5
2
1
6
0
6
6
6
3
3
6
0
0
6
0
0
4
6
0
0
0
6
0
3
6
6
0
0
0
0
2
0
6
6
0
2
0
0
6
0
0
0
6
6
6
0
0
2
0
5
1
0
0
0
3
5
0
3
1
6
6
0
6
0
1
6
6
0
0
0
4
3
5
4
4
0
1
0
6
3
4
1
0
0
6
3
0
4
0
6
4
1
6
3
0
0
6
2
1
0
0
2
0
1
6
4
4
0
0
6
0
5
4
6
0
6
6
0
6
0
3
0
0
0
0
2
0
2
3
0
0
0
0
0
0
4
0
2
4
0
0
0
6
0
0
4
1
0
4
0
0
6
0
6
3
1
0
0
4
1
6
6
4
6
1
0
0
0
6
3
0
1
2
3
6
3
1
6
6
6
0
0
6
1
0
0
0
0
5
2
0
0
1
1
0
0
0
1
1
3
0
1
4
2
1
0
1
1
3
0
0
0
0
0
2
6
0
1
0
0
5
0
0
0
0
1
0
4
0
1
0
0
0
0
0
4
0
0
0
4
0
5
6
0
0
0
0
6
0
6
2
0
0
6
1
4
4
2
3
6
0
0
1
2
6
0
3
0
0
0
0
6
4
6
2
6
0
0
0
2
0
2
4
6
0
0
4
2
0
6
0
6
0
0
0
0
6
6
4
0
0
0
0
0
0
1
0
6
3
0
6
0
2
5
6
5
0
2
0
0
4
3
0
1
3
0
0
0
0
1
0
0
1
4
2
6
1
0
3
1
3
0
0
4
6
0
6
0
6
0
6
0
0
0
0
3
1
3
3
0
2
0
6
0
1
1
1
6
4
1
6
0
0
1
4
0
6
0
1
0
4
6
0
0
4
0
3
0
0
5
3
0
0
6
5
0
2
0
4
0
6
0
6
0
1
0
0
3
0
6
0
0
0
0
0
6
6
0
0
0
0
0
6
0
6
1
6
1
0
0
0
4
3
0
4
4
6
6
0
2
6
5
0
0
1
0
0
0
6
3
0
0
4
4
3
0
0
0
0
0
3
0
1
0
0
0
6
0
0
0
5
0
0
0
5
5
0
0
6
0
3
4
3
0
4
5
5
0
4
1
1
0
2
0
0
1
6
6
0
1
4
0
0
3
4
0
6
1
0
6
6
0
0
2
6
0
0
0
6
6
5
4
1
0
0
6
0
1
0
6
0
4
3
3
4
0
0
0
0
0
6
2
0
4
6
0
6
5
2
6
6
0
6
0
1
4
5
0
6
1
0
6
0
6
0
4
4
0
6
0
0
0
6
3
5
5
0
6
1
0
0
6
0
1
0
3
1
1
0
0
0
3
0
6
3
0
1
1
6
6
6
0
0
0
6
0
6
5
0
0
0
0
0
0
0
0
0
0
0
0
6
3
0
0
0
6
0
0
3
1
0
0
0
3
3
0
1
6
0
0
0
4
6
0
2
0
0
3
6
0
5
4
0
3
4
3
1
0
0
4
0
6
0
0
6
1
6
6
0
3
0
1
4
2
0
0
0
0
0
6
3
0
1
0
2
0
1
0
0
0
1
0
6
4
0
6
2
6
0
0
6
6
0
0
0
5
0
4
6
0
0
6
0
0
1
0
0
2
0
6
1
6
0
3
4
6
3
4
0
6
6
1
0
0
1
1
4
0
6
0
0
0
2
0
0
0
0
2
4
6
1
4
0
2
4
6
0
0
5
1
0
0
1
6
0
0
0
6
0
5
6
0
6
0
6
2
0
5
1
1
6
0
0
5
6
0
0
0
0
0
0
0
0
0
6
0
0
1
0
0
3
4
2
6
0
1
0
4
0
1
0
6
4
4
0
0
1
5
4
2
3
0
6
0
6
0
0
4
0
3
0
6
4
6
5
0
0
0
2
0
0
0
3
0
0
1
2
0
2
0
1
0
1
0
1
6
0
6
6
3
0
0
0
0
6
5
0
0
4
6
0
0
0
0
6
0
0
0
4
0
5
0
4
6
0
0
0
0
0
4
6
0
1
5
1
6
0
6
6
0
0
0
5
6
0
4
6
2
0
2
6
0
0
2
0
1
0
0
6
6
3
1
6
2
0
1
5
4
0
0
3
0
4
2
0
6
0
0
0
6
6
0
1
0
0
0
0
3
6
3
2
0
6
6
0
0
4
3
3
4
0
1
6
0
3
2
0
0
4
5
1
0
6
1
0
6
1
0
0
0
0
6
6
6
6
1
4
0
0
4
0
0
5
0
0
6
3
6
0
0
3
6
5
4
6
0
6
6
0
0
0
6
2
0
0
0
0
0
0
6
3
1
3
6
1
1
0
6
6
6
1
0
0
0
0
0
6
0
6
3
0
6
0
0
0
1
6
0
0
1
5
0
0
0
2
0
2
0
0
6
2
1
0
6
1
3
3
2
6
1
0
0
0
4
0
0
0
0
5
6
1
5
0
0
0
0
0
0
6
1
6
0
6
1
0
0
0
0
1
3
0
3
0
6
0
6
6
1
2
6
0
0
0
0
4
2
0
0
6
6
4
1
0
6
1
6
0
1
0
3
0
0
0
0
0
0
1
4
0
0
2
1
6
0
0
0
0
6
3
3
0
2
0
6
3
0
6
5
0
0
1
3
2
0
5
3
0
0
0
0
0
4
1
1
0
2
1
0
0
6
6
1
6
0
0
4
6
4
2
1
1
0
0
0
0
0
4
1
6
0
6
0
6
0
6
0
0
0
2
0
2
0
6
6
0
0
6
0
0
0
6
0
0
0
6
0
0
5
1
6
6
6
0
0
4
3
2
6
0
4
4
1
4
2
0
1
0
0
1
0
0
1
0
6
6
3
6
6
0
6
2
0
3
6
0
0
5
1
6
1
0
0
6
0
0
1
1
0
4
4
0
3
4
0
6
1
3
0
6
0
0
0
6
4
6
6
1
0
0
0
0
3
0
6
5
6
6
0
0
2
0
0
2
0
0
0
0
6
1
1
5
2
1
1
0
0
0
0
6
1
4
6
4
0
0
6
0
0
5
0
0
3
0
3
0
6
4
6
0
4
6
6
0
3
6
4
0
0
0
0
1
0
6
0
6
3
0
0
6
6
1
4
0
6
2
3
3
0
6
0
0
0
0
5
5
1
0
5
0
0
3
0
4
4
0
1
4
0
0
1
0
6
0
2
1
3
0
0
6
3
3
0
0
0
6
5
0
0
4
6
0
2
6
0
0
0
1
6
1
4
0
0
6
0
6
6
1
0
1
0
0
6
0
1
6
6
0
1
0
0
0
0
0
0
0
0
0
0
2
2
2
2
0
0
0
6
0
0
1
0
0
5
1
0
0
0
0
5
0
0
4
4
1
0
0
6
0
0
1
0
4
6
0
0
1
3
0
6
4
0
0
0
0
0
6
6
0
3
0
6
6
2
6
6
6
2
0
0
0
0
0
0
0
0
0
0
0
1
4
0
0
4
0
3
2
0
0
0
2
4
6
4
3
1
0
0
4
0
5
0
5
0
3
1
0
6
0
0
0
1
6
0
2
0
0
0
0
3
6
2
4
0
6
4
6
1
1
0
0
0
5
0
3
5
0
0
6
0
3
0
0
0
0
0
6
1
6
0
0
3
1
0
0
6
2
0
4
0
0
0
6
0
6
4
3
0
6
0
6
6
1
0
0
6
0
1
3
4
0
0
3
2
6
0
1
0
1
3
0
0
6
0
3
1
0
0
0
0
0
4
2
0
0
0
0
4
0
0
0
6
0
2
4
6
0
0
6
6
6
0
0
6
1
0
6
0
0
6
4
1
1
2
1
0
0
4
3
1
0
0
4
2
6
4
0
0
1
6
1
0
0
6
3
0
6
0
0
0
4
6
1
4
0
6
0
0
4
1
4
6
0
0
1
5
0
6
0
0
6
0
0
0
0
0
1
0
3
0
1
6
0
0
2
3
0
0
6
4
0
0
0
0
0
0
6
6
6
1
0
1
1
0
5
0
6
0
0
4
0
6
0
6
3
0
6
6
6
0
2
1
0
3
0
6
1
0
1
4
0
6
4
6
4
6
4
0
3
0
4
6
0
6
2
2
1
5
6
0
6
0
6
2
0
0
0
6
0
0
6
3
0
1
6
2
2
4
2
0
2
0
0
0
0
0
5
6
6
0
0
0
0
1
6
3
3
6
6
1
6
6
0
5
0
0
6
0
2
3
0
6
0
6
0
1
0
1
6
4
6
2
0
0
0
0
1
6
4
0
0
0
0
1
3
0
0
0
2
2
6
0
0
0
6
4
6
4
0
0
3
1
0
6
6
0
0
2
0
0
0
2
0
0
6
0
0
6
6
6
4
0
4
0
0
1
0
6
0
0
1
0
0
0
6
3
0
6
0
0
0
6
0
3
0
0
1
0
6
0
3
0
4
0
0
0
3
0
6
0
1
6
0
3
0
2
0
1
0
0
0
0
0
0
0
0
1
0
4
6
0
0
0
5
0
0
0
6
0
0
0
0
6
0
4
0
3
0
0
0
0
3
0
6
0
0
0
0
0
0
0
0
0
6
6
6
0
0
6
0
1
6
0
1
0
0
6
3
5
1
0
0
1
0
0
4
0
1
1
0
0
6
0
0
0
0
0
6
5
6
0
5
6
6
4
6
0
2
0
4
0
0
0
5
0
0
4
0
0
6
0
0
0
0
6
0
4
0
0
5
6
0
0
1
2
1
0
0
1
1
0
0
3
0
6
0
6
0
0
0
0
0
0
0
6
0
2
2
0
4
4
6
3
5
0
0
6
2
0
0
6
1
1
0
6
0
0
2
4
0
0
6
6
0
1
2
0
0
2
0
6
0
3
1
2
0
2
3
0
4
1
1
0
1
6
6
6
1
1
0
0
1
0
6
6
0
0
4
0
3
1
0
1
0
5
0
0
1
0
3
3
4
6
6
6
2
0
0
6
1
0
0
1
0
4
0
1
0
0
6
6
4
0
0
0
0
0
6
6
0
0
6
3
1
0
6
0
6
6
0
6
0
0
0
6
0
0
0
4
0
1
3
0
0
0
0
0
5
6
0
0
0
4
0
6
5
4
3
1
6
1
0
0
0
6
6
0
6
0
6
0
0
4
0
0
4
5
2
1
0
5
6
6
6
0
3
1
6
0
0
0
0
0
1
0
6
3
1
2
5
4
0
0
0
0
0
0
3
0
0
5
0
0
0
0
0
6
6
0
0
6
4
1
0
0
6
6
1
0
0
1
0
1
4
6
0
0
6
0
0
3
4
3
4
0
0
6
0
0
0
0
0
2
0
0
6
6
6
3
6
0
0
0
0
3
2
0
0
6
0
1
0
4
4
6
0
3
6
0
0
0
0
0
3
0
0
6
3
2
0
1
4
0
4
0
0
0
0
0
6
0
6
5
3
2
3
6
0
2
0
6
0
0
0
0
0
5
6
4
0
0
0
0
6
0
0
4
2
6
6
1
4
6
6
2
6
4
6
0
6
0
0
6
4
0
0
1
6
5
4
4
0
0
3
4
1
4
6
4
6
0
5
0
4
4
1
1
0
1
6
0
1
6
0
0
1
0
0
0
1
0
1
3
6
3
3
1
6
1
0
6
1
0
4
6
0
3
2
1
0
2
0
0
4
0
0
0
4
0
0
0
6
0
0
0
0
0
5
0
4
0
3
6
0
0
4
1
3
6
6
1
0
6
5
0
6
0
1
0
4
3
0
0
3
0
0
0
6
4
4
0
2
2
0
3
6
0
0
0
1
3
1
0
2
3
1
6
0
6
0
0
1
0
3
0
0
1
4
0
1
0
0
3
0
1
0
0
4
6
4
0
1
5
2
0
1
4
6
0
1
0
0
0
0
0
0
0
0
5
0
1
0
0
1
0
0
6
6
6
0
6
3
2
6
6
3
0
6
0
2
0
0
0
6
0
0
4
0
0
0
6
0
0
6
0
0
0
1
0
3
1
0
0
0
0
6
6
1
0
0
6
0
0
6
0
0
0
1
0
3
4
6
3
0
0
4
0
2
0
0
2
1
5
0
0
4
6
6
1
6
1
6
6
0
2
5
0
6
6
0
3
3
2
1
6
0
4
0
0
0
0
0
6
6
0
0
0
0
4
6
6
6
6
0
0
6
6
0
0
4
3
3
1
0
0
0
0
0
6
0
1
0
1
0
1
0
0
0
0
1
0
4
1
1
2
1
6
0
1
0
3
0
0
6
1
0
0
5
0
1
0
1
0
6
3
4
2
6
6
0
6
3
0
3
0
6
0
3
0
1
6
1
6
6
1
6
0
0
6
6
3
0
0
0
2
0
6
6
4
2
3
1
6
6
0
0
0
1
0
6
1
6
0
0
4
2
0
0
4
6
6
0
0
0
0
0
0
6
0
0
0
1
0
6
0
0
0
0
6
1
0
5
0
0
0
0
0
0
3
0
0
0
6
1
6
3
0
0
0
0
0
6
0
0
6
0
5
0
0
0
0
3
0
0
4
0
5
3
0
1
0
6
3
1
1
6
3
1
0
2
0
0
0
0
6
1
0
0
0
3
0
1
0
4
1
1
0
0
0
1
1
6
0
0
1
0
4
0
0
0
0
0
0
0
3
0
0
0
6
5
0
6
1
0
0
0
1
2
0
0
0
6
0
0
6
5
3
6
1
0
0
6
3
0
2
1
1
2
0
4
6
0
0
4
0
0
6
0
0
0
2
0
6
6
0
0
0
2
0
0
6
0
0
0
0
5
3
0
0
0
1
0
1
0
6
6
6
0
0
0
6
0
1
6
6
0
0
0
5
0
0
0
0
4
0
0
1
1
3
2
0
6
1
0
0
3
0
6
0
0
6
0
0
0
1
5
0
3
0
1
0
6
0
1
0
2
1
0
6
0
0
2
0
0
1
0
0
3
0
3
6
0
1
6
0
3
1
0
6
0
6
0
0
0
0
0
0
6
3
0
0
6
0
0
2
1
5
0
4
0
0
1
1
4
1
1
0
0
6
0
0
0
4
3
6
6
0
0
0
3
2
1
6
0
0
6
0
6
3
0
0
0
4
0
6
1
6
0
0
2
6
6
0
6
4
1
0
5
0
1
6
6
0
2
0
6
6
0
3
0
0
1
0
0
0
0
0
0
0
4
3
0
6
1
4
0
0
0
6
6
0
6
0
0
2
6
5
6
2
0
0
0
0
6
0
1
0
1
0
0
0
1
6
0
6
0
2
0
0
0
6
2
1
1
6
1
1
0
0
2
0
0
1
0
1
0
1
0
6
6
3
6
0
0
0
0
0
0
0
1
6
3
3
4
6
0
5
2
0
0
0
6
6
0
0
1
4
6
0
6
0
0
5
0
2
0
0
0
1
0
0
1
6
3
4
3
0
0
6
0
3
0
2
6
4
0
3
6
0
6
2
1
0
6
6
6
0
1
0
0
2
0
0
1
4
1
6
4
0
6
0
6
3
0
0
6
1
5
3
6
6
0
5
2
0
0
4
1
0
0
0
4
0
0
0
4
0
2
0
0
4
1
6
5
4
0
6
3
6
0
0
3
0
0
1
0
4
0
6
1
4
0
6
1
3
0
6
0
0
0
0
1
1
6
4
0
0
6
0
0
5
4
4
1
6
0
6
0
0
0
5
0
4
0
0
0
0
6
4
0
4
1
0
0
0
5
3
6
6
0
5
0
6
0
0
0
4
0
4
1
2
6
4
0
0
0
0
1
2
4
3
6
0
6
0
5
6
0
0
1
0
6
0
2
4
6
3
0
1
5
3
1
0
4
0
0
0
0
0
6
0
0
0
0
1
6
0
3
3
0
6
0
6
0
4
0
0
0
0
6
6
4
3
1
5
0
2
0
0
3
1
0
0
6
0
0
0
1
0
3
0
6
6
0
0
0
4
2
2
4
0
1
1
6
4
0
2
1
0
6
6
1
1
1
3
1
4
0
0
0
0
0
2
0
0
0
0
6
6
4
0
6
1
2
1
1
3
1
5
0
0
1
2
0
4
0
2
5
1
3
6
1
0
0
6
6
0
0
3
1
0
0
0
6
0
1
0
1
6
0
0
0
0
6
2
0
6
0
6
0
0
0
0
6
0
0
1
0
0
1
6
0
1
0
6
0
1
1
6
6
2
0
0
0
4
0
1
0
0
3
0
0
3
6
0
0
0
0
0
0
0
6
0
4
0
4
6
0
0
0
3
6
0
0
0
0
0
6
0
2
5
0
3
6
0
1
0
5
3
0
6
4
4
0
0
6
4
0
6
0
6
6
1
1
0
2
6
3
5
0
0
3
0
4
1
6
2
0
6
0
1
2
0
0
6
0
0
1
0
0
0
0
4
0
0
3
0
0
0
0
0
0
0
0
0
0
1
6
1
4
0
3
0
0
4
5
0
0
0
2
6
6
0
0
0
0
6
3
0
0
2
0
0
0
0
0
0
0
0
0
6
0
0
1
0
2
3
1
5
6
0
0
6
0
0
1
2
0
1
0
0
1
0
0
6
0
6
0
3
6
1
6
0
0
6
1
0
6
2
1
0
0
2
1
2
6
1
2
0
4
6
1
0
0
2
0
0
0
0
1
4
0
0
0
0
0
0
0
6
2
0
0
0
0
0
0
0
1
0
5
0
6
2
6
6
0
0
2
3
0
0
6
0
5
1
0
0
1
0
0
0
0
3
0
6
0
0
0
1
0
0
6
2
0
0
2
1
5
0
0
3
4
1
1
0
0
0
4
0
6
0
3
0
2
5
0
0
5
1
4
0
0
1
1
0
6
0
5
6
0
6
6
0
0
4
4
0
0
0
6
4
4
0
6
1
0
1
6
0
0
0
1
0
0
0
0
6
0
4
1
4
6
0
1
2
6
6
6
0
6
0
1
0
0
0
6
5
3
5
0
1
6
0
0
0
1
0
0
1
0
1
0
3
0
0
0
6
1
0
0
0
4
0
6
6
0
0
1
0
0
1
0
0
1
0
1
0
0
0
4
1
0
0
0
1
4
0
3
1
4
0
0
0
0
0
6
2
0
0
4
4
4
6
0
6
1
0
4
3
6
0
0
1
0
3
6
3
0
0
0
0
3
0
3
3
1
6
0
0
1
0
0
6
4
4
0
0
6
0
6
0
3
3
1
2
0
0
6
0
0
4
0
6
0
0
0
1
1
6
4
0
0
3
4
0
0
0
0
0
3
6
4
0
6
1
3
6
6
3
0
0
0
6
0
0
0
0
0
0
6
0
3
0
1
0
3
2
0
4
6
1
2
0
0
2
6
6
0
0
0
0
3
6
1
0
0
0
0
1
0
1
0
0
0
6
2
0
0
0
4
0
6
4
3
1
0
5
3
1
0
0
1
3
0
0
0
3
1
0
1
0
0
1
3
0
0
0
1
2
0
3
1
0
3
0
0
2
3
0
0
5
6
1
2
6
6
6
0
3
0
0
0
4
2
0
1
1
6
2
0
0
6
6
0
4
0
3
0
0
0
0
0
0
3
0
0
1
0
6
0
0
0
6
1
4
2
6
0
0
6
0
0
0
4
0
6
6
1
0
0
0
0
2
0
6
3
0
0
0
0
0
2
0
0
2
1
2
1
3
6
1
0
0
4
6
4
1
0
0
4
0
6
0
6
0
3
0
3
0
1
3
0
0
0
0
0
0
0
0
0
1
0
1
0
0
0
0
2
0
0
0
3
6
0
0
6
4
0
6
2
4
4
6
0
0
0
4
4
0
0
0
0
1
5
1
0
3
6
0
0
0
1
1
1
3
0
0
2
6
0
3
6
0
0
1
3
0
4
0
6
6
0
0
1
0
0
0
0
0
0
0
2
0
3
0
0
0
6
3
0
3
0
6
3
5
0
0
4
6
0
0
0
1
3
0
5
0
1
1
0
0
0
0
0
6
0
1
0
6
0
6
6
1
0
1
0
0
2
4
6
0
4
0
3
0
0
0
3
4
0
0
0
0
0
0
0
6
0
0
0
0
3
0
0
0
0
0
1
6
0
6
0
0
3
2
1
6
0
6
0
2
0
1
1
1
2
0
0
3
3
4
4
0
0
6
0
0
0
0
6
0
1
0
0
4
0
3
0
2
0
5
5
0
6
6
2
2
0
0
6
0
0
0
3
3
6
0
0
0
0
0
1
2
5
0
1
0
0
0
1
6
0
3
0
6
5
0
0
0
4
0
4
0
0
4
5
2
6
4
0
4
1
1
0
6
0
6
0
0
3
6
0
6
0
1
4
0
0
4
0
0
0
2
0
0
6
0
0
6
3
6
5
0
1
0
0
0
0
6
6
0
0
6
6
1
0
0
4
6
0
0
0
0
1
6
0
2
0
0
1
3
0
4
0
0
1
6
6
0
0
0
0
6
6
4
3
4
3
0
0
0
6
0
4
6
6
0
4
6
1
0
0
6
0
0
2
0
0
0
1
0
1
1
1
0
4
0
6
1
0
6
0
0
0
0
5
0
0
0
3
0
5
0
1
1
0
6
0
0
0
4
1
4
4
1
0
0
6
0
0
3
1
0
6
4
0
0
0
0
1
2
6
6
0
3
1
1
6
1
0
0
2
0
0
0
0
0
0
1
0
0
0
0
6
3
0
1
3
2
0
1
0
6
6
0
0
5
0
3
0
0
0
1
0
0
2
6
0
6
0
1
0
1
0
6
0
0
3
2
0
5
1
4
1
6
0
5
6
2
0
6
6
0
6
0
1
6
3
0
0
6
0
3
6
4
0
1
3
0
0
0
3
0
0
1
6
6
2
0
4
1
0
0
0
6
1
0
0
3
0
0
0
6
0
6
0
0
0
0
4
3
6
0
0
6
6
1
0
4
0
3
0
6
0
0
0
0
0
6
4
0
2
6
1
6
0
1
0
6
0
0
0
0
0
0
0
4
0
0
0
6
6
0
6
3
0
0
0
3
3
6
0
0
4
6
6
0
0
0
0
0
0
0
0
0
6
6
0
0
0
2
0
0
6
3
0
0
6
6
2
0
0
6
6
1
6
2
0
5
0
6
0
0
0
0
2
0
1
6
0
2
0
6
0
0
6
0
0
6
0
1
6
0
0
0
3
3
0
0
0
0
4
0
1
2
0
0
0
0
2
3
0
1
0
1
0
6
0
1
1
6
0
1
0
6
3
1
2
0
2
1
0
6
0
0
6
0
0
0
5
0
6
0
0
0
6
1
0
0
0
6
6
0
0
5
0
0
4
6
6
0
6
0
1
0
3
1
0
1
0
0
0
0
0
0
6
0
2
0
0
0
0
6
0
6
0
2
6
3
0
2
0
2
3
0
0
1
0
3
5
0
0
0
2
0
0
0
0
0
6
0
1
6
1
1
0
0
6
0
0
3
0
6
0
1
0
3
0
6
0
1
0
0
6
3
1
0
1
0
4
0
1
6
0
6
0
0
6
0
0
6
3
6
0
0
0
2
5
6
4
0
0
6
6
0
0
6
6
0
6
0
6
0
0
6
0
0
6
0
0
0
3
0
4
0
6
0
1
0
0
0
0
0
0
3
0
0
0
2
0
1
1
0
2
2
3
5
0
6
4
6
6
0
0
1
1
1
1
0
0
0
6
3
3
0
6
0
0
4
5
0
0
0
0
0
0
1
4
0
2
3
0
0
0
6
4
1
0
0
1
0
1
0
6
0
6
6
0
0
0
1
0
3
0
0
1
0
0
6
2
0
0
0
5
2
3
6
6
5
0
5
3
0
2
0
2
0
0
6
6
0
0
0
0
2
0
6
0
6
3
0
1
1
0
0
0
2
4
0
6
5
0
0
6
6
6
0
6
0
6
0
4
1
1
1
0
3
2
0
6
3
0
6
6
0
0
3
6
0
0
4
6
0
0
1
6
3
0
0
6
3
0
3
0
0
3
0
6
3
0
0
1
5
0
0
6
6
1
0
6
6
4
6
6
0
0
0
0
2
0
0
3
6
1
4
0
0
0
5
6
3
0
0
4
1
6
6
3
0
0
6
1
5
6
0
0
5
3
6
0
5
3
0
0
6
6
0
4
1
6
0
0
0
1
6
0
3
0
6
2
3
0
1
0
0
3
0
0
6
2
6
5
0
0
4
4
0
0
6
1
1
6
3
2
0
0
1
5
1
6
6
6
0
2
1
0
0
0
0
3
6
5
5
6
6
6
6
1
0
4
0
4
0
6
0
1
0
0
0
3
5
3
0
0
1
6
6
3
3
0
0
0
0
0
0
6
0
0
0
0
0
0
1
0
6
1
4
3
1
5
4
0
6
6
0
5
1
0
6
1
1
0
2
0
0
6
0
0
4
4
0
3
6
6
0
0
0
0
0
0
5
3
0
6
0
2
1
0
0
0
0
0
0
0
0
0
6
6
6
6
6
0
0
3
0
0
6
1
3
6
1
0
3
4
3
0
4
0
6
2
6
2
0
0
1
0
0
1
0
0
6
2
0
0
0
4
0
6
0
3
0
6
6
0
0
5
0
0
0
6
2
5
4
0
0
4
0
1
0
6
0
6
0
4
0
3
0
0
0
0
0
1
2
0
0
0
5
0
0
3
4
4
4
1
0
3
6
0
6
0
6
4
5
6
1
0
5
3
4
4
1
0
6
3
3
1
6
6
0
0
3
0
0
0
2
6
6
6
0
0
3
0
6
0
0
3
1
2
6
3
6
6
0
2
1
1
4
0
0
0
0
6
1
0
0
6
0
1
2
1
0
0
1
0
0
0
2
0
0
0
1
6
0
0
0
6
1
2
6
3
6
6
6
0
0
0
6
6
1
0
0
4
6
6
1
0
3
6
0
6
6
4
3
0
0
3
0
6
2
1
0
2
2
0
0
0
4
1
0
0
0
5
0
0
0
6
6
0
0
0
0
0
1
6
0
0
3
2
0
6
4
6
0
5
1
2
6
0
0
6
1
6
6
0
6
4
6
0
0
0
4
6
5
3
0
0
5
0
1
0
6
6
0
3
6
4
0
0
2
2
0
0
3
2
6
0
0
5
4
4
0
6
1
5
6
6
0
4
0
0
2
6
0
4
0
2
3
0
0
1
6
0
0
1
0
2
0
5
0
0
4
4
0
3
0
1
0
0
0
1
0
0
6
0
2
3
1
1
0
6
2
0
3
0
0
0
0
6
4
0
2
0
6
6
1
0
0
6
2
1
4
6
0
0
0
1
0
4
0
6
0
4
3
6
6
1
0
3
1
6
0
6
6
6
2
6
0
0
0
6
0
6
6
1
6
5
6
0
4
0
0
6
4
1
0
4
0
3
4
3
4
0
0
0
1
0
0
1
0
0
1
0
2
6
0
6
1
3
3
3
6
0
6
1
2
0
6
1
1
1
0
0
1
0
3
0
3
0
0
6
0
6
1
0
0
0
6
0
0
0
0
0
0
0
6
0
3
1
6
1
6
4
6
0
6
6
0
0
6
1
0
0
0
0
0
0
0
0
4
1
1
1
4
2
0
6
0
2
3
0
0
0
3
0
1
6
0
3
6
0
5
2
0
0
0
0
1
0
6
6
0
6
6
6
0
0
0
5
0
0
0
4
0
0
0
6
0
6
4
6
0
0
4
0
6
0
0
2
5
0
0
1
0
1
4
6
5
0
3
6
0
0
3
4
1
0
0
0
0
6
6
6
0
0
0
6
0
0
6
0
1
3
0
0
6
6
0
1
0
3
6
0
0
6
1
0
0
4
4
6
0
0
6
6
6
0
0
0
0
0
4
6
0
0
0
0
4
1
0
0
0
6
1
6
0
0
0
5
0
4
4
0
0
0
1
0
0
4
0
6
0
1
1
0
4
1
3
0
4
1
2
0
5
6
6
1
0
0
1
4
1
6
1
0
1
0
0
0
0
0
0
0
6
0
1
4
6
0
6
6
5
0
0
0
6
0
0
0
0
0
6
0
5
1
0
3
5
6
6
1
1
6
0
0
0
6
6
3
6
0
1
1
2
1
0
3
3
0
0
6
1
6
0
6
0
4
0
6
0
1
0
0
0
6
0
6
1
6
5
0
2
6
6
6
4
6
0
0
0
0
0
1
0
5
2
0
0
1
6
0
3
0
0
6
0
0
6
0
6
6
4
6
0
0
6
0
4
0
3
0
5
4
1
0
6
6
6
6
0
6
0
0
2
6
0
3
1
0
0
1
0
6
0
4
2
3
4
3
0
2
0
0
6
2
0
3
1
0
2
1
0
6
1
6
0
0
0
0
3
4
2
0
6
0
0
3
0
0
6
0
1
2
0
0
0
1
5
0
6
6
3
0
0
0
0
0
4
6
2
5
0
6
0
0
2
0
0
0
0
0
1
0
6
1
6
0
5
6
0
1
4
0
6
0
0
4
5
4
1
0
1
6
6
0
5
0
6
4
6
0
3
6
4
4
0
0
6
4
0
3
3
1
0
2
0
0
0
0
3
2
0
0
0
0
6
0
0
3
4
0
4
4
1
1
6
3
0
0
6
3
2
2
0
4
0
6
1
6
6
5
0
4
0
0
3
0
6
0
6
2
6
1
0
0
0
0
0
3
0
5
6
0
0
4
4
1
0
6
4
0
0
3
0
0
0
1
0
0
0
0
0
6
2
0
0
0
0
5
0
0
0
0
3
4
0
2
0
1
0
0
3
0
6
4
6
0
4
6
2
3
3
2
0
0
0
0
6
0
1
0
0
0
0
4
6
0
3
6
1
0
0
3
0
1
4
0
6
0
0
0
4
0
0
0
0
2
1
6
0
0
0
6
6
4
1
0
6
0
6
1
0
3
0
0
1
1
1
5
6
0
0
0
3
1
6
0
6
6
0
0
0
1
6
0
6
0
0
1
2
1
1
0
0
1
0
1
0
1
4
0
0
0
0
6
0
3
2
2
2
0
0
0
0
6
0
0
4
4
4
6
0
1
0
3
0
0
0
6
0
1
3
1
6
0
0
3
6
0
0
0
0
0
5
0
4
1
0
1
0
6
0
1
0
2
0
0
0
0
0
0
1
1
0
0
0
0
3
3
6
0
0
0
0
2
0
1
6
6
0
5
3
0
0
0
6
0
0
1
0
5
0
0
0
0
1
6
0
6
0
0
2
3
0
0
0
6
2
0
6
0
6
2
1
1
0
0
0
0
0
0
6
0
0
6
0
0
6
4
1
0
6
6
6
6
6
0
0
0
6
0
3
4
0
0
0
3
1
4
0
5
6
1
0
2
2
6
0
5
6
0
1
3
0
0
0
0
0
2
2
0
0
0
0
0
0
4
0
5
0
6
5
0
0
6
6
0
1
0
0
0
6
4
4
0
6
3
1
0
0
0
6
4
0
0
1
1
0
6
1
6
2
0
6
0
4
0
6
0
6
0
0
0
0
0
3
3
2
1
1
6
0
6
1
3
3
3
5
0
0
0
0
0
1
1
0
0
6
5
0
0
0
1
0
0
5
0
5
1
0
1
4
0
0
0
0
0
3
0
5
1
4
0
0
6
0
0
1
3
0
0
2
5
5
6
6
0
6
0
5
4
0
3
3
6
0
1
0
0
0
6
6
0
6
5
1
0
2
5
2
4
0
5
0
0
0
6
3
0
4
6
2
5
0
6
6
2
0
0
1
4
0
3
0
3
3
0
3
3
4
0
0
4
6
1
0
0
0
6
0
0
0
6
0
0
6
1
1
0
6
0
0
0
4
4
1
1
0
0
4
6
4
0
0
0
0
0
2
0
0
0
0
0
1
0
6
4
0
3
6
6
0
6
0
6
6
0
0
0
0
6
4
4
6
6
6
0
5
6
1
6
1
0
3
1
1
3
1
6
0
0
0
0
5
6
0
1
6
6
2
2
6
6
6
0
6
6
0
6
4
0
1
1
6
1
0
6
1
6
1
0
6
0
3
0
0
0
1
2
0
6
0
0
0
6
0
0
0
3
0
1
1
3
0
6
6
0
2
0
0
1
0
2
0
0
6
6
6
0
2
4
2
0
0
3
6
0
6
0
4
0
6
1
0
2
0
6
3
1
0
1
4
6
0
6
3
6
0
4
0
0
0
2
2
0
1
0
0
1
3
0
1
6
0
0
1
0
6
0
0
0
0
1
0
1
1
1
0
3
0
0
1
0
1
0
5
0
3
0
1
1
0
2
0
0
6
0
1
0
0
0
0
0
6
0
0
0
0
6
1
2
6
6
6
1
3
0
0
0
1
0
0
0
6
0
0
1
0
0
0
0
0
3
0
6
6
0
0
1
0
6
3
2
1
0
0
2
0
0
1
4
3
6
6
0
0
0
0
6
6
0
2
5
1
4
6
0
0
1
0
6
5
3
0
5
0
6
0
0
0
2
0
5
0
0
6
0
6
6
3
6
0
0
0
6
0
1
2
6
3
0
1
0
1
6
4
4
6
6
1
3
0
0
2
6
6
1
3
4
6
0
0
0
0
0
5
0
0
0
1
0
0
5
0
0
0
0
6
3
1
1
5
6
2
6
0
0
0
0
0
4
2
6
0
1
1
3
0
0
1
1
1
5
0
0
6
0
6
0
6
0
0
0
6
0
4
0
1
1
0
1
5
6
0
3
0
1
6
1
5
4
0
0
1
4
2
1
2
0
0
0
6
4
1
3
0
0
5
0
0
0
0
0
0
0
6
0
0
6
0
0
0
0
0
6
4
0
0
0
0
6
0
0
4
0
0
0
0
2
0
0
0
3
6
6
4
0
5
0
5
3
0
6
0
0
0
4
4
6
0
0
1
1
0
4
0
4
0
1
4
0
0
0
4
0
6
3
2
6
4
0
6
0
0
0
6
0
0
0
0
0
3
4
0
0
0
6
2
0
6
0
0
1
2
6
1
0
0
6
6
0
0
6
0
0
0
4
2
0
0
0
0
0
0
1
0
0
2
6
0
5
0
2
1
4
2
0
1
4
6
0
6
1
0
0
1
6
0
6
0
0
0
0
5
0
0
5
3
6
5
6
0
0
0
0
5
1
6
6
0
2
6
0
0
6
0
6
0
0
4
0
0
2
6
0
0
0
0
6
0
0
3
0
6
6
5
6
0
6
1
0
0
0
5
1
3
0
0
2
6
3
2
0
0
6
1
0
4
0
0
0
6
2
2
0
3
3
0
0
0
0
1
6
0
6
2
0
0
0
6
1
6
6
0
2
0
4
3
6
5
0
0
0
6
0
2
6
3
5
4
0
0
0
0
0
1
1
6
3
0
0
0
0
0
1
0
3
6
0
0
0
0
0
6
0
1
1
0
6
3
0
0
6
1
1
1
4
0
0
0
0
6
0
0
0
1
4
0
6
0
0
0
1
6
2
6
1
0
1
0
3
0
0
6
6
3
0
6
0
6
1
0
2
0
1
6
6
0
0
6
0
1
0
0
2
0
0
6
2
0
3
0
0
6
3
0
0
6
6
0
4
0
1
4
6
0
6
3
0
6
6
0
5
6
1
6
0
0
6
4
4
6
0
0
1
5
0
1
6
0
6
1
0
0
3
6
0
3
0
1
3
0
2
0
0
6
6
0
5
2
0
6
0
0
6
3
0
0
6
3
0
5
6
2
4
0
0
0
0
0
0
6
0
2
0
0
4
4
0
5
3
4
0
2
0
4
3
6
6
4
0
3
0
0
3
0
6
3
4
3
0
0
3
3
0
0
1
1
0
6
0
0
5
0
4
0
0
3
2
0
0
0
0
3
3
0
0
0
0
0
4
0
0
3
0
0
1
4
0
0
3
0
3
0
6
0
0
6
0
0
4
0
6
0
1
0
0
4
1
0
5
6
0
1
3
4
0
0
3
6
4
1
0
0
2
0
0
0
0
1
5
0
1
6
0
1
0
0
0
1
1
0
0
1
0
0
0
0
0
0
0
4
6
0
0
1
6
0
0
0
1
3
2
2
0
6
0
0
0
6
0
0
0
0
0
6
0
1
0
6
6
0
0
0
0
0
0
0
0
2
0
1
1
1
0
0
4
0
0
6
5
0
0
0
3
0
0
6
1
0
3
0
0
0
6
4
0
6
1
5
0
0
0
0
0
4
0
0
2
6
0
0
0
1
4
6
3
0
0
6
0
0
6
1
0
0
0
0
0
6
1
3
6
1
6
0
0
6
0
6
1
4
0
0
4
1
4
0
1
0
3
5
5
6
1
2
0
1
1
0
0
0
0
0
0
0
0
4
1
4
0
0
1
6
0
1
0
4
0
5
0
0
0
3
0
0
0
6
6
1
0
1
4
0
6
6
6
0
0
6
0
0
1
2
6
0
0
4
6
3
0
6
0
6
0
5
6
6
0
2
0
0
4
0
4
0
0
0
1
0
0
0
0
3
4
4
6
0
4
1
0
0
0
6
6
0
6
0
0
6
0
6
0
4
1
2
4
0
1
0
0
1
0
0
2
0
0
3
6
6
0
6
0
6
0
0
3
4
5
6
2
6
0
0
0
0
0
0
0
3
0
0
0
6
1
0
0
0
5
0
6
6
5
2
6
6
1
0
0
0
6
0
5
0
0
0
0
0
0
6
6
0
6
4
0
6
4
0
6
1
3
0
0
0
5
0
0
0
3
1
6
0
0
0
6
0
0
0
6
3
6
6
0
0
0
1
6
0
6
1
6
6
0
6
1
3
0
3
0
0
5
3
0
5
1
0
0
6
0
0
4
6
6
6
0
0
3
3
6
0
6
0
0
1
0
0
4
2
2
3
3
6
0
1
0
6
0
0
0
1
6
0
0
0
0
0
0
6
0
4
0
1
0
4
6
0
0
0
6
6
6
0
3
0
0
4
6
0
0
6
1
0
0
0
6
6
6
3
6
0
4
2
0
1
0
4
6
0
6
0
0
1
1
0
6
0
0
3
0
0
5
0
0
0
4
4
0
0
6
6
0
3
0
4
0
0
6
0
0
4
1
0
1
0
0
6
6
6
1
2
0
0
4
2
0
2
6
3
1
1
0
6
1
4
0
0
0
0
4
6
3
0
2
0
6
0
3
0
6
0
1
6
0
0
6
0
5
5
5
0
3
0
4
0
0
0
0
0
0
0
0
6
0
1
1
0
0
1
1
0
1
1
0
1
0
0
0
0
6
6
6
5
0
0
0
1
6
0
0
0
3
0
3
0
1
0
0
0
0
5
6
0
6
5
6
4
6
3
0
0
0
3
3
1
6
6
1
6
6
0
1
3
3
6
2
5
0
0
0
6
0
0
1
0
0
0
0
6
2
0
0
0
6
0
1
0
1
4
5
6
6
3
6
0
5
0
0
4
6
2
5
6
0
6
3
0
0
6
3
0
6
0
1
6
5
3
2
6
0
3
6
1
1
6
1
1
0
1
0
1
6
3
0
0
0
0
3
0
6
6
0
3
6
0
0
2
4
0
1
6
6
0
6
1
6
1
5
3
4
0
2
4
0
0
4
0
0
3
0
0
0
0
0
4
0
5
2
6
0
0
0
0
1
0
0
0
2
1
1
6
0
0
3
0
0
0
6
0
0
4
6
3
0
2
6
0
6
0
6
0
0
0
6
0
0
0
0
6
0
0
6
0
0
0
2
0
4
2
1
6
1
6
2
0
5
6
6
6
6
4
1
6
4
6
1
0
0
0
1
0
0
6
6
0
4
0
0
0
1
0
2
0
0
4
1
2
0
6
6
4
0
0
1
0
0
5
0
0
4
6
1
0
5
6
6
1
0
0
6
0
4
6
6
4
0
0
3
0
0
0
2
6
6
1
6
4
1
0
6
0
4
1
0
6
6
0
4
0
0
4
0
2
4
0
1
0
1
6
0
6
0
0
0
0
4
0
1
6
4
2
6
2
1
6
6
6
0
4
0
1
2
0
6
0
4
0
2
0
4
0
5
1
0
6
6
0
1
0
6
0
3
0
3
2
0
4
6
6
6
1
1
0
0
6
0
3
0
0
0
0
5
1
0
3
4
2
0
0
1
1
0
0
0
2
4
0
0
0
6
3
4
0
6
6
0
0
0
2
4
6
0
1
6
1
1
0
0
6
0
0
1
6
4
5
4
6
1
0
6
1
0
0
0
6
0
0
3
0
4
0
4
1
0
0
1
1
0
0
0
1
6
1
0
0
0
4
0
2
0
4
5
1
6
0
1
1
0
3
6
0
4
0
1
1
3
0
4
4
0
3
6
0
0
1
0
0
1
6
6
2
6
6
1
0
0
3
2
0
0
0
6
0
0
0
0
1
3
0
4
1
3
0
6
0
0
0
5
3
6
3
5
1
0
1
0
5
6
0
4
0
6
0
0
0
2
4
0
0
0
1
0
6
0
0
0
3
1
0
0
0
2
0
0
0
0
0
0
2
3
0
6
2
1
6
2
4
0
0
0
3
0
0
0
4
0
6
2
4
0
2
4
0
3
5
1
1
0
1
4
2
0
3
1
6
6
6
0
6
2
0
1
0
6
6
0
0
2
0
2
0
0
0
4
0
2
6
0
0
0
0
4
6
0
0
0
6
1
6
0
6
0
6
1
6
3
0
6
0
6
0
3
4
0
0
6
0
0
3
6
0
2
3
0
0
2
0
2
0
0
0
6
0
3
0
0
2
4
0
1
0
3
6
0
0
1
6
0
1
5
0
0
1
0
0
3
2
2
0
0
4
3
2
0
0
0
6
3
0
4
3
0
3
0
0
0
1
0
0
6
0
4
0
0
1
2
1
1
0
4
0
6
0
0
0
0
0
0
2
1
0
1
4
0
0
6
3
1
6
0
0
0
1
3
2
5
6
0
0
6
6
1
1
0
0
0
0
0
0
0
1
1
6
0
6
1
0
4
1
0
0
0
0
0
2
0
0
0
0
1
6
0
6
0
0
0
1
0
0
0
0
0
0
0
0
2
0
0
0
6
0
4
6
0
0
1
6
1
0
0
0
4
0
5
0
3
0
4
0
3
6
0
0
0
0
3
0
6
2
6
0
0
1
0
6
2
0
0
6
0
0
0
2
6
0
6
0
0
6
0
0
1
0
0
0
1
0
1
0
0
3
0
1
2
0
4
0
6
0
0
0
6
6
0
2
0
0
0
3
1
0
4
0
0
4
0
6
0
6
0
0
0
2
4
4
4
0
0
0
6
0
0
6
6
4
0
0
0
4
2
2
3
0
0
0
0
0
0
0
1
0
0
6
0
0
6
1
0
6
0
0
0
0
2
0
0
6
0
2
0
0
1
1
2
6
6
1
0
3
6
0
2
0
3
0
0
0
0
6
0
0
0
1
6
1
2
3
0
6
0
0
5
5
5
2
0
0
0
3
4
1
0
0
0
6
6
0
3
6
6
3
0
3
3
0
0
0
0
1
0
0
0
1
6
0
6
4
0
3
0
0
0
4
0
5
3
0
4
3
1
0
6
0
0
1
1
1
4
5
0
6
0
0
4
5
5
1
0
0
0
0
0
4
0
0
0
0
0
0
3
0
0
3
0
4
2
1
0
0
1
6
0
0
2
4
0
5
0
1
3
6
6
3
6
6
0
6
2
3
1
0
0
0
0
6
6
0
4
0
0
6
0
1
0
4
6
3
0
0
2
6
2
0
6
2
2
6
0
1
0
0
1
0
0
0
6
1
3
0
3
4
0
0
1
0
6
0
1
0
4
0
6
6
1
2
0
4
0
0
3
0
3
0
6
0
3
0
0
0
1
0
6
4
1
6
0
0
1
2
6
0
6
0
6
0
0
5
0
3
6
0
2
0
0
0
5
6
1
0
0
6
1
0
0
3
0
4
6
0
1
0
0
0
0
0
0
3
6
4
6
0
5
0
0
2
0
0
6
0
6
2
2
0
4
0
3
0
0
3
0
4
0
3
6
4
0
1
0
1
1
0
6
6
0
3
6
0
0
0
0
0
0
4
6
3
2
0
5
0
0
6
3
6
6
1
0
3
0
0
1
0
0
0
0
4
3
4
0
4
6
1
0
0
0
0
6
0
0
1
6
4
2
4
4
5
3
0
1
0
0
5
1
3
3
0
3
6
4
6
0
1
4
1
1
0
3
6
0
0
0
0
0
6
0
4
1
1
1
0
0
3
4
1
0
0
0
0
6
4
1
1
0
2
5
0
6
1
1
1
6
6
6
0
3
6
0
6
5
0
0
0
6
0
6
6
0
0
0
0
0
1
0
0
0
0
2
4
0
6
6
0
0
0
4
6
4
1
0
1
0
0
2
0
0
3
2
2
5
0
0
6
4
6
6
0
5
1
0
3
0
0
0
0
1
0
1
6
0
1
5
1
0
0
0
0
1
1
0
0
3
6
0
0
6
6
0
1
0
4
0
0
0
0
0
0
4
1
4
3
0
1
0
0
0
0
0
0
6
0
1
6
6
0
6
0
6
0
0
1
1
6
0
0
0
0
4
3
5
1
0
0
0
4
0
0
6
0
0
0
1
0
0
0
1
3
0
0
4
1
6
1
6
0
6
0
2
3
0
0
0
0
6
0
4
1
1
0
1
0
1
0
5
1
6
0
0
0
0
0
0
1
0
6
6
0
1
4
6
0
0
0
3
0
0
0
0
0
4
6
0
5
1
1
0
2
0
0
0
6
0
0
1
4
5
6
3
4
4
0
0
0
6
3
0
6
6
6
0
0
5
0
0
3
2
0
0
0
1
0
0
1
6
0
1
0
3
1
6
0
5
0
6
0
3
0
5
0
0
6
0
5
0
6
0
0
4
3
6
6
3
6
6
6
6
0
0
0
0
0
0
4
0
0
0
4
0
0
3
0
0
0
6
4
0
0
0
0
6
0
1
2
0
5
0
1
0
0
0
1
0
6
0
0
6
2
5
2
0
6
6
2
6
3
0
2
3
6
0
0
0
4
3
3
1
2
0
2
3
3
2
0
6
3
0
1
1
3
0
0
0
6
6
0
0
0
4
0
3
5
0
2
0
1
5
6
2
6
6
5
3
4
0
1
0
0
6
0
0
0
6
0
1
0
3
4
0
0
0
0
6
6
5
0
6
0
0
0
6
1
0
0
0
0
3
0
1
0
0
0
0
5
5
6
1
0
0
5
6
0
0
0
0
0
0
1
1
3
0
6
2
4
0
6
4
6
0
0
0
2
6
3
1
6
6
0
4
1
0
2
0
0
6
6
0
6
0
2
1
0
0
0
0
0
6
6
1
1
0
4
0
0
6
0
0
0
6
4
0
0
0
0
0
1
0
0
0
0
0
0
0
0
0
4
0
3
0
6
0
0
0
1
1
0
6
2
6
3
1
0
3
6
4
3
0
6
0
0
6
0
5
0
1
1
0
1
0
0
0
6
6
0
1
0
2
2
5
2
0
0
1
1
0
4
2
6
4
4
0
1
3
6
0
0
6
6
0
0
3
2
0
0
0
3
0
0
4
0
2
0
0
6
6
3
0
0
1
0
0
0
0
0
6
6
3
0
0
0
4
1
0
1
3
0
0
0
1
0
6
4
0
0
6
0
0
2
2
0
4
2
0
0
1
6
0
0
0
1
0
1
0
0
0
0
3
4
0
0
0
0
4
0
0
5
0
0
6
3
0
6
0
0
0
1
6
0
0
2
0
0
1
4
0
5
1
0
1
4
0
1
1
3
6
6
0
2
6
3
6
6
6
1
3
5
0
1
3
4
2
1
6
4
0
6
0
2
1
3
0
6
0
0
0
0
4
0
4
0
0
0
4
6
1
4
0
0
0
6
0
0
6
3
6
0
0
3
0
0
0
0
4
6
6
3
0
6
0
1
3
0
0
0
3
5
0
0
2
0
1
4
0
0
0
2
0
0
1
6
6
0
6
5
4
0
4
4
1
3
0
3
0
6
1
6
0
0
4
0
0
0
2
0
6
1
0
0
2
0
0
0
6
0
3
0
0
1
6
0
1
6
1
1
6
5
3
1
0
3
6
3
6
0
6
6
5
4
6
4
0
1
0
0
3
0
0
6
0
4
6
0
4
0
0
0
0
3
0
6
0
5
1
0
0
2
0
2
0
2
3
0
4
0
1
6
0
0
6
0
0
0
0
1
1
5
4
6
4
6
0
6
0
6
0
0
0
0
1
0
6
0
6
1
1
6
0
3
0
0
3
1
0
0
6
2
0
0
6
1
0
4
0
0
5
0
0
0
0
6
0
4
4
1
5
0
0
4
0
6
0
0
0
4
0
2
0
1
2
6
0
0
0
2
3
1
6
0
3
0
0
6
0
0
6
0
6
0
3
6
3
0
0
0
4
1
2
0
0
6
0
4
0
6
4
0
0
0
6
0
3
0
5
0
1
6
0
6
0
3
6
0
0
6
1
0
1
1
1
0
6
0
6
0
0
0
3
0
0
1
2
0
4
1
5
4
0
2
5
0
0
0
0
3
6
0
0
0
0
0
5
0
1
6
0
0
0
0
4
6
0
1
0
4
3
0
1
6
1
6
0
2
0
0
4
0
0
6
0
0
0
0
0
0
0
6
6
3
0
2
0
0
4
1
1
0
0
5
0
0
0
6
0
0
0
0
4
0
4
0
6
0
0
1
1
0
0
0
0
0
0
5
0
0
0
0
5
4
1
0
6
6
0
6
0
0
2
0
6
6
2
5
6
0
0
2
5
1
0
0
6
1
0
4
2
0
2
0
6
0
0
6
0
1
0
0
0
0
0
0
0
0
0
6
0
0
3
0
0
0
4
0
6
0
4
0
3
0
0
0
3
0
6
5
4
6
5
6
0
0
0
6
0
2
0
0
6
0
3
6
3
1
2
0
5
0
0
6
0
4
6
0
0
6
0
3
0
4
0
1
0
0
2
0
0
6
0
6
1
6
6
0
0
0
5
0
6
3
6
0
0
2
0
0
0
0
6
3
6
0
4
0
0
0
6
0
0
0
5
0
6
1
3
6
0
1
6
0
0
6
1
0
0
6
3
0
0
3
3
6
6
0
0
0
0
0
0
1
0
0
4
4
0
0
0
6
2
1
0
6
0
0
0
5
1
0
4
0
4
5
6
0
0
0
0
6
0
0
0
3
6
3
1
4
4
1
1
0
0
0
0
0
0
0
6
3
0
0
0
5
4
2
0
0
0
0
1
0
1
0
6
1
0
6
0
0
0
4
0
6
0
6
6
1
0
0
4
3
0
3
0
0
0
1
0
3
0
0
5
2
1
0
4
6
5
0
6
4
1
6
4
5
0
0
0
6
0
4
4
0
0
0
4
3
0
4
0
4
6
6
6
4
0
0
0
2
0
0
0
6
6
6
0
6
0
6
0
0
3
0
6
1
0
0
6
1
6
5
6
0
6
5
0
0
0
0
4
0
6
6
0
1
6
0
6
6
1
6
6
1
5
0
4
0
0
3
4
0
0
0
4
0
0
0
0
0
0
1
0
6
0
6
6
0
0
5
0
6
0
0
1
6
6
0
0
1
1
0
0
6
0
0
0
0
6
5
0
0
0
0
6
6
5
6
3
0
1
0
0
4
0
1
0
4
1
0
0
4
6
0
6
1
0
0
0
0
0
0
3
6
6
0
0
6
0
0
3
0
2
0
0
0
0
0
6
0
6
4
0
0
0
0
4
2
0
4
6
0
0
0
0
0
0
0
1
5
3
1
4
1
0
6
0
0
0
0
0
4
3
1
0
0
1
0
2
4
1
0
1
2
1
5
3
2
0
6
0
0
4
1
3
0
0
5
6
6
0
0
0
1
3
0
0
0
0
1
0
0
6
0
0
6
6
3
0
6
3
0
3
4
6
0
4
0
0
0
0
0
0
0
2
6
4
6
6
0
0
2
1
0
6
2
0
1
1
6
1
6
0
0
4
6
0
0
4
6
0
0
1
5
4
0
0
0
0
0
1
0
6
1
0
1
6
0
0
0
4
1
0
0
3
2
0
0
0
6
0
0
6
5
0
6
4
0
0
1
3
1
2
1
6
6
1
1
6
6
3
0
1
0
0
6
0
4
1
3
0
4
3
0
0
0
3
1
0
1
6
4
6
4
0
0
0
5
6
0
4
4
1
1
0
0
3
6
0
6
1
6
6
0
0
6
1
0
1
5
0
6
4
0
6
5
0
0
6
0
0
0
3
0
0
0
0
1
6
6
4
6
3
0
0
0
3
6
0
0
0
6
0
1
1
0
4
4
1
0
1
1
0
6
0
3
6
0
5
0
4
1
0
0
1
6
6
4
0
0
1
0
1
0
0
1
0
0
0
3
0
0
4
0
3
6
0
0
1
3
2
6
3
1
3
0
6
0
6
6
0
0
3
3
0
0
0
1
3
0
3
3
0
0
6
4
0
3
0
2
0
1
0
0
1
3
6
6
0
0
6
0
0
2
4
1
6
2
0
6
1
0
0
6
0
6
2
0
0
2
2
0
0
6
6
1
0
1
6
5
1
0
0
1
6
0
2
2
6
0
0
6
0
2
6
1
0
0
5
0
0
0
0
6
6
0
5
0
6
2
6
0
3
0
6
0
4
4
0
0
6
6
6
0
6
0
0
5
0
0
0
1
0
4
0
5
2
3
0
6
1
6
0
0
4
0
0
1
0
1
6
0
0
1
0
0
0
6
5
0
0
3
3
6
0
1
0
0
6
0
0
0
0
6
0
0
6
0
6
1
0
0
0
0
0
4
6
6
0
3
6
4
0
3
6
1
0
2
6
6
0
0
1
0
0
0
0
6
6
1
0
0
0
0
6
6
5
0
0
0
6
0
6
0
1
1
0
6
0
3
6
4
0
3
0
6
0
0
0
0
6
0
0
5
1
3
0
0
0
2
4
0
4
3
0
0
4
0
2
5
4
2
3
1
2
4
0
2
1
0
0
6
6
0
6
2
0
0
0
1
6
4
1
0
6
0
0
3
0
1
0
1
6
4
0
0
0
6
0
0
6
5
0
0
0
3
1
4
0
5
3
6
1
6
3
0
6
6
1
0
0
6
0
1
4
4
0
0
1
0
6
6
4
0
0
4
1
2
6
2
0
0
0
0
6
0
4
4
0
0
6
6
0
0
1
0
6
6
4
1
0
6
3
0
2
0
4
5
1
0
0
2
0
0
0
0
0
2
2
0
4
3
1
0
6
4
0
1
6
6
0
0
1
0
1
6
2
6
6
0
4
0
6
0
0
3
3
0
0
6
0
2
1
0
3
0
0
2
3
6
2
6
6
1
1
1
0
0
5
1
0
4
0
0
0
0
1
1
0
3
0
0
1
6
4
0
0
0
3
3
0
6
2
3
6
0
6
3
6
0
6
0
0
6
0
0
5
3
0
0
5
0
0
0
2
0
4
6
0
3
3
0
6
0
0
0
0
0
0
0
2
4
0
4
2
1
0
4
6
0
3
0
6
0
0
3
0
6
6
6
2
0
3
3
0
6
0
0
0
0
6
2
0
0
0
4
0
0
3
6
6
6
6
0
0
1
0
6
4
6
0
6
0
2
6
0
1
2
1
0
6
0
0
0
0
0
0
0
6
0
0
0
3
0
5
6
4
0
3
6
0
0
6
0
0
0
0
6
1
1
0
5
0
5
0
0
1
0
6
2
0
1
1
1
5
3
0
0
0
0
0
6
0
6
0
4
4
0
0
6
0
2
0
6
0
3
0
0
0
4
0
3
0
4
6
0
0
6
0
1
6
0
2
0
5
6
0
5
0
3
1
0
0
3
6
3
4
1
1
1
0
0
0
0
6
4
6
6
0
1
6
0
1
1
6
6
0
1
0
6
6
4
0
4
0
0
0
4
6
3
0
0
0
2
6
0
4
3
4
6
6
0
0
3
0
2
0
6
2
4
2
3
0
3
0
1
1
0
1
0
0
6
0
0
2
0
1
4
0
6
1
0
2
0
0
0
2
2
6
1
0
1
4
0
0
1
0
4
0
3
5
5
6
0
2
0
0
0
0
4
2
6
0
0
4
6
0
0
0
5
2
1
6
0
4
3
6
0
1
0
0
0
2
0
0
0
1
2
1
4
0
6
0
1
0
2
3
0
6
4
0
1
0
3
0
4
0
6
0
4
1
6
0
1
1
0
6
6
0
6
5
3
0
0
6
0
4
0
6
6
0
4
6
5
0
4
6
0
0
0
1
6
2
0
5
3
0
6
2
0
3
1
0
5
6
5
5
6
6
0
0
0
4
4
3
0
6
0
0
6
0
0
0
0
0
3
1
0
0
6
0
0
0
0
1
0
5
3
1
6
0
5
0
6
0
0
0
2
0
0
4
6
3
0
6
0
0
4
6
1
4
0
4
0
0
1
6
0
0
0
0
4
6
4
0
0
6
4
6
0
6
1
0
0
0
0
0
0
2
3
0
5
0
0
0
0
4
1
0
3
5
0
0
0
0
0
4
0
0
6
6
0
0
6
0
1
2
0
0
0
4
0
4
0
0
0
6
0
0
0
0
1
3
0
3
0
1
0
3
0
2
0
0
0
1
0
0
0
5
0
3
3
4
1
0
0
0
0
0
1
1
0
2
6
0
0
0
1
6
6
5
6
0
6
6
4
0
0
6
0
6
0
0
4
0
0
0
6
1
0
0
4
0
3
0
0
6
0
0
0
0
0
0
3
4
5
2
3
1
0
1
0
6
5
3
3
5
6
0
6
0
3
0
0
0
0
0
3
0
0
4
0
0
0
0
0
2
6
3
0
6
4
0
0
0
6
2
4
6
6
0
3
1
6
3
1
0
6
0
3
0
5
0
1
1
4
2
6
0
0
0
1
0
0
0
0
1
2
2
1
0
6
5
1
0
1
6
5
0
6
0
6
0
0
0
0
0
4
6
0
0
0
6
6
3
0
0
0
6
1
0
6
0
6
0
4
1
0
0
1
0
0
3
6
0
0
0
0
4
6
1
0
6
0
0
0
1
0
6
1
1
6
0
0
0
0
0
1
0
4
6
1
0
6
0
0
0
0
5
0
1
6
0
0
0
4
0
0
0
5
0
0
0
5
2
0
6
6
6
6
0
0
0
1
0
0
3
6
0
1
6
5
0
1
0
6
6
0
4
3
6
0
5
2
0
0
6
0
0
0
0
6
1
6
0
0
1
0
0
0
2
6
1
0
1
0
2
6
0
6
0
0
6
0
2
6
6
0
4
2
0
0
6
1
0
2
1
0
0
0
4
1
0
0
4
0
4
1
6
6
1
0
0
0
3
6
5
0
6
6
0
5
0
0
0
3
0
0
0
1
0
0
2
0
1
3
6
0
5
0
6
0
0
0
0
0
0
6
5
1
0
6
0
0
4
0
3
0
0
3
4
0
0
5
0
4
1
0
3
6
6
1
0
6
1
0
0
0
2
3
0
0
0
2
0
1
3
0
0
3
0
0
0
0
0
1
1
6
5
0
0
6
6
0
5
2
6
0
1
5
3
6
6
0
0
6
0
0
6
3
6
2
0
4
0
6
0
0
0
3
0
6
0
0
4
0
0
0
6
4
0
3
0
4
0
0
0
0
0
0
0
0
0
5
6
0
5
0
2
0
3
0
6
0
6
2
0
0
0
2
1
0
0
6
0
2
0
1
5
0
0
4
6
6
0
0
0
0
1
1
0
0
5
0
6
0
0
1
0
4
0
0
0
0
0
6
0
4
0
1
0
0
4
0
2
2
1
0
6
0
4
6
4
0
1
6
6
4
0
0
6
0
2
0
6
2
3
0
1
1
0
6
0
0
0
1
0
0
0
0
1
0
4
0
3
0
0
0
6
0
0
6
6
6
0
0
0
0
0
0
0
0
6
4
0
3
5
0
0
4
0
0
0
0
0
2
5
0
2
0
1
3
6
4
2
0
4
5
4
1
3
0
0
6
6
0
1
0
2
4
0
0
4
1
0
0
0
0
0
0
3
0
4
1
0
2
6
5
6
1
0
0
2
0
0
4
0
0
0
0
6
0
5
0
0
0
0
6
1
0
0
4
6
1
4
0
0
0
6
0
0
6
0
0
6
3
3
0
5
5
4
0
0
6
6
2
1
0
1
0
6
0
0
3
0
0
0
0
0
0
0
4
4
2
2
0
1
0
1
0
4
1
0
6
1
0
1
0
0
0
3
3
6
3
3
3
6
0
2
0
6
0
6
6
6
0
1
0
4
3
6
6
0
0
5
6
0
0
0
0
6
6
4
3
5
0
0
1
5
0
6
3
0
6
0
4
0
0
0
1
0
0
6
6
1
0
0
6
0
4
0
6
2
4
0
6
6
5
0
0
4
0
0
0
6
1
0
6
0
0
0
6
1
5
6
5
6
2
0
6
0
1
1
0
0
6
1
4
4
6
6
0
0
6
0
0
4
1
0
4
0
4
0
0
3
0
1
0
4
5
6
0
1
2
5
0
0
0
6
0
3
4
5
1
0
0
1
1
0
6
1
1
1
0
0
6
6
0
5
0
6
2
1
1
4
0
6
0
4
0
6
0
1
1
3
3
1
0
6
0
0
0
0
0
0
0
0
6
4
5
0
0
6
1
6
0
0
4
3
3
4
0
0
0
4
4
0
0
6
6
6
6
0
3
4
0
0
2
2
0
5
1
0
3
3
0
0
0
0
1
0
0
1
3
0
6
6
3
6
1
0
3
3
0
1
0
0
0
1
5
5
4
5
4
1
4
5
0
4
0
2
0
1
6
1
0
6
4
6
0
5
2
6
6
3
6
0
6
4
0
0
2
6
0
0
4
1
6
2
3
6
0
6
4
0
3
0
0
4
3
6
6
0
3
0
0
0
1
2
6
0
3
0
6
1
4
0
0
3
4
0
0
5
6
6
0
5
1
0
2
6
1
0
0
0
6
0
0
0
3
2
6
3
2
0
3
6
5
2
6
0
0
3
6
6
0
0
4
6
0
0
0
6
4
0
0
6
6
0
0
1
6
0
3
0
5
0
0
0
0
6
0
0
0
0
6
4
0
0
0
0
6
6
5
1
6
3
4
6
0
6
0
6
0
6
0
0
3
6
2
5
0
0
3
0
0
0
2
0
6
6
5
3
6
2
0
4
0
0
6
0
0
0
0
6
0
0
4
6
0
0
0
0
6
2
0
6
4
1
1
6
2
3
0
0
0
0
0
0
6
0
0
0
0
0
2
6
0
6
1
4
0
4
0
2
6
1
0
6
3
5
6
1
0
2
0
1
0
6
5
0
1
0
0
1
0
0
0
1
0
1
0
0
6
1
3
3
3
0
0
2
5
0
0
6
1
3
0
3
4
6
0
1
3
0
6
1
1
0
6
4
5
4
1
0
3
0
2
6
0
0
0
1
6
0
2
0
6
1
0
0
6
0
0
0
3
2
2
3
0
6
6
3
6
5
0
6
1
0
0
0
1
0
5
6
5
0
0
3
6
0
0
0
6
3
3
0
4
0
0
0
0
1
6
0
6
2
0
2
3
0
0
5
0
0
6
0
3
1
6
1
3
6
6
1
0
0
4
2
0
4
0
1
2
0
0
0
0
0
0
1
0
0
0
3
0
6
0
0
4
0
3
1
6
4
1
4
3
1
1
0
6
6
0
6
0
0
0
0
0
0
0
6
2
1
0
0
0
0
6
2
1
0
4
6
0
0
2
0
3
0
1
0
0
0
0
0
6
0
0
1
0
0
0
0
4
3
0
0
4
1
0
6
6
0
0
0
0
6
1
4
3
0
1
1
1
0
6
0
6
0
6
0
3
6
5
0
3
3
0
0
5
2
3
2
0
0
3
2
1
0
0
0
0
0
0
0
2
6
6
0
0
0
2
6
6
0
0
2
0
1
0
0
4
3
0
0
0
1
1
3
5
0
0
6
1
0
0
6
0
0
4
0
1
2
1
0
0
5
0
6
0
0
6
2
5
2
0
6
4
4
1
0
6
1
6
0
6
0
5
0
0
0
0
6
0
3
0
1
4
0
0
0
0
3
0
6
3
0
0
0
6
1
6
4
6
3
0
0
0
0
0
1
0
0
6
1
1
0
0
0
0
0
6
6
0
0
0
0
0
0
6
0
0
2
2
0
1
0
0
6
0
0
6
0
2
0
0
1
0
0
6
6
0
0
0
6
1
0
0
0
6
0
0
4
1
4
0
0
0
6
0
0
6
6
6
4
3
0
2
5
0
2
2
4
6
5
4
4
4
0
0
6
0
0
0
0
1
6
2
0
6
4
0
0
6
6
0
1
0
0
6
0
6
0
6
2
0
6
0
0
6
1
3
1
0
0
0
2
4
0
0
0
1
1
0
4
0
1
5
1
6
2
2
3
1
0
0
6
4
5
0
1
0
4
6
2
0
6
1
4
4
0
6
5
4
0
0
6
6
4
0
6
0
5
0
0
0
4
6
0
0
0
4
2
0
2
0
6
0
0
0
0
4
0
6
0
0
0
0
0
6
0
6
6
0
6
4
1
3
4
4
6
0
0
1
6
4
6
0
0
0
4
6
4
0
1
2
6
0
0
0
0
0
0
0
0
0
6
6
1
1
0
1
0
6
3
1
0
3
0
0
0
0
1
6
0
0
1
6
0
0
3
0
4
6
0
2
0
2
6
0
2
0
0
0
0
6
0
4
6
3
4
6
6
0
0
1
0
4
0
0
2
0
0
0
6
6
6
0
4
0
4
3
0
0
0
6
0
0
6
0
0
4
0
0
0
0
0
4
0
0
6
3
6
0
0
6
6
0
1
0
4
0
6
6
6
0
0
6
0
6
6
6
0
0
4
0
6
1
0
4
6
5
4
1
3
2
6
0
0
4
2
1
0
1
1
0
4
3
0
0
1
0
0
1
0
5
4
0
0
5
4
4
4
0
1
0
6
1
0
0
6
0
4
6
0
6
3
0
0
6
6
1
0
0
0
6
0
1
0
0
0
0
0
6
6
3
2
0
0
0
2
1
4
1
1
4
6
1
0
0
2
0
6
2
4
3
0
6
2
0
2
4
0
0
6
0
5
1
0
0
6
3
6
1
6
6
1
0
3
0
6
0
0
1
5
6
6
0
6
0
2
1
6
3
0
0
6
0
3
3
0
6
0
0
0
1
0
1
1
6
0
6
6
0
3
0
0
6
0
0
0
0
0
1
3
6
0
0
5
0
4
6
0
0
0
0
6
0
6
0
3
0
0
0
0
1
6
0
0
6
5
0
0
3
1
0
0
0
0
2
0
0
2
3
3
6
1
2
6
3
0
0
0
0
0
6
6
6
0
5
6
0
0
0
6
0
2
1
3
6
4
0
0
1
5
0
0
0
0
6
3
0
6
0
2
0
0
0
0
0
0
4
4
0
0
6
0
6
4
4
0
3
6
0
4
0
1
0
2
6
6
0
0
0
5
6
1
0
6
0
4
6
0
3
0
2
0
6
1
0
6
6
4
1
0
1
0
0
1
0
6
2
5
1
0
0
3
5
0
0
0
0
2
0
1
0
4
0
6
6
1
0
0
0
4
0
0
0
2
0
6
0
0
1
3
3
4
0
0
4
0
6
0
4
0
4
4
1
6
0
0
0
0
0
6
0
0
6
0
6
6
2
0
4
1
6
3
4
1
0
3
6
0
0
5
0
0
0
1
3
2
3
6
1
0
4
2
0
0
0
6
6
5
1
1
6
0
0
2
0
6
1
3
1
0
0
2
6
0
6
4
0
0
5
6
6
5
0
0
0
1
3
6
0
0
0
0
4
0
6
0
0
0
2
0
6
0
0
4
6
4
0
0
0
1
0
6
1
0
0
0
0
0
0
0
0
4
5
0
1
6
6
4
0
0
2
1
0
0
4
1
4
6
0
1
0
6
0
0
0
3
3
1
6
2
6
4
6
0
0
0
5
0
5
4
0
5
6
3
0
0
0
0
4
0
0
0
0
0
0
1
2
0
0
1
0
4
0
2
6
0
0
0
6
0
1
0
0
0
0
1
0
0
3
0
4
0
0
0
1
6
1
0
6
1
2
3
1
0
6
6
2
1
4
1
0
0
0
0
0
4
1
0
5
0
0
0
0
0
0
1
0
1
2
5
6
0
0
0
1
0
1
0
3
3
1
0
2
0
6
3
0
0
0
0
0
1
3
2
0
0
1
6
1
1
0
1
0
0
0
0
5
1
6
1
6
3
2
0
6
6
0
6
6
0
0
6
1
0
4
1
0
0
1
0
6
3
2
0
3
4
0
0
0
1
6
2
0
0
6
0
0
5
4
0
6
6
0
0
0
0
6
6
0
0
1
3
6
2
0
4
4
0
6
0
3
1
0
0
4
2
0
4
6
0
0
4
6
0
1
6
0
4
4
3
5
6
3
6
0
0
6
0
0
4
3
6
0
0
6
4
0
3
0
1
4
0
2
3
3
0
4
0
1
0
1
0
1
0
0
0
3
0
0
0
6
0
6
0
0
6
1
6
1
6
1
0
6
1
0
0
0
0
3
5
6
3
1
6
6
6
6
0
3
1
3
3
4
0
0
0
6
1
6
0
0
4
3
6
0
0
3
6
1
6
6
0
6
6
6
0
4
0
0
0
4
6
3
1
4
4
3
0
0
4
0
2
4
1
1
0
0
0
3
3
3
0
0
6
3
4
0
1
1
0
0
4
1
6
0
6
1
0
6
0
4
4
0
0
0
5
2
1
5
1
0
0
2
0
0
0
0
0
3
6
0
3
0
0
0
0
6
0
0
2
1
0
0
0
1
0
6
6
0
0
6
4
0
6
0
1
6
3
0
4
1
6
1
0
0
0
6
0
4
0
6
5
2
1
2
0
6
0
6
6
6
0
4
0
0
0
0
0
4
1
0
6
0
0
3
0
0
3
6
0
0
1
0
1
6
0
0
5
6
6
6
0
0
1
0
0
4
3
0
1
0
2
3
2
0
0
0
0
5
6
0
1
0
6
6
0
0
6
0
0
0
6
0
6
0
1
6
4
0
5
0
6
4
1
4
0
0
4
0
3
0
6
0
0
0
0
0
0
6
6
2
5
4
0
2
1
6
0
1
0
0
0
2
0
0
0
6
6
6
0
2
1
0
6
2
0
1
0
1
6
1
0
1
6
0
2
1
6
5
0
6
6
0
1
2
1
0
1
0
3
0
0
2
0
0
6
3
0
0
0
6
3
0
6
0
1
0
4
0
5
0
4
6
6
1
0
1
6
0
0
5
0
0
0
3
0
0
5
2
0
0
6
4
0
2
1
0
1
0
6
0
3
6
6
2
0
0
6
0
0
1
0
6
0
1
0
0
0
0
0
6
0
6
0
6
6
2
4
0
0
0
3
0
6
6
0
0
0
0
6
0
1
1
0
4
5
0
6
0
1
6
6
1
0
1
0
0
2
3
0
0
6
4
6
6
6
6
0
6
0
0
3
0
0
2
1
0
0
0
0
0
0
0
0
3
0
0
0
6
1
6
6
0
5
2
0
2
0
6
0
6
6
4
0
6
0
1
0
6
3
0
2
0
1
0
4
4
0
0
1
3
0
0
0
4
0
3
2
3
0
6
0
0
0
0
0
0
6
0
6
4
6
0
3
0
0
1
0
5
6
0
0
0
0
5
2
0
0
4
3
4
6
2
6
6
4
0
4
0
1
0
0
1
0
0
0
0
6
6
0
5
5
0
0
0
0
2
2
6
0
6
6
4
6
5
6
6
0
0
0
2
0
0
6
0
2
0
4
6
0
1
0
6
0
1
1
4
0
6
3
0
6
0
0
0
6
6
6
1
6
6
0
4
4
6
1
0
0
3
0
1
1
6
3
6
0
2
0
3
0
6
6
4
5
0
6
1
2
0
3
1
0
0
1
0
2
0
0
0
5
6
0
0
0
0
0
0
3
0
0
6
0
0
3
6
6
0
3
6
6
0
1
3
2
0
1
3
3
2
0
0
3
1
6
6
0
0
0
0
4
0
3
2
0
3
4
0
0
1
0
0
1
6
6
0
1
4
0
3
0
0
0
1
2
0
0
6
1
0
3
0
0
6
0
2
0
0
1
0
6
0
0
4
0
6
0
6
6
1
1
0
4
0
0
1
3
6
0
6
6
6
6
0
0
2
0
0
6
0
0
0
1
0
0
0
1
0
0
0
0
6
0
0
6
0
0
1
0
1
1
0
0
0
0
6
0
4
6
0
6
6
0
2
6
0
0
0
0
1
0
0
0
0
3
0
1
0
6
6
0
0
2
0
0
3
0
6
0
6
2
0
4
2
2
0
0
1
6
0
0
4
0
0
6
0
0
1
0
6
0
6
0
0
0
0
0
1
6
0
0
6
1
0
6
1
6
0
0
0
2
0
0
1
5
6
2
0
4
6
0
0
6
6
0
0
0
3
6
1
0
6
2
0
0
0
0
0
0
5
1
0
1
0
3
0
0
3
6
0
6
0
0
3
6
0
0
0
4
6
0
2
0
6
0
6
0
3
0
0
1
0
1
0
0
0
6
0
5
4
0
6
0
0
0
0
0
0
4
0
0
2
2
0
6
6
3
1
1
6
0
0
6
4
0
0
0
0
6
0
0
3
1
0
0
0
4
6
0
3
0
6
6
2
0
0
0
0
0
2
0
6
0
6
1
0
0
4
4
1
0
5
0
0
0
0
0
0
0
1
0
0
1
6
0
0
0
0
0
0
1
4
0
4
2
3
0
6
6
3
6
2
0
6
0
0
0
0
6
0
0
1
0
6
6
0
4
0
6
0
0
6
6
6
0
0
3
1
0
6
2
0
0
6
0
0
0
6
0
0
0
6
0
0
0
1
0
0
0
0
0
0
4
0
0
4
6
0
0
2
6
6
0
0
4
0
3
1
0
0
6
0
5
6
3
0
1
5
3
0
4
0
0
1
0
0
0
4
2
0
0
3
3
3
0
1
6
1
3
0
3
0
3
0
0
0
6
0
4
1
0
0
4
1
6
1
6
0
0
3
6
1
0
3
0
6
3
0
2
4
0
6
5
0
6
0
0
6
0
6
0
3
6
6
0
0
2
1
0
6
6
4
0
0
0
6
6
2
0
4
0
0
0
6
2
0
0
6
5
0
0
0
0
1
0
4
3
0
0
0
3
6
4
6
0
0
6
0
0
6
0
6
1
6
0
0
2
0
0
6
0
6
0
0
0
6
5
0
3
4
6
4
1
0
0
6
0
0
1
6
0
0
0
0
6
0
4
0
0
4
1
6
3
6
1
3
4
0
0
6
2
0
0
6
0
4
3
1
0
0
5
0
0
1
3
0
0
0
0
6
6
0
6
5
0
4
0
5
6
3
0
0
2
0
0
0
0
0
0
3
0
6
0
2
0
3
0
6
3
1
0
6
2
1
6
0
1
0
6
3
0
0
1
0
2
6
6
0
1
0
0
1
6
1
6
0
3
0
6
0
5
0
0
3
0
0
5
5
0
1
3
0
6
0
0
0
0
3
0
1
0
0
2
3
0
1
0
3
6
0
6
6
1
0
6
1
2
1
0
2
0
4
2
2
1
1
0
0
3
2
0
0
0
0
5
2
0
1
0
0
6
6
2
1
6
0
1
0
0
6
6
1
0
0
1
4
6
0
1
0
1
6
1
0
5
6
3
6
0
3
2
0
0
1
0
6
0
0
2
0
0
0
3
0
6
6
0
1
0
0
0
0
0
3
1
0
6
1
6
0
0
0
6
6
0
6
0
5
0
0
0
0
6
6
0
6
1
2
6
0
0
1
0
6
2
6
0
1
0
0
4
6
1
0
1
6
6
3
1
6
4
6
0
6
6
2
0
0
6
0
0
6
6
0
0
0
0
6
1
6
0
4
4
0
0
1
0
0
4
0
2
6
6
3
0
0
2
0
6
0
2
1
2
3
1
0
0
0
6
0
1
0
0
3
0
0
6
4
0
5
0
0
4
6
5
0
0
0
0
0
1
0
5
0
0
1
3
1
0
5
0
0
1
1
0
0
6
0
0
1
4
0
0
0
1
6
0
1
0
0
5
6
1
6
3
0
2
0
3
3
4
0
0
0
0
3
0
2
2
5
0
0
0
0
6
0
0
1
0
5
0
0
2
0
1
0
2
6
6
0
6
6
0
4
3
0
0
1
2
1
2
1
6
0
0
1
2
0
0
0
0
0
1
0
0
1
0
0
6
1
0
0
3
0
0
0
0
4
0
4
6
0
0
1
0
6
2
0
3
0
4
0
0
0
1
0
4
0
0
6
6
0
0
2
2
0
0
1
0
4
3
6
0
4
0
0
6
6
5
6
0
0
0
0
0
0
1
0
6
0
0
1
6
0
0
6
6
0
2
4
0
0
6
1
3
2
0
0
0
0
4
0
0
0
6
6
0
6
3
0
0
1
1
0
0
3
0
0
0
0
0
2
1
6
0
0
0
0
6
6
2
0
3
6
6
2
0
3
4
4
0
0
0
0
4
1
4
0
6
1
0
0
0
6
0
4
0
6
3
6
0
1
5
1
0
0
0
2
0
4
0
0
0
6
0
0
6
0
0
3
0
1
0
1
5
6
6
0
1
0
0
1
6
0
0
2
6
0
0
0
0
2
0
1
0
0
0
0
6
1
6
0
4
1
6
1
2
0
0
0
0
0
0
4
0
4
0
0
0
0
0
1
6
2
6
5
0
3
0
6
6
4
6
0
0
0
0
3
3
0
0
0
0
1
2
4
3
0
6
0
0
0
0
1
0
0
6
0
0
4
5
0
4
0
0
0
0
0
0
6
0
0
1
6
6
0
0
0
0
0
4
2
0
2
0
1
0
1
0
0
6
0
0
3
0
5
3
3
5
0
1
4
1
0
0
0
0
0
0
6
3
0
0
3
6
0
0
6
4
0
6
0
0
0
0
0
5
0
6
0
3
0
0
1
6
0
0
2
0
2
0
1
0
0
0
0
1
1
6
2
1
0
1
0
0
0
0
0
1
0
1
0
0
0
1
2
0
0
1
3
6
1
2
0
0
0
0
2
1
0
3
6
5
5
0
6
6
0
5
6
0
1
3
5
0
2
0
1
0
2
1
6
4
6
0
0
6
0
0
6
4
6
0
1
1
0
2
5
0
0
2
6
1
0
0
1
6
6
4
1
0
6
0
0
0
0
6
0
6
2
6
4
6
2
0
4
0
3
1
0
0
0
3
4
6
0
6
0
0
4
0
0
6
6
0
0
0
0
3
6
0
6
6
0
6
3
5
0
4
0
5
0
0
0
6
4
6
0
0
1
1
1
1
6
0
6
2
0
0
1
6
6
2
5
0
0
1
0
0
0
1
0
6
5
0
6
0
0
0
1
3
0
0
0
0
0
3
0
0
5
0
2
1
0
3
3
1
0
6
0
0
0
0
1
0
6
0
5
3
6
6
0
0
0
0
0
3
0
0
0
0
0
0
2
4
0
0
0
0
6
1
1
6
4
1
6
6
0
6
0
6
0
6
3
1
6
0
0
6
0
0
0
0
1
0
0
6
0
0
0
1
0
0
1
1
3
0
4
1
5
1
1
0
0
0
0
6
0
2
6
0
0
0
0
1
0
1
0
0
6
0
0
0
1
0
0
3
6
6
0
6
0
0
1
6
0
6
5
4
0
6
0
5
1
0
0
3
4
0
0
6
6
3
2
0
3
1
6
6
0
0
6
0
0
0
0
1
4
0
0
6
0
1
0
0
6
0
4
1
5
0
0
6
1
0
0
1
0
0
0
0
1
1
0
0
0
6
0
0
4
0
0
6
3
0
1
0
2
0
0
6
6
0
0
1
3
1
3
0
0
0
6
0
0
1
0
0
0
3
4
4
0
6
6
0
0
0
4
3
6
6
3
0
0
0
5
2
0
3
0
0
0
0
0
0
4
4
1
2
3
5
0
0
6
6
3
0
1
6
0
0
1
0
4
0
0
0
0
0
6
4
0
5
0
4
0
0
1
0
1
0
0
0
0
4
6
1
0
0
1
6
0
0
6
0
0
4
2
4
4
0
0
0
0
0
4
3
1
1
1
0
0
1
6
0
6
1
0
0
0
1
0
6
0
3
0
6
0
0
1
0
1
2
5
1
6
0
0
2
0
0
6
0
1
0
4
2
0
1
0
1
5
0
1
0
0
0
4
0
5
0
0
0
0
6
0
0
0
6
6
0
2
0
6
3
3
0
4
0
0
6
0
0
1
0
2
3
0
0
0
0
3
6
0
0
2
0
0
2
0
0
1
0
6
0
3
6
0
0
0
0
6
5
6
0
0
0
6
0
0
5
0
1
6
6
5
0
0
0
3
1
1
0
0
0
0
1
6
3
0
6
6
6
0
0
0
3
0
5
2
3
6
0
0
0
0
1
6
3
0
0
6
0
0
0
1
6
6
0
0
6
1
1
0
6
0
0
0
0
0
2
6
1
0
3
6
4
0
0
0
0
0
0
0
2
6
1
1
3
6
0
3
4
6
0
1
4
1
6
0
1
0
0
1
1
6
0
0
4
0
6
5
2
0
0
6
4
4
0
1
0
6
0
6
0
0
0
0
1
0
5
0
0
1
6
0
0
0
0
1
4
6
6
2
1
0
0
5
3
0
2
0
2
0
0
0
6
6
6
1
4
0
0
6
0
0
0
6
0
4
0
1
0
4
3
0
1
1
4
0
0
1
0
6
4
0
1
0
6
6
0
0
2
6
1
0
6
2
0
6
0
2
6
6
0
0
6
0
0
0
6
0
0
0
0
6
1
0
6
0
0
6
0
0
0
6
2
6
0
3
4
5
0
6
4
0
6
0
0
0
0
6
0
5
4
6
0
0
0
0
6
0
0
1
6
3
6
0
6
1
6
1
6
5
1
2
6
0
4
1
4
0
2
1
1
0
0
5
0
0
0
0
0
0
4
4
0
0
0
0
0
0
1
0
0
3
2
0
0
0
6
3
0
0
6
4
0
0
5
1
6
1
0
0
6
0
4
1
0
1
1
4
6
6
1
0
5
0
6
0
0
0
0
0
2
0
5
0
0
0
3
1
2
1
0
0
0
0
6
0
6
0
6
0
1
4
0
0
0
1
0
1
0
0
0
2
0
0
0
6
0
0
1
4
0
1
2
5
0
0
2
3
1
1
1
6
0
3
0
6
6
6
0
2
1
6
6
0
6
6
4
1
0
6
4
0
0
6
6
0
0
0
0
0
0
6
5
0
6
6
6
1
1
1
0
2
0
1
2
0
0
0
0
3
0
1
0
0
0
0
6
0
5
3
1
0
1
0
0
0
1
0
0
1
0
0
1
1
0
1
0
5
0
1
0
1
0
0
3
3
0
0
6
0
6
2
6
0
1
0
3
0
4
0
0
0
1
6
0
0
0
6
1
4
0
0
0
4
3
6
3
0
0
0
4
0
3
6
0
0
0
0
0
0
0
4
0
0
1
0
0
6
0
1
0
2
0
0
0
3
0
0
6
6
6
2
0
0
0
0
2
0
4
0
1
1
1
0
6
0
6
6
0
4
0
1
1
0
0
0
0
4
3
4
4
4
0
0
6
0
6
4
6
0
0
0
0
3
6
6
0
0
0
0
1
0
6
5
0
5
6
6
0
0
0
0
3
0
1
6
0
1
0
5
6
5
0
0
0
0
6
0
0
0
0
3
3
4
2
6
6
6
6
4
0
2
6
0
6
5
0
0
2
6
0
0
3
4
4
0
0
1
6
4
0
0
0
0
2
0
5
0
1
6
3
2
4
0
3
0
4
0
3
0
0
6
0
4
2
2
0
4
4
3
6
0
0
1
2
0
0
3
0
4
0
0
1
0
5
0
4
6
0
4
6
0
6
6
6
0
6
0
6
0
1
2
0
5
0
0
1
1
1
0
0
6
0
6
0
0
6
0
1
0
0
0
0
0
0
1
3
0
0
0
0
0
0
1
6
0
1
0
0
0
0
2
4
0
0
0
0
0
2
5
0
0
0
6
0
0
3
6
6
6
6
2
0
3
1
0
3
5
4
6
0
5
0
0
0
0
4
0
1
6
0
0
0
0
0
6
1
0
0
0
4
2
6
0
0
1
0
5
1
0
0
1
0
6
0
5
0
6
1
0
1
3
0
0
0
0
0
0
6
0
3
6
0
0
4
4
6
0
0
0
6
6
6
2
4
0
6
0
0
6
0
5
0
0
0
6
4
5
1
0
0
0
6
1
3
0
4
6
1
1
0
4
0
0
0
0
0
0
0
6
0
0
1
0
0
2
0
3
1
2
1
6
0
2
2
4
0
0
2
3
0
1
3
6
2
0
6
0
5
0
5
0
0
0
0
1
2
0
0
1
6
6
3
1
0
1
1
1
0
0
6
0
0
0
6
0
0
0
3
4
0
0
0
0
1
0
0
4
4
6
1
2
0
0
1
6
0
0
4
1
0
1
3
0
0
4
0
1
2
1
0
6
6
3
0
4
6
1
0
0
5
0
0
0
4
0
6
0
0
6
1
0
0
1
3
4
0
0
1
0
6
0
0
6
4
0
0
6
6
1
0
1
6
1
6
3
0
1
1
0
6
0
6
4
0
6
0
4
2
6
6
4
2
0
4
6
0
6
0
5
2
0
2
0
0
6
0
0
0
0
6
0
0
0
1
0
0
1
6
0
0
0
5
0
2
0
0
3
5
0
3
0
5
6
0
1
1
0
0
0
0
1
4
0
6
0
1
0
5
0
2
4
4
3
1
0
0
3
6
0
4
2
0
6
0
4
0
6
3
4
1
0
0
3
0
0
1
1
0
0
6
0
2
4
6
3
6
5
4
5
0
0
0
0
0
0
0
1
0
2
0
6
0
6
0
6
6
0
6
6
2
0
3
0
0
0
3
0
3
1
3
0
0
0
1
3
3
2
0
3
1
1
0
0
5
0
0
3
6
0
0
0
1
0
1
2
0
0
4
0
0
6
1
0
0
1
1
1
4
0
1
0
4
6
5
0
1
0
0
1
6
0
0
0
6
6
5
3
2
2
0
0
0
0
1
0
0
0
0
0
1
6
0
4
0
6
2
0
0
2
0
0
1
4
0
6
6
3
0
6
0
6
4
1
0
0
6
1
6
0
0
2
1
4
0
6
6
2
4
6
6
0
6
0
0
0
0
0
0
0
0
1
6
3
1
6
6
0
0
0
6
0
3
0
0
0
0
3
0
6
0
1
0
0
0
0
6
1
0
0
0
0
0
0
0
0
6
0
5
0
0
0
0
0
0
0
0
2
0
6
6
6
1
3
1
0
0
3
0
0
6
1
6
3
6
0
0
0
0
0
0
0
6
2
5
2
3
3
0
0
1
0
0
4
6
4
5
1
6
0
0
1
0
6
0
2
0
0
1
3
0
1
1
5
0
6
2
6
0
0
1
6
6
6
0
0
1
0
4
0
2
6
6
0
0
2
0
0
0
1
6
0
6
6
0
0
1
0
3
2
3
0
6
0
4
6
1
6
6
0
0
3
0
1
1
0
0
6
1
6
1
6
6
4
0
0
6
1
0
0
0
3
0
6
0
3
3
6
0
6
2
5
4
0
6
0
0
0
0
0
1
0
0
0
5
6
0
3
6
6
3
6
3
1
0
5
3
0
1
1
6
0
0
5
6
4
6
6
0
0
0
0
0
6
2
4
6
1
0
3
6
6
5
6
6
0
5
2
0
0
0
6
1
0
4
3
6
6
6
1
0
6
0
5
6
3
0
0
0
0
0
1
0
0
0
0
1
4
0
0
0
0
1
6
0
0
6
0
0
1
6
1
0
0
6
0
0
0
0
0
0
0
1
0
0
0
4
6
1
6
3
0
6
0
0
0
0
0
2
1
6
0
0
0
0
0
1
1
0
0
2
3
0
0
3
1
2
4
0
0
0
0
1
6
6
3
0
2
1
0
5
0
5
0
3
3
6
0
1
6
0
4
0
4
1
6
1
1
0
0
0
2
0
1
0
3
1
0
2
1
0
0
6
1
4
1
6
6
6
2
6
1
0
4
6
0
6
5
0
6
0
4
5
6
0
0
0
6
1
6
0
4
1
0
0
0
6
1
0
2
2
1
0
1
6
6
4
0
0
1
4
5
0
0
6
6
6
1
6
0
1
6
4
1
3
0
6
0
0
1
6
5
0
0
6
6
4
0
0
0
6
6
6
4
6
4
0
3
2
1
0
6
1
6
4
6
1
0
1
0
0
4
6
0
1
1
6
0
0
1
1
0
0
1
6
0
0
1
0
0
6
0
3
0
0
6
5
6
4
1
6
0
0
2
5
0
0
6
0
3
0
0
0
0
0
0
0
3
1
4
0
0
0
4
0
0
0
0
3
0
3
0
3
6
6
6
0
0
1
6
0
0
4
1
0
6
6
4
0
0
0
1
0
2
0
1
6
0
3
0
0
0
0
6
1
0
5
0
0
4
0
6
6
3
4
1
1
4
0
0
0
0
2
3
3
0
0
3
2
0
6
0
0
0
0
3
6
0
0
0
6
0
4
0
2
0
0
0
6
6
5
0
0
0
1
1
0
0
4
0
0
2
0
0
5
0
2
0
6
0
0
0
0
4
0
0
6
3
1
0
1
0
1
6
1
6
1
0
0
0
0
0
0
4
0
1
0
0
0
6
6
6
1
3
0
1
1
0
0
6
6
0
1
0
0
3
1
0
2
6
6
1
0
6
1
2
0
1
6
6
1
0
5
6
6
6
0
6
3
6
1
6
2
0
4
0
1
6
5
0
6
6
4
0
4
6
0
0
6
0
5
0
6
0
6
0
0
0
0
6
6
2
0
1
6
4
0
1
6
0
4
6
0
2
1
5
4
4
1
0
6
0
2
2
4
3
6
0
6
5
0
0
0
1
0
0
0
0
0
0
3
5
3
0
1
0
0
0
1
0
1
6
0
0
0
0
0
0
1
6
6
0
1
0
2
0
0
6
0
4
6
0
0
4
0
6
6
4
0
6
0
0
0
3
0
0
1
6
1
1
0
2
0
0
6
6
0
0
0
1
0
4
4
6
4
0
0
5
2
6
6
2
2
1
1
0
0
3
6
1
2
0
0
0
0
0
0
0
0
0
0
6
0
5
0
0
3
6
0
2
6
6
6
4
1
0
0
0
6
0
0
0
0
1
0
6
2
0
0
2
0
3
5
0
1
0
1
2
0
0
0
0
0
0
6
6
0
3
0
6
0
4
3
3
0
2
6
0
2
0
0
1
1
3
6
4
0
1
2
0
6
0
1
1
0
0
0
0
0
6
0
6
6
0
2
2
0
6
0
0
0
0
0
6
0
3
0
0
0
1
2
0
3
0
0
0
0
0
0
6
0
0
0
3
0
0
6
6
2
0
0
0
3
1
0
0
2
0
6
0
6
6
2
3
0
4
6
6
0
2
0
6
0
1
5
6
0
4
6
6
6
4
0
5
0
0
6
0
5
0
0
0
0
0
0
0
3
2
6
0
2
6
6
3
0
3
3
1
0
3
0
4
6
0
2
0
2
0
6
6
6
0
0
1
0
1
0
6
0
6
3
0
2
0
6
0
0
6
0
0
0
0
1
6
0
0
1
0
1
3
6
1
6
0
0
0
4
0
5
0
0
0
6
6
6
3
1
3
0
0
3
6
0
5
0
0
1
0
0
0
6
0
0
6
0
0
4
5
1
0
3
0
0
2
0
1
6
4
6
0
0
1
4
0
3
1
1
0
1
6
6
1
6
5
0
0
1
6
0
0
0
0
0
0
6
1
6
0
3
0
6
1
1
1
6
0
0
0
5
0
6
4
0
1
0
2
5
0
4
2
3
3
0
0
0
0
0
2
4
6
3
1
0
4
2
0
6
0
1
0
0
0
0
0
6
0
2
0
4
0
0
1
0
3
0
0
0
0
0
4
0
0
4
1
0
6
6
1
6
0
6
0
0
0
6
6
1
1
0
2
0
6
0
0
6
0
6
1
0
3
0
0
5
2
4
6
0
0
0
3
0
6
1
1
0
0
6
0
6
4
0
0
0
0
0
0
0
3
4
0
3
0
1
0
1
4
3
0
6
0
0
0
4
0
4
6
6
2
3
0
3
3
2
0
0
6
3
6
0
0
0
0
6
6
2
0
0
0
6
1
1
6
6
4
0
0
0
3
3
0
1
0
1
1
4
1
0
0
0
4
0
6
0
1
0
2
0
6
0
6
5
6
3
1
0
0
0
0
0
6
0
0
0
1
0
4
0
0
6
1
0
2
3
6
0
6
4
6
0
6
0
0
0
6
0
3
6
4
4
1
1
4
1
6
1
0
6
4
0
0
4
0
0
0
6
6
0
0
0
1
0
0
0
5
0
0
4
6
0
0
1
1
1
0
6
2
2
0
4
0
0
0
0
3
0
3
6
3
6
6
3
0
3
6
6
6
6
4
1
0
0
0
6
3
0
0
6
1
3
2
0
0
4
0
0
5
0
0
4
6
0
1
0
1
0
0
3
4
4
6
6
0
0
0
0
0
6
2
4
2
6
6
6
0
6
0
1
6
0
6
1
0
6
0
6
0
0
0
0
6
1
0
6
1
0
0
4
0
0
6
0
6
0
2
0
0
6
0
6
6
0
6
0
0
4
0
1
0
0
0
1
0
0
0
3
1
4
6
0
6
0
0
0
2
4
4
0
0
4
6
0
0
0
6
0
0
0
4
6
4
2
1
0
6
4
0
6
0
0
0
2
0
4
2
1
0
1
0
0
0
3
0
0
0
0
0
3
0
0
0
0
3
6
0
0
6
0
0
6
2
0
0
0
0
0
5
0
6
6
6
2
6
2
6
0
0
2
0
0
4
0
0
0
1
0
0
1
1
0
1
0
3
1
0
4
3
6
5
0
2
1
6
4
6
0
0
3
0
1
0
6
0
0
3
0
1
0
0
5
0
6
1
1
6
3
0
0
6
0
3
0
0
3
0
0
1
2
4
6
0
0
1
0
6
3
0
6
0
0
0
0
2
0
3
4
0
0
0
2
6
4
0
2
4
0
0
0
0
0
0
0
6
0
0
1
6
5
0
2
4
0
1
0
0
4
0
6
3
0
3
4
6
6
2
0
1
3
3
0
0
0
0
0
0
3
0
1
2
0
0
0
4
0
3
3
6
3
0
0
0
0
0
4
0
0
0
3
0
0
0
3
0
3
0
0
2
6
3
0
1
6
0
3
0
2
0
4
0
0
0
0
0
4
6
3
0
0
0
4
0
0
4
0
3
0
0
6
3
0
3
0
0
6
6
4
0
6
0
0
0
6
0
0
1
0
0
1
0
0
0
0
6
0
6
6
0
0
0
0
0
6
0
1
0
0
0
0
0
0
0
1
0
6
0
0
4
4
6
0
6
0
1
2
1
2
0
6
0
6
0
2
6
1
2
4
0
0
5
0
6
6
3
0
0
6
0
0
4
6
3
0
2
0
3
0
0
4
0
4
0
3
3
6
0
6
0
1
4
0
1
4
6
0
0
6
0
6
0
3
0
6
0
0
2
0
6
0
1
6
6
0
2
5
1
0
6
4
0
6
6
3
0
5
0
6
0
0
1
0
6
2
6
1
2
0
0
1
2
6
0
0
0
2
4
6
2
0
0
0
3
0
0
0
0
4
0
0
2
6
6
0
0
2
1
6
6
3
1
0
0
3
3
4
4
1
0
1
0
5
0
0
0
0
0
2
0
0
6
0
4
6
3
0
0
0
6
6
0
6
6
0
4
0
4
3
6
4
1
0
0
0
0
6
5
6
0
4
0
0
1
0
1
3
0
0
6
0
1
1
3
0
0
0
0
0
6
6
3
0
3
0
4
4
1
2
0
4
0
1
5
0
0
4
0
6
0
1
6
1
0
6
0
0
0
1
6
0
2
6
0
0
0
3
0
6
1
2
0
4
0
0
0
0
0
0
0
6
3
0
0
6
0
1
0
2
0
1
6
6
6
0
0
1
6
6
6
4
1
0
0
0
1
0
4
1
5
0
0
0
4
0
0
2
6
0
6
2
0
4
0
3
0
6
6
0
3
6
3
0
6
6
4
0
6
0
6
0
6
1
0
0
5
3
2
0
6
0
4
0
1
6
0
3
6
0
6
0
0
6
0
6
0
4
5
6
0
0
0
0
6
0
0
0
0
0
0
6
1
6
0
6
6
0
6
0
0
1
0
3
6
0
0
1
6
0
0
0
6
5
6
0
0
0
1
1
0
3
0
6
6
0
6
3
0
4
0
6
0
3
2
0
3
0
6
1
0
0
0
0
0
3
4
0
2
6
1
0
6
0
1
5
0
0
1
6
0
0
1
6
1
4
6
0
0
0
0
0
0
0
1
0
0
6
0
5
4
0
0
0
0
6
0
0
0
6
0
3
0
0
1
0
0
0
6
0
0
0
0
4
0
0
6
0
3
0
6
0
4
0
6
3
6
6
0
0
4
0
3
0
1
0
6
3
1
0
6
2
1
0
6
0
0
2
0
6
2
0
0
4
3
0
0
3
6
1
0
4
6
0
1
1
1
0
0
6
0
1
0
0
6
1
3
0
0
6
1
4
0
1
6
6
0
0
6
6
0
0
0
6
6
0
6
1
0
0
0
4
0
0
0
5
3
1
2
0
1
6
0
1
1
0
4
3
0
0
0
0
6
3
0
5
6
0
1
6
2
0
0
1
0
5
3
6
0
0
6
0
6
0
6
0
4
0
2
1
0
6
2
4
0
3
0
3
3
3
0
0
0
1
1
6
4
0
0
0
0
2
0
0
0
0
1
0
5
6
0
0
0
3
0
0
6
0
6
0
3
1
2
0
0
1
1
0
0
1
3
2
0
5
0
0
6
6
1
0
0
0
0
0
2
3
3
3
6
0
3
4
0
0
0
6
0
0
0
3
6
1
0
0
0
6
0
0
6
1
0
1
0
0
0
0
6
0
6
0
3
1
0
6
0
4
4
0
4
0
6
6
0
1
1
1
0
1
0
0
2
0
3
0
2
6
0
0
1
0
0
4
0
0
6
1
0
6
6
0
6
1
1
6
3
2
4
0
1
3
6
0
0
0
0
6
5
1
1
5
6
0
0
3
0
3
0
6
0
0
0
0
0
3
0
6
0
0
3
1
3
6
0
0
1
6
6
0
1
0
6
0
3
0
0
0
5
5
3
6
0
0
1
4
6
2
5
1
3
6
2
0
0
0
0
0
3
1
4
6
1
0
6
1
6
3
0
4
0
0
2
3
3
3
4
1
1
3
0
0
5
0
2
0
1
0
0
0
0
6
6
0
1
0
0
6
6
6
1
0
6
6
3
6
5
5
5
5
0
1
0
0
6
0
2
2
6
0
6
0
0
4
4
0
0
0
4
6
6
4
6
4
0
0
6
0
1
1
3
0
0
6
0
0
6
0
1
6
6
1
0
0
0
0
1
0
0
4
0
4
0
1
3
0
6
2
0
3
0
6
4
3
3
2
6
0
0
0
4
6
0
6
0
0
1
0
0
0
4
6
6
0
0
0
0
6
0
0
0
0
0
0
0
0
0
0
0
0
3
1
4
0
1
6
0
1
3
6
1
6
3
4
0
0
1
0
0
6
4
6
0
1
3
0
2
0
1
1
0
4
0
6
5
0
3
4
4
1
3
4
2
0
1
5
6
4
4
1
4
6
0
0
1
0
1
0
2
2
0
1
0
0
6
0
0
1
0
4
0
0
1
1
0
2
4
0
0
0
6
0
0
1
0
6
0
0
6
6
1
4
0
0
0
1
6
6
2
5
0
6
6
0
4
5
0
0
1
0
6
0
4
0
6
0
0
1
2
0
0
0
0
0
0
0
4
6
0
0
4
3
0
0
0
1
1
0
0
0
6
6
6
3
0
0
6
4
6
3
0
0
0
0
6
6
6
6
6
0
0
5
0
6
6
0
6
6
0
4
6
0
6
1
2
0
0
1
6
6
5
4
4
4
0
1
4
3
1
0
3
0
0
6
0
6
5
0
1
6
6
0
6
1
0
0
1
2
0
6
2
5
0
3
0
6
0
0
1
0
0
0
1
4
1
0
6
0
0
2
5
3
6
6
6
1
4
0
2
0
3
0
0
6
4
5
3
0
2
0
0
4
1
0
0
0
0
6
0
0
5
6
0
6
6
0
6
0
6
0
0
4
0
2
1
1
4
3
6
1
1
3
6
0
0
1
6
3
0
0
4
6
0
0
1
0
0
1
4
3
6
0
4
1
0
0
2
1
6
6
0
6
0
6
5
6
0
0
2
0
6
3
0
6
0
0
1
0
3
0
1
1
0
6
1
6
6
1
0
6
0
0
3
1
0
5
0
0
4
1
6
3
0
1
2
3
4
0
6
0
6
1
6
1
1
0
4
0
1
0
0
6
4
0
0
6
0
0
0
2
0
5
0
0
1
0
0
0
0
0
6
0
6
0
6
6
0
6
0
0
6
0
4
3
2
3
0
1
0
3
3
0
0
0
0
1
1
0
6
0
3
0
0
6
4
1
5
6
6
6
6
4
0
1
1
6
1
0
0
1
0
0
1
1
3
6
0
6
0
1
0
5
6
0
0
1
1
6
4
0
3
6
2
4
0
1
3
1
0
0
0
4
0
0
6
0
5
6
0
0
2
3
0
0
0
0
4
0
0
3
5
4
0
0
0
0
0
1
4
0
1
0
0
6
0
0
6
6
0
0
3
0
0
3
1
0
5
0
6
6
6
0
0
0
6
1
0
0
0
4
0
2
6
0
0
5
3
4
0
6
6
5
6
1
0
0
1
0
1
0
0
0
0
0
0
4
0
6
0
0
4
6
6
6
0
6
0
0
3
1
0
0
3
3
0
4
0
0
6
3
0
0
1
0
0
3
6
0
6
0
0
0
0
0
0
1
6
4
5
6
6
6
0
0
6
1
6
3
0
0
6
0
1
6
0
4
0
6
4
2
1
3
0
1
0
0
0
0
5
0
0
0
6
0
0
0
0
0
1
1
4
3
0
0
6
5
2
0
0
0
0
6
1
0
2
6
0
1
0
4
0
4
1
6
6
6
0
0
6
4
0
0
0
0
1
0
6
1
1
6
1
0
5
0
0
3
0
0
2
0
6
3
3
0
0
0
0
1
1
6
6
0
0
0
0
0
0
1
4
0
6
3
4
1
0
3
0
1
0
0
4
1
2
0
0
0
1
3
0
0
0
0
6
3
0
0
0
6
0
6
6
3
0
0
0
4
0
0
6
0
6
0
0
3
3
3
6
3
6
0
6
4
6
6
6
6
6
0
0
6
0
6
2
3
1
0
0
0
1
6
0
4
0
0
0
6
3
6
3
0
0
0
4
5
4
0
0
3
6
0
3
4
5
2
2
1
0
6
0
4
0
0
4
6
1
3
0
6
0
6
0
4
0
0
3
0
0
4
0
1
0
0
6
0
6
0
0
0
1
2
3
1
0
6
0
6
0
1
0
0
0
2
4
0
0
0
0
1
6
1
0
0
0
6
0
3
0
6
6
0
3
6
6
0
5
0
4
0
1
6
0
0
2
3
0
0
6
0
0
6
0
1
0
0
6
3
0
6
2
2
0
6
4
0
4
0
0
0
2
2
1
0
1
1
5
0
0
6
6
0
1
0
0
3
0
6
0
0
1
0
0
0
0
1
6
0
1
0
5
2
4
6
1
6
4
1
0
6
6
0
2
5
6
6
0
0
0
4
4
0
0
3
0
6
1
5
0
0
4
4
5
6
0
0
3
0
1
5
1
0
1
0
3
6
4
1
0
0
6
0
0
2
2
4
0
6
2
0
4
6
6
4
0
3
0
0
0
0
6
0
2
0
3
3
3
4
0
0
6
6
3
3
0
2
5
0
0
6
0
3
3
0
0
1
6
0
0
6
6
0
6
4
0
0
5
0
3
0
1
0
2
2
0
0
0
0
0
0
0
5
1
0
6
6
1
6
1
0
0
6
0
1
4
3
6
0
0
0
0
0
0
2
6
0
6
4
0
0
3
0
0
0
0
1
0
0
1
0
0
6
4
3
1
0
0
3
0
0
3
6
3
0
6
0
1
2
6
3
0
0
1
0
0
6
0
6
1
3
2
3
0
0
0
4
5
6
0
6
0
1
0
0
4
2
0
4
1
6
0
0
0
3
2
6
6
6
6
0
0
3
0
0
0
4
4
6
0
0
1
1
6
6
6
6
6
4
0
1
0
0
4
0
5
0
0
6
0
1
0
1
2
6
2
3
1
6
0
6
0
4
1
1
6
0
0
1
6
0
0
6
4
0
0
6
6
1
5
3
4
3
6
1
0
0
6
4
0
0
6
0
0
1
0
6
0
6
5
0
1
0
0
6
4
0
2
0
6
1
6
0
1
1
0
0
0
1
3
6
0
0
6
5
4
0
6
0
0
0
0
1
6
0
6
4
0
6
4
0
0
0
6
0
0
1
0
1
1
1
4
1
2
1
0
6
5
5
0
2
6
0
4
0
0
0
1
0
5
1
6
1
2
6
2
2
1
0
0
2
6
4
1
1
2
3
5
1
0
0
6
0
0
0
2
6
2
6
0
6
0
3
0
4
0
4
2
3
0
6
0
0
4
3
0
0
5
6
6
6
6
6
0
0
4
0
0
3
0
1
6
1
0
4
0
6
0
0
0
6
1
1
0
6
1
2
0
0
3
6
2
0
3
6
0
0
0
4
0
0
0
3
6
0
3
6
6
0
0
4
3
0
1
0
1
1
4
4
6
0
3
0
3
0
4
3
6
3
0
0
0
6
0
0
6
0
6
0
0
6
0
0
0
6
2
6
0
6
0
0
0
0
0
1
0
0
0
6
1
6
2
1
0
1
0
1
0
0
3
0
1
4
4
3
4
0
0
4
1
0
0
1
0
0
0
0
3
6
0
1
1
0
3
3
1
5
0
0
6
0
0
0
0
4
0
1
0
0
0
6
0
0
4
0
0
1
0
3
5
1
6
0
0
0
0
4
4
0
5
0
1
4
0
0
0
2
0
0
5
0
4
1
0
1
0
5
4
6
0
0
4
4
0
6
6
3
0
1
0
0
6
0
6
1
0
6
0
0
1
0
0
3
4
4
0
6
3
0
1
0
1
0
0
2
4
0
2
0
1
4
0
5
0
0
0
3
0
0
2
4
0
1
0
2
6
0
0
5
0
6
6
0
0
0
0
5
0
0
0
0
0
0
0
2
6
0
0
6
6
0
0
3
0
4
0
6
4
0
0
6
0
2
1
0
5
4
4
0
0
0
0
6
3
1
0
6
0
0
0
6
0
0
6
0
0
0
6
0
0
0
0
6
4
0
6
0
1
1
0
0
6
2
1
6
0
3
4
0
6
0
6
0
0
3
2
0
0
6
0
1
0
4
0
0
6
0
0
6
0
0
2
0
0
0
4
1
5
2
0
0
0
0
0
1
0
4
0
0
1
0
0
6
0
0
0
0
5
6
0
4
0
0
1
0
0
0
0
1
0
2
0
1
0
0
0
6
0
0
0
6
0
3
6
0
4
6
0
3
0
0
6
4
6
4
2
0
4
4
0
6
0
3
0
0
0
4
4
6
1
5
6
6
1
0
0
0
6
1
1
6
6
0
0
5
5
6
1
6
0
3
3
0
1
0
1
0
0
5
1
0
6
6
0
0
4
0
0
0
0
0
0
0
0
2
0
4
3
5
5
1
2
4
6
0
0
0
0
6
0
1
0
0
1
0
0
0
0
1
2
0
2
6
0
1
0
0
2
6
1
3
1
4
0
0
2
0
0
4
0
0
6
2
3
0
1
6
6
2
0
0
0
0
0
5
0
3
1
0
0
4
0
0
6
6
6
2
0
6
0
3
1
4
5
1
0
6
0
1
5
0
0
2
0
0
0
0
0
3
6
0
4
1
0
0
6
6
0
2
6
0
2
0
0
0
0
6
3
6
2
2
0
0
0
0
1
0
1
4
2
6
0
0
1
6
6
2
6
6
1
0
5
2
5
1
2
6
6
0
0
2
3
1
0
3
0
1
0
4
0
3
0
0
6
0
1
0
1
3
6
0
5
6
0
4
0
0
0
6
4
1
0
1
3
3
0
6
0
4
0
0
1
6
6
1
4
6
6
0
0
0
0
1
0
0
1
0
1
0
4
0
0
0
0
0
6
0
1
0
0
0
3
6
6
0
0
0
0
6
3
0
4
4
0
3
2
6
6
6
0
0
4
0
0
3
6
5
1
0
2
0
0
1
3
0
0
5
3
0
0
5
0
0
6
0
0
1
2
2
4
4
6
0
4
1
3
1
0
0
0
0
0
3
0
0
0
0
4
0
6
0
6
0
0
0
6
6
0
0
2
0
6
0
0
6
0
3
0
0
0
6
0
4
1
6
1
0
0
0
0
0
0
2
0
3
4
0
6
0
4
0
0
6
6
0
3
6
0
0
0
0
3
0
0
1
1
4
4
1
6
0
1
0
2
0
6
0
0
1
0
0
6
0
6
0
6
0
1
6
0
5
4
1
1
0
0
0
6
1
3
0
1
0
0
0
6
0
6
0
0
0
0
0
6
4
4
0
0
0
6
6
0
0
0
3
4
0
0
0
0
0
0
0
2
0
6
0
6
6
6
0
0
0
4
0
3
0
0
0
3
6
3
0
1
0
0
4
3
0
0
0
0
6
3
0
0
0
0
6
0
1
0
1
0
3
0
2
1
0
6
0
0
0
6
0
6
0
1
4
1
0
0
1
0
6
0
6
0
6
1
0
0
0
1
0
4
3
0
6
1
2
6
0
6
0
4
6
0
0
0
3
5
6
0
0
0
6
0
0
0
0
0
6
1
0
6
0
0
0
6
0
0
0
6
0
5
0
0
0
6
1
1
0
0
6
6
1
0
6
0
5
4
0
0
2
1
0
1
6
6
3
4
0
0
0
6
6
4
0
1
0
6
0
3
1
3
4
0
4
6
6
6
2
3
1
0
0
4
0
6
0
6
4
4
0
3
0
0
0
0
0
4
0
4
6
0
0
2
1
0
6
4
0
6
2
4
0
2
6
0
0
3
1
4
0
0
3
0
0
3
0
6
0
0
0
6
0
6
0
6
0
0
3
0
0
0
0
3
3
2
2
0
0
1
1
0
0
0
0
1
3
0
0
0
0
3
3
0
0
2
6
1
0
6
5
2
3
0
0
6
6
1
4
0
6
1
0
0
5
6
0
6
0
0
2
0
1
6
0
0
0
6
0
0
4
1
0
1
6
6
0
0
0
0
6
0
0
2
0
0
3
3
1
6
0
0
1
3
0
1
6
3
0
0
1
0
6
3
4
6
0
6
6
0
0
6
0
2
4
1
0
0
0
0
6
0
0
0
0
6
5
6
0
0
6
5
0
2
0
0
0
0
6
3
6
0
1
0
0
0
2
0
0
6
6
0
0
1
4
6
0
0
0
1
6
6
0
0
0
0
0
4
0
1
0
4
0
4
0
2
0
0
0
0
4
4
0
6
0
0
0
1
6
0
0
1
6
5
0
0
1
1
1
6
1
0
0
0
4
1
0
6
1
6
6
0
6
3
0
0
0
5
0
6
6
0
0
4
5
4
4
0
0
4
1
5
0
0
6
0
6
0
0
0
0
0
0
6
1
0
4
0
1
0
6
0
1
0
2
6
1
1
0
0
6
2
0
0
0
2
1
0
6
1
0
4
0
0
0
0
0
1
6
3
0
2
6
0
0
1
0
1
3
0
0
6
6
5
6
0
0
0
1
0
0
0
3
6
0
4
0
3
1
0
0
4
0
1
2
0
1
0
6
6
2
0
0
0
6
0
0
0
1
0
6
0
6
5
0
1
0
4
0
0
6
1
1
0
2
0
3
0
0
0
6
4
5
0
4
1
0
0
4
1
1
4
0
0
1
6
0
0
0
0
6
0
1
4
0
0
0
0
3
0
0
0
0
1
1
6
1
0
0
1
2
0
0
0
0
1
0
0
2
6
3
0
5
0
5
0
0
0
6
0
0
5
4
0
4
6
0
1
0
0
1
1
0
0
3
0
6
0
0
3
3
0
0
4
0
4
6
1
0
6
1
0
0
0
0
2
0
6
2
0
0
0
1
1
6
0
0
0
0
6
1
0
0
1
6
0
0
0
5
1
0
4
0
0
4
0
6
0
0
0
0
6
6
0
5
3
0
2
0
4
1
6
6
4
0
6
6
6
1
0
0
0
1
0
2
0
6
0
6
0
6
0
0
1
0
6
6
0
4
2
4
4
1
1
1
4
6
6
6
0
6
6
3
4
6
6
0
6
1
0
4
0
5
0
0
0
6
3
5
1
0
6
0
1
0
0
2
6
0
0
0
4
6
0
1
0
0
4
1
0
4
0
1
0
0
2
0
0
6
6
0
0
2
6
2
0
3
6
6
2
0
0
0
2
4
1
4
4
6
1
1
0
0
6
6
6
6
6
2
6
6
0
6
0
6
6
1
0
4
0
6
4
6
2
0
0
0
6
5
2
0
0
0
6
0
3
0
6
4
3
6
0
2
5
0
0
0
0
0
3
0
4
4
2
6
0
6
0
0
3
4
1
0
6
0
0
5
6
1
1
2
0
1
0
0
0
6
0
0
0
4
0
5
6
1
6
1
0
0
0
0
6
3
5
0
0
0
6
0
5
0
3
1
0
6
2
0
0
6
0
0
1
0
0
4
0
6
0
6
6
0
2
1
0
0
0
0
0
6
0
0
4
1
6
3
4
0
6
3
0
0
0
5
6
0
0
3
0
0
0
0
0
0
0
3
4
5
0
0
0
6
0
6
0
0
0
0
0
0
4
6
0
0
3
6
4
0
4
1
0
4
0
0
2
0
0
1
3
0
1
1
0
0
6
6
6
1
0
1
0
0
1
6
3
0
1
2
0
0
0
3
1
0
1
0
1
6
0
6
6
0
0
6
6
2
6
0
0
0
0
0
0
6
1
2
0
4
0
4
0
0
0
0
0
0
1
0
0
5
6
0
0
6
0
1
0
0
1
6
0
0
1
0
0
0
4
3
0
0
6
0
0
6
6
4
6
0
6
0
0
0
5
2
2
0
5
0
2
0
0
0
0
1
0
0
1
2
2
6
6
6
6
0
4
0
6
0
2
3
4
0
0
6
3
0
3
5
1
0
0
5
0
0
3
0
6
0
0
0
6
6
6
0
1
4
6
2
4
0
3
4
0
1
6
0
0
0
0
0
4
0
0
0
4
0
6
1
3
0
5
1
6
0
0
1
4
0
0
0
0
0
1
4
6
0
0
3
6
0
0
0
1
3
2
6
6
0
6
6
0
6
4
0
1
0
6
0
6
0
6
0
0
1
0
2
0
6
4
0
0
6
0
0
0
2
1
0
0
6
1
3
5
0
0
6
0
6
6
0
3
0
6
1
0
6
3
6
6
0
0
0
0
6
5
0
5
6
3
1
6
3
0
0
1
4
0
0
0
2
0
0
6
3
0
0
6
0
6
0
0
0
6
0
0
3
0
2
0
6
0
0
0
1
6
0
0
1
0
0
1
4
1
0
4
6
1
6
4
3
6
4
6
0
0
0
3
2
4
0
0
4
0
0
0
4
6
2
6
0
2
0
5
6
0
1
0
0
0
4
6
0
6
3
0
1
5
3
1
0
1
2
0
0
0
0
5
0
4
4
3
0
0
6
4
5
6
0
3
0
6
0
6
0
2
0
0
4
5
0
3
0
2
0
0
0
0
1
0
4
0
6
5
0
6
0
1
6
4
6
1
1
6
4
6
6
0
1
6
1
0
0
0
0
2
6
0
0
0
1
2
3
0
0
0
0
0
0
4
0
4
4
5
5
0
0
1
0
1
6
1
4
0
5
0
0
6
3
1
1
0
0
3
4
4
6
0
6
1
0
0
0
0
2
0
0
0
0
0
6
0
0
1
3
2
0
6
0
0
6
4
4
0
0
6
0
0
0
0
1
0
0
0
0
4
3
0
0
0
6
6
0
0
3
5
0
1
1
6
0
0
2
6
6
6
0
0
0
0
0
0
0
0
1
0
5
1
0
6
6
0
6
0
6
4
3
0
6
6
4
6
6
0
0
0
6
3
6
0
6
0
3
0
1
0
6
0
2
6
1
6
0
3
6
6
6
6
0
0
0
0
3
6
6
1
3
0
6
6
0
6
1
0
1
1
0
3
0
3
0
0
6
1
0
6
0
0
0
0
0
0
6
4
2
6
0
4
1
0
0
0
6
6
6
4
6
0
0
0
0
0
0
0
6
6
6
0
5
0
0
5
0
0
0
1
0
0
6
4
3
0
0
0
0
6
0
0
0
0
6
0
6
6
0
0
6
3
0
6
6
3
0
0
3
1
2
0
0
6
4
3
1
0
0
4
6
0
0
1
0
6
0
4
0
2
0
6
0
0
6
0
1
3
4
0
0
0
0
1
6
6
0
6
0
0
0
0
6
6
0
4
0
6
0
3
0
3
0
1
3
0
1
1
0
6
4
6
0
0
0
0
6
6
6
6
5
6
6
6
1
4
0
6
4
0
0
6
0
6
4
6
1
0
1
0
3
1
0
0
1
2
1
0
0
3
3
0
0
6
0
0
0
0
0
0
0
0
6
0
5
0
3
0
1
6
0
6
6
0
2
1
6
0
6
0
6
1
0
5
0
6
5
1
0
3
0
0
3
6
0
6
1
0
1
0
1
6
6
0
0
0
4
2
6
4
4
3
1
0
1
2
1
1
4
0
0
0
1
3
0
0
0
2
0
1
0
0
4
0
6
0
1
6
6
0
3
6
6
0
3
0
1
4
4
2
3
0
5
6
4
3
6
0
6
6
0
3
0
6
6
3
0
6
0
3
0
0
0
0
4
1
1
6
0
0
1
0
2
0
3
2
0
0
3
0
0
0
0
0
3
2
0
4
0
6
0
6
4
6
5
0
0
0
4
4
3
0
0
0
4
1
0
0
0
0
3
0
0
6
1
0
1
6
1
3
3
0
0
4
0
6
0
0
6
2
5
4
1
0
0
2
0
2
4
3
1
6
0
0
6
3
0
3
3
4
0
6
3
0
3
6
6
0
6
0
0
0
5
6
6
1
0
1
0
1
6
3
0
0
0
0
0
0
6
5
0
1
6
0
0
0
0
5
6
0
0
0
0
0
2
1
1
0
0
0
4
0
0
4
6
0
0
0
2
0
0
1
1
3
6
2
6
1
0
0
0
0
6
6
6
6
6
4
4
0
0
0
1
3
5
0
0
0
0
6
3
6
4
0
0
0
0
0
6
1
2
6
6
6
0
5
0
0
0
0
0
3
0
0
3
1
0
0
1
0
3
4
0
6
2
0
0
0
0
0
1
3
6
0
6
0
6
0
0
1
0
0
1
0
0
6
6
0
5
4
0
6
0
0
1
0
0
2
0
4
5
4
1
0
0
3
5
1
0
1
4
6
4
0
0
0
0
0
6
3
0
1
0
2
6
4
6
0
0
1
0
0
1
3
0
2
0
6
4
0
6
0
0
0
3
0
0
0
4
0
0
1
0
2
0
0
0
0
0
6
4
6
0
1
4
0
1
0
0
0
0
0
0
0
2
0
2
6
0
0
1
1
0
6
1
4
3
0
0
1
6
0
0
0
0
0
5
0
0
0
0
0
0
0
0
3
3
0
4
0
0
0
0
1
0
0
2
0
0
4
6
0
6
2
6
6
0
0
6
3
6
2
1
2
6
0
6
6
2
5
6
0
1
1
3
6
0
0
1
0
0
0
6
0
0
0
0
0
0
6
0
0
0
0
0
0
0
0
0
6
3
5
3
0
6
6
6
0
3
0
0
0
0
6
0
0
6
0
0
0
1
2
6
0
0
0
1
4
0
0
6
1
4
0
0
1
0
0
6
0
0
4
4
6
4
1
0
0
1
6
0
6
6
0
2
1
0
0
4
0
2
0
0
0
0
0
0
5
6
1
1
0
1
6
0
3
6
1
6
0
0
0
6
1
3
0
0
1
0
4
0
0
0
0
6
1
2
1
4
6
0
6
0
1
0
0
0
1
1
3
0
0
0
0
3
0
4
1
0
0
0
6
6
6
0
0
0
0
2
0
0
1
3
1
1
0
3
6
1
0
0
4
4
2
0
0
4
6
6
0
4
6
4
6
0
3
1
0
0
5
0
6
0
1
0
4
6
6
6
0
0
0
0
0
1
3
3
0
6
3
0
3
6
6
2
0
0
0
1
3
3
1
0
2
3
0
0
4
1
1
4
1
3
1
0
6
6
0
6
0
0
2
0
3
4
0
5
4
0
0
0
6
6
6
0
1
1
6
6
6
0
1
0
0
1
0
0
0
3
6
0
6
0
4
6
0
0
6
0
0
2
0
2
2
6
4
4
5
2
1
4
1
0
0
6
2
5
1
0
2
2
0
0
1
6
0
1
0
6
0
3
2
0
0
0
3
6
0
0
0
0
0
0
4
0
4
4
0
6
6
0
4
1
0
3
0
0
6
0
6
0
0
0
0
0
6
0
0
1
0
3
6
0
0
0
3
6
0
0
4
4
1
1
0
6
0
0
0
0
3
0
0
6
1
6
0
4
0
0
0
0
1
4
0
0
6
3
0
0
0
1
0
0
0
0
0
0
0
6
0
6
1
6
4
0
0
0
1
0
6
1
6
6
4
4
6
0
1
2
0
0
0
3
6
3
4
6
0
0
6
0
0
6
0
0
0
0
6
0
0
6
0
2
6
0
0
6
3
0
2
0
0
0
0
6
1
6
2
0
2
0
6
0
6
0
3
1
0
0
0
1
0
0
5
4
0
6
0
3
6
6
0
0
3
0
1
0
3
6
0
0
5
0
6
1
0
0
6
0
0
0
6
0
0
0
4
1
0
0
0
0
0
3
5
6
4
4
1
4
0
0
0
6
0
0
2
6
6
6
6
3
0
6
0
3
5
0
1
2
2
1
0
6
2
6
6
0
2
0
0
3
2
0
3
0
0
0
6
6
0
0
0
3
3
6
0
0
1
1
2
1
4
0
0
0
6
6
1
0
0
6
0
4
0
0
1
0
0
0
1
6
5
0
4
0
0
4
0
0
0
0
0
0
0
3
5
0
1
2
0
1
4
5
0
0
0
0
3
5
0
0
1
0
0
6
1
0
3
0
1
0
4
0
3
0
0
1
0
1
0
0
0
0
0
4
6
0
4
4
0
0
6
6
0
0
2
6
5
0
4
1
6
0
2
0
0
5
0
0
6
0
0
1
0
0
0
6
6
0
0
6
4
0
0
0
0
6
1
0
4
0
0
6
0
0
0
0
0
6
0
0
6
0
4
0
0
0
4
1
1
2
1
1
0
0
4
0
0
0
1
5
2
6
6
0
4
0
0
0
0
0
2
3
1
0
6
1
0
0
0
0
1
1
2
0
1
1
3
0
0
0
0
6
1
6
6
0
0
0
0
6
0
6
0
0
0
0
0
0
4
3
5
4
4
6
0
0
2
0
4
6
0
1
0
0
0
0
6
0
1
0
0
0
0
1
6
4
0
4
3
6
4
0
0
4
6
4
0
6
6
0
1
5
3
1
6
1
0
0
0
6
4
0
0
0
0
6
0
0
0
6
0
0
6
1
1
3
4
1
0
0
0
4
0
1
0
6
1
0
6
1
0
0
0
0
6
0
0
0
3
2
2
6
3
4
0
0
3
0
0
6
4
0
0
0
0
6
0
0
6
6
0
0
1
0
6
0
0
6
4
0
2
0
0
0
3
0
5
5
0
4
0
5
6
1
0
0
6
0
6
0
4
6
0
0
0
4
0
0
1
0
0
3
1
0
0
0
0
0
0
6
1
1
0
1
0
0
1
6
0
0
0
0
6
0
0
1
4
6
1
0
4
0
6
0
6
0
0
2
0
5
0
0
0
0
4
0
6
0
6
1
0
1
0
6
4
0
2
5
0
2
4
0
0
0
0
6
4
0
1
0
6
0
0
2
0
6
6
0
0
3
0
2
0
0
0
0
2
0
6
0
0
0
6
0
0
3
0
0
0
6
2
1
0
0
0
1
0
0
6
0
6
4
1
0
0
4
6
6
0
1
6
6
1
4
6
1
1
1
0
0
3
6
1
0
0
2
0
0
1
4
0
0
0
0
0
2
0
0
6
6
0
0
0
0
6
0
0
5
3
6
6
0
0
6
2
0
0
0
3
0
0
0
6
6
0
6
0
6
6
0
6
4
0
0
1
4
5
2
0
6
4
0
6
2
0
6
4
0
6
2
6
6
0
6
0
1
0
6
0
1
1
0
0
0
1
6
0
6
2
0
0
0
6
0
0
0
0
0
6
1
6
6
4
0
0
1
0
6
0
1
0
3
0
6
5
6
6
0
6
0
0
5
6
0
0
2
0
1
1
0
0
4
0
0
1
1
6
0
6
1
0
3
0
3
0
4
0
0
0
0
2
0
6
6
6
2
6
6
1
0
2
1
0
0
0
1
0
0
6
0
3
0
2
6
0
0
1
0
4
6
5
1
0
0
1
0
0
2
0
0
2
0
1
6
0
0
1
0
0
1
0
6
4
1
6
3
1
0
6
3
3
4
6
0
1
0
0
6
2
0
0
6
0
4
3
2
3
6
0
0
6
0
0
1
0
0
4
0
0
6
1
0
0
6
1
5
0
0
6
0
4
0
6
6
4
6
4
0
6
0
0
0
0
0
5
0
0
0
6
0
0
2
0
3
5
0
6
1
3
0
1
0
0
4
4
0
6
0
0
0
0
6
3
0
6
0
6
0
6
2
0
0
6
0
0
0
1
1
2
0
0
4
6
6
1
1
1
0
3
0
0
1
0
0
0
6
1
1
0
0
1
6
0
0
0
0
0
1
0
0
0
1
0
0
0
1
0
6
5
0
1
6
3
6
0
0
6
0
0
0
0
1
0
0
3
3
2
3
0
0
0
0
0
0
0
6
2
0
1
6
1
6
0
6
5
1
6
1
0
6
0
3
0
6
6
6
0
6
0
0
0
0
0
6
0
0
3
0
3
0
0
3
0
6
3
3
0
0
0
0
0
0
0
2
5
6
0
6
1
0
2
3
3
0
6
0
0
4
0
0
2
1
3
6
0
6
0
0
6
6
0
4
1
0
6
6
4
0
3
2
6
1
6
4
4
0
5
1
6
1
2
0
6
0
6
4
6
1
0
0
6
1
1
6
4
1
6
0
0
0
4
3
6
4
6
6
0
0
3
6
0
0
2
4
0
3
4
3
1
0
0
2
3
5
4
0
5
0
4
3
1
0
1
4
0
3
0
0
6
3
0
6
0
0
6
0
2
1
3
6
1
0
3
6
0
0
0
0
6
0
0
0
6
0
4
6
0
4
0
0
1
0
1
2
0
4
1
0
2
3
0
0
0
3
0
0
4
3
0
3
1
6
1
2
0
1
1
0
3
6
0
5
4
1
0
0
0
0
4
0
0
0
6
1
6
0
0
0
0
0
5
1
6
0
0
6
0
2
0
6
2
6
0
0
6
4
0
1
4
1
6
0
1
2
3
3
4
0
0
0
0
6
0
4
6
0
0
1
0
5
4
0
6
1
0
2
0
3
0
0
0
2
6
6
0
1
6
0
0
0
6
4
1
0
4
0
0
6
0
3
0
1
0
0
1
6
2
1
0
1
5
5
3
0
1
0
6
6
5
0
0
1
0
6
6
6
0
0
1
1
6
0
3
4
4
0
0
4
0
0
0
0
4
4
0
6
6
0
6
0
2
0
0
0
0
5
1
0
0
6
0
0
6
4
1
6
0
0
0
2
0
6
0
0
6
3
0
0
1
6
6
0
0
2
0
0
6
2
5
0
0
0
2
0
6
0
6
3
0
6
1
0
6
6
0
0
6
2
0
0
5
1
1
0
0
4
0
1
3
0
0
6
0
6
0
6
4
4
5
0
3
2
0
6
0
0
3
0
2
5
6
1
0
0
0
0
1
6
2
0
0
0
0
3
0
1
0
2
6
1
0
0
0
0
1
0
6
0
1
6
0
6
0
2
6
6
0
5
1
0
0
6
6
1
0
1
0
6
0
3
0
4
6
3
6
0
0
1
6
0
3
0
6
6
1
6
1
4
0
6
4
4
3
0
6
0
2
6
0
0
3
0
6
3
2
0
0
0
5
6
0
4
3
6
0
1
0
3
0
0
3
3
0
1
0
0
4
6
3
5
0
0
0
0
0
1
0
6
0
6
1
0
0
4
6
0
0
3
6
0
2
0
5
3
4
0
4
6
0
4
1
6
0
2
0
6
3
1
6
0
1
3
0
0
6
0
2
0
1
0
0
0
2
6
1
1
3
0
0
0
1
4
1
6
0
0
6
0
0
0
0
0
6
0
0
4
0
0
0
3
5
0
3
6
2
6
6
6
3
0
0
3
1
2
6
4
0
0
0
0
1
0
0
1
0
0
1
0
4
1
0
0
0
0
6
0
1
0
0
1
1
0
2
0
1
6
0
6
0
0
6
3
0
1
0
0
0
0
0
0
0
0
5
2
1
1
4
5
1
0
0
2
0
6
0
0
0
0
0
1
3
0
3
0
0
6
4
0
6
6
0
0
0
0
0
0
4
1
6
6
0
6
6
0
0
6
0
1
6
2
0
6
1
6
2
0
0
0
0
6
1
0
6
6
6
0
4
0
0
1
6
0
3
0
4
0
0
0
6
0
0
0
0
0
2
0
1
1
6
0
6
0
1
2
0
0
0
3
3
1
1
0
0
1
3
0
3
1
3
6
1
4
0
1
1
0
0
2
4
0
6
6
0
0
0
0
6
4
3
3
3
0
3
3
0
0
1
0
0
2
0
0
0
0
0
6
0
0
6
6
1
6
0
6
6
0
6
0
1
6
1
0
0
3
3
0
0
0
6
0
0
0
3
0
6
0
0
0
6
0
0
0
0
0
6
0
0
6
0
6
6
5
0
6
4
0
0
0
6
1
1
0
0
0
1
4
0
0
0
6
6
0
0
0
0
6
1
6
6
1
1
0
6
2
2
6
3
0
6
6
5
0
3
0
0
0
0
0
0
6
2
1
6
1
0
4
1
0
0
1
0
0
2
0
2
0
6
4
0
0
0
2
0
6
0
0
0
3
0
6
0
1
0
0
0
4
0
0
6
2
0
6
4
6
0
0
1
3
0
6
4
5
0
1
6
1
0
0
0
1
0
1
6
1
0
3
0
0
0
6
0
0
0
6
6
0
0
0
6
0
0
2
2
4
0
6
0
0
0
3
0
3
4
3
6
2
0
2
6
5
0
5
0
6
0
1
0
0
1
0
5
3
6
0
6
0
3
1
5
0
1
3
0
0
3
0
3
2
0
1
3
4
0
1
0
0
3
0
0
6
4
1
4
0
0
6
0
0
6
0
3
1
2
0
3
0
3
1
5
1
2
1
1
1
3
2
6
0
3
1
0
0
5
6
3
0
0
3
6
6
2
0
1
5
5
0
0
1
1
3
6
6
6
4
0
3
6
4
1
0
2
4
0
0
6
0
2
0
0
4
6
0
6
4
6
0
0
0
1
0
0
4
0
1
6
0
0
0
0
0
3
1
0
1
0
0
0
3
4
1
2
6
0
0
0
4
0
0
0
0
6
4
0
2
6
6
5
0
6
4
6
3
0
0
1
6
6
6
3
1
0
4
2
6
0
0
0
1
6
0
2
1
2
6
1
0
3
0
3
3
1
0
0
6
3
4
0
2
6
0
6
0
6
0
4
4
4
0
6
1
0
5
0
4
0
6
0
0
2
6
0
0
6
0
0
2
6
0
0
0
1
5
2
0
3
0
6
6
0
0
1
6
0
1
2
0
0
0
5
3
0
6
3
6
0
6
1
6
0
0
0
2
0
1
0
0
0
0
1
6
0
6
6
1
1
0
0
6
4
0
1
0
0
0
0
1
0
1
0
0
0
2
6
0
6
0
0
0
0
0
6
6
4
0
1
0
6
6
0
0
1
4
0
5
0
5
0
5
0
1
6
0
1
3
0
0
0
0
2
2
0
6
0
6
0
0
5
6
0
4
0
6
6
0
6
5
0
3
0
4
0
2
3
0
2
0
6
0
1
6
1
0
0
6
4
0
0
4
1
0
0
6
0
1
1
0
2
6
1
0
0
1
2
0
0
0
4
6
3
0
0
1
5
0
4
0
0
0
1
0
0
6
0
0
0
1
0
6
1
4
6
1
1
0
1
0
0
0
0
0
1
0
4
4
0
1
3
0
0
1
6
0
0
3
0
3
1
3
4
5
4
0
0
0
1
0
6
0
6
0
5
1
0
1
1
4
5
0
6
4
6
2
0
6
1
6
0
1
0
6
0
0
1
6
2
2
0
6
0
0
0
2
0
2
6
3
0
6
0
3
0
4
1
2
6
0
0
6
2
0
6
2
0
0
6
0
0
3
0
6
0
1
6
1
0
0
1
0
0
1
0
0
3
6
6
0
0
3
6
6
0
6
6
4
1
1
1
6
3
0
3
3
0
0
0
6
5
4
0
6
0
0
3
0
0
0
0
2
4
0
4
0
1
0
1
0
0
1
1
0
0
0
6
0
0
1
0
0
2
3
0
2
0
6
0
0
0
6
4
0
0
6
0
2
3
1
6
0
3
6
6
0
3
4
0
6
6
6
0
4
1
0
0
0
0
1
0
0
4
6
2
3
1
0
0
3
2
0
0
0
6
3
0
6
3
6
6
0
0
0
0
0
0
1
2
6
0
2
0
2
6
4
2
0
0
0
0
6
1
6
0
6
0
0
4
6
1
6
0
0
0
0
5
0
0
4
4
3
3
6
0
6
6
0
0
0
0
0
0
0
6
0
1
4
0
0
0
0
1
0
0
0
0
1
0
6
0
0
0
6
2
6
4
2
0
0
3
6
2
0
0
0
6
6
0
1
6
0
0
1
0
4
4
6
4
0
6
1
6
6
0
2
4
0
0
1
0
0
0
0
0
0
3
6
0
0
2
0
0
4
0
0
1
0
2
0
6
2
0
1
6
1
1
0
0
1
0
0
3
0
1
0
6
0
3
4
1
0
3
0
0
0
0
0
0
4
2
6
1
6
0
6
6
1
0
0
0
0
6
1
6
0
6
0
0
3
3
4
0
0
6
0
6
0
1
6
0
2
0
0
6
6
0
4
2
2
0
6
6
4
0
0
0
3
0
0
0
0
0
4
4
0
0
0
0
0
0
0
0
4
2
5
0
3
1
6
6
0
0
6
0
0
2
0
3
0
0
0
0
0
0
0
1
0
0
0
4
1
0
0
1
0
3
0
6
1
5
2
6
0
0
4
0
3
2
0
6
0
0
0
6
1
6
4
0
0
6
0
0
0
2
6
4
0
1
1
0
4
0
0
0
3
0
0
4
0
0
6
0
6
0
0
3
3
6
6
4
0
0
6
6
0
0
1
4
0
0
3
0
0
3
0
2
0
0
2
0
3
5
3
0
5
5
4
0
4
2
6
0
0
0
3
1
1
0
0
0
6
0
6
3
3
6
0
0
0
0
0
0
2
3
1
4
0
6
6
6
0
0
0
0
6
1
1
1
0
0
0
0
0
1
0
0
0
2
0
6
3
1
0
0
1
4
0
5
0
0
0
2
1
0
6
1
0
0
6
0
0
1
3
0
6
0
4
0
2
1
0
0
0
0
0
6
0
4
0
4
6
0
0
0
2
4
6
0
3
0
3
0
0
2
0
0
4
0
1
0
0
0
0
0
0
6
6
5
1
1
6
0
2
1
6
4
0
0
1
3
0
2
1
5
0
1
6
6
0
4
2
0
0
0
4
0
6
6
4
4
0
1
6
2
4
4
6
1
4
0
0
6
0
6
3
3
6
0
0
1
0
0
1
1
0
6
0
0
0
0
3
0
4
0
0
4
0
0
0
0
6
4
2
0
1
0
0
0
6
6
0
3
1
0
0
6
1
6
5
0
0
0
0
1
4
0
0
3
1
1
6
1
6
0
0
6
4
6
0
3
4
0
2
3
0
0
6
1
1
5
0
0
0
0
0
6
6
0
0
1
1
6
6
0
3
0
0
3
4
1
4
4
0
0
0
6
0
1
2
0
6
0
6
6
0
0
0
0
0
6
6
0
0
0
0
0
0
1
0
0
0
5
2
4
6
6
6
0
0
0
4
0
0
0
1
0
0
3
6
0
3
0
6
4
0
6
6
0
0
0
0
0
0
0
1
1
3
0
1
3
0
0
0
4
6
1
2
0
0
6
1
0
3
0
3
0
0
2
1
0
5
4
3
0
3
0
0
1
0
0
0
0
0
0
1
0
0
2
0
0
0
1
0
4
0
0
6
0
0
6
0
0
4
0
0
1
4
0
0
1
0
0
5
3
0
6
2
0
0
1
0
0
5
1
1
0
0
1
0
6
6
0
6
0
0
3
0
5
0
0
0
0
6
2
0
4
0
6
2
3
1
4
4
0
0
0
3
0
6
0
6
6
2
6
0
3
1
1
0
0
0
0
6
0
0
0
0
0
0
6
4
0
0
1
6
2
0
0
4
1
6
0
0
0
1
2
0
1
2
0
0
0
6
6
1
6
0
0
1
0
4
0
0
0
0
6
0
6
6
0
3
6
6
0
4
0
2
6
0
6
0
6
0
0
0
0
0
1
4
2
3
1
2
0
3
0
0
1
0
3
0
0
6
1
3
0
6
2
0
2
0
0
0
0
0
0
0
0
6
1
0
6
6
0
6
1
0
0
6
0
6
0
1
0
0
6
0
5
0
1
6
0
0
6
4
0
0
4
2
0
0
0
0
6
0
0
1
0
2
0
5
1
6
0
0
6
1
3
6
3
3
3
0
6
6
2
0
1
6
0
6
3
0
6
6
5
0
0
1
0
0
4
4
0
1
4
0
6
0
6
0
6
0
6
0
1
0
0
1
6
3
0
5
6
1
3
0
6
0
0
3
0
0
0
1
0
2
0
1
1
0
6
0
1
6
0
0
0
0
0
0
0
0
0
0
0
0
0
0
0
1
0
0
0
0
0
1
1
3
0
0
6
3
0
0
0
0
0
0
0
1
1
0
2
6
3
0
0
0
1
0
6
0
0
0
4
0
0
0
0
6
6
0
1
6
5
0
3
0
6
0
0
0
1
0
0
0
0
4
6
0
0
0
0
0
0
0
4
1
0
6
1
3
0
0
0
1
0
0
0
3
6
0
6
0
6
0
0
0
3
3
5
0
6
0
0
0
0
0
4
6
0
0
6
0
6
0
0
0
2
0
0
6
0
1
0
0
0
0
6
0
6
0
1
4
0
6
6
5
0
3
4
0
0
3
6
1
0
0
0
4
0
1
0
1
4
0
3
0
6
3
6
0
0
3
0
0
3
4
0
6
0
3
1
0
6
1
6
0
0
0
1
3
4
2
0
0
1
0
6
0
0
6
6
0
5
0
0
0
0
0
0
6
4
0
0
2
0
0
0
0
1
0
0
6
0
0
6
0
5
0
1
0
0
1
0
0
0
0
0
0
2
0
1
0
2
4
0
0
4
0
1
0
0
0
1
0
6
0
4
6
0
2
0
6
1
4
0
0
3
0
6
4
6
1
1
0
6
2
0
3
0
0
0
0
3
2
0
6
6
6
0
3
0
3
0
0
6
6
0
0
6
0
1
2
6
6
6
6
3
3
0
0
0
0
0
5
0
1
6
6
0
0
0
4
4
5
3
0
1
0
4
0
3
0
1
1
0
6
0
0
0
6
1
6
1
0
3
1
0
6
6
0
0
6
0
0
0
4
0
0
0
6
0
0
0
4
6
0
0
6
6
0
0
0
3
3
2
4
4
3
0
1
0
0
0
6
0
6
2
6
4
0
6
0
1
6
2
0
0
6
4
0
2
4
6
1
0
0
1
0
4
1
6
4
6
4
0
0
0
1
0
0
2
2
6
0
1
0
0
1
0
0
1
0
0
6
0
0
0
0
0
3
2
2
3
1
1
1
0
6
0
1
0
1
0
3
0
0
3
0
0
6
3
1
3
0
1
6
6
6
2
0
4
1
4
6
0
0
0
0
0
3
0
0
0
0
6
0
2
6
1
3
0
6
0
0
6
4
0
3
0
4
1
0
0
0
0
1
1
0
4
5
2
6
2
0
0
3
0
0
2
0
5
5
0
1
6
4
0
0
0
1
2
0
6
5
1
6
0
0
0
0
6
6
3
0
0
5
0
0
0
3
6
4
0
6
6
0
4
0
0
0
1
1
1
4
0
4
2
0
3
4
0
3
0
0
1
0
0
0
4
4
0
0
3
6
0
6
0
1
0
1
5
3
0
0
5
0
0
0
0
1
0
0
2
6
6
4
0
6
3
6
0
1
6
1
3
3
2
0
0
0
0
0
6
0
1
1
0
0
0
0
6
4
3
0
4
1
6
2
0
0
0
1
5
2
0
0
5
1
0
1
6
0
0
0
3
1
6
0
0
4
0
0
0
3
0
3
6
0
0
0
0
6
0
0
1
0
0
6
2
0
2
0
1
0
4
0
0
0
0
0
4
4
4
0
0
0
0
1
4
2
6
4
0
0
4
0
0
0
6
3
2
6
0
0
3
0
4
0
0
3
0
6
1
1
0
6
0
0
0
0
0
0
6
3
1
0
6
1
6
6
1
0
1
1
0
6
0
1
6
0
0
0
0
0
0
3
0
4
0
0
2
4
4
1
6
0
4
0
6
2
4
1
0
1
3
5
0
2
0
1
0
6
6
5
0
0
6
1
5
0
1
6
0
0
0
0
2
0
0
0
6
0
3
5
0
0
3
1
0
0
1
0
5
6
0
3
1
1
0
0
4
3
0
1
0
3
0
0
2
0
4
0
3
0
6
6
6
6
4
3
6
0
1
0
0
0
0
5
6
0
2
0
0
0
1
0
0
0
0
4
0
2
0
0
0
0
0
5
0
6
0
6
0
0
0
3
0
1
0
0
4
0
4
0
0
1
3
6
0
6
6
0
0
0
0
4
0
3
4
1
6
5
2
6
6
2
0
6
4
4
4
6
0
1
0
1
0
0
1
0
6
6
0
6
1
2
6
0
4
0
0
6
1
6
0
0
0
6
1
6
0
6
2
0
3
6
6
0
1
0
0
1
6
0
1
0
0
0
0
0
3
1
1
3
1
2
0
6
2
0
0
0
0
0
0
0
6
6
4
0
6
3
6
0
6
3
5
0
0
0
0
2
6
6
6
0
1
0
0
3
0
5
1
0
0
0
0
0
1
0
6
1
0
1
0
5
0
0
0
0
0
6
1
4
3
6
5
6
0
6
0
2
5
0
0
4
5
0
0
6
4
3
1
6
2
0
0
2
0
0
4
2
0
0
0
6
6
3
0
0
0
0
0
1
6
1
0
0
0
1
0
0
0
1
0
2
4
1
0
3
0
6
0
6
0
3
1
0
0
1
1
1
0
0
1
1
3
4
5
6
6
2
4
0
2
0
6
0
1
2
0
0
0
4
6
1
0
0
4
6
3
1
1
0
6
0
6
1
4
0
6
6
0
5
0
1
6
2
0
2
0
4
0
0
0
1
2
4
0
0
0
2
0
0
0
0
0
2
4
0
0
0
6
6
0
0
6
4
6
0
0
4
6
0
5
0
2
0
0
3
3
0
6
4
0
0
0
6
2
2
6
0
6
0
0
0
0
0
4
3
0
1
6
6
3
1
0
0
1
4
0
0
2
0
0
0
6
5
6
3
2
6
0
0
6
0
6
3
5
0
6
4
4
0
2
6
4
6
0
0
1
1
0
6
1
0
0
6
2
2
6
4
4
4
6
0
5
6
6
1
3
0
6
0
0
1
0
0
4
0
0
6
4
6
0
3
0
0
1
3
6
0
6
1
6
1
2
5
0
1
6
0
0
0
1
1
1
6
6
0
1
4
6
3
0
0
0
0
0
6
6
0
4
4
3
6
0
0
4
0
6
6
2
3
1
4
0
0
2
0
0
0
0
1
0
0
0
1
4
6
4
2
4
0
0
0
0
4
0
6
0
6
1
0
1
0
6
0
6
0
4
0
0
4
1
6
2
0
6
0
0
0
6
1
0
6
1
0
1
1
0
0
6
0
0
6
6
0
6
6
3
0
0
1
6
0
0
0
0
0
3
0
0
6
0
0
0
0
1
6
0
0
0
0
6
5
3
6
6
2
0
0
1
6
0
2
0
0
3
6
1
0
4
0
1
0
0
0
0
0
5
6
3
0
0
1
0
0
6
0
1
3
0
0
6
0
0
0
0
1
0
0
0
6
1
2
0
0
3
6
0
0
0
2
0
0
0
0
6
1
6
1
0
6
0
0
0
0
4
0
6
6
4
0
4
0
0
3
6
0
1
6
1
0
6
6
6
0
0
0
6
1
0
1
0
0
3
6
6
1
1
6
0
0
0
4
0
6
0
5
2
0
0
0
6
0
0
6
3
3
0
0
0
0
1
0
0
3
6
6
1
0
4
4
4
1
0
2
0
3
0
0
0
0
1
0
0
6
1
1
4
0
0
0
3
4
6
3
1
0
2
2
6
2
6
0
0
1
0
2
5
0
3
6
2
3
6
0
0
0
0
0
0
3
2
6
1
4
6
0
6
6
2
0
0
0
6
0
5
0
2
2
0
6
0
0
0
6
0
0
0
3
3
2
0
5
6
6
1
0
0
0
0
0
1
0
6
6
0
0
1
1
0
1
0
5
0
6
2
0
6
3
0
1
3
1
6
6
0
6
0
0
0
3
0
6
0
6
0
3
5
4
2
6
0
6
5
4
1
1
6
1
6
0
0
3
0
4
0
3
0
0
3
0
5
4
0
6
3
0
0
0
0
1
0
0
0
2
1
6
0
0
0
6
6
0
0
6
6
0
6
0
1
6
6
0
6
4
6
2
4
6
0
5
4
0
0
2
0
6
0
0
0
0
2
3
0
1
0
3
6
1
6
0
0
0
0
6
0
3
0
3
0
0
0
5
0
4
0
1
6
0
1
0
4
4
0
2
0
0
0
0
1
0
0
0
0
6
1
2
0
2
4
4
6
0
6
0
0
0
1
4
0
0
0
1
0
6
4
0
0
0
3
1
0
4
6
2
0
1
0
4
0
1
4
0
6
1
0
0
1
0
6
4
6
2
5
0
0
0
4
0
2
3
4
6
4
0
0
3
6
3
6
3
4
0
6
6
0
0
4
6
4
6
0
0
0
2
6
0
2
1
0
0
6
3
6
0
4
6
4
0
6
1
0
0
0
0
0
3
0
3
4
5
4
3
0
0
3
6
0
3
1
0
6
6
0
6
0
3
4
4
3
4
0
6
4
2
0
1
6
0
4
0
4
0
0
1
0
0
6
0
0
3
0
0
2
0
0
0
6
2
0
3
0
4
6
0
1
0
6
3
0
1
0
2
0
3
0
4
0
0
1
0
6
6
6
6
0
0
0
3
0
0
4
0
0
0
6
0
6
4
0
5
0
0
5
0
0
4
0
0
0
4
6
0
5
0
6
6
1
0
3
4
1
4
0
3
0
1
2
0
1
0
1
6
6
1
5
0
0
4
0
0
0
6
0
0
0
1
6
0
0
0
3
0
0
1
5
0
0
0
0
4
0
1
2
0
1
0
0
6
1
0
0
0
0
3
6
0
0
1
0
0
0
3
4
1
3
6
6
0
0
0
6
3
6
0
3
4
4
1
6
0
6
6
0
1
1
0
1
1
0
6
4
3
0
1
0
6
0
1
0
1
6
0
0
0
4
3
0
6
3
0
0
2
0
6
1
6
3
0
0
1
0
1
0
0
0
6
0
6
0
6
3
6
0
0
0
2
2
0
4
0
0
1
0
5
3
0
4
0
6
1
0
0
0
6
0
3
0
0
4
0
0
2
0
6
3
0
0
0
6
4
0
2
0
0
1
6
0
0
1
0
0
6
0
1
6
0
4
0
6
0
2
1
6
4
0
0
0
2
0
0
6
0
0
3
6
0
4
2
3
0
0
0
1
0
1
3
1
6
3
6
2
0
4
6
0
6
0
6
1
0
0
6
0
0
0
6
1
6
2
0
1
0
0
6
0
0
0
4
3
0
6
3
0
5
3
6
6
0
6
4
0
4
6
2
0
1
3
0
0
4
0
3
0
1
1
6
1
0
0
6
0
1
1
0
0
0
0
0
2
6
0
1
1
0
0
0
6
0
1
6
6
1
0
0
0
0
1
0
0
0
6
0
6
6
0
0
0
4
6
2
0
0
6
6
4
3
4
0
3
1
0
1
0
4
3
0
1
0
0
0
0
0
3
0
0
3
1
0
1
6
0
0
6
6
1
6
0
0
3
6
6
4
0
0
3
0
3
5
6
3
4
1
0
3
0
0
0
0
0
1
0
6
3
0
2
0
6
3
4
0
6
0
0
0
6
0
0
1
0
0
5
0
0
0
6
2
0
0
5
0
1
6
3
4
0
0
0
0
0
6
5
0
1
6
1
4
5
0
5
0
0
6
4
0
1
0
0
0
1
1
3
0
0
3
0
6
0
5
0
1
6
1
0
0
0
4
2
0
2
0
1
0
6
6
6
1
6
3
6
0
5
0
6
0
0
3
1
1
1
6
0
0
2
4
0
0
1
0
0
0
0
6
6
0
0
0
0
6
0
4
6
3
0
0
0
0
1
1
1
0
0
1
0
3
1
4
0
6
1
0
0
0
0
1
0
3
0
4
0
3
0
0
0
0
0
0
1
0
3
0
1
0
0
3
1
0
0
0
0
0
0
6
0
3
0
6
1
0
0
6
0
0
0
6
0
0
0
0
1
3
1
0
0
0
5
0
0
6
4
0
1
0
0
2
6
4
6
6
0
0
1
0
6
0
0
0
6
0
0
6
0
0
3
0
6
0
4
3
2
1
2
0
0
0
0
0
0
0
0
0
0
6
3
6
0
0
0
4
6
3
1
0
0
0
0
0
0
0
0
0
3
6
0
4
0
3
4
6
3
0
0
0
6
0
6
0
0
0
4
0
6
0
1
0
0
0
0
0
0
0
0
0
0
0
3
3
6
0
6
0
0
0
0
5
6
6
4
6
0
0
0
6
0
0
6
4
1
4
0
4
6
1
0
0
0
0
3
0
5
1
6
6
1
4
0
3
0
0
1
0
2
3
0
0
0
6
0
0
0
5
3
2
0
2
3
1
0
0
0
0
0
3
0
6
0
0
6
6
0
2
0
0
0
1
3
0
0
0
6
2
6
6
0
3
0
0
4
1
0
6
0
0
0
1
6
6
0
4
0
0
6
1
0
0
4
0
0
6
3
2
0
5
0
0
4
4
6
1
1
4
0
3
1
6
3
0
1
0
2
3
0
3
0
0
1
6
0
0
0
6
0
6
1
6
0
0
4
0
0
6
1
1
2
2
0
0
1
6
6
0
0
0
1
1
0
2
0
0
6
6
0
0
1
6
0
0
1
1
0
6
3
0
6
0
0
6
6
6
0
6
1
0
0
4
0
1
0
1
0
0
0
0
1
1
5
1
6
0
0
2
3
6
0
0
3
3
1
0
6
1
4
6
2
0
1
0
6
0
6
0
1
1
4
2
6
0
1
0
0
6
0
0
0
3
0
0
0
0
0
0
0
2
0
0
6
5
1
6
3
1
6
3
2
0
6
0
2
0
0
6
6
0
0
0
0
4
4
1
2
0
3
0
6
0
6
0
0
0
0
0
4
0
3
0
6
6
1
6
0
6
6
6
0
6
3
0
1
1
1
6
6
1
3
0
0
6
0
6
6
2
0
0
6
6
4
0
3
0
6
0
0
1
6
3
0
6
0
3
6
0
1
0
0
0
4
0
0
6
0
0
6
5
0
0
0
0
0
6
4
0
1
6
0
1
0
4
6
0
2
1
0
3
1
1
0
6
0
6
0
0
1
0
6
2
0
2
0
0
0
0
6
6
3
0
0
6
6
0
0
0
3
1
2
3
0
6
4
0
0
1
6
4
0
6
0
6
1
3
2
0
1
3
6
0
0
0
0
0
4
4
0
0
0
6
6
0
0
1
0
6
4
0
0
2
2
6
0
0
0
1
0
1
0
1
6
6
2
0
5
6
6
0
2
1
0
1
0
0
0
6
0
4
0
0
6
5
6
3
0
4
1
0
0
0
0
0
1
1
0
4
3
6
0
1
4
4
0
0
0
0
6
6
1
3
4
0
1
0
3
5
3
0
1
0
0
0
1
0
6
6
0
0
6
4
1
3
6
0
0
2
6
0
6
1
3
6
0
0
0
0
2
1
0
0
0
1
3
4
6
2
6
0
6
0
6
4
0
0
0
0
2
6
6
0
6
1
0
0
4
4
6
1
1
0
0
0
0
0
1
0
2
0
6
0
1
0
0
1
0
0
0
0
2
0
4
0
3
0
1
6
4
0
0
0
1
4
6
4
0
1
0
6
0
5
1
0
4
0
1
2
6
0
0
0
2
0
0
0
0
2
6
2
1
0
0
3
0
1
0
3
0
0
6
6
2
4
0
0
1
4
1
0
0
0
0
0
6
0
0
6
0
6
1
6
0
0
3
0
0
1
0
0
0
0
0
6
0
5
0
2
0
3
0
0
0
6
0
0
0
6
0
6
4
3
1
6
6
5
3
0
6
3
0
2
5
1
3
0
6
3
0
1
0
6
0
0
1
0
6
6
6
0
6
1
0
3
6
1
2
3
0
4
0
1
6
0
6
0
0
0
1
3
6
0
3
0
6
0
1
0
0
6
0
0
0
0
6
6
0
0
0
0
3
6
6
1
6
5
1
0
6
0
6
1
0
0
0
1
1
6
0
0
0
0
0
0
0
1
0
0
0
3
6
3
0
3
0
4
5
1
0
1
3
0
0
0
0
0
5
6
0
0
0
0
0
2
0
4
6
1
4
2
6
6
1
0
0
4
0
1
4
1
0
0
0
2
2
6
4
1
2
1
0
1
0
0
0
3
1
6
3
0
0
0
6
4
1
0
0
0
0
1
3
4
1
2
4
3
6
6
3
3
1
4
0
0
3
6
6
0
0
0
2
6
4
0
0
0
0
4
6
0
1
0
6
4
3
6
2
1
0
0
6
5
0
6
0
6
1
0
0
1
0
1
1
4
6
1
1
0
6
1
3
4
1
2
0
0
6
0
4
0
5
0
0
0
1
1
2
0
6
1
6
4
0
0
0
0
0
3
1
6
5
0
0
4
1
3
4
4
0
0
2
2
0
6
4
1
6
0
0
6
0
6
2
0
0
0
0
2
0
1
0
3
0
6
6
1
4
6
1
2
0
6
1
1
4
6
0
0
3
0
6
2
0
6
0
6
6
1
0
1
4
0
4
1
2
1
0
0
0
0
0
0
0
0
6
1
1
0
0
0
0
4
6
1
0
1
3
6
6
6
4
6
0
0
3
1
4
0
3
1
0
1
1
6
0
1
4
0
0
6
0
6
0
0
6
4
0
1
4
4
6
6
1
0
1
0
1
1
6
1
4
0
1
1
0
0
4
0
4
0
0
6
5
4
6
0
4
0
0
1
6
0
0
0
0
0
4
1
4
0
0
4
0
1
6
0
0
0
1
0
0
0
0
0
4
0
1
0
0
0
3
6
0
0
0
6
0
0
0
0
6
0
4
4
5
0
6
0
3
0
3
6
0
4
3
3
6
0
0
6
0
6
0
1
0
0
6
6
0
6
5
6
4
4
6
0
0
0
0
3
4
6
4
0
1
1
6
0
0
2
0
4
2
6
6
5
1
4
0
0
6
6
5
0
0
0
2
6
0
6
1
0
6
0
0
0
0
0
1
0
6
0
6
6
1
0
0
1
0
0
0
0
1
1
1
1
0
1
5
0
0
4
1
6
0
0
2
4
6
6
0
1
0
0
6
0
3
0
0
0
1
0
2
4
2
0
4
1
6
0
0
0
0
0
0
1
0
4
3
6
3
1
5
1
0
0
1
0
4
6
0
0
6
6
4
3
2
4
2
0
2
0
0
3
0
6
0
2
0
6
1
0
0
0
6
1
6
0
1
0
0
3
5
1
0
3
3
0
0
2
5
3
0
5
6
6
0
6
0
5
5
2
0
6
0
0
4
6
6
5
4
6
4
6
0
4
1
1
0
0
0
5
2
0
1
1
4
6
0
6
1
0
0
0
0
1
0
0
6
4
1
0
0
0
6
1
3
4
1
0
0
0
0
0
0
0
0
6
3
6
0
0
6
0
0
0
0
1
1
0
5
6
4
1
0
6
0
2
6
6
2
0
1
4
4
2
0
0
0
6
0
0
0
0
4
0
6
6
0
1
6
0
6
0
0
0
0
3
0
0
4
6
0
3
4
6
0
0
3
0
0
6
1
0
0
1
0
0
2
0
0
0
0
0
0
0
4
3
5
5
6
6
0
0
0
0
0
0
0
0
3
0
0
1
0
0
0
1
4
3
4
0
1
0
6
1
0
6
0
1
1
1
0
0
0
0
4
0
0
6
1
1
2
3
0
4
6
0
0
2
2
0
0
6
6
0
6
6
6
6
0
0
6
0
0
1
0
0
0
0
0
6
4
4
0
6
0
0
0
0
0
2
6
0
2
0
4
3
0
6
0
3
4
0
6
3
3
1
2
6
0
4
0
3
0
0
0
0
1
3
0
0
4
6
1
0
1
4
3
0
0
0
2
6
4
0
1
0
3
0
1
1
0
0
1
0
0
0
4
0
6
6
0
6
6
0
0
1
6
4
6
0
0
2
4
0
4
3
4
0
6
0
0
0
4
0
0
0
5
0
6
6
1
0
0
3
0
0
0
0
0
3
0
6
6
6
3
0
6
1
2
2
0
0
6
0
0
6
0
6
0
3
0
0
0
0
0
1
0
6
0
0
6
0
6
3
0
0
5
6
3
0
0
2
0
6
2
0
5
0
0
0
2
2
0
0
0
6
0
1
0
5
1
0
0
3
0
0
0
1
3
6
1
0
0
0
6
3
0
1
3
0
2
0
1
1
0
0
3
0
0
5
0
3
5
0
0
4
0
0
0
0
0
0
0
2
6
1
0
3
0
1
4
0
0
6
5
0
1
0
0
0
0
6
6
6
0
6
1
1
5
5
5
6
6
0
1
2
6
1
3
6
2
4
0
0
0
0
6
6
0
5
0
6
6
3
1
6
0
0
2
5
4
0
6
0
0
0
0
6
3
6
1
6
4
0
1
1
0
2
0
3
2
6
0
0
6
6
0
0
0
0
0
0
0
1
1
5
6
0
6
0
1
0
0
0
0
0
0
0
4
1
3
0
0
1
0
2
0
1
0
0
5
3
0
0
0
0
5
0
4
4
1
2
6
3
0
6
0
3
5
6
4
1
0
6
0
0
6
3
0
0
0
0
0
3
3
0
0
0
2
6
0
0
1
0
3
6
0
1
0
6
0
0
0
6
2
0
0
3
0
4
3
0
0
0
0
6
1
1
1
0
6
3
1
0
0
2
0
0
0
0
5
3
0
0
4
6
0
2
0
0
0
0
0
1
4
0
6
0
6
0
1
6
6
0
6
6
6
0
1
1
0
0
0
0
4
0
0
0
6
0
0
0
2
0
5
5
0
0
6
0
0
0
6
0
2
0
0
0
6
0
6
4
6
6
6
6
0
0
5
0
2
3
0
0
0
6
0
0
0
0
6
0
0
0
0
0
0
6
6
0
0
1
0
0
3
6
1
4
0
6
1
6
0
4
0
4
0
0
0
3
0
0
1
2
1
6
0
3
6
0
0
6
6
0
0
0
0
0
3
0
3
1
2
2
0
6
6
1
6
0
4
4
6
0
1
1
0
0
6
6
0
3
2
2
0
0
2
6
3
2
5
0
6
2
0
6
6
6
6
1
0
3
1
0
2
4
1
2
0
0
2
6
0
6
3
0
4
4
0
6
6
4
0
0
4
2
0
1
4
0
4
2
0
6
6
0
4
0
0
2
6
0
0
1
0
1
6
0
0
0
0
4
0
0
0
0
1
3
6
2
0
3
0
0
1
1
3
4
0
6
3
0
6
0
1
0
5
2
4
0
4
3
6
0
0
2
1
1
6
0
0
6
6
0
0
1
0
0
6
0
1
0
0
2
0
4
6
6
0
6
3
6
6
6
0
1
0
0
0
0
2
6
4
0
3
1
0
0
2
2
0
0
0
0
0
0
6
0
0
5
0
0
0
4
1
3
2
0
0
0
6
6
6
2
0
0
2
0
6
6
0
0
1
6
0
6
0
4
0
2
0
0
0
0
2
2
0
0
1
0
0
0
0
0
0
6
0
0
1
4
0
1
2
0
6
1
0
0
0
3
6
0
0
6
0
6
0
0
4
0
3
3
2
0
0
0
1
6
6
1
0
0
0
1
0
0
3
6
1
0
3
0
6
6
0
0
0
2
1
0
1
0
0
0
0
6
2
0
0
6
0
2
6
0
0
6
0
0
0
0
6
2
0
5
0
1
4
6
0
1
1
1
0
0
1
0
0
6
6
0
0
0
0
0
0
1
1
0
0
6
0
2
2
0
0
0
3
0
0
0
0
0
0
3
0
6
0
6
0
3
1
6
3
0
6
0
0
0
0
5
3
0
0
1
4
6
1
0
0
0
6
1
0
1
6
0
4
3
3
4
3
0
6
6
0
0
4
0
0
2
3
1
0
0
1
0
5
6
0
0
6
0
0
6
0
0
6
0
6
1
0
2
0
0
3
0
0
3
0
3
0
6
2
0
0
0
0
0
0
0
5
1
0
6
2
4
6
0
3
6
6
0
0
3
6
0
0
1
1
2
5
0
0
0
6
4
6
2
6
0
0
3
0
0
3
5
0
6
5
4
0
1
6
6
0
1
0
6
0
6
0
1
6
0
0
6
6
0
4
6
1
0
1
0
0
6
0
0
0
1
0
4
0
0
0
1
1
4
0
6
6
6
1
0
0
0
6
4
6
0
1
0
6
6
2
3
0
6
6
0
0
0
0
4
0
0
6
3
0
4
0
1
0
0
0
0
3
3
0
0
6
1
3
6
6
0
6
0
6
0
6
0
0
0
1
0
1
0
6
4
0
0
0
0
0
0
6
0
0
3
2
0
3
6
6
3
6
6
0
4
5
6
1
5
0
1
0
5
6
0
0
0
6
6
0
0
6
3
6
0
1
0
2
0
3
0
3
0
6
0
0
0
6
6
0
6
6
6
0
0
4
0
6
0
6
6
0
0
1
4
0
2
0
1
0
0
1
0
2
2
6
0
4
0
0
6
6
0
0
6
3
0
0
1
0
0
6
0
0
4
0
6
0
3
3
6
0
0
3
0
0
0
3
4
5
0
6
0
6
6
6
0
3
3
0
6
0
0
6
6
0
4
6
0
6
6
0
3
0
0
0
6
1
4
4
0
4
0
0
0
0
2
3
3
0
0
0
6
3
1
0
4
6
3
0
6
2
0
0
4
0
0
0
0
0
6
0
6
1
0
6
2
3
0
6
0
0
4
0
3
2
0
0
4
0
3
5
0
0
0
0
0
3
6
2
3
5
1
2
2
6
6
6
0
6
0
0
1
4
6
2
1
0
2
3
0
1
0
6
3
0
2
6
0
0
6
0
2
6
6
0
6
3
6
0
2
0
0
6
6
2
0
0
6
0
3
2
0
0
4
0
0
1
0
0
5
4
2
3
1
2
0
1
2
1
1
1
3
2
0
0
0
6
0
1
6
0
0
0
1
6
0
0
3
4
0
0
1
6
0
6
0
6
0
1
1
1
0
6
0
2
0
0
1
5
0
0
4
0
0
0
0
0
6
0
2
0
6
6
2
0
0
6
0
6
4
6
6
1
6
3
1
0
0
0
3
1
4
0
2
6
0
0
1
1
0
6
0
1
1
5
3
1
6
0
3
6
0
0
0
6
0
4
0
5
1
0
0
0
0
0
0
4
1
0
1
0
0
0
0
0
0
0
0
0
6
4
1
5
1
5
3
4
0
4
4
6
0
4
0
0
3
1
0
0
0
0
2
6
2
0
4
5
0
0
0
5
4
0
6
0
6
0
0
0
6
0
4
6
0
0
0
6
3
6
0
3
1
1
0
6
0
6
6
6
3
3
0
0
6
0
0
4
0
0
0
6
0
1
1
0
0
6
6
0
4
4
1
6
0
6
0
6
1
0
0
0
0
1
0
0
0
4
5
6
0
3
6
4
6
2
5
0
6
0
0
4
4
6
0
0
4
0
0
4
0
1
1
6
6
6
3
3
1
0
4
0
3
0
0
1
0
6
0
3
0
6
1
0
0
0
0
1
2
0
6
0
0
2
0
0
0
0
6
1
0
0
1
0
6
6
0
0
0
0
0
6
0
0
6
0
0
0
4
0
0
0
0
4
0
1
1
5
0
4
6
0
0
0
1
2
0
6
0
0
0
1
0
0
0
3
0
0
0
0
5
1
4
4
0
5
6
0
0
0
3
1
0
0
2
0
6
1
0
6
0
6
0
0
1
3
6
6
3
3
1
0
1
6
0
5
6
1
1
0
1
6
0
6
1
6
0
0
0
0
0
6
0
3
4
0
6
0
1
0
5
0
1
0
0
0
2
6
6
0
6
4
6
6
1
0
6
6
3
4
1
5
1
4
4
6
6
1
6
0
1
6
0
0
0
0
2
6
0
2
0
0
0
1
6
0
6
3
0
0
0
5
6
0
1
0
0
0
0
0
0
3
0
4
0
1
0
1
0
0
0
6
0
0
3
0
0
0
0
6
2
0
1
6
0
0
6
6
6
6
6
0
0
0
0
0
4
0
6
0
0
1
0
6
1
2
6
0
0
0
1
0
6
0
5
0
0
0
6
3
2
5
0
6
0
4
5
0
0
6
1
0
1
6
6
4
0
0
0
3
0
0
0
0
2
1
0
0
1
6
1
0
0
0
6
0
0
0
0
0
0
0
0
6
0
6
0
0
3
3
0
0
1
3
1
1
0
0
4
0
1
0
0
0
1
1
0
3
0
0
4
3
6
3
1
6
6
1
1
0
1
6
6
1
3
1
0
0
2
5
0
0
1
6
4
4
1
6
6
0
0
2
4
0
6
0
6
0
0
0
0
0
0
6
0
0
0
3
0
0
0
0
6
5
0
0
3
0
1
0
0
0
0
0
6
0
0
5
0
0
4
2
0
1
0
2
0
0
5
0
0
5
0
0
1
0
4
0
6
6
6
0
6
2
0
3
1
0
1
3
0
1
4
0
0
0
6
0
0
0
1
6
0
0
2
6
6
6
3
1
1
0
0
1
0
0
0
0
4
1
0
3
1
0
6
0
0
6
0
4
6
0
6
2
0
0
3
6
1
1
3
6
0
6
0
0
0
1
1
0
0
2
0
0
0
1
6
6
0
0
0
3
6
0
0
3
1
3
4
6
6
0
0
0
1
3
3
3
0
1
6
0
0
3
0
1
0
2
6
0
0
3
2
0
3
0
0
0
2
1
6
0
1
0
1
6
4
0
3
0
0
2
5
0
0
4
0
1
0
6
0
0
6
1
3
0
4
0
0
0
0
0
0
0
0
0
6
0
6
0
1
2
0
6
0
0
0
0
6
0
1
1
6
0
3
5
4
0
1
3
3
4
4
0
1
0
2
6
2
0
0
6
0
6
0
6
0
0
0
3
0
1
3
0
4
1
6
0
0
5
6
1
1
0
1
3
0
0
2
1
3
4
6
4
1
1
0
0
0
1
1
6
5
0
0
0
0
3
0
0
4
0
0
0
6
2
2
0
6
2
0
6
1
4
3
6
2
6
0
2
6
1
4
0
0
0
0
6
0
6
0
4
0
6
6
0
6
0
0
0
1
6
6
6
0
0
6
0
0
3
0
4
0
1
6
4
0
0
0
0
1
0
0
6
0
6
0
3
2
0
6
0
4
6
0
0
0
0
0
0
1
0
1
4
1
0
3
0
0
0
0
4
0
1
6
2
0
0
1
0
0
5
2
0
0
6
6
0
0
0
4
1
0
5
0
0
0
6
4
0
6
6
0
2
3
5
5
0
6
1
0
0
3
0
2
0
6
0
4
5
0
6
0
6
1
6
1
0
0
0
0
3
0
6
0
6
6
4
0
6
0
4
4
0
4
0
6
0
0
0
0
2
4
0
0
0
1
3
4
2
6
6
0
3
0
1
0
0
6
6
0
3
6
6
0
0
0
1
3
1
6
0
1
0
1
0
0
6
0
0
0
0
0
0
0
6
0
6
4
4
0
6
0
3
6
2
3
0
0
4
6
1
6
6
6
3
4
6
2
0
6
0
3
0
1
0
0
0
0
0
6
1
6
6
3
4
0
1
0
0
0
0
0
0
0
0
0
6
2
0
0
2
1
0
3
2
0
6
0
0
0
6
6
0
6
5
1
0
0
0
1
2
0
0
3
0
0
0
1
0
6
1
0
1
0
1
3
0
0
3
3
0
0
6
0
0
0
1
1
6
1
2
5
0
6
0
4
0
5
3
6
3
0
0
6
0
0
0
0
2
2
6
0
0
3
0
6
3
6
0
0
0
6
1
4
2
0
5
0
4
0
1
5
3
0
6
2
6
5
3
0
6
6
0
2
3
1
4
3
3
6
1
0
1
0
0
3
1
0
0
4
6
4
5
6
0
4
2
0
0
0
3
5
0
1
4
4
0
0
4
0
1
6
6
0
0
0
2
1
4
5
0
4
1
2
0
1
0
0
0
0
0
0
0
0
3
0
1
4
4
4
0
4
3
0
6
0
3
1
0
0
6
0
4
4
1
4
6
0
0
0
0
1
1
6
2
0
0
3
1
0
0
0
4
0
3
0
2
3
1
5
6
0
0
0
2
0
0
0
6
1
0
6
0
4
0
2
4
5
0
3
0
0
0
0
4
0
0
0
0
5
1
1
0
0
6
2
5
4
2
6
0
6
0
6
0
3
0
0
4
0
0
1
4
2
0
0
0
6
3
1
0
1
6
6
3
6
6
6
1
6
6
0
6
1
0
1
0
3
0
0
1
6
0
6
3
4
6
0
0
0
0
2
6
3
1
6
0
0
0
3
0
0
0
6
0
0
4
3
2
1
0
6
0
0
6
0
0
1
0
0
0
1
0
0
0
1
1
1
1
1
0
0
3
6
1
6
6
0
0
1
4
1
4
4
4
0
6
0
0
6
6
6
6
6
0
6
4
0
0
0
3
0
0
4
0
0
2
0
0
1
6
0
0
1
0
4
1
0
0
3
0
0
0
0
2
0
0
6
6
2
3
4
0
0
0
6
2
0
0
2
0
4
0
4
2
6
5
6
0
0
0
0
0
0
6
0
0
0
0
0
4
0
0
0
2
0
0
6
0
3
0
1
0
0
6
1
0
3
1
0
5
2
5
0
0
3
0
0
0
0
5
6
4
4
5
6
0
0
0
0
0
4
6
0
1
3
1
6
0
6
0
1
5
3
3
3
0
0
0
0
0
6
0
6
3
0
0
6
0
1
6
1
4
2
0
0
0
4
0
0
6
0
0
0
6
0
4
0
4
0
0
1
6
5
1
6
0
0
1
0
1
6
1
0
1
6
0
1
6
0
6
5
0
6
5
0
0
0
6
0
0
4
3
2
3
0
1
6
0
0
0
6
2
4
4
2
1
1
0
1
0
3
1
0
0
5
5
2
0
0
3
6
0
2
2
0
1
0
0
0
0
4
1
0
0
0
0
0
6
0
0
6
1
2
0
1
3
0
2
6
0
5
0
3
0
0
1
0
6
1
6
1
0
0
1
0
0
0
4
0
0
0
0
0
0
5
6
6
4
0
4
0
4
1
6
0
0
0
0
0
0
0
0
6
6
0
0
0
6
0
5
6
2
0
1
6
0
6
0
0
6
0
0
1
6
0
0
4
4
0
0
0
6
3
1
0
0
0
0
0
2
6
1
0
0
1
6
0
1
6
4
3
0
0
6
0
0
0
1
6
6
0
0
3
6
5
2
0
0
0
6
0
0
6
0
0
4
0
0
2
0
3
0
0
3
0
0
6
0
0
0
4
0
1
0
0
0
0
2
0
5
0
0
0
6
1
0
0
0
1
0
0
0
0
3
0
0
6
3
0
0
0
0
6
6
6
6
1
0
0
3
0
0
0
0
1
0
6
5
0
4
0
0
0
1
0
4
0
4
3
1
4
4
6
2
0
0
6
0
0
5
0
0
2
0
6
0
6
1
0
0
2
2
6
0
3
0
5
6
0
0
1
1
6
0
0
0
0
3
0
0
0
0
0
0
0
2
0
3
0
0
0
0
0
4
0
0
0
0
1
0
0
0
0
1
3
6
2
0
0
0
4
1
0
0
1
4
0
0
2
6
6
0
2
0
6
6
1
3
0
0
4
1
3
1
6
0
0
0
6
0
6
0
0
2
4
0
6
0
0
0
0
0
3
6
0
1
0
0
3
1
0
0
5
0
0
0
4
0
0
0
1
4
3
6
0
0
0
3
3
3
0
0
6
0
0
4
0
6
0
0
6
4
6
0
0
0
4
0
0
3
3
0
0
1
0
3
2
0
0
6
6
1
2
0
2
0
0
0
4
0
0
0
6
1
1
4
6
6
0
6
1
1
5
0
0
1
0
0
0
0
1
0
0
0
4
0
5
0
0
0
0
2
4
0
6
0
1
1
0
3
5
0
4
0
1
1
1
0
0
1
6
6
1
4
6
0
0
6
6
0
6
1
6
2
6
6
3
5
4
0
0
0
1
0
0
4
0
6
1
2
0
0
6
1
1
0
0
6
0
5
0
6
1
4
1
0
6
0
0
1
3
0
0
0
6
4
0
1
3
2
0
0
1
0
0
6
0
3
3
0
0
5
0
1
6
0
0
1
0
0
0
5
0
0
1
0
6
0
0
3
3
0
1
0
0
0
0
6
6
0
0
5
6
0
6
2
0
6
0
1
4
6
1
1
6
0
0
3
0
0
4
4
0
0
0
6
1
0
4
1
6
0
1
0
6
4
1
0
0
3
0
0
0
6
3
1
1
1
6
0
0
6
0
0
0
2
4
0
0
6
0
0
0
0
4
6
6
0
4
3
0
0
0
2
6
0
3
2
0
3
6
0
0
0
4
4
1
6
0
0
0
0
1
0
3
0
3
0
0
5
0
0
1
6
0
2
6
0
0
5
0
0
3
1
0
6
3
1
0
0
4
0
0
0
0
0
2
0
1
0
6
2
0
0
6
0
0
4
3
2
6
3
1
0
0
0
6
0
6
6
4
1
0
0
1
3
6
1
0
0
0
6
0
0
0
0
5
6
0
1
0
0
6
0
6
0
1
3
2
1
2
0
4
0
2
4
0
0
6
6
2
0
1
1
1
0
4
5
1
6
4
0
0
3
0
1
6
0
6
3
1
3
0
0
5
0
6
0
4
1
1
4
2
0
0
2
1
0
6
0
0
0
1
0
0
0
0
2
2
0
6
0
3
0
0
0
4
0
6
1
1
0
5
0
3
0
0
2
6
2
0
4
1
5
1
0
0
0
6
6
0
3
0
2
6
1
0
0
6
1
1
0
0
6
0
0
6
6
3
0
0
0
0
0
6
1
4
1
0
0
0
0
3
0
0
2
0
0
1
0
6
0
0
3
4
6
0
1
0
0
2
0
1
1
0
0
0
0
5
1
0
0
0
3
4
0
4
6
0
0
1
2
0
0
6
6
0
0
0
0
4
0
1
6
1
0
4
0
0
6
4
6
6
1
0
0
5
2
0
2
0
0
0
0
0
0
5
2
0
5
2
1
6
3
6
0
0
0
1
0
0
0
0
3
1
0
1
6
0
0
0
6
6
0
0
0
0
3
6
6
0
1
0
0
0
0
0
0
1
0
2
1
0
1
0
3
0
1
0
0
0
6
1
0
0
1
4
0
1
2
0
6
0
0
1
0
0
5
0
2
0
2
5
0
5
3
3
0
6
6
5
0
0
0
0
6
0
0
0
0
5
6
1
6
0
5
0
1
0
0
0
0
3
6
0
0
0
0
1
1
1
0
0
0
2
0
0
6
0
1
6
0
0
2
0
0
5
2
2
0
0
3
0
0
6
0
2
6
0
1
0
0
0
4
0
0
0
1
0
1
0
6
6
0
0
0
6
0
0
1
0
3
0
0
0
0
0
6
0
6
2
4
4
0
0
1
0
3
0
0
1
0
6
0
0
6
0
6
0
0
6
1
1
0
1
5
0
4
3
1
0
1
3
0
0
4
0
3
0
0
0
1
0
1
6
2
0
0
1
6
0
4
0
2
2
0
1
0
3
6
0
0
6
0
0
0
0
1
0
0
0
0
1
0
6
0
0
0
1
0
0
0
2
1
6
0
0
0
6
0
6
1
6
4
6
1
0
1
0
6
0
0
1
6
4
6
4
4
6
0
0
0
0
4
0
0
0
1
0
0
6
0
3
6
0
0
6
0
0
6
0
2
0
0
0
0
3
3
0
6
6
1
0
4
0
0
0
2
0
6
0
6
6
0
4
0
1
6
2
1
5
0
0
6
0
0
1
0
3
1
0
3
0
0
6
3
0
0
0
3
0
0
3
1
1
2
0
6
6
3
0
0
0
2
1
6
0
0
6
5
3
0
0
0
2
1
3
3
6
0
1
2
0
0
6
0
0
0
0
0
0
4
5
0
0
4
0
0
0
1
0
0
6
0
2
6
2
0
0
0
6
3
1
0
0
0
6
1
0
0
6
0
1
0
0
0
0
0
0
1
1
2
0
4
0
1
6
0
0
1
0
1
3
2
3
0
4
0
0
5
6
0
0
0
0
6
0
4
4
2
0
2
1
1
0
1
0
6
3
0
1
0
5
6
4
0
0
6
0
0
3
6
0
6
0
0
0
3
0
3
6
3
0
1
0
6
0
0
3
3
0
0
0
3
0
2
0
1
0
0
0
2
6
0
6
1
6
0
4
6
1
0
1
5
6
0
6
6
6
0
0
6
0
6
4
1
5
1
0
1
2
1
0
0
0
0
6
0
0
2
0
4
1
1
4
2
0
0
0
0
6
1
0
4
0
5
0
0
0
5
6
0
1
1
0
3
0
0
1
0
0
4
6
0
1
1
0
6
1
4
6
2
0
3
0
4
0
0
0
6
0
0
0
6
0
3
6
0
0
1
1
6
0
0
4
6
0
0
0
1
0
6
0
0
6
6
2
3
0
4
2
0
0
4
3
0
4
2
0
0
6
0
0
4
0
0
0
1
6
2
0
2
0
0
6
0
0
0
2
0
0
0
6
2
3
6
6
6
2
0
0
5
1
0
0
2
1
0
0
0
0
6
1
3
4
6
0
0
0
5
6
6
3
0
2
1
0
0
1
0
6
6
4
0
0
6
0
1
0
6
5
2
0
1
0
6
0
3
0
0
3
1
4
5
1
0
0
2
0
1
6
0
4
0
0
2
0
0
3
4
4
0
1
0
2
0
6
0
0
6
0
6
0
0
3
4
4
1
0
0
6
0
0
0
6
6
0
0
1
2
1
6
6
0
0
0
0
2
0
0
1
0
6
0
6
1
0
0
3
0
6
6
0
6
0
0
2
0
0
0
4
5
6
0
0
0
6
2
5
0
0
2
0
6
0
0
6
0
4
1
0
0
0
0
0
6
3
1
2
4
0
6
1
0
0
0
0
6
4
4
0
4
0
6
5
2
0
0
0
1
0
0
0
3
0
0
0
0
0
6
6
1
0
6
0
0
6
1
6
0
6
6
0
6
3
1
0
0
0
0
0
0
3
0
6
0
0
1
1
6
0
0
1
6
1
0
0
0
4
0
0
0
0
0
1
6
0
0
6
0
0
0
2
0
0
3
0
3
1
0
0
1
6
0
0
0
0
3
1
0
0
0
1
0
0
3
0
0
2
0
0
0
2
6
3
4
0
6
6
0
6
0
1
4
0
1
0
6
1
2
2
0
1
6
6
0
0
0
0
6
1
0
6
2
0
0
6
6
0
0
0
0
0
1
5
0
2
6
6
3
0
0
6
4
0
2
0
1
0
0
4
0
0
0
1
6
0
0
6
0
0
0
0
2
0
3
5
0
0
5
0
0
0
1
5
0
0
0
1
4
1
0
0
1
6
5
3
0
3
1
0
4
1
0
1
0
0
0
6
0
5
2
0
0
6
2
1
6
0
0
4
0
1
6
2
0
1
0
0
0
0
0
3
0
1
6
4
0
0
0
0
1
0
6
0
0
0
0
0
0
0
0
0
1
2
0
1
0
0
4
0
1
0
1
6
0
4
4
1
4
0
1
6
4
0
6
0
0
5
0
6
6
6
1
6
0
0
0
0
0
2
0
0
0
0
6
0
0
2
0
0
1
6
1
0
1
6
0
6
0
6
0
0
6
1
0
1
1
0
6
0
6
0
4
6
0
1
0
0
0
6
0
0
0
0
1
0
0
6
1
0
0
1
0
0
4
4
4
0
2
0
6
3
1
6
1
0
3
6
0
6
1
1
0
0
6
5
1
1
2
0
0
0
2
1
0
0
1
6
6
0
0
6
0
0
1
2
2
6
2
0
0
1
6
0
4
2
3
6
0
0
0
6
4
0
5
3
0
0
4
0
0
0
5
0
0
0
0
0
6
6
6
6
6
0
6
1
0
0
4
0
0
0
4
4
0
0
0
4
0
0
0
1
0
2
0
0
0
1
6
0
0
3
1
0
4
6
0
0
6
2
3
2
6
6
0
1
3
0
4
6
0
2
6
0
4
1
0
0
0
0
0
0
3
6
0
4
0
3
0
1
0
3
0
1
0
0
1
1
0
0
4
1
0
6
4
2
0
3
0
4
0
0
1
0
1
0
1
0
0
0
0
5
6
4
2
0
6
6
3
6
0
6
6
0
0
2
5
0
6
6
6
1
0
0
6
6
0
5
0
0
1
0
0
0
0
6
0
1
6
0
0
0
0
0
6
0
0
1
6
0
1
0
0
6
0
0
6
0
3
0
4
2
0
4
0
0
6
0
0
0
0
0
0
0
0
0
2
6
0
0
0
1
1
0
1
6
3
0
1
0
5
3
4
0
6
5
1
3
1
0
0
0
3
1
2
6
4
0
6
0
0
0
1
1
0
0
0
0
1
6
0
0
3
0
0
1
0
6
6
0
3
0
0
4
6
0
6
3
4
3
0
0
4
0
6
0
4
3
6
6
2
0
0
0
0
0
6
0
4
1
0
0
4
1
0
0
0
0
1
4
0
0
6
0
0
0
4
5
0
0
1
6
1
0
0
0
2
0
0
1
6
0
6
1
1
1
4
6
6
0
0
0
3
4
6
0
3
5
0
5
0
0
0
6
0
0
0
4
0
0
2
4
0
2
1
6
0
0
6
4
3
4
4
5
6
6
0
0
0
1
0
0
3
5
0
3
0
4
0
3
0
6
0
0
0
0
0
6
6
0
0
0
0
6
6
0
0
0
0
0
4
1
0
6
0
0
6
0
6
0
5
6
6
3
0
0
1
1
1
5
6
0
0
2
0
0
1
0
5
6
5
6
5
0
6
0
6
6
0
6
1
0
0
0
4
1
2
0
0
0
0
6
6
1
1
0
6
1
6
3
5
0
0
0
0
0
0
5
1
3
0
0
0
0
0
3
0
1
1
0
5
2
0
6
4
6
1
6
6
0
5
3
0
0
0
0
0
0
1
1
0
6
0
0
1
4
6
2
0
0
0
5
6
0
0
6
1
0
0
2
3
5
0
1
3
1
0
0
3
0
4
6
6
3
0
4
0
4
3
0
0
3
6
6
6
2
4
3
0
1
6
4
4
1
1
1
3
0
4
0
1
6
0
0
0
0
0
1
0
0
6
0
0
0
6
0
6
1
0
0
3
6
3
6
2
1
2
0
0
0
0
6
0
0
0
0
0
0
0
6
0
0
1
0
6
0
4
0
3
0
0
2
0
0
6
0
6
6
4
2
1
0
0
3
1
1
0
3
0
0
0
0
0
4
0
6
0
6
6
1
3
1
6
6
1
0
0
6
0
0
0
1
0
3
0
0
3
6
0
0
4
3
3
0
0
2
5
0
0
0
6
0
0
1
6
0
6
6
6
0
1
0
6
4
6
0
1
4
6
0
1
0
3
6
0
6
5
1
6
5
4
4
0
0
0
0
0
1
3
0
1
6
0
0
0
2
4
2
0
1
6
6
1
4
0
0
0
5
0
0
1
0
5
0
1
0
3
3
6
3
6
0
0
0
0
6
0
0
1
3
0
0
3
0
0
0
2
0
6
0
0
1
0
0
3
3
5
0
0
4
0
0
0
4
6
1
2
0
3
0
5
6
6
6
0
0
0
0
6
1
4
4
0
0
1
6
0
0
0
4
0
6
6
0
0
2
0
4
4
0
0
0
0
0
4
0
0
0
0
6
0
0
0
6
0
0
6
2
3
0
0
0
6
6
0
0
0
6
0
0
2
0
0
0
2
0
6
0
0
4
4
4
0
0
6
6
6
0
4
0
0
0
3
0
6
0
0
0
6
6
1
0
0
1
5
0
1
0
0
6
4
0
1
0
0
1
0
4
2
4
3
0
3
5
0
0
0
4
6
6
0
2
0
0
1
6
4
6
4
0
0
6
0
3
0
3
0
2
3
6
0
0
2
4
0
6
0
0
0
0
2
1
0
6
6
0
4
1
3
0
0
2
0
3
0
2
1
0
1
0
0
0
1
1
0
3
0
0
2
3
6
6
6
0
1
3
0
6
0
0
0
0
0
1
0
0
1
6
3
4
0
0
0
1
1
0
1
0
0
6
1
4
6
6
1
6
0
0
6
6
0
5
0
0
0
0
0
0
0
0
0
4
0
1
1
3
0
6
2
0
6
0
0
3
6
0
0
3
3
3
0
3
3
0
0
0
0
0
0
0
6
4
6
0
0
5
6
0
3
0
6
0
6
0
1
4
0
0
3
6
0
0
6
1
0
6
1
2
0
0
4
0
0
0
0
0
4
0
5
1
0
1
6
0
0
1
2
0
0
0
1
6
0
0
5
3
3
0
3
0
0
0
4
0
2
6
0
0
0
0
1
2
0
4
0
6
1
6
0
0
3
0
1
6
0
0
6
1
0
0
0
0
0
6
6
6
0
6
1
0
2
6
6
1
4
0
0
0
0
4
0
5
0
2
0
4
0
0
0
3
6
4
6
0
6
1
2
1
0
0
0
0
3
6
3
0
0
0
0
5
1
4
1
5
2
0
0
0
0
4
0
0
5
0
6
0
0
0
6
4
0
0
0
1
1
0
0
0
6
2
3
0
3
4
0
0
1
6
0
0
1
0
6
3
0
6
2
0
6
6
2
6
6
1
0
0
4
6
0
0
1
0
3
4
0
0
1
6
0
0
1
1
0
0
0
0
0
4
0
0
4
0
1
2
0
1
0
2
6
0
1
6
6
0
0
0
6
1
6
0
0
6
0
0
6
0
0
2
6
0
0
0
1
2
0
4
1
6
6
0
0
4
6
0
0
4
0
2
6
0
0
0
6
6
3
0
0
4
0
6
4
6
3
0
0
6
6
2
4
3
0
3
6
0
4
1
2
1
6
6
1
2
0
0
0
0
1
3
0
1
0
3
0
3
0
6
0
0
0
2
0
6
5
4
6
0
3
4
0
2
3
0
0
4
0
0
4
0
0
4
1
6
1
0
0
6
3
0
0
0
0
0
6
6
0
3
1
1
0
0
0
0
6
0
0
6
0
1
0
0
0
0
4
0
4
0
0
0
0
4
4
3
0
3
6
0
4
1
6
5
0
0
0
0
0
1
0
6
0
0
0
0
0
5
4
3
0
0
1
0
0
0
6
6
6
4
0
0
0
0
5
0
0
0
6
2
0
4
0
0
0
6
2
1
6
1
0
0
1
0
6
2
4
0
0
0
4
0
5
0
1
6
2
0
4
0
2
0
4
3
6
3
4
0
2
0
0
0
6
0
0
1
6
6
4
4
0
0
2
0
6
4
4
4
0
1
2
2
6
0
0
6
3
0
0
1
0
1
0
2
4
2
0
0
3
0
0
0
0
0
0
2
0
6
0
0
4
0
6
6
6
2
1
6
4
0
0
6
2
0
1
2
0
0
0
1
6
0
0
0
0
0
0
0
4
3
0
0
0
0
6
6
0
0
6
1
0
0
0
6
6
0
0
3
0
3
0
5
3
0
0
4
0
6
0
0
4
0
0
0
0
1
6
3
4
6
3
2
0
1
6
0
2
0
1
0
0
1
0
6
1
4
0
0
1
0
0
3
0
0
4
6
0
5
0
3
0
0
6
6
0
6
6
4
6
0
2
3
6
0
0
0
0
0
0
0
1
4
4
0
0
6
0
1
2
2
6
0
6
6
3
1
0
6
6
3
0
0
0
0
0
4
0
1
1
0
0
0
0
6
0
0
0
0
6
0
1
3
0
0
0
6
6
6
0
6
0
0
5
0
0
6
0
0
1
0
5
6
1
0
0
3
6
0
2
3
6
6
0
0
0
0
4
0
6
0
6
5
0
0
0
2
0
0
0
0
0
0
0
0
3
2
0
1
1
0
0
0
0
0
6
0
2
0
0
6
0
1
1
1
6
2
6
4
0
6
6
0
6
0
4
6
0
1
0
0
0
6
1
0
6
0
0
6
0
0
6
1
2
0
0
1
0
2
6
0
1
0
4
0
0
1
2
3
0
1
1
6
0
0
0
0
2
6
0
6
3
0
6
0
6
0
6
6
0
6
6
1
3
6
0
4
0
0
0
1
1
0
2
0
5
2
0
0
0
2
0
5
0
0
0
0
0
0
0
6
4
1
6
1
0
1
2
6
0
0
0
4
0
0
5
0
6
0
3
3
0
0
0
6
0
1
0
1
3
0
6
0
6
0
0
6
6
0
0
6
0
3
0
0
6
3
0
0
4
6
1
6
1
0
6
6
0
0
6
0
0
0
0
2
1
6
4
6
0
0
0
0
0
0
6
2
2
0
1
6
1
0
3
6
0
3
0
0
0
0
0
3
0
0
0
0
0
0
0
5
0
0
6
6
2
6
0
0
2
1
1
3
2
5
2
6
4
0
1
3
0
6
0
0
0
0
0
6
0
0
6
0
6
1
0
0
6
4
0
0
3
6
0
0
1
0
1
6
0
0
1
6
1
6
0
6
5
0
0
0
0
3
0
0
0
4
6
0
0
0
0
0
1
6
1
3
0
0
0
0
6
6
0
0
0
0
4
0
0
6
1
0
4
0
2
2
0
0
0
6
0
1
0
3
0
2
4
4
0
6
0
0
0
0
6
1
6
0
0
0
2
0
1
2
0
1
0
0
0
0
0
0
2
6
0
0
0
0
5
2
0
5
0
2
0
0
6
0
0
0
0
0
6
3
0
0
1
0
0
0
0
1
1
3
0
0
3
6
4
3
0
2
1
6
6
0
6
1
5
4
0
0
6
0
4
0
1
1
1
6
0
0
0
6
0
4
6
0
4
0
0
0
0
1
6
0
0
0
0
0
4
1
2
1
0
0
6
6
0
0
0
0
0
3
0
6
0
1
6
1
0
0
1
0
0
0
0
6
6
0
6
2
0
6
1
3
5
6
4
0
6
0
0
6
6
4
0
4
3
1
0
4
0
1
6
1
1
6
0
0
1
6
0
6
0
0
1
6
0
1
0
6
3
4
0
0
6
4
6
5
0
4
3
1
1
0
1
0
0
0
0
0
0
6
6
0
0
3
2
0
0
3
6
4
0
6
0
0
4
1
5
0
0
0
3
0
0
0
0
4
3
1
6
0
1
0
0
0
0
0
6
0
0
0
2
1
4
1
6
5
0
0
0
6
3
0
4
3
2
0
0
6
0
1
6
0
0
6
6
0
4
0
6
0
0
3
0
1
0
1
1
6
6
6
0
6
3
6
0
3
0
4
0
0
4
6
0
0
0
1
0
0
0
0
0
2
0
6
6
6
1
0
6
3
0
2
0
0
0
0
6
2
0
0
6
6
1
2
4
0
0
0
0
0
0
0
0
0
0
4
0
6
0
0
4
0
5
1
0
5
0
1
0
4
2
6
0
6
6
2
0
1
0
6
0
1
0
0
1
1
0
3
0
0
6
0
6
6
0
3
0
0
0
6
0
6
0
1
0
0
4
0
0
1
0
0
0
2
3
0
0
1
0
0
0
1
1
6
4
3
0
0
1
3
0
0
0
4
6
0
0
0
0
4
4
0
0
2
5
3
0
2
0
1
5
3
1
0
6
0
4
0
0
0
6
0
0
0
0
0
0
0
0
0
0
4
0
0
0
6
4
0
0
3
6
0
6
0
0
1
0
6
0
0
0
0
0
6
2
0
0
6
4
4
0
0
3
6
2
6
3
0
0
3
6
0
0
0
0
6
6
0
0
4
6
6
6
1
1
4
2
6
4
1
6
6
0
6
6
0
0
5
2
0
1
3
6
0
0
0
4
4
1
0
1
0
5
0
4
2
5
6
1
0
0
3
1
3
0
0
0
3
1
0
0
1
0
3
2
0
6
0
3
6
0
1
5
0
6
4
0
6
0
4
0
3
6
4
0
0
3
4
6
0
0
0
0
4
6
6
1
0
0
0
2
3
0
6
0
0
0
6
2
0
6
1
1
0
4
0
0
0
0
6
0
2
6
4
6
0
2
1
1
0
0
3
0
0
1
0
0
1
0
0
6
4
6
0
6
0
2
6
0
0
6
0
6
5
6
6
0
0
1
0
0
0
0
0
0
2
3
2
6
0
0
0
3
1
0
0
0
4
0
1
0
0
0
0
1
4
0
0
0
0
4
0
0
6
0
0
0
6
4
6
0
3
2
3
1
6
0
0
6
6
0
0
5
0
6
0
1
0
0
0
0
0
2
3
5
0
1
6
6
1
0
4
0
0
0
3
0
0
3
0
0
1
0
0
0
6
6
0
6
6
0
0
0
4
0
3
2
6
0
0
3
6
6
0
0
2
0
3
0
6
6
0
4
0
0
0
0
6
0
0
6
6
1
0
0
0
0
6
1
6
6
6
6
6
2
0
0
1
6
6
6
0
6
6
1
1
0
1
1
4
6
2
0
4
0
0
0
3
0
0
0
0
5
0
0
4
4
4
0
0
6
0
0
0
0
2
0
0
4
0
0
6
3
0
0
0
1
0
0
6
6
3
0
0
0
0
2
0
1
0
6
0
6
2
6
0
6
2
4
0
6
3
0
1
6
1
0
1
0
0
6
0
6
0
0
0
6
6
0
4
4
0
0
0
3
0
0
6
0
6
0
0
0
0
0
2
6
0
0
0
3
0
2
0
6
0
3
4
6
0
0
4
6
0
6
0
0
3
5
1
4
1
0
4
3
0
6
6
1
4
1
0
6
3
0
0
0
0
1
6
0
0
6
0
2
0
6
1
5
0
0
2
4
6
0
0
0
0
0
6
0
0
0
6
1
6
0
2
0
6
0
0
0
0
0
6
0
3
0
1
6
0
0
1
2
1
1
0
0
2
1
0
0
6
0
0
0
0
1
0
6
0
0
5
0
0
0
1
1
0
5
0
5
0
0
0
5
1
0
0
0
1
6
3
0
0
0
1
0
0
6
6
4
0
0
0
6
0
1
0
6
1
4
0
3
0
0
0
1
0
3
6
4
3
4
0
0
0
0
0
0
6
2
6
3
6
3
3
0
1
0
6
0
1
2
0
0
6
0
6
1
6
0
0
0
1
5
0
0
0
0
6
6
0
6
6
0
6
0
0
0
0
3
0
0
6
0
6
5
0
6
6
4
0
6
6
4
0
0
0
0
2
0
0
6
0
6
0
3
0
1
4
6
5
6
6
0
1
6
0
1
0
6
0
1
0
0
0
5
3
0
0
0
0
0
6
0
0
0
0
0
6
0
0
2
0
2
6
6
0
0
0
3
0
0
0
3
4
2
5
5
1
0
0
6
6
0
3
0
6
2
1
0
6
6
6
0
1
0
0
6
1
6
3
0
0
1
4
0
0
0
0
0
6
6
6
6
0
0
3
6
1
0
1
0
0
6
6
1
2
1
1
0
0
0
0
0
0
0
0
0
0
0
6
1
0
1
0
6
0
6
0
6
5
4
5
6
6
4
1
2
0
0
0
0
0
0
0
5
6
1
1
6
0
0
1
3
1
0
1
3
3
0
0
0
0
1
3
0
0
6
0
6
6
0
0
0
0
5
0
6
4
0
0
0
3
3
0
0
2
6
6
1
6
0
0
1
0
0
3
6
4
0
2
3
0
1
3
4
0
0
0
2
0
0
0
0
3
0
0
6
0
0
0
0
3
6
6
0
0
0
0
0
6
0
0
0
0
0
0
0
0
4
6
0
0
6
3
0
0
5
0
0
4
1
0
0
0
2
3
0
4
0
4
6
0
3
1
0
2
1
0
6
3
5
0
3
1
0
0
0
0
0
0
1
1
5
6
6
1
3
0
0
0
5
6
0
2
0
6
6
4
1
1
0
3
4
6
0
0
1
2
0
0
1
0
0
0
0
1
2
3
0
0
0
0
3
1
6
4
0
6
0
1
3
1
0
0
0
0
6
1
6
6
1
2
0
3
0
3
0
3
3
3
6
4
0
0
0
1
1
0
6
0
4
5
6
0
6
1
1
3
0
0
2
0
0
1
6
0
6
4
1
3
4
0
6
1
2
2
6
0
6
3
0
0
0
2
0
6
4
3
6
0
0
0
3
1
0
2
3
0
5
0
0
4
0
0
0
1
0
1
4
5
0
1
3
2
0
0
0
5
0
1
4
5
2
0
0
0
0
0
0
6
0
0
0
0
6
1
2
1
0
0
6
6
0
6
6
0
6
5
0
1
1
1
0
0
6
0
0
0
0
0
0
1
0
4
2
0
1
3
0
0
6
0
0
3
6
1
0
4
6
1
0
0
0
3
0
1
0
0
6
0
0
0
0
1
0
4
6
0
0
6
1
0
0
6
0
6
1
3
0
0
0
6
6
3
0
0
0
6
6
5
3
0
0
4
4
0
1
5
0
4
0
4
0
0
6
3
0
0
0
0
0
6
0
6
1
0
0
6
0
6
1
0
0
0
6
6
0
0
3
0
0
1
6
6
0
3
0
1
6
0
0
1
1
0
3
0
0
6
6
3
0
0
6
2
4
0
3
6
6
3
2
6
1
0
6
0
0
0
0
6
0
0
0
0
6
0
0
6
2
0
1
6
0
1
0
0
0
0
1
0
0
6
6
5
1
0
3
6
0
0
1
6
0
1
0
6
0
4
0
1
4
0
4
6
6
1
1
2
3
6
1
1
6
4
0
6
6
0
0
0
6
0
0
3
6
0
6
6
0
0
6
2
3
0
1
6
0
0
2
4
0
0
1
2
0
6
4
5
4
0
0
4
1
0
6
0
0
6
1
6
0
2
2
6
0
6
0
6
0
1
0
0
5
0
6
0
0
1
0
0
0
6
3
3
0
0
1
0
6
0
0
6
0
3
0
1
0
0
1
0
3
6
5
2
0
3
0
1
4
1
0
4
6
6
0
6
6
0
0
0
1
6
0
0
3
5
4
0
0
0
0
0
6
0
6
2
0
6
0
0
1
4
0
6
0
2
6
1
0
5
3
0
1
4
6
2
0
4
2
0
0
0
6
6
1
6
1
5
0
1
1
2
0
6
0
1
0
1
0
3
5
5
5
0
0
0
0
0
0
6
0
0
0
0
4
0
2
0
6
0
6
0
6
3
5
1
4
1
1
6
1
6
6
3
1
0
4
2
0
0
0
3
0
3
3
0
5
0
0
4
0
0
4
4
0
0
0
6
6
3
0
0
0
0
1
5
0
6
6
0
1
0
1
0
6
1
3
0
0
6
0
3
0
0
3
0
0
0
0
1
0
0
0
1
4
0
6
6
6
0
0
3
2
4
0
6
6
0
5
1
0
4
0
1
6
6
0
6
6
0
0
0
0
0
5
0
0
0
0
0
6
4
0
6
6
0
1
4
0
6
5
6
0
6
0
1
3
6
3
4
0
1
0
0
4
2
0
1
0
4
0
3
6
0
6
4
0
0
4
0
6
2
0
0
0
0
3
0
1
6
0
0
0
2
6
1
0
2
3
1
0
0
0
0
0
1
0
0
0
0
0
3
0
0
5
0
1
0
0
0
3
0
1
1
0
3
0
6
0
0
1
6
1
0
0
6
0
0
0
0
0
0
0
3
6
0
0
1
3
0
6
6
0
6
5
0
6
1
0
6
4
0
2
0
2
2
4
0
0
0
6
3
4
0
6
0
4
0
0
6
0
1
4
0
4
0
2
5
0
6
2
6
0
4
2
2
0
1
0
2
0
0
6
0
0
6
0
0
0
6
6
4
0
6
0
0
6
6
0
6
6
6
4
0
0
4
6
0
0
1
6
3
2
0
1
0
3
3
1
0
0
6
6
0
0
2
0
0
4
1
0
0
4
3
4
0
0
1
0
6
3
0
1
0
0
1
0
6
6
6
6
1
3
0
5
0
0
6
0
3
6
3
0
0
3
0
0
0
1
0
0
1
6
0
4
0
0
0
3
0
0
6
0
1
6
6
0
6
0
1
1
0
0
5
1
1
5
5
0
0
6
4
6
6
0
6
0
6
0
2
0
6
0
0
0
6
4
6
6
6
1
0
0
0
0
3
0
0
0
0
1
6
0
0
6
3
0
4
0
4
3
6
1
6
6
5
4
1
0
6
0
0
4
0
1
5
4
6
6
0
6
0
1
6
0
0
0
0
5
0
4
3
6
0
0
0
0
0
0
3
6
1
5
6
0
0
6
5
0
4
6
0
6
0
4
0
0
0
6
6
0
0
6
0
3
6
0
4
0
2
3
0
1
0
0
6
1
0
5
0
0
4
4
0
0
2
4
4
0
4
3
0
0
6
4
6
0
6
5
5
3
0
6
0
0
4
4
3
6
4
0
0
3
6
2
0
1
6
1
1
0
0
6
3
6
6
1
4
0
1
5
0
1
2
0
2
0
4
5
0
4
0
6
6
0
4
0
0
6
2
1
0
0
3
6
2
0
6
6
6
3
1
0
0
6
0
0
5
0
0
1
0
2
0
0
0
0
1
6
3
1
0
5
4
6
5
6
6
0
0
1
0
0
0
1
6
1
5
0
0
6
6
6
0
2
3
6
0
0
3
2
0
0
6
0
6
3
0
0
0
4
1
1
3
0
4
0
0
1
0
6
0
0
0
0
0
6
2
0
4
0
0
6
0
0
6
0
0
6
0
6
5
0
3
0
3
6
0
0
0
1
6
6
2
3
1
0
0
2
0
5
0
2
6
2
0
4
0
2
6
0
1
0
0
0
0
3
4
0
0
0
1
0
0
2
0
0
0
0
1
0
2
1
0
4
6
3
0
0
0
6
6
0
3
1
2
6
6
0
0
4
0
0
1
0
0
6
0
2
6
0
5
0
6
2
1
0
0
4
5
4
4
2
1
0
3
3
5
0
4
0
0
6
4
0
1
6
0
6
4
0
2
6
0
3
3
0
0
3
1
0
0
3
3
0
0
0
3
0
4
6
6
0
0
0
2
0
4
4
3
6
1
3
1
5
6
6
0
6
3
3
6
1
3
0
6
1
4
1
5
0
0
0
0
6
3
6
0
6
6
0
0
0
5
0
6
6
1
2
5
1
0
0
0
0
3
0
0
6
0
2
1
1
6
1
0
0
4
1
0
6
0
6
0
0
0
0
0
0
4
6
0
2
0
0
0
3
1
0
2
0
5
4
6
0
0
0
0
0
6
6
0
0
1
6
4
3
2
6
1
0
6
0
6
6
0
1
0
1
0
0
5
0
3
3
6
0
6
0
3
0
6
0
0
6
0
6
6
6
0
2
0
4
3
1
0
0
6
0
0
3
0
0
0
0
6
2
0
1
0
1
0
0
3
0
0
0
6
2
0
6
6
4
3
6
0
6
1
0
0
0
4
1
0
0
0
0
2
0
6
0
2
0
6
1
0
0
1
6
0
1
6
0
4
2
3
0
4
0
0
0
6
6
4
0
4
0
1
6
3
0
0
0
6
0
6
4
0
0
0
6
0
0
0
0
0
0
0
2
6
3
0
0
0
4
3
2
0
3
0
0
6
1
0
2
6
4
4
0
3
6
0
0
0
3
4
0
0
1
0
0
0
6
0
0
5
4
0
0
3
1
4
3
4
0
4
6
6
0
6
6
1
0
0
1
3
0
4
3
0
6
3
0
4
0
0
0
1
0
6
1
0
1
0
1
6
0
1
0
1
0
0
4
0
1
2
0
0
4
0
0
0
1
6
0
0
2
6
0
0
4
0
0
0
0
6
0
0
6
4
5
0
2
4
4
4
4
1
0
0
6
0
2
0
0
0
3
0
1
0
6
1
0
6
2
1
6
0
0
0
0
6
0
4
6
6
0
0
6
1
0
3
6
1
2
6
6
6
6
6
0
1
0
1
4
0
0
4
0
2
3
0
1
0
0
0
6
0
5
4
3
2
6
0
0
0
4
0
4
6
0
0
0
5
0
0
6
4
6
0
5
6
0
4
0
0
0
0
4
4
0
6
6
6
2
0
1
0
4
1
4
2
4
1
0
0
0
0
0
0
0
0
6
6
0
0
0
2
0
4
0
0
3
0
0
0
6
4
0
4
2
6
6
0
0
6
0
0
2
6
0
3
3
0
0
0
0
0
1
0
0
2
6
3
3
0
6
3
0
0
6
0
0
6
5
1
6
1
0
2
1
0
0
2
0
6
6
5
0
0
0
1
0
0
0
0
4
0
0
1
1
0
1
0
2
4
0
4
0
1
0
0
6
1
5
3
6
6
0
0
3
0
3
4
0
0
0
0
6
0
6
6
0
6
6
0
6
1
0
2
0
1
0
0
0
0
4
6
6
0
1
4
0
6
4
1
2
6
0
0
3
0
0
3
5
6
0
0
6
0
1
0
0
6
2
6
2
2
6
0
0
5
0
0
5
3
1
0
1
1
0
1
3
5
0
1
6
0
6
0
0
4
0
0
1
5
0
6
0
0
0
3
6
0
3
0
0
0
6
0
0
5
0
6
1
1
0
0
0
2
6
0
1
3
6
1
0
0
1
6
0
1
3
6
1
1
0
0
0
0
0
1
3
4
0
6
2
6
3
0
5
1
4
4
0
0
4
2
6
0
1
0
0
0
0
2
0
0
3
6
6
6
0
4
1
6
0
0
6
6
6
0
0
0
0
0
0
0
0
1
1
0
0
0
1
0
6
6
6
6
0
6
0
0
0
0
0
0
6
0
0
0
0
6
0
0
1
1
0
0
0
0
0
6
0
4
6
4
0
6
0
6
0
0
6
0
0
1
6
6
4
1
0
0
0
0
6
1
0
2
1
6
3
5
0
6
6
0
0
4
0
0
0
0
4
0
0
0
6
0
5
0
5
0
0
0
1
0
0
0
1
1
0
0
0
0
0
1
0
0
4
4
0
0
1
0
3
5
3
0
0
4
0
0
0
2
0
0
0
2
0
0
1
3
0
1
2
0
2
1
3
0
2
0
6
0
0
0
0
0
4
0
0
1
0
0
6
6
1
0
3
6
0
2
0
0
6
6
3
0
6
1
6
0
0
0
0
1
0
0
6
6
0
2
4
6
0
4
1
6
6
6
0
4
0
6
6
3
2
4
1
6
0
1
5
4
6
0
0
0
1
6
3
6
1
1
6
0
0
6
0
0
0
6
1
0
0
5
1
6
0
0
0
6
1
0
0
0
3
0
0
1
6
0
1
6
4
1
0
2
0
5
0
0
0
4
0
6
0
0
6
0
0
5
0
0
6
0
6
6
3
2
0
6
3
0
6
6
0
1
4
4
0
0
0
3
5
6
0
3
0
0
0
6
0
1
0
6
0
0
2
1
6
1
0
1
4
0
0
6
0
0
0
0
6
4
0
3
6
2
0
0
2
0
0
0
0
0
0
3
6
0
3
0
0
0
6
6
1
1
6
6
0
3
0
0
6
0
0
0
6
1
5
0
0
6
6
0
0
0
1
5
0
4
2
0
3
6
0
0
6
1
0
1
6
5
0
4
1
3
6
4
0
5
2
3
6
0
5
0
6
6
2
2
0
0
0
6
0
6
0
0
6
0
6
4
0
6
4
4
6
0
5
0
2
4
6
0
2
6
0
1
0
0
3
0
0
0
4
3
2
0
6
4
6
5
0
0
6
0
0
0
3
1
1
6
2
1
6
0
0
0
0
0
0
6
0
0
0
3
0
0
6
1
3
6
1
1
1
0
0
5
1
1
1
0
5
0
2
1
0
0
0
0
3
0
0
0
3
6
6
6
1
0
3
0
3
0
0
0
0
0
6
0
0
0
0
0
0
2
1
6
6
3
0
0
0
6
0
1
4
2
3
0
4
0
0
0
6
6
0
0
6
0
0
6
6
1
0
0
6
0
6
0
5
1
0
5
0
0
2
3
3
0
2
4
0
4
0
4
0
0
4
4
0
0
6
0
0
6
0
0
3
0
6
3
0
1
0
0
0
0
0
6
2
5
2
6
1
3
0
0
3
0
0
2
3
1
0
0
4
0
3
1
0
0
3
0
0
1
4
6
2
6
0
0
0
6
6
0
3
0
2
6
0
2
1
0
3
4
4
3
0
0
1
6
0
0
1
0
0
3
0
3
0
0
0
3
0
0
1
0
0
0
6
6
0
6
4
0
6
0
0
1
4
6
5
0
6
0
0
0
6
4
0
6
0
4
0
0
0
0
4
0
1
1
6
0
0
0
0
6
3
5
0
0
0
6
0
0
3
0
0
1
6
0
0
0
1
0
0
1
1
0
0
3
0
0
6
0
0
0
0
6
0
0
0
6
0
0
1
6
2
0
0
4
0
0
1
1
0
1
6
0
3
0
0
3
6
3
6
0
0
0
1
6
0
0
6
0
0
2
0
0
3
0
1
1
1
6
0
0
1
0
6
0
0
1
3
0
4
6
0
6
0
0
0
0
6
6
0
0
0
0
4
0
2
3
0
3
6
0
6
0
0
6
1
4
1
3
0
0
0
6
0
0
6
0
4
2
6
0
0
0
0
0
3
0
0
1
4
5
4
2
6
0
0
1
2
0
0
2
1
6
4
6
0
5
5
0
0
0
0
6
4
0
2
0
6
6
1
2
0
0
0
6
0
0
2
0
0
0
0
6
1
2
2
0
0
3
0
0
6
1
2
6
1
0
0
1
6
2
1
1
1
6
1
4
1
0
0
4
2
0
6
4
6
6
0
0
4
2
1
5
0
2
4
6
3
1
0
0
4
6
0
0
0
0
0
6
0
6
0
1
0
0
0
0
0
3
5
3
0
0
3
0
0
0
3
6
0
4
6
0
2
6
0
2
6
1
2
6
4
0
1
0
6
6
4
1
1
2
3
0
0
1
0
3
6
0
1
0
1
0
0
0
0
4
0
0
6
6
0
0
0
0
0
0
6
0
0
3
1
3
0
6
6
6
0
0
6
0
0
0
0
0
4
6
0
0
0
6
0
0
6
4
0
0
0
0
0
3
0
0
0
1
0
0
1
2
0
0
4
2
6
2
0
0
1
0
6
1
0
0
4
6
6
1
0
0
6
0
0
2
0
6
1
5
0
4
0
0
1
2
1
3
0
0
0
0
6
0
6
0
0
0
0
0
0
0
6
0
3
6
0
0
0
0
6
3
0
0
0
0
0
0
0
3
2
0
4
3
0
0
2
0
0
3
6
0
2
5
0
0
0
0
6
0
0
6
1
1
0
6
4
0
0
2
6
5
6
0
0
1
1
1
0
4
0
4
0
0
6
0
0
6
2
0
0
0
1
1
0
6
2
3
1
0
6
0
4
4
0
0
0
0
4
2
0
4
0
4
0
4
2
0
2
0
0
0
0
0
0
0
3
0
0
0
0
0
2
3
6
0
0
2
6
6
0
4
0
0
0
0
0
0
3
6
0
0
6
1
1
0
5
0
3
0
0
6
1
2
2
6
0
6
4
0
0
6
0
1
0
4
0
0
0
0
1
1
0
0
6
0
2
0
6
0
6
5
0
6
0
0
0
0
0
1
5
1
0
5
4
6
6
2
0
1
0
1
0
6
6
0
6
1
1
0
0
5
2
6
6
3
4
1
0
0
6
0
4
0
0
1
4
0
0
6
1
0
1
6
6
1
0
0
6
1
6
3
0
2
0
0
3
5
0
0
6
0
1
6
0
6
0
0
0
0
6
0
4
0
0
0
0
1
6
4
0
6
5
0
4
2
0
0
0
3
3
0
0
6
6
0
2
1
0
0
2
1
6
0
0
3
0
3
1
0
1
0
6
0
0
1
0
3
0
1
0
0
0
0
0
3
6
0
0
3
5
0
0
0
0
6
5
6
3
0
0
0
4
0
6
0
2
0
1
4
1
4
0
4
3
0
6
3
0
4
0
0
6
1
0
0
0
0
0
0
0
0
0
3
4
6
5
0
6
6
2
0
0
0
0
1
0
0
0
0
0
4
6
0
0
0
0
4
2
0
2
6
1
1
0
0
0
0
2
0
0
6
0
6
0
2
1
0
3
6
0
5
6
0
0
4
6
0
0
4
0
5
1
0
0
0
6
0
6
0
6
1
4
0
6
6
3
3
5
0
0
4
4
3
0
1
1
3
0
0
3
0
0
6
0
0
6
6
2
0
4
0
0
0
0
0
6
0
0
0
0
3
1
3
1
6
3
2
6
3
1
4
4
0
0
0
6
6
3
6
5
6
0
0
6
0
0
6
1
0
0
0
6
6
4
0
0
0
6
1
3
2
4
0
0
0
3
0
2
0
6
0
1
4
0
0
0
1
0
0
1
6
6
0
6
6
6
0
0
3
0
3
4
5
6
6
6
3
1
0
0
1
6
0
0
0
0
0
0
0
1
3
0
0
0
0
5
4
0
6
0
0
6
0
6
6
0
0
0
6
0
0
3
3
6
0
6
6
0
6
0
1
0
6
0
0
0
2
6
0
0
1
6
0
4
1
6
5
0
0
0
0
6
5
0
0
0
6
6
3
1
0
3
2
6
0
0
0
0
1
0
0
0
4
6
0
6
1
0
6
0
0
6
6
0
6
0
0
6
4
1
6
4
0
3
3
6
1
0
0
3
1
0
6
0
0
0
1
0
3
0
2
0
0
0
0
6
1
4
2
0
6
0
4
0
0
0
2
0
0
3
0
0
1
0
3
2
1
3
6
0
6
0
0
0
3
0
6
0
0
0
3
0
0
3
4
4
0
0
0
2
4
6
1
0
0
6
4
1
0
0
0
0
1
0
1
0
0
0
0
0
0
6
0
0
4
0
4
0
0
0
5
0
5
0
2
0
4
6
4
0
3
0
0
0
6
0
0
6
6
6
0
1
2
4
1
6
0
0
0
6
0
1
0
3
1
0
0
0
0
0
0
6
0
4
3
6
0
3
3
0
6
1
0
0
6
0
0
3
0
0
0
0
0
1
2
0
6
0
0
4
0
0
0
0
0
0
4
0
0
0
0
0
1
0
0
0
1
0
0
0
6
0
1
1
6
0
6
6
5
0
6
1
2
6
2
0
0
2
3
5
0
5
6
0
6
0
4
1
0
3
1
6
5
0
0
0
6
6
0
6
4
6
0
0
0
0
0
0
0
0
4
0
0
6
1
0
0
0
0
0
0
6
6
4
0
0
0
0
0
0
0
0
6
0
1
3
4
0
6
0
6
0
0
6
0
0
0
6
0
6
0
0
3
5
6
6
0
1
0
0
0
1
0
6
0
1
0
6
0
6
0
6
0
3
3
1
6
0
2
0
6
1
0
2
0
0
0
6
4
0
0
3
6
0
6
6
0
0
2
0
6
0
0
1
0
6
0
6
0
0
0
3
6
0
6
6
3
0
4
0
2
2
0
0
3
6
1
6
3
0
0
4
6
0
0
6
1
4
2
4
0
1
4
0
6
0
6
1
0
4
0
0
0
3
3
0
6
4
0
1
0
1
1
5
6
4
0
0
0
0
6
2
1
0
1
0
0
4
0
6
3
1
0
1
0
0
6
6
0
0
6
1
0
0
6
1
6
0
5
3
0
0
0
0
1
0
0
5
4
5
3
0
0
0
6
3
0
0
0
0
3
0
0
1
2
0
0
0
2
0
0
4
0
6
0
0
3
1
0
0
6
1
6
0
0
6
6
0
0
0
0
0
6
0
0
0
0
0
0
2
4
6
0
6
5
6
6
6
0
0
6
5
0
0
0
6
6
0
2
0
4
6
0
3
6
0
5
0
0
0
6
0
5
0
1
6
6
1
0
3
0
1
6
0
0
3
4
0
6
0
0
0
2
6
6
1
1
0
0
1
1
0
0
0
0
4
0
1
0
1
0
4
3
2
0
0
3
0
0
3
0
0
6
3
0
0
0
0
0
0
3
0
0
3
0
0
0
1
6
6
0
0
5
0
6
0
6
0
0
0
5
3
0
0
0
6
0
0
1
0
0
0
0
4
0
6
1
4
6
0
0
6
6
0
0
0
0
0
0
6
5
0
0
4
0
0
6
0
2
1
0
4
0
6
5
0
0
0
0
1
0
1
6
6
0
0
0
0
6
0
1
1
0
1
0
3
0
5
0
0
2
4
6
0
6
0
1
0
0
0
0
1
5
0
3
0
1
6
3
0
3
1
3
0
0
0
4
5
0
0
6
1
4
4
6
2
0
0
0
6
0
0
0
4
3
0
6
0
4
6
0
0
2
4
0
0
0
3
6
6
0
0
0
2
3
0
0
6
0
0
3
0
6
4
4
0
2
0
3
6
0
0
4
0
4
0
0
0
0
0
1
0
0
6
4
6
1
0
0
0
4
6
1
0
0
1
0
0
6
0
0
6
3
0
0
3
0
4
6
5
0
6
0
0
0
0
0
3
3
0
3
0
0
4
1
3
1
0
0
0
0
3
4
0
6
3
2
6
0
0
2
0
0
2
4
6
2
0
4
0
6
6
4
0
0
0
1
6
0
6
0
6
0
0
6
0
3
0
6
2
1
2
2
0
0
0
0
6
1
1
3
3
0
0
4
0
0
6
0
0
6
6
0
5
4
0
1
0
0
0
0
0
1
6
0
6
2
5
6
6
0
0
2
6
2
0
3
2
6
0
6
6
3
1
0
6
6
0
0
1
0
0
6
4
0
6
1
3
0
2
0
0
6
4
5
0
0
1
0
6
0
4
4
0
2
2
0
6
1
0
1
0
0
1
6
0
1
1
3
0
0
0
0
1
0
1
6
3
3
0
1
1
1
0
0
5
1
6
0
0
6
6
3
6
2
0
0
0
1
6
0
0
0
6
3
5
0
5
6
0
0
1
6
6
0
6
4
0
0
0
6
6
0
6
3
6
0
0
4
1
3
0
4
0
0
5
0
3
6
6
0
1
0
2
0
0
1
0
1
3
0
2
4
1
0
0
0
4
0
6
0
4
1
0
0
0
5
0
0
6
6
6
1
6
0
6
6
5
0
0
4
0
0
0
1
6
3
0
6
6
0
6
4
0
0
1
6
3
0
0
0
0
0
0
5
0
6
0
0
6
3
5
0
1
4
3
0
0
1
1
0
3
0
1
2
5
6
0
3
4
0
0
6
0
0
0
0
0
0
6
0
0
2
1
0
4
6
1
6
4
6
0
3
3
1
0
0
0
6
6
6
6
0
6
0
3
6
0
3
4
6
5
0
0
0
0
0
3
6
1
0
2
1
1
6
5
3
6
5
0
3
0
0
2
6
1
0
0
6
0
6
0
0
0
6
6
6
0
6
0
0
6
1
2
6
1
0
1
6
6
6
0
1
0
0
3
3
1
6
0
3
0
0
0
6
0
0
6
5
1
0
0
0
1
6
0
3
0
0
6
0
6
4
1
1
4
6
4
6
0
2
1
6
1
5
0
0
0
5
1
6
6
0
3
3
0
0
0
0
4
6
3
4
0
6
0
0
6
0
6
0
4
0
4
6
0
0
0
4
0
0
4
0
0
0
0
0
1
2
0
0
0
0
4
5
2
0
2
5
3
4
4
0
3
1
5
0
0
6
0
5
0
1
0
6
6
0
0
4
0
4
2
6
6
1
0
0
0
1
0
0
3
0
4
1
6
6
6
0
1
1
0
0
4
0
0
6
1
0
2
0
4
0
6
0
0
5
6
3
0
2
0
3
6
6
0
1
3
1
1
0
0
0
0
1
5
6
1
0
4
0
2
0
0
6
0
0
1
6
6
0
0
0
1
0
0
2
0
6
4
4
0
0
1
0
0
0
0
1
0
1
1
0
5
0
6
0
1
1
6
5
6
6
0
0
6
2
4
2
2
6
4
0
6
0
0
0
4
0
1
0
3
6
0
0
2
0
1
4
4
5
6
0
6
3
0
0
0
1
0
2
0
6
0
6
0
2
0
1
0
0
1
3
0
4
0
1
1
0
5
0
3
0
1
0
0
0
1
0
0
3
0
0
5
6
0
6
2
0
0
0
3
0
6
0
0
0
1
0
4
0
1
5
0
0
0
0
1
0
0
0
0
1
6
6
5
5
0
0
0
4
0
0
2
6
0
0
0
4
2
0
1
0
0
6
2
6
4
6
0
0
0
4
5
4
4
0
6
0
6
0
2
4
0
4
2
0
0
1
6
0
3
1
0
0
0
0
0
0
0
0
0
0
0
3
3
4
0
6
0
3
0
0
1
0
0
6
6
2
3
6
0
0
0
4
6
0
0
2
0
0
1
0
6
1
0
4
1
0
2
0
6
1
3
0
0
4
4
0
0
4
0
0
0
3
6
3
0
0
4
0
1
6
1
0
1
1
6
4
1
0
6
3
0
0
3
0
0
6
6
3
1
6
0
3
0
0
6
0
6
0
6
0
0
6
4
5
0
0
0
0
0
0
1
0
6
6
0
6
0
4
1
4
1
0
2
0
1
0
4
2
0
1
0
0
1
0
1
0
0
0
0
0
3
6
0
1
2
0
0
3
3
0
1
0
1
6
2
2
0
6
4
0
2
0
3
2
0
3
6
0
0
0
1
0
1
0
0
1
3
6
2
6
0
6
5
4
0
0
0
0
0
1
5
6
3
4
2
0
0
0
0
0
3
2
1
0
1
0
6
0
0
6
6
1
3
0
0
2
0
0
0
0
0
0
6
0
0
4
6
6
0
0
0
0
0
6
0
6
0
0
3
3
0
3
5
0
4
3
1
0
0
6
0
0
4
0
6
0
6
0
0
4
0
1
0
2
4
0
0
3
1
6
5
0
0
6
4
2
0
4
6
3
2
1
5
3
0
0
1
3
5
6
6
6
1
1
4
0
0
6
0
0
0
3
6
6
4
4
0
4
1
0
0
6
1
3
0
0
1
4
6
0
0
0
6
6
6
4
0
0
0
0
4
0
0
2
0
0
6
0
6
6
5
6
6
0
3
4
3
6
4
6
0
1
1
0
0
6
3
6
6
0
1
0
6
4
0
0
6
3
0
0
0
6
1
6
0
1
0
0
0
3
3
0
4
0
3
0
0
0
1
1
0
0
1
0
2
0
0
0
0
0
2
3
5
1
0
6
0
0
3
0
6
2
1
0
0
1
1
4
0
6
6
1
6
0
0
0
4
0
0
1
0
0
3
3
0
3
6
6
0
6
0
0
6
1
0
6
6
3
0
6
0
3
6
0
0
0
0
0
0
6
1
0
6
6
0
0
6
1
0
4
6
6
0
0
0
6
0
6
0
0
1
4
2
3
0
1
0
2
2
1
6
4
0
0
0
0
6
4
0
6
4
1
0
6
0
1
0
4
4
0
1
0
0
0
6
0
0
3
0
0
6
6
5
6
0
6
4
3
0
6
6
0
0
0
0
0
1
6
1
2
0
3
1
0
0
0
1
1
2
0
0
2
6
4
3
0
1
0
0
0
2
1
2
0
0
3
1
0
0
0
0
6
2
0
0
0
0
0
1
0
0
5
0
4
6
0
3
1
0
6
1
6
1
5
0
0
1
0
6
3
1
0
2
0
0
1
6
0
1
6
6
6
0
0
0
0
1
2
0
0
4
4
0
4
0
3
4
0
6
1
0
0
1
3
6
5
1
3
0
0
0
1
1
0
0
3
0
1
0
0
0
0
0
0
2
5
3
0
3
0
6
3
0
0
4
0
0
4
0
0
0
5
4
0
0
0
6
0
0
6
0
0
0
5
6
4
0
4
4
1
0
0
0
4
0
5
5
1
0
6
6
0
0
1
0
0
3
2
1
4
4
6
0
6
0
4
1
0
3
0
4
3
6
6
0
6
4
4
1
0
0
0
1
0
0
6
0
0
0
1
6
1
0
3
6
6
0
4
6
0
5
2
0
1
0
0
0
1
0
0
1
1
0
1
2
1
4
0
1
6
6
0
0
0
6
3
0
6
0
2
1
6
0
2
4
0
1
0
0
0
0
0
1
0
0
0
0
6
0
0
1
4
0
5
3
0
6
0
0
3
0
1
0
0
3
0
6
0
0
0
6
0
0
4
4
6
1
6
0
1
6
0
0
6
0
0
3
2
0
0
6
6
0
0
0
0
1
0
3
0
0
6
0
0
0
0
0
6
4
0
0
6
0
0
0
0
4
2
0
0
6
6
0
0
4
3
0
4
0
4
3
0
3
6
1
1
0
0
3
6
5
2
2
0
6
0
6
6
0
6
2
0
0
0
2
4
0
6
4
1
6
0
0
1
0
4
0
3
0
1
6
0
3
6
0
3
6
6
1
0
6
0
0
0
6
3
0
0
6
1
0
0
4
6
1
0
0
1
0
6
0
6
6
3
1
0
1
6
6
0
3
5
1
0
0
2
4
6
6
0
2
0
0
0
4
0
6
1
6
0
1
6
0
6
2
2
0
1
0
0
6
4
1
6
0
0
1
6
0
2
0
0
6
5
2
5
2
6
0
0
0
6
5
6
4
1
1
3
0
0
6
3
0
3
0
0
6
3
0
0
6
1
0
6
5
0
1
4
0
4
0
6
4
0
1
6
0
4
6
1
0
0
0
6
0
0
3
6
1
3
6
1
4
0
6
0
0
0
6
1
0
6
0
1
0
2
4
1
0
3
0
0
0
0
1
5
2
1
6
4
1
6
5
0
6
0
2
0
6
0
0
6
0
0
0
0
2
0
1
6
6
6
0
0
0
2
5
1
3
0
0
0
0
4
0
0
0
0
0
1
0
4
0
0
6
6
4
4
0
6
1
6
0
6
0
0
6
0
0
1
6
2
0
6
6
3
0
6
6
1
1
0
4
0
0
0
6
6
5
3
6
0
0
3
0
6
1
0
3
4
0
0
0
0
1
0
0
3
6
6
0
0
6
3
0
1
6
0
0
0
2
1
0
6
0
5
0
5
4
0
0
6
0
0
3
2
3
3
0
0
0
6
0
6
0
1
6
0
0
1
4
0
1
6
0
3
1
0
0
0
1
3
6
0
4
0
6
5
3
1
2
4
5
0
4
0
3
2
6
4
0
6
3
2
6
5
6
2
6
4
0
0
1
0
1
6
0
3
6
2
0
4
1
3
4
0
0
1
0
0
0
0
0
0
0
0
0
0
6
0
1
3
4
0
0
6
1
0
2
6
0
0
0
5
0
1
3
1
0
0
6
1
5
0
1
3
6
0
0
0
0
0
3
1
3
0
6
0
4
1
0
1
1
6
0
0
0
1
4
0
0
2
0
0
0
0
0
0
2
0
0
0
6
6
0
0
0
0
5
0
0
6
0
0
0
0
0
4
1
0
6
0
5
2
1
4
0
6
0
0
0
0
0
3
0
3
5
6
4
0
0
5
0
0
2
0
0
0
4
0
6
0
0
1
0
1
0
0
6
0
0
0
6
3
0
0
6
6
6
1
0
2
0
1
0
0
0
0
0
0
3
1
6
0
0
6
3
0
0
0
2
6
4
0
6
3
4
0
0
5
0
0
0
6
6
6
3
1
4
1
2
1
0
3
0
0
0
0
0
4
0
4
0
0
2
0
0
1
2
0
3
1
0
4
3
0
0
4
1
0
0
6
0
6
3
4
0
4
6
6
0
4
1
0
3
1
0
0
6
6
0
0
0
2
0
1
4
0
0
2
3
6
0
0
0
0
3
6
2
1
0
3
0
5
0
0
6
0
6
6
2
0
0
6
0
0
0
0
0
6
6
5
6
0
2
0
0
0
3
6
1
6
0
6
6
5
6
0
0
0
0
4
0
1
0
0
3
0
5
0
1
0
1
0
0
3
0
1
0
6
1
0
0
0
1
0
0
0
0
0
0
0
4
6
6
0
2
0
6
1
0
0
6
6
0
0
0
1
5
0
6
0
1
6
0
0
0
0
6
6
6
0
0
0
1
6
2
0
0
6
3
0
0
6
0
6
0
0
0
0
0
3
2
0
0
1
0
0
2
3
0
1
3
6
4
6
6
3
0
6
0
6
0
0
0
4
0
6
0
1
2
6
6
0
0
6
0
6
0
3
6
0
0
2
0
0
0
0
4
3
3
0
0
0
0
0
0
0
0
0
4
1
0
0
0
0
0
0
6
6
0
0
0
0
0
0
0
0
0
0
4
3
4
0
0
0
0
0
0
5
0
4
0
1
0
6
2
0
6
0
0
3
6
1
4
6
6
0
0
6
4
0
0
5
1
0
0
0
6
0
1
4
1
4
0
0
6
6
0
0
6
3
6
4
4
0
1
2
6
0
1
4
6
0
0
6
4
0
4
0
0
2
6
6
0
0
0
0
0
0
0
1
0
0
0
0
6
0
1
0
0
4
0
0
5
0
0
6
0
0
0
3
0
0
0
2
0
1
0
6
0
0
6
0
2
0
4
5
0
4
1
0
1
1
6
3
4
6
1
1
0
5
3
0
6
6
0
4
0
6
3
1
0
0
3
2
4
0
1
0
0
4
1
6
0
0
0
0
0
0
0
2
4
4
0
1
5
0
1
0
0
5
6
2
1
1
6
3
5
6
0
0
4
4
0
0
0
0
0
0
0
0
0
0
3
0
3
6
0
1
0
0
0
5
0
0
3
0
0
0
0
0
2
6
6
0
0
1
0
6
0
6
6
6
1
3
2
2
0
0
1
6
6
1
4
0
0
0
0
1
6
3
2
0
5
2
0
0
0
0
3
6
0
0
0
0
0
0
0
3
0
0
1
0
4
4
0
1
1
0
4
0
6
5
3
4
1
5
0
0
5
0
6
1
1
1
6
4
1
1
0
1
0
1
3
0
0
1
6
0
0
5
0
4
4
0
0
6
6
0
0
1
2
0
6
0
0
0
0
0
0
6
0
3
0
6
0
0
3
6
6
6
0
0
0
1
0
1
0
0
1
0
0
0
6
0
0
0
0
2
0
0
5
0
0
3
6
0
0
0
0
0
0
4
5
1
0
0
0
2
0
1
0
0
1
0
3
3
3
0
0
0
0
0
0
0
3
0
0
3
5
2
0
0
4
2
0
0
4
0
6
3
6
6
0
0
0
0
4
1
0
0
0
6
1
6
0
3
6
3
6
2
0
6
0
0
1
6
0
0
3
0
6
6
0
0
6
1
4
6
0
6
6
0
0
0
4
6
1
0
0
1
2
6
6
0
0
6
0
0
0
0
0
0
3
3
1
4
0
0
6
1
3
6
1
0
0
0
3
6
0
0
0
0
4
0
0
0
0
0
5
0
6
0
1
4
0
2
2
0
3
0
0
2
6
0
3
0
2
4
6
0
3
3
1
0
0
4
0
2
0
6
0
0
5
0
0
6
5
6
0
0
0
6
0
1
0
1
0
0
0
0
0
0
6
0
6
0
0
0
0
6
6
3
1
0
6
0
0
0
6
0
0
1
3
0
1
0
5
6
0
0
6
6
0
1
0
0
0
0
0
0
0
6
0
0
1
4
6
1
3
0
1
4
0
1
0
4
0
0
0
0
0
3
4
1
6
0
0
4
6
0
0
1
3
0
1
0
0
3
0
0
3
0
1
0
0
6
0
0
3
1
0
0
6
1
0
0
0
3
6
2
0
1
0
0
6
0
0
3
0
6
2
0
1
6
4
0
2
6
3
0
4
0
3
0
0
0
1
0
6
0
1
0
0
5
0
0
0
0
6
3
6
0
1
0
0
0
6
1
0
6
6
3
4
1
0
1
2
3
6
6
4
3
6
6
0
0
1
0
2
0
0
0
6
0
0
3
0
0
2
0
6
4
3
0
0
0
0
3
0
0
0
6
0
6
2
1
6
0
6
0
1
0
0
0
6
0
0
0
6
0
0
3
0
0
0
6
0
0
0
0
0
1
5
0
2
0
3
0
0
1
0
0
2
1
0
4
1
1
0
2
6
4
6
1
6
6
5
6
0
0
0
0
5
1
0
0
4
0
2
0
6
6
0
1
0
6
0
6
1
5
0
6
0
1
1
3
0
0
6
0
0
0
0
0
1
0
0
0
0
4
0
0
0
6
0
0
0
0
0
0
0
1
0
6
2
4
0
6
0
2
0
0
6
6
0
0
0
6
6
2
2
0
0
0
6
2
0
0
0
1
0
2
0
1
1
0
0
0
2
6
0
0
6
6
4
5
0
0
6
6
0
0
0
1
1
6
6
0
6
0
3
1
6
0
3
6
5
0
0
0
6
6
0
0
1
6
1
0
0
0
1
6
3
0
6
0
0
6
0
1
1
1
0
0
2
6
0
2
1
0
0
0
0
5
3
1
0
0
1
0
2
4
0
0
1
0
6
0
0
0
0
0
0
1
3
0
5
6
5
0
2
0
0
0
0
0
0
6
0
6
5
0
2
1
0
1
1
0
2
0
0
1
0
1
1
0
0
0
3
1
6
2
1
0
1
0
4
0
0
0
6
4
6
6
6
6
0
1
6
1
0
4
5
0
0
0
0
6
0
2
1
1
0
2
4
0
1
6
6
3
4
6
0
0
0
1
0
0
0
0
2
6
0
4
0
0
6
0
0
5
0
4
6
4
0
0
1
6
0
6
5
0
0
0
4
0
0
3
3
4
6
2
1
0
1
6
0
1
1
0
4
0
0
4
6
0
4
0
0
3
0
3
0
0
0
0
6
0
0
0
6
1
1
6
0
2
6
3
2
6
6
5
6
0
0
1
4
6
2
0
0
6
6
1
0
1
0
0
0
4
1
3
0
0
1
1
1
0
0
0
6
6
2
2
3
0
1
0
0
2
4
2
2
0
0
0
6
6
0
0
0
6
1
1
1
0
6
0
0
2
6
0
1
0
0
5
6
2
0
0
0
0
0
0
0
6
4
4
0
6
0
1
3
5
0
0
0
6
6
0
2
0
0
6
1
3
0
0
0
0
6
1
0
1
0
0
0
6
0
0
0
3
0
1
0
2
0
6
0
0
0
0
5
6
6
0
6
0
4
0
6
1
0
3
0
0
0
0
1
1
5
0
3
2
1
4
0
0
3
1
6
0
3
4
0
0
0
1
6
6
5
0
0
0
0
0
0
2
0
0
0
0
5
6
0
3
0
0
1
6
4
2
3
6
4
0
5
6
0
4
6
0
1
1
5
6
4
0
0
0
0
0
0
0
6
6
0
1
1
0
0
1
0
0
6
5
2
5
4
0
0
0
6
2
3
0
1
0
3
2
1
3
6
0
3
3
6
0
0
3
0
0
1
6
0
3
6
1
0
6
0
3
0
0
0
0
6
0
5
0
1
0
0
0
6
2
2
4
0
0
0
3
0
3
1
1
0
6
0
6
2
0
0
0
5
0
6
0
6
0
0
0
1
0
0
0
1
0
2
0
0
0
1
0
3
2
0
0
6
2
4
0
0
4
6
6
1
0
1
0
6
0
3
4
1
0
0
0
3
0
0
3
0
0
0
5
0
0
0
0
0
4
0
6
0
0
0
4
0
0
2
4
3
0
0
0
6
0
3
0
0
1
6
0
0
6
0
0
2
0
6
0
0
2
6
0
0
1
1
0
3
0
5
0
2
4
6
0
0
0
0
0
0
2
6
6
0
6
1
0
3
0
0
0
2
0
0
1
6
0
6
0
0
0
0
5
0
6
6
0
0
6
6
3
0
0
0
0
0
0
0
6
6
0
1
0
0
0
2
6
0
6
6
0
0
1
1
2
6
0
6
0
0
0
0
4
1
0
3
3
1
1
0
4
3
2
0
5
6
0
1
6
6
0
1
0
0
4
0
1
6
0
0
0
1
4
0
0
3
0
0
0
6
0
6
0
0
0
4
6
1
0
4
0
1
0
0
0
2
6
0
0
4
0
4
0
0
6
6
0
0
6
6
6
6
0
0
6
0
6
6
0
6
0
6
1
0
6
0
1
0
2
0
1
0
3
4
0
4
0
3
0
6
6
4
3
4
2
0
5
0
0
0
4
6
2
0
1
1
0
0
6
1
6
0
0
3
4
0
0
6
5
3
0
0
0
0
3
0
0
0
0
0
6
4
0
0
0
0
3
5
0
3
0
6
1
0
6
0
0
6
6
0
0
0
0
1
0
4
6
5
3
3
1
6
0
0
4
0
6
0
0
0
0
0
0
6
5
0
1
1
4
0
6
3
4
2
0
3
0
3
4
0
1
0
0
2
6
6
1
6
2
0
3
6
0
0
1
6
4
6
3
0
1
2
0
3
0
6
0
3
0
4
1
2
6
0
0
0
0
0
6
0
0
5
0
3
3
0
5
0
3
0
0
3
6
0
0
6
0
0
6
5
6
4
1
6
1
0
2
0
0
1
1
1
1
0
0
0
6
6
0
0
0
0
5
5
1
0
6
2
6
0
2
0
5
6
0
0
6
0
0
6
0
6
1
1
0
6
4
6
6
4
0
4
0
5
0
1
2
0
1
0
0
0
6
0
0
4
2
4
6
5
2
0
1
0
0
2
1
1
3
3
0
0
6
3
0
0
1
0
0
2
4
0
1
0
0
6
3
6
4
4
0
5
2
0
4
4
5
1
0
1
1
0
0
1
6
1
0
2
1
1
1
3
0
4
0
1
0
0
4
0
0
0
0
4
6
0
4
0
4
0
0
1
6
2
6
1
1
0
0
1
0
1
1
6
4
6
1
0
3
6
6
0
1
0
0
1
1
5
6
1
0
0
0
0
5
1
0
3
2
0
1
0
1
3
6
0
2
2
0
0
0
5
3
1
0
0
0
0
0
6
0
1
5
2
5
0
6
0
0
0
6
6
0
6
5
6
0
2
6
0
1
0
0
0
6
0
0
1
0
0
5
5
0
6
1
3
0
0
0
0
0
5
0
1
1
6
0
0
1
0
3
6
0
3
0
0
6
6
0
6
0
0
6
6
1
6
5
4
0
0
0
0
0
6
0
0
0
0
0
3
6
6
0
1
6
4
6
4
0
0
6
0
0
1
0
1
3
1
0
1
1
4
0
2
1
0
5
0
6
3
0
6
0
1
0
5
0
6
6
0
6
4
3
3
0
6
0
0
0
6
0
3
3
0
0
2
1
6
0
0
2
0
0
0
0
6
0
0
0
0
0
0
3
6
0
0
2
3
1
0
6
2
4
1
6
6
6
0
3
2
0
1
0
0
6
0
1
0
0
4
1
1
0
0
0
6
0
3
0
4
6
2
6
0
4
6
1
0
6
0
3
6
0
0
6
2
0
0
4
2
2
0
0
3
3
5
3
1
6
0
0
6
0
3
0
6
0
5
0
0
0
0
6
3
4
0
6
0
1
0
0
1
6
4
6
5
0
4
6
0
3
0
4
6
0
0
0
0
0
0
4
6
6
6
0
0
5
4
5
0
0
3
0
1
6
0
0
6
0
6
0
4
6
3
1
4
0
0
6
2
3
4
6
6
6
0
5
0
0
0
6
0
6
4
4
5
0
4
2
4
0
0
3
6
0
6
0
1
0
4
1
0
1
0
0
2
6
0
0
0
1
1
1
4
0
6
4
0
6
0
0
1
2
6
1
0
4
5
1
0
6
0
2
0
1
3
6
0
0
6
4
0
6
2
0
0
6
4
0
2
4
3
2
0
0
3
0
0
3
3
0
0
1
6
6
1
0
6
0
0
6
3
0
0
0
6
3
1
0
4
0
0
5
0
0
4
4
6
1
3
6
1
5
0
6
0
0
0
0
6
5
0
6
3
4
0
0
2
0
2
6
2
3
0
0
0
6
0
0
6
3
0
4
1
0
6
0
0
0
0
5
0
1
2
6
0
2
1
6
0
0
0
6
0
0
0
1
1
0
0
4
0
4
4
3
6
0
4
5
0
1
2
0
0
2
4
0
3
0
6
3
3
0
0
0
0
0
0
3
0
0
6
0
0
0
6
0
0
1
0
1
0
6
0
0
6
0
4
6
4
0
0
6
0
6
2
1
0
0
1
0
0
1
0
0
1
0
0
0
1
1
1
5
0
0
0
6
0
0
0
6
5
1
6
4
1
0
2
6
6
1
0
0
5
0
6
6
0
1
0
0
0
6
1
0
6
0
0
3
4
1
6
3
0
6
4
0
0
0
6
0
0
0
0
0
1
3
0
0
6
0
0
0
0
1
2
0
1
3
6
0
6
6
3
0
1
0
6
0
0
1
2
2
0
0
0
0
0
0
2
1
6
1
6
0
3
6
6
0
0
0
0
0
6
0
0
6
0
2
6
1
0
0
0
6
3
6
4
0
2
0
1
0
0
2
6
1
0
0
1
0
0
6
4
0
6
6
4
0
6
0
0
4
1
0
0
0
6
0
1
4
0
6
1
0
1
2
0
0
4
1
6
6
6
3
1
4
3
0
6
1
2
0
6
0
0
0
0
0
0
2
6
0
2
0
0
0
0
0
5
0
3
0
6
4
0
2
0
2
0
5
3
6
6
2
2
0
0
6
6
0
6
1
0
6
0
1
0
0
6
1
5
6
2
0
0
5
4
0
1
6
4
3
0
0
0
2
0
0
4
0
0
0
4
0
0
6
6
0
6
0
6
6
0
1
0
4
0
0
6
6
1
1
0
0
0
0
4
0
0
1
0
1
0
3
6
0
6
6
0
0
6
0
0
0
1
1
0
3
1
0
6
5
6
0
0
0
0
0
0
0
0
0
0
0
6
0
0
6
2
0
6
3
0
6
6
4
0
0
1
0
0
6
6
3
4
0
5
0
0
0
2
0
0
0
0
3
1
0
1
6
6
6
0
0
2
0
0
4
6
0
0
0
6
0
0
0
0
5
0
0
3
3
2
0
0
0
4
1
0
1
5
0
0
1
2
1
0
1
6
6
3
0
4
1
0
6
2
1
1
1
0
0
6
0
4
1
0
0
0
0
6
0
4
4
6
0
3
4
0
0
6
6
0
2
6
0
3
0
0
0
5
0
6
0
1
0
5
6
3
0
1
0
0
0
4
1
1
6
0
0
0
0
6
0
6
0
1
1
0
0
0
0
1
0
0
0
0
2
5
3
3
3
0
4
3
6
0
0
6
0
0
6
0
3
1
0
0
0
0
4
0
6
1
0
0
0
4
3
0
0
3
0
0
0
0
0
2
0
4
0
0
0
0
6
3
0
1
4
4
1
3
6
5
5
0
1
1
5
0
5
0
0
6
5
0
0
0
1
0
0
6
0
6
5
0
0
4
0
6
0
0
1
1
0
0
1
4
1
0
0
4
0
0
6
6
6
6
1
0
6
3
4
1
0
6
0
0
0
0
6
0
2
6
1
6
0
1
0
6
2
4
0
1
6
0
6
0
0
0
0
3
6
6
0
0
0
6
4
6
1
0
0
6
0
0
0
0
6
0
2
1
6
0
6
0
0
0
4
0
1
0
0
6
0
4
6
0
3
3
0
0
5
1
0
4
0
2
0
0
0
6
0
1
0
0
6
0
0
0
0
0
0
4
0
6
0
1
0
4
6
0
6
5
0
0
0
1
6
0
4
0
1
6
0
0
0
0
2
0
0
0
0
6
6
6
1
0
1
0
0
0
0
0
4
1
6
0
6
6
4
3
0
4
0
0
0
0
2
4
0
6
4
6
6
1
0
0
3
0
6
4
1
1
0
6
0
0
0
2
0
0
1
0
0
0
2
0
0
6
1
3
3
0
0
0
0
0
0
6
3
0
0
0
6
0
1
1
6
0
0
0
0
1
1
0
6
5
0
0
1
0
6
3
4
1
0
0
4
0
0
3
1
0
1
4
0
0
0
0
0
0
5
1
1
6
3
0
0
0
6
0
0
1
0
0
2
0
6
6
6
3
6
0
0
3
0
0
0
0
1
6
1
3
0
0
0
1
0
0
0
0
1
0
1
3
0
0
6
4
0
6
0
0
0
0
0
2
6
0
2
0
4
0
6
0
6
1
4
5
0
4
1
6
3
1
6
1
0
0
0
2
6
0
0
0
0
0
4
2
0
0
0
5
2
0
0
0
0
4
4
2
0
0
0
0
0
0
1
0
6
3
2
0
0
1
5
0
0
0
0
0
4
1
0
1
2
0
5
0
6
1
0
0
6
6
0
0
0
0
0
0
1
2
1
6
0
1
0
0
0
0
0
0
1
6
4
0
2
0
6
0
0
0
0
2
0
0
0
1
0
3
0
3
2
0
4
4
6
6
4
6
0
0
0
6
6
5
0
1
0
0
1
3
6
0
1
0
5
0
0
2
0
3
2
1
0
0
1
3
0
0
4
4
5
0
1
1
1
0
0
0
0
0
0
4
6
4
6
0
3
4
3
0
0
0
0
2
0
0
0
1
6
6
6
6
0
0
6
0
6
0
0
6
1
0
0
6
0
0
4
1
0
0
0
3
0
0
6
2
0
3
0
6
6
0
1
6
4
6
4
0
3
6
0
6
5
0
5
0
0
1
0
0
4
0
4
2
0
1
0
6
0
6
3
0
6
0
0
6
0
6
3
0
0
4
6
1
0
6
5
0
0
0
0
0
4
0
1
1
0
0
2
4
4
0
3
4
0
6
0
0
0
0
4
3
0
6
0
0
0
0
1
3
3
0
0
6
2
0
3
0
0
6
5
6
6
6
5
0
0
0
0
3
0
6
0
6
0
0
0
6
6
6
0
0
3
6
3
0
6
3
0
0
4
2
6
0
0
6
0
0
0
1
0
1
0
0
0
3
5
0
2
0
6
5
6
0
4
6
0
6
0
3
0
0
0
0
6
0
0
0
6
6
0
6
0
0
0
0
1
2
3
1
4
6
0
3
0
1
6
0
6
2
0
6
0
0
6
4
0
1
0
0
0
6
0
6
0
0
1
5
5
1
6
6
2
4
1
6
4
0
1
0
0
0
2
3
3
0
6
1
6
0
0
6
2
0
0
3
0
4
0
0
2
1
1
6
0
4
1
1
0
0
6
0
1
6
0
0
0
6
5
2
0
6
6
0
3
6
6
3
5
5
0
0
3
0
6
4
0
2
3
4
1
6
1
6
2
0
0
0
0
0
0
6
3
0
6
6
0
3
6
2
0
2
2
0
6
1
5
0
0
3
0
6
0
0
6
6
0
6
1
1
0
6
0
4
0
0
6
1
1
0
0
1
0
0
0
0
0
1
3
4
0
2
1
6
0
6
0
4
0
1
6
0
5
0
2
0
3
1
5
0
6
5
0
0
0
0
6
0
0
3
0
2
0
1
1
0
0
3
4
0
0
0
0
0
4
0
5
0
0
0
1
3
6
0
2
0
0
0
6
0
1
0
0
0
3
0
0
0
0
6
0
0
4
0
0
0
0
0
0
0
0
0
1
5
0
6
0
2
0
2
0
0
0
0
0
4
6
3
1
6
1
0
0
6
3
2
1
0
6
5
0
1
3
6
6
0
0
6
0
6
6
0
0
4
0
0
0
6
0
6
0
0
0
3
0
0
0
0
3
0
3
6
1
6
0
0
1
4
0
3
0
1
0
0
0
4
0
2
1
0
0
2
6
1
0
6
0
0
0
0
5
4
0
6
0
1
1
0
1
6
0
6
6
6
0
0
1
6
3
0
0
6
6
1
6
3
0
0
1
0
0
0
3
0
0
1
0
1
0
0
1
0
4
0
1
3
3
0
0
3
2
0
6
0
0
1
6
6
2
1
0
5
0
0
0
0
0
0
1
6
5
0
0
0
0
0
0
0
0
0
6
0
0
0
0
0
0
6
0
0
2
1
0
0
6
0
0
3
6
0
0
0
0
6
0
0
1
1
0
1
6
6
0
3
0
0
6
2
1
0
0
6
0
6
0
0
0
3
0
0
0
0
0
3
0
0
0
6
0
0
1
1
4
1
2
0
0
0
0
2
0
1
6
1
5
0
0
2
1
0
0
0
0
6
0
6
1
0
0
6
3
4
0
0
0
1
6
2
4
3
5
1
0
0
0
6
0
6
0
0
4
0
6
0
0
0
0
6
0
0
0
6
4
0
1
0
1
0
1
0
0
0
4
0
0
1
0
0
0
0
0
0
6
6
6
0
0
6
6
0
6
0
2
0
2
0
0
0
3
0
6
5
0
5
0
4
6
6
0
6
6
6
0
0
0
3
6
3
4
0
6
0
0
1
4
6
1
1
0
2
0
1
3
0
2
0
1
1
2
0
0
6
0
0
2
6
2
0
0
0
1
0
0
0
6
6
0
4
6
2
0
1
0
3
6
6
0
0
0
0
3
2
4
6
0
0
4
0
0
6
0
0
0
0
6
2
3
0
0
0
6
0
6
0
4
0
1
4
6
0
5
6
0
4
0
6
0
0
4
5
4
0
0
3
2
6
6
0
0
0
6
0
0
2
6
0
5
0
0
3
0
0
0
6
0
0
0
0
4
6
0
0
0
0
6
0
0
0
3
0
5
1
0
2
6
0
3
0
0
0
6
6
6
0
5
0
0
6
1
0
2
6
0
0
4
3
6
6
2
6
6
3
6
1
4
0
6
0
0
6
6
6
1
0
0
0
0
5
3
0
0
0
0
0
0
0
0
6
6
0
0
0
0
6
0
2
4
0
6
0
6
0
1
0
0
4
2
6
6
6
6
0
6
1
0
3
6
1
3
1
6
0
4
2
0
0
0
0
0
6
0
6
5
4
0
0
1
0
0
3
0
0
3
1
6
0
0
4
0
6
2
0
0
0
0
1
0
0
6
0
2
2
2
5
6
6
3
6
0
0
6
4
3
0
0
0
5
0
0
2
0
0
0
0
0
4
0
0
6
0
0
0
3
0
0
6
1
4
6
1
1
0
0
0
0
5
0
0
0
4
1
6
4
0
4
0
5
0
0
2
3
0
0
0
0
0
0
0
0
6
0
0
6
0
2
0
5
2
6
3
0
6
6
0
0
0
0
4
0
0
6
2
1
6
5
1
0
0
6
0
6
2
1
0
0
4
0
6
0
0
6
0
0
6
6
2
0
6
0
0
3
3
1
0
0
0
3
0
1
0
0
0
0
0
4
0
1
0
0
0
0
2
0
0
0
2
2
5
0
0
1
0
0
0
0
0
3
3
2
0
1
4
6
0
0
4
0
0
0
0
0
4
1
6
0
0
0
0
4
3
6
0
0
0
0
0
0
0
1
0
4
0
0
0
0
0
0
1
0
6
0
2
0
1
0
0
0
0
0
0
0
6
1
0
1
6
0
0
1
4
2
0
0
1
3
0
6
0
3
6
1
0
2
0
6
6
0
6
0
6
0
0
0
6
0
2
0
6
0
1
6
0
0
4
6
0
1
0
3
2
6
1
0
1
0
1
6
6
0
0
0
0
1
4
5
6
6
6
6
6
1
2
5
0
3
1
2
0
4
5
6
0
6
0
0
0
1
6
2
0
1
0
0
6
0
0
3
6
6
0
0
0
0
3
0
0
6
6
4
6
0
0
6
6
6
0
1
0
0
0
1
6
0
0
0
0
1
5
1
0
6
0
0
0
0
0
0
2
4
5
0
0
0
0
6
0
6
0
0
6
5
6
1
0
0
0
6
1
3
0
6
2
0
0
5
0
0
0
0
0
3
0
0
0
1
0
0
6
0
0
0
4
3
0
0
6
0
4
0
1
0
0
1
0
3
1
6
0
0
0
0
6
0
1
0
0
0
3
0
3
1
0
5
0
0
0
0
3
6
0
4
3
6
4
0
4
2
2
3
0
1
0
3
6
0
0
4
0
1
3
1
4
1
0
6
1
0
0
5
0
0
0
1
0
0
6
2
1
0
6
0
4
0
0
6
5
1
6
2
0
0
4
0
5
0
0
4
0
0
6
0
6
0
1
6
6
6
0
4
0
1
0
1
0
0
0
6
0
0
0
4
5
0
6
0
0
4
6
4
2
1
4
5
0
1
1
0
0
0
2
0
0
0
0
0
0
0
0
2
0
6
0
0
0
6
0
0
0
0
0
0
0
0
2
0
0
0
3
0
6
0
0
0
0
4
0
0
6
1
6
6
0
1
5
6
1
0
0
0
4
0
0
0
0
0
1
2
0
0
0
1
4
5
0
4
1
0
2
5
3
0
4
3
0
0
0
0
0
2
1
6
0
1
4
0
6
6
1
0
0
2
0
3
0
1
0
4
2
1
1
0
0
0
0
1
0
6
2
1
1
1
4
6
4
0
0
0
6
2
1
0
4
2
5
3
6
0
0
0
5
6
2
0
1
0
6
6
3
0
6
0
4
3
6
4
0
0
0
0
0
6
1
0
0
2
1
6
0
4
0
0
0
2
0
1
6
0
0
0
0
0
0
0
3
0
1
0
4
0
6
0
6
5
0
0
0
6
0
0
0
0
0
0
6
4
0
0
0
0
0
0
0
6
6
1
0
6
5
0
1
0
0
0
1
1
0
0
2
1
0
3
0
0
1
3
4
3
4
6
0
0
0
0
1
0
0
0
0
0
6
1
2
0
0
0
6
0
2
1
6
0
0
0
0
6
0
6
1
6
6
0
6
0
6
0
0
6
0
6
0
1
1
0
6
6
1
4
0
4
5
0
0
0
4
5
1
0
0
0
5
0
0
4
0
1
6
0
6
5
3
0
0
0
0
0
2
0
0
0
5
0
6
0
6
0
0
6
0
4
2
6
6
5
0
0
6
0
5
4
0
6
1
0
1
2
1
0
5
0
0
2
0
4
0
0
3
0
0
0
6
0
0
2
0
4
0
0
6
0
6
0
0
3
3
0
0
0
0
3
6
1
0
6
1
1
3
1
0
1
0
0
0
0
0
0
0
0
0
6
0
0
4
4
1
0
0
0
0
6
6
0
4
3
0
0
6
4
1
3
6
2
0
0
1
0
0
0
6
6
0
0
0
0
0
6
0
1
1
0
0
6
5
4
1
0
6
0
1
4
3
1
0
6
4
0
0
0
0
2
0
6
0
0
4
0
0
6
2
6
0
0
6
0
1
0
1
6
2
4
6
3
0
0
0
6
0
3
0
6
1
0
6
4
3
6
0
1
6
0
1
6
0
6
1
1
2
1
0
3
3
0
0
0
6
3
1
0
5
0
0
2
0
2
6
0
0
3
2
0
0
0
0
0
6
0
0
4
0
0
0
5
0
0
0
0
6
0
1
4
2
0
0
0
0
0
0
0
0
6
6
1
1
0
0
0
0
5
6
0
3
1
1
5
4
6
0
1
1
6
6
0
2
0
0
0
6
3
6
0
5
0
0
0
4
2
0
0
0
0
0
6
0
1
6
1
6
0
6
3
0
0
6
6
0
0
0
6
2
6
0
1
6
3
0
1
0
0
1
0
6
6
0
4
5
1
0
6
2
0
0
0
0
0
0
0
6
0
6
0
0
3
0
0
6
0
0
0
0
0
0
0
4
0
0
6
0
0
0
3
0
0
0
1
1
0
0
0
0
6
1
1
1
0
0
4
0
0
6
0
0
6
2
1
0
0
1
1
6
0
0
4
4
6
0
3
3
6
0
1
0
6
5
0
0
0
1
3
6
6
1
6
1
0
0
3
6
0
0
6
6
3
1
0
1
6
4
0
0
1
0
0
6
0
0
0
2
0
6
0
4
0
0
0
0
0
0
6
1
0
6
1
0
6
0
4
2
0
6
0
0
1
4
1
3
0
1
6
6
2
0
5
3
0
4
6
3
1
0
0
1
6
0
6
0
0
0
4
0
6
2
1
1
6
1
3
1
0
6
0
1
6
0
0
6
0
0
0
0
0
0
0
2
6
3
1
0
1
1
0
6
0
0
4
0
0
6
6
0
0
0
2
0
6
3
0
4
0
0
1
0
6
0
6
6
6
6
0
1
4
3
0
0
0
0
2
1
6
1
3
6
6
0
0
0
0
4
6
4
0
6
0
6
0
0
0
2
0
0
0
3
6
0
3
6
0
6
0
0
6
1
0
0
3
0
6
6
5
2
0
0
0
3
0
1
0
1
0
3
0
0
1
6
6
1
0
4
6
6
2
2
0
4
0
6
4
0
4
6
0
0
3
0
2
0
0
1
0
0
0
6
0
5
6
6
4
5
0
0
1
0
4
0
6
0
0
0
0
0
0
3
0
3
0
0
0
6
0
6
0
0
3
1
0
4
3
0
0
6
3
0
0
1
0
0
2
0
0
4
2
0
6
2
0
0
6
0
6
0
6
0
0
6
1
0
0
0
0
1
0
0
0
0
0
6
3
0
6
1
1
6
0
1
0
3
0
0
1
0
3
6
0
0
0
0
1
4
1
0
6
0
0
2
0
6
0
6
5
1
1
0
0
1
2
1
6
6
1
0
1
1
0
6
6
5
6
4
2
6
0
4
6
6
0
4
0
0
3
1
0
3
4
1
0
0
1
3
3
1
0
6
3
2
0
0
0
0
0
3
1
6
0
0
0
5
1
0
0
0
1
0
0
5
0
1
1
0
6
0
0
6
6
0
0
6
0
3
1
6
0
6
1
0
6
0
5
0
0
0
6
6
6
0
0
6
1
5
0
3
1
0
0
1
0
1
6
0
0
0
0
6
0
0
0
0
1
0
0
0
3
0
2
0
2
3
1
4
0
0
3
0
0
0
1
6
3
2
1
6
1
0
1
2
0
2
3
0
4
3
4
0
0
0
5
0
6
1
1
0
3
0
6
6
0
2
1
4
0
0
0
1
0
4
0
0
3
2
0
6
6
6
1
0
1
6
0
2
3
3
6
6
0
6
6
3
0
6
0
0
0
0
6
0
0
0
4
5
0
0
0
0
0
0
0
0
0
1
0
0
4
6
3
2
2
1
4
0
6
6
6
1
1
0
0
6
1
6
3
0
6
0
1
6
6
6
0
2
6
6
0
0
4
0
0
0
1
1
3
0
3
1
0
0
0
1
0
6
6
1
0
0
0
6
0
0
6
1
0
3
3
0
0
4
3
6
0
3
0
0
0
0
2
6
1
0
6
0
6
6
2
4
0
0
0
0
1
0
6
6
4
0
5
0
0
1
3
6
4
2
0
6
0
0
0
5
4
0
6
6
0
5
0
6
5
1
1
4
0
2
0
0
1
3
0
6
2
0
0
4
1
0
1
0
0
0
0
6
0
6
3
0
0
2
6
0
0
6
0
0
2
0
0
0
0
0
0
1
0
6
0
6
5
2
3
0
0
1
0
0
4
1
1
6
0
0
3
0
0
6
0
0
0
0
0
0
1
0
0
6
6
0
6
0
0
0
0
0
3
0
3
0
0
0
0
3
0
6
0
2
1
3
0
1
0
1
3
1
6
0
4
1
0
0
0
1
6
3
0
6
1
6
3
0
6
0
6
0
1
0
0
1
2
6
2
0
4
0
0
0
1
1
6
0
3
0
6
0
0
6
1
5
0
6
4
0
0
0
0
0
0
0
0
0
0
0
6
6
0
0
2
6
6
6
1
5
3
0
6
6
2
0
0
0
0
6
0
3
5
0
4
0
0
0
0
0
4
0
0
0
0
6
3
0
0
1
3
0
0
0
0
0
6
0
0
0
4
6
4
5
1
6
1
0
4
0
5
0
0
2
6
0
2
0
5
0
0
0
0
0
2
0
0
5
6
0
0
0
3
0
3
4
0
5
0
0
6
0
1
0
3
0
3
6
6
0
1
6
4
4
0
3
6
0
0
0
4
1
3
2
4
0
0
0
6
0
0
0
0
0
6
0
6
0
0
0
0
4
0
6
6
1
0
0
1
4
0
1
0
2
6
0
6
2
0
0
6
0
0
2
0
0
1
5
0
6
0
1
6
1
0
0
0
0
0
0
4
0
6
0
0
3
0
0
6
1
0
0
6
1
0
0
3
0
1
0
0
2
0
6
4
1
0
0
0
0
0
6
1
4
2
0
0
6
0
0
6
1
1
0
0
0
5
0
0
0
0
3
3
0
4
0
4
0
0
2
6
3
6
6
1
0
6
2
6
6
4
0
6
2
0
2
6
6
1
0
1
5
0
0
0
6
6
4
0
4
0
0
0
3
0
1
6
1
2
0
6
0
6
2
4
1
0
0
2
0
6
0
6
0
0
0
0
0
1
2
0
1
3
0
0
2
3
0
0
0
0
0
1
0
0
0
0
2
0
0
0
0
0
3
0
0
0
0
0
0
1
0
6
2
1
6
6
0
0
0
0
0
1
0
1
1
1
4
0
3
1
1
0
0
6
0
3
0
0
5
0
0
0
0
0
2
6
0
3
1
0
3
0
5
1
0
0
4
0
1
0
4
0
3
6
0
1
0
3
6
1
0
5
0
4
0
0
0
4
0
0
0
0
0
0
0
0
6
6
4
2
3
2
1
2
0
4
6
0
6
4
0
1
3
1
0
0
5
0
6
0
0
0
0
1
0
0
0
2
4
5
6
0
0
1
6
0
3
1
0
0
6
6
6
0
3
2
2
0
6
0
0
0
0
6
0
0
6
0
0
4
0
0
6
0
3
0
0
3
0
6
0
6
2
0
0
6
0
0
0
4
0
0
0
0
0
3
6
0
0
6
3
1
5
3
0
6
2
0
3
0
0
6
1
1
3
0
6
0
2
0
4
0
0
2
0
6
1
0
3
0
6
0
0
0
6
0
5
0
2
0
0
0
1
1
3
4
6
0
0
6
0
6
0
6
6
2
6
2
4
0
5
0
2
1
6
4
6
0
0
0
4
0
6
0
0
0
6
0
0
4
0
4
0
0
0
0
0
3
0
0
6
2
0
3
0
0
0
6
1
0
0
0
0
0
1
2
0
1
0
4
6
0
3
1
2
5
6
2
0
1
6
3
4
3
0
0
0
0
1
0
0
2
0
6
6
0
6
6
4
0
3
1
0
6
1
2
6
0
0
1
3
2
0
0
0
6
0
0
6
0
6
6
6
0
2
0
2
2
1
6
0
1
4
6
0
6
0
1
0
3
0
0
6
2
0
6
1
0
0
0
6
1
0
0
0
0
2
0
0
0
0
0
0
4
0
6
2
6
0
0
0
6
0
0
6
2
6
0
5
5
6
1
0
2
6
0
0
2
5
0
6
6
0
4
0
5
0
0
3
6
6
3
0
1
0
5
4
0
0
6
1
2
0
0
0
0
5
0
0
6
0
0
0
0
3
0
1
6
0
6
0
6
0
0
1
4
5
6
0
4
4
6
1
0
6
5
2
1
6
5
0
6
6
0
3
4
0
4
6
0
0
6
1
6
4
6
0
0
5
0
2
0
3
0
0
2
0
1
6
0
6
0
6
6
2
0
0
0
6
0
0
0
0
5
0
0
0
0
0
6
2
0
0
6
0
3
3
0
0
0
0
0
1
2
6
4
1
2
1
0
1
0
0
0
0
0
0
0
0
0
0
1
6
2
6
6
2
1
0
0
3
0
0
4
5
1
5
6
2
0
0
1
6
6
6
3
0
0
2
0
0
0
6
4
0
0
0
6
0
1
0
4
0
2
0
4
0
6
0
4
0
4
6
0
1
6
6
0
0
1
6
0
0
0
0
1
0
5
1
5
6
0
4
3
3
1
6
2
6
1
0
1
0
0
0
4
6
0
3
2
0
0
0
3
6
0
1
1
0
2
4
0
0
0
5
0
0
0
0
0
0
0
6
6
0
3
6
0
4
6
0
0
0
0
2
0
0
0
1
1
1
3
6
0
0
6
6
6
6
0
6
5
0
0
0
1
6
6
3
1
0
0
0
0
0
1
0
0
0
0
0
6
0
3
0
0
3
5
4
3
0
0
0
0
1
0
1
0
1
6
0
0
3
6
6
6
0
4
3
1
6
6
1
2
0
2
0
6
0
0
0
0
0
0
0
4
0
4
4
0
1
0
0
3
0
4
5
6
3
5
0
2
6
0
1
1
0
2
3
0
1
5
6
4
4
0
4
1
4
6
2
0
6
0
0
0
6
1
0
1
0
0
1
0
0
1
3
4
1
6
0
0
4
6
0
2
0
2
1
3
1
0
1
0
0
6
1
0
0
4
1
4
0
6
1
0
0
0
0
0
6
0
0
0
1
2
6
2
6
6
6
3
0
5
0
0
0
0
6
0
6
0
4
0
0
6
0
2
0
2
0
5
0
1
0
0
6
0
0
6
2
5
6
6
2
0
0
3
0
4
0
0
0
2
2
0
4
1
6
1
6
0
0
1
0
2
5
6
0
0
0
2
1
1
0
0
6
0
6
0
0
0
5
6
4
0
0
0
0
4
1
6
0
4
0
4
1
0
0
0
0
1
0
3
0
6
0
0
5
0
1
1
3
4
0
4
0
0
0
0
0
0
0
0
1
6
4
6
2
0
6
0
0
6
0
0
6
3
3
6
6
0
3
0
3
6
0
6
5
0
6
0
1
6
0
2
0
6
0
4
0
0
5
3
1
1
0
1
0
1
0
6
6
1
0
0
0
0
0
0
3
4
1
0
6
0
0
4
1
0
0
0
0
6
0
0
1
3
6
0
0
6
1
6
0
0
5
0
0
0
2
4
1
6
0
3
6
6
0
3
1
5
0
2
3
6
0
0
1
0
0
1
0
5
2
3
6
0
0
0
0
6
1
0
0
2
1
0
0
2
6
0
0
0
0
0
0
3
0
2
0
4
1
0
0
0
0
0
6
6
6
0
3
4
0
0
1
0
6
0
0
0
6
6
1
1
6
0
0
0
0
6
6
6
6
0
0
0
3
6
0
0
2
1
0
0
0
6
3
0
6
0
0
2
4
0
0
0
1
0
0
0
5
1
0
1
0
3
6
0
0
6
4
0
0
2
6
0
0
1
0
4
0
2
0
3
0
1
0
0
0
0
2
4
6
3
6
0
0
1
2
0
0
0
3
0
6
0
3
0
4
1
1
0
4
0
6
0
0
1
0
4
1
0
0
1
6
6
0
6
4
0
4
4
0
0
0
5
0
0
0
6
0
2
1
6
6
0
0
0
0
1
0
6
0
2
4
1
1
6
0
0
0
0
1
0
0
6
0
6
6
5
0
6
4
0
0
0
2
0
1
0
0
0
2
0
0
3
4
0
0
4
0
6
0
3
6
0
0
0
0
6
0
0
5
0
5
6
5
0
2
0
1
4
2
6
0
0
0
4
0
6
3
1
0
0
6
1
0
6
0
4
0
0
6
0
1
0
0
6
1
1
6
4
6
6
6
0
0
1
0
0
0
1
0
0
0
0
4
6
3
1
2
0
0
0
0
0
0
6
0
0
1
6
4
1
3
0
0
4
6
0
1
6
0
1
6
6
0
0
1
0
3
1
1
0
1
0
1
1
0
6
3
0
0
0
6
0
6
0
1
0
0
0
3
1
0
5
0
4
0
5
6
6
1
0
0
6
0
0
4
0
2
6
4
6
6
4
0
0
0
0
3
6
2
0
3
1
0
5
1
0
0
1
0
4
6
3
3
0
0
3
2
0
0
0
6
3
0
1
0
0
1
0
6
3
0
0
1
0
0
6
4
0
2
2
3
6
0
0
0
0
3
0
6
4
1
1
0
6
5
4
0
0
0
6
6
4
1
6
2
2
6
6
0
5
5
1
1
0
3
1
6
0
6
1
0
0
0
1
0
6
3
4
0
0
0
0
6
1
0
4
0
0
0
0
0
5
0
0
4
0
0
0
0
0
6
1
5
0
6
0
4
6
3
0
6
0
0
4
4
3
6
0
0
6
0
0
6
1
1
0
4
2
6
6
0
3
2
0
1
1
4
0
0
0
6
5
0
6
6
0
0
0
1
0
4
2
0
6
0
0
5
6
6
0
4
1
6
0
0
0
0
0
1
1
3
0
6
0
4
1
0
0
6
5
0
6
2
0
0
0
6
4
0
3
2
0
6
0
0
0
2
0
0
0
1
0
4
0
0
0
0
2
6
0
6
4
0
0
0
5
6
0
4
0
1
6
0
1
0
0
0
0
4
4
1
1
0
4
0
2
6
0
5
1
0
1
0
0
3
1
1
5
4
0
1
0
1
0
4
0
0
0
0
6
6
5
6
3
6
6
0
4
0
0
0
0
0
0
0
1
0
1
0
0
6
4
0
0
0
1
1
1
0
2
5
0
1
0
0
6
0
4
0
0
6
0
6
3
0
0
0
0
0
0
0
0
0
5
1
0
6
2
4
6
0
0
3
0
0
3
1
1
0
0
0
4
6
4
1
0
0
0
1
0
0
0
0
4
6
6
0
0
3
0
5
1
0
0
6
0
0
3
0
6
4
0
4
4
6
6
1
1
0
0
0
6
6
0
6
0
6
0
6
0
0
2
3
6
1
6
6
0
0
0
0
0
0
2
0
0
0
3
2
5
0
6
0
4
0
2
1
6
6
1
0
0
0
1
1
6
0
6
1
0
0
0
0
6
1
0
6
0
0
1
0
0
0
0
0
0
0
4
1
3
0
2
0
0
0
5
0
4
0
4
6
2
0
0
6
4
1
0
0
6
0
6
0
0
0
6
6
0
6
1
3
0
0
0
4
0
0
3
3
0
6
0
4
0
2
0
6
6
0
0
1
1
2
6
6
0
0
6
0
0
0
2
3
0
0
0
6
0
0
6
1
6
0
1
1
2
0
3
6
3
0
6
1
3
0
0
0
0
6
0
0
0
6
0
2
0
0
3
2
4
0
0
4
6
6
6
4
0
0
0
5
3
0
0
5
0
4
0
0
0
0
1
4
6
6
1
6
1
0
3
1
6
1
0
6
0
0
0
1
0
0
0
4
6
1
0
6
6
6
2
4
6
1
0
0
4
3
0
0
2
2
0
6
1
0
4
6
4
0
2
3
0
0
1
0
6
4
6
1
0
2
0
6
4
0
2
0
0
0
3
4
0
3
0
6
0
3
6
0
4
0
0
0
0
1
6
2
1
6
6
0
1
0
0
0
0
6
0
0
6
0
0
1
6
0
3
0
0
1
0
1
3
1
0
0
1
0
6
4
0
0
6
1
0
0
0
1
0
0
0
6
4
6
6
6
6
3
6
0
0
1
6
5
0
3
2
6
0
1
0
0
0
4
1
0
6
0
2
6
2
6
2
0
6
6
5
1
0
0
4
0
2
0
0
0
6
3
4
6
0
6
0
0
0
2
3
4
1
0
0
0
0
6
3
5
0
1
0
0
0
0
6
4
6
0
4
4
6
1
0
6
0
0
4
3
2
5
6
0
0
0
4
6
0
1
0
0
1
1
0
6
0
3
0
0
0
0
0
0
6
3
0
2
0
0
6
0
0
0
3
6
4
0
4
0
0
0
0
0
1
5
0
0
0
6
4
0
6
0
0
6
0
0
3
6
0
0
6
0
6
0
5
2
1
5
6
0
0
1
1
6
0
4
4
0
0
0
0
4
2
1
0
1
0
1
6
3
0
0
0
0
6
6
6
0
3
0
2
0
4
0
0
0
0
0
0
6
2
0
6
0
0
0
6
6
0
3
6
1
3
0
4
0
1
6
3
4
0
2
0
1
0
0
0
3
3
0
0
6
0
5
0
1
0
0
2
6
3
0
2
3
2
6
0
0
2
0
0
0
0
2
0
0
4
6
1
0
3
0
0
0
6
0
0
6
0
0
6
6
4
3
5
4
0
1
0
0
6
6
0
6
6
6
0
2
4
6
0
0
0
6
6
1
6
0
0
1
6
0
2
1
1
4
4
1
6
3
0
6
3
4
0
6
1
0
6
0
1
0
3
6
4
0
6
0
0
5
0
0
4
0
0
0
0
0
6
0
1
1
6
0
3
1
1
1
1
6
0
4
3
0
0
2
5
3
3
2
0
0
0
0
2
6
1
0
3
0
0
0
6
0
1
0
2
6
0
4
1
0
1
1
6
0
6
1
4
2
0
0
1
0
3
0
1
6
4
0
0
0
0
0
0
4
0
0
4
0
6
0
0
0
2
6
2
0
3
0
0
0
4
0
0
6
5
6
0
4
6
4
0
0
0
0
0
6
0
0
0
0
0
5
0
4
6
6
0
2
0
0
6
4
6
0
6
2
6
1
6
0
6
0
4
0
0
1
6
5
2
6
6
6
0
1
1
0
1
1
0
6
0
4
3
0
0
0
4
4
1
0
6
4
6
3
0
0
6
4
0
6
2
3
0
4
0
3
0
0
1
6
6
3
0
0
2
0
6
0
6
0
6
0
4
0
1
0
0
5
6
0
0
3
0
0
6
0
0
0
0
2
6
0
4
0
1
6
0
4
6
0
6
1
0
0
0
4
6
6
0
0
0
6
0
0
0
0
0
0
0
0
0
2
3
3
0
3
4
6
0
1
1
3
0
1
2
0
6
0
2
0
5
4
1
0
2
2
0
3
6
2
1
4
0
6
0
6
0
0
4
0
3
0
1
6
0
6
0
6
6
6
5
4
0
0
2
0
6
4
0
0
4
0
6
1
6
0
0
0
0
6
6
0
0
4
1
6
0
0
0
6
6
3
4
0
6
0
0
0
1
4
1
6
1
6
3
0
6
6
0
0
0
0
0
1
0
1
0
1
6
0
0
0
0
0
6
4
0
6
5
0
0
6
5
1
6
5
0
0
0
6
6
0
6
0
1
0
3
3
2
5
6
3
6
0
6
6
1
3
2
1
6
4
4
0
0
3
2
0
0
5
4
0
0
0
0
6
1
0
0
0
3
0
1
6
0
2
0
6
1
0
0
0
2
1
5
0
6
0
0
0
0
4
0
2
5
6
0
0
0
6
1
0
6
0
2
0
0
4
0
6
6
0
5
0
0
2
1
1
6
6
4
0
0
0
0
0
6
6
4
0
0
1
0
0
4
3
5
0
0
0
0
1
5
6
0
0
0
0
6
6
6
0
0
2
0
2
2
4
0
4
0
3
2
2
0
6
0
6
3
6
3
0
6
3
0
4
6
6
1
6
0
6
4
6
0
6
0
0
1
0
1
1
0
4
0
0
6
5
0
0
0
3
3
5
0
1
0
0
0
1
1
6
0
0
3
0
0
4
2
0
5
6
0
0
3
0
0
1
0
0
4
0
1
0
4
0
0
4
6
6
3
0
6
0
0
2
0
1
3
0
0
2
1
6
0
5
0
0
0
0
0
6
0
0
0
1
1
4
0
0
0
0
0
0
3
6
1
1
1
5
6
0
6
0
3
4
0
0
0
3
0
1
1
6
5
5
0
4
0
0
3
0
0
2
6
0
2
2
1
0
0
1
0
1
0
4
0
5
0
0
0
0
3
0
0
6
1
1
0
0
4
0
0
0
0
0
6
1
6
5
0
0
0
0
0
1
4
0
1
6
0
3
0
0
0
0
0
0
0
0
1
0
1
6
0
3
6
3
0
6
0
0
0
1
0
4
6
3
0
2
6
0
1
0
1
0
0
0
4
6
0
0
2
0
0
1
0
6
0
0
0
0
1
4
0
0
3
4
4
6
0
4
6
4
6
0
0
0
1
6
6
5
4
3
1
0
0
0
6
0
1
2
0
4
3
1
0
0
0
0
4
1
0
3
0
4
0
0
4
0
2
0
0
6
1
0
0
1
0
0
0
6
6
0
3
0
3
4
0
1
0
6
6
0
0
0
4
0
1
5
0
5
4
6
2
4
1
0
0
0
6
6
5
0
0
0
0
4
6
6
4
6
0
6
0
0
0
1
0
1
4
4
0
6
0
2
6
1
0
2
0
6
0
0
0
3
0
0
0
0
0
1
0
0
0
3
0
1
6
6
1
3
0
6
6
1
0
2
0
1
1
0
5
6
6
6
1
0
6
6
0
0
0
0
0
1
0
1
0
6
0
0
1
0
0
0
0
0
4
4
0
0
4
6
3
0
0
5
0
5
6
6
6
6
1
6
0
1
3
4
0
6
0
0
6
1
0
0
0
0
6
4
2
4
2
0
6
0
0
4
0
1
0
0
0
0
0
0
6
0
3
1
0
6
6
5
0
5
1
4
2
0
6
1
3
0
0
0
6
0
0
6
1
0
0
0
0
2
0
2
0
0
1
0
0
6
0
1
5
4
0
1
0
0
6
0
6
1
0
5
2
6
0
0
0
3
4
3
0
4
1
6
0
0
0
0
3
0
6
0
6
0
2
6
6
0
2
1
1
0
0
0
4
2
4
6
0
0
0
0
0
0
1
6
4
3
0
0
0
6
6
0
1
0
2
6
0
4
0
4
0
6
1
0
0
4
1
0
4
0
0
0
0
3
6
1
6
6
0
1
4
6
0
0
2
0
0
0
0
3
6
0
6
6
0
2
0
0
0
0
0
5
0
1
0
0
1
6
5
4
6
0
0
4
6
4
3
1
0
0
6
6
6
0
2
0
0
3
1
0
3
6
6
6
0
0
0
0
6
0
2
2
0
0
5
0
6
0
0
0
1
6
0
4
0
0
6
0
4
4
6
1
4
6
0
0
4
6
2
1
2
6
5
0
4
0
0
1
3
0
1
2
0
6
5
0
0
0
6
0
0
3
0
4
0
3
2
4
0
4
4
0
3
6
0
6
0
0
1
0
0
6
6
0
0
6
0
1
0
0
1
3
0
1
0
0
6
0
5
1
0
4
0
2
0
1
0
0
6
0
1
0
1
1
0
0
0
0
3
1
0
1
2
0
0
0
2
0
5
6
0
6
0
0
0
0
4
0
3
0
3
6
4
0
0
4
1
6
0
0
6
0
4
0
1
2
0
1
1
1
5
3
0
0
6
0
0
0
0
3
1
0
0
6
2
0
6
3
0
1
0
6
0
6
3
0
6
0
5
1
6
0
0
0
0
0
1
0
1
6
6
6
0
0
0
2
5
4
4
0
0
5
2
0
0
1
3
5
6
0
0
3
6
0
6
1
3
0
0
6
0
0
1
0
4
6
0
6
1
6
6
6
0
0
1
0
6
0
0
0
0
0
0
6
0
0
0
0
0
3
4
6
2
0
3
1
3
3
3
5
6
0
1
6
0
6
3
6
0
0
0
1
0
0
0
0
3
0
0
6
6
1
0
6
0
0
1
1
1
4
6
0
6
3
0
6
6
0
0
0
5
0
5
0
0
0
2
0
0
4
0
1
1
0
0
0
4
2
6
6
0
0
6
0
6
0
0
6
6
0
6
1
3
5
6
1
0
0
0
2
4
0
0
0
0
0
1
4
2
0
0
0
4
0
0
0
0
2
3
5
1
1
3
6
0
3
4
0
0
0
1
0
6
0
0
1
4
0
0
0
6
1
4
0
0
1
6
4
3
6
6
0
0
0
0
1
0
5
6
0
6
6
0
1
6
5
0
6
0
0
0
0
0
1
0
6
1
6
1
0
6
0
0
4
0
0
6
0
2
0
1
0
0
6
0
2
0
0
0
0
3
1
0
0
6
1
0
5
0
2
2
6
0
2
0
1
1
0
0
0
1
6
6
2
1
4
0
1
0
0
0
0
1
5
0
0
6
0
4
0
4
0
0
0
3
3
2
0
0
0
6
0
6
3
3
5
4
6
6
0
6
3
3
0
4
2
3
5
0
6
1
3
2
0
0
0
6
5
3
1
6
0
0
0
0
0
2
0
2
4
1
0
0
0
6
4
6
0
0
0
0
4
0
0
1
6
6
2
3
0
1
4
1
0
0
5
0
3
1
2
0
0
4
6
2
0
0
3
0
0
0
6
0
1
0
1
0
3
0
2
6
0
1
5
0
6
6
3
6
0
1
1
3
0
0
0
0
6
6
0
1
0
0
4
0
6
0
1
0
0
6
0
0
1
1
0
0
0
0
0
6
1
0
0
0
0
6
2
3
0
0
1
6
1
0
0
0
6
1
1
1
6
0
0
0
0
4
1
6
0
0
0
0
0
3
1
5
4
0
0
0
0
6
0
0
4
0
0
0
2
3
0
2
0
4
3
4
0
6
0
6
0
0
0
0
3
1
1
5
0
0
6
1
0
4
6
0
1
0
0
0
1
0
6
0
4
4
0
6
6
6
2
0
0
0
1
1
0
0
0
1
0
0
6
0
6
6
6
4
3
0
0
1
0
4
3
2
4
6
2
2
0
0
6
0
0
6
0
4
3
0
0
1
0
3
0
6
0
0
1
5
4
0
0
0
3
4
0
3
3
0
0
0
6
1
0
0
6
0
3
5
0
0
0
2
4
6
0
0
0
6
0
0
2
0
1
0
1
1
4
0
2
0
0
0
0
6
6
5
0
0
0
0
4
0
0
4
4
0
0
0
6
0
2
0
4
4
0
0
6
0
2
4
0
2
1
0
2
0
0
1
0
0
0
0
0
1
0
6
2
3
6
2
1
1
4
5
3
1
0
6
1
6
3
0
0
0
1
0
2
2
0
0
0
3
6
0
0
0
6
0
0
0
5
0
6
0
2
6
0
0
0
6
0
0
0
6
6
1
6
0
6
0
6
0
0
5
4
5
0
0
0
6
0
3
0
0
6
4
0
0
6
0
0
0
4
0
0
6
0
6
0
0
2
4
0
6
1
0
6
0
6
0
3
6
0
0
0
0
1
0
0
3
0
0
1
5
1
0
5
6
6
0
0
0
0
2
6
0
0
0
2
0
0
0
3
6
4
0
0
1
6
0
2
0
0
0
2
4
0
4
6
0
5
0
0
4
0
0
0
4
0
1
5
0
3
6
4
0
6
2
6
4
0
1
1
1
6
4
1
0
6
0
6
3
0
3
1
3
0
0
0
6
3
4
5
0
0
0
6
0
3
1
0
0
6
0
0
1
6
0
5
0
6
0
3
0
4
0
4
3
6
0
0
1
0
0
1
4
0
6
0
0
0
0
1
3
6
0
0
0
6
0
1
4
4
0
6
2
6
4
6
0
0
3
1
0
6
6
3
0
0
0
0
0
1
0
6
3
0
6
0
3
0
6
3
0
0
0
1
3
0
0
2
0
6
1
4
0
2
0
6
6
0
6
0
6
3
0
4
6
0
0
0
3
6
6
3
2
0
0
0
0
1
0
1
2
0
0
1
0
0
6
0
3
6
1
6
1
0
3
6
0
0
2
0
3
1
0
2
0
3
1
0
0
0
0
0
1
1
0
6
1
0
6
0
0
0
0
0
2
2
0
0
0
2
0
0
0
0
0
5
0
5
3
0
6
6
4
4
2
3
0
4
5
0
3
3
3
1
0
4
3
2
0
0
6
0
0
4
6
4
0
1
6
0
0
5
3
6
2
0
0
0
0
3
0
1
0
0
3
3
0
5
0
0
4
6
0
3
0
3
4
4
0
0
0
0
6
0
0
5
3
0
0
0
6
0
0
0
0
0
0
5
4
2
4
6
0
0
1
1
6
0
0
0
1
6
6
0
0
0
1
3
6
6
6
0
0
0
6
0
0
0
0
0
1
0
4
0
0
1
1
0
6
0
0
4
0
6
6
0
0
0
6
5
0
3
6
0
6
0
4
4
0
0
6
0
0
0
1
0
0
6
0
4
1
0
0
5
2
0
0
2
0
0
3
1
2
0
6
3
0
0
0
0
1
0
1
1
6
0
6
0
4
0
4
2
2
0
1
6
1
0
1
0
3
0
0
6
0
0
6
0
0
0
5
6
0
0
1
6
0
6
6
1
6
0
6
1
6
0
6
3
3
1
2
1
1
0
0
0
1
6
0
1
0
0
1
0
0
2
0
0
0
6
3
2
0
5
3
0
0
1
5
0
0
1
6
0
0
6
2
0
0
1
1
6
5
1
0
0
1
4
0
5
0
6
0
0
1
1
6
3
0
6
6
6
0
0
0
6
0
0
0
0
2
0
0
0
0
0
0
6
6
4
6
0
0
0
0
0
0
0
5
0
0
6
0
0
6
6
6
1
0
0
0
0
0
0
6
4
1
4
2
0
0
0
0
0
1
0
0
0
0
0
0
0
5
1
0
0
5
0
0
0
0
3
0
6
0
4
6
0
2
6
6
0
0
1
2
0
1
0
0
0
6
1
1
0
6
0
0
6
6
4
1
0
0
3
0
0
6
1
0
4
1
0
0
3
6
0
0
3
0
0
0
4
6
6
0
4
2
0
0
0
0
0
0
4
0
0
1
6
6
0
1
0
6
1
1
0
0
1
0
0
0
0
0
6
0
0
4
2
0
1
6
4
4
0
0
0
2
0
6
0
6
1
6
4
0
0
6
0
4
4
6
0
0
4
0
0
0
4
0
1
4
6
0
0
0
0
6
1
4
1
0
6
0
0
0
3
1
1
3
0
0
6
0
0
0
6
0
0
5
0
4
5
3
0
4
6
0
1
0
0
0
0
1
1
0
0
6
0
0
0
2
3
0
3
0
0
0
0
6
0
1
0
4
0
0
0
6
0
0
2
1
6
6
2
6
6
6
1
3
4
2
0
0
0
1
3
0
4
0
6
0
0
3
0
0
6
6
0
1
1
0
1
0
2
0
0
6
0
0
0
0
6
1
0
0
0
0
0
0
0
4
1
0
6
0
0
0
0
2
0
6
6
0
3
1
6
1
1
0
0
0
0
0
2
0
3
0
0
6
0
0
0
1
2
0
0
0
4
2
3
4
6
3
1
0
0
0
0
1
0
0
1
5
0
6
1
6
4
4
6
2
3
2
0
3
0
2
1
3
6
0
4
0
0
6
6
0
4
1
6
6
0
3
6
6
0
0
0
0
6
4
0
0
0
6
0
4
0
0
0
0
0
0
1
0
1
0
6
4
5
0
6
0
0
0
2
0
1
0
0
0
0
4
3
3
6
0
4
0
0
0
6
0
1
0
5
5
0
4
1
0
0
0
6
6
6
1
0
6
0
6
2
0
0
0
4
0
0
2
6
1
0
0
0
0
2
0
0
0
6
6
1
6
3
4
6
0
4
0
0
6
0
4
0
0
6
0
3
6
6
1
6
6
3
1
0
2
0
0
0
6
0
0
0
4
0
0
4
1
6
4
4
0
3
6
6
0
0
3
0
0
0
0
0
3
0
0
6
1
6
4
2
0
0
0
3
1
0
6
6
6
0
0
0
6
6
6
6
0
0
6
6
0
6
1
0
0
1
6
6
0
0
3
1
6
0
0
6
4
4
6
3
0
6
6
0
0
1
0
2
6
0
0
0
0
2
0
0
0
1
1
5
1
0
0
5
1
2
1
0
3
1
6
3
0
6
6
3
0
6
4
6
1
0
0
0
6
0
3
4
0
0
1
1
0
0
1
6
0
0
6
2
6
0
0
2
2
0
0
6
3
6
2
0
1
6
0
0
2
0
1
1
3
0
6
3
1
1
0
5
6
0
6
0
0
2
6
0
0
6
0
0
0
1
2
3
6
3
6
0
0
0
2
6
6
0
6
2
0
0
3
1
0
0
1
1
0
0
0
0
0
0
3
3
0
0
3
6
0
0
0
6
6
6
0
6
6
1
0
4
5
0
0
0
0
0
6
6
1
0
0
0
4
6
0
0
0
0
4
0
6
0
4
1
1
2
0
1
2
1
0
3
1
4
0
1
3
0
0
0
4
0
0
0
4
0
0
6
6
0
0
6
4
6
0
0
6
2
1
0
0
0
1
2
6
0
0
0
0
0
0
3
0
0
0
6
1
1
3
0
2
2
0
6
0
0
0
1
3
0
0
0
4
6
0
0
1
0
0
4
6
6
6
2
0
0
0
0
5
1
4
0
0
0
5
0
3
1
0
6
0
0
3
0
0
6
4
0
0
6
1
6
0
0
0
6
0
5
0
6
0
1
4
0
1
0
6
0
6
0
4
0
0
6
0
0
2
1
3
0
0
0
0
0
0
0
1
4
0
3
4
2
0
3
0
0
2
6
6
0
0
6
4
0
4
1
1
0
6
0
6
1
0
6
3
0
0
6
0
0
1
4
1
0
6
1
5
0
1
6
5
4
6
4
1
0
6
6
5
0
0
1
0
3
5
4
0
0
0
6
6
1
2
6
0
0
6
3
6
6
0
0
6
0
0
6
0
6
0
0
0
0
0
0
6
0
0
0
1
0
6
0
0
6
0
0
0
0
0
0
0
0
0
0
0
0
0
0
4
1
6
0
0
6
6
0
6
6
0
0
0
1
0
0
0
3
4
4
0
5
5
0
6
5
6
3
1
4
0
4
0
0
4
0
0
4
0
3
3
3
6
4
1
0
0
6
0
6
3
0
0
0
0
2
6
0
6
6
0
5
5
0
6
3
0
4
0
6
5
1
2
6
1
5
1
5
0
6
4
0
3
0
0
1
5
1
0
0
5
3
1
0
0
1
2
0
1
0
0
0
1
0
6
5
0
4
0
0
6
0
0
0
4
0
1
0
0
5
0
1
0
0
1
6
4
0
0
6
0
0
0
0
0
1
6
4
1
5
6
0
0
0
3
2
0
4
6
6
0
0
2
0
0
0
6
6
4
0
0
0
0
3
6
6
0
0
3
6
1
5
4
2
6
0
2
0
4
4
1
0
3
6
0
0
6
6
0
0
0
0
6
0
0
1
0
0
1
0
1
0
0
1
0
1
0
0
0
0
0
2
0
4
6
0
2
0
1
0
6
0
0
0
5
6
3
6
3
6
0
6
6
0
3
2
6
0
6
6
6
0
0
6
1
3
0
0
0
0
1
1
0
6
3
3
0
1
2
0
6
6
2
0
0
0
6
0
0
6
0
1
0
1
3
5
0
4
3
0
6
0
0
0
3
4
0
0
0
3
1
3
6
0
4
6
6
0
0
2
4
0
6
0
6
3
6
1
2
3
1
5
0
1
0
6
1
0
6
5
1
0
1
0
1
6
0
2
0
6
5
0
0
0
0
0
0
1
6
3
0
0
3
6
1
4
1
0
0
0
6
0
1
0
1
2
6
0
0
6
6
0
0
0
4
0
0
0
0
4
0
0
6
0
6
2
1
6
4
6
0
4
0
6
3
1
3
6
0
0
6
0
5
0
3
6
0
4
3
1
5
0
1
1
0
4
0
2
4
0
0
0
6
4
3
1
6
0
6
0
0
6
6
0
4
6
6
3
0
0
0
1
0
6
0
2
0
0
0
1
0
0
0
0
3
0
0
4
1
6
0
0
0
4
4
0
0
6
2
0
2
6
0
0
0
0
3
6
0
0
6
6
3
1
0
2
0
0
0
6
0
6
0
1
0
0
0
6
1
0
6
3
6
0
3
0
0
0
1
1
1
0
0
6
6
6
0
0
0
0
1
6
1
0
1
4
0
0
1
0
1
6
0
0
6
6
0
6
0
6
4
3
0
0
0
0
1
0
0
1
2
0
4
0
0
6
0
0
0
0
0
0
0
0
4
0
6
0
0
6
0
6
0
1
0
3
4
4
0
6
0
3
4
6
4
0
6
6
6
3
0
0
1
1
6
0
0
1
1
2
0
0
6
4
0
0
3
0
1
3
1
0
6
5
0
4
0
5
3
6
0
0
6
0
2
1
1
0
4
0
3
3
1
3
0
0
6
0
0
0
0
0
4
0
0
0
0
0
3
1
0
0
0
1
1
0
6
6
0
0
0
0
2
3
0
6
1
0
0
0
0
4
0
6
0
6
4
0
4
6
0
0
0
0
4
0
6
0
6
6
0
1
0
0
6
0
4
0
3
0
1
2
2
6
1
0
4
2
0
0
6
1
6
6
6
0
0
0
0
4
0
6
6
0
6
0
0
3
0
6
1
0
0
0
6
0
4
0
0
3
6
6
6
2
6
0
4
6
1
0
5
1
3
4
0
6
3
0
0
0
4
0
3
4
4
0
0
4
0
0
1
6
0
6
0
0
6
1
6
0
1
0
0
0
6
0
0
0
6
0
4
0
2
0
4
0
0
4
4
0
5
4
0
0
6
0
5
6
6
0
6
0
6
6
0
2
6
4
1
4
6
6
1
6
3
5
1
1
0
4
0
2
0
3
0
4
0
3
6
0
0
0
6
4
4
0
0
3
4
0
6
6
0
6
0
0
0
0
2
0
0
6
0
0
1
2
0
4
4
5
0
1
0
4
0
0
0
0
4
2
5
0
6
0
0
6
0
0
0
6
0
1
0
0
0
2
0
6
0
4
5
4
3
0
6
6
1
0
0
1
0
0
0
6
6
0
0
4
2
0
4
0
0
0
5
0
6
0
0
3
0
0
0
2
0
0
0
3
0
0
0
1
1
0
1
0
1
0
0
6
6
0
0
0
4
0
0
0
3
2
0
2
0
0
0
0
0
0
5
0
0
0
5
0
6
1
6
0
0
1
0
0
0
6
0
1
4
4
1
0
0
0
0
0
6
0
6
0
4
4
0
2
0
6
1
6
6
0
6
0
6
1
0
3
3
0
5
0
0
1
6
0
6
4
0
0
0
3
6
0
6
1
0
2
2
0
0
0
1
5
0
4
2
0
1
3
0
0
4
0
0
2
2
0
0
0
1
6
5
1
6
0
0
6
4
0
3
2
0
0
1
6
6
6
6
6
4
0
6
0
1
0
4
1
0
0
0
0
6
0
3
0
6
0
6
0
6
0
4
2
0
0
0
0
4
4
0
4
6
0
0
6
0
3
0
0
0
0
6
0
4
0
0
0
0
1
0
0
0
5
0
6
0
0
0
1
0
6
0
0
6
3
0
6
1
2
0
6
0
6
3
6
4
4
0
0
0
0
1
0
4
0
1
6
1
6
0
0
1
0
0
3
0
0
3
0
0
2
0
6
0
1
1
4
6
0
0
0
0
0
0
1
0
0
6
3
0
0
6
1
0
6
0
0
0
0
0
0
0
0
4
0
5
0
0
0
0
0
0
4
0
0
1
1
4
4
5
1
0
0
6
0
0
6
0
0
0
0
1
0
0
0
4
1
4
3
4
3
0
0
5
0
0
0
0
6
0
0
6
4
0
0
0
1
2
2
1
0
0
0
0
0
0
0
2
6
0
1
3
0
0
0
1
6
6
0
6
6
4
0
0
0
4
3
0
6
5
3
4
2
6
0
2
0
6
2
1
1
5
0
4
3
0
0
0
0
3
6
0
4
1
5
6
6
0
0
0
0
1
0
0
0
0
1
2
0
4
0
6
0
0
4
0
4
0
6
4
0
1
6
1
4
6
2
0
3
4
0
6
5
3
4
4
0
0
6
0
0
0
2
0
6
0
2
1
0
6
0
0
0
6
6
2
6
4
0
0
0
0
5
6
6
4
0
1
0
0
6
6
0
6
5
6
0
1
1
5
6
0
0
0
0
6
0
0
1
0
0
1
2
1
6
1
1
1
0
0
0
0
0
0
0
0
6
4
2
6
3
0
0
4
4
3
0
6
5
0
0
3
0
4
6
0
3
4
0
3
2
0
6
0
6
0
1
0
0
6
4
0
4
0
4
4
0
0
1
6
0
0
1
6
0
0
0
0
6
0
0
1
4
6
0
6
0
0
1
6
0
0
1
0
4
3
0
0
0
0
0
0
4
6
2
0
4
0
0
0
1
0
5
0
3
6
4
1
0
0
0
6
1
0
0
6
0
0
0
0
0
6
0
2
1
6
2
0
0
6
6
0
0
6
0
6
0
0
5
0
3
0
0
0
3
6
0
1
3
0
4
4
0
5
0
0
0
0
0
5
2
5
1
1
1
0
0
0
6
0
3
0
0
0
6
0
1
0
0
6
0
3
0
0
0
2
0
2
4
0
0
3
0
6
0
0
3
6
6
0
0
0
0
0
6
0
6
0
6
6
6
2
6
1
0
6
0
4
0
6
0
4
0
1
6
0
6
0
2
6
0
3
2
3
1
0
3
0
6
0
6
0
6
0
6
0
4
0
6
0
4
6
0
4
0
5
0
0
3
6
0
4
5
0
2
1
6
0
0
6
0
0
1
1
3
2
0
1
0
0
0
4
0
6
0
3
0
0
0
4
1
4
6
0
6
1
2
0
6
5
0
0
4
1
0
4
1
0
0
0
5
2
6
1
0
0
6
1
6
4
0
3
0
0
0
6
3
0
0
6
0
0
1
0
6
0
6
6
1
6
5
6
0
4
0
0
0
0
6
3
0
0
0
0
4
0
0
0
6
4
6
1
0
2
2
0
0
0
2
0
0
6
0
6
0
0
0
6
0
3
1
0
4
0
2
0
0
1
0
0
4
0
6
0
0
6
1
6
0
0
4
0
0
0
3
0
0
3
6
0
2
6
1
6
0
3
0
0
0
1
6
0
0
0
1
6
0
4
0
0
0
6
0
0
1
5
5
6
0
0
6
3
5
1
1
4
4
6
4
1
0
0
0
0
2
5
0
0
2
0
1
0
0
1
0
0
0
2
0
0
0
0
0
3
6
2
6
6
0
6
0
6
1
4
4
3
5
6
1
0
6
0
0
0
6
0
5
6
1
0
1
5
0
0
0
0
4
1
1
1
0
6
0
1
0
4
0
0
0
3
1
1
4
5
1
0
1
6
5
2
4
0
0
0
4
6
0
0
1
3
6
0
0
0
0
6
5
0
6
1
1
1
6
0
1
0
0
5
0
6
0
6
2
6
0
0
2
6
0
2
3
0
0
4
6
0
1
0
0
6
0
0
0
1
0
0
0
0
0
0
4
0
1
6
0
0
3
1
1
0
6
4
2
0
0
0
0
0
0
3
2
5
2
0
0
0
2
0
0
0
6
0
2
0
0
3
6
2
5
6
4
0
6
6
1
0
0
1
0
2
0
6
0
3
2
3
3
1
0
6
3
0
5
0
6
4
1
1
0
2
6
0
0
5
0
4
3
0
0
6
6
1
0
0
0
0
0
0
5
0
1
0
2
0
1
5
1
4
0
6
6
6
3
0
3
6
2
0
0
0
0
1
0
0
1
1
0
6
6
6
4
2
0
0
0
0
0
6
6
0
0
5
6
6
4
1
3
0
6
0
0
0
4
2
0
4
1
0
1
6
3
6
0
0
2
0
1
2
0
0
0
0
6
0
0
6
0
0
1
6
6
0
0
4
6
3
1
6
0
0
0
6
0
1
0
0
0
6
6
3
6
6
1
2
0
0
0
0
0
1
6
1
4
1
6
2
4
0
4
6
0
1
0
0
6
6
4
3
6
0
6
0
1
0
0
0
5
1
0
2
0
0
0
6
0
0
2
0
0
6
0
4
3
0
1
0
0
0
0
3
0
3
5
4
0
1
0
0
6
3
0
1
0
0
0
0
0
0
0
0
0
0
4
0
0
0
0
0
3
0
1
0
4
1
0
0
0
4
4
0
0
1
1
0
0
0
0
6
0
1
6
0
0
0
0
4
0
6
0
0
2
4
0
0
0
2
4
0
1
6
0
3
1
0
5
0
6
1
0
0
5
0
0
6
1
3
0
6
0
0
4
0
1
0
2
1
3
6
0
3
4
5
0
0
0
6
0
0
4
0
5
0
1
0
0
0
0
0
0
2
0
0
1
3
0
6
0
0
0
2
4
0
0
0
0
0
2
1
3
1
6
0
0
1
0
0
0
1
0
0
1
0
0
6
1
0
1
4
6
6
1
0
0
4
0
4
0
0
3
6
2
6
0
4
1
1
4
6
0
1
0
6
0
6
6
0
6
0
0
0
1
6
6
5
0
0
0
0
0
1
0
0
6
3
4
1
0
0
1
5
0
2
0
3
0
5
1
1
0
0
6
0
0
1
0
6
1
1
6
1
0
0
0
0
0
4
6
6
4
0
3
4
0
0
6
1
0
1
4
0
6
4
4
0
4
1
0
0
0
1
0
0
1
0
0
0
4
0
0
0
3
0
0
0
0
0
6
0
0
6
0
0
0
6
0
5
0
6
3
0
1
1
3
2
0
6
0
0
3
3
1
0
0
4
6
0
0
4
3
0
0
0
6
0
6
5
0
0
0
6
0
6
0
6
0
0
0
2
0
0
1
0
6
0
0
6
0
0
5
0
0
0
6
4
0
3
0
2
6
0
0
5
0
0
2
0
0
6
5
6
0
0
6
2
0
6
0
3
4
6
4
0
0
0
6
1
0
1
0
6
1
6
0
0
3
4
0
4
2
0
0
0
6
1
0
1
0
1
0
0
4
6
0
0
0
6
6
5
3
4
6
6
0
0
3
1
0
1
6
6
0
0
4
1
0
1
0
0
6
0
0
0
0
0
1
0
0
0
1
2
4
4
3
0
0
6
0
0
1
0
6
4
4
1
2
0
0
0
2
0
0
2
0
0
0
3
6
0
6
4
6
6
0
0
0
0
6
0
0
0
0
5
0
2
6
0
5
1
0
0
0
6
6
0
6
6
6
6
6
4
0
0
6
0
0
0
2
0
0
1
0
6
1
6
0
1
4
6
0
0
2
5
0
0
0
0
2
0
0
0
0
0
6
0
5
3
0
0
1
0
0
0
0
0
2
0
6
1
0
0
0
0
1
6
0
0
0
0
6
0
0
0
0
3
6
6
4
1
0
6
6
3
0
3
0
0
0
5
0
0
0
0
0
0
6
0
5
3
1
0
0
1
0
0
3
0
6
6
0
6
4
0
1
0
0
0
6
0
0
1
1
0
0
0
0
6
6
3
0
4
1
4
6
0
0
3
0
0
6
1
0
6
0
3
0
5
3
1
2
0
6
0
6
4
0
0
0
0
5
0
0
0
1
1
5
3
0
6
5
0
0
6
6
4
6
0
5
0
4
6
2
0
6
0
6
3
0
2
1
3
0
1
2
3
0
0
0
0
0
6
4
0
0
3
0
1
6
0
0
0
6
6
6
3
6
0
1
1
1
0
0
3
0
0
2
1
0
0
0
5
3
0
6
1
1
0
0
2
0
1
6
3
4
6
1
0
0
2
0
0
0
3
6
0
6
0
0
0
1
6
0
0
0
6
0
6
0
6
0
4
0
1
3
0
0
0
1
3
0
0
0
1
0
6
6
0
0
0
0
5
2
1
6
3
1
0
0
0
6
2
1
0
0
4
4
0
0
0
1
0
0
0
3
0
5
0
0
0
3
0
0
0
6
6
4
3
2
4
0
4
6
6
0
2
0
0
3
0
6
0
3
0
6
0
0
1
0
2
1
0
6
3
0
0
0
6
0
0
6
6
6
0
1
6
3
6
0
6
0
4
0
6
6
0
0
0
5
0
3
4
0
0
0
6
6
6
0
6
6
0
2
0
4
0
0
2
0
0
1
6
0
6
0
1
0
4
0
5
1
0
0
2
4
6
0
0
1
1
6
0
4
1
6
2
0
4
0
0
6
1
6
3
1
0
0
1
6
5
6
6
6
1
2
0
0
1
0
0
3
4
6
0
0
5
3
1
6
0
0
6
4
0
4
4
0
1
0
0
0
6
6
0
0
3
1
0
0
1
4
6
0
6
0
3
1
0
1
1
0
0
0
1
2
0
1
6
0
4
0
0
1
0
4
6
2
3
0
0
0
0
0
0
1
0
0
0
6
0
0
1
0
0
6
6
1
6
6
3
0
0
1
1
0
0
0
0
0
0
0
6
6
2
0
0
3
0
0
6
0
6
0
6
0
0
1
2
6
4
0
2
2
6
1
1
0
3
3
3
1
1
0
6
3
1
4
2
1
0
6
0
0
1
1
6
0
6
0
4
0
6
1
0
0
0
0
6
0
4
1
0
0
6
6
1
0
0
0
0
0
0
5
0
0
0
6
6
1
5
0
0
2
6
3
0
6
0
0
0
3
0
6
6
0
0
4
0
1
0
0
3
0
5
6
0
1
4
4
1
5
4
0
1
2
6
3
1
2
2
0
6
0
0
0
0
3
5
3
0
0
6
1
6
0
4
0
1
0
0
2
0
0
4
0
2
0
0
6
1
0
0
5
0
4
1
6
3
0
3
6
0
4
2
0
0
1
2
0
0
0
0
4
6
2
6
0
0
6
3
2
6
0
0
0
6
0
0
2
6
0
1
0
3
6
0
0
0
0
0
0
1
2
0
6
5
0
0
0
6
5
0
4
0
3
4
1
6
0
0
0
0
0
0
6
2
0
6
3
0
0
0
1
4
1
2
0
0
0
0
0
0
1
0
0
0
0
1
0
0
2
0
6
0
6
4
3
0
6
0
0
0
1
4
0
3
0
1
0
0
0
2
2
0
0
0
1
1
0
0
3
0
0
4
0
1
0
0
1
0
0
0
3
4
4
6
0
1
0
0
0
0
2
0
0
5
0
1
0
1
1
0
0
6
6
4
0
0
6
1
0
0
5
0
0
2
6
6
6
0
0
0
4
6
3
0
0
0
3
0
0
6
1
0
0
6
0
6
1
0
0
0
0
0
0
0
0
0
0
0
3
0
1
6
0
0
0
1
2
0
0
0
1
0
0
0
0
0
0
3
4
1
6
0
0
0
3
0
6
0
0
0
0
4
6
6
4
0
4
0
3
0
0
2
0
4
0
2
0
0
0
0
0
1
0
2
4
6
6
1
0
0
0
0
6
3
0
3
5
0
0
0
1
6
4
0
0
0
0
0
0
0
0
0
4
2
1
6
6
6
2
0
0
0
3
4
4
0
4
1
5
0
0
6
3
1
0
4
1
6
6
6
0
6
0
4
4
0
0
2
3
3
1
0
0
0
1
0
4
0
0
0
6
0
1
0
6
0
6
6
6
6
0
0
0
0
6
4
0
0
0
4
0
1
0
6
1
0
6
0
5
4
1
0
6
0
0
0
0
0
4
0
0
3
0
1
0
1
0
6
1
0
0
0
6
0
0
0
5
6
0
0
5
5
6
0
6
0
0
0
6
0
2
1
4
0
6
2
4
0
0
6
6
6
3
0
0
0
0
5
0
0
0
4
0
3
3
0
2
6
2
6
0
0
0
3
1
0
6
0
0
3
0
6
0
6
0
0
0
3
0
5
0
6
0
5
0
6
0
0
0
0
0
6
4
0
0
0
6
0
0
0
0
6
0
5
4
6
5
0
0
5
6
0
6
0
0
3
0
1
0
0
0
6
0
0
0
3
0
1
3
2
4
0
0
0
1
0
0
0
2
0
1
0
6
0
4
0
0
1
0
0
0
1
0
5
0
6
3
0
0
6
6
0
0
0
6
4
0
0
0
6
6
0
6
0
1
0
1
0
0
6
4
6
4
6
4
6
1
6
0
1
1
4
3
5
1
0
0
0
2
4
4
0
0
1
0
5
6
1
3
6
6
0
6
0
0
6
5
6
1
0
1
6
2
3
4
1
1
6
6
0
0
0
2
6
0
6
5
0
0
0
1
2
0
5
0
0
4
4
0
0
1
0
2
0
0
0
6
0
0
0
0
0
0
0
6
0
6
1
2
0
0
6
6
5
1
0
0
0
6
6
1
4
6
6
0
0
0
0
0
1
6
4
3
0
0
0
0
0
0
0
0
0
6
0
6
0
0
6
0
6
0
0
0
3
0
6
0
0
6
0
0
3
4
6
1
1
4
6
1
1
6
6
0
3
0
0
6
6
1
4
0
0
0
3
0
3
4
6
3
4
0
0
6
0
0
4
0
0
0
1
0
6
6
0
5
6
0
6
6
6
0
6
0
0
4
0
0
0
0
0
0
4
0
4
1
1
0
2
0
4
0
1
0
3
1
4
0
0
3
0
0
0
6
4
0
6
4
0
0
1
0
0
0
0
6
1
0
1
4
6
6
5
6
5
1
0
0
0
3
0
4
0
0
2
0
6
6
1
1
0
6
2
6
1
4
6
0
6
1
0
6
4
0
0
0
0
3
0
6
6
0
0
0
0
6
6
2
0
1
0
0
0
0
4
0
3
3
0
4
3
0
6
6
0
0
0
0
4
0
0
6
6
2
6
6
1
0
1
0
0
0
6
4
6
4
0
6
0
6
0
0
3
1
2
0
1
1
6
1
4
6
0
0
1
0
4
1
0
3
1
0
0
0
2
0
0
5
0
3
3
6
0
4
0
0
3
1
5
0
1
0
0
3
0
4
3
1
0
6
0
2
3
0
4
4
3
0
0
0
0
2
0
0
4
1
5
6
6
0
0
1
2
0
2
0
0
1
5
1
0
1
4
0
0
0
6
0
6
2
0
0
6
0
0
0
6
0
0
0
0
0
0
1
0
0
0
0
1
0
5
6
0
1
3
1
6
0
6
0
0
6
6
0
0
6
0
2
2
1
0
0
0
1
4
0
1
3
0
6
3
1
0
1
3
6
0
0
0
6
0
1
1
0
0
0
0
0
6
0
6
6
0
0
0
0
0
0
6
6
4
6
0
6
0
0
0
0
1
0
0
0
2
0
4
0
0
0
0
3
0
0
6
3
3
0
0
0
0
5
0
5
6
0
6
1
2
0
0
1
1
6
3
2
1
5
0
1
2
0
0
0
4
2
2
4
6
1
2
0
0
0
0
2
0
4
1
0
0
0
6
0
0
1
6
0
0
0
0
0
4
2
6
0
0
6
6
0
0
1
0
0
0
0
1
0
0
1
0
0
6
5
0
5
3
3
2
4
1
3
0
6
0
1
0
6
0
3
4
0
0
0
0
0
6
0
0
0
3
1
5
0
0
0
6
4
1
0
4
4
0
0
0
5
6
3
3
6
0
2
4
0
3
0
6
0
6
0
0
6
0
1
4
6
0
0
3
0
0
0
0
2
6
6
6
4
1
0
4
0
0
0
4
6
5
1
3
0
1
0
5
0
0
6
0
0
4
0
0
6
3
4
6
0
1
3
5
0
3
1
6
0
0
0
5
1
0
1
0
0
6
0
1
1
0
1
0
0
0
0
0
0
0
0
0
0
0
6
6
4
6
3
3
6
6
4
2
6
1
0
0
6
4
0
4
6
1
0
6
1
6
0
1
0
0
2
0
6
6
6
0
3
6
0
0
0
0
0
0
0
3
1
6
1
6
0
0
4
6
0
0
6
3
3
6
0
0
6
0
1
3
6
0
2
0
1
6
2
4
0
6
0
0
0
0
0
6
0
0
4
1
0
0
0
5
0
4
0
0
0
0
0
1
4
2
0
2
5
0
0
6
6
0
6
0
1
0
2
0
6
1
0
0
4
5
0
6
6
2
4
4
6
0
6
6
6
6
6
1
0
0
2
0
0
0
0
4
0
6
1
3
6
4
4
6
4
4
3
0
6
6
0
0
0
6
0
0
2
0
0
4
0
2
1
4
0
0
0
0
0
1
0
0
6
1
2
2
1
0
0
0
6
0
0
0
1
6
0
0
0
0
0
0
0
0
0
1
4
2
0
1
0
0
4
3
0
0
6
0
0
0
0
1
6
6
6
1
0
0
0
0
1
6
0
0
0
0
2
4
0
0
0
0
0
2
1
6
5
4
5
6
1
0
0
1
6
6
0
0
2
1
0
0
6
0
6
0
0
0
0
6
4
0
6
0
2
0
0
0
4
6
3
3
0
0
3
0
6
0
6
6
1
0
0
1
0
0
4
6
6
0
1
6
6
3
0
2
1
0
1
0
0
0
0
0
1
6
6
0
0
6
0
5
0
0
1
0
1
0
0
0
5
2
0
0
0
4
0
6
0
0
1
1
4
0
0
4
0
0
0
0
6
1
0
1
1
0
0
5
6
0
0
1
1
3
0
2
0
1
0
2
3
0
1
0
2
0
0
0
0
6
5
3
0
6
5
6
0
1
0
6
0
3
3
0
3
0
1
6
0
5
0
0
0
0
1
5
0
0
3
1
1
0
2
0
4
0
1
0
0
4
0
3
2
0
4
6
3
6
0
6
4
3
0
0
0
0
4
6
1
4
3
4
6
3
0
6
3
0
0
6
1
6
0
0
1
0
0
1
6
1
4
1
0
0
6
0
6
1
5
4
0
0
1
0
0
3
6
0
3
0
0
6
0
0
1
6
6
3
0
1
0
0
1
0
1
0
6
0
1
0
2
6
4
0
0
0
0
0
0
6
0
6
0
1
4
3
6
3
0
2
1
2
4
1
1
3
3
0
0
0
0
0
4
3
3
6
0
2
0
0
4
0
6
5
0
0
6
0
0
4
0
0
3
0
1
0
5
0
5
3
2
6
4
4
3
4
0
6
0
0
0
1
1
3
1
6
0
0
0
1
4
0
0
4
1
0
6
6
0
0
0
2
1
0
0
0
0
3
6
6
1
6
0
6
3
0
6
0
0
6
0
6
4
0
0
1
0
2
0
1
0
2
1
0
0
0
4
0
0
0
1
0
6
0
0
0
6
0
0
0
4
1
1
3
2
0
3
0
6
0
0
0
0
6
0
0
2
1
6
3
4
0
1
6
0
1
0
0
5
4
0
1
0
4
1
3
0
0
0
3
0
0
1
0
3
0
2
6
0
3
0
0
0
4
0
6
3
0
6
6
6
0
6
0
0
1
4
3
4
0
0
6
2
6
0
4
4
2
0
3
0
1
0
6
0
2
0
0
0
0
0
0
0
0
0
6
1
0
0
0
4
3
6
3
3
6
5
0
2
4
6
4
0
0
0
0
0
0
6
6
1
0
6
1
6
1
0
0
0
0
2
6
0
0
4
0
0
0
0
0
0
4
0
0
0
0
5
6
3
0
3
6
0
1
0
0
4
0
0
1
1
1
5
0
6
2
0
0
0
0
2
0
0
6
0
4
0
0
0
0
0
2
1
1
0
6
1
6
0
0
6
0
0
0
6
6
6
3
0
0
0
6
6
0
1
0
1
2
4
0
6
4
6
1
0
0
0
0
6
6
2
0
3
4
1
6
0
4
1
0
4
3
0
6
2
3
2
6
2
2
6
6
4
0
0
0
0
4
3
0
6
4
0
3
0
1
0
5
2
0
0
0
1
0
6
0
0
1
5
0
6
0
0
4
0
0
6
5
0
4
4
0
0
6
6
0
4
0
6
4
0
0
2
4
4
0
0
3
1
0
0
0
0
0
4
5
5
0
0
1
0
0
1
0
0
0
4
0
1
2
3
0
4
6
6
6
0
1
0
0
0
0
6
1
5
6
0
2
0
2
3
6
1
0
6
1
0
6
6
0
0
1
0
0
0
6
1
3
1
1
1
1
4
0
6
6
0
6
0
0
0
0
4
1
6
0
0
0
6
0
2
3
0
5
3
0
6
6
0
0
0
0
6
2
0
1
5
3
4
6
0
0
0
6
0
0
0
0
3
0
6
0
4
2
0
6
4
0
1
0
1
0
4
1
4
0
0
0
0
6
2
6
1
6
2
0
1
2
6
0
0
4
4
6
6
6
4
0
0
0
6
0
4
1
6
0
4
1
0
1
1
1
1
0
6
6
1
6
6
0
1
3
0
0
0
0
6
0
0
6
1
1
6
4
6
6
6
6
4
0
1
0
4
6
1
0
0
0
0
0
6
0
0
0
1
6
4
0
0
0
0
1
0
6
0
0
6
0
6
0
3
0
0
1
0
1
4
1
1
6
4
1
0
0
1
1
6
5
4
0
4
4
4
0
6
0
6
6
0
0
0
6
1
6
0
0
0
0
0
0
6
0
4
1
0
0
2
3
0
3
0
0
1
3
3
4
6
0
0
0
4
6
2
4
6
6
0
1
2
0
5
6
0
0
0
5
5
6
3
6
0
6
6
0
0
0
0
1
0
6
4
3
4
0
0
0
6
1
6
1
0
0
0
2
0
0
0
3
0
0
0
0
6
6
0
0
0
0
2
0
6
2
0
6
0
6
0
3
3
0
0
4
4
1
2
0
6
3
0
0
4
3
6
6
0
4
0
4
4
0
0
0
6
0
6
0
1
6
0
0
0
0
0
0
2
0
6
1
6
0
0
1
6
1
1
1
3
1
6
0
6
6
0
0
0
6
4
4
4
0
3
5
0
0
1
1
0
0
1
3
0
0
1
0
0
6
0
0
5
2
1
6
0
0
4
0
6
4
6
1
0
0
4
0
6
0
0
0
0
0
0
0
2
4
1
5
0
0
2
0
0
6
1
0
0
0
2
0
0
0
0
0
0
0
0
0
0
6
0
0
0
0
3
6
0
0
0
1
0
2
0
0
0
1
0
0
6
6
0
0
0
0
2
0
0
0
3
0
6
5
4
6
1
0
0
0
0
0
0
0
0
3
5
3
3
0
0
0
0
0
3
0
4
3
0
0
6
0
4
6
0
4
0
0
0
4
0
6
3
0
3
4
5
6
2
0
2
0
4
1
0
3
6
0
6
6
0
1
3
3
3
0
0
0
0
6
0
6
2
1
4
1
0
0
0
1
0
0
4
6
0
1
0
6
1
2
6
6
0
6
2
3
6
6
0
0
6
0
1
6
3
0
4
6
0
4
0
6
0
0
0
0
1
4
0
2
1
0
0
6
6
0
0
0
6
1
0
0
0
0
3
1
0
3
1
0
0
3
0
3
6
3
3
0
0
0
3
4
6
0
3
0
0
4
6
6
0
5
0
4
0
2
1
0
0
6
3
3
1
0
0
4
6
0
0
0
0
0
0
6
6
3
4
0
0
6
1
0
3
0
0
4
0
1
2
6
0
0
0
6
6
6
0
0
6
2
6
0
0
6
0
6
0
6
6
0
2
0
1
6
1
1
6
3
4
1
0
0
0
0
0
1
5
1
0
0
0
5
0
0
6
0
2
0
6
0
6
0
0
5
0
0
0
0
4
0
0
6
5
0
6
6
6
2
0
0
0
0
0
4
4
3
6
4
6
1
0
0
6
0
0
0
0
4
4
0
0
0
0
6
2
5
0
6
0
6
1
0
6
0
4
3
0
1
6
0
6
0
0
4
0
0
4
6
3
0
2
0
6
0
6
3
0
6
0
0
0
6
0
6
3
1
3
0
0
1
6
0
0
0
0
3
0
5
0
1
1
0
4
0
0
0
1
0
0
4
6
6
0
0
1
0
2
6
2
3
6
1
0
6
1
0
0
0
6
6
6
2
3
4
2
3
0
4
0
0
3
0
0
2
6
0
3
2
5
6
3
6
6
0
6
0
3
1
0
0
5
0
0
6
0
6
6
0
6
6
1
4
0
0
0
0
3
1
0
6
1
0
0
4
6
0
3
0
3
6
3
6
1
1
3
0
4
0
0
0
6
0
4
0
6
0
0
1
4
0
0
0
0
0
0
3
4
4
0
1
0
4
0
2
0
0
0
1
6
0
0
0
4
6
6
0
0
1
0
2
0
0
0
0
0
1
0
0
2
5
2
0
3
6
0
0
0
1
6
6
0
4
4
0
0
0
0
6
0
0
0
6
0
1
6
0
0
5
0
4
3
0
0
5
0
4
0
0
1
3
4
4
1
3
6
0
6
0
6
1
6
0
3
1
6
0
3
6
4
0
0
0
6
0
6
4
0
3
0
0
3
6
6
3
6
1
0
0
0
0
6
6
2
4
0
4
0
0
6
0
0
6
0
0
0
0
0
1
3
6
0
3
6
4
4
3
0
6
0
3
0
4
0
0
0
1
5
6
0
6
0
3
6
0
1
1
0
6
0
0
0
5
4
6
6
0
5
0
0
1
1
0
0
0
0
0
0
5
1
4
6
0
0
4
0
0
1
0
0
0
1
0
0
2
3
0
4
0
1
6
0
0
3
3
1
0
6
0
6
6
0
0
0
6
0
0
0
4
1
0
0
0
0
1
0
3
6
6
3
5
0
3
6
0
0
1
6
0
6
6
4
0
2
0
5
0
4
0
5
0
1
0
3
6
0
1
0
0
6
0
0
0
0
3
6
0
0
0
3
1
3
1
0
6
1
0
3
0
0
6
1
3
6
0
6
4
0
0
3
1
0
6
0
5
1
3
0
0
6
0
1
2
0
0
0
0
0
6
3
5
1
0
0
0
6
0
0
1
0
6
0
0
0
0
6
0
4
0
1
0
6
6
1
0
6
6
0
0
6
6
0
6
0
2
3
0
1
0
0
0
0
0
0
2
1
0
0
0
0
6
6
1
6
0
6
5
6
1
6
0
6
4
6
6
0
5
3
3
4
2
3
0
0
6
0
0
0
1
0
1
4
1
0
0
0
0
1
1
4
0
0
6
0
4
6
0
0
1
3
0
1
4
6
0
0
0
6
1
0
6
5
0
0
6
0
6
6
0
0
0
6
1
6
0
0
2
5
6
0
3
5
1
1
3
0
1
4
0
0
6
0
6
1
6
6
0
0
4
1
3
0
0
6
6
0
6
0
0
0
2
6
0
0
6
1
0
0
6
0
0
3
1
6
4
6
6
0
6
3
0
4
0
0
5
1
6
5
2
0
0
0
6
0
0
6
5
0
6
0
0
6
0
0
0
0
2
1
6
0
0
0
0
0
6
5
0
0
0
0
0
1
0
4
3
0
4
1
2
6
4
1
6
1
0
4
0
6
0
0
1
1
4
3
6
0
0
3
3
0
3
0
0
3
1
2
6
6
0
0
5
2
6
0
1
0
0
0
0
1
0
6
0
1
0
0
6
3
0
2
0
0
0
3
5
0
1
2
0
0
3
2
6
2
6
0
6
0
0
1
4
0
1
1
0
3
0
0
0
1
4
0
0
0
0
0
2
2
6
1
0
2
0
0
2
0
4
0
0
6
4
6
6
0
6
4
1
0
0
0
6
4
0
0
0
0
0
0
1
2
0
0
1
0
4
5
0
6
3
0
6
2
0
1
1
0
0
6
0
0
2
6
1
5
6
4
0
0
3
0
6
6
6
1
4
0
0
0
4
0
0
3
2
0
6
0
0
4
6
6
4
0
3
4
4
5
1
6
6
3
6
0
0
0
0
4
4
0
0
1
0
0
1
5
0
0
2
0
5
6
2
3
0
2
0
6
0
0
6
0
3
5
6
0
6
0
1
4
6
0
0
0
0
0
0
1
3
3
0
0
3
0
6
1
1
6
3
3
1
1
4
6
0
0
0
4
0
6
6
1
0
0
6
6
1
0
0
6
4
1
4
0
2
0
3
6
0
0
4
3
0
6
0
1
1
0
0
0
0
0
0
0
3
4
0
3
4
0
0
0
3
1
0
0
5
0
2
0
0
0
6
5
0
0
2
0
6
0
0
5
4
0
4
0
0
1
6
1
0
0
6
0
4
0
0
1
0
3
0
0
6
0
0
0
6
5
3
1
2
0
6
0
0
6
0
0
1
0
0
1
0
6
6
0
0
0
4
0
0
0
2
0
1
0
0
6
1
0
0
6
4
0
1
6
4
0
4
1
6
0
0
0
4
6
1
1
1
5
4
0
0
0
0
1
0
6
0
0
0
6
0
4
4
6
2
0
0
4
0
0
0
4
6
1
0
2
6
6
0
2
0
0
1
1
5
0
4
0
1
0
1
0
0
0
0
0
0
4
2
0
0
4
5
0
4
0
1
0
0
6
0
6
0
0
1
6
6
5
0
1
0
1
0
0
4
2
3
0
0
1
0
0
1
2
0
6
4
6
0
3
6
1
1
4
0
0
6
0
6
0
6
4
1
4
0
4
0
4
0
0
0
1
3
0
1
6
6
5
0
0
0
0
0
6
0
4
6
1
0
6
0
6
0
0
0
0
1
0
0
0
2
6
0
5
6
0
6
0
0
0
3
0
4
0
0
2
6
0
0
0
0
6
6
0
4
6
3
1
0
0
0
6
1
4
0
6
0
6
0
0
0
0
0
1
0
0
0
0
3
1
0
6
2
6
0
0
0
0
0
0
0
6
0
3
5
3
0
0
0
6
0
0
6
0
0
1
6
1
6
1
0
0
0
0
3
0
5
5
0
0
0
4
1
0
0
0
0
0
0
6
4
0
0
0
0
6
0
0
4
0
0
6
0
3
3
0
6
6
0
0
6
3
6
6
0
6
6
6
6
0
6
0
1
0
2
1
0
0
6
3
5
6
5
1
0
4
0
0
0
0
0
6
6
0
2
6
0
3
0
0
3
4
5
0
5
0
1
0
3
0
1
6
1
1
1
4
6
6
0
1
0
6
2
0
6
0
4
0
6
3
0
0
1
3
4
0
0
0
0
0
3
4
6
0
0
6
3
5
6
6
0
0
4
0
0
4
4
0
4
3
0
0
1
1
1
1
0
0
0
3
1
1
6
6
0
3
6
3
1
0
0
0
6
0
1
0
3
6
0
1
3
3
1
4
0
0
0
0
1
1
0
6
2
6
6
6
0
0
0
0
0
0
5
1
4
0
0
5
0
1
4
4
6
0
0
6
0
0
0
6
0
0
0
0
6
0
0
6
4
0
6
6
1
1
6
0
0
0
6
6
0
6
0
5
1
4
2
6
3
2
0
6
4
0
1
1
0
5
4
6
0
0
6
1
4
0
6
0
2
1
3
1
5
0
0
0
3
0
0
0
0
0
0
5
4
0
0
0
6
0
6
4
0
3
4
0
0
1
0
3
6
3
1
1
3
0
3
0
6
0
0
0
6
4
4
2
0
0
2
0
3
6
6
1
1
1
1
0
2
0
6
4
4
0
0
0
0
6
6
2
0
0
0
4
0
3
0
5
0
0
3
1
6
1
0
4
0
1
3
0
1
0
0
6
1
6
2
6
0
0
4
3
2
6
0
0
0
4
3
0
0
0
5
1
1
0
6
6
0
4
2
0
0
0
0
0
0
0
6
0
0
1
6
0
0
3
0
0
0
4
0
3
6
6
2
4
0
4
6
0
0
1
0
6
0
1
0
1
3
0
0
2
0
5
3
0
0
6
0
4
4
6
1
0
0
4
4
1
0
0
0
0
0
6
6
0
0
0
6
3
4
0
0
4
1
3
0
4
0
1
6
0
1
4
4
0
0
3
0
0
0
0
0
0
2
0
1
2
1
0
0
6
6
3
6
0
0
6
0
6
6
2
0
1
0
0
0
0
0
0
0
0
6
0
0
3
2
2
6
0
0
0
6
0
2
0
0
6
0
0
6
0
1
0
6
6
3
0
3
0
1
0
0
3
1
0
1
0
0
4
0
0
4
0
1
6
0
6
0
1
0
6
0
3
6
0
0
3
6
0
2
1
3
6
0
4
0
1
0
2
0
6
6
1
0
0
6
3
0
1
2
6
0
0
4
0
1
6
3
5
1
0
0
0
0
0
4
0
0
4
0
1
0
0
0
0
6
3
0
2
4
0
0
0
0
6
0
0
6
0
1
0
2
0
5
6
0
5
6
1
0
6
0
0
0
2
3
4
6
0
0
0
0
0
2
0
3
0
6
0
5
1
1
0
0
1
5
0
6
0
1
3
0
6
1
0
0
1
0
3
3
0
6
6
6
5
6
2
2
4
6
4
0
6
0
0
6
6
0
6
0
0
6
0
0
3
3
1
0
0
0
0
0
6
0
5
6
4
3
0
1
2
6
0
4
3
0
3
0
0
1
4
0
0
0
0
6
6
1
0
0
5
6
3
0
6
0
4
4
3
0
0
1
2
1
5
0
0
0
0
3
0
0
0
0
0
6
6
6
3
0
0
6
0
0
6
6
6
0
1
1
0
0
2
6
4
3
0
1
2
2
4
3
0
2
0
4
0
2
0
1
2
1
0
6
0
3
0
2
0
3
0
5
0
0
0
1
6
0
3
0
5
0
0
6
6
2
3
2
0
4
0
0
6
0
6
6
0
0
0
0
4
1
0
6
0
6
0
3
0
0
0
0
4
6
0
0
3
5
6
4
6
6
0
6
6
1
4
2
0
6
0
1
4
1
0
4
0
0
0
2
0
6
0
0
3
0
3
6
1
0
0
0
6
1
1
0
2
0
0
0
0
0
4
6
0
6
0
0
0
3
0
4
0
0
0
0
0
6
0
0
2
1
5
0
6
6
1
0
6
0
0
2
2
0
6
1
6
0
5
2
0
3
0
5
4
0
1
6
1
6
6
0
3
0
0
0
0
1
0
5
2
0
3
0
0
0
0
0
0
4
6
6
0
0
0
0
3
0
0
6
5
0
6
0
6
0
4
4
6
4
4
2
0
0
6
3
6
6
0
1
5
6
0
0
1
0
6
6
0
2
6
4
0
1
6
4
0
1
1
0
6
0
0
5
1
6
0
6
0
0
3
3
6
0
3
1
6
0
0
0
3
0
6
0
0
0
6
0
4
1
6
6
0
4
3
0
3
0
1
6
0
0
2
6
0
0
6
0
4
6
0
0
6
5
0
6
0
0
0
0
0
6
0
0
0
4
1
4
0
3
0
0
1
1
0
0
6
4
0
0
1
1
4
0
3
1
6
3
5
0
1
6
0
0
4
2
1
1
0
0
0
1
0
6
1
0
0
0
1
4
0
0
0
6
0
6
6
6
3
6
0
3
0
0
0
2
0
3
0
0
3
1
0
0
6
6
6
0
6
6
1
0
3
2
6
1
4
0
3
0
0
6
2
4
2
0
3
6
0
6
4
5
0
0
1
6
0
0
1
0
3
4
4
1
6
1
0
5
4
0
1
4
3
5
6
1
4
6
6
0
6
1
0
1
1
0
6
0
6
0
0
6
0
6
4
6
4
6
3
0
0
1
1
2
0
3
0
2
1
6
6
1
1
4
6
0
4
0
6
1
5
6
0
6
4
6
0
0
1
3
0
0
3
0
6
1
3
1
0
4
6
2
0
3
0
0
0
0
2
5
0
6
1
0
6
0
4
6
3
4
1
1
5
1
0
3
0
0
0
6
1
3
2
0
6
0
0
1
0
6
4
0
1
6
1
6
0
4
2
6
6
6
6
0
0
0
0
0
0
0
1
1
0
4
0
0
4
0
0
6
6
4
0
6
0
6
0
2
1
6
6
0
0
2
0
0
6
4
3
6
0
4
1
3
0
3
0
0
0
2
0
2
4
1
0
0
2
4
0
0
0
1
0
6
0
1
1
0
4
1
3
3
0
3
4
5
2
0
5
0
1
1
2
2
3
3
0
0
0
0
5
0
3
0
0
0
6
0
0
5
0
0
0
0
0
0
0
1
4
0
4
4
0
6
1
0
0
3
0
1
0
0
3
0
6
0
2
3
6
2
0
0
6
3
0
6
0
0
0
1
0
6
0
0
0
0
3
6
0
0
4
4
1
6
0
1
6
0
6
6
0
2
0
6
5
6
0
2
0
4
3
0
1
0
0
0
6
0
0
0
0
2
0
0
0
6
0
0
4
0
0
4
0
0
0
0
0
0
6
0
6
1
0
0
0
6
5
6
0
6
4
0
0
5
3
6
6
6
6
0
0
0
0
0
0
6
0
6
0
0
6
5
0
1
6
1
0
0
4
2
0
6
0
6
0
0
3
0
6
0
0
0
3
4
0
0
0
0
0
2
3
0
0
0
4
3
5
4
0
0
1
0
0
0
6
0
4
0
6
3
0
4
6
0
0
6
5
1
6
2
6
1
0
0
0
0
4
0
0
0
4
0
5
0
6
6
1
2
3
0
0
0
6
0
0
4
0
6
0
1
6
0
0
1
6
3
6
2
0
0
2
0
3
0
0
6
0
6
5
4
0
6
0
6
0
6
6
0
0
0
0
1
0
6
1
2
0
0
0
3
6
1
0
6
0
0
6
6
0
0
4
4
6
1
4
0
1
6
6
2
0
0
0
4
0
1
6
0
1
5
6
6
6
0
0
3
6
2
3
0
0
0
0
0
0
0
1
0
2
0
6
6
0
5
0
4
6
6
0
0
4
0
0
0
0
0
0
6
0
3
0
4
0
0
3
3
6
4
3
5
6
4
0
0
0
6
0
0
0
2
0
2
6
0
6
0
6
6
0
0
3
0
0
5
0
1
0
1
6
0
6
0
0
0
0
0
3
0
6
0
0
6
0
1
6
6
0
0
6
6
0
3
1
0
0
6
0
0
0
4
0
5
4
2
1
0
3
0
0
6
0
0
0
0
3
0
6
0
6
0
0
6
1
0
6
6
5
4
1
1
1
0
3
0
0
6
0
0
1
4
0
0
6
0
0
0
3
0
0
6
6
0
1
1
1
0
3
0
0
6
1
1
5
6
2
1
5
6
6
0
5
0
0
2
2
4
3
1
0
6
0
0
0
0
6
6
1
0
3
0
1
6
0
4
0
1
0
3
5
2
6
4
0
0
2
6
0
0
1
4
0
6
0
0
6
4
0
0
4
0
6
0
0
2
6
0
4
0
0
0
0
0
0
0
3
0
6
1
0
0
0
0
4
0
0
0
3
0
6
1
0
0
0
3
5
0
1
6
0
2
0
0
6
6
0
0
0
3
3
3
0
2
3
3
3
0
4
3
6
1
1
0
0
3
0
0
0
0
0
0
0
0
0
4
6
6
0
0
6
6
1
0
6
2
6
3
2
1
6
2
1
1
1
4
0
0
2
0
6
3
6
0
2
0
0
0
6
0
0
0
1
3
6
0
0
4
2
0
0
1
0
0
1
0
0
6
0
0
4
0
4
4
3
6
5
0
2
0
0
0
0
2
6
6
2
0
0
6
1
0
1
6
1
3
0
0
4
6
4
0
5
2
0
1
0
3
0
0
0
6
0
0
0
0
0
6
3
2
1
0
6
0
0
0
0
0
0
0
0
0
5
0
0
0
6
2
0
0
6
6
0
4
6
0
1
3
0
1
3
3
0
0
0
1
1
3
1
6
2
1
0
6
0
6
0
6
0
0
0
0
3
4
2
6
0
4
6
4
0
5
6
0
6
5
1
0
0
0
6
0
1
0
0
1
0
0
5
0
0
0
0
4
6
0
1
6
3
1
0
0
4
6
0
0
0
0
0
4
0
0
0
6
6
4
0
2
3
3
6
6
0
3
0
3
3
0
0
0
0
1
4
0
3
0
4
0
6
6
6
0
0
6
6
1
0
0
1
0
6
0
6
4
6
6
0
0
0
2
4
2
0
0
0
2
0
2
0
4
4
5
0
6
6
0
6
4
0
0
0
0
0
0
1
0
0
0
0
2
4
0
6
4
6
6
0
3
6
4
4
0
0
6
6
6
0
6
1
0
0
6
0
0
4
0
6
6
0
3
1
0
0
0
3
0
0
0
0
0
0
0
0
0
0
0
6
3
0
0
0
0
4
0
3
0
6
0
4
3
0
0
3
1
2
0
0
1
6
0
4
0
0
0
0
0
0
6
3
6
1
6
1
2
0
0
6
2
0
4
4
0
0
0
0
1
0
0
0
0
3
1
4
0
0
3
0
0
0
0
4
0
0
4
1
0
6
1
0
1
5
6
0
1
0
0
0
1
0
0
6
0
0
6
0
0
6
1
0
0
6
4
1
5
1
6
0
3
6
0
1
6
5
0
5
0
0
1
0
0
6
3
4
3
0
5
1
0
0
2
0
6
6
0
0
6
6
5
6
3
4
6
6
0
2
0
1
6
0
0
1
5
5
6
0
2
0
3
0
6
6
6
3
0
0
0
6
4
6
5
1
0
2
0
0
0
0
6
0
0
0
3
0
6
6
0
2
4
0
4
0
3
4
1
0
1
0
6
0
6
0
6
3
5
1
6
6
4
0
0
0
6
0
0
6
0
3
3
2
0
2
0
6
4
6
1
6
4
0
5
0
4
0
6
6
0
0
0
0
3
0
4
6
0
0
6
1
0
0
0
4
0
0
0
0
6
2
0
6
1
6
0
0
6
5
3
6
0
0
0
0
0
6
2
6
0
5
0
1
0
0
0
5
0
4
1
5
1
2
6
0
4
4
2
4
0
0
1
6
1
0
0
4
0
0
0
2
0
4
5
5
1
6
6
1
1
0
6
0
1
6
2
6
1
3
5
6
0
0
0
0
1
4
2
0
0
0
6
1
0
0
6
6
0
0
0
5
6
6
6
0
0
3
0
3
3
0
4
0
0
6
6
6
6
0
6
0
0
3
6
3
0
0
0
0
0
0
0
1
6
0
0
6
0
6
0
3
2
5
0
4
3
3
0
0
3
0
1
2
6
6
2
1
6
0
5
4
0
0
0
0
6
6
0
0
0
3
0
0
0
0
0
3
0
6
0
1
1
1
4
0
6
0
1
0
5
5
0
6
0
4
0
6
0
0
2
6
0
1
0
0
0
0
3
4
6
0
0
1
6
0
3
0
0
6
0
0
2
1
0
6
1
1
0
2
0
0
6
0
1
6
3
5
2
1
0
6
1
6
0
6
0
0
1
0
0
0
1
6
6
3
3
3
6
3
2
0
3
0
0
5
0
0
0
0
3
2
4
0
3
0
3
0
3
6
0
6
6
0
0
0
0
0
6
1
1
4
0
5
0
1
0
1
6
3
0
0
0
5
2
5
0
0
4
0
3
0
6
1
5
0
0
0
0
1
0
2
6
6
4
2
0
1
0
0
0
0
0
4
0
6
4
2
2
3
0
0
4
0
1
6
0
0
6
0
1
0
0
0
6
4
1
6
4
4
1
1
4
3
0
6
1
6
1
6
0
0
1
5
6
1
0
0
0
6
0
0
6
6
6
2
1
3
0
6
0
0
0
0
3
3
1
0
1
6
3
6
0
1
0
0
6
1
0
6
0
6
0
6
0
1
6
0
0
0
1
0
0
3
0
0
0
0
0
1
0
0
0
3
1
0
0
3
0
0
0
0
6
1
1
3
0
6
2
3
6
0
6
4
5
0
0
0
6
0
0
4
5
4
0
0
4
6
0
1
4
0
6
2
1
0
0
0
2
6
0
0
0
3
0
3
2
6
4
0
2
0
1
0
0
0
1
0
0
0
6
0
6
0
0
0
4
0
3
3
2
0
0
0
4
6
0
0
0
4
0
0
0
0
0
0
1
0
0
0
0
5
4
2
0
0
0
3
2
6
0
0
0
2
0
5
1
6
0
0
4
0
0
0
6
4
6
0
1
0
0
4
0
1
0
2
4
0
0
0
2
4
0
6
3
3
5
0
3
0
6
6
6
3
3
0
4
0
0
0
1
6
0
1
4
0
0
6
6
0
1
6
0
6
6
4
6
0
3
1
6
0
0
5
2
0
1
0
0
3
0
0
3
6
0
0
3
0
1
4
0
0
0
1
6
0
0
0
0
3
1
6
6
4
6
0
0
3
0
0
1
2
0
1
0
0
6
0
6
0
6
0
4
0
2
0
1
0
2
2
0
6
1
1
0
0
4
0
3
0
1
6
1
0
0
0
6
0
6
5
0
1
0
6
3
0
0
0
1
0
0
4
0
6
3
0
4
6
5
6
1
0
2
6
0
0
6
0
5
0
6
4
0
0
6
6
2
4
6
4
2
4
4
5
3
6
3
0
1
2
1
0
0
3
0
6
6
3
0
1
0
2
1
0
2
2
6
1
0
6
1
4
0
0
0
0
0
6
0
0
6
3
6
0
4
0
0
0
3
4
0
3
6
2
1
0
0
4
0
0
6
4
0
2
0
4
0
1
0
1
0
2
1
6
0
0
0
6
0
0
0
0
0
2
0
0
6
0
6
0
0
5
6
0
0
0
0
0
6
6
0
0
6
0
0
0
0
0
6
0
0
3
0
6
0
1
6
1
6
6
0
0
0
0
0
6
0
0
0
6
0
4
1
0
5
0
0
6
0
4
4
6
1
0
6
6
6
1
5
0
4
0
0
6
5
0
4
3
0
0
0
6
0
6
0
0
0
5
0
6
0
0
0
0
6
4
3
6
0
1
0
6
0
0
5
0
0
0
0
4
1
3
0
6
1
0
5
6
6
4
0
0
0
6
2
6
4
4
0
3
0
0
6
0
6
6
1
0
0
1
6
6
0
6
0
3
1
1
0
5
3
4
6
3
0
6
0
0
2
6
0
2
0
6
2
4
1
6
0
0
0
0
6
0
1
6
0
0
1
0
6
6
6
0
0
0
0
4
5
0
1
1
0
4
5
0
6
0
0
6
1
0
0
6
4
4
6
0
0
4
6
0
0
0
6
0
0
2
0
2
1
3
6
0
6
0
2
0
3
6
6
0
0
0
0
4
0
0
6
6
0
0
4
0
0
0
0
0
3
0
0
0
0
1
0
5
3
3
0
6
0
6
0
0
6
2
0
1
4
0
0
6
0
6
0
0
0
1
0
0
0
3
3
0
0
0
2
0
0
0
5
0
1
0
1
1
6
6
0
0
0
0
0
1
1
6
0
1
0
0
0
0
2
0
3
1
6
4
0
6
1
6
1
0
0
0
0
0
6
0
0
2
4
0
6
4
6
0
3
0
6
0
3
0
0
0
0
0
1
3
0
5
0
0
5
0
0
0
6
6
0
6
0
0
3
6
0
0
2
0
0
3
1
0
6
3
0
0
6
6
6
6
2
4
0
0
0
0
0
0
0
0
4
0
0
6
0
0
0
6
0
6
2
0
0
1
0
0
0
3
0
1
0
5
6
6
4
6
0
0
4
5
1
3
0
0
2
0
3
6
4
4
0
3
3
0
4
6
6
0
2
0
0
0
0
0
0
6
0
1
0
6
0
2
0
6
0
4
0
1
5
0
6
0
2
0
0
3
0
0
5
6
1
5
0
4
6
5
2
0
0
2
0
0
1
5
6
0
0
0
6
2
3
0
0
0
0
0
0
0
0
0
3
2
2
0
0
0
0
1
0
0
4
4
0
0
0
6
5
4
4
0
4
0
0
3
6
6
0
1
1
0
0
0
0
0
0
1
4
6
1
0
0
0
3
4
1
6
0
0
1
0
6
0
0
0
6
6
0
0
6
0
3
5
0
6
0
0
1
1
2
6
1
3
3
0
6
4
5
0
0
1
3
0
0
6
0
0
0
0
6
0
6
0
0
0
6
0
2
4
6
0
0
0
1
1
0
6
0
0
6
0
0
6
6
2
6
6
6
1
0
0
0
6
0
0
0
0
6
2
1
1
3
6
0
0
0
0
4
6
6
0
0
5
0
6
6
0
0
6
6
3
1
4
2
6
4
0
6
0
3
0
1
0
4
0
1
0
0
2
0
0
0
0
0
3
0
6
1
6
0
0
0
0
6
6
0
0
2
4
3
4
2
0
0
0
4
1
6
1
0
6
0
3
0
0
0
0
6
0
1
5
2
0
0
6
1
5
0
1
0
1
0
0
0
4
6
0
0
3
0
0
4
5
2
0
0
4
0
4
0
4
0
6
2
6
4
0
0
0
2
3
3
4
0
0
0
0
1
0
0
6
0
0
0
0
2
0
0
2
3
0
0
4
1
1
0
0
4
4
6
2
0
0
0
2
0
1
3
0
0
3
0
6
3
6
1
5
6
6
0
1
0
0
0
0
0
0
0
4
0
0
1
6
4
6
0
0
0
0
0
0
1
2
6
0
0
0
6
6
0
0
4
0
0
6
0
0
0
4
4
2
0
0
2
5
1
0
0
0
0
1
4
0
0
6
4
0
0
0
6
0
0
6
3
1
3
1
0
0
0
6
0
0
0
3
0
2
6
2
0
6
5
0
1
6
2
0
0
0
0
1
6
0
1
0
0
0
0
6
6
0
5
2
1
6
6
0
6
1
6
0
0
1
0
0
0
0
6
0
1
4
5
0
0
6
6
5
0
0
3
0
2
1
0
0
4
0
0
4
3
1
1
1
1
1
6
1
0
6
3
3
0
6
6
6
0
0
0
6
3
0
6
0
0
4
0
1
0
0
0
6
1
0
0
2
0
2
0
6
0
6
0
6
6
0
0
0
3
2
0
0
0
0
0
0
1
0
2
0
3
0
3
5
4
0
1
1
0
6
6
4
0
1
1
0
0
0
0
6
0
0
6
0
0
3
0
6
0
0
0
0
1
0
0
3
6
0
0
3
0
0
0
6
0
0
1
0
0
3
4
6
6
0
2
0
3
0
4
4
1
1
1
0
0
1
6
6
0
3
0
6
0
0
4
4
3
0
0
1
0
6
0
0
0
6
4
6
2
0
1
1
0
0
0
1
0
0
0
0
2
6
0
6
6
1
6
0
3
1
0
0
1
3
1
6
1
4
0
6
0
0
6
3
0
0
6
1
0
5
1
6
0
3
0
0
0
6
1
6
0
0
1
6
0
0
3
1
4
5
6
0
0
1
0
0
0
4
0
1
0
1
1
2
6
4
0
0
3
0
3
0
0
4
1
2
6
0
2
3
6
0
0
3
1
6
0
0
0
0
6
6
0
6
3
0
0
3
6
6
0
6
4
0
0
0
0
4
3
0
6
0
0
6
4
1
4
6
0
1
6
5
6
0
0
2
0
0
4
6
6
6
0
6
6
2
0
0
0
4
2
2
0
6
0
0
4
3
6
0
4
0
0
0
0
0
6
0
4
1
1
2
4
0
3
6
6
0
6
0
6
0
0
0
1
6
0
5
0
1
0
0
1
1
6
0
0
2
6
0
6
4
1
0
1
6
1
6
3
6
1
0
1
6
0
0
2
0
4
0
0
1
0
0
2
0
0
0
0
0
0
2
3
0
0
0
3
6
0
0
0
0
4
0
0
6
0
6
6
0
4
0
0
1
1
6
3
3
0
6
5
2
4
0
1
0
0
0
4
6
2
0
6
5
0
1
1
0
1
6
0
6
4
2
6
0
0
1
0
0
4
0
6
0
1
6
6
6
4
6
0
3
0
0
3
5
0
1
0
3
0
1
6
3
0
0
0
0
1
3
6
6
1
0
0
0
4
0
5
0
6
3
0
0
3
1
3
6
1
1
5
0
5
3
3
2
6
0
0
6
6
5
2
0
1
3
0
0
6
6
0
0
0
1
1
3
2
0
0
0
1
0
0
1
6
1
0
0
0
4
3
6
2
2
6
6
0
0
1
0
3
0
0
0
6
5
4
1
0
0
6
6
6
0
6
4
3
0
2
0
3
0
2
0
3
1
6
0
0
0
0
4
4
0
0
0
6
0
5
2
6
0
6
3
0
2
4
1
5
0
0
4
1
0
0
0
6
6
0
0
4
2
0
0
0
2
6
0
6
6
0
0
0
0
4
0
0
6
0
6
6
0
6
0
0
0
6
1
0
0
0
0
0
6
0
0
0
0
1
6
6
0
1
6
1
0
2
6
5
0
0
0
0
0
0
0
0
0
3
4
4
3
6
0
2
6
0
0
0
0
0
1
0
0
5
0
6
0
1
4
6
1
2
2
0
0
3
0
4
0
6
0
0
0
6
6
6
0
0
3
1
0
0
0
0
6
6
3
0
0
0
1
0
0
0
0
0
3
0
5
6
3
0
0
3
0
0
6
0
0
2
1
0
0
1
4
0
0
0
6
0
5
6
2
4
3
4
4
4
0
0
6
4
0
6
6
6
0
2
6
0
0
2
0
0
6
1
0
0
0
0
0
1
0
0
4
0
6
1
0
0
0
0
0
1
3
1
2
0
0
0
6
1
2
0
5
2
1
0
3
0
0
0
0
2
1
5
3
0
0
0
0
6
0
0
6
0
6
2
0
0
4
4
0
5
0
3
0
3
0
6
0
0
0
3
4
0
0
2
4
0
0
0
0
1
0
0
6
0
0
0
0
0
3
0
0
6
0
0
0
0
0
6
6
6
6
0
3
6
0
0
5
0
4
0
0
0
5
6
0
0
0
0
0
0
0
0
1
0
0
0
4
6
3
6
6
0
0
6
0
1
5
0
0
0
6
0
0
6
6
0
0
0
0
3
0
2
0
0
0
1
5
0
6
6
1
0
1
1
0
0
0
6
0
0
0
0
0
0
6
3
0
6
4
0
1
0
0
0
0
0
3
0
5
6
0
4
0
0
6
0
0
0
0
0
1
6
3
0
0
6
0
0
6
0
4
1
6
1
0
6
0
0
4
4
4
2
6
0
0
0
0
1
0
0
0
3
0
0
2
0
6
0
0
0
0
1
0
1
1
0
3
6
0
4
0
1
4
4
6
6
0
0
6
0
5
0
0
1
1
2
0
4
0
4
3
0
0
4
3
6
0
0
0
0
0
6
6
0
1
0
3
3
1
2
6
0
1
0
2
0
3
6
0
0
4
0
3
0
0
0
0
5
0
6
0
2
0
0
0
5
6
6
2
0
0
4
0
0
0
0
3
0
4
0
6
0
2
0
0
0
4
0
0
6
0
0
4
0
0
2
3
6
0
6
0
2
0
3
0
1
0
3
1
1
0
5
0
0
3
4
0
3
4
1
6
0
5
2
1
0
0
0
6
2
4
1
0
0
0
0
6
1
1
4
0
0
3
2
0
0
6
2
6
3
0
4
0
6
6
0
0
0
0
3
4
0
0
2
1
1
6
0
0
0
0
1
0
0
1
2
1
3
0
1
6
0
0
2
6
6
3
6
0
0
0
6
4
2
0
0
4
6
0
0
0
0
0
0
0
2
0
0
1
6
1
6
0
4
1
6
1
0
0
0
0
5
0
6
3
1
0
2
0
0
0
0
0
0
0
0
0
0
0
2
0
0
0
0
6
5
6
2
3
4
4
0
6
4
1
1
0
3
4
6
0
6
0
0
0
0
0
2
6
6
6
1
1
1
0
0
0
6
6
0
0
0
2
0
0
1
4
5
6
1
4
0
0
2
0
4
2
0
0
6
0
6
0
6
6
4
5
1
4
0
0
1
6
4
6
6
0
0
0
0
6
4
2
6
4
0
1
0
0
5
1
0
6
6
0
4
0
0
0
0
0
1
3
4
1
6
0
5
3
4
6
0
0
6
5
0
0
2
6
1
6
0
4
0
1
1
4
1
6
6
0
3
2
1
0
1
6
0
6
5
6
1
0
0
0
0
0
1
1
6
1
0
6
6
6
2
0
6
6
0
0
1
3
6
0
6
2
0
6
6
4
6
6
6
0
2
6
6
6
0
4
0
4
0
0
1
0
0
4
0
6
0
0
6
0
6
0
3
6
6
0
6
5
6
0
4
6
4
2
0
6
6
0
0
0
6
1
6
2
0
2
0
4
1
0
2
0
6
0
4
1
1
0
0
6
5
1
6
0
6
0
3
0
4
1
1
0
2
1
1
0
0
0
0
0
6
1
0
4
3
1
5
0
0
0
5
0
0
2
0
0
6
1
5
6
0
0
6
6
0
6
0
0
0
0
6
0
0
4
0
4
1
4
0
0
6
6
4
0
6
6
6
4
0
0
0
6
0
3
0
3
2
0
0
0
0
0
4
1
1
0
3
0
0
5
4
5
0
6
6
6
0
0
0
1
0
0
0
0
0
0
0
4
6
4
4
0
6
3
6
6
0
0
6
0
6
4
0
5
4
0
0
0
6
0
0
5
2
2
0
0
2
6
3
6
0
0
0
4
0
0
6
6
0
1
4
4
0
5
0
0
1
4
0
0
1
0
3
0
0
4
0
3
1
6
1
6
2
6
0
4
5
6
0
1
0
0
1
6
0
0
3
0
3
2
6
4
4
0
0
0
1
0
0
0
0
0
1
0
5
1
4
0
1
5
6
0
0
0
0
4
0
6
1
6
1
1
0
6
6
1
6
0
0
0
6
0
0
6
1
0
0
0
6
0
0
0
0
6
0
6
0
6
4
4
4
0
6
4
4
0
3
1
0
0
3
1
3
0
4
0
1
2
6
0
0
0
0
3
0
1
1
6
0
2
3
0
0
6
1
6
5
6
0
6
0
0
0
1
0
6
0
6
6
6
2
0
6
6
1
2
3
2
3
5
0
6
0
0
0
0
0
5
0
0
0
2
0
6
0
0
1
0
0
0
0
0
0
1
0
4
2
0
6
6
6
0
3
1
4
0
6
1
6
0
1
6
0
3
0
6
0
6
3
0
3
6
6
1
6
0
0
6
0
2
0
0
4
3
2
3
6
6
0
1
0
0
0
0
0
3
2
0
0
6
0
6
0
4
1
1
0
6
0
0
6
3
0
6
1
3
0
0
3
0
6
0
2
0
3
0
6
6
0
6
0
3
4
2
0
1
1
6
4
0
1
5
1
0
3
6
0
0
2
0
0
6
0
6
0
0
6
1
0
0
0
3
0
4
0
4
4
1
1
3
6
1
3
0
0
0
0
5
0
1
0
0
6
1
0
1
0
6
4
0
0
0
6
5
0
0
6
0
6
0
0
2
0
0
1
0
0
0
0
0
2
0
3
6
5
0
6
1
3
6
5
4
4
1
6
4
4
5
1
0
0
1
4
0
2
2
6
0
6
6
0
1
0
0
1
0
6
0
6
0
3
1
0
0
0
0
0
0
0
0
1
0
2
0
0
2
0
1
5
0
5
0
1
6
6
0
0
3
6
0
3
6
6
0
0
0
0
3
0
2
0
1
1
0
0
2
6
6
0
0
4
0
0
0
0
0
6
0
4
0
6
0
1
0
6
2
6
6
5
1
1
5
2
6
1
0
0
0
6
0
0
6
2
6
5
6
0
0
1
0
3
6
2
2
1
0
1
2
0
5
6
0
6
0
0
0
0
6
3
0
6
0
3
0
5
3
0
0
0
1
0
0
3
3
6
6
6
0
6
6
0
6
6
0
0
3
0
0
0
6
0
0
0
0
0
2
1
6
1
0
2
1
0
0
0
5
0
0
0
0
0
0
0
6
4
6
3
0
0
4
0
6
6
3
0
0
0
0
3
0
6
0
4
0
2
0
6
4
0
6
1
0
0
0
0
0
1
1
4
0
6
0
6
1
1
3
6
0
0
6
4
0
6
0
0
1
2
0
4
6
0
0
4
1
3
6
0
0
0
6
1
0
0
0
6
4
1
4
5
6
6
4
0
0
0
4
1
5
3
6
2
1
0
4
0
1
0
6
4
0
0
4
0
6
0
1
5
0
6
0
6
0
6
0
0
2
0
2
0
1
0
6
0
1
4
2
0
4
6
0
5
0
5
6
6
1
0
4
2
6
3
0
3
0
4
0
3
6
6
0
0
6
0
0
6
4
0
4
0
1
1
0
6
3
1
0
0
0
3
0
6
0
0
3
0
6
0
4
0
0
0
6
0
0
0
0
0
1
1
3
2
1
6
0
4
6
0
0
6
5
0
6
4
2
0
0
0
1
6
4
0
3
0
6
0
6
0
0
0
0
4
2
0
0
3
0
0
4
0
0
0
0
3
0
4
6
0
0
5
0
0
0
4
0
5
0
2
0
4
6
0
1
0
0
6
0
0
0
4
6
0
3
0
0
1
1
4
0
1
0
2
1
6
0
0
6
2
0
4
5
0
0
6
5
6
0
6
6
1
0
6
4
0
0
2
6
0
6
6
1
0
1
0
3
1
1
0
0
0
6
2
0
4
5
0
0
2
0
1
6
0
0
0
0
0
4
0
0
1
3
0
0
0
5
0
0
6
0
0
0
6
1
6
0
6
1
6
1
0
0
4
6
0
0
6
0
1
0
3
0
0
6
5
4
6
0
6
6
0
0
1
5
0
2
0
0
1
6
1
4
6
6
0
0
6
6
0
6
0
3
6
0
0
0
0
3
0
6
1
0
1
0
1
6
0
6
0
0
0
0
0
0
6
6
0
0
0
0
6
3
6
4
6
0
0
1
4
0
6
6
1
0
6
0
2
2
1
6
6
0
3
2
0
6
2
2
0
0
0
3
4
5
3
4
6
1
3
0
0
6
4
0
3
4
0
4
0
6
0
0
0
0
0
0
0
1
1
0
4
6
0
1
0
2
6
0
0
3
5
0
6
0
0
6
2
6
0
3
6
6
0
0
4
0
0
0
6
0
1
5
4
1
0
0
6
0
0
6
2
1
0
0
6
6
1
4
2
3
0
0
6
0
0
2
5
4
0
0
6
1
3
1
2
0
5
0
2
6
0
0
1
0
0
6
3
5
0
6
0
1
0
1
0
6
6
0
4
0
5
1
1
0
0
6
2
0
0
0
3
4
0
0
2
6
6
0
4
0
2
0
1
0
0
0
6
0
0
0
0
0
0
0
6
1
0
0
0
6
0
4
0
1
3
2
1
0
0
1
0
1
3
0
6
4
0
6
0
2
2
0
6
1
4
0
4
6
0
2
6
1
0
0
0
0
1
0
0
1
2
2
6
0
3
0
0
4
6
0
2
0
2
0
1
0
0
0
6
0
1
1
0
6
0
0
6
0
0
0
5
6
0
6
0
3
1
2
3
0
0
0
6
0
0
0
1
4
6
1
3
2
0
1
1
0
0
0
0
2
0
0
6
6
2
2
1
2
3
5
1
6
0
5
4
6
6
0
0
6
0
0
6
2
1
2
6
0
0
2
6
0
6
0
0
0
4
0
0
0
1
3
6
6
0
4
6
0
1
2
0
0
0
2
6
6
0
1
4
6
6
0
0
0
0
0
0
0
1
0
3
0
1
3
0
6
0
0
6
6
4
4
6
0
0
4
2
5
6
0
0
2
0
0
0
0
3
6
0
0
1
3
1
0
0
0
5
3
1
6
0
3
0
0
1
0
0
2
3
6
1
0
6
1
1
0
5
3
4
0
6
0
0
3
0
6
2
6
2
6
4
0
1
0
0
0
0
1
5
0
1
0
6
1
0
1
6
1
0
0
0
6
6
0
3
6
4
0
6
0
6
6
1
6
6
1
0
0
4
4
6
2
0
1
0
0
0
1
3
4
0
0
0
1
0
5
0
0
0
1
0
1
5
1
4
0
0
6
4
6
1
0
3
0
0
0
6
6
0
6
0
6
0
0
1
6
0
1
0
0
4
0
2
0
1
3
0
2
0
6
4
5
6
5
0
0
0
0
0
0
4
0
5
4
3
6
0
2
0
4
3
0
1
1
5
3
0
0
6
1
0
0
4
0
4
0
1
1
4
4
6
0
1
0
0
0
6
0
3
1
6
0
0
0
2
0
0
2
4
2
0
0
0
0
0
6
0
1
1
5
0
5
0
6
0
4
4
1
1
0
6
6
3
6
3
0
0
4
6
1
6
1
0
0
0
0
0
0
0
0
2
4
1
6
1
0
0
0
5
6
6
0
0
0
1
0
1
1
0
1
5
0
1
0
6
6
2
0
6
0
0
0
0
0
5
6
0
0
4
1
1
3
6
0
4
0
0
0
1
6
0
0
4
0
0
2
6
0
6
6
5
2
6
0
3
4
1
6
0
0
0
3
0
6
4
0
0
6
0
0
0
3
1
4
0
4
1
0
0
0
0
6
2
6
0
0
4
0
1
3
3
2
0
1
0
6
0
1
0
0
0
0
1
0
0
0
3
6
0
4
6
3
1
0
1
0
6
0
6
0
3
4
4
0
3
0
4
6
0
0
0
2
0
1
0
6
2
2
3
0
6
2
0
4
6
0
0
0
1
0
1
1
3
0
6
0
0
0
1
5
6
5
6
1
4
0
6
6
0
3
3
6
1
0
0
0
0
0
0
0
6
6
0
0
0
4
4
4
6
5
0
0
3
1
0
0
4
0
4
0
0
1
0
3
6
1
1
0
6
0
3
0
0
6
5
0
1
0
1
0
0
0
2
0
6
4
0
0
4
0
0
0
0
0
0
0
6
6
0
0
0
6
1
5
0
0
6
0
6
2
5
0
0
6
1
6
0
6
0
6
4
0
0
0
1
6
0
0
2
6
1
0
4
6
3
0
6
0
3
0
6
0
2
0
6
0
2
4
2
0
0
3
0
3
4
4
2
0
0
1
0
0
4
0
4
0
6
4
0
1
1
6
5
0
6
0
0
6
4
6
6
4
1
6
0
6
2
0
3
1
0
1
0
6
1
0
2
6
0
0
6
0
2
6
3
5
3
0
0
3
6
0
6
0
0
6
1
0
0
0
3
0
1
1
0
0
0
0
3
0
1
0
2
0
0
0
6
3
1
1
6
1
0
6
0
6
0
0
0
0
0
3
0
6
0
1
2
0
0
1
4
6
1
5
0
0
0
6
0
6
0
0
0
0
0
6
0
5
0
3
6
0
6
2
6
2
4
0
0
2
0
0
4
4
0
0
0
3
1
0
0
3
0
0
0
0
0
0
4
0
0
0
0
0
0
2
1
0
1
4
1
0
1
2
4
0
6
0
0
0
6
0
0
0
0
0
0
1
6
1
3
6
0
1
0
4
0
3
0
3
0
3
6
2
0
6
0
4
1
6
0
6
6
6
6
0
5
0
0
0
0
6
6
1
0
6
0
1
0
2
1
3
1
0
0
2
0
1
0
6
2
0
0
0
0
0
4
0
6
0
6
3
6
0
6
0
0
2
0
4
1
0
6
6
6
1
6
0
1
2
2
3
0
2
3
4
0
6
0
3
1
4
6
6
0
0
6
4
6
4
0
6
0
0
0
0
5
6
0
3
0
0
0
0
0
3
0
6
0
0
5
0
5
0
6
0
0
5
6
6
1
0
6
6
0
0
0
3
0
0
4
0
0
1
0
3
0
0
2
6
3
6
4
0
0
0
0
0
1
1
0
6
0
0
1
6
0
0
6
3
0
4
5
2
5
0
0
0
0
5
2
3
0
0
1
3
0
0
6
0
6
0
4
0
0
6
0
0
0
0
1
3
6
4
0
3
0
1
6
0
6
0
0
0
0
0
0
1
3
2
1
2
6
6
6
6
4
0
6
0
0
0
1
6
6
0
1
2
6
0
3
0
3
0
0
0
0
0
4
0
0
0
0
3
0
3
0
0
0
0
0
0
0
0
0
0
4
0
1
0
0
0
1
0
0
4
4
0
5
0
0
0
0
1
0
2
0
0
0
1
0
0
0
0
6
6
0
0
2
4
4
6
6
0
3
0
2
1
0
2
6
6
0
0
6
2
6
0
4
4
1
0
0
0
0
0
0
2
0
5
4
4
0
1
0
0
0
0
0
6
4
0
0
0
0
6
0
1
0
0
0
0
0
6
0
0
0
0
6
0
0
6
0
2
0
6
0
6
1
0
3
3
1
0
0
5
6
0
0
5
0
0
1
0
0
4
6
4
6
6
0
6
0
0
0
0
6
0
0
0
1
0
0
3
4
0
2
2
0
1
0
2
3
0
0
1
0
0
6
0
6
0
1
6
2
0
3
0
6
3
0
3
0
6
0
0
0
6
0
0
0
0
0
0
6
6
0
3
4
4
4
0
0
0
4
0
1
5
0
4
1
6
0
0
0
4
0
0
2
0
0
0
0
4
0
2
0
0
4
6
2
1
2
0
0
0
0
0
0
0
4
6
0
0
1
0
0
6
0
0
6
0
6
0
0
0
1
6
0
3
0
4
0
0
0
0
4
3
6
0
0
6
0
0
0
0
0
0
0
0
6
0
2
6
0
0
0
0
3
0
4
6
0
6
0
6
3
1
2
0
1
6
6
0
2
4
0
6
0
0
0
2
0
5
0
0
4
1
0
0
0
4
6
0
0
0
0
0
6
0
6
6
0
6
6
0
1
6
6
6
6
1
4
2
0
6
6
0
0
1
0
0
6
0
3
0
0
4
0
0
0
0
6
1
6
3
6
0
1
4
1
6
1
6
0
0
0
4
5
0
1
6
2
0
0
4
0
0
0
0
3
0
0
3
4
6
1
0
6
0
0
1
6
0
0
0
0
6
0
0
6
1
2
0
5
0
1
3
6
0
3
0
0
1
5
0
6
0
4
6
1
4
6
0
6
0
0
0
1
0
0
1
1
0
2
5
6
0
4
1
0
6
0
1
0
0
0
3
4
3
2
0
1
3
6
0
0
1
4
0
0
2
5
6
0
0
3
0
6
0
4
0
0
0
0
6
3
0
6
0
0
0
0
6
0
1
0
0
6
6
0
6
0
1
0
0
0
0
6
0
1
0
5
0
6
0
0
1
3
1
6
6
0
4
0
2
0
0
0
0
0
0
0
0
0
0
3
6
6
0
1
5
2
1
0
0
6
0
0
0
6
5
6
5
0
1
0
6
6
2
0
2
1
1
0
1
1
0
0
1
5
0
0
0
0
0
0
0
4
6
0
0
0
6
6
6
1
6
1
0
0
6
0
4
0
0
2
2
2
0
6
0
2
0
0
5
5
3
6
0
0
6
6
0
0
0
1
0
6
6
6
6
0
6
1
1
6
6
0
0
5
2
0
6
2
6
0
1
6
6
0
0
2
0
0
1
0
0
0
0
0
6
0
4
6
4
1
6
0
0
0
0
6
0
0
6
0
0
1
6
0
6
1
6
3
3
0
1
1
3
6
0
5
2
0
6
3
2
0
0
6
0
3
1
0
4
0
6
2
1
3
0
0
0
0
1
0
6
4
3
0
0
6
4
3
0
6
0
6
1
4
0
6
6
4
0
0
0
0
1
0
6
1
6
3
0
6
0
3
1
1
1
0
6
0
0
0
0
5
6
0
0
3
0
6
6
3
0
0
0
1
1
5
1
6
0
2
0
4
0
6
0
0
0
0
0
0
0
4
6
1
6
0
1
0
0
0
0
0
5
2
0
0
3
0
6
2
1
4
0
0
0
2
6
3
0
0
0
6
0
0
0
0
0
1
3
0
2
0
0
0
0
0
0
0
6
3
1
0
1
6
0
2
6
0
0
6
3
0
0
5
0
0
6
0
6
2
1
0
1
3
0
5
0
0
0
0
4
3
2
0
0
0
6
0
0
0
0
1
6
6
0
6
2
3
0
0
0
3
6
6
1
1
0
0
6
1
0
6
6
5
4
6
0
1
6
0
5
6
6
0
3
0
0
0
0
6
0
0
0
0
0
0
0
0
0
6
4
0
5
0
0
0
0
6
0
4
2
0
0
2
0
6
0
0
0
4
5
1
0
0
1
0
0
6
6
0
0
6
6
0
4
6
0
0
4
6
0
0
4
0
0
6
0
1
1
1
0
4
1
0
2
2
1
4
2
0
1
0
1
0
6
6
0
0
1
0
4
0
0
0
6
4
0
0
0
6
4
0
0
6
0
6
3
0
0
1
0
4
6
0
0
0
1
6
0
0
0
4
3
4
6
0
0
0
4
2
0
0
0
6
4
3
0
0
0
0
0
6
0
1
0
0
0
0
0
6
6
0
0
0
0
0
0
0
6
4
0
6
0
6
6
1
1
6
6
1
6
0
0
0
0
0
2
0
0
0
1
0
6
0
0
0
0
0
0
0
0
4
0
4
1
0
6
5
2
0
1
0
4
1
6
6
3
0
1
1
0
0
4
0
0
0
0
4
4
0
0
1
0
1
0
1
0
1
0
0
0
0
0
1
0
6
0
0
0
3
0
5
0
1
1
0
0
3
6
0
0
0
0
4
0
0
6
0
4
6
3
6
3
0
6
3
0
1
6
2
6
6
0
0
0
3
1
4
6
0
0
0
1
1
0
0
0
0
6
0
0
6
3
0
0
6
0
1
0
6
3
4
0
4
0
0
0
0
0
0
0
0
3
3
0
0
1
0
5
0
0
0
3
6
6
0
0
6
4
0
0
1
0
6
0
6
0
6
0
1
6
3
6
0
0
0
0
4
0
0
3
0
6
0
6
0
0
0
4
6
4
0
6
6
0
0
2
0
6
0
0
2
0
0
1
3
3
0
2
3
6
6
1
6
1
0
3
0
0
0
0
0
2
1
0
2
0
0
0
0
1
0
0
1
1
0
0
0
6
0
0
0
0
0
0
1
0
4
1
0
0
0
6
1
2
6
3
5
6
4
6
0
0
6
0
1
1
1
0
0
0
3
0
0
0
1
6
6
0
6
2
2
2
5
1
0
1
0
0
0
1
1
1
1
1
1
0
0
1
0
2
0
0
6
2
0
6
4
3
6
3
4
0
0
5
3
0
0
3
0
0
6
3
0
6
0
0
6
0
6
2
0
4
6
0
4
3
2
0
0
0
0
0
0
2
0
0
0
0
1
6
1
4
6
6
6
1
1
0
0
4
0
4
0
1
6
4
0
5
0
0
0
0
0
1
1
6
6
0
0
2
0
0
0
0
6
0
0
0
6
0
5
0
4
2
3
5
4
0
0
3
0
5
0
0
1
0
0
0
0
0
0
0
0
4
1
3
0
1
0
1
2
0
0
4
3
0
3
3
1
0
0
1
0
1
0
6
6
1
0
0
6
0
0
6
3
5
4
0
6
6
0
0
2
6
0
1
1
4
0
0
0
0
1
5
6
1
0
6
6
0
0
0
4
1
4
6
0
6
3
0
2
2
0
0
0
6
0
5
6
0
0
4
0
0
5
1
0
0
3
0
5
0
4
0
6
6
2
5
2
0
0
0
6
0
6
3
2
1
0
1
0
0
0
0
0
0
6
0
0
2
0
0
6
0
6
0
2
0
0
6
0
0
0
0
0
2
1
0
0
0
6
0
0
6
0
4
4
4
4
0
5
6
0
0
0
4
4
6
0
0
0
0
6
3
0
6
0
0
0
6
2
3
2
2
0
4
3
6
0
2
5
6
0
4
0
0
3
0
0
1
4
4
2
0
1
3
3
0
0
6
4
0
0
6
0
6
0
0
4
4
2
0
6
6
0
3
0
0
3
1
0
0
0
1
1
0
2
1
0
2
5
1
3
4
0
1
6
0
0
6
2
0
6
6
0
4
1
2
0
0
0
6
0
2
0
0
1
0
0
0
1
0
6
0
0
0
0
3
6
4
0
0
6
0
0
0
0
0
0
0
0
2
4
4
6
6
3
1
1
0
2
6
0
0
0
1
1
0
4
0
2
0
0
0
0
0
2
0
6
0
0
0
5
6
0
0
6
0
6
5
0
0
0
6
0
1
6
0
0
6
0
5
1
0
3
0
3
0
6
3
0
0
0
6
4
0
6
0
6
0
2
6
5
6
0
0
1
0
0
4
1
0
6
6
0
1
2
5
0
0
0
0
6
6
0
0
0
3
4
0
0
0
0
0
0
0
0
6
0
1
1
0
0
4
4
0
0
0
2
1
0
0
0
0
0
0
2
0
0
0
0
1
0
6
0
0
0
0
0
6
0
1
5
4
0
1
0
4
6
2
1
0
1
1
0
2
5
0
1
6
0
0
6
6
4
0
0
1
0
6
0
3
0
2
2
0
0
0
0
0
6
0
2
0
1
1
6
0
0
6
0
6
3
6
3
0
3
0
2
6
3
0
4
0
1
6
1
0
0
0
3
0
0
3
0
1
3
4
0
1
2
0
2
0
2
2
6
6
0
0
3
6
0
0
6
0
0
3
0
0
0
0
6
6
3
6
0
4
0
0
2
6
0
0
4
1
5
0
0
0
1
0
0
0
0
1
1
0
0
0
2
4
0
3
0
0
0
4
4
0
1
0
2
3
0
0
0
6
0
6
0
4
0
0
0
3
0
3
0
6
5
0
1
4
0
6
0
5
4
5
3
0
0
0
0
0
0
0
0
6
4
0
5
0
0
6
6
6
4
0
0
4
0
0
6
0
0
6
0
4
3
6
0
0
0
0
0
5
0
4
3
0
0
0
0
3
0
6
6
4
5
5
4
1
0
4
0
6
6
0
0
0
3
1
0
0
6
0
6
2
4
1
1
0
6
0
0
0
3
2
1
6
0
0
0
0
0
0
0
4
5
6
2
0
0
6
5
6
0
0
0
6
1
6
0
0
0
6
0
0
0
2
6
0
0
5
3
0
3
0
0
0
6
0
0
4
0
0
4
0
2
3
0
1
6
1
1
6
4
0
3
1
0
0
0
6
2
0
0
0
0
3
6
6
6
6
0
0
0
6
0
0
1
0
0
0
0
0
1
3
2
1
0
4
0
0
0
0
0
0
6
2
5
3
1
4
3
4
0
0
0
3
0
6
6
0
2
0
0
1
3
1
0
0
6
0
5
0
3
6
4
4
0
1
6
6
4
6
0
0
0
0
3
0
2
0
0
1
6
6
0
0
0
1
1
0
1
1
4
6
4
0
4
0
0
1
5
0
0
0
0
5
0
6
0
2
1
6
6
6
0
0
0
3
6
0
2
0
0
0
0
2
0
0
4
0
0
1
0
0
0
0
1
0
6
0
6
3
6
6
0
0
6
6
1
0
6
0
0
0
4
6
3
6
1
6
1
6
0
0
3
0
0
0
0
0
3
0
0
1
0
0
3
1
6
1
0
3
3
3
4
0
4
0
1
0
0
6
4
0
2
3
0
0
1
4
0
0
0
1
0
1
0
6
0
6
5
0
2
6
0
0
0
0
0
1
1
1
0
0
6
1
3
4
6
0
6
0
1
2
0
3
1
0
1
0
1
2
6
6
4
0
0
3
0
1
0
0
4
4
5
1
6
0
0
1
0
1
0
0
0
0
0
0
0
1
0
6
0
0
0
0
0
1
1
0
0
1
0
6
6
6
0
0
0
0
0
1
0
6
3
6
2
2
0
0
6
1
6
0
0
0
0
0
0
6
6
0
0
0
1
0
3
0
6
6
1
1
5
0
1
1
0
4
2
0
0
6
6
0
0
6
0
1
1
0
0
6
6
0
0
3
2
5
6
4
0
0
6
1
0
0
0
0
3
0
0
6
0
6
0
3
6
0
0
1
0
1
3
0
0
3
0
2
2
0
0
0
0
0
0
1
0
0
0
0
0
0
0
6
6
6
0
4
0
1
6
6
0
3
0
0
0
1
3
6
0
0
6
0
6
1
0
0
5
0
0
0
0
2
2
6
6
3
0
0
0
6
2
6
3
4
1
3
0
0
4
0
3
0
1
1
0
6
6
0
0
1
0
1
0
5
0
0
0
6
0
0
0
0
0
0
2
0
6
6
3
6
0
6
5
2
0
0
0
1
0
3
5
0
1
5
4
6
0
0
0
6
4
0
0
6
0
3
1
6
6
0
0
6
4
0
0
0
6
0
3
5
0
0
0
0
6
3
1
1
0
0
6
0
0
0
0
3
0
4
0
0
3
6
0
6
6
6
6
3
0
6
4
0
0
0
0
0
0
0
0
1
0
1
1
0
3
6
6
0
0
6
6
0
0
6
6
5
6
6
0
0
0
6
0
0
0
6
0
4
0
0
6
6
6
1
6
4
6
0
0
0
6
3
2
2
0
6
0
1
6
0
1
0
5
0
0
6
6
0
2
0
0
6
0
0
0
2
4
6
1
0
0
2
0
2
0
0
4
5
0
0
0
2
1
0
6
4
3
1
0
0
0
6
4
0
6
0
3
6
0
0
0
1
0
6
0
0
0
6
0
0
6
0
6
1
0
0
6
4
0
0
0
0
1
6
1
0
0
2
4
2
1
0
0
0
2
1
0
6
6
0
1
0
6
0
6
6
3
6
6
4
0
0
0
1
0
0
6
4
1
5
0
4
2
6
0
0
0
4
1
0
0
6
1
1
4
6
1
0
0
4
4
0
0
6
0
0
6
6
0
0
1
1
6
0
0
2
0
6
1
6
0
1
0
0
6
6
4
2
3
2
4
0
0
0
0
0
4
0
4
0
0
0
0
0
1
0
6
0
1
3
0
0
0
1
1
0
0
4
3
0
0
0
1
0
1
3
0
6
0
0
0
5
2
4
0
0
6
0
0
0
2
6
6
0
0
0
5
6
3
1
0
4
0
0
1
4
0
0
1
0
0
0
2
0
6
6
0
0
0
1
0
1
0
0
0
2
4
0
2
0
2
4
2
1
6
0
1
2
0
6
4
0
0
1
4
0
6
0
0
0
4
4
6
6
2
4
0
0
5
1
0
6
6
1
5
0
0
1
0
1
0
0
4
6
0
4
0
0
3
5
0
6
0
6
0
0
1
0
6
0
0
0
6
1
6
3
0
6
0
6
0
6
0
3
2
0
0
2
0
6
6
5
0
1
1
3
0
0
0
0
0
0
0
0
0
6
0
3
0
4
6
0
0
3
4
0
0
0
0
4
0
1
0
0
6
5
0
6
6
3
0
0
0
3
0
3
4
0
4
3
4
0
5
0
0
6
2
0
6
1
0
6
0
1
6
0
4
0
0
0
0
6
0
2
0
6
0
0
3
0
0
6
0
0
3
0
0
1
6
1
0
5
6
0
2
6
0
0
0
0
6
0
6
3
1
5
6
3
4
6
0
6
6
0
0
0
6
0
5
6
2
0
0
0
0
0
4
3
0
0
1
6
6
0
6
0
2
0
6
1
0
0
0
0
6
0
0
2
1
0
0
6
0
1
6
0
1
2
6
4
6
0
0
0
0
0
0
0
0
4
4
2
6
0
2
6
3
0
0
0
4
4
0
6
0
1
6
6
0
1
3
0
0
0
6
0
0
0
0
0
0
1
0
2
0
6
6
4
0
0
0
0
0
0
6
4
6
0
0
0
1
0
6
1
0
4
0
1
0
0
0
1
0
0
6
6
0
6
6
3
0
6
6
2
1
0
6
6
0
0
0
3
0
3
0
6
6
0
3
0
6
1
0
2
1
6
1
1
1
3
3
0
5
0
3
0
0
4
2
4
1
0
6
2
3
0
5
0
3
0
1
0
2
1
0
6
1
0
3
6
0
0
1
0
6
0
3
0
0
0
0
0
0
0
3
4
1
0
4
3
0
6
4
0
3
1
6
0
0
0
0
0
0
2
0
1
0
0
6
0
3
1
5
0
0
2
0
0
0
6
0
0
2
0
1
3
6
0
1
0
6
2
1
0
0
2
1
6
4
1
0
0
0
6
0
6
6
0
0
2
4
3
6
6
0
0
0
0
6
0
0
6
6
0
3
4
1
0
3
0
1
0
0
1
0
0
0
0
5
4
0
1
0
1
3
0
4
0
3
3
0
3
1
6
0
0
4
0
2
0
1
6
0
3
1
6
0
2
5
4
0
5
3
0
0
1
0
0
6
0
0
0
0
0
6
1
6
0
6
3
0
4
0
1
0
0
0
0
0
4
0
1
0
1
0
0
0
0
1
0
4
6
0
2
1
0
3
0
0
0
6
3
0
0
0
5
0
1
6
1
6
0
4
6
5
0
0
4
1
0
6
0
0
6
0
0
6
2
0
0
0
6
6
0
0
0
3
0
2
0
3
0
6
0
4
0
1
1
0
0
0
1
0
1
1
4
0
0
0
0
0
6
1
6
0
0
4
0
1
6
4
6
6
0
2
3
1
6
1
0
6
0
6
0
6
0
5
2
0
2
0
0
6
6
0
0
0
0
0
6
0
4
1
6
1
1
1
0
0
4
0
0
0
6
4
0
2
0
0
0
0
3
3
3
0
1
2
0
4
0
6
4
6
1
6
1
5
6
0
4
1
0
6
0
0
5
1
0
6
2
3
0
6
1
0
1
0
0
6
0
6
4
1
0
6
0
5
0
0
6
4
0
0
0
0
4
0
4
2
1
6
6
0
4
0
0
0
6
0
5
6
4
0
0
0
0
0
4
2
0
1
0
2
0
0
0
6
3
1
0
6
3
6
1
0
0
0
0
0
0
0
0
4
1
0
0
0
0
3
0
2
5
0
1
2
0
0
0
1
1
4
1
2
4
0
0
4
0
1
1
6
6
6
3
6
0
0
6
2
6
0
0
1
5
0
4
0
2
6
6
6
6
0
0
0
6
5
0
0
3
0
0
0
1
0
6
1
6
0
2
0
5
4
0
0
0
2
2
0
0
6
3
1
0
0
0
0
3
0
1
6
0
0
0
0
0
0
6
0
6
0
3
0
6
6
0
3
4
6
0
0
5
3
6
6
5
0
2
1
3
6
6
0
6
4
0
6
4
0
0
0
6
6
0
6
4
0
6
1
6
3
0
0
0
2
0
4
6
0
0
0
0
6
0
0
0
0
0
0
6
0
0
6
5
0
1
0
0
3
2
1
3
4
0
3
6
0
0
1
1
0
6
0
0
0
2
0
1
0
6
0
0
1
1
0
6
6
0
6
0
1
1
0
0
0
1
3
0
0
4
0
6
0
0
2
0
0
0
6
0
0
0
0
0
6
3
6
0
1
0
0
6
0
0
0
4
0
6
0
4
2
2
1
0
1
0
4
1
0
6
6
5
6
1
3
0
0
3
0
1
6
6
0
3
6
6
0
6
0
0
0
0
3
3
4
2
6
2
1
6
4
2
0
0
0
1
1
1
1
0
0
1
0
3
6
0
0
6
0
0
6
0
4
6
6
0
0
2
3
0
4
0
0
5
1
6
0
6
3
0
0
1
2
6
0
6
3
1
0
0
4
0
0
2
6
0
6
0
0
0
0
6
1
0
6
3
1
0
0
0
1
0
0
6
6
3
0
5
1
0
0
1
2
4
1
3
0
6
5
0
0
0
0
1
0
6
0
0
0
0
3
5
3
0
0
4
0
0
1
0
3
1
0
5
1
0
6
1
0
0
6
6
0
3
2
0
0
0
5
4
0
1
4
6
0
6
3
2
0
0
0
1
0
6
0
4
0
0
0
3
6
0
4
0
0
6
0
5
6
0
4
0
0
1
0
0
6
6
2
0
0
3
1
4
1
0
0
6
1
4
0
6
6
2
0
0
0
2
6
6
1
1
0
0
0
1
6
1
4
5
5
1
0
0
6
0
1
6
0
0
6
0
4
6
0
6
0
5
0
0
1
4
1
0
0
0
0
0
3
1
4
0
4
0
0
6
2
3
0
0
0
1
0
4
0
0
0
0
0
0
0
3
4
0
6
0
0
6
1
4
0
0
0
0
1
6
0
0
3
4
0
0
6
6
6
6
6
4
0
3
2
3
0
6
2
1
0
5
6
0
0
0
0
4
0
0
6
0
6
0
1
4
0
6
4
0
6
0
2
0
0
0
4
1
0
0
3
0
1
2
6
6
6
0
0
3
0
6
6
0
0
4
2
0
4
6
6
3
1
0
6
0
0
0
1
0
0
0
3
6
0
5
5
0
0
6
0
6
0
6
4
0
3
0
4
4
6
1
0
0
0
0
1
1
2
0
6
4
0
0
0
4
3
0
0
6
1
6
0
6
0
6
6
1
2
6
1
0
0
3
0
3
0
0
0
5
2
4
4
0
2
6
1
0
0
1
0
2
0
3
5
0
0
6
0
1
0
0
0
0
1
0
1
6
3
0
0
6
0
0
0
4
0
4
0
0
4
6
0
0
6
6
1
0
0
0
3
0
0
0
0
0
0
0
1
3
6
0
0
3
1
0
4
6
4
0
1
1
1
5
1
0
0
0
0
0
0
3
6
0
0
6
3
6
0
0
6
3
0
0
0
3
1
0
4
4
0
4
0
0
0
0
1
0
0
4
6
0
3
0
6
4
0
0
0
6
4
6
0
2
6
4
0
0
1
6
6
0
0
0
0
5
0
1
0
0
6
5
0
2
1
6
0
0
0
4
0
3
0
0
0
0
0
0
4
1
0
4
4
0
6
4
6
0
0
3
4
6
3
6
0
0
0
6
2
6
0
0
1
6
0
3
0
0
0
6
0
0
4
3
0
0
0
0
0
5
1
0
6
0
6
0
0
0
5
0
1
6
0
0
0
3
3
0
1
0
0
0
6
0
4
0
6
6
6
0
0
6
0
6
0
0
6
1
1
1
6
6
3
0
0
0
0
0
6
0
1
6
0
0
0
6
0
0
0
1
6
0
6
1
1
3
3
0
6
0
6
1
6
0
5
0
0
0
0
0
0
6
1
6
3
2
0
0
3
0
6
6
0
1
0
0
6
0
0
3
0
0
2
4
0
4
0
0
0
6
0
1
0
0
0
0
5
1
0
0
0
4
0
0
0
4
3
0
0
1
1
0
2
0
1
4
0
0
6
0
0
0
0
0
6
0
0
0
0
2
1
6
1
3
6
0
0
0
5
0
0
0
4
0
1
0
6
0
0
4
0
4
6
6
0
0
6
6
0
0
0
0
0
0
5
6
6
5
6
0
4
0
1
3
1
1
5
6
0
6
0
5
3
2
2
3
6
1
6
0
0
1
2
6
1
0
0
0
0
0
0
0
0
4
1
0
0
5
0
0
4
0
1
6
6
3
0
0
6
0
0
0
2
5
0
4
0
6
1
0
1
0
0
4
0
6
6
1
0
4
0
0
0
0
1
0
0
0
0
2
0
0
4
3
6
6
0
0
0
5
0
0
0
0
3
1
6
1
0
0
1
5
0
0
0
4
1
6
6
0
0
0
6
4
0
5
2
0
1
4
6
3
4
0
0
2
0
6
1
0
0
0
0
1
0
1
3
0
0
0
1
0
3
0
1
0
0
0
0
0
0
0
0
0
0
0
0
2
5
0
4
0
6
0
1
0
6
6
5
0
6
4
1
0
6
6
1
0
0
6
6
4
0
0
0
0
0
0
6
0
0
0
0
0
5
5
0
4
6
6
0
4
6
1
0
0
1
2
0
0
1
4
5
0
3
0
0
0
6
0
1
0
1
0
0
0
0
6
6
6
0
0
1
0
6
0
6
1
0
0
2
3
3
5
0
0
1
0
0
1
1
1
3
4
0
5
0
1
6
6
0
6
0
0
0
0
3
0
6
6
4
0
1
2
0
0
0
0
5
2
0
2
0
0
6
0
0
1
0
6
1
0
0
0
3
0
0
6
0
0
0
0
0
6
4
0
0
6
3
4
0
6
3
0
4
6
5
0
0
0
4
5
1
0
1
6
1
1
0
3
4
0
0
0
2
0
6
0
0
6
0
6
5
0
2
1
0
0
1
3
4
1
0
0
0
1
2
6
2
0
3
4
6
0
2
6
1
0
6
0
3
6
0
0
0
0
1
6
0
0
4
4
0
0
6
0
0
0
1
0
6
0
4
6
0
0
0
0
0
0
0
4
4
0
0
0
4
3
1
1
6
2
1
0
0
2
6
6
4
0
0
0
0
4
0
0
0
4
0
0
6
0
4
0
0
0
2
3
3
1
0
1
6
0
5
0
6
0
6
0
0
0
0
3
0
2
0
0
0
5
6
0
1
0
0
3
0
0
1
0
0
6
1
0
1
0
0
0
0
2
0
6
1
2
0
0
6
1
6
3
6
0
0
6
6
6
0
1
1
0
0
0
0
0
2
0
0
4
3
0
0
4
0
0
6
2
1
6
0
6
0
4
0
0
6
6
0
6
2
6
0
0
0
0
1
6
0
0
1
0
6
6
0
6
1
0
0
2
0
0
0
6
0
6
0
6
0
4
0
0
1
6
0
0
1
1
3
2
0
1
0
1
1
0
0
1
0
0
6
6
6
0
3
1
0
0
0
0
0
0
1
2
0
6
0
0
5
0
1
0
0
0
0
0
0
0
6
2
0
6
6
0
0
4
1
0
2
0
6
0
5
1
0
6
1
1
3
0
6
0
6
4
6
1
0
0
6
4
0
0
0
0
1
6
6
0
0
0
1
0
3
3
0
6
5
0
0
1
6
0
0
1
0
0
0
0
0
1
0
1
0
0
0
0
0
4
0
0
5
3
0
0
0
4
0
0
2
0
0
0
4
0
0
0
0
3
1
0
1
6
1
6
0
6
0
0
1
6
3
0
0
2
0
2
3
6
0
0
0
1
0
0
2
4
3
4
6
3
0
6
1
0
0
5
2
0
0
3
0
0
1
1
0
0
6
0
6
4
0
2
0
2
6
3
1
6
6
6
0
6
1
2
6
0
0
0
0
6
6
1
6
6
6
4
4
0
0
3
1
3
3
0
0
0
1
0
0
1
2
1
5
0
1
4
0
0
1
0
0
6
3
6
4
0
6
0
0
6
1
4
1
4
6
0
5
0
2
0
0
0
4
0
5
5
6
0
0
0
4
0
0
0
1
0
4
6
4
0
0
0
0
1
2
3
6
2
0
2
0
0
6
0
0
0
0
0
1
2
0
5
0
6
6
2
0
1
2
0
0
0
6
0
6
0
0
6
5
0
1
0
1
0
0
1
0
2
1
6
1
3
6
0
0
0
0
1
3
0
0
0
5
0
1
1
6
0
6
6
1
0
6
0
6
0
0
0
0
0
0
0
0
0
0
3
3
0
0
0
6
4
0
6
0
1
0
4
0
1
0
6
1
0
3
0
4
0
0
6
0
3
0
1
0
0
3
0
4
0
6
1
6
1
1
5
5
0
0
0
4
6
0
4
6
3
0
0
6
0
0
0
1
6
3
1
0
6
0
0
6
3
1
3
0
0
6
1
4
0
0
5
0
0
1
0
0
0
1
0
1
1
4
0
2
5
0
6
0
2
1
0
4
1
6
0
0
2
0
6
0
1
0
0
3
1
0
6
4
6
4
0
0
1
0
0
0
6
0
1
0
0
0
3
0
4
1
0
2
6
0
2
0
0
0
6
5
0
6
3
0
0
5
0
3
0
1
4
0
1
4
1
6
0
6
0
0
0
0
6
6
1
6
0
1
0
1
0
0
6
0
6
0
6
0
0
0
0
0
0
3
0
0
0
6
1
1
0
0
0
0
1
0
6
0
1
0
6
6
4
0
0
0
0
6
6
5
0
0
6
0
5
0
0
0
5
3
0
1
0
4
0
0
4
0
0
0
3
0
0
0
4
6
0
6
2
0
5
0
0
0
6
6
0
0
6
2
5
3
3
6
0
0
6
1
0
0
0
3
0
0
0
0
0
0
0
0
0
1
0
2
0
0
0
1
6
0
6
4
0
6
5
6
0
1
0
0
0
6
0
2
0
0
1
0
6
6
3
0
6
0
0
6
1
1
3
0
1
2
0
0
6
0
1
0
0
6
0
0
1
0
6
0
0
2
0
1
0
4
0
0
0
0
1
1
6
3
6
6
0
0
2
0
0
4
0
1
0
0
0
0
1
1
0
6
0
1
1
0
1
0
0
6
1
0
1
0
0
0
3
0
2
3
1
5
6
0
0
0
0
6
6
6
6
0
6
0
0
3
0
1
3
6
3
0
0
0
6
0
0
0
0
0
6
4
0
2
0
6
6
0
6
6
0
0
2
0
5
6
0
1
6
6
0
1
6
0
0
0
1
0
0
0
2
1
0
0
6
6
0
1
0
1
0
0
6
0
0
0
0
0
0
4
2
0
0
0
6
0
0
0
0
1
0
0
6
1
6
1
0
6
5
0
1
4
6
0
6
0
2
0
6
0
0
0
5
2
0
1
4
2
3
1
0
0
5
0
0
0
3
1
1
0
6
0
5
6
6
1
0
0
0
1
6
6
0
4
1
3
2
1
0
6
3
0
0
1
0
4
6
0
0
6
0
6
1
1
0
0
2
5
0
3
0
1
3
4
0
0
0
0
1
0
0
0
0
0
1
6
6
0
4
3
6
1
0
0
0
3
0
0
1
0
0
0
0
0
0
0
4
1
0
6
6
0
1
0
6
0
6
6
0
6
0
0
0
0
0
0
0
0
0
0
6
6
4
4
0
6
0
3
0
6
6
6
0
0
6
0
6
0
0
0
6
3
0
0
0
0
6
6
0
4
0
5
3
0
0
4
4
0
0
3
1
0
0
6
0
6
1
6
3
3
6
0
0
6
0
1
0
1
6
6
1
0
1
0
6
0
0
4
0
3
0
6
6
0
0
6
0
0
0
6
0
3
0
6
0
1
1
0
0
4
0
0
4
4
0
1
0
2
4
2
1
0
1
0
6
0
3
0
2
2
0
2
1
3
0
5
3
0
0
1
0
0
6
0
2
3
0
0
6
6
6
0
3
0
0
6
6
0
0
1
6
6
0
0
4
2
4
4
0
0
0
0
0
0
0
0
0
0
6
3
6
6
0
1
1
0
4
0
0
0
6
5
0
0
1
4
1
0
4
0
3
6
6
5
3
6
0
0
3
2
0
0
2
4
0
1
3
6
6
1
1
0
6
6
0
1
3
6
0
0
0
0
1
6
0
0
6
0
0
4
0
6
0
3
6
0
0
3
0
3
0
4
6
3
6
0
0
6
1
2
6
4
1
0
0
6
0
1
1
5
0
4
1
4
1
0
0
3
2
0
6
3
0
0
0
0
6
0
1
0
0
0
0
4
0
1
6
1
3
0
0
4
0
0
0
0
0
4
0
3
6
0
5
6
1
6
0
3
4
6
0
1
2
0
0
0
5
4
1
6
0
6
6
0
0
0
0
1
5
3
0
0
0
1
3
0
1
6
1
0
6
0
0
0
0
6
5
0
0
3
0
0
0
5
0
0
1
0
0
0
4
6
5
0
0
3
0
0
6
2
1
0
1
0
4
4
4
6
1
1
0
6
1
0
6
6
0
2
4
6
0
6
0
4
0
6
4
1
0
0
0
0
0
0
0
6
0
4
0
6
6
0
0
0
6
0
0
6
0
3
3
0
2
6
0
3
0
0
0
3
0
6
0
6
0
6
0
6
1
0
1
0
1
0
3
0
6
0
0
0
0
0
2
2
0
0
6
0
0
0
0
0
0
3
0
0
0
0
6
6
1
5
5
3
1
0
0
0
0
0
6
6
4
0
3
1
2
0
1
1
4
0
0
0
0
3
0
1
6
6
0
2
1
1
0
6
4
0
6
0
0
6
1
0
0
0
1
0
4
1
0
2
0
0
5
6
6
5
0
4
4
0
1
1
6
6
0
0
5
0
1
1
0
0
1
0
6
3
6
0
0
3
0
0
0
1
0
0
6
0
1
0
6
5
0
4
3
0
6
6
0
0
0
0
0
6
0
0
6
0
6
0
0
0
0
0
6
0
6
0
0
0
3
4
6
0
0
0
0
0
5
0
0
1
0
4
0
6
1
0
0
0
0
6
0
0
0
1
5
0
1
2
0
6
3
0
6
5
0
0
0
4
1
0
0
0
1
0
0
0
0
0
0
2
6
4
0
1
1
0
6
6
6
6
2
0
2
1
0
4
0
6
0
6
0
0
0
0
0
1
0
0
0
0
0
0
5
1
2
0
0
3
0
3
6
1
0
0
0
3
0
0
0
6
0
3
5
0
1
0
4
0
0
1
6
0
4
6
2
4
0
0
3
0
0
6
0
0
6
1
0
0
3
1
3
4
0
6
6
0
4
0
0
0
1
6
6
0
3
5
0
0
0
5
1
0
0
0
1
2
3
2
0
0
0
6
0
3
0
0
0
3
1
0
3
0
1
0
6
0
0
0
1
0
0
3
6
6
0
0
0
6
0
1
0
0
3
4
0
4
6
6
1
0
6
1
5
0
6
6
0
1
0
4
0
5
4
0
0
0
1
6
0
6
2
0
0
1
0
0
0
1
0
0
3
5
2
4
0
0
1
6
4
0
0
6
0
1
0
0
0
2
6
3
3
6
4
0
0
0
6
0
0
0
0
1
2
1
0
4
0
4
0
1
0
2
1
0
0
0
0
1
4
0
0
0
3
0
1
0
0
0
0
0
0
3
0
4
4
0
6
6
1
0
5
6
0
0
0
1
3
6
0
1
1
0
0
0
6
2
1
6
6
0
5
3
0
4
6
0
0
6
0
1
0
6
0
0
6
0
0
0
0
3
1
6
1
0
0
3
0
3
6
1
0
0
0
6
0
0
2
2
1
0
6
6
1
6
2
6
0
3
1
6
3
6
0
1
6
0
0
0
0
0
0
5
6
0
1
0
0
6
0
0
0
0
0
1
1
1
2
0
0
3
0
4
3
1
0
0
6
5
1
1
6
4
0
0
0
1
6
0
0
1
0
1
4
6
6
0
6
1
1
0
0
0
0
0
3
0
0
0
6
0
0
0
2
6
0
0
5
6
0
0
0
0
0
0
0
0
0
0
0
0
1
2
0
6
4
1
0
0
0
1
0
0
0
0
2
0
3
6
0
0
1
2
0
0
2
1
0
1
0
1
1
3
6
1
0
0
0
0
6
6
0
0
0
0
0
6
1
6
0
0
1
2
0
5
6
3
4
0
6
0
1
0
1
0
3
6
0
6
1
6
1
0
1
0
1
0
0
0
4
1
2
0
0
6
2
1
3
0
0
1
6
6
1
0
0
0
0
4
2
1
0
3
0
2
0
0
6
2
0
6
2
0
0
3
0
0
1
0
6
1
1
2
0
6
5
2
2
1
0
3
1
1
0
0
2
1
3
0
6
0
6
0
3
6
1
5
0
0
0
0
2
6
0
1
3
0
6
6
0
1
0
6
0
0
1
0
0
4
4
6
0
1
6
0
6
1
1
3
0
2
0
1
4
0
0
0
0
6
6
6
0
2
0
0
0
0
1
6
5
6
0
3
6
1
0
5
0
0
0
0
3
1
3
3
6
6
0
1
4
4
0
0
2
0
6
0
0
5
6
6
1
0
3
0
2
2
6
3
0
0
6
0
0
6
6
0
0
6
0
4
0
0
2
0
3
0
0
0
6
0
3
4
0
6
6
0
3
0
5
0
0
6
3
0
0
1
0
0
3
0
2
6
1
0
3
1
1
1
1
4
0
3
0
4
0
2
0
0
6
6
0
0
0
5
0
0
6
1
2
0
2
6
0
0
0
0
6
0
6
0
6
0
0
0
0
6
2
0
6
4
6
1
0
6
6
6
0
0
6
0
6
6
0
1
1
0
2
4
0
0
6
0
0
4
0
0
6
0
1
0
6
0
0
1
5
6
4
0
1
0
6
0
0
4
6
0
3
0
6
1
6
5
6
0
0
0
0
3
2
0
6
0
2
2
0
6
0
6
6
0
0
0
5
3
6
0
2
6
0
3
0
0
0
1
0
6
6
0
6
3
0
0
0
3
0
4
0
0
0
6
2
0
1
2
6
0
3
6
0
1
0
3
0
0
0
5
2
0
0
0
0
1
0
2
6
0
0
6
1
6
3
0
1
6
6
0
0
0
1
0
0
0
6
1
0
1
1
0
0
6
3
0
0
0
1
3
0
1
0
0
0
6
4
0
6
3
0
6
3
1
6
0
6
2
6
3
1
6
0
6
0
2
0
3
0
6
2
6
6
0
0
0
0
0
6
5
6
6
1
0
4
0
4
6
6
0
0
6
0
5
6
6
6
4
6
1
0
0
3
0
0
0
4
1
0
0
0
3
0
0
4
0
4
0
6
0
6
4
4
6
6
2
3
0
1
5
2
0
0
0
5
4
2
0
0
3
6
1
0
0
0
0
5
0
6
0
0
4
0
3
0
6
2
6
0
2
5
0
0
0
0
6
0
3
0
0
4
0
0
0
4
0
0
6
6
0
6
5
6
6
0
0
1
6
0
1
1
0
6
1
0
0
1
0
6
5
3
0
0
3
6
0
6
0
0
1
0
6
0
0
0
0
0
0
1
6
0
3
0
5
6
0
6
0
0
4
2
0
1
0
5
3
3
0
2
0
4
6
6
0
4
0
1
6
6
0
1
6
0
0
1
3
2
0
2
6
0
0
0
0
0
6
1
6
6
1
2
3
6
0
0
0
3
6
0
0
4
4
0
6
6
4
4
6
3
0
0
1
1
0
0
0
0
6
0
6
4
0
3
5
6
3
6
4
0
1
5
0
6
6
0
0
1
0
4
0
0
1
5
1
0
5
1
2
0
6
1
1
0
0
1
0
0
0
1
1
0
6
0
6
6
6
6
0
5
0
1
5
6
6
6
0
0
1
6
0
3
3
6
0
0
0
0
6
0
1
6
0
0
0
6
0
6
0
0
0
2
1
6
6
0
0
0
0
4
0
0
6
6
1
6
4
0
6
0
6
4
0
6
1
1
0
0
6
3
0
2
0
0
0
6
0
6
6
4
6
0
1
6
0
3
0
0
0
0
1
0
0
0
0
5
0
6
0
0
0
6
0
6
0
0
0
0
0
3
0
6
0
1
0
1
2
6
0
0
1
0
0
6
3
0
0
0
1
0
2
0
6
0
0
0
0
1
0
0
0
6
2
0
0
6
1
3
6
0
4
0
1
0
2
0
4
5
6
6
0
6
1
1
6
0
4
4
5
2
0
0
0
0
6
0
0
6
0
0
0
1
0
6
0
0
0
0
0
6
6
0
0
0
6
6
2
1
4
2
0
0
1
0
1
3
2
5
0
4
6
4
6
0
1
6
6
4
5
0
4
6
0
0
6
0
1
6
0
6
