# Supplementary material for: Correct and stable sorting for overflow streaming data with a limited storage size and a uniprocessor
Source: PeerJ Comput Sci. 2021 Feb 12;7:e355. doi: 10.7717/peerj-cs.355 (PMC7959636; doi:10.7717/peerj-cs.355)
Supplement: Supplemental Information 2 [file peerj-cs-07-355-s002.txt]

1
9
6
7
5
9
7
8
8
8
9
7
8
8
8
9
8
3
9
8
7
6
8
8
6
3
7
3
6
8
9
8
8
8
9
6
5
3
8
9
4
5
8
6
9
5
7
3
9
9
9
9
9
9
9
9
4
6
9
5
9
8
9
9
9
9
1
7
9
8
7
9
7
8
7
4
6
6
8
7
9
9
7
7
9
7
6
7
8
9
5
9
5
4
9
9
8
9
3
5
9
9
8
7
9
7
9
8
5
8
9
6
3
7
8
5
7
9
9
6
8
9
8
9
9
9
9
9
3
8
9
4
9
3
4
5
9
8
9
8
3
6
5
3
5
4
8
5
6
9
5
4
7
5
8
9
7
9
6
8
6
8
5
5
7
8
9
3
9
5
5
9
6
6
9
8
9
3
6
8
6
4
4
5
9
9
6
5
8
4
3
3
2
3
2
6
8
8
9
8
9
3
7
5
4
9
7
9
5
9
9
6
8
9
6
5
1
7
8
6
9
5
9
5
6
9
9
6
3
9
7
9
5
9
7
5
4
9
8
8
6
6
9
9
9
7
7
9
3
2
6
6
9
3
8
8
7
9
4
9
7
6
9
1
8
8
9
4
9
7
4
6
4
5
6
5
9
4
6
3
9
9
5
2
7
9
2
8
3
7
4
4
9
9
2
9
7
8
5
5
5
5
5
6
9
7
9
7
4
4
7
8
6
9
3
3
6
8
9
5
8
8
4
9
8
9
8
5
8
9
8
9
9
9
9
7
9
9
9
3
4
5
7
6
5
9
9
4
4
7
9
9
5
2
9
7
5
9
8
4
6
9
6
7
5
8
9
3
9
9
3
6
7
2
7
9
8
8
9
5
4
3
8
3
6
9
9
9
9
5
5
6
3
9
6
7
7
4
9
9
7
4
9
9
9
4
9
9
6
8
7
9
8
4
5
6
7
3
5
9
9
4
5
5
5
4
5
9
3
7
7
1
7
6
5
9
8
4
7
4
8
6
5
2
5
5
4
9
9
9
6
9
7
9
5
1
5
7
9
8
5
3
7
9
7
9
9
3
7
9
9
2
6
4
5
8
6
9
5
9
3
9
3
7
7
8
4
5
9
5
5
6
2
3
9
9
8
9
2
9
9
9
7
9
9
9
5
4
4
5
6
6
9
2
6
6
9
6
4
6
8
9
7
6
4
3
6
5
9
6
7
9
7
6
9
4
7
5
9
3
8
9
2
7
7
8
7
4
6
4
5
5
3
5
9
2
3
4
7
9
8
3
2
8
9
9
9
3
8
7
8
5
9
9
7
9
9
7
7
7
4
8
3
6
4
9
5
7
6
4
7
5
9
5
4
7
8
2
8
9
5
6
6
7
5
6
9
9
9
9
9
4
8
3
9
4
7
3
9
9
6
9
8
9
9
6
9
9
8
6
9
3
3
9
4
3
6
9
8
4
4
9
9
8
9
9
8
9
4
4
5
8
5
9
9
9
5
9
9
9
5
9
3
6
7
2
9
5
9
8
7
9
6
9
6
8
7
9
8
3
9
4
9
9
6
4
7
7
8
6
8
5
8
3
6
5
5
9
9
9
5
5
7
9
5
9
5
4
4
9
9
9
4
9
6
5
8
8
6
9
6
8
7
8
5
3
6
3
8
9
9
4
7
9
9
5
7
4
9
9
9
9
6
9
6
9
3
9
5
6
8
6
5
8
7
7
4
9
6
9
7
9
9
5
9
4
8
7
5
9
9
3
5
7
4
5
8
8
9
6
8
8
9
9
4
7
9
9
9
6
6
9
4
4
9
3
3
2
6
9
3
6
9
9
6
9
3
9
9
9
5
7
9
9
7
4
7
8
4
3
9
9
9
5
6
8
4
8
7
7
5
5
9
5
2
8
4
9
8
9
8
5
4
6
7
6
8
5
9
5
9
8
8
9
8
5
7
9
5
7
9
6
7
7
9
7
6
7
4
5
6
6
9
9
7
9
7
4
3
9
9
6
4
2
9
7
6
3
4
8
9
9
7
9
6
5
4
9
7
9
9
9
8
8
8
8
2
7
6
8
5
5
9
7
6
9
9
9
9
3
3
9
6
9
8
9
6
5
7
3
7
9
3
1
9
8
9
2
8
9
9
9
5
8
6
9
9
5
5
9
9
6
5
7
9
9
5
9
5
9
5
3
9
2
9
9
5
9
1
4
8
8
9
6
7
7
5
9
6
8
8
6
9
9
4
7
6
7
4
4
9
9
7
7
6
8
1
8
7
6
4
5
9
6
1
9
7
2
8
4
9
9
4
6
7
9
6
9
9
8
8
6
3
7
7
4
6
5
9
9
7
5
7
6
6
6
5
4
3
6
9
9
9
7
2
9
9
7
9
9
2
4
9
7
4
8
9
3
8
9
6
9
7
7
9
9
5
9
3
9
9
9
5
5
8
8
1
9
7
9
7
8
9
9
5
5
5
4
4
9
9
4
5
7
5
9
4
5
9
9
8
5
6
9
8
3
9
8
7
7
9
8
9
6
9
6
2
7
9
5
5
9
6
6
3
2
9
9
9
9
7
5
7
9
9
5
5
7
9
4
5
8
9
5
4
6
9
8
6
7
8
7
3
6
6
8
9
9
9
8
9
6
8
3
2
4
6
8
5
9
6
5
7
9
9
7
5
1
4
6
9
9
7
8
7
7
5
4
2
4
7
5
4
5
9
9
9
8
8
7
9
9
4
5
7
4
9
2
9
5
9
7
7
4
7
9
9
2
9
4
8
9
2
9
6
7
7
7
5
2
7
9
9
9
3
9
9
6
9
4
4
7
9
6
5
7
6
3
7
8
9
8
9
9
9
4
7
7
9
2
8
9
7
8
7
7
9
5
4
8
7
5
9
8
9
5
9
8
9
5
5
9
9
5
3
5
6
6
8
9
6
3
9
7
7
7
5
8
7
9
9
9
3
7
6
8
9
9
9
7
9
8
9
4
9
7
7
7
6
9
6
9
9
6
6
9
7
9
7
9
9
8
7
9
8
8
6
9
8
5
9
9
8
9
9
9
3
9
9
9
1
9
9
5
9
6
7
8
9
8
9
9
2
9
6
4
9
5
9
7
8
9
6
8
7
7
7
6
9
9
2
7
5
5
9
8
7
4
9
4
9
3
5
8
9
9
9
4
7
9
9
6
8
7
9
6
8
7
5
9
5
9
5
3
9
5
5
5
9
6
6
8
8
4
9
9
8
5
6
9
4
9
4
7
9
4
5
6
8
5
9
5
9
6
8
5
9
6
9
7
5
7
5
6
9
5
9
8
9
9
7
9
7
8
9
9
9
8
9
4
4
9
9
9
9
8
9
6
9
8
3
8
9
5
6
4
9
9
8
7
9
5
5
5
9
4
7
9
4
9
8
9
4
9
3
2
9
9
8
5
8
9
9
6
8
7
8
7
4
9
9
9
5
7
9
6
8
8
4
9
4
7
9
7
9
3
4
7
8
7
6
7
7
9
6
9
8
5
7
5
9
7
6
9
7
2
5
9
9
8
4
9
9
6
8
9
7
5
9
8
8
3
9
9
1
5
7
9
5
2
4
7
8
9
8
5
9
5
9
5
9
8
9
5
9
6
2
9
9
3
9
7
9
5
7
6
9
9
5
9
9
2
4
5
8
9
3
2
4
9
6
6
9
9
8
8
6
9
9
4
6
4
3
3
9
9
3
6
6
9
6
9
5
7
9
9
5
2
3
6
7
9
6
5
8
5
7
6
7
9
9
9
9
5
6
9
6
9
4
8
7
9
9
9
5
1
9
9
7
3
9
3
5
7
7
6
5
3
3
6
9
9
4
9
9
9
5
6
5
5
6
7
6
5
9
2
4
5
5
7
4
3
5
2
7
6
9
9
5
9
5
9
4
5
3
8
2
9
9
7
3
9
4
8
7
6
7
7
3
9
7
4
9
9
8
9
8
9
9
5
8
5
6
9
8
5
3
6
6
4
7
7
4
5
6
9
7
3
5
5
6
6
9
7
7
6
9
7
9
4
6
3
6
4
8
7
9
2
7
5
6
1
3
6
9
8
5
8
8
9
6
8
6
7
8
9
8
7
5
6
8
5
7
7
5
8
9
9
9
5
4
4
4
9
9
3
4
5
9
9
3
6
9
6
8
9
3
9
2
5
8
8
6
8
8
6
7
4
9
7
1
9
5
6
7
7
6
6
6
7
7
9
9
3
9
9
9
9
6
6
9
7
9
5
6
9
9
9
8
7
7
9
6
9
4
9
6
7
6
9
5
9
9
9
9
9
4
9
8
5
5
6
4
4
7
3
6
8
9
8
8
9
9
4
4
9
9
7
9
7
8
6
5
6
7
8
8
9
7
4
4
6
8
9
7
8
6
6
7
8
5
6
8
9
9
5
4
9
8
6
9
8
9
9
4
5
7
2
6
5
4
5
9
7
8
6
9
6
9
9
8
7
9
6
8
9
3
2
9
4
6
8
9
3
4
8
9
9
7
8
7
8
2
8
4
4
6
5
8
5
5
9
9
5
6
6
4
6
4
8
7
5
4
8
9
5
9
3
8
7
4
8
8
7
6
8
9
9
4
9
7
9
5
8
2
5
9
6
4
5
7
6
4
5
9
5
6
9
9
8
7
8
9
3
5
5
8
9
5
8
9
9
4
5
9
9
6
6
4
7
6
9
8
6
6
9
8
9
9
5
3
6
9
9
9
5
5
9
5
5
9
8
5
7
6
4
6
7
5
9
8
7
9
4
9
3
5
9
3
6
5
5
9
7
8
6
9
8
4
7
6
3
8
9
9
9
8
5
9
7
3
9
9
7
5
9
6
9
6
4
6
8
6
7
9
6
9
6
4
9
9
5
4
2
6
9
4
4
8
8
3
7
3
1
8
6
8
9
5
6
8
6
7
6
8
5
5
7
9
9
4
9
9
3
6
5
8
8
6
4
3
9
7
4
4
8
7
6
5
5
7
6
4
6
9
6
6
9
5
9
8
8
5
3
7
4
9
5
6
5
4
2
9
7
4
5
7
9
5
6
8
6
9
8
9
7
7
8
2
9
8
8
9
8
6
5
5
2
9
5
6
8
8
5
7
5
7
2
9
6
8
9
8
3
5
5
5
3
7
4
3
5
5
9
8
7
5
8
9
9
7
6
2
8
4
9
5
7
7
6
8
5
6
8
7
4
5
4
6
9
3
9
7
8
8
7
5
5
5
7
7
8
9
7
9
6
6
5
9
6
5
8
8
8
9
4
8
4
9
7
4
9
6
5
7
9
2
6
8
9
7
5
3
4
8
9
6
8
9
9
8
4
6
9
2
6
9
8
8
9
7
6
9
5
5
8
9
8
9
6
4
6
7
8
6
9
4
8
9
7
9
9
8
6
9
5
8
8
6
8
7
7
1
4
8
8
6
6
9
4
8
9
9
9
6
4
9
9
9
5
9
9
3
9
8
6
6
6
4
9
6
5
7
8
6
7
9
7
9
9
9
5
6
9
6
7
7
9
7
7
9
9
6
3
8
9
5
8
9
9
7
8
5
9
6
2
7
9
9
9
6
9
5
8
6
7
9
5
1
9
9
8
6
8
9
3
9
9
7
4
6
6
5
3
7
6
3
9
5
7
7
3
8
9
9
6
6
9
6
7
4
5
8
6
6
9
4
6
9
7
9
8
7
7
5
8
2
5
4
7
8
9
6
7
9
5
9
6
6
9
2
9
3
9
6
7
9
9
9
5
8
9
5
9
6
8
6
9
7
9
2
7
5
7
9
8
5
9
9
9
9
9
8
9
7
9
9
7
2
9
6
9
7
9
6
9
7
7
9
9
3
9
9
9
4
7
7
5
6
9
9
7
9
7
9
9
5
7
5
9
7
5
7
7
6
6
9
9
5
9
9
8
6
5
9
6
8
7
9
8
4
3
7
8
4
9
5
9
5
8
9
9
6
3
7
7
7
9
4
7
9
7
4
5
9
9
9
9
7
5
4
9
8
2
1
8
8
6
9
9
9
6
9
9
7
9
4
9
7
2
3
5
9
9
5
5
7
8
6
8
8
9
9
8
7
8
9
6
8
9
7
7
6
9
4
9
4
9
4
9
9
9
8
2
7
3
8
2
8
7
9
4
6
7
6
8
8
4
7
7
5
7
4
7
4
7
5
5
7
7
2
9
9
4
5
5
8
7
8
5
7
7
9
5
6
8
5
5
9
5
9
8
6
4
5
8
5
3
9
6
5
9
9
9
7
9
6
7
7
5
9
9
6
9
9
9
9
5
3
4
7
9
1
9
9
9
9
9
9
6
4
5
6
4
1
8
7
9
7
3
3
6
7
7
9
8
9
4
2
5
4
3
8
6
9
8
6
6
7
9
3
6
8
3
9
9
7
7
1
4
3
5
6
5
7
9
9
7
9
9
5
1
9
4
9
4
9
9
8
5
6
8
7
4
7
8
6
9
9
8
1
7
6
9
5
9
7
9
9
6
6
9
4
2
5
8
5
4
9
7
9
6
9
9
5
7
5
2
5
9
6
3
7
1
9
7
3
9
5
8
9
4
9
6
3
9
9
5
6
4
3
7
6
7
6
4
7
7
2
4
4
5
9
8
4
7
8
9
9
7
9
7
9
4
8
9
3
9
9
9
2
5
7
9
9
7
5
8
8
9
7
8
6
6
9
9
9
9
5
7
7
8
3
9
9
9
4
4
6
4
2
9
3
4
6
4
6
7
6
7
7
3
3
6
2
8
3
8
5
2
5
7
9
7
9
7
4
9
9
5
9
9
5
9
6
6
7
7
7
9
6
9
6
6
8
9
5
9
6
6
9
7
7
9
6
7
7
9
4
9
6
8
5
5
7
6
9
8
6
5
5
4
4
9
9
9
9
7
9
7
8
3
9
9
1
9
8
9
9
9
5
3
9
5
4
7
8
6
5
9
6
6
2
9
8
9
9
6
6
5
9
8
9
6
2
8
9
4
7
8
4
6
6
6
6
7
5
8
9
9
8
5
5
6
6
7
9
9
7
9
6
9
8
5
9
5
8
3
2
9
7
7
7
9
6
6
5
5
5
9
5
8
9
9
9
4
7
8
7
9
9
9
6
8
5
8
7
8
3
3
8
9
6
1
4
6
7
4
6
8
6
4
6
6
9
7
9
6
7
8
6
7
6
9
8
7
7
7
3
9
8
4
4
6
2
8
7
5
7
6
9
2
5
4
4
5
2
7
7
5
9
9
9
5
5
9
7
6
9
8
9
8
7
3
7
9
5
7
8
5
6
8
2
9
4
8
7
7
7
8
5
5
6
9
8
7
9
6
6
6
7
8
4
5
9
9
3
6
5
3
9
3
7
6
9
7
5
9
7
7
7
3
8
4
8
7
5
9
8
8
7
6
6
9
9
8
4
5
6
7
9
7
6
6
9
7
8
7
5
6
9
9
3
8
7
9
7
7
6
4
8
5
8
7
2
6
6
9
4
4
8
9
9
9
8
8
7
8
7
6
4
5
6
4
6
9
9
7
5
6
8
4
8
9
8
8
6
4
9
8
9
7
7
9
9
7
6
9
6
7
9
7
9
9
2
9
7
7
6
9
6
9
7
5
8
4
7
4
4
2
6
3
4
6
8
6
3
9
5
9
7
6
9
7
9
5
6
2
9
9
8
6
8
9
5
7
8
4
4
5
6
9
6
9
6
5
6
8
9
9
2
5
8
7
5
8
9
9
7
9
7
3
8
9
7
9
4
8
5
8
6
8
3
6
4
9
5
7
2
6
3
7
5
5
7
9
5
3
7
8
5
9
5
7
7
8
9
8
9
8
7
8
9
8
4
8
9
4
8
3
6
9
9
9
8
4
8
9
4
5
8
9
6
9
5
5
3
8
8
6
8
9
9
8
8
7
8
7
9
8
8
4
3
9
4
8
7
9
9
9
9
9
6
9
8
5
8
7
3
8
7
3
9
5
7
8
6
6
9
4
7
2
8
4
9
7
9
4
9
8
3
9
9
7
9
7
5
9
5
3
9
9
8
9
3
6
6
7
8
9
4
5
4
9
9
5
8
8
6
8
7
6
8
9
9
7
9
9
9
3
8
7
9
9
5
9
5
7
7
3
2
9
9
6
9
9
9
7
9
9
5
5
9
8
9
9
4
9
7
5
6
9
8
6
8
9
7
7
3
7
7
5
9
5
9
9
6
5
9
9
5
9
8
5
5
4
6
9
6
4
9
7
8
3
6
7
9
8
7
6
7
6
6
5
8
4
8
9
6
5
4
3
8
9
4
6
7
9
9
6
6
7
9
9
9
9
9
9
8
9
7
9
7
8
6
3
8
7
5
4
5
7
6
9
7
5
5
9
5
5
9
9
6
5
9
9
7
5
8
5
7
7
9
3
9
8
8
5
5
8
7
3
2
6
8
5
7
9
7
7
9
9
6
8
7
5
9
8
7
9
9
8
6
6
5
9
5
4
3
9
9
5
5
5
3
9
9
6
5
8
8
2
7
4
4
6
1
7
4
4
6
6
4
6
7
5
6
5
9
7
6
6
8
7
9
6
2
8
8
6
6
7
4
5
7
7
8
4
8
6
5
5
9
8
4
6
9
5
8
5
7
9
8
9
4
8
9
9
6
7
7
9
8
8
8
5
5
9
2
3
9
9
9
5
3
2
8
9
5
8
4
7
8
2
6
8
7
4
3
9
5
9
8
9
7
4
8
6
9
3
8
2
7
3
6
3
4
8
3
3
5
7
9
3
9
5
9
7
8
9
6
3
6
6
7
9
5
9
9
9
4
4
7
7
8
8
6
5
9
4
8
4
5
4
9
7
2
2
7
6
7
5
4
7
9
5
9
9
9
7
5
9
9
6
5
9
9
2
8
3
6
4
2
2
2
4
9
9
8
5
6
7
8
9
9
5
5
9
3
1
9
7
4
5
6
4
8
7
9
9
9
3
7
9
6
6
9
7
7
6
3
6
9
6
8
9
9
9
7
6
9
2
7
9
9
9
8
9
9
7
9
5
5
8
9
4
8
9
8
2
8
6
7
7
6
3
9
9
8
9
2
8
3
6
8
9
9
6
4
8
6
4
7
8
9
3
5
9
7
7
8
4
9
9
5
9
4
6
8
6
8
8
9
9
4
6
9
4
6
8
6
5
8
3
4
6
9
6
7
9
5
7
6
7
9
9
9
5
6
9
9
3
6
8
9
8
3
9
8
7
5
3
5
4
8
5
7
4
9
5
8
8
8
7
6
6
9
7
9
7
5
9
8
5
9
8
9
5
5
6
9
8
4
3
7
7
8
4
9
5
8
9
7
8
8
8
9
9
9
7
9
8
6
9
9
9
4
7
8
8
5
5
9
6
2
7
8
4
6
9
3
6
8
5
9
6
8
7
4
4
9
5
9
7
5
9
9
9
3
4
8
9
7
6
5
4
6
7
6
2
9
8
8
8
5
7
8
9
4
9
9
9
9
8
9
4
7
7
8
9
9
9
7
8
7
6
6
8
5
6
5
9
8
6
7
6
5
7
7
4
6
9
4
3
7
5
6
9
9
8
9
8
3
8
2
9
9
5
6
8
8
7
6
4
3
8
5
9
9
8
6
9
6
5
9
7
9
6
4
9
8
8
8
7
6
9
6
8
7
2
8
4
7
8
2
8
9
9
6
7
5
7
9
9
6
4
8
9
2
4
8
8
4
3
6
7
7
6
7
7
9
6
9
8
4
5
7
9
2
9
9
6
7
9
9
8
9
8
9
9
5
5
8
8
9
9
5
7
8
8
8
9
3
8
8
9
8
7
9
9
3
9
6
4
8
5
9
4
6
4
7
9
9
7
9
8
7
6
9
5
8
8
9
9
9
9
6
7
8
7
7
9
5
9
5
5
9
6
8
9
6
5
8
9
4
6
8
5
6
5
9
6
9
5
9
8
5
9
9
8
8
2
3
7
6
5
8
9
9
4
4
6
5
9
5
7
7
7
5
9
9
9
8
2
9
9
8
5
9
5
9
6
9
9
7
5
5
9
9
7
9
8
9
5
7
9
7
9
9
9
8
9
9
7
5
2
7
5
3
9
4
5
4
3
9
6
7
4
5
3
6
8
3
9
5
5
7
5
4
8
6
8
6
9
8
9
8
8
8
8
7
4
9
2
9
5
6
6
7
5
5
1
9
9
8
4
5
6
6
7
5
9
7
5
8
4
4
3
9
9
5
8
7
9
8
8
7
8
7
6
9
7
5
9
4
6
5
7
9
9
9
5
7
6
7
7
9
6
9
7
9
6
6
9
9
3
8
7
7
6
8
6
9
9
6
7
4
7
6
8
9
1
7
8
8
8
6
9
8
4
7
9
8
3
3
3
7
9
8
8
9
9
8
7
9
8
7
7
1
7
7
9
9
9
6
8
4
7
4
4
5
9
9
3
9
8
8
7
6
9
5
9
6
8
7
7
5
6
7
5
8
4
7
6
6
8
4
6
6
8
6
3
5
7
8
8
5
9
6
6
2
7
7
9
7
4
4
9
7
9
6
4
8
3
7
8
7
9
4
9
6
8
3
5
2
8
9
5
4
8
2
6
2
8
9
9
9
7
8
7
5
4
5
6
3
8
8
6
8
4
8
3
8
3
6
7
9
9
2
7
7
9
9
6
8
6
5
9
8
7
8
5
1
7
7
8
5
2
9
8
4
9
7
9
9
5
6
4
9
8
8
5
4
6
8
6
5
6
5
5
9
4
6
5
9
3
7
7
8
6
7
5
9
6
7
6
5
8
7
9
8
9
5
8
9
6
6
7
4
8
5
8
8
7
6
4
7
7
9
8
6
6
8
9
9
5
8
8
6
8
8
8
5
7
6
5
9
6
8
9
8
6
5
7
9
9
5
5
7
5
9
6
9
9
9
6
4
8
3
7
9
3
8
9
4
9
5
9
4
8
6
9
7
6
4
7
5
8
3
9
3
9
9
3
6
8
5
8
9
9
6
7
9
5
6
7
5
5
9
9
8
9
2
7
5
7
4
7
5
7
9
6
5
7
4
7
6
5
7
9
8
9
7
7
8
6
8
9
9
5
8
7
5
7
9
4
2
9
5
7
9
4
6
9
4
5
7
4
9
8
4
6
9
9
6
7
4
8
6
9
2
9
9
8
7
4
5
6
5
5
7
4
7
7
9
7
6
8
8
5
4
7
9
9
9
6
4
9
9
2
9
2
9
7
8
9
5
8
9
8
6
6
6
9
9
5
5
5
7
9
8
4
8
9
4
7
3
7
7
8
9
7
3
9
9
8
8
9
3
9
4
3
9
5
8
6
9
9
9
7
8
7
9
8
6
5
9
9
9
6
4
8
7
4
4
9
8
3
7
6
9
4
9
8
5
9
8
8
7
9
8
9
9
4
6
9
6
7
9
9
4
6
3
9
9
9
9
8
9
9
8
6
6
4
7
6
9
8
4
9
7
6
2
6
9
9
9
9
7
9
6
7
9
7
6
7
8
9
6
9
6
4
7
6
6
9
8
9
6
7
9
7
3
9
6
9
7
6
6
6
4
8
4
7
5
9
9
9
9
9
7
8
9
9
9
6
7
7
9
7
3
8
8
7
7
8
9
9
9
7
2
5
9
7
5
8
9
7
5
7
8
5
7
5
4
9
9
6
8
5
6
9
9
8
8
8
8
7
6
6
7
9
4
7
4
3
9
6
8
4
6
9
4
6
5
9
7
7
7
9
8
8
5
4
8
8
9
8
4
7
5
6
9
6
5
9
9
9
6
7
5
6
5
7
8
6
9
9
6
9
5
7
5
7
7
9
9
5
2
4
9
4
4
9
7
8
7
5
9
5
5
6
9
8
1
7
9
9
5
9
7
2
5
7
9
8
8
6
6
9
9
9
8
8
8
9
5
5
8
9
9
4
9
9
8
4
9
6
4
9
7
7
8
9
3
8
9
7
9
2
7
8
8
4
9
7
5
9
4
5
9
5
9
2
6
4
9
9
9
9
8
3
3
5
5
9
9
7
7
9
7
9
9
3
9
9
6
9
9
8
6
9
5
9
8
9
9
2
9
9
9
8
2
9
8
6
9
4
9
9
8
9
7
3
4
5
4
6
4
9
5
4
7
9
5
9
6
7
8
3
8
3
9
9
9
9
8
9
8
9
7
7
6
5
5
8
9
5
4
6
8
5
9
7
9
8
6
3
7
5
9
8
6
7
6
7
7
5
9
7
9
9
7
4
7
8
5
4
9
9
7
9
7
4
8
9
4
4
8
3
8
4
5
2
3
9
4
7
9
4
9
4
6
8
8
9
8
9
9
3
8
6
3
9
7
9
9
9
8
9
5
4
7
9
9
2
9
4
9
9
7
9
9
4
6
9
6
3
9
6
8
8
9
5
7
9
8
9
8
4
7
7
9
9
4
8
9
9
9
9
8
4
4
5
4
9
9
3
2
4
5
3
4
9
9
9
9
6
8
9
8
7
6
9
9
9
6
5
9
9
2
8
5
9
8
3
6
3
3
9
7
8
5
9
7
4
6
6
6
3
8
9
7
8
4
6
4
7
7
4
7
7
9
9
7
3
9
9
8
4
9
7
9
6
7
7
8
9
8
9
6
9
9
6
4
9
9
9
6
8
9
5
6
9
7
6
4
5
9
8
8
8
6
5
5
7
8
4
5
9
9
9
9
6
3
9
9
6
9
8
9
7
7
7
8
7
9
5
7
9
6
2
7
5
8
8
6
2
9
7
2
3
5
9
5
5
8
9
9
9
9
6
9
6
9
7
9
9
7
7
5
8
2
6
8
7
3
9
9
8
4
3
5
5
7
5
7
5
5
2
5
8
5
6
6
5
7
9
4
7
9
9
3
2
4
9
6
9
5
9
9
9
2
9
3
6
5
8
8
7
8
7
7
8
6
9
5
4
9
8
9
9
3
7
2
5
8
5
7
5
8
6
9
9
8
7
6
5
9
6
3
4
9
9
9
5
9
9
1
9
4
9
4
4
5
8
8
9
6
3
7
7
8
5
5
6
7
5
9
9
5
9
9
6
9
8
4
3
6
5
9
8
9
9
9
7
6
9
9
5
8
6
5
8
9
3
7
8
9
6
9
8
6
9
9
6
5
5
5
8
9
9
6
9
2
3
9
3
5
6
6
9
8
6
9
3
6
3
5
4
8
3
4
9
9
5
6
7
5
8
6
8
9
7
3
6
6
6
9
9
4
9
8
4
9
5
8
6
9
7
8
3
7
9
8
9
9
6
7
8
9
9
6
8
7
6
7
5
9
8
9
5
7
9
9
4
9
7
9
7
6
9
7
5
7
7
7
9
9
9
7
6
5
7
9
7
6
6
6
6
9
8
9
8
8
8
9
8
7
5
8
6
6
3
7
8
7
9
5
6
8
9
2
8
8
9
4
9
9
3
8
8
8
9
7
6
9
8
8
7
8
8
9
6
9
8
3
6
9
8
8
6
8
3
9
9
9
4
9
7
3
8
3
4
9
9
9
9
3
8
8
3
5
6
6
7
5
4
5
8
8
9
5
6
7
9
4
8
9
7
9
4
9
7
7
7
6
9
4
7
3
4
9
9
4
6
7
9
9
9
7
6
7
9
9
9
7
4
7
8
5
9
9
3
9
4
9
9
6
5
6
7
5
8
8
3
9
5
9
5
9
9
7
5
7
8
6
9
3
9
7
5
7
5
6
8
9
9
8
3
7
8
6
4
9
6
6
7
8
7
8
4
2
7
3
8
4
9
9
5
9
6
7
8
6
7
4
5
9
5
4
6
6
9
5
9
9
9
3
6
5
8
4
3
4
6
8
2
8
7
7
5
4
9
8
9
8
9
5
7
9
9
4
7
5
4
9
9
8
9
5
5
6
6
6
9
8
8
5
7
8
7
4
5
9
6
8
9
7
5
8
6
8
8
4
6
7
7
4
8
9
9
6
7
7
9
4
9
9
9
5
5
8
3
9
9
9
9
9
5
9
6
6
8
5
6
9
8
9
9
9
6
8
9
6
9
8
8
9
8
9
7
6
9
9
6
9
5
9
9
8
7
8
6
9
8
9
5
7
9
3
5
2
9
9
4
8
7
6
9
9
9
6
6
9
8
3
8
7
9
3
5
3
8
9
7
7
7
8
4
7
4
7
6
4
9
6
7
5
6
4
9
4
8
5
4
4
7
7
9
6
5
4
5
8
5
6
5
9
9
7
6
9
9
8
9
9
9
9
9
5
9
4
5
9
7
7
7
7
5
9
3
8
8
9
8
4
9
3
5
4
7
9
8
3
3
8
8
5
8
9
8
3
8
9
6
4
4
6
9
6
9
3
5
5
2
6
9
9
7
7
5
4
9
6
7
9
9
6
3
7
8
9
6
6
8
7
9
9
8
7
9
8
6
9
9
9
7
5
9
9
8
5
6
4
5
9
5
8
9
8
6
4
5
7
9
8
9
9
8
8
9
9
3
3
6
6
9
9
5
6
8
3
9
9
5
5
9
9
9
3
4
9
9
9
7
9
8
7
6
7
8
4
9
5
5
9
6
9
9
9
7
9
7
9
9
5
7
4
8
9
5
8
4
7
8
7
7
8
8
5
6
7
3
5
5
8
9
9
6
7
6
9
9
4
8
4
6
6
4
8
9
9
7
9
8
4
6
4
7
3
2
7
7
9
6
4
5
8
7
6
4
9
8
9
5
8
9
9
4
2
9
2
7
4
9
7
8
9
7
5
8
8
7
3
9
9
5
8
9
5
9
6
7
6
4
6
8
1
9
9
7
7
5
4
7
9
9
2
7
9
4
6
4
6
4
3
9
9
6
9
5
6
9
4
9
5
5
8
9
9
7
7
4
6
5
7
7
9
9
5
9
6
6
9
6
4
5
6
5
5
9
9
9
6
8
9
9
6
7
7
9
7
8
4
9
5
8
9
6
3
4
9
4
8
8
3
5
7
5
5
4
7
3
6
9
9
3
5
7
6
3
4
7
4
7
1
5
5
3
5
8
9
7
9
5
5
4
8
9
3
9
7
6
3
7
3
4
8
9
5
9
9
9
9
4
8
9
9
9
8
8
6
5
9
4
9
7
8
4
9
9
9
9
7
7
6
9
8
8
9
8
7
8
9
9
2
7
7
8
6
3
4
9
8
9
7
9
5
5
9
8
9
3
8
6
8
2
7
9
6
5
5
7
6
6
8
3
5
8
9
5
4
9
9
7
9
8
4
5
6
9
9
2
7
6
9
9
7
8
4
9
9
6
6
4
6
2
8
9
9
5
9
8
3
9
4
6
6
9
9
6
5
9
2
9
7
7
6
9
9
9
9
4
9
6
8
9
9
4
8
9
2
5
7
4
9
8
8
2
4
6
5
5
9
7
5
7
9
6
3
4
9
9
6
9
9
5
9
6
6
6
5
5
9
8
9
4
5
6
2
4
6
2
3
9
9
9
9
9
9
3
8
8
6
7
9
8
7
5
7
3
9
9
9
9
4
9
9
8
9
7
7
6
9
9
4
8
9
7
4
5
5
8
6
9
8
6
7
9
4
7
7
6
6
9
4
3
7
7
8
7
7
3
9
3
6
7
9
8
9
9
5
6
7
8
7
9
5
8
2
7
8
7
8
5
8
9
9
8
5
9
6
4
9
7
9
4
9
7
6
5
8
5
2
8
8
5
5
9
6
5
7
4
6
8
6
9
3
4
9
9
5
5
8
6
9
9
9
9
3
9
9
8
9
4
7
8
4
2
4
9
8
9
6
7
8
7
7
5
7
3
7
9
8
8
8
6
5
4
3
9
7
9
6
9
9
6
8
9
8
4
6
4
6
8
5
9
9
3
4
8
7
9
6
4
4
6
5
9
4
9
6
9
7
6
8
5
9
6
9
7
8
6
7
7
9
6
7
8
8
6
7
7
9
6
5
8
2
8
9
8
9
3
4
9
9
8
7
7
7
2
9
9
9
9
2
2
9
5
6
9
8
7
9
2
5
6
6
9
9
9
5
5
7
9
4
8
8
5
8
9
6
9
9
6
9
9
5
5
9
8
4
5
5
9
9
9
9
5
5
7
8
8
9
9
7
5
9
5
9
5
8
5
8
8
9
8
2
6
5
9
6
7
8
9
6
8
7
6
7
3
8
9
6
4
9
6
4
8
9
7
9
7
7
4
7
7
5
5
1
6
6
4
5
4
3
8
7
3
3
5
9
6
5
3
9
9
9
5
1
9
8
6
5
7
7
9
7
9
7
8
9
6
4
4
9
7
9
8
9
7
7
8
5
9
6
9
2
8
4
6
6
3
9
6
6
8
5
9
9
8
8
9
9
9
7
9
4
9
9
8
6
8
7
9
9
8
6
4
3
4
4
6
7
9
7
6
9
7
7
4
9
5
2
9
7
2
7
7
5
4
7
8
7
9
6
8
9
9
8
6
8
9
4
7
9
9
5
5
8
3
6
7
9
3
9
7
6
4
9
7
8
7
9
5
8
7
6
9
5
2
5
3
7
9
7
7
6
8
6
7
7
4
6
9
8
4
9
7
8
6
9
6
9
5
3
9
8
9
8
9
9
7
9
9
5
9
9
9
9
8
6
6
9
6
5
8
1
5
9
6
6
8
8
9
3
8
6
5
8
9
9
6
9
4
8
6
9
6
7
7
8
7
9
5
8
6
9
9
4
9
5
3
5
6
8
6
7
9
9
7
9
7
6
8
7
6
9
8
9
7
7
7
8
2
6
7
8
4
4
8
3
9
7
9
9
9
6
6
3
9
7
6
4
9
5
9
8
9
8
7
9
7
7
8
4
6
9
4
9
8
5
2
4
5
5
4
9
9
9
8
9
9
3
5
9
5
9
2
6
8
6
9
4
7
9
6
4
4
3
5
5
7
9
9
5
7
8
7
7
9
9
5
9
9
6
5
9
6
9
6
4
7
8
4
5
9
5
5
7
9
6
8
5
5
9
1
5
4
6
7
4
3
9
4
8
9
1
9
6
7
8
9
9
7
9
5
9
5
6
1
9
5
7
8
9
9
6
9
9
9
5
8
8
7
7
8
4
5
8
6
5
5
9
9
9
8
4
9
4
9
9
8
9
9
5
9
6
5
9
7
6
7
4
8
8
4
5
5
6
4
6
6
6
5
9
3
4
7
7
7
3
9
9
8
6
9
9
7
9
5
4
8
5
3
7
8
9
7
4
3
5
7
7
8
6
3
9
9
8
2
8
6
7
6
9
7
9
6
7
9
7
8
3
8
5
2
4
9
1
7
7
7
3
8
9
6
4
6
8
4
3
8
9
3
9
5
5
2
5
9
4
8
8
9
9
9
8
1
8
5
6
9
9
9
6
9
6
9
8
7
5
8
6
4
6
3
4
6
8
4
9
2
9
7
8
5
6
9
7
5
8
4
9
5
5
7
5
9
6
8
7
9
6
7
9
5
6
7
4
8
8
9
9
9
8
5
7
8
7
9
8
7
9
9
7
9
8
9
9
8
7
8
4
7
8
6
7
9
8
1
9
3
7
8
9
8
9
7
9
8
4
7
7
9
1
9
7
5
7
7
7
8
8
4
4
5
7
9
2
8
4
5
9
6
5
7
3
5
8
8
6
6
9
9
8
8
9
4
6
6
2
8
9
7
6
9
9
9
6
9
5
4
4
7
1
6
9
6
5
4
5
9
9
6
9
9
3
7
7
3
8
9
8
9
4
5
7
8
5
8
5
5
6
4
9
2
8
6
7
7
5
8
6
7
8
5
9
8
4
5
9
4
8
7
9
4
4
9
9
7
6
8
8
9
6
5
4
7
5
7
7
9
9
9
5
9
9
9
9
7
3
8
9
8
8
5
6
9
7
8
7
8
9
4
6
5
9
8
5
9
9
9
6
5
6
9
4
8
8
8
9
9
9
3
9
8
7
8
8
8
6
7
9
9
2
5
8
9
6
9
8
7
8
5
7
7
7
7
6
9
9
2
9
5
7
9
2
8
9
9
6
7
3
3
4
4
6
5
6
4
6
2
4
2
9
3
8
9
5
5
5
2
6
4
7
3
5
3
9
9
9
9
7
9
6
9
9
8
9
8
8
4
8
9
8
6
9
8
5
6
7
9
4
9
9
6
9
5
9
8
9
9
9
6
8
4
5
4
4
9
4
7
4
7
3
3
9
3
7
4
3
5
6
3
9
6
4
8
9
7
5
9
9
9
9
6
9
7
8
8
5
7
9
8
6
4
9
8
8
8
7
9
9
9
4
8
5
7
6
5
9
7
7
7
8
9
7
9
7
5
9
6
4
6
2
3
8
9
6
7
5
6
6
6
7
9
5
7
7
6
6
8
4
9
1
4
2
5
8
9
9
5
7
5
6
9
5
9
3
7
5
6
6
7
6
7
6
9
2
4
7
6
9
8
8
9
7
6
9
7
7
4
9
9
7
7
7
7
8
9
2
6
5
5
4
9
6
4
5
6
9
9
9
5
6
5
7
4
8
5
8
5
9
5
3
8
7
8
6
4
9
6
5
7
7
4
4
5
4
9
7
9
8
9
9
3
6
9
6
5
8
3
7
4
9
5
9
8
8
5
8
5
8
7
5
4
4
1
7
9
9
7
4
9
7
7
8
9
8
7
6
7
9
6
2
6
7
6
9
9
9
7
8
5
8
9
9
6
6
5
9
4
4
3
9
9
7
1
5
5
3
3
8
3
9
5
7
5
6
7
8
9
3
6
9
6
9
8
8
9
5
8
4
9
7
8
7
5
8
9
5
6
5
9
4
3
9
7
9
4
5
5
6
7
6
5
9
6
6
4
6
4
9
9
9
9
5
8
8
7
9
8
9
4
8
9
8
7
9
6
7
9
9
5
4
6
8
4
8
8
7
8
9
6
9
9
8
4
9
9
9
3
6
9
8
5
7
1
6
9
4
7
5
6
8
3
8
5
7
2
8
8
5
7
6
5
4
4
8
9
8
6
7
9
9
9
6
9
9
9
9
6
9
5
7
9
6
6
7
9
9
9
5
4
8
4
6
6
9
7
7
9
3
3
9
9
8
7
3
9
4
7
6
9
7
8
6
9
9
8
9
9
8
9
2
2
9
9
5
7
7
9
1
6
8
9
9
9
9
8
5
9
4
7
5
4
9
7
6
5
3
3
6
3
4
5
9
5
9
7
5
6
9
7
8
9
4
4
9
5
4
5
9
7
7
9
5
7
5
5
8
1
6
9
9
9
5
4
8
5
7
9
7
9
6
9
9
7
9
8
8
6
3
5
4
6
9
6
8
4
5
5
8
4
3
9
9
6
8
5
8
9
5
5
5
9
8
6
7
6
7
8
8
9
5
8
9
4
6
3
7
8
7
8
8
7
2
8
9
9
7
8
5
8
4
6
7
4
6
8
8
8
7
7
4
6
3
7
8
9
9
8
9
7
9
5
7
7
7
7
6
3
6
4
8
9
7
8
8
7
5
7
9
9
4
9
9
4
7
4
8
8
9
4
9
6
4
9
7
9
3
9
5
6
5
6
9
7
6
9
8
8
2
7
4
7
5
9
9
4
9
8
9
3
4
9
7
5
8
9
9
3
9
8
7
4
9
8
3
9
9
9
4
7
4
7
6
5
5
9
6
4
7
6
9
6
4
5
6
9
7
7
7
9
9
9
7
7
4
9
9
3
4
8
6
5
6
8
7
9
3
7
4
8
2
9
6
4
3
7
9
6
9
9
9
7
8
9
5
6
5
9
9
8
6
8
7
6
5
9
7
8
7
5
4
7
4
7
6
9
9
9
4
7
7
9
9
4
7
3
7
9
9
9
9
6
8
5
3
6
8
9
7
7
6
9
3
5
9
6
7
6
8
8
5
6
4
5
3
9
5
8
9
7
7
7
8
7
6
4
7
8
8
8
6
5
9
5
7
6
4
7
4
7
4
9
5
9
5
7
8
3
2
9
6
8
8
9
6
4
9
7
9
9
5
8
7
6
7
9
9
4
9
5
8
9
7
9
9
6
7
9
7
9
9
5
9
9
9
5
6
5
8
8
5
9
9
6
9
6
6
9
9
6
8
9
9
7
2
9
8
9
7
7
7
6
5
7
8
9
8
5
9
6
6
8
9
6
8
5
2
7
7
8
4
7
4
8
7
4
6
9
9
3
3
9
8
6
5
4
6
8
7
6
7
7
5
6
9
5
8
3
9
8
7
3
9
7
5
9
3
6
9
6
3
6
8
9
9
4
8
8
8
6
9
9
7
5
7
9
9
6
9
6
8
9
9
6
3
9
7
4
8
6
9
7
9
7
7
9
5
6
9
9
8
7
9
3
8
5
2
9
6
5
5
7
9
4
7
9
5
9
1
3
9
7
7
9
6
7
9
9
8
9
7
9
5
6
9
6
8
9
9
5
7
8
6
9
9
6
9
4
6
9
9
9
9
6
9
9
9
8
8
8
6
6
9
4
9
7
9
5
7
8
9
5
9
6
9
9
8
6
3
6
3
8
6
9
5
9
6
9
8
9
2
9
6
8
8
8
8
5
8
5
8
6
8
6
8
9
4
9
5
9
9
9
8
9
9
9
5
8
9
9
9
5
7
8
6
5
7
5
9
6
9
4
5
9
8
8
7
7
9
9
8
8
7
7
8
8
4
6
9
4
6
5
8
6
7
9
9
6
3
6
5
9
5
9
5
9
6
6
7
4
5
8
9
9
6
8
7
5
2
8
7
3
3
5
5
4
8
6
7
8
8
7
8
4
9
6
9
6
5
5
9
3
6
8
4
3
6
9
5
4
6
2
8
5
5
6
9
4
6
9
6
3
5
4
8
4
9
7
9
9
4
3
9
5
5
9
9
7
6
9
8
9
9
4
4
5
8
9
9
6
7
5
9
4
5
6
4
9
6
3
4
7
8
7
5
7
9
4
8
9
3
6
6
7
9
5
3
9
2
3
5
5
8
3
3
7
9
5
9
9
2
7
5
4
8
9
6
8
1
9
6
3
7
8
6
4
9
4
2
9
8
8
6
9
6
9
8
9
9
6
3
7
9
5
7
7
8
5
9
8
8
6
7
7
7
8
6
4
9
9
9
6
9
3
7
4
9
9
6
9
8
7
9
6
8
3
4
6
4
7
7
9
7
3
7
1
5
3
6
8
6
4
3
6
9
9
6
9
6
6
9
4
9
5
9
6
5
2
9
7
8
9
5
7
6
7
6
4
9
8
8
8
9
8
6
9
9
9
8
6
6
7
4
8
8
9
6
9
9
9
8
2
9
9
8
5
4
9
9
8
3
3
8
9
5
6
8
6
9
4
9
7
8
5
2
2
9
8
6
4
6
4
5
4
7
9
5
8
3
9
9
9
5
9
6
7
4
7
6
6
9
9
5
6
8
7
9
5
4
9
7
8
9
2
5
9
9
5
6
8
9
7
5
9
5
7
5
7
7
5
5
8
8
9
6
9
7
2
9
5
5
9
3
5
9
7
8
9
5
9
6
8
7
7
8
7
7
4
9
9
8
8
9
5
8
9
2
4
8
8
7
2
7
9
4
6
4
9
8
6
9
9
8
9
9
9
8
9
9
9
6
8
6
7
5
7
5
9
3
9
9
5
7
8
4
9
8
9
9
8
4
9
9
6
4
7
6
3
6
7
7
3
5
7
6
9
8
9
9
6
6
4
6
4
5
7
9
9
7
6
9
9
6
9
6
8
7
9
7
9
7
6
9
9
9
7
5
6
9
8
2
8
9
6
9
8
6
7
5
6
9
5
7
9
4
4
5
7
9
4
3
8
7
5
9
9
3
6
7
9
9
6
6
4
5
7
6
9
7
9
7
9
4
6
7
9
6
3
6
9
6
7
8
6
7
7
9
3
9
9
4
9
7
5
8
7
9
6
9
9
9
9
5
9
8
5
4
7
6
9
7
3
8
9
8
5
9
9
7
5
9
7
4
9
9
9
9
9
7
8
9
9
6
8
8
5
5
8
5
6
9
5
9
3
7
9
6
7
8
6
9
9
5
2
6
9
8
9
7
4
9
9
5
9
6
6
5
7
8
5
9
6
8
4
8
5
9
9
9
9
9
9
8
6
8
5
5
6
8
6
8
4
7
4
9
4
6
4
4
9
6
7
5
4
8
5
6
4
7
3
9
4
9
1
9
6
7
8
4
5
9
5
7
9
5
1
6
7
7
9
6
7
9
3
9
3
8
9
3
6
2
5
9
9
9
2
8
8
9
8
7
9
5
6
8
8
8
5
5
4
5
9
8
8
7
4
4
8
9
8
8
7
3
9
7
7
9
2
6
8
3
9
5
9
8
8
8
5
5
5
8
6
8
6
5
1
9
9
4
7
7
7
6
8
8
8
9
8
6
9
5
5
5
7
5
4
9
7
9
8
9
5
9
6
6
7
7
9
3
9
3
8
7
6
9
8
5
9
4
8
4
3
4
9
3
5
9
5
4
9
9
5
6
8
9
7
3
6
9
3
7
6
9
7
4
6
5
5
4
3
8
9
6
6
7
8
7
7
8
9
7
9
9
9
8
9
7
7
2
7
6
5
5
6
6
4
9
4
8
9
4
9
7
7
9
9
7
3
4
8
6
6
8
8
9
8
5
9
5
5
9
9
6
4
4
4
5
5
6
7
3
6
9
8
9
7
9
7
9
6
8
9
8
9
7
9
6
9
8
5
7
8
5
5
6
8
8
7
9
6
4
6
3
8
6
9
3
9
9
8
9
6
7
6
8
5
8
6
6
8
7
9
6
9
8
5
4
9
6
9
5
6
9
8
5
3
9
9
9
7
4
9
4
7
6
8
8
9
8
9
7
9
9
7
8
5
3
3
7
8
9
7
8
6
9
8
9
9
3
9
6
8
9
6
7
8
7
9
9
8
7
9
7
6
6
2
7
7
8
5
5
8
8
5
9
4
4
9
6
5
8
5
7
6
8
6
9
9
8
6
9
5
4
8
4
3
6
5
6
9
7
7
6
5
2
9
5
7
5
8
8
6
8
6
9
7
9
4
9
9
6
5
7
6
9
7
9
6
5
9
8
7
7
4
8
7
8
7
9
6
2
8
6
9
8
4
7
8
9
7
9
6
5
3
3
8
6
5
4
7
9
9
9
9
8
9
9
8
9
9
4
7
9
9
9
8
9
7
3
3
9
9
7
9
9
9
9
9
2
7
9
8
8
9
7
9
9
7
9
2
9
6
7
6
6
9
7
9
5
6
9
9
8
9
7
6
9
9
6
8
9
6
9
7
9
4
9
9
8
3
4
6
8
7
7
9
3
8
6
5
4
9
2
6
9
9
7
8
7
9
2
5
9
5
2
5
9
9
6
9
9
7
8
9
4
7
6
9
9
9
6
4
9
4
8
5
6
9
7
5
4
9
9
7
7
8
8
8
4
9
6
9
8
3
9
2
6
9
6
3
6
7
7
9
6
8
8
8
5
6
3
5
7
9
5
9
4
4
3
6
5
9
6
9
8
6
8
3
8
2
8
6
7
6
9
5
7
7
5
5
7
9
7
9
4
5
9
7
6
9
4
9
3
6
6
8
8
5
6
9
2
9
7
5
5
3
4
4
4
8
6
7
4
8
8
5
9
9
9
9
5
6
5
9
7
7
8
7
9
5
8
9
9
8
8
7
8
9
9
5
8
5
5
9
5
8
7
5
6
5
3
9
9
6
9
8
6
4
9
9
8
5
6
9
5
9
7
3
4
8
6
8
9
2
8
7
4
9
7
9
9
6
6
5
3
9
6
8
4
7
6
6
9
2
3
5
6
4
2
6
7
4
7
8
7
8
9
7
4
8
6
7
5
9
8
9
7
8
6
9
8
9
7
9
6
8
7
9
8
5
7
5
5
5
4
9
3
8
5
3
9
6
6
6
9
7
7
6
9
5
7
7
6
4
8
7
6
8
6
9
5
9
7
8
6
9
9
6
4
7
5
3
2
8
7
9
4
6
7
7
5
5
7
8
8
4
8
5
9
8
9
6
9
9
9
9
2
4
4
2
4
3
9
6
6
5
2
9
6
3
8
3
5
6
6
9
9
9
7
9
7
6
9
9
7
8
8
9
9
9
4
2
7
8
8
8
9
9
9
5
8
8
9
9
8
9
8
7
5
3
9
6
9
3
3
5
8
7
5
8
3
9
7
7
6
4
4
9
9
7
8
8
8
5
9
6
9
4
8
7
8
9
4
9
7
8
6
5
6
9
9
6
9
9
9
3
8
9
6
6
5
7
4
6
6
4
7
9
9
5
9
5
7
7
5
5
6
8
8
7
6
6
8
8
9
9
8
9
9
8
6
4
9
4
8
4
7
8
5
5
7
8
8
6
4
9
7
9
3
9
9
9
9
9
9
6
9
7
5
6
8
9
9
1
8
8
9
7
5
3
6
7
7
9
9
7
8
8
4
5
9
6
5
5
5
9
8
5
5
9
6
8
9
6
7
9
6
8
9
2
8
7
5
4
9
5
7
8
7
6
7
7
9
9
9
5
7
6
9
8
9
9
7
8
9
7
4
9
4
5
5
5
3
5
9
6
7
8
8
7
9
3
9
9
9
8
9
9
9
5
1
5
4
8
4
5
9
6
5
6
5
7
5
7
9
5
8
9
4
8
5
3
5
5
7
4
5
7
8
9
4
9
7
7
4
9
7
9
7
9
8
9
8
9
7
8
6
4
5
4
4
7
9
4
6
3
6
9
8
4
7
7
9
9
9
7
5
9
5
3
6
9
9
8
5
5
6
7
8
9
6
5
9
6
8
9
3
5
9
6
5
9
8
6
6
8
4
9
9
4
7
8
9
6
7
4
8
3
9
8
6
9
9
8
9
8
7
9
5
7
7
8
5
8
4
7
8
5
8
2
6
5
4
8
9
9
8
9
8
4
8
5
5
9
3
8
7
6
4
6
8
5
9
5
3
6
4
7
8
6
8
9
9
9
9
8
6
8
7
5
9
7
6
9
9
5
4
3
9
9
9
8
8
8
9
5
7
5
9
3
5
3
7
5
4
7
6
8
5
4
8
8
7
6
9
9
4
7
8
6
6
5
9
3
7
9
9
8
5
7
9
6
2
5
4
9
5
8
3
6
9
8
5
6
8
7
4
7
9
3
9
5
8
6
9
9
7
5
9
9
9
6
8
7
6
8
9
5
5
9
3
8
6
8
4
9
6
7
6
7
8
9
7
5
4
7
4
5
9
4
9
9
9
8
6
4
8
9
6
5
7
5
7
5
9
3
9
7
6
9
6
5
5
8
8
9
9
5
5
6
7
6
8
4
9
7
9
4
3
2
9
7
8
5
2
6
3
6
7
6
9
9
2
7
4
9
9
7
5
9
9
5
9
6
6
9
9
5
4
7
5
4
7
7
5
8
8
4
7
6
9
5
4
9
8
3
5
7
3
5
4
8
8
6
8
9
8
5
9
7
9
4
6
8
6
7
8
6
8
6
9
8
6
7
8
5
6
4
8
9
6
6
9
3
7
9
9
6
5
8
5
8
7
3
5
4
8
5
7
9
7
8
6
7
9
8
2
5
9
6
9
8
4
3
8
5
7
5
8
7
5
7
4
3
6
7
7
5
5
8
6
7
9
8
9
9
7
8
6
3
6
7
8
9
9
8
6
3
8
8
4
9
4
4
9
7
9
5
8
2
9
9
5
8
7
9
4
9
6
9
3
9
6
7
6
5
5
1
5
5
4
7
9
9
9
5
7
9
9
9
7
9
9
3
9
4
3
8
6
9
7
5
9
7
8
9
5
9
7
8
5
9
4
3
7
2
6
8
6
4
5
3
3
7
5
8
4
8
5
6
3
9
9
7
8
4
9
7
4
9
9
6
4
7
9
4
6
9
9
8
7
9
9
8
6
5
8
9
7
7
9
3
4
9
9
7
9
9
4
7
8
2
9
8
8
7
5
9
9
9
6
5
5
3
9
5
8
4
9
4
8
9
6
7
9
6
8
5
7
9
7
8
7
5
6
7
9
5
7
7
9
6
4
8
9
7
8
8
9
4
7
4
1
6
7
5
8
8
7
9
7
3
9
9
6
8
6
7
1
5
8
5
9
5
7
7
2
8
4
2
9
6
8
5
9
6
8
7
9
2
9
9
3
5
9
7
7
6
3
7
5
8
9
6
7
8
8
5
7
8
5
9
9
9
8
7
9
7
5
5
6
6
4
8
6
8
4
8
9
7
6
7
9
4
7
9
2
8
6
9
4
9
5
6
9
7
6
6
8
3
9
8
9
4
6
6
6
5
5
5
5
5
6
9
5
5
6
8
8
5
5
7
5
9
4
9
5
9
9
8
5
8
8
6
3
4
9
9
6
1
4
7
6
2
8
7
6
6
7
9
8
7
6
6
8
7
3
4
4
7
5
6
9
9
8
5
9
9
9
9
8
5
6
6
7
5
9
8
8
8
7
4
9
3
4
6
9
6
5
8
9
6
9
9
6
4
5
5
5
4
3
9
7
7
9
9
4
9
8
5
6
5
7
8
7
9
9
7
6
8
7
5
7
5
6
9
6
9
8
2
7
2
3
4
9
9
3
9
8
5
5
4
7
7
5
6
7
6
8
8
7
8
9
9
5
9
9
5
5
9
8
6
9
7
9
7
9
5
6
4
8
6
9
6
8
7
7
8
8
5
9
2
7
9
8
5
9
9
3
7
7
4
4
9
8
6
4
7
8
8
9
8
9
9
8
9
6
9
6
7
5
4
5
7
6
9
7
8
7
8
7
7
4
9
4
5
7
4
9
5
8
9
3
5
3
9
8
9
7
9
6
9
8
6
8
6
8
9
9
3
3
9
8
7
6
7
6
8
7
6
9
9
9
4
4
7
7
7
5
5
8
9
7
9
5
9
7
1
9
9
4
8
5
8
6
3
6
7
7
8
6
7
9
9
5
8
9
3
7
3
9
8
7
4
9
9
2
8
9
6
4
9
6
8
9
7
8
1
3
6
8
7
8
6
5
6
8
9
7
8
9
9
8
4
8
9
5
4
4
6
4
6
4
7
8
9
9
6
8
8
5
5
9
1
8
6
7
8
6
6
3
6
5
6
6
9
9
5
8
5
8
2
9
4
8
7
8
8
5
8
5
2
4
7
9
3
8
4
5
9
8
4
4
6
7
5
9
8
6
8
7
8
7
9
9
6
8
9
9
5
9
5
6
8
1
4
8
9
5
6
8
3
8
9
4
5
3
5
9
7
9
6
5
6
6
4
7
9
6
7
7
8
5
8
6
8
9
7
7
9
4
6
4
4
3
2
9
6
8
5
6
8
6
9
6
9
9
7
9
7
6
8
6
9
9
8
8
5
7
8
9
3
3
6
9
9
8
7
5
9
4
9
9
8
4
9
9
5
9
5
6
8
4
7
6
5
9
9
8
6
7
9
9
9
9
9
5
7
6
6
8
7
9
7
7
9
8
9
8
9
9
9
6
3
9
6
9
9
5
6
5
9
5
8
5
9
4
6
4
3
7
9
9
5
8
5
6
7
9
8
5
5
7
5
5
9
8
9
5
9
8
9
9
8
9
9
8
4
4
5
4
7
5
7
8
9
2
5
9
3
9
6
8
9
6
5
6
8
9
9
8
7
9
4
6
8
4
7
7
4
8
8
8
6
8
6
7
2
6
5
9
4
6
8
8
5
9
9
8
3
8
6
8
8
2
1
9
9
7
2
9
4
5
8
7
8
7
7
9
9
8
7
9
4
9
9
4
9
5
9
8
9
5
5
4
5
6
4
5
3
9
8
6
9
9
9
9
5
5
8
6
5
9
9
9
8
5
7
4
6
9
9
8
9
8
4
9
3
9
6
5
9
6
3
6
8
9
5
6
7
9
6
9
9
8
9
4
8
9
9
3
9
6
6
5
4
9
4
6
2
9
6
8
8
9
9
3
9
3
9
5
5
5
9
5
5
3
9
5
9
4
4
8
4
8
6
8
4
9
2
9
9
9
5
5
5
4
4
9
8
5
5
2
8
6
8
4
7
9
8
7
8
7
4
5
8
8
5
3
8
6
8
9
8
6
7
5
8
9
7
4
7
9
5
5
7
7
8
5
3
5
5
9
8
4
9
8
4
7
9
3
4
6
9
7
7
3
9
9
8
8
9
5
9
5
7
1
6
2
7
4
9
8
5
5
8
5
9
6
5
8
9
9
7
4
2
9
4
8
9
5
9
8
3
7
5
4
7
6
5
9
3
5
6
2
6
8
3
7
8
6
9
9
4
8
4
9
4
4
6
6
4
9
6
8
6
8
5
9
6
5
5
8
8
4
4
9
6
9
6
8
9
9
8
4
6
9
5
7
8
7
6
6
7
7
9
8
9
9
4
9
9
8
8
8
7
4
9
7
6
4
6
6
5
8
8
9
7
5
5
7
9
8
9
4
9
7
5
5
9
7
4
4
8
4
7
8
7
8
2
8
9
2
9
6
6
8
9
6
6
9
9
9
5
8
9
7
6
3
9
7
6
8
9
9
7
6
9
9
9
6
5
5
6
7
6
9
6
9
9
7
8
6
5
7
7
9
9
9
9
7
9
9
9
9
8
5
9
7
4
9
9
6
9
5
6
9
9
6
9
5
3
6
9
5
3
6
9
8
7
5
9
9
6
4
6
9
9
6
9
9
3
6
5
8
7
3
8
6
5
9
5
9
3
6
5
9
6
9
7
9
7
7
5
8
9
9
4
7
9
7
3
6
9
2
8
9
9
8
9
5
4
3
5
3
6
7
6
4
8
5
7
8
9
9
9
5
6
6
6
6
8
8
3
7
7
9
4
6
6
9
8
5
6
2
3
4
9
5
6
4
5
7
8
9
7
5
4
8
6
4
6
9
6
8
5
3
8
9
8
9
9
9
9
9
8
2
6
6
8
6
7
6
7
5
7
8
6
9
3
1
5
9
5
8
6
5
8
3
8
6
4
5
9
9
2
7
4
7
8
5
9
5
9
5
5
4
8
7
3
5
5
7
9
9
8
3
8
9
8
4
3
8
9
8
9
8
6
5
8
6
4
9
8
1
8
6
6
8
7
3
8
8
5
9
3
5
8
7
7
4
6
9
5
8
6
7
9
9
9
7
8
5
6
7
7
4
6
6
4
8
8
8
8
8
6
4
2
7
3
6
9
5
6
3
4
7
8
8
4
4
3
7
9
6
5
8
5
6
9
6
8
9
7
8
3
8
7
8
5
4
9
9
4
9
8
5
4
8
4
9
7
3
4
8
3
9
6
9
8
2
8
2
9
8
8
3
5
5
9
9
9
8
4
4
9
5
7
6
7
5
5
7
8
6
4
9
6
7
5
9
6
9
6
7
4
5
6
4
3
4
7
4
7
6
5
9
8
4
3
7
9
9
8
9
3
7
6
3
6
4
5
5
6
9
3
5
6
9
7
5
4
8
8
7
5
1
2
6
7
7
6
7
7
9
4
5
5
3
4
7
8
6
9
5
6
9
7
2
5
9
5
9
7
9
4
4
4
5
6
9
8
9
9
4
9
7
9
4
4
8
9
8
6
8
6
6
6
5
8
9
7
9
9
6
5
3
7
8
8
3
6
6
6
3
8
5
8
9
9
9
9
6
4
9
4
7
8
8
9
3
3
4
6
9
9
5
6
9
3
8
3
3
6
8
9
4
5
9
7
9
9
5
9
2
9
5
4
9
2
8
8
7
9
3
8
9
9
8
9
2
8
7
7
4
6
7
9
5
3
4
8
5
8
7
7
8
8
8
4
4
8
3
9
8
5
9
8
4
6
5
7
6
6
9
8
6
7
6
7
8
5
7
9
5
4
6
6
9
9
8
9
6
7
6
4
4
9
8
8
8
4
2
9
8
8
9
7
7
9
9
5
5
9
7
7
4
5
2
8
9
8
7
3
8
9
7
9
5
5
8
3
6
7
9
8
9
5
8
7
7
2
7
8
9
5
5
9
6
4
6
9
5
5
8
4
6
2
9
3
5
5
6
7
9
4
8
6
7
2
9
5
9
8
6
4
9
6
9
7
7
8
8
7
5
2
9
7
8
7
5
9
8
9
4
4
8
3
6
9
7
4
9
9
9
7
7
8
8
8
8
5
4
6
9
8
6
9
8
4
9
9
7
9
7
6
7
6
7
8
3
6
7
8
7
6
5
9
3
9
7
9
7
5
5
3
7
9
9
8
9
5
8
9
8
9
7
7
5
6
5
6
6
8
9
2
9
9
9
8
8
9
9
9
4
4
5
9
6
8
7
3
4
8
5
9
9
4
5
6
5
9
3
4
8
6
8
7
8
7
9
8
6
7
9
9
6
9
9
6
8
9
8
9
9
4
4
8
9
5
8
6
9
9
9
2
7
8
6
9
7
9
6
9
9
8
4
4
5
5
5
8
9
8
7
4
4
6
6
8
4
5
9
3
2
9
9
6
9
7
4
6
6
5
3
9
9
8
9
9
5
9
6
7
9
9
6
5
7
9
9
7
6
8
8
3
5
4
7
6
4
8
7
9
4
9
6
4
8
8
8
9
7
5
9
7
7
7
9
5
5
7
4
7
9
6
8
6
6
8
6
9
8
7
7
4
4
8
5
8
7
8
7
3
5
9
6
9
4
4
9
7
5
8
5
4
4
5
7
4
9
8
7
8
9
9
8
3
7
8
9
4
8
9
6
7
4
4
7
9
8
6
8
9
2
9
3
9
9
9
7
6
2
6
9
4
7
5
9
7
9
5
7
8
8
2
7
7
6
5
4
9
2
7
8
3
8
4
8
6
7
7
8
9
9
9
7
9
9
9
9
6
9
6
3
5
7
5
2
7
9
6
6
8
9
8
9
9
4
7
9
9
9
3
9
7
2
7
9
4
8
9
9
9
7
5
4
7
7
9
7
3
8
8
6
7
6
5
9
4
3
5
5
9
6
6
6
7
6
4
9
3
4
9
9
9
3
5
4
6
7
9
9
8
4
9
6
7
6
2
4
9
7
4
5
9
9
5
5
3
5
5
8
4
6
5
2
9
7
7
7
7
4
9
2
6
5
9
7
9
9
7
9
3
6
9
2
4
7
3
6
6
8
8
6
9
7
4
4
7
7
4
6
9
8
9
8
7
9
9
6
9
9
8
4
9
7
6
8
9
9
4
5
7
7
9
3
8
4
9
9
5
3
5
9
3
6
8
7
4
6
9
7
6
8
3
6
8
9
9
8
3
5
2
9
9
4
5
7
5
7
9
4
5
4
7
3
9
4
5
8
8
7
2
5
5
8
9
8
8
6
7
6
9
3
6
7
4
9
9
9
8
9
8
7
8
9
8
9
7
9
5
9
5
8
8
7
5
7
7
6
3
6
3
9
9
5
5
8
6
9
6
9
8
7
8
5
3
7
9
7
9
9
4
9
8
5
6
9
9
9
9
9
5
3
8
2
8
9
7
9
9
6
9
9
4
9
9
8
4
9
4
9
9
1
9
9
6
3
5
9
8
5
4
8
4
6
9
7
4
7
3
7
8
2
7
7
9
8
9
6
9
8
9
8
6
8
7
9
9
9
4
9
8
8
4
4
9
2
6
9
5
7
9
3
7
9
5
9
9
9
7
3
6
9
7
9
9
9
8
4
3
4
8
3
9
9
9
6
5
9
8
3
9
9
4
5
5
3
8
7
9
6
5
8
9
6
9
7
4
7
8
5
7
6
9
8
7
9
1
9
7
7
6
8
7
5
9
6
9
2
4
7
8
4
7
9
9
3
9
7
3
6
5
9
8
8
9
6
5
4
7
8
9
9
7
8
3
7
7
4
9
9
8
7
9
9
4
6
9
7
8
2
4
5
9
7
9
8
7
6
2
9
7
8
6
7
9
3
4
8
9
5
9
8
5
5
4
5
3
9
8
5
8
5
6
7
4
4
9
8
7
9
5
4
8
6
8
8
7
8
9
9
8
9
9
9
6
9
6
9
6
9
7
4
5
9
6
7
5
5
6
4
9
4
8
6
9
7
7
9
9
6
6
6
3
9
9
7
3
9
4
9
8
9
6
7
4
8
7
5
7
7
4
9
7
9
5
7
7
7
9
6
9
2
9
9
6
7
9
9
6
7
9
9
3
7
8
2
6
7
6
4
9
9
9
9
7
9
1
9
5
8
5
1
7
9
8
5
5
4
5
4
7
9
6
9
4
8
9
8
9
7
7
9
5
9
5
8
5
5
5
9
4
8
8
6
6
5
9
7
6
5
9
6
8
7
1
9
9
7
9
4
8
7
6
7
7
3
9
8
9
5
5
5
8
8
8
5
4
9
4
5
8
9
6
9
5
9
8
5
9
9
9
5
9
7
4
6
9
6
5
4
5
3
4
8
8
3
4
6
8
6
9
2
6
9
9
9
7
9
6
9
5
7
9
7
6
5
4
6
6
8
4
6
7
5
9
7
9
7
6
7
9
6
6
2
6
9
1
9
8
9
2
9
4
7
9
5
4
9
5
4
9
7
6
7
9
6
8
5
7
7
7
8
9
9
3
9
4
4
8
7
6
4
7
2
6
6
6
8
5
4
6
9
9
9
4
8
8
9
9
5
9
7
9
9
8
9
9
9
1
6
6
9
5
3
9
5
8
5
9
6
6
9
6
9
8
5
4
9
9
7
7
9
4
5
4
5
9
7
9
8
8
9
7
8
9
3
9
8
4
9
6
5
4
3
7
7
3
7
3
9
9
8
9
9
5
8
5
8
6
9
9
9
9
9
9
9
5
9
5
5
9
9
6
9
7
8
8
4
8
5
6
9
7
3
6
9
8
9
8
7
9
9
8
9
4
8
9
9
8
6
9
8
7
4
7
7
9
9
9
5
5
9
6
8
7
9
9
8
8
9
9
7
8
8
4
7
5
9
6
5
6
7
9
9
8
9
4
6
9
7
9
8
7
8
9
7
9
8
8
7
9
9
9
7
8
5
5
8
6
9
8
5
9
4
9
7
9
9
9
9
8
3
9
7
7
7
8
6
2
3
6
8
9
8
9
7
6
9
5
8
3
9
6
4
6
3
4
5
3
5
9
8
9
4
6
4
5
9
9
9
6
5
7
7
8
7
9
7
5
9
7
7
9
7
4
7
9
1
9
9
9
6
5
5
9
9
9
6
8
5
9
6
4
6
4
8
6
7
7
7
8
7
2
8
6
8
6
9
5
9
8
4
6
9
6
6
7
9
4
9
7
8
9
4
7
8
8
5
9
6
5
9
6
9
7
5
9
7
5
8
9
8
9
4
6
8
8
2
7
7
9
6
7
6
5
8
8
9
8
9
9
6
6
9
6
8
4
9
6
2
8
8
3
7
5
5
8
5
6
9
9
9
9
9
4
6
6
8
6
6
9
6
9
9
8
7
9
9
5
4
9
6
3
6
9
5
9
4
7
7
9
9
9
6
6
9
6
5
6
3
9
8
4
9
9
6
4
9
9
4
9
8
7
7
6
4
7
6
9
8
6
4
8
8
9
9
9
9
4
8
6
9
9
5
6
5
8
6
4
8
3
3
5
8
9
8
4
9
3
7
5
9
7
5
4
9
9
7
7
9
5
9
1
8
9
5
9
7
9
6
6
6
7
4
6
9
7
6
9
5
8
9
6
4
8
5
3
9
5
6
7
6
4
8
9
9
6
9
5
9
8
5
5
2
8
6
9
9
4
5
9
9
8
8
9
6
9
8
9
9
9
5
6
6
5
7
3
4
9
6
7
9
6
6
1
9
9
9
3
4
9
9
9
8
8
5
8
8
6
8
7
9
6
8
9
5
4
4
7
8
8
5
9
4
9
6
9
7
9
4
7
6
4
9
8
7
7
4
9
9
7
6
9
5
8
6
9
9
6
9
5
8
7
8
9
6
6
7
3
2
5
6
9
9
7
8
8
5
9
6
8
9
6
1
9
9
3
8
7
9
9
8
2
9
3
5
9
9
7
9
7
3
3
8
5
4
9
3
9
6
3
9
5
9
7
9
9
9
9
7
6
6
3
4
7
9
7
8
6
6
3
4
8
6
9
3
7
5
7
9
3
8
4
8
9
6
8
9
7
8
6
8
9
7
9
9
4
8
8
4
7
2
9
7
5
9
9
7
9
9
9
4
3
9
8
9
9
5
7
7
5
9
5
9
9
7
6
5
9
6
9
6
5
4
7
9
8
9
2
8
9
6
9
6
5
8
7
9
9
9
6
8
3
6
7
3
9
6
4
8
9
6
9
5
8
6
4
5
3
9
9
9
8
9
8
5
5
5
9
9
6
8
9
9
5
9
5
7
9
8
9
8
9
8
9
8
8
9
8
4
3
9
3
2
8
3
9
7
5
7
9
9
5
9
5
8
9
8
8
2
4
7
6
6
7
9
8
5
5
9
9
7
5
9
5
5
9
9
6
4
7
9
9
4
9
5
7
4
9
5
8
8
4
7
9
9
9
4
8
9
3
7
8
6
9
7
9
9
4
6
7
9
8
4
9
7
5
9
8
9
9
6
8
4
7
5
9
6
9
5
5
1
8
5
9
7
2
9
7
7
3
9
8
8
7
6
6
5
9
3
5
5
5
9
3
7
5
6
7
7
9
4
9
9
8
7
7
3
9
5
8
9
6
7
9
7
9
9
1
7
6
3
8
8
5
6
7
9
7
5
9
2
7
8
9
4
9
9
9
8
9
8
4
6
9
8
8
9
7
7
9
6
8
6
4
6
8
9
9
5
9
9
6
5
9
9
9
5
9
7
7
5
2
5
6
9
3
9
4
9
9
5
9
8
7
3
8
8
9
9
3
8
9
1
9
9
8
9
8
7
3
7
6
8
5
4
6
9
7
8
9
7
7
9
8
6
3
9
9
7
9
6
8
6
4
6
5
4
5
9
2
5
6
3
9
7
7
9
6
9
8
8
8
9
5
1
7
9
7
8
7
8
9
8
7
7
9
7
5
9
5
9
7
7
6
9
8
5
7
8
6
4
7
6
8
9
9
7
9
4
4
3
9
6
5
6
4
9
5
2
9
9
3
6
5
7
6
4
6
7
7
5
9
6
4
9
9
9
7
5
6
7
8
9
9
9
8
8
4
9
9
5
4
4
7
6
8
6
5
6
5
8
6
8
9
7
8
2
5
7
8
8
7
4
5
5
9
4
7
4
9
7
4
5
5
7
9
6
5
7
9
9
7
8
8
7
8
9
3
9
5
4
5
9
3
7
8
4
5
1
7
3
5
5
9
4
2
8
7
3
9
9
4
9
9
8
5
4
2
7
6
6
4
4
3
7
5
9
6
9
9
6
6
8
6
9
9
7
9
9
9
6
8
6
8
8
9
7
9
2
9
6
9
7
7
7
7
9
9
5
2
7
6
8
3
8
5
9
9
7
9
7
6
3
9
7
9
6
9
9
8
7
1
9
6
8
2
3
7
8
9
4
9
6
9
9
7
7
9
7
5
9
7
7
3
9
6
5
4
7
9
9
9
7
9
8
2
8
9
5
9
9
8
4
7
7
6
8
4
9
8
7
9
4
5
5
5
6
8
5
9
5
8
6
4
8
9
8
9
4
2
6
8
2
8
9
5
5
9
8
6
4
9
9
9
9
7
7
6
3
9
3
4
1
9
9
9
9
7
4
7
5
7
8
7
7
7
7
6
9
9
5
6
9
8
8
9
6
9
4
9
5
3
5
6
9
4
5
5
8
4
9
6
5
3
9
7
8
8
7
7
5
7
8
9
6
2
7
9
6
4
9
6
6
6
4
3
7
5
5
9
5
9
8
6
6
9
6
9
5
5
9
9
7
8
9
4
2
4
9
9
5
6
5
6
7
6
8
5
9
4
5
8
4
9
7
6
9
8
7
7
9
7
3
7
2
5
6
9
5
9
7
9
9
8
9
8
3
4
8
8
7
8
7
4
7
5
9
5
8
9
9
3
3
9
8
6
5
6
7
9
4
9
9
7
9
9
9
8
9
5
6
4
9
4
7
4
7
7
9
6
6
9
8
8
4
8
8
6
8
9
9
9
5
3
7
7
6
8
8
9
5
8
5
7
4
8
9
6
9
6
7
9
9
9
5
5
3
9
5
8
6
8
6
6
9
6
7
7
6
8
4
9
9
9
9
9
3
9
5
9
5
9
6
7
2
9
9
8
7
7
6
8
9
6
9
5
9
9
3
9
5
7
5
9
9
9
5
8
9
3
6
7
8
5
5
6
8
9
4
8
8
9
6
7
8
4
9
9
7
6
9
4
6
5
6
8
3
5
9
7
6
2
7
8
9
9
6
6
3
4
8
9
4
9
7
5
9
3
5
6
3
8
7
8
8
5
5
6
9
8
9
6
6
8
8
7
5
8
6
5
8
9
7
9
9
9
8
8
9
6
9
4
9
8
6
7
5
7
8
6
9
9
7
9
6
9
9
8
9
7
9
9
8
7
7
9
4
9
6
6
8
8
4
8
5
7
8
4
6
6
5
9
6
9
9
9
8
3
8
5
5
9
5
9
3
6
9
5
3
9
6
2
8
9
9
8
8
9
7
6
9
4
9
5
9
4
3
6
8
7
9
9
3
7
8
9
8
6
8
9
9
8
9
8
6
8
9
6
8
9
9
6
5
8
2
9
9
8
8
6
6
7
8
8
7
8
8
9
6
9
8
4
9
3
6
6
9
6
9
9
6
4
4
8
5
8
5
6
8
7
9
9
5
6
8
8
4
9
8
7
8
9
6
9
5
8
7
5
4
6
6
9
8
7
1
7
7
7
5
5
9
9
9
5
5
9
5
6
6
8
5
8
6
8
4
6
7
6
9
8
4
6
9
4
8
9
4
5
9
4
2
4
7
6
8
8
6
6
5
9
3
4
5
9
8
5
5
5
5
3
9
6
5
8
9
6
8
1
9
2
9
6
9
9
5
4
5
9
7
5
6
4
7
7
9
8
7
9
5
9
9
5
7
9
9
9
9
9
8
6
7
7
9
9
7
8
5
7
9
9
9
5
9
9
9
9
7
8
5
4
9
8
7
6
6
8
9
5
6
9
7
9
9
9
7
7
3
5
6
8
7
5
4
6
5
8
6
9
9
5
7
8
8
3
7
9
3
7
3
4
3
8
6
9
9
9
9
6
4
9
9
4
5
9
5
9
9
8
8
9
5
7
4
6
7
9
8
9
9
7
6
6
9
9
9
9
5
5
9
6
2
4
6
4
9
4
2
9
7
9
8
4
7
6
8
7
3
9
5
9
9
9
4
5
6
9
9
6
9
9
9
8
5
8
9
9
4
8
7
6
5
7
7
9
6
9
4
7
9
8
9
8
9
2
8
5
3
9
8
7
5
9
5
3
9
6
9
8
8
7
5
8
5
4
7
9
8
7
9
2
6
8
9
6
8
7
9
7
3
9
6
5
9
7
6
9
9
7
7
7
5
3
6
8
5
4
8
9
7
8
5
6
9
4
6
8
8
9
9
9
9
9
9
9
6
4
9
9
6
6
7
5
9
8
6
7
9
9
6
6
9
9
9
7
9
8
9
9
8
5
9
8
9
8
9
6
6
9
3
4
5
9
4
9
8
4
9
9
5
5
6
8
3
9
7
3
7
6
5
2
9
9
9
6
8
6
4
9
4
9
9
1
5
4
9
6
7
9
7
8
7
8
6
3
9
4
6
5
8
7
8
4
9
6
9
7
8
9
7
9
2
5
8
7
9
7
9
9
9
9
6
1
9
9
9
7
3
7
3
7
6
3
7
4
3
6
8
9
9
2
6
9
9
8
8
5
9
5
6
9
8
6
2
3
7
9
4
9
5
5
7
6
7
8
9
4
2
6
9
7
6
4
9
7
4
9
8
9
4
6
5
8
7
5
6
9
9
6
9
9
5
3
8
2
7
3
4
7
9
9
7
5
4
9
6
5
7
6
9
9
6
9
5
9
7
7
6
7
8
8
7
8
7
8
9
9
8
9
6
5
5
5
9
9
6
6
7
9
9
3
8
9
6
5
9
5
3
9
9
4
7
5
9
6
4
5
8
9
4
9
8
6
7
5
5
5
9
5
6
9
9
9
4
9
5
9
9
9
9
5
9
9
2
5
8
3
8
9
7
7
3
1
9
8
5
8
6
3
7
6
5
9
8
4
6
5
5
5
8
5
7
9
4
9
9
9
6
6
5
5
2
8
9
9
6
2
4
7
9
9
7
7
9
3
4
8
8
8
9
4
9
6
9
4
6
9
4
4
2
5
7
5
7
8
8
6
9
2
8
5
6
9
8
9
5
9
8
9
9
9
5
9
7
9
9
9
9
5
4
9
9
9
8
2
3
9
9
9
9
8
5
5
7
6
9
9
9
6
9
9
7
7
3
7
9
4
3
9
7
5
5
5
4
5
6
7
9
3
8
9
9
9
5
5
4
9
7
6
9
9
6
6
6
9
6
9
9
9
7
9
9
3
7
8
8
8
9
7
6
6
7
9
9
9
7
9
7
5
9
9
5
9
9
7
9
5
5
8
2
5
3
6
7
6
8
6
3
6
9
8
8
8
5
6
9
9
9
9
9
6
9
6
9
9
9
9
6
8
9
5
6
7
9
9
3
1
5
9
7
5
8
8
9
4
6
9
7
9
7
9
9
2
5
5
5
3
2
6
9
9
6
7
5
8
9
5
3
7
8
9
9
5
9
9
8
5
9
9
5
3
7
6
9
9
5
4
6
5
7
5
9
5
2
9
9
6
7
4
4
7
7
9
9
9
4
8
4
9
8
9
9
9
9
9
6
9
7
9
8
3
7
9
9
9
5
7
3
7
9
2
9
9
8
8
3
9
6
3
6
9
6
9
5
9
7
3
9
9
8
9
9
8
9
7
8
9
9
9
9
9
9
9
8
9
8
9
4
8
5
6
5
5
9
4
6
4
9
9
9
6
5
9
6
9
8
5
9
9
6
8
6
9
9
7
6
5
9
5
8
9
4
8
2
8
6
4
9
5
4
6
6
5
4
4
9
5
3
3
3
7
4
8
9
7
5
6
7
9
9
9
9
9
5
7
7
2
9
9
5
8
7
8
9
8
8
5
9
4
8
8
5
8
9
9
9
6
8
9
8
4
8
9
5
9
9
6
9
9
7
7
5
2
7
9
8
3
8
5
5
5
9
6
4
4
5
3
8
9
9
8
9
7
6
9
8
9
6
6
9
8
7
9
5
8
9
9
4
2
4
6
5
4
8
5
4
6
4
8
9
8
3
9
9
8
3
5
8
9
9
9
5
6
8
9
7
6
3
9
9
3
4
9
9
8
9
7
8
4
8
6
9
5
9
8
9
7
9
4
9
9
8
6
9
6
9
5
9
9
9
7
6
5
7
5
7
9
9
6
6
7
7
5
8
9
8
5
5
9
9
7
5
4
9
9
9
6
9
6
5
7
9
8
9
3
7
9
7
9
9
5
5
4
8
9
9
9
9
8
7
9
6
4
9
7
9
6
9
7
7
7
9
1
9
9
6
6
9
9
2
9
6
5
9
4
2
7
9
9
8
9
9
9
6
3
9
9
5
6
4
8
1
6
6
5
9
8
9
9
7
6
7
5
9
6
2
9
5
9
6
6
9
5
8
6
2
7
9
6
5
9
9
9
9
8
5
5
8
9
6
9
9
7
9
9
9
9
9
9
5
6
9
3
5
8
9
9
9
9
9
7
4
8
5
7
9
7
5
9
9
6
9
2
3
6
9
4
9
8
5
9
9
9
7
9
4
5
8
4
9
7
7
9
5
9
5
6
9
7
3
9
6
9
9
6
5
8
9
9
8
8
7
9
6
9
9
6
7
5
9
7
1
9
9
5
9
4
5
9
9
9
9
9
7
9
9
5
5
9
5
9
9
8
4
7
8
7
3
9
9
5
7
7
4
4
8
7
5
6
4
9
5
8
9
9
5
6
9
6
5
9
6
6
8
3
7
4
8
6
6
6
7
9
9
3
4
5
7
5
8
9
5
6
6
9
6
9
3
7
6
9
9
9
6
8
8
4
6
8
2
5
9
5
9
9
6
8
9
6
9
5
9
5
9
8
6
4
5
3
9
3
9
9
5
6
9
5
9
3
9
5
5
7
8
8
6
9
6
7
8
7
6
5
9
7
8
7
9
6
5
4
6
7
3
9
6
7
9
6
4
6
9
9
9
4
5
9
6
9
6
8
7
9
9
4
8
9
9
4
8
4
6
9
9
9
5
9
4
4
9
9
8
7
9
9
5
9
5
9
9
7
3
8
6
9
6
4
9
6
9
9
9
9
9
9
3
9
6
8
8
8
4
4
9
5
6
9
8
9
8
4
9
9
9
2
9
4
9
7
5
7
8
4
2
9
7
4
9
9
4
4
6
3
9
9
8
9
5
7
3
9
9
4
2
9
7
3
9
8
8
9
9
6
5
8
5
9
9
7
6
9
7
9
7
7
9
9
9
6
9
9
9
6
9
3
9
5
8
9
8
6
9
4
9
4
7
8
6
5
9
8
9
5
5
9
8
9
9
5
6
9
9
5
3
9
9
9
9
9
4
9
9
7
5
9
4
9
3
5
6
9
7
6
7
9
4
3
8
9
8
8
8
7
9
9
9
9
9
4
6
6
6
9
5
9
4
7
5
9
9
9
9
9
9
6
9
9
9
9
9
9
5
8
9
6
5
9
5
8
9
8
4
8
9
5
3
9
6
9
5
8
7
7
9
9
9
9
9
9
5
7
4
3
5
8
9
6
8
8
6
8
5
9
5
3
3
3
5
8
6
6
9
7
4
4
9
4
4
5
5
8
9
5
5
7
9
9
7
5
4
7
5
9
4
9
3
9
9
7
7
5
7
9
7
9
4
9
9
6
7
2
5
9
4
6
9
9
8
9
8
3
7
7
7
7
8
9
6
4
9
2
6
8
6
7
4
7
7
8
5
8
3
9
9
6
5
5
6
6
6
6
6
6
6
6
8
9
9
3
5
7
8
6
8
9
5
7
9
3
9
5
9
9
7
4
7
8
6
7
5
6
9
8
9
6
7
9
3
8
6
9
9
9
7
5
6
7
6
7
6
9
8
8
4
9
9
9
5
3
8
9
5
3
9
9
9
7
9
8
4
5
8
6
9
5
8
8
9
4
6
9
6
7
4
4
9
5
7
9
9
5
3
8
9
7
1
9
9
9
9
3
8
9
7
8
8
8
7
8
7
9
5
8
2
5
3
5
5
3
5
9
8
6
7
9
9
9
7
7
6
9
3
9
4
8
8
8
6
3
9
5
4
7
8
6
8
4
4
9
6
4
7
9
6
4
9
9
6
8
4
9
9
9
7
7
6
4
9
4
8
8
7
5
5
7
9
9
4
9
9
9
7
7
7
3
8
9
9
9
9
9
5
9
9
7
4
8
7
3
7
7
7
7
3
5
4
4
8
8
7
7
5
9
8
9
4
4
7
5
7
8
3
3
6
3
8
3
9
8
8
9
5
9
9
9
9
6
8
5
8
6
7
9
6
7
3
7
6
5
9
7
7
7
9
6
9
8
9
6
9
5
7
8
9
9
6
7
3
7
8
2
3
4
3
9
9
6
8
7
9
5
9
8
4
6
5
6
9
6
4
5
9
8
8
6
9
9
6
9
8
4
4
3
5
9
8
9
5
9
8
4
9
7
7
9
3
7
5
5
9
7
8
5
7
6
1
6
6
2
7
9
5
9
5
9
5
4
6
5
6
9
7
7
9
9
9
9
5
6
4
9
9
8
9
8
9
6
6
8
5
4
5
6
9
9
8
9
5
6
4
8
7
6
2
9
5
9
6
3
8
7
9
7
5
9
7
9
9
5
7
4
8
8
7
9
3
3
9
4
5
7
3
9
9
7
3
9
6
3
8
3
9
7
3
6
5
3
5
6
6
9
4
6
9
5
9
3
7
7
9
4
9
8
4
9
9
9
6
9
8
6
6
5
7
6
9
8
8
4
9
5
4
6
9
2
9
9
9
9
6
9
7
5
6
5
5
9
8
4
4
9
9
7
9
9
9
7
8
9
8
5
8
7
9
7
9
9
7
9
9
9
9
7
9
9
7
9
8
5
4
7
9
6
9
6
9
3
6
2
6
9
9
9
8
9
8
6
8
9
4
9
8
8
4
9
9
5
8
9
5
3
9
9
7
8
9
6
8
5
5
8
6
9
9
8
9
5
4
9
6
9
8
4
4
7
7
5
2
6
9
9
9
6
9
8
8
7
6
3
5
4
9
9
9
9
8
5
1
9
7
9
4
5
6
9
9
9
6
9
4
9
6
9
4
6
9
5
7
7
9
6
3
6
8
5
9
8
6
9
2
5
9
2
3
3
9
5
7
7
8
9
8
3
7
9
1
9
9
9
9
9
7
4
7
6
3
3
6
6
8
9
7
9
9
9
6
9
4
8
6
5
6
9
9
9
7
4
4
9
4
8
9
9
9
9
3
9
9
7
7
7
6
5
3
1
5
9
9
9
5
4
8
9
8
8
7
7
9
9
6
5
3
7
6
7
7
9
9
9
7
9
9
7
3
6
4
7
9
6
2
9
4
2
7
6
6
6
5
3
6
7
5
9
9
8
6
8
9
7
5
4
9
5
9
7
9
8
1
8
8
7
9
9
6
9
6
9
6
9
5
8
8
9
7
7
9
6
9
7
9
4
3
9
1
9
7
5
5
2
4
8
9
4
9
9
6
5
6
6
5
9
5
9
7
6
8
6
8
9
9
8
9
5
9
8
9
3
6
9
9
9
6
9
9
9
8
7
9
8
7
6
4
3
5
7
5
8
9
9
8
8
9
5
8
9
6
8
8
6
9
9
7
8
8
8
7
9
9
9
6
8
9
9
9
5
8
9
9
9
5
3
8
5
3
7
3
9
9
9
8
6
6
5
5
6
7
4
8
7
8
7
7
9
8
7
4
9
9
5
6
6
7
9
5
5
9
9
9
9
9
6
5
2
7
8
6
9
7
9
5
7
8
4
1
8
9
7
9
5
2
8
4
9
9
8
6
8
9
7
7
4
9
9
4
8
4
9
4
9
9
5
9
4
7
7
4
9
7
5
4
8
9
8
8
5
6
8
9
9
4
9
6
7
8
8
9
5
8
5
9
9
7
9
9
7
8
6
9
9
9
8
8
9
3
9
8
5
4
9
9
5
7
4
7
8
6
6
9
6
2
9
6
8
4
9
7
8
9
4
7
7
9
5
7
5
3
7
5
5
7
6
6
9
3
5
9
2
7
5
3
9
9
9
7
8
6
7
9
8
9
4
3
8
8
4
4
8
9
7
9
9
9
9
5
9
9
4
9
5
8
6
5
6
3
9
5
9
7
9
7
7
7
7
9
9
8
8
9
6
9
6
9
9
8
9
3
6
4
7
9
6
9
9
7
9
9
8
3
7
7
2
7
9
9
7
7
9
6
9
4
7
8
4
5
9
9
9
4
7
7
3
8
6
6
4
6
7
5
6
4
8
8
9
6
3
8
5
4
9
7
3
6
9
9
2
5
5
6
9
8
8
6
7
5
9
6
9
8
9
9
9
9
4
8
4
5
6
5
4
9
8
9
9
5
5
8
8
2
6
7
9
9
9
6
6
6
7
6
9
4
6
4
8
6
5
6
7
9
9
7
9
8
3
6
9
9
9
4
5
9
8
9
7
1
9
1
8
9
9
7
9
8
9
8
4
6
8
3
5
5
9
9
9
9
9
9
9
6
9
7
5
7
4
6
9
9
8
6
9
8
7
9
4
9
6
7
8
9
6
9
8
9
8
1
8
9
9
8
7
9
6
6
8
9
4
9
9
7
9
4
4
5
4
9
3
7
9
9
9
7
9
4
5
6
9
9
4
8
6
4
6
8
9
9
9
6
6
6
2
5
5
3
5
8
3
7
7
7
9
7
9
8
7
9
4
9
9
9
5
5
6
9
7
7
3
9
8
7
7
5
9
7
9
7
7
6
6
6
6
8
2
9
7
8
6
9
5
7
8
9
7
4
6
7
9
9
4
5
5
6
6
9
4
6
7
6
9
8
5
7
5
9
9
8
9
7
7
5
8
6
9
5
9
9
8
4
6
6
6
6
6
9
9
5
8
8
9
9
9
9
9
6
9
9
7
9
4
9
6
9
9
9
7
5
6
9
7
8
9
6
9
4
8
7
4
7
9
9
9
9
8
9
9
8
9
8
5
1
5
9
9
6
9
6
7
7
4
8
4
6
9
5
7
9
7
9
7
7
6
7
8
5
9
9
5
9
8
9
5
9
7
8
9
9
4
9
9
3
5
7
7
6
9
4
9
9
6
4
9
6
6
5
9
9
9
9
9
9
9
6
7
6
6
9
3
9
6
9
4
4
7
5
8
5
5
6
3
7
4
7
9
9
9
6
6
9
9
9
9
6
9
8
5
9
7
9
3
9
8
5
9
9
9
8
9
8
3
6
9
5
9
6
9
6
9
7
8
7
6
9
4
5
9
6
9
5
2
9
8
9
9
5
7
9
5
5
7
7
8
9
7
6
9
9
7
4
7
3
8
9
9
9
9
9
9
8
3
8
7
8
9
8
9
6
7
8
8
6
9
7
6
7
2
4
8
8
9
9
8
9
4
4
9
9
9
6
5
5
4
2
5
6
9
7
9
9
6
9
9
9
9
7
4
9
3
9
5
9
9
7
9
3
3
4
4
9
7
9
9
7
6
6
9
9
9
7
9
7
6
9
4
6
3
9
9
9
6
9
9
9
9
5
9
9
9
9
6
9
8
8
8
9
9
2
9
7
6
8
6
9
7
5
9
7
7
6
8
5
3
4
5
9
7
9
8
5
7
8
9
2
8
8
9
6
9
9
8
9
4
9
9
9
2
8
3
5
8
6
8
7
5
9
6
9
7
9
9
5
4
6
4
5
5
9
6
9
4
9
3
6
9
9
6
9
5
9
2
6
5
8
6
9
6
7
6
4
9
7
9
8
9
9
4
4
7
7
7
8
9
5
9
4
4
9
7
9
9
9
9
2
9
5
9
9
9
7
9
8
9
8
9
5
7
7
9
6
9
9
6
7
8
6
7
9
9
7
9
5
8
4
5
9
9
8
5
4
9
9
4
9
9
6
8
8
8
7
9
9
9
7
4
6
9
5
7
8
6
6
9
9
8
5
7
9
9
9
4
3
2
2
8
7
9
9
9
3
7
9
7
5
6
4
8
4
9
7
6
6
9
8
6
9
9
6
9
9
7
3
9
9
7
7
9
6
9
9
4
9
6
9
9
1
6
9
6
9
6
8
4
9
8
3
6
9
3
7
4
9
9
7
8
9
9
7
5
8
8
7
8
8
7
9
7
8
8
8
5
9
9
9
6
9
9
7
6
6
5
6
9
5
6
4
9
7
9
5
4
3
9
9
8
5
9
9
9
9
9
7
5
8
5
7
9
8
5
7
8
9
9
5
5
9
4
9
6
8
8
9
8
4
7
8
3
5
9
8
9
7
9
3
8
4
9
9
6
5
7
6
9
9
9
9
9
9
5
9
4
4
7
6
7
6
7
7
8
9
8
8
8
8
9
5
8
2
7
9
7
9
7
9
9
5
8
4
9
9
6
9
7
3
9
8
9
8
9
2
9
3
7
6
8
5
3
9
3
9
4
9
9
8
5
8
3
6
9
5
9
7
5
9
3
9
9
5
7
9
5
8
8
5
5
8
4
5
7
9
3
4
6
8
9
6
9
9
6
9
9
5
8
8
7
5
5
3
5
6
8
7
8
7
9
2
9
9
6
4
4
8
8
4
8
5
7
4
6
7
9
6
7
7
9
8
8
7
9
9
9
9
8
9
9
4
9
9
8
8
6
7
9
9
9
9
8
9
9
5
6
9
4
9
9
6
2
9
6
7
5
9
6
9
9
4
5
9
9
9
9
4
9
5
3
6
6
7
9
9
9
9
5
8
9
5
4
4
5
7
7
9
6
9
1
7
6
9
5
8
9
7
8
9
9
6
6
9
9
8
3
6
6
5
8
5
9
9
9
5
9
4
9
3
9
9
8
9
8
8
9
5
9
9
9
9
8
7
6
4
8
5
8
6
5
9
7
9
6
8
6
6
9
6
4
9
6
9
8
3
9
6
9
5
9
5
9
9
9
4
5
6
7
9
9
7
4
6
8
9
7
2
9
7
8
4
9
8
1
9
3
9
7
6
6
5
9
9
6
9
6
4
6
7
4
4
8
7
8
9
6
9
8
7
8
8
9
9
9
6
4
8
5
9
6
6
4
8
7
8
8
2
9
9
9
8
8
9
6
7
5
9
9
7
4
4
9
6
6
9
4
9
9
7
9
9
8
9
5
3
9
6
6
9
5
6
3
6
2
8
5
6
2
4
9
6
9
7
6
7
9
9
9
9
6
5
9
9
9
7
8
5
9
9
7
9
6
9
8
8
9
2
9
7
4
5
9
9
9
9
8
5
2
2
8
7
8
6
9
9
3
8
4
9
9
7
4
7
3
5
9
7
8
9
6
6
6
9
9
6
9
8
8
9
9
9
6
9
2
8
5
3
6
8
4
9
9
6
4
4
6
6
4
6
9
9
5
9
9
4
9
5
6
6
6
8
9
9
9
6
5
9
9
9
9
7
9
9
2
3
6
8
8
9
9
7
7
8
5
3
8
9
9
9
7
6
8
5
9
3
3
7
8
9
5
9
7
9
7
5
7
7
9
3
9
9
7
7
6
9
7
7
5
4
9
6
9
6
4
9
6
9
7
7
9
2
7
6
9
8
6
6
4
9
3
9
4
9
5
6
3
7
2
4
5
7
6
9
6
7
8
9
9
8
4
9
9
6
6
9
6
4
3
9
6
9
9
4
6
9
6
7
8
9
9
8
9
7
6
9
6
8
6
9
9
2
8
5
9
5
9
5
9
8
9
6
9
7
9
9
7
9
9
9
9
9
5
9
8
9
7
8
9
5
4
3
9
4
9
8
8
4
8
9
9
9
9
7
6
9
5
8
8
4
7
9
6
5
7
3
9
5
9
5
8
4
9
3
8
9
6
9
7
8
9
7
9
8
9
6
5
6
9
9
5
9
8
7
9
6
5
6
6
9
5
6
9
5
7
9
5
9
9
4
7
9
3
9
8
6
9
9
2
7
9
9
4
9
9
9
8
7
3
8
5
9
8
3
9
9
4
8
8
9
3
9
8
6
6
6
8
6
8
9
2
9
7
5
8
7
5
6
9
7
9
9
5
9
7
9
9
6
6
4
4
6
2
2
5
5
4
9
6
9
9
9
9
7
9
9
6
9
9
9
9
6
6
5
9
3
7
5
6
6
7
9
4
9
3
6
7
4
6
7
7
4
9
9
9
9
9
5
7
6
5
6
9
4
9
8
7
9
7
9
8
7
8
6
6
6
9
5
4
9
5
8
7
2
9
9
9
7
6
2
7
5
5
8
6
4
6
9
9
9
9
9
4
7
6
3
8
6
6
3
7
5
6
8
9
8
5
8
4
6
3
9
4
7
8
7
9
5
7
4
5
9
6
9
4
9
7
9
8
4
9
9
9
9
9
6
6
9
7
9
9
6
8
5
8
8
9
6
7
4
5
7
7
6
8
9
4
9
3
9
9
9
9
9
9
8
9
9
9
9
3
4
5
2
6
9
4
9
9
3
6
9
7
7
6
5
5
5
9
9
9
9
6
8
8
9
8
7
6
5
7
6
9
6
7
9
8
5
5
6
9
9
9
9
4
9
9
9
8
9
6
4
9
5
7
9
7
9
9
6
8
8
9
5
5
7
8
9
9
8
9
9
5
8
8
5
4
6
5
6
6
7
9
9
8
7
8
9
9
8
4
9
9
7
3
9
9
9
9
6
7
7
9
8
9
6
4
6
7
5
7
9
7
9
9
8
9
9
9
6
6
5
8
9
6
3
9
9
9
6
7
9
6
7
9
9
9
9
9
7
9
9
8
9
9
3
6
7
6
9
5
4
5
6
9
9
9
9
7
6
9
9
8
5
8
3
4
6
2
9
4
9
8
6
7
5
5
7
5
2
4
8
9
9
9
9
9
7
7
8
9
6
7
8
6
7
9
7
4
9
9
9
3
6
7
5
9
6
4
6
7
6
9
8
6
9
9
5
4
8
9
9
8
7
9
9
9
5
6
9
8
8
6
9
5
5
7
6
3
9
9
9
4
8
9
9
9
6
9
9
9
6
8
8
7
5
6
2
8
6
9
2
9
6
9
6
9
5
5
7
6
9
2
5
8
8
3
9
3
9
9
9
6
4
6
9
7
9
2
7
4
9
9
6
5
5
9
4
6
9
7
5
6
8
5
9
9
5
8
5
3
4
9
9
9
7
9
5
3
3
9
9
6
4
6
9
9
4
6
4
4
8
9
9
6
6
9
6
9
9
7
3
8
8
8
5
9
9
6
9
9
9
9
4
3
5
9
3
9
6
9
6
7
9
9
8
4
8
5
9
4
9
5
7
3
8
9
9
4
9
4
4
9
5
3
5
8
7
9
7
6
8
8
5
9
5
9
9
4
9
6
9
9
3
5
9
9
7
9
9
9
6
4
7
6
9
7
6
9
6
6
9
9
9
5
7
9
9
9
2
6
3
9
8
4
4
7
9
9
9
5
6
9
9
6
4
9
9
7
6
5
5
9
9
9
9
7
9
9
9
8
3
9
4
6
6
6
5
8
6
8
9
7
8
6
5
8
9
7
9
6
9
7
9
9
6
9
9
9
9
9
8
9
2
9
9
7
4
9
9
9
9
6
5
6
5
4
7
4
4
3
9
6
7
9
4
5
9
9
9
3
9
8
6
9
5
2
9
4
6
9
9
4
9
6
9
4
5
8
7
4
5
5
9
5
4
4
4
5
9
9
9
2
9
9
9
8
8
9
8
8
8
9
5
7
5
4
6
9
9
5
5
8
9
9
8
4
5
6
5
5
9
4
9
7
7
3
3
6
5
9
6
8
9
7
9
9
9
6
9
7
5
5
3
4
7
6
9
8
5
6
9
7
6
9
2
7
9
9
7
2
5
7
8
9
9
5
5
9
9
5
5
9
6
8
9
9
4
6
3
7
9
7
6
7
7
9
9
6
7
9
9
9
2
9
6
9
3
5
9
9
9
6
6
9
7
9
5
6
5
4
7
9
9
3
9
9
8
9
9
6
9
5
2
5
7
8
6
6
6
4
7
9
7
9
2
7
4
8
6
9
8
7
7
9
9
9
9
6
9
7
9
9
8
9
1
5
8
4
5
7
8
9
4
3
9
3
9
9
8
8
9
9
9
5
9
9
5
7
8
3
9
5
4
7
8
2
5
8
6
9
9
8
1
9
7
7
8
9
9
5
9
6
6
9
7
8
8
9
9
7
6
9
3
9
7
4
9
8
9
9
9
8
8
5
9
6
9
9
9
9
3
8
5
5
7
9
9
9
9
6
9
8
9
6
3
9
9
6
9
6
9
7
6
9
9
5
7
9
9
9
5
6
9
9
6
6
8
9
9
9
3
9
9
9
9
6
6
9
7
9
8
9
8
7
4
6
7
6
9
5
6
4
7
6
7
9
8
4
8
9
9
1
9
3
2
9
7
9
9
9
8
3
7
9
7
9
9
6
8
9
6
9
6
7
9
9
9
9
8
9
9
8
9
9
9
5
8
6
7
5
6
7
6
9
6
9
5
4
4
9
9
5
9
9
7
6
9
7
9
9
5
5
8
9
7
2
7
8
7
9
4
9
9
6
9
9
9
6
3
9
7
4
5
8
8
9
9
5
7
9
9
8
7
6
9
1
5
9
3
6
7
5
9
5
5
6
9
5
9
9
7
9
7
6
9
4
8
8
5
8
8
5
6
9
8
4
6
9
5
9
9
9
9
7
8
9
2
7
2
9
7
5
9
9
8
7
9
9
9
9
3
8
8
7
6
8
8
9
3
6
9
5
6
9
6
5
9
9
6
7
7
9
9
9
9
9
7
9
9
9
9
8
6
4
9
4
9
8
8
9
7
9
6
5
8
9
5
9
3
5
8
9
5
5
7
4
6
7
9
9
6
5
6
9
4
8
9
9
9
4
9
8
5
9
7
8
9
9
4
9
9
9
6
9
4
6
8
7
9
9
9
3
9
4
9
9
8
7
8
6
2
6
4
8
6
9
9
6
4
7
9
7
6
4
9
7
5
9
4
8
9
9
9
9
7
9
9
9
5
5
7
5
9
7
9
9
7
7
9
9
7
6
8
8
4
9
6
9
9
8
6
8
8
6
5
6
9
7
3
9
3
6
9
7
9
9
9
6
7
7
9
9
5
5
7
5
8
9
9
9
9
3
4
4
9
3
4
8
9
6
7
9
8
9
9
6
9
8
6
9
9
4
9
4
5
5
3
9
8
9
5
7
7
8
9
9
7
9
9
9
9
8
6
8
8
4
8
5
6
9
9
6
4
9
6
9
9
8
9
9
3
9
9
6
5
9
9
7
6
9
9
9
4
4
7
6
9
5
8
3
9
6
9
4
9
9
9
9
7
9
8
9
6
7
9
8
9
9
3
8
7
8
5
9
8
7
6
9
9
9
5
9
9
8
9
3
1
9
7
9
8
6
6
8
6
9
7
9
7
6
7
7
4
7
7
7
3
6
8
7
3
9
9
9
9
7
9
5
9
9
8
5
5
6
3
9
7
6
5
9
6
6
8
6
4
8
9
5
9
6
4
9
7
5
9
7
5
5
4
9
9
9
9
7
6
9
9
7
9
9
9
4
9
9
6
9
9
9
8
9
9
9
8
9
9
4
8
5
8
9
9
7
6
9
4
6
6
9
7
7
9
9
9
7
3
6
8
8
9
6
4
9
7
3
3
7
9
7
9
9
6
6
9
9
5
9
9
8
8
6
9
4
9
1
9
9
5
4
9
9
9
7
4
5
5
4
9
7
9
5
7
5
9
6
9
4
9
9
8
8
9
2
5
8
5
3
4
6
4
4
4
5
8
5
8
8
9
9
7
8
6
6
9
5
3
4
6
7
9
9
9
9
8
6
9
3
5
8
8
9
6
7
9
9
6
4
6
9
4
9
8
6
5
9
6
9
6
8
7
4
9
9
6
9
9
6
4
7
7
6
8
9
9
6
9
6
9
8
9
7
9
7
6
1
8
9
9
5
9
5
7
9
9
7
6
4
9
9
9
5
9
9
4
7
6
9
4
9
9
6
9
9
9
3
7
5
6
5
9
4
5
8
6
8
9
5
3
7
7
6
9
6
8
9
9
9
9
9
6
9
4
9
9
7
9
9
9
9
7
9
9
9
7
5
6
4
9
9
6
9
5
4
9
9
9
9
9
4
9
8
9
9
9
9
9
5
7
6
9
4
7
7
9
5
9
5
8
4
4
6
4
9
9
5
3
7
9
8
9
9
9
8
6
9
8
9
9
9
7
6
9
3
7
9
9
8
9
7
7
6
5
9
7
9
7
7
9
8
9
9
9
6
3
6
7
8
5
7
9
8
5
3
7
2
4
9
5
9
9
9
5
5
6
9
6
5
9
9
3
7
7
5
8
5
7
5
9
5
4
9
9
5
7
7
9
9
7
5
9
6
9
5
9
5
7
9
5
5
8
9
4
9
9
5
9
6
9
2
9
8
6
8
9
7
8
5
9
9
9
5
9
6
8
7
7
9
9
9
6
9
7
7
9
5
5
7
6
7
1
5
9
6
9
9
9
9
5
6
8
5
9
9
8
5
6
7
5
9
8
7
9
4
9
4
9
3
7
9
4
9
8
9
7
9
4
8
8
6
6
5
9
9
4
8
9
4
9
5
3
9
5
7
7
8
9
3
5
8
6
9
8
9
9
9
9
6
9
9
5
9
9
4
9
5
9
9
7
9
9
9
5
8
9
4
9
9
9
8
8
8
6
5
5
9
9
6
5
9
4
9
3
6
3
5
9
5
9
9
9
9
9
9
8
8
8
9
4
8
8
8
3
9
9
6
9
8
4
9
9
6
7
3
3
4
9
6
5
9
6
7
6
9
9
8
9
5
7
9
9
9
3
3
2
9
8
6
9
4
7
6
5
9
8
9
9
9
4
3
5
9
9
7
4
9
5
5
6
7
9
9
8
9
8
6
9
8
9
8
7
8
3
6
5
9
5
7
5
9
9
9
9
6
3
7
7
5
6
9
6
5
9
5
9
6
9
5
8
9
9
6
6
9
4
8
6
7
6
7
6
7
7
9
9
7
9
9
6
9
9
6
5
9
9
7
6
8
9
9
9
3
9
9
9
9
9
9
6
5
9
8
8
9
9
5
9
9
4
9
5
9
4
7
6
9
6
9
8
9
9
5
4
4
6
8
8
9
8
7
7
5
9
7
9
4
6
7
7
8
9
6
9
8
9
9
3
4
6
9
9
5
8
9
5
6
6
6
7
9
9
5
9
5
9
4
9
7
9
7
4
9
9
7
4
9
8
9
4
8
4
9
9
9
6
6
9
4
7
9
9
9
9
9
6
5
9
9
8
9
5
5
9
7
9
5
5
9
7
8
9
6
9
7
3
9
4
9
6
6
7
6
5
2
8
6
9
9
5
7
9
6
9
6
4
7
5
9
8
3
9
9
6
5
8
4
8
8
2
9
9
9
4
8
4
9
9
6
6
9
8
9
6
7
9
9
9
6
8
9
9
7
9
5
6
9
7
7
8
7
4
8
8
9
9
7
8
8
8
9
9
5
8
3
6
7
9
3
9
5
6
9
6
6
9
6
7
6
9
8
9
5
8
8
4
7
5
9
9
8
9
8
9
4
9
9
4
3
8
3
9
9
4
6
6
5
3
8
9
9
9
6
2
7
4
6
6
8
9
9
5
9
6
4
6
8
6
9
6
8
9
9
9
9
9
9
9
5
9
8
7
5
4
9
9
7
8
9
9
4
9
9
9
9
9
6
9
8
9
6
4
4
9
5
8
8
7
6
8
9
9
5
9
9
2
5
8
6
9
5
3
6
7
5
7
9
9
7
5
9
9
6
9
9
3
8
9
9
9
8
4
9
9
9
5
9
6
9
9
6
9
9
6
9
7
7
9
1
7
9
6
9
9
4
9
7
7
7
7
6
9
2
8
6
9
9
8
9
5
9
9
8
3
9
6
9
9
6
6
6
8
9
7
5
4
2
8
7
9
9
9
9
9
3
7
6
6
5
9
9
9
4
9
6
6
9
8
4
9
8
9
8
9
9
8
4
9
8
9
6
9
6
9
9
4
9
6
9
8
9
4
9
9
9
8
2
4
6
9
9
8
9
9
5
8
6
8
9
9
6
6
5
6
7
8
9
6
4
6
9
7
6
7
9
4
8
9
6
8
5
9
9
9
9
9
9
9
9
9
9
8
5
7
6
9
8
9
9
7
9
9
7
9
8
9
2
9
9
6
8
7
8
4
9
9
9
9
9
6
5
9
9
9
3
6
9
8
4
9
7
9
8
8
6
9
5
6
9
9
7
3
7
6
6
2
6
5
6
7
3
4
7
8
9
4
9
9
9
3
5
9
9
6
8
9
6
6
9
9
4
9
7
5
6
9
8
9
6
9
8
9
9
5
8
5
8
9
9
9
5
7
8
9
9
6
5
6
5
9
9
6
2
9
9
9
6
6
4
9
6
6
3
7
6
9
9
9
6
6
1
9
6
9
9
5
6
9
5
9
8
9
8
4
1
9
9
9
8
7
6
3
6
5
9
9
8
7
9
7
7
9
9
9
2
9
7
8
7
5
4
9
9
7
4
8
6
7
8
8
9
8
9
7
4
9
6
8
7
4
6
8
9
7
9
6
9
4
2
6
5
9
9
9
2
7
4
9
8
6
8
7
9
9
8
6
8
9
4
9
9
5
3
4
9
9
5
8
9
4
9
9
5
9
9
4
7
7
6
7
5
9
9
9
9
9
9
8
9
7
9
9
6
9
8
9
7
9
7
9
4
9
3
1
5
7
8
6
8
9
9
3
5
6
9
9
9
7
4
3
4
7
7
9
9
9
9
5
5
6
9
9
9
9
6
9
5
5
8
8
6
5
9
8
9
9
3
9
9
9
9
6
6
8
4
5
9
9
7
9
7
5
6
5
8
4
6
9
6
9
6
9
9
9
9
4
9
9
4
5
8
3
8
4
3
6
5
8
6
9
4
3
6
9
9
8
9
7
6
8
9
9
9
9
4
9
7
7
9
5
9
9
9
5
9
6
4
5
3
8
7
3
9
6
6
7
8
7
8
6
9
9
8
2
8
6
6
9
8
5
9
9
9
7
4
9
6
8
5
4
6
9
9
5
4
5
6
8
9
8
9
5
4
5
3
9
9
9
6
9
3
6
8
9
7
9
9
7
2
9
5
9
9
4
3
9
8
9
6
9
9
6
8
6
5
9
9
8
7
9
7
9
5
9
7
9
9
9
9
7
6
8
9
6
6
5
4
7
3
7
3
6
7
9
9
9
9
9
6
6
8
9
9
7
8
6
9
3
9
8
9
3
9
4
3
9
9
9
9
5
5
9
9
9
8
5
3
6
9
5
9
6
9
6
5
5
7
6
9
9
5
5
1
6
9
6
5
6
9
6
7
7
6
7
5
9
9
9
9
6
8
9
4
5
9
6
9
8
6
8
4
8
6
3
9
9
9
9
7
9
5
6
9
9
6
6
7
7
9
2
9
9
6
9
9
5
6
8
6
5
7
3
6
6
9
9
7
8
8
3
9
5
4
9
9
8
9
9
9
9
8
9
9
3
7
7
9
3
7
8
6
5
7
6
5
6
6
9
6
4
2
9
9
6
9
9
9
9
7
4
5
8
9
5
5
6
6
9
8
9
9
9
7
6
9
4
7
9
9
9
9
9
4
9
9
5
7
9
9
5
2
6
5
9
9
6
5
6
5
8
9
7
9
8
6
9
5
9
8
8
9
6
9
9
5
9
7
5
7
9
5
5
5
9
9
9
9
5
9
6
7
7
9
7
7
9
8
5
6
5
8
9
9
4
5
9
3
4
6
9
5
9
5
4
7
6
9
5
4
9
6
8
7
5
8
5
7
9
6
8
8
9
9
6
6
5
9
8
8
7
5
6
9
9
9
6
7
6
9
6
9
8
6
9
9
9
9
5
3
5
5
6
8
9
5
9
4
7
9
3
9
9
8
5
9
5
9
9
6
9
2
9
9
8
8
9
7
6
9
9
9
8
9
5
5
9
5
6
5
8
9
6
5
9
5
9
7
6
9
9
5
6
2
7
7
6
5
5
5
5
5
5
5
6
9
9
8
9
9
8
4
8
9
5
9
9
6
8
9
9
9
7
5
6
4
4
9
3
6
9
6
3
5
9
9
6
7
7
5
5
3
5
8
9
5
3
3
9
9
5
5
9
7
9
6
9
5
6
5
9
3
5
5
6
8
6
9
5
5
9
9
9
5
9
5
4
5
9
9
8
7
5
9
5
9
5
9
9
5
6
4
8
5
4
3
9
9
6
9
9
9
5
7
5
6
8
8
5
2
9
9
5
5
4
5
5
5
9
5
9
9
9
9
8
9
8
7
6
5
9
9
9
6
7
7
6
9
6
9
5
6
5
5
9
9
9
5
9
6
9
5
9
5
9
9
6
6
9
9
7
5
1
9
9
6
9
9
7
8
4
7
9
3
9
9
7
9
9
9
5
9
9
9
8
9
9
9
9
5
1
5
4
5
9
9
5
9
7
2
4
5
5
5
6
9
5
9
7
9
9
9
5
4
9
3
9
8
9
5
4
7
5
6
9
5
9
6
5
8
5
4
9
9
5
5
9
6
4
6
5
5
9
5
7
6
9
9
9
6
6
9
9
3
5
9
9
5
6
3
8
3
5
9
5
8
8
3
5
5
5
9
7
5
8
5
4
9
9
9
9
8
4
9
9
5
5
9
5
9
7
9
8
4
5
5
4
9
9
7
9
9
4
9
9
9
5
7
9
6
7
7
7
8
9
9
4
5
8
9
6
7
9
9
5
5
9
9
4
4
9
8
9
5
9
7
9
9
7
6
4
9
7
6
5
5
6
5
7
8
9
5
3
5
4
1
8
7
5
5
9
5
9
6
9
3
9
9
5
9
4
4
9
8
9
4
9
9
9
6
3
6
9
3
2
7
8
6
4
5
3
8
9
4
5
9
4
7
9
6
5
9
2
7
9
5
7
9
7
6
9
5
5
6
9
5
7
9
8
9
7
4
9
4
9
8
5
4
7
6
5
8
8
5
5
6
9
7
5
9
5
9
9
4
7
7
9
9
9
9
6
9
7
5
4
6
7
5
8
9
9
9
8
6
3
3
4
6
5
3
9
8
9
5
9
9
2
9
8
9
8
7
6
9
9
6
8
4
5
8
6
8
6
8
8
5
5
8
6
7
9
9
7
5
5
9
7
7
3
7
8
7
3
5
8
9
7
9
9
6
7
5
9
9
5
5
2
9
9
1
5
9
9
5
7
9
5
4
7
8
5
7
9
3
5
7
5
8
7
8
9
9
9
7
8
9
4
5
8
6
6
5
9
5
9
6
9
6
7
9
9
7
9
9
8
9
5
6
6
3
9
5
9
5
6
9
5
9
4
5
6
3
9
9
5
5
9
2
9
8
5
7
9
7
5
9
3
8
9
8
7
9
9
9
9
2
5
7
8
4
6
5
7
5
5
8
5
5
9
9
6
9
9
8
9
4
5
9
5
6
6
9
9
6
5
7
5
9
9
9
6
6
5
8
9
3
9
7
9
5
9
4
5
9
5
9
5
5
6
9
7
5
7
7
5
5
5
8
6
9
7
4
5
4
3
8
5
3
9
9
8
6
8
9
9
9
7
6
6
9
6
8
7
7
9
5
7
7
3
5
6
3
9
6
5
9
8
7
9
9
5
7
9
9
5
7
7
9
7
7
9
2
8
3
8
8
7
5
5
4
4
3
9
9
4
9
5
5
5
5
6
5
5
5
9
5
5
5
5
5
6
9
5
4
9
5
6
9
5
9
8
3
5
5
4
3
6
8
7
6
7
9
3
9
9
5
5
8
5
8
9
5
8
7
9
6
9
5
4
6
5
9
5
5
9
6
6
6
6
5
5
6
5
9
4
5
9
7
7
9
8
4
9
9
7
6
9
7
9
4
6
9
9
9
8
5
9
5
9
5
8
5
7
4
9
8
9
1
4
5
7
9
8
6
5
9
9
6
7
9
7
9
5
6
5
9
9
8
5
9
4
6
5
6
9
7
5
9
6
4
9
9
9
4
9
5
6
5
5
5
5
5
9
5
5
9
9
5
9
9
4
5
8
3
8
9
9
9
4
9
9
9
6
6
4
9
9
9
5
5
5
3
5
5
5
5
7
5
5
5
9
9
9
9
9
9
9
9
8
4
5
8
9
7
5
5
9
9
9
5
9
5
5
9
8
5
9
9
5
9
5
5
5
9
3
5
6
6
9
6
8
4
8
8
6
5
8
6
5
3
9
6
5
4
5
5
9
5
4
9
5
7
9
4
9
4
9
9
5
8
5
4
7
5
9
9
9
5
5
4
9
4
8
5
9
5
3
9
6
4
8
5
6
8
9
5
9
6
9
7
6
5
5
4
9
5
5
8
4
4
3
7
8
9
6
5
9
5
9
7
9
5
4
4
7
9
4
6
5
9
5
5
7
2
9
4
4
9
9
8
6
9
7
9
5
4
8
9
6
9
9
9
9
9
3
7
9
5
9
9
9
5
9
5
5
8
5
5
9
5
5
5
9
9
5
7
5
6
6
5
5
5
7
9
9
9
7
5
5
9
9
9
5
9
9
7
6
6
8
9
5
8
7
6
2
6
5
5
2
5
5
5
4
6
9
4
9
9
9
9
9
6
5
6
5
5
3
9
9
9
9
6
3
9
9
9
9
5
7
7
5
9
8
9
7
9
8
9
9
4
5
9
5
9
5
9
9
5
7
9
5
9
9
5
5
5
9
5
5
6
9
3
9
4
6
6
9
5
7
6
8
7
9
9
7
5
9
9
5
8
6
7
5
3
6
5
5
9
9
9
5
5
9
5
9
8
8
9
9
7
9
5
5
7
5
5
9
9
5
5
9
7
9
9
9
5
9
9
5
9
6
9
5
5
9
9
6
5
9
9
4
5
9
4
9
9
9
6
8
9
8
5
7
9
9
9
7
5
8
9
3
5
6
9
5
9
5
6
4
7
7
8
5
7
9
3
9
3
6
5
6
9
7
8
5
5
5
7
9
4
8
9
9
5
7
9
8
6
9
9
3
7
9
7
5
8
5
5
8
5
7
6
9
9
5
7
9
2
8
5
6
3
5
8
9
9
9
7
5
6
9
2
5
5
8
9
9
8
9
6
5
9
6
7
7
9
7
7
7
4
5
9
9
9
9
5
9
6
9
6
7
9
9
7
5
7
8
5
4
9
4
1
5
8
3
9
9
5
6
7
9
7
6
5
2
3
8
4
6
9
8
5
9
8
6
9
9
3
9
5
5
5
5
9
7
9
8
9
5
5
6
9
9
9
5
4
6
5
4
7
9
5
3
5
8
9
9
9
9
8
5
4
5
9
5
7
3
4
5
5
5
5
6
9
7
7
5
9
8
7
5
5
9
8
8
9
7
7
6
8
5
9
9
5
9
9
9
9
8
1
6
8
9
5
2
7
9
5
9
9
9
9
8
8
5
9
8
9
3
9
9
4
9
7
8
5
8
5
9
5
9
9
7
9
9
9
9
6
9
6
5
6
9
9
8
7
9
5
6
5
5
3
5
9
5
5
7
5
4
8
8
8
9
5
9
9
5
5
4
8
6
9
8
9
9
7
7
7
3
9
9
9
7
3
9
5
9
9
6
5
9
9
5
5
9
8
8
4
9
5
9
5
5
9
6
5
9
9
9
9
9
6
5
8
6
5
9
4
9
6
4
6
9
9
4
9
5
5
5
9
5
6
9
9
4
8
5
5
5
8
9
5
5
8
7
7
5
4
5
9
5
8
9
9
8
5
9
4
6
6
4
5
5
6
9
5
9
6
6
5
6
8
9
9
5
5
9
5
5
9
5
5
2
5
8
9
9
7
8
9
5
9
8
9
5
9
9
5
8
9
9
8
6
8
9
9
7
9
9
6
9
3
7
9
5
5
9
6
9
6
4
5
3
5
5
6
7
7
4
9
6
7
9
5
6
5
6
8
5
5
5
6
9
6
5
9
3
9
9
5
7
9
7
3
8
8
9
6
4
6
4
9
5
5
9
4
4
6
9
8
6
6
9
5
2
3
6
5
5
8
7
9
9
7
5
6
6
9
7
6
5
5
6
8
9
5
8
8
9
5
7
7
7
7
9
9
3
9
9
6
9
9
4
5
9
9
6
4
5
5
5
6
4
9
4
9
5
5
5
5
6
5
5
9
5
9
9
5
9
8
5
5
6
7
9
9
4
5
9
5
9
8
5
4
8
7
5
9
5
9
5
9
8
9
5
8
5
6
5
7
9
9
9
5
9
6
9
8
7
6
9
4
7
9
8
5
9
5
7
6
5
9
6
5
8
2
3
2
6
9
9
6
9
7
5
9
3
5
4
5
5
7
5
6
7
9
5
5
9
9
5
5
9
7
9
9
5
7
4
9
5
5
6
2
5
9
7
6
9
9
3
9
5
5
8
9
5
9
6
5
6
9
9
6
9
9
8
5
6
6
3
5
7
9
9
3
7
5
9
6
5
8
8
9
7
7
4
9
5
8
7
5
9
8
4
7
8
6
7
5
7
9
5
9
4
6
9
5
2
5
6
7
6
9
5
9
6
6
9
5
5
8
6
8
5
8
5
2
5
6
7
8
9
5
5
9
9
5
5
5
6
9
9
5
5
4
5
4
5
9
9
8
9
5
9
5
9
5
5
8
6
9
7
8
6
7
9
9
9
4
7
6
8
4
7
5
5
5
5
5
9
5
5
7
5
5
4
7
5
5
3
5
7
5
9
9
9
9
9
3
9
7
9
7
7
5
9
6
6
9
6
4
7
6
9
3
9
8
5
9
9
8
5
4
8
5
9
6
7
5
4
8
6
5
5
8
4
9
6
4
9
7
9
9
6
5
9
9
9
9
5
7
9
9
3
5
6
9
9
6
6
6
6
5
5
5
9
9
8
9
5
5
7
9
9
9
9
6
6
9
9
9
9
5
8
7
9
9
6
9
5
9
9
9
9
9
9
3
9
5
5
6
5
9
5
6
6
8
7
8
8
9
9
9
9
9
8
9
8
6
5
6
9
9
5
6
8
8
7
9
5
5
5
5
9
5
5
9
8
9
5
5
8
6
5
9
9
9
5
8
5
9
4
9
5
3
5
7
9
5
5
8
5
5
2
4
7
4
9
9
9
9
9
5
9
9
5
3
9
4
8
9
5
4
9
7
9
9
7
4
5
5
9
9
5
5
4
5
5
5
9
5
3
5
7
5
5
9
7
5
5
9
5
9
6
8
5
2
9
7
9
8
9
9
5
7
8
5
7
3
9
5
9
5
8
9
9
3
8
5
9
5
4
9
6
9
5
9
5
9
5
5
3
5
7
5
5
5
5
5
9
8
9
9
6
9
4
2
9
8
8
5
5
7
9
5
6
8
6
5
9
5
9
6
7
9
9
5
7
5
3
5
9
6
9
5
5
9
6
5
9
5
9
5
9
5
5
5
6
8
4
5
9
7
5
6
9
9
8
7
5
6
9
9
5
9
8
5
9
6
9
5
5
5
7
5
5
7
5
4
9
9
9
9
9
9
7
2
3
9
5
9
5
5
9
9
9
9
7
3
4
5
9
5
3
5
9
9
5
9
9
9
9
9
4
5
9
9
6
7
6
6
5
4
5
5
5
4
7
5
9
9
5
6
9
9
5
5
9
9
5
5
9
5
5
6
9
6
5
5
4
9
6
8
9
5
8
8
9
7
6
5
9
7
5
9
9
9
5
5
9
9
5
8
9
9
8
7
5
8
8
5
5
9
5
8
7
9
5
5
9
5
7
3
6
8
5
8
6
6
8
5
4
9
9
3
9
5
5
8
4
5
5
5
4
6
9
5
9
5
5
9
9
6
6
9
5
5
5
6
5
5
9
7
6
9
7
9
5
4
6
9
9
7
9
3
9
9
4
9
9
5
9
7
5
5
5
9
2
6
5
9
4
8
6
9
5
6
7
4
5
7
9
9
8
5
5
9
9
9
4
5
5
5
9
6
5
5
9
3
5
5
5
5
4
5
8
5
5
4
5
9
5
5
9
5
5
6
5
5
9
5
5
5
5
5
4
4
7
9
5
3
9
9
3
9
5
8
9
9
9
9
9
5
9
9
7
9
7
5
5
9
9
3
9
9
5
5
6
3
5
9
5
9
5
2
5
5
5
9
5
3
8
8
9
5
5
9
3
9
5
5
9
9
6
5
2
5
9
5
5
9
8
9
5
5
5
5
5
9
9
5
9
9
5
9
5
8
4
5
9
8
8
8
6
7
8
9
6
7
9
4
9
9
8
5
9
5
5
9
9
7
5
9
7
6
7
9
5
9
2
4
5
5
9
8
5
6
7
9
7
8
6
5
9
7
5
3
9
9
5
7
5
9
7
9
9
5
3
9
9
5
3
6
9
9
9
9
7
9
8
4
9
6
4
9
3
4
6
9
5
8
9
5
9
9
7
9
9
7
6
5
9
9
4
8
5
9
5
9
9
6
9
9
3
8
5
7
5
4
5
9
9
8
4
5
9
5
9
5
9
7
5
4
5
9
9
9
4
6
6
8
5
9
9
4
9
3
9
5
8
5
8
2
9
7
5
5
5
8
7
4
5
9
9
9
7
3
4
9
9
6
9
6
4
7
9
4
9
9
9
9
5
5
9
9
5
4
3
5
8
9
7
5
9
6
5
8
9
8
8
5
7
9
6
7
9
8
5
7
9
9
9
6
9
6
6
5
9
5
9
7
9
3
5
5
9
9
3
9
5
7
9
5
9
6
9
5
7
5
4
9
6
5
8
3
9
9
9
9
9
9
6
3
7
5
3
9
5
2
5
8
5
9
5
4
8
8
8
5
5
5
6
5
6
2
9
9
4
9
9
9
9
8
9
6
5
6
9
3
5
7
7
9
7
5
8
8
9
5
9
9
8
9
9
7
9
5
7
8
9
5
4
8
9
7
5
7
5
5
4
5
5
7
9
9
6
9
9
5
5
9
5
5
6
7
9
5
9
3
3
7
4
6
9
9
9
8
6
6
5
9
9
8
7
4
9
5
5
6
9
5
9
8
8
6
5
9
5
9
4
5
9
9
9
5
9
4
5
5
5
7
5
5
6
5
5
4
5
8
8
5
5
5
7
5
9
7
5
9
5
5
5
9
8
4
5
9
5
7
6
9
6
9
5
5
9
9
6
8
5
9
7
9
9
9
4
9
9
9
7
3
6
4
5
6
9
2
5
9
5
6
6
5
9
5
5
9
9
6
9
9
7
5
6
5
6
9
9
5
9
8
5
8
9
9
9
5
9
9
8
7
5
9
5
5
4
9
8
3
5
6
6
8
5
9
3
5
5
9
9
9
5
6
8
8
8
9
9
9
9
5
6
5
8
8
9
5
3
7
5
6
6
5
7
8
9
5
5
8
5
9
9
5
8
9
6
8
9
5
9
5
9
5
9
5
9
8
9
5
5
5
9
9
6
7
9
9
5
3
5
9
9
5
5
9
5
6
8
5
9
5
6
4
9
5
5
4
5
9
9
9
5
5
9
9
5
8
4
8
9
5
7
5
5
5
5
5
9
5
4
9
6
9
8
4
3
9
9
9
2
5
9
9
6
9
6
6
9
5
5
9
5
6
5
5
5
9
7
8
5
7
9
9
5
4
6
9
9
5
5
5
5
9
8
8
5
4
9
8
5
5
4
2
9
4
5
9
5
9
8
9
9
9
5
7
9
7
4
5
5
9
6
8
4
9
9
5
9
9
5
6
5
5
9
9
7
9
5
9
3
6
7
5
9
6
8
5
9
9
5
5
5
4
5
9
5
5
3
5
9
5
5
8
5
8
5
5
5
9
2
5
9
9
9
4
7
5
5
5
5
9
5
5
4
8
5
5
6
5
2
3
9
5
7
5
8
9
7
9
5
9
9
8
4
9
8
6
5
5
5
5
5
2
9
5
5
9
9
6
8
9
9
8
8
9
9
6
5
6
5
5
5
5
5
9
9
9
9
5
6
5
5
9
8
9
5
2
9
9
5
9
5
9
9
5
9
6
5
5
7
9
8
5
9
9
9
7
5
5
6
8
5
8
4
7
5
9
7
9
5
7
4
5
4
5
5
9
7
5
5
5
5
5
6
9
5
9
7
4
5
9
9
8
4
5
5
5
5
9
9
4
9
5
5
5
5
3
5
5
9
9
8
5
7
8
5
5
1
7
4
6
5
6
9
5
6
5
9
5
5
5
9
3
7
6
7
5
5
5
5
5
4
5
5
6
9
5
4
5
8
9
8
4
5
9
9
9
5
5
9
9
9
5
7
9
5
4
9
7
9
9
5
9
9
9
5
6
9
5
3
9
5
9
9
9
5
9
6
9
3
5
7
5
9
7
5
9
5
9
8
5
5
4
9
5
4
9
9
5
9
8
5
4
4
5
5
9
5
9
9
5
5
5
6
9
9
5
9
4
8
5
8
8
8
5
6
8
2
6
9
4
9
9
3
5
5
6
9
8
5
9
5
9
9
3
5
7
5
3
9
5
7
5
5
9
7
8
5
5
7
8
5
9
9
5
8
5
5
5
5
9
5
5
5
9
6
4
9
9
9
5
9
8
9
6
9
9
5
9
5
3
9
7
5
9
5
5
9
5
9
9
5
5
5
7
9
9
9
5
9
5
9
5
5
9
9
4
7
9
9
5
7
4
9
5
9
5
7
5
9
6
8
9
6
5
7
9
9
5
9
7
9
5
5
5
5
9
5
5
9
9
9
9
9
8
8
9
7
8
9
8
4
9
2
8
5
3
5
5
5
5
5
8
2
3
7
9
5
9
7
8
8
5
6
5
5
5
5
5
5
9
9
5
5
9
5
5
8
9
5
5
9
7
8
5
9
9
5
4
9
5
5
6
9
5
5
9
8
5
9
9
9
6
9
5
9
6
5
5
9
6
9
5
5
6
9
5
5
4
5
9
9
5
6
9
5
5
9
9
5
8
5
8
7
5
9
5
5
9
5
7
5
7
5
5
7
5
5
9
6
6
9
5
5
4
6
9
5
6
9
5
5
9
9
6
5
5
5
9
9
6
8
5
3
7
9
5
5
9
6
9
5
5
5
6
5
2
3
9
5
9
9
9
8
5
7
5
9
7
7
9
5
5
4
9
5
9
9
5
8
9
5
5
5
5
5
8
5
7
3
5
9
9
6
5
9
4
9
8
6
5
5
4
9
8
6
9
9
5
6
9
5
4
3
3
5
5
5
7
9
6
8
9
9
6
9
7
9
9
9
8
2
5
9
5
9
4
9
9
6
5
5
4
4
9
9
8
4
5
7
5
5
5
6
5
5
5
5
9
6
9
9
9
5
6
5
5
4
8
4
5
5
5
7
5
5
5
9
8
9
6
9
9
9
9
7
9
5
3
3
5
5
8
4
5
5
9
5
9
6
3
5
6
5
9
5
4
4
9
5
8
5
5
5
8
9
7
5
5
9
5
4
5
5
8
5
8
7
5
7
5
5
5
5
5
9
8
9
6
6
7
9
5
9
7
5
5
9
9
3
5
7
5
8
9
9
3
3
7
5
9
6
4
3
5
5
5
9
5
7
4
5
5
5
8
7
5
9
9
5
7
5
7
8
9
8
9
5
5
5
9
9
3
9
4
7
9
6
9
5
5
6
9
6
5
4
9
6
5
5
5
9
6
8
5
3
9
7
9
4
9
5
4
9
2
5
7
5
5
8
9
5
8
7
2
7
5
8
9
5
6
5
9
5
6
5
5
5
8
3
9
3
9
9
3
9
7
9
6
5
6
1
6
7
5
9
5
6
7
5
5
5
5
5
6
9
9
9
8
5
8
7
5
9
5
6
8
4
9
5
9
5
5
6
3
5
4
5
5
8
7
3
5
5
6
4
6
7
9
8
5
5
5
5
6
5
5
9
8
5
9
6
5
5
6
5
4
7
8
5
9
9
8
5
9
5
9
5
4
5
5
9
5
5
6
6
5
9
9
9
4
5
5
7
9
5
5
8
8
5
5
5
5
5
5
5
5
8
4
9
3
5
9
5
7
5
5
9
6
5
9
6
5
5
9
8
5
9
5
9
5
7
9
5
5
7
5
5
6
5
9
5
8
7
5
9
5
6
8
3
5
4
5
5
7
8
5
5
9
6
5
5
5
5
9
9
5
5
5
5
6
9
7
9
5
1
5
9
5
9
9
5
5
5
9
9
5
9
2
9
5
6
5
6
9
5
5
9
9
5
5
9
5
5
5
3
5
9
5
5
5
9
5
9
4
4
5
5
5
5
9
4
9
9
3
5
8
3
5
8
9
6
5
9
3
9
4
5
4
6
4
9
5
5
9
5
9
5
9
4
8
9
6
5
5
6
5
5
5
9
9
5
5
8
6
6
9
9
5
4
9
2
9
5
9
3
5
8
3
8
9
9
4
5
7
9
9
5
7
5
5
6
9
4
4
5
9
9
9
4
6
4
6
9
9
5
5
9
9
3
9
5
5
6
9
9
5
6
6
5
9
9
9
9
9
5
6
9
6
5
6
9
9
5
9
5
4
3
5
7
4
5
5
5
5
6
9
5
5
5
5
5
6
9
3
9
9
8
5
4
9
9
5
5
5
5
9
5
8
5
6
5
8
9
3
5
5
6
9
5
9
5
3
9
8
8
5
8
7
7
8
5
8
5
9
4
7
3
4
3
5
5
5
8
9
2
9
7
9
5
5
5
9
4
8
6
5
5
6
9
8
5
5
6
7
5
5
3
5
5
9
9
7
5
9
8
5
5
9
5
5
4
4
6
8
9
3
5
5
5
7
9
5
8
7
3
4
4
4
5
5
5
5
9
5
5
5
9
5
9
9
9
6
9
9
5
5
9
8
5
2
5
9
9
9
5
9
5
9
9
9
9
2
9
5
9
2
9
5
6
4
9
5
9
5
4
9
5
9
4
9
6
5
8
6
6
9
5
5
8
5
9
5
5
6
5
9
9
5
9
5
9
5
5
6
3
5
9
9
5
7
9
5
6
9
5
2
9
5
5
5
5
5
7
9
9
5
6
5
5
9
5
5
9
9
9
5
9
6
4
4
9
7
4
9
9
5
5
9
5
5
2
5
6
9
9
5
6
5
9
6
5
4
5
9
9
9
9
5
5
5
5
9
5
9
9
7
7
6
8
4
9
9
5
3
5
9
9
5
9
9
5
9
9
5
5
9
9
5
3
7
5
5
8
9
7
7
5
9
9
9
9
5
9
5
9
5
3
9
7
9
7
6
5
5
5
9
6
5
6
5
5
5
9
6
2
9
5
5
3
5
9
8
9
9
5
9
6
9
5
5
9
4
6
8
5
5
9
5
6
9
7
8
7
5
7
9
9
5
9
4
5
7
9
2
5
5
4
3
8
5
5
8
6
9
3
9
3
9
5
9
5
9
5
9
4
4
6
7
3
4
5
9
6
9
8
2
5
8
3
5
9
3
7
8
5
5
5
9
4
4
8
9
8
5
7
5
9
5
4
8
7
9
5
4
9
5
9
8
8
5
5
9
5
8
7
9
8
6
8
9
5
9
9
5
5
9
5
8
3
8
9
5
9
5
5
3
9
8
9
3
3
4
9
4
5
4
4
4
6
5
9
8
5
4
8
5
9
5
8
5
9
5
5
6
5
9
9
5
9
4
5
6
4
5
6
6
9
4
4
4
3
9
9
5
5
7
5
5
5
4
5
8
5
5
4
9
5
9
5
9
9
4
9
5
5
9
3
5
9
9
9
5
7
9
9
5
5
3
5
5
9
5
9
6
5
2
6
7
9
8
7
6
5
9
5
8
7
7
9
7
4
5
6
9
3
5
6
5
8
5
5
7
5
9
4
4
7
9
9
2
6
9
9
5
6
9
6
6
8
5
5
7
9
9
5
9
6
5
2
9
9
9
6
8
5
6
6
9
9
5
8
9
9
8
8
5
5
5
4
5
3
5
9
5
9
9
9
6
9
5
5
6
7
5
3
9
4
9
7
5
8
6
9
3
9
5
5
5
5
4
8
7
5
5
7
3
9
5
7
5
9
5
3
4
5
9
5
2
3
5
7
5
6
3
4
6
9
9
6
5
6
3
9
9
9
9
5
8
8
3
9
5
9
6
4
5
9
8
5
4
5
9
7
9
5
4
7
5
6
5
9
5
9
5
9
3
5
5
4
6
5
5
5
6
5
9
6
4
9
9
8
9
9
6
7
3
3
9
5
7
4
4
7
7
5
5
8
3
9
5
4
6
9
8
9
7
6
3
9
7
4
5
5
9
9
4
2
5
6
9
7
5
7
5
5
7
5
5
9
9
9
7
5
4
6
5
2
9
5
6
9
4
9
9
9
5
5
8
9
4
9
7
5
9
5
3
7
2
7
5
9
9
6
5
5
8
5
7
5
3
5
5
6
8
5
5
4
5
5
5
6
9
5
9
9
8
5
5
5
9
9
8
6
5
5
8
5
9
5
7
9
5
5
9
9
5
4
5
9
9
9
5
9
5
5
5
5
4
6
6
6
5
5
5
5
5
7
5
8
4
9
5
5
4
7
5
2
9
5
7
6
6
4
7
3
4
9
5
9
6
5
5
5
6
4
7
7
8
4
5
7
5
7
5
9
5
4
5
5
9
5
8
5
8
5
9
9
5
7
9
5
5
5
9
4
2
5
4
8
2
4
9
5
8
9
9
3
8
7
5
6
5
4
5
4
6
5
5
5
9
5
7
6
7
3
7
6
7
9
8
9
3
9
8
4
7
5
8
5
4
9
7
5
5
5
4
9
5
5
9
6
5
5
9
5
6
7
4
9
7
5
5
9
9
5
4
5
7
9
9
5
5
5
9
9
6
9
5
8
9
9
8
9
5
9
7
1
6
9
5
7
3
3
6
5
5
5
5
5
9
9
9
9
9
5
9
5
4
6
5
6
9
5
5
9
9
9
9
5
5
7
9
5
7
5
9
5
4
5
9
8
5
5
5
3
5
8
5
8
5
5
9
5
4
5
7
5
9
5
5
5
5
5
4
5
7
9
9
5
9
5
9
5
8
2
5
5
9
9
7
4
5
5
8
5
8
9
9
5
4
6
5
4
5
8
9
9
9
7
7
5
7
6
7
7
6
3
5
4
3
5
5
7
5
2
9
6
6
9
5
9
9
9
6
4
9
5
5
9
5
5
9
5
5
5
8
5
8
9
5
9
8
5
9
6
5
5
6
9
4
5
9
6
4
9
3
5
9
9
7
5
5
5
7
5
9
4
8
5
5
9
4
5
3
9
4
8
5
9
5
4
4
5
6
8
5
7
9
5
6
5
5
5
6
9
9
8
2
5
4
5
5
5
8
9
9
1
9
5
9
2
9
5
5
6
4
8
7
5
3
5
9
4
9
5
9
5
2
4
7
3
5
9
5
5
9
5
6
6
6
5
9
8
5
6
9
7
3
2
5
4
5
4
9
4
5
8
7
4
4
9
9
8
9
5
5
8
5
6
8
4
9
5
9
6
3
9
8
9
4
5
5
4
7
5
5
4
9
5
8
6
9
8
9
9
5
8
9
6
5
5
7
6
5
5
9
9
9
8
6
3
9
9
8
5
5
9
5
5
5
6
5
2
9
9
9
4
8
5
4
5
6
5
5
9
5
6
5
5
5
9
9
5
6
9
5
5
7
5
9
6
9
5
9
9
5
7
5
5
5
5
4
5
8
8
9
9
5
4
6
8
9
9
5
6
2
9
5
4
5
8
6
6
5
7
4
2
5
7
9
4
8
6
6
5
9
4
7
5
4
3
9
9
5
9
5
5
2
7
6
9
7
5
5
5
5
7
5
9
5
5
5
9
9
8
5
6
5
9
9
9
5
7
4
7
5
5
4
9
9
5
9
6
9
6
9
7
6
5
5
9
5
5
9
6
8
5
4
9
4
9
9
9
7
8
9
5
6
5
9
9
7
5
8
9
8
4
5
6
5
6
5
5
5
6
9
8
6
9
5
3
8
9
5
8
8
6
5
5
8
9
6
5
4
6
9
6
5
9
7
5
5
5
7
4
2
5
9
5
5
6
5
3
6
9
9
4
5
5
9
5
5
5
4
5
5
5
5
5
4
8
5
5
8
5
4
5
9
9
5
5
7
5
5
5
5
3
5
9
4
6
3
6
5
5
5
5
7
6
5
6
5
7
9
8
5
9
5
5
5
7
7
5
8
5
5
5
5
5
5
6
5
5
5
5
5
5
6
9
8
9
9
5
9
5
5
8
5
5
5
9
5
9
3
3
3
3
8
9
9
9
5
5
9
6
9
3
5
9
8
9
6
9
6
4
4
9
8
5
8
5
9
5
7
8
5
9
4
4
6
5
9
9
5
6
6
5
9
9
5
5
9
5
5
5
5
5
8
5
8
5
5
6
5
6
8
8
5
5
8
5
9
5
7
5
4
5
9
5
4
7
5
8
9
7
9
5
5
4
5
8
5
9
5
5
9
5
9
5
7
3
5
9
8
9
5
5
5
7
6
9
5
9
7
7
7
4
7
5
5
8
5
5
4
8
8
5
3
4
7
5
4
9
8
4
5
9
5
5
5
5
5
5
3
6
9
6
9
5
5
9
4
5
5
5
7
5
9
9
9
9
5
5
5
9
5
7
9
9
6
9
5
3
1
9
4
4
5
2
4
9
9
9
5
4
5
7
3
8
9
6
5
5
7
6
5
6
9
5
5
5
5
6
5
7
4
9
5
9
5
5
5
5
7
7
7
9
8
9
6
4
5
9
7
5
5
5
5
4
9
7
6
9
5
5
4
9
5
5
2
2
3
5
6
5
5
6
9
9
7
4
6
9
5
5
6
7
9
5
6
9
5
5
9
5
5
5
4
6
5
5
5
5
9
9
5
5
8
8
4
4
4
4
7
3
9
6
6
5
4
3
5
4
9
5
4
5
6
7
5
5
8
9
5
8
5
5
5
5
5
6
9
9
6
4
4
5
5
7
7
5
5
5
5
9
5
8
5
9
9
8
8
6
9
6
9
8
5
9
9
4
5
5
4
4
5
3
7
5
7
9
5
5
5
9
5
5
5
5
9
5
9
3
7
5
9
8
5
5
9
9
5
5
5
5
6
4
4
8
6
5
5
5
5
3
5
3
5
5
9
3
5
5
9
5
3
9
7
5
4
5
9
7
5
6
5
5
5
5
5
5
9
9
6
9
5
5
5
5
5
9
9
5
9
9
6
6
6
4
9
9
5
2
5
9
9
5
8
3
9
6
9
8
5
6
7
9
6
6
9
5
9
9
4
7
9
6
5
5
9
5
5
5
6
9
5
5
6
6
5
9
9
8
9
6
5
9
8
5
5
4
5
3
5
3
9
5
9
9
9
9
6
5
5
4
5
8
4
6
9
7
3
8
5
5
8
8
9
5
4
4
5
9
5
9
9
5
9
8
6
5
9
9
9
3
6
9
7
7
6
9
5
4
5
9
9
6
6
9
9
5
9
7
8
7
9
9
5
5
5
9
5
5
3
5
7
2
5
9
9
5
3
8
7
5
9
4
5
9
6
5
9
9
6
6
5
5
5
6
9
6
7
9
3
9
4
9
5
9
5
4
6
9
5
7
5
5
9
9
9
9
5
5
9
5
5
9
5
5
9
7
6
5
4
7
5
9
9
7
9
4
9
9
5
4
3
5
4
5
7
9
9
5
9
8
9
6
4
9
5
9
5
5
5
5
5
5
2
5
5
5
9
5
9
5
8
7
9
4
5
9
9
5
6
5
5
9
5
5
4
5
7
9
5
5
5
8
5
9
9
5
6
5
6
5
7
9
9
5
5
8
6
9
9
4
5
5
9
5
9
7
5
9
5
7
3
5
5
5
9
5
5
9
5
7
4
8
5
6
5
9
7
5
5
4
8
7
5
5
5
9
9
7
5
9
5
5
9
5
5
2
5
5
9
5
9
4
7
9
5
6
5
4
5
5
9
6
5
7
5
6
5
4
9
8
5
5
8
9
5
5
6
5
9
8
6
5
9
9
5
5
5
7
5
5
5
5
9
5
5
5
9
8
7
5
6
6
5
9
9
7
9
5
9
8
5
5
5
5
5
5
5
5
9
9
9
5
5
5
4
9
5
4
5
9
5
4
9
3
5
9
8
9
5
9
3
8
9
5
5
5
4
9
6
5
9
5
9
5
9
3
6
5
9
8
9
9
5
3
5
9
6
5
5
9
5
5
4
5
9
9
9
5
4
9
6
9
6
5
9
5
5
6
6
5
6
3
6
2
2
5
9
5
9
5
9
5
5
5
5
5
6
5
6
9
9
9
4
9
5
9
5
9
3
4
3
9
5
6
6
5
9
4
5
5
5
6
5
7
2
5
9
9
3
5
9
6
9
8
3
8
7
9
4
4
4
5
5
4
9
5
2
9
6
4
5
5
4
3
9
5
5
8
2
4
9
5
9
9
9
3
9
5
5
5
9
9
4
6
7
4
6
6
5
5
9
4
5
5
9
5
9
5
8
8
5
9
5
5
9
9
7
9
4
9
5
2
9
3
7
7
5
5
5
5
5
5
8
4
5
9
5
5
5
9
9
5
5
6
6
9
5
5
5
6
5
9
5
5
6
8
9
9
9
7
5
5
9
9
9
3
5
5
4
4
5
5
7
9
3
4
5
3
9
5
2
9
8
5
6
4
3
5
5
4
9
5
4
5
5
9
6
5
5
9
8
9
4
3
5
3
4
4
2
7
9
4
9
5
5
9
5
5
5
5
5
9
2
5
4
9
5
9
4
5
9
5
5
5
9
5
9
9
6
6
9
5
9
4
3
9
9
5
9
9
5
5
5
8
6
5
6
4
9
6
7
5
4
5
6
5
3
9
5
6
5
2
4
5
8
7
9
9
5
6
5
5
9
9
9
9
7
5
5
5
5
5
4
9
9
8
9
4
9
5
8
2
9
5
6
6
9
5
6
3
9
6
9
4
5
3
8
3
6
5
9
5
9
9
5
9
5
7
7
6
5
9
5
4
5
6
9
7
9
9
5
9
1
5
9
6
4
9
5
5
8
6
5
9
5
9
5
5
3
5
5
7
9
7
5
8
8
5
5
5
7
6
8
5
5
5
5
9
9
9
9
5
5
5
8
4
6
9
5
4
6
5
5
5
5
9
5
5
9
5
5
5
5
5
9
6
5
5
5
9
5
5
6
9
5
5
5
3
9
7
2
7
3
9
6
7
6
7
5
6
5
4
5
5
8
9
5
3
2
6
6
7
9
9
5
9
4
9
4
8
9
5
4
6
7
2
5
5
5
5
4
5
9
5
9
5
9
5
9
5
4
9
9
5
9
5
5
7
5
5
5
5
9
6
9
5
5
6
5
5
9
9
5
6
4
7
5
5
5
5
9
6
7
5
5
5
6
5
9
5
6
4
7
8
9
6
6
5
7
3
3
5
7
9
4
4
4
3
6
5
5
9
6
5
5
4
6
5
9
5
9
3
5
5
5
9
5
6
5
5
5
6
5
7
3
9
7
4
5
8
5
9
9
4
6
8
4
3
5
5
4
7
3
9
7
8
3
9
9
9
5
5
5
4
4
9
5
4
5
9
5
7
5
9
4
9
5
6
7
4
7
9
5
5
6
6
5
9
4
6
4
7
3
5
3
9
7
7
7
9
9
3
4
9
5
6
4
8
3
6
5
5
6
6
9
4
8
8
9
9
3
3
9
5
7
5
5
5
9
5
8
5
5
5
5
5
9
9
9
9
5
5
5
9
5
9
3
5
9
9
3
6
5
5
5
7
6
3
5
5
3
4
5
5
5
9
4
6
5
3
3
5
9
5
9
5
5
7
9
4
5
3
4
8
2
5
4
5
6
9
5
9
9
5
4
5
6
5
8
3
5
3
8
9
5
5
8
5
5
5
6
3
5
4
5
4
6
5
5
5
9
5
9
9
5
5
5
5
7
6
5
9
4
6
9
5
5
8
5
3
4
9
5
8
8
5
1
5
5
9
3
8
5
5
5
9
8
5
4
5
5
6
6
7
6
5
7
6
5
5
5
5
8
4
5
8
6
9
8
9
9
4
8
5
9
5
5
9
9
9
7
4
9
5
4
5
3
9
5
5
9
5
5
5
4
5
9
9
9
8
9
9
5
7
7
6
9
9
5
9
5
8
9
5
4
8
6
9
5
7
5
9
5
3
5
6
7
5
8
5
7
5
5
5
5
9
9
9
8
5
5
4
5
8
6
5
5
5
8
4
8
7
5
5
7
5
5
5
9
5
4
9
9
5
9
8
5
4
4
5
8
3
9
7
4
4
4
9
5
9
9
7
3
9
9
6
9
4
5
3
9
9
9
8
9
5
7
9
5
3
4
4
4
5
9
9
5
9
9
9
9
7
8
4
5
2
5
3
4
5
5
5
6
9
5
9
4
5
9
5
6
6
5
5
5
9
7
9
9
8
5
5
7
2
6
9
9
5
7
9
9
9
5
5
6
5
9
2
5
6
5
5
5
5
9
9
6
3
5
5
6
5
5
5
9
3
9
6
4
9
5
7
9
5
4
5
5
8
3
3
9
9
5
5
5
9
6
5
9
5
7
5
5
6
6
5
9
5
5
8
5
8
8
5
6
9
6
6
9
6
5
8
9
7
5
5
8
5
3
9
7
9
5
1
5
6
6
9
4
4
5
8
3
9
9
5
6
9
9
5
5
4
7
8
5
7
9
5
5
9
5
9
5
9
9
7
6
9
7
4
4
8
2
3
5
9
5
7
5
5
5
7
5
5
9
3
7
5
6
9
6
9
7
9
9
4
9
8
5
2
4
5
5
5
9
9
5
9
9
6
5
7
5
5
6
6
4
9
3
7
5
5
3
7
5
5
5
5
5
9
5
5
9
5
5
9
4
5
4
8
5
2
5
7
9
4
8
9
9
4
9
5
6
8
9
5
4
7
9
8
9
5
9
7
7
5
4
5
5
5
9
4
5
9
9
6
7
9
5
9
9
9
2
8
8
6
9
9
9
4
9
4
5
6
2
6
5
5
9
8
5
9
7
5
7
7
7
5
9
9
5
5
7
9
6
5
9
9
5
5
4
9
9
7
8
5
6
4
7
9
5
4
7
7
9
9
5
5
9
8
9
5
4
5
7
4
5
6
5
2
9
9
5
8
5
9
5
8
5
6
9
9
5
5
9
4
6
6
5
5
9
8
6
8
6
9
5
5
9
8
9
5
5
7
5
6
5
5
5
5
6
5
5
5
6
3
4
9
9
7
5
5
5
4
5
9
6
9
9
6
9
9
5
8
5
9
9
9
9
7
5
9
7
5
7
4
3
9
7
5
2
5
5
4
5
4
9
7
5
6
5
1
5
9
5
9
9
8
5
9
3
6
9
3
5
9
7
3
7
6
7
5
4
4
5
5
6
3
9
8
7
9
9
6
9
5
8
9
5
9
4
5
9
9
7
9
9
9
6
6
7
2
5
5
5
9
5
2
6
8
8
9
5
7
5
4
5
9
4
7
5
6
7
5
8
5
9
5
6
9
5
4
8
5
5
5
5
9
9
5
7
5
9
5
9
9
6
3
5
9
5
9
5
9
9
5
9
5
5
4
5
8
9
5
6
9
8
5
3
4
5
4
6
3
5
5
5
9
2
8
9
5
5
8
9
7
9
5
7
9
5
9
6
5
7
9
6
5
9
5
9
5
5
5
5
9
9
9
9
8
9
4
5
6
9
5
9
5
9
5
5
7
9
5
7
5
9
5
7
9
5
5
5
8
5
5
7
5
4
5
6
9
9
9
5
5
5
4
8
9
4
9
9
4
7
3
3
9
9
5
5
5
5
5
5
5
5
9
8
6
9
7
9
5
8
5
5
9
9
7
9
6
5
4
5
3
4
5
5
3
6
3
2
9
5
6
9
4
9
9
4
5
8
5
5
9
6
9
7
3
9
5
4
5
5
6
5
4
5
7
9
5
5
5
3
5
5
5
5
5
5
6
5
5
9
5
8
5
9
4
5
9
4
5
5
9
9
9
5
7
2
9
8
9
8
5
9
9
9
5
5
5
3
5
5
9
8
5
4
5
5
5
5
5
5
9
9
4
9
7
5
9
9
5
9
5
8
9
9
7
7
2
8
6
5
5
4
9
4
9
9
7
9
4
5
4
9
6
6
5
2
5
4
9
5
5
7
5
9
9
4
5
9
9
8
6
9
4
9
7
6
9
3
9
5
9
8
3
5
9
6
5
9
9
7
7
4
9
5
5
5
7
9
8
9
5
9
5
9
5
7
3
6
3
6
9
6
3
5
6
7
9
4
5
7
9
9
9
4
4
3
6
9
9
5
5
5
6
5
9
6
4
7
5
9
6
7
6
9
8
6
9
6
5
5
9
5
7
5
5
8
9
3
9
9
9
7
9
9
7
9
9
4
5
4
5
7
5
9
4
7
8
9
8
6
9
9
6
6
9
9
6
9
4
5
4
4
5
5
9
7
5
9
9
6
5
5
9
8
9
5
9
5
5
9
7
5
5
5
5
9
9
9
2
9
9
9
9
8
5
4
7
9
5
3
5
5
5
5
8
7
9
3
4
7
8
7
5
5
5
7
9
7
5
5
9
5
5
5
5
9
6
4
9
4
6
6
9
9
6
4
7
9
7
6
4
5
7
5
6
7
9
5
4
6
9
5
9
6
4
6
9
7
5
5
8
9
6
7
6
9
9
5
9
5
5
6
3
9
5
5
5
9
9
4
2
9
9
5
9
5
9
9
9
5
3
7
9
9
5
4
5
9
9
9
5
5
3
5
5
5
5
5
9
9
8
9
9
8
6
5
5
4
6
4
6
6
5
2
5
5
4
4
5
7
4
5
5
5
5
9
9
9
9
9
5
9
7
9
8
4
5
5
5
3
5
6
8
6
6
3
9
9
6
5
9
5
4
6
5
9
5
6
7
9
5
9
5
9
5
9
9
5
4
9
5
9
9
9
4
4
4
3
5
9
7
5
5
6
5
9
9
9
5
5
7
5
6
9
6
4
9
9
9
9
9
4
4
9
8
4
5
5
5
5
4
5
8
5
5
9
8
4
4
9
8
9
9
8
5
6
9
7
6
5
9
7
9
5
5
5
5
5
5
7
9
9
6
9
5
6
5
9
8
9
8
4
5
5
6
9
5
3
9
5
6
8
5
5
5
6
5
8
6
5
5
4
4
9
5
9
9
4
9
9
4
5
5
7
6
4
7
5
5
5
9
9
5
9
2
9
4
8
8
4
5
6
8
9
1
5
3
9
9
9
9
5
9
7
6
5
9
5
9
5
5
4
9
4
6
6
5
5
5
5
9
5
5
7
5
5
7
9
9
8
5
9
5
5
5
5
6
5
4
9
5
9
4
9
2
4
9
5
9
2
6
5
9
5
5
3
5
9
5
9
9
9
9
9
9
6
5
5
4
5
8
7
5
5
9
5
7
5
5
6
9
6
5
5
9
7
7
9
9
8
5
3
5
6
9
8
5
6
7
9
9
5
9
6
5
5
9
9
6
5
4
8
5
5
5
5
9
7
9
6
9
6
5
9
8
9
7
5
9
9
4
9
4
4
5
5
5
5
2
9
4
9
7
7
5
4
3
6
4
9
5
5
5
5
5
6
9
9
9
7
9
6
8
5
9
9
9
7
5
1
7
9
5
9
8
5
7
5
9
9
4
5
5
5
5
5
7
9
9
6
9
4
5
7
9
9
5
7
9
5
9
5
5
5
5
9
5
8
5
9
5
9
9
5
2
5
5
5
5
5
7
2
8
9
5
8
8
5
6
9
4
9
9
9
9
5
7
5
9
5
5
5
9
6
6
5
9
5
5
9
5
9
6
6
5
4
5
8
7
5
8
4
9
6
5
5
9
6
8
8
6
5
9
9
4
9
6
7
3
3
4
9
5
8
5
5
7
5
5
8
4
5
9
5
2
2
5
5
4
5
5
9
9
8
5
5
6
5
9
4
9
5
9
9
3
5
5
5
9
4
9
5
4
7
5
5
5
5
6
9
5
9
6
5
5
7
9
5
4
5
8
5
8
5
7
5
9
5
9
6
2
7
4
7
4
5
9
6
6
5
9
5
9
4
4
9
7
7
8
5
5
5
8
9
9
9
5
8
5
5
5
6
7
5
9
9
6
5
9
3
5
5
5
5
4
5
9
5
4
7
6
5
7
5
9
9
9
6
2
5
9
9
9
9
3
6
8
9
9
9
8
9
5
5
5
9
8
9
4
9
4
9
8
6
9
9
5
4
5
5
7
9
2
5
5
9
5
9
8
5
9
9
5
6
8
5
9
5
8
9
5
5
3
6
6
5
7
5
7
5
5
9
8
4
5
9
5
9
9
5
9
5
5
8
6
9
9
5
3
9
5
9
3
5
9
5
5
9
7
9
5
8
9
8
5
9
7
5
5
3
5
8
5
9
5
5
5
5
6
5
5
5
1
5
5
5
9
5
9
7
9
5
7
9
9
5
7
7
5
9
5
9
9
7
9
9
9
6
9
9
5
5
9
9
9
9
9
4
9
5
9
6
5
7
5
9
9
5
6
5
5
4
9
5
6
5
3
6
5
9
9
5
3
5
5
6
9
4
5
5
3
5
9
5
8
5
5
4
5
9
9
5
9
5
5
5
5
7
5
7
5
7
9
5
8
7
5
5
5
4
7
8
6
9
5
8
5
4
4
9
5
8
9
9
4
5
6
4
5
5
5
6
4
4
5
4
5
9
9
9
7
9
5
9
9
6
6
9
5
8
5
7
6
3
5
6
9
8
9
4
8
5
7
7
5
6
9
5
5
5
5
5
8
9
5
7
9
5
7
5
9
9
5
8
9
9
9
9
5
5
5
9
9
5
5
6
5
8
5
7
5
9
9
5
5
5
8
7
6
5
4
5
9
8
3
5
5
5
2
5
5
5
8
5
5
5
5
5
7
6
5
3
4
6
5
5
9
6
5
5
9
5
5
9
8
3
5
6
5
5
5
4
7
5
5
9
5
6
6
5
4
3
9
9
9
5
8
5
9
9
5
9
3
9
5
9
7
5
5
5
8
9
8
9
9
7
5
9
9
7
5
9
6
5
5
5
9
5
9
9
4
9
5
7
9
4
5
5
9
9
5
3
3
9
5
5
3
6
7
7
9
9
9
5
9
5
3
5
5
5
5
6
4
7
9
9
9
4
9
8
9
5
9
5
7
5
9
7
9
5
5
9
9
9
5
8
6
6
4
9
9
7
5
5
3
5
5
4
9
8
8
6
9
9
5
5
9
5
8
8
7
4
5
6
5
5
5
9
9
6
5
5
9
5
9
9
7
5
9
6
3
6
5
5
5
2
5
6
5
7
5
5
9
9
9
5
3
5
9
9
5
9
9
9
5
9
9
9
8
2
8
9
5
4
5
6
5
5
5
6
6
5
8
9
5
9
5
9
9
7
8
5
9
5
9
6
9
6
9
9
5
3
5
9
9
6
9
4
9
5
8
9
3
9
8
9
6
5
6
4
5
5
8
5
7
8
3
8
5
9
6
5
5
5
9
4
9
5
5
9
9
8
5
7
5
5
9
6
5
5
9
5
5
5
4
4
9
5
6
4
5
7
9
7
9
5
5
6
5
9
9
5
6
5
6
9
2
4
7
9
5
9
9
9
5
9
2
5
5
9
7
9
5
5
9
5
9
5
5
5
6
9
5
5
5
5
9
9
9
9
5
8
7
9
6
9
5
5
9
9
5
5
6
5
9
5
9
9
4
5
9
4
9
9
9
8
9
9
5
4
5
9
5
4
9
9
7
5
4
5
5
9
9
6
5
6
4
9
9
5
6
9
9
9
5
9
9
5
9
6
6
4
8
8
9
9
9
9
7
5
5
6
9
6
5
5
5
6
8
9
7
5
6
5
5
4
9
9
3
5
4
4
6
5
4
9
5
9
7
5
9
9
5
5
5
9
2
7
5
9
7
9
5
4
5
5
5
5
5
7
4
5
9
6
8
8
5
6
5
5
5
5
5
9
5
7
5
7
4
5
7
5
5
9
5
4
7
5
5
5
7
6
9
5
6
6
5
7
5
5
5
6
9
5
5
3
6
7
9
5
5
3
5
9
5
9
9
3
8
8
5
5
5
9
9
5
3
5
8
8
6
5
5
5
5
5
5
9
5
9
9
5
5
9
6
5
6
9
8
9
5
9
5
9
3
6
9
9
8
5
6
9
5
5
7
9
9
9
9
5
9
5
5
9
5
6
7
5
6
1
9
9
5
5
5
9
5
5
5
4
5
3
6
9
9
9
3
9
4
8
4
9
9
9
3
9
9
9
3
7
6
5
9
6
7
5
7
9
5
8
5
5
6
4
5
9
4
9
5
9
5
4
7
9
9
9
9
9
6
9
5
3
4
2
7
5
9
9
4
5
9
9
5
5
5
5
8
5
9
9
5
6
4
9
9
7
7
9
5
9
5
9
4
5
6
5
9
5
9
6
4
9
5
5
5
7
9
5
5
9
5
9
9
5
4
5
9
5
9
7
6
4
4
9
7
5
6
5
5
9
5
8
5
8
9
5
8
5
5
3
5
4
8
5
5
9
4
9
6
8
5
7
5
5
9
5
4
8
5
9
3
9
9
8
5
7
9
6
6
6
9
5
9
9
5
6
9
7
6
9
9
9
5
9
8
5
4
8
5
9
9
9
5
8
5
5
9
5
5
9
9
6
5
6
5
9
9
9
5
2
5
9
8
9
5
8
9
5
5
5
4
9
7
6
5
5
4
7
3
9
5
5
7
5
9
6
5
7
8
5
3
9
9
5
4
5
7
6
5
8
6
8
4
9
9
5
9
9
5
5
6
5
3
9
5
9
3
9
5
9
5
5
4
6
6
5
9
5
6
5
8
7
3
7
5
9
4
6
5
5
5
5
4
9
9
9
5
5
5
5
9
9
9
5
5
9
5
5
9
5
5
5
9
9
9
9
4
9
5
8
5
5
3
6
5
5
5
9
3
7
8
9
6
5
5
4
7
5
9
5
5
7
9
9
9
9
9
6
6
5
7
5
9
5
9
6
9
9
5
9
4
5
5
2
9
3
5
8
5
5
6
4
6
5
5
8
9
9
6
6
5
9
5
5
5
8
7
9
6
5
7
5
5
5
9
9
5
9
5
9
9
5
5
9
7
5
5
5
6
5
5
9
4
5
9
9
9
9
9
6
9
9
9
5
3
5
5
6
5
8
6
5
5
5
9
9
4
9
5
8
9
5
7
5
9
9
9
5
4
9
5
5
9
3
5
7
5
5
5
5
8
9
9
8
9
5
4
7
9
9
7
4
3
9
6
7
5
5
4
5
9
9
6
9
9
9
5
5
5
8
5
5
9
7
9
5
5
5
9
2
4
5
9
8
7
9
9
5
5
8
5
5
5
9
6
9
5
5
7
9
9
9
9
9
8
9
3
5
9
9
9
4
6
5
9
2
8
5
5
4
5
4
5
5
9
9
9
9
4
9
9
4
5
4
8
9
7
5
7
9
7
9
9
9
9
5
9
7
9
4
6
7
5
5
8
4
6
5
9
8
9
9
4
9
9
6
7
5
5
6
9
9
6
8
9
9
5
7
6
9
5
6
5
9
5
5
5
2
6
9
9
5
5
5
6
5
7
5
5
8
5
9
7
5
7
7
4
5
5
9
6
9
5
6
4
6
6
5
9
5
8
9
5
5
9
5
2
9
3
6
5
9
6
8
7
9
9
5
9
8
9
9
7
5
9
5
4
9
5
9
5
5
4
5
7
8
5
6
4
6
5
5
9
5
6
5
4
5
7
4
5
9
9
7
9
5
4
9
2
5
5
4
9
5
7
4
5
6
5
5
7
9
8
5
5
3
5
5
9
4
5
9
9
5
9
9
6
5
5
3
5
9
9
9
4
5
9
9
9
5
5
5
9
7
6
6
7
4
9
4
9
5
2
9
7
9
5
5
9
9
9
4
5
5
5
9
9
9
3
7
7
9
5
5
7
5
9
6
9
5
9
5
9
8
5
9
6
4
5
9
9
9
5
6
5
9
9
2
7
5
8
5
7
9
4
9
6
5
5
4
5
4
5
5
5
5
5
9
9
9
5
9
9
9
5
9
9
5
3
5
7
5
9
7
4
9
9
9
4
7
5
7
9
7
5
8
9
5
5
8
9
5
6
5
9
6
7
9
5
5
5
5
7
5
6
5
5
9
8
9
9
9
9
5
4
9
5
9
6
5
5
9
4
5
8
9
5
9
4
9
5
5
9
5
5
5
8
9
9
7
6
3
6
6
6
3
9
4
6
9
5
9
5
5
9
9
5
5
7
5
4
7
9
9
5
9
4
9
5
9
4
8
6
9
9
9
7
5
9
6
9
8
7
9
9
9
8
5
5
5
7
9
9
8
5
5
9
7
6
5
9
7
9
5
8
6
9
5
5
5
5
5
6
5
5
7
6
5
8
5
9
8
7
2
9
5
9
9
5
9
5
4
5
6
5
5
5
8
6
4
5
5
4
6
6
6
5
5
5
5
9
6
9
5
9
7
5
5
5
9
9
5
9
5
8
5
6
5
9
6
5
4
9
5
4
5
9
9
5
9
9
5
9
5
5
7
5
9
4
3
5
8
5
5
5
6
9
5
9
9
8
9
9
5
9
8
5
4
7
5
7
8
9
6
7
9
3
8
5
5
5
5
6
6
8
9
5
9
5
5
9
9
7
9
9
9
9
5
9
3
5
7
5
5
9
9
9
4
5
9
9
8
6
5
5
7
6
5
9
9
5
5
5
5
7
8
6
8
8
4
5
4
9
9
9
5
5
5
5
5
8
5
9
4
9
9
5
9
7
5
5
3
5
2
5
9
5
5
5
9
5
8
8
9
9
4
5
9
9
8
5
9
5
5
8
9
9
5
5
3
6
9
9
5
5
9
9
7
5
5
9
9
9
6
9
9
5
7
5
5
5
5
5
5
9
5
9
5
5
5
7
6
5
9
5
6
9
5
9
6
5
7
9
5
9
5
5
5
6
5
9
3
9
7
9
9
9
9
9
6
7
3
2
5
5
4
4
9
3
9
5
4
4
9
5
5
5
5
8
5
5
5
4
5
9
9
9
8
9
3
8
4
9
4
9
5
5
7
9
9
8
8
8
8
7
9
6
8
4
5
9
5
7
7
9
9
5
6
7
9
9
9
6
9
6
6
5
9
5
9
5
5
5
5
9
5
6
5
9
9
3
4
7
9
9
4
5
9
5
8
4
5
6
8
5
7
9
5
5
9
8
5
5
7
9
5
6
4
9
5
8
9
5
4
6
7
5
5
9
5
9
5
9
7
7
4
4
8
7
6
9
6
7
9
9
2
9
9
8
9
5
9
5
7
9
4
5
7
9
7
6
6
7
9
9
8
9
1
4
5
5
9
2
9
5
6
9
9
9
4
5
4
9
3
6
5
6
5
5
7
4
9
3
7
7
8
5
7
9
3
9
4
4
9
7
9
9
9
5
3
7
7
9
9
9
5
7
9
9
9
5
7
4
9
9
9
9
9
9
7
6
9
8
8
7
8
7
9
9
9
5
4
9
8
5
6
9
9
9
9
6
4
9
7
4
9
9
9
2
6
9
9
7
7
9
5
7
9
9
6
4
9
9
9
7
9
5
5
9
5
5
9
9
8
9
9
6
9
9
8
5
5
7
5
6
5
9
7
6
9
9
5
9
9
7
8
5
9
2
7
9
9
8
9
9
5
6
9
9
9
9
9
4
9
7
6
7
6
9
5
6
5
9
7
7
7
8
9
5
8
5
5
6
5
6
6
6
6
9
8
9
7
9
8
9
5
6
9
9
6
6
8
9
8
9
4
9
5
9
9
9
5
9
3
9
9
9
9
4
4
5
5
9
7
9
9
9
6
7
9
9
9
6
9
8
4
3
9
5
9
9
9
9
4
6
9
7
9
8
8
9
8
6
5
5
3
9
7
9
7
9
9
6
5
5
9
9
9
6
5
9
9
8
9
5
7
9
3
7
9
8
9
8
9
9
6
8
9
9
8
9
7
9
2
9
4
6
7
7
9
5
9
3
9
5
5
7
7
5
9
9
5
5
7
9
9
5
9
6
5
7
9
7
9
6
9
6
9
9
5
5
7
5
7
5
7
8
9
9
8
9
7
8
8
9
7
8
5
4
9
6
9
4
9
5
5
5
9
9
9
9
9
5
5
5
5
9
2
6
9
9
7
6
9
9
4
9
6
9
5
9
8
8
6
8
7
9
5
6
8
5
9
6
9
9
8
8
3
8
9
3
9
7
9
7
9
9
3
7
6
7
9
9
6
9
7
9
7
9
7
5
7
9
7
9
9
6
6
6
9
9
4
9
6
9
9
5
9
8
9
7
6
9
6
9
5
9
9
9
6
9
7
4
8
9
9
6
9
9
4
9
5
9
9
7
6
9
9
9
9
7
9
5
6
5
9
9
8
8
9
7
6
9
9
7
9
9
9
6
9
9
9
9
6
5
9
9
9
6
9
9
5
5
5
9
9
5
6
4
9
5
8
7
6
3
9
4
7
9
7
9
4
5
9
9
9
9
9
4
9
5
7
9
9
4
4
9
6
5
9
6
9
9
9
6
9
9
6
9
4
8
9
9
3
9
9
6
4
8
5
9
4
9
6
3
7
5
4
9
4
7
4
9
8
5
5
6
5
9
9
6
8
6
8
9
8
9
6
9
5
9
9
9
9
6
9
6
4
9
3
9
3
4
9
5
6
7
9
7
8
9
6
9
8
9
9
9
6
8
9
9
7
8
4
5
8
6
6
4
4
6
9
6
6
9
8
5
3
4
9
6
9
5
6
3
9
2
7
9
8
9
6
9
7
9
9
9
5
7
9
7
4
9
9
8
9
9
9
9
5
6
9
5
4
9
9
9
3
6
4
6
7
7
9
9
9
9
6
6
6
6
7
9
7
9
5
6
6
9
4
7
6
9
6
6
9
9
9
4
6
7
9
9
6
5
5
9
9
9
5
6
9
9
9
8
9
9
5
6
7
9
3
3
9
9
9
5
4
6
7
5
9
5
9
6
5
5
5
9
7
4
6
9
9
9
6
4
5
9
5
3
5
6
4
3
6
9
9
9
7
6
6
9
4
9
9
5
7
6
9
8
4
2
5
5
9
5
9
9
7
9
5
9
4
9
7
7
8
9
8
9
7
9
9
6
9
9
9
5
9
9
8
6
3
9
9
7
4
9
6
5
9
4
9
9
9
9
9
9
9
6
9
6
9
9
5
9
9
9
8
6
4
6
6
4
4
5
8
3
9
7
9
6
4
4
5
6
8
4
9
9
8
8
9
6
7
8
8
6
6
5
9
3
6
9
5
7
6
7
3
7
8
9
6
6
9
7
9
7
7
9
7
4
5
9
9
9
7
9
6
5
9
9
8
9
9
9
7
9
6
9
9
9
8
9
9
2
9
3
9
9
8
5
5
9
9
4
9
6
9
9
9
9
9
9
6
9
7
5
9
4
7
6
2
9
8
9
9
3
9
5
5
9
4
4
8
5
6
5
4
3
9
9
5
7
4
8
7
9
5
4
2
9
9
7
6
3
9
9
9
9
9
8
7
9
6
6
8
5
9
9
8
9
9
6
3
2
9
9
3
9
9
3
6
8
8
9
7
9
6
3
5
9
5
8
7
9
6
7
9
6
9
9
4
8
9
5
9
5
9
7
9
7
9
7
4
9
9
9
9
4
3
7
5
9
9
9
9
8
9
5
2
2
9
8
5
9
4
5
6
9
7
9
4
6
7
7
6
9
8
6
3
5
9
9
9
9
9
7
5
9
5
6
7
6
5
5
8
4
9
7
7
9
9
5
6
9
6
8
9
8
6
7
3
5
7
6
5
8
9
3
8
8
5
8
9
9
9
9
6
9
9
8
5
4
8
9
5
7
5
4
8
9
8
9
9
9
9
7
5
9
6
9
8
9
6
9
9
8
5
9
5
7
6
7
6
3
6
3
2
4
9
9
9
9
6
8
7
7
9
8
8
5
6
7
4
6
7
9
7
5
8
7
5
9
9
9
9
9
9
8
6
7
9
6
9
7
7
7
6
8
9
4
9
8
7
9
9
9
9
9
9
7
9
7
9
9
5
7
4
7
6
7
6
7
8
6
4
4
8
6
8
7
4
9
9
6
5
9
9
8
5
8
4
9
7
6
9
9
9
5
9
9
9
7
5
8
9
6
9
3
6
9
9
8
6
5
3
3
9
9
9
7
5
5
5
7
9
9
9
8
1
9
9
9
8
9
9
9
9
9
7
6
2
5
7
9
9
9
5
9
9
9
9
6
6
5
9
9
9
7
9
9
4
8
2
8
6
5
9
5
9
9
9
9
9
9
6
9
9
9
3
9
6
7
6
3
4
9
9
9
7
9
8
9
7
7
8
7
9
5
4
9
9
6
9
9
9
7
9
7
9
9
8
4
5
5
5
9
9
9
6
9
4
8
8
9
6
2
9
3
9
9
9
6
9
9
5
7
9
6
6
9
4
9
6
7
9
9
6
9
4
9
4
9
9
9
5
7
6
9
9
5
5
6
6
5
9
5
9
9
7
9
8
6
6
9
8
6
8
8
8
9
9
6
6
9
9
9
6
9
5
7
7
5
9
6
6
9
6
9
9
9
8
9
5
6
9
8
3
7
4
9
8
8
7
5
9
9
9
9
7
9
8
9
6
6
4
9
5
9
9
9
9
9
9
9
9
9
9
9
9
9
9
9
9
7
9
9
9
9
9
9
9
9
9
4
7
9
6
9
6
9
9
5
7
6
9
6
9
9
8
5
9
7
8
4
5
6
8
5
5
9
7
8
9
9
9
9
5
8
8
9
9
3
9
5
9
9
8
9
7
9
9
7
5
6
9
8
9
6
8
6
9
6
9
9
7
6
9
7
7
9
9
9
9
3
9
9
4
6
5
6
9
9
9
8
8
9
9
5
6
4
7
8
6
9
9
9
6
9
9
9
9
9
9
9
9
6
4
5
9
7
5
8
9
5
9
9
9
9
6
3
8
9
3
8
2
6
9
9
9
9
4
9
9
8
9
6
6
9
2
9
5
6
5
7
6
7
9
9
6
9
8
7
9
9
4
9
4
9
7
9
9
7
9
6
4
9
8
9
6
2
5
9
9
9
6
9
9
9
5
3
5
8
7
7
7
9
7
6
9
9
7
9
9
6
5
9
6
9
9
8
9
9
6
9
9
6
5
9
9
6
9
9
9
4
4
4
9
8
4
5
7
8
9
9
5
9
6
9
9
9
7
9
9
9
9
7
6
5
9
9
4
5
6
9
9
8
3
6
5
8
8
6
5
8
7
6
9
9
6
4
9
9
7
9
6
9
7
8
6
6
7
9
9
9
5
8
6
9
9
7
5
9
9
6
9
9
9
9
3
7
4
9
8
9
9
9
8
9
4
9
5
9
9
8
6
7
9
9
9
9
5
9
9
9
9
6
5
6
8
5
6
9
5
5
8
9
9
9
8
6
8
1
9
9
9
5
7
9
8
2
7
7
8
8
9
7
9
9
6
4
5
3
5
6
9
9
6
7
9
3
9
7
9
7
9
9
5
9
3
9
4
6
7
5
3
4
9
4
9
6
8
9
9
7
9
9
7
6
9
7
7
9
4
5
5
9
9
5
8
9
9
9
9
9
9
7
8
7
8
9
5
6
9
5
9
9
3
6
5
5
6
5
9
9
9
9
2
6
6
9
9
9
9
5
8
8
9
9
9
8
7
5
4
9
9
9
9
9
8
6
5
9
6
8
6
9
9
3
5
8
9
8
7
5
5
5
9
5
7
9
9
9
3
7
9
9
9
7
8
9
7
5
6
9
4
4
4
6
9
7
9
9
3
4
6
6
6
4
9
5
5
9
6
9
5
9
8
9
9
6
9
9
9
7
9
4
4
6
8
9
6
7
5
5
6
6
9
8
1
9
5
7
5
9
9
7
9
9
9
6
6
9
9
5
6
9
7
8
9
9
9
8
9
9
6
7
4
9
6
7
5
9
9
6
9
5
7
7
5
8
9
9
7
7
9
9
4
9
8
9
9
9
7
6
2
7
9
9
9
9
9
9
4
7
4
7
7
9
9
9
9
7
9
5
5
9
9
9
9
8
7
4
7
9
6
8
7
3
6
6
9
6
9
9
3
4
9
4
8
7
3
4
3
9
9
9
9
7
9
8
5
4
7
5
6
3
9
9
3
5
6
6
9
6
9
6
7
5
7
7
9
9
9
6
9
9
9
9
9
8
9
9
6
8
9
5
6
3
6
9
9
9
4
9
8
9
7
9
9
7
4
7
5
9
6
9
9
6
4
5
5
8
7
8
9
9
9
5
6
7
9
6
5
8
9
9
3
9
6
8
9
6
9
9
9
9
7
7
9
4
9
7
8
7
9
9
9
8
7
9
8
6
8
6
6
9
9
7
8
9
9
3
5
5
5
6
9
7
7
7
7
6
9
7
9
7
8
4
9
9
9
9
6
6
9
3
7
6
5
7
9
7
4
6
9
9
9
5
9
7
6
5
9
5
5
9
5
9
6
9
5
8
7
7
6
8
9
4
9
7
6
9
9
3
9
9
6
8
7
6
6
9
9
6
9
9
9
9
7
9
9
7
9
9
6
9
9
6
5
9
7
5
9
1
7
9
3
5
3
9
8
9
7
9
7
6
5
9
9
9
7
4
3
9
5
9
9
9
9
9
9
9
9
7
9
5
9
7
9
7
5
8
8
9
9
9
4
9
9
6
9
7
8
6
5
3
8
8
9
6
4
9
5
9
2
3
4
9
9
4
9
5
9
4
6
9
9
3
9
9
6
9
9
8
9
4
9
9
9
6
9
6
8
9
5
7
9
9
9
9
9
8
8
9
9
9
8
9
5
4
9
5
9
8
3
9
9
5
9
9
9
5
9
4
9
5
7
4
6
8
9
6
9
6
9
9
9
5
4
6
8
9
8
7
8
5
7
9
4
6
9
9
7
9
6
4
9
9
8
9
9
8
4
8
9
9
6
5
9
9
4
9
9
7
8
9
7
7
4
6
5
2
8
4
9
9
9
9
9
6
6
9
9
8
8
4
9
9
9
8
9
9
6
9
7
6
4
9
9
8
9
7
6
5
9
4
9
4
5
9
9
7
5
8
9
7
9
9
6
5
3
6
9
7
5
5
9
6
5
6
9
6
8
7
3
5
9
9
9
5
4
9
9
5
8
9
9
5
2
5
6
4
6
3
9
9
6
9
4
9
3
6
7
9
4
9
6
6
4
6
9
7
6
8
9
3
6
4
9
9
7
7
6
9
9
9
9
5
9
8
9
9
9
5
5
5
3
7
8
9
7
8
9
4
6
5
9
9
6
9
9
9
5
9
9
9
7
7
9
5
9
7
9
9
9
9
9
9
7
3
9
6
6
7
5
9
6
4
8
3
5
4
6
9
6
3
9
7
9
6
5
4
9
9
8
6
6
9
9
5
4
9
9
3
4
7
6
4
9
5
2
9
6
8
7
9
9
9
9
5
8
8
5
7
9
9
5
8
9
4
8
9
8
6
3
9
9
5
5
6
9
9
9
9
6
7
6
9
7
7
5
9
6
9
9
9
5
7
2
4
7
9
9
8
8
9
6
7
8
5
9
6
8
5
9
9
9
9
9
9
4
6
8
4
4
8
9
6
2
7
6
1
6
7
9
7
3
7
9
8
8
9
9
9
9
6
4
4
3
4
5
7
9
9
8
9
9
9
9
4
9
9
5
8
3
9
9
6
5
5
3
8
8
8
4
6
5
3
7
9
5
9
9
6
9
9
3
5
9
5
9
9
9
9
7
6
4
6
9
7
8
5
6
9
9
7
7
6
4
9
8
6
9
8
4
8
6
6
9
6
7
4
7
5
8
8
3
3
9
4
6
6
9
9
8
5
7
7
6
9
8
7
9
9
8
6
9
2
6
8
9
5
9
4
8
5
8
6
7
2
9
9
9
6
8
9
7
9
5
6
8
9
9
6
9
6
9
8
9
9
9
2
6
9
7
4
6
6
9
6
2
9
9
9
9
8
7
9
7
5
5
7
9
6
4
9
5
8
6
8
6
8
5
8
7
6
9
9
8
6
8
6
4
4
9
7
9
9
8
9
5
7
9
5
7
4
6
9
9
6
4
9
8
3
4
9
7
5
8
5
6
9
4
8
5
2
6
9
9
9
6
9
8
8
9
9
6
5
6
9
9
7
3
6
6
5
5
9
9
4
5
9
8
4
6
9
9
4
7
9
7
6
7
9
7
9
9
9
6
8
6
7
6
9
7
9
4
6
9
9
4
7
5
9
7
9
9
6
4
9
9
9
9
5
9
5
9
7
9
9
9
9
9
8
9
8
9
5
9
5
6
9
9
9
8
6
9
8
9
7
8
5
9
9
3
5
9
8
4
4
9
9
9
5
9
9
4
7
8
5
3
8
9
8
5
9
4
9
6
9
5
7
9
5
9
6
5
9
9
3
6
5
5
7
6
6
5
9
8
9
9
9
5
9
9
6
8
9
9
4
9
9
9
9
9
7
7
8
9
9
8
9
5
9
9
6
3
8
5
4
4
4
3
9
8
4
7
7
5
5
9
9
4
8
9
9
9
8
3
9
9
5
4
6
3
5
6
4
7
5
7
8
5
5
5
6
7
9
9
4
5
9
6
8
9
8
6
9
9
9
2
9
8
9
6
8
9
5
7
6
6
9
9
9
5
8
9
9
5
2
5
6
9
9
9
9
4
8
5
4
3
7
9
8
9
4
5
9
5
9
9
9
9
9
7
5
9
9
9
3
5
3
3
9
8
4
5
3
7
9
4
5
6
7
5
7
9
6
4
9
7
8
9
5
7
9
5
9
9
8
9
9
9
3
5
5
9
6
4
8
7
9
6
6
6
6
9
6
9
9
3
9
9
9
7
6
7
9
4
9
6
4
9
9
9
9
3
7
5
5
7
9
9
6
7
7
6
9
9
9
9
9
9
5
9
7
8
5
8
6
9
9
9
8
3
6
9
5
6
9
6
5
4
8
8
8
9
4
9
6
9
6
8
9
6
5
9
9
6
9
9
1
6
8
9
6
9
7
9
9
9
7
6
7
9
9
7
9
8
6
3
9
8
9
9
7
9
8
5
4
8
8
9
5
5
9
5
6
5
9
8
2
5
8
9
4
9
9
5
9
9
9
9
9
6
6
8
9
4
3
5
4
2
9
4
8
6
7
9
8
7
6
9
9
9
9
9
9
9
9
4
9
6
8
8
6
3
9
9
9
9
9
7
7
9
8
8
9
6
9
9
5
5
7
9
9
9
9
3
5
6
9
5
5
6
9
9
7
9
9
9
5
8
6
6
9
8
7
9
8
9
8
7
6
9
9
8
6
7
5
6
3
9
4
9
9
9
7
9
5
6
9
9
7
9
9
5
5
9
5
6
6
4
3
6
9
6
9
9
9
6
6
6
6
6
6
9
8
9
2
5
4
4
6
9
5
9
6
4
9
5
7
7
9
9
3
9
5
9
4
6
5
9
5
7
4
9
9
6
6
7
9
9
9
6
9
7
9
9
9
4
9
9
4
4
6
4
4
7
9
6
8
6
7
6
9
8
6
9
9
9
9
9
6
7
9
6
7
9
9
5
2
9
6
9
9
6
8
8
5
3
3
9
9
9
4
9
8
9
5
9
2
9
9
7
7
6
9
9
6
9
4
9
4
9
6
8
6
9
6
7
9
6
9
9
7
9
9
4
5
8
5
9
7
5
9
9
3
9
9
6
6
9
9
9
7
6
9
6
8
8
9
6
9
9
6
9
6
7
5
9
6
5
9
8
9
5
6
5
8
9
3
8
9
9
7
9
9
8
9
6
9
7
6
9
6
6
5
9
9
7
9
5
7
9
9
5
6
5
8
8
8
7
9
9
3
4
8
9
9
9
7
9
9
5
8
6
7
6
9
5
5
4
8
9
5
6
8
9
8
9
8
7
3
8
9
6
7
9
4
9
7
9
6
4
3
5
8
9
8
3
7
9
7
6
7
6
8
9
9
9
9
9
9
5
1
4
8
9
9
6
9
9
9
9
5
9
6
9
5
9
9
9
9
7
9
5
7
9
5
6
9
5
8
7
4
6
9
6
8
7
8
7
9
5
6
9
7
4
9
2
6
6
6
6
9
9
9
9
9
5
8
9
8
9
9
7
7
8
9
9
5
6
5
7
9
6
9
3
7
9
8
6
4
7
3
7
9
5
9
9
8
6
9
9
9
6
9
7
9
8
5
4
6
9
7
9
8
8
9
9
6
9
9
9
4
3
9
9
9
5
9
6
9
5
6
8
3
9
5
7
9
9
8
7
6
9
7
9
8
7
6
8
4
6
6
7
9
8
5
4
9
8
8
9
7
9
9
9
9
7
4
7
5
9
5
5
9
9
5
6
4
5
1
9
4
3
4
9
9
8
8
7
4
4
3
9
8
9
5
4
6
9
9
4
5
9
9
6
8
9
7
9
6
7
9
7
8
9
9
7
6
8
8
9
6
9
9
9
4
9
9
7
9
4
4
8
9
3
8
9
9
4
8
9
7
9
4
6
4
9
6
4
9
9
2
5
4
9
4
6
7
6
9
9
7
6
6
9
5
4
7
8
4
2
3
4
9
6
9
3
3
5
7
4
9
9
4
6
9
9
9
9
9
4
9
6
6
8
9
9
3
6
7
9
7
6
9
9
7
9
9
6
3
8
6
8
5
5
9
9
9
6
5
9
9
7
9
6
9
2
5
7
9
6
9
9
6
9
8
9
9
6
7
6
9
9
6
9
9
6
9
9
9
6
9
5
6
5
9
9
9
9
8
9
5
9
9
3
9
6
7
9
4
6
9
9
9
6
9
9
2
6
8
7
7
9
9
9
5
2
5
9
9
9
5
8
7
9
5
5
6
6
9
4
8
9
4
9
6
9
5
8
9
6
7
9
7
9
8
8
9
9
8
9
5
9
7
9
6
9
9
9
5
9
9
4
7
9
9
5
8
8
6
8
8
7
3
9
9
8
8
9
8
7
5
9
9
4
4
6
9
6
9
8
5
9
8
9
9
8
9
9
8
2
9
4
8
9
8
9
6
5
8
9
9
5
9
3
9
4
8
7
9
7
9
9
8
9
6
4
4
7
8
9
6
9
4
9
9
6
9
5
9
8
9
9
9
9
9
9
6
7
9
6
7
9
9
7
3
9
9
6
7
6
6
9
9
6
4
9
9
7
8
9
9
5
9
7
8
9
3
9
9
8
8
6
4
8
7
6
9
9
9
4
9
7
7
7
6
9
9
5
8
4
8
7
9
5
9
9
9
9
7
9
9
5
6
5
9
9
9
4
9
4
4
7
9
3
9
9
4
8
9
4
9
5
8
9
9
9
9
8
7
6
6
4
3
8
7
8
9
5
7
9
8
9
9
8
9
9
8
4
3
8
9
7
4
9
9
9
4
7
9
6
9
6
9
9
4
5
6
9
5
7
6
9
9
9
9
7
7
7
6
4
9
5
6
9
9
9
4
6
9
9
9
9
9
5
6
7
9
6
4
9
7
9
9
9
8
5
9
8
7
8
9
4
9
6
9
7
8
9
9
9
9
7
4
8
5
6
8
8
9
9
9
9
9
5
9
5
8
9
5
9
9
9
7
6
5
9
8
6
9
8
9
9
5
9
2
5
7
9
8
9
3
9
5
5
7
6
9
3
9
5
9
9
9
4
7
9
7
5
9
9
9
6
3
9
9
6
5
9
6
9
9
9
9
6
6
6
6
9
2
9
8
6
7
8
5
9
9
8
5
6
8
5
9
8
4
5
8
4
6
5
2
6
7
9
7
9
8
9
8
4
9
9
6
8
9
9
4
6
9
8
8
4
8
6
9
9
6
8
7
8
7
3
9
7
9
7
9
9
9
9
8
7
9
5
9
9
9
9
9
9
6
9
9
9
6
5
7
6
7
4
8
9
4
5
9
7
9
9
7
8
9
9
9
4
7
3
6
7
5
6
6
6
9
9
9
9
7
9
9
7
9
4
9
7
9
9
6
9
5
9
9
9
7
9
7
6
9
6
6
5
5
9
5
9
9
6
6
9
9
9
9
9
8
9
6
9
7
8
7
5
7
9
9
9
7
7
4
9
5
9
9
6
9
8
9
8
5
7
7
9
9
9
9
9
9
9
5
6
5
9
5
7
7
9
9
5
7
7
7
9
9
9
7
9
8
4
7
5
9
9
8
4
9
8
8
9
9
8
9
7
9
9
7
9
5
9
6
4
6
9
5
9
4
4
5
9
9
3
9
9
9
7
8
5
7
4
5
9
9
8
8
6
7
9
9
9
7
8
8
5
9
9
6
6
9
7
6
5
7
5
9
7
9
3
5
7
4
9
8
9
9
9
9
9
7
9
5
7
9
8
6
9
9
8
6
8
6
3
9
8
3
7
8
9
6
9
5
6
9
9
9
9
5
8
6
9
5
9
4
5
9
9
9
9
4
9
9
7
9
6
6
9
9
5
9
7
4
9
9
5
7
9
7
5
9
9
8
4
5
6
8
7
8
9
7
6
9
7
5
9
8
9
9
8
9
7
9
9
5
4
9
6
9
9
7
9
9
8
6
5
7
6
9
5
1
9
9
9
7
3
9
5
9
4
9
3
2
9
6
9
9
6
3
5
4
6
9
5
9
4
6
8
6
8
8
7
6
6
3
9
5
8
8
9
5
4
9
9
9
8
6
9
5
9
6
9
9
6
5
9
9
9
6
8
4
6
5
7
7
9
6
7
9
9
6
9
7
9
9
9
9
9
7
9
3
5
6
9
9
9
8
7
4
4
9
6
9
5
9
9
7
9
8
9
2
4
9
6
9
8
5
8
5
9
9
9
9
7
9
9
6
8
5
8
6
9
8
8
5
9
5
5
9
7
9
6
5
7
6
5
5
9
9
9
4
7
9
7
9
9
8
4
7
9
5
9
9
7
5
9
9
5
7
9
9
6
9
4
6
9
9
9
5
8
9
6
9
6
9
7
4
8
9
4
9
7
9
9
9
9
6
9
3
9
8
9
8
7
6
6
4
6
3
6
6
9
7
9
7
9
9
3
8
6
9
5
9
9
7
8
6
7
9
9
8
9
8
6
9
7
6
7
5
9
9
9
6
9
2
5
7
9
9
6
6
9
6
9
3
9
9
9
3
6
8
8
9
9
9
9
9
7
9
7
9
9
9
9
9
7
9
6
9
6
6
9
7
5
9
9
5
6
9
9
8
5
4
6
9
9
9
5
8
7
4
9
9
3
7
5
3
9
7
9
6
7
7
9
9
6
7
3
7
5
9
8
7
5
4
6
9
9
9
9
9
9
5
5
6
9
5
6
6
9
9
6
8
9
5
6
9
5
7
6
9
5
6
8
9
9
9
9
2
5
9
3
7
9
7
6
2
7
8
7
9
8
9
9
9
4
3
8
9
5
8
3
4
9
9
9
5
9
4
9
7
7
6
2
9
6
9
8
5
6
9
9
4
6
3
5
9
9
9
7
6
9
7
4
8
8
7
9
8
9
8
9
9
9
8
9
8
6
7
5
9
9
8
5
6
7
7
7
6
9
5
4
8
9
9
2
9
8
9
5
7
9
6
5
5
6
9
9
9
8
2
9
9
7
6
9
9
8
5
5
9
4
3
9
9
9
9
5
8
9
5
7
7
7
9
9
7
9
9
9
8
9
9
5
4
9
9
4
8
6
4
3
9
9
8
9
8
6
9
9
6
5
9
6
9
7
9
9
7
9
9
9
9
7
8
3
8
6
9
5
9
8
4
7
9
6
8
7
7
5
9
9
4
9
9
9
6
8
9
7
9
9
9
6
9
9
6
8
9
4
6
7
6
7
9
9
9
6
9
9
6
4
7
9
9
9
6
6
5
9
5
9
9
2
9
5
7
9
4
8
9
9
6
8
9
4
9
6
9
4
9
5
8
9
9
8
3
9
8
9
9
9
9
7
8
9
9
8
9
8
6
9
9
9
9
6
4
3
5
6
9
4
9
9
7
6
3
5
9
8
7
6
6
6
9
7
4
7
9
9
9
7
9
9
4
8
9
6
6
9
8
9
9
9
9
9
5
9
9
8
6
7
9
9
9
9
7
9
9
9
4
9
7
9
7
9
7
4
9
5
9
7
8
9
9
9
8
6
5
9
9
4
6
3
9
5
6
8
9
8
9
9
5
8
9
5
9
4
9
3
9
7
9
9
9
7
9
9
4
4
9
9
6
9
9
9
9
9
7
7
8
4
9
9
8
9
9
7
5
8
5
4
9
9
9
9
7
9
8
9
9
9
9
9
3
9
9
7
9
9
5
9
8
7
9
9
9
9
4
7
9
5
9
5
9
6
9
9
5
5
4
9
9
9
9
9
2
9
4
9
7
5
3
5
8
9
7
9
2
9
9
9
9
5
9
9
9
9
9
3
8
6
9
9
4
7
7
9
7
9
9
9
7
6
9
9
9
6
9
9
9
6
8
2
8
6
9
6
6
9
8
6
9
9
8
9
9
9
8
9
4
9
8
4
9
9
8
9
7
7
9
9
7
9
9
8
9
9
9
7
9
6
7
8
9
9
9
8
9
6
9
4
9
5
9
9
6
5
5
9
4
4
9
9
7
5
4
9
8
6
9
9
4
9
9
9
8
6
6
6
5
9
5
7
9
9
9
7
8
3
9
9
9
8
5
8
6
9
9
8
9
4
9
9
9
9
7
9
4
9
9
7
9
9
9
5
9
9
9
9
3
9
8
7
7
9
8
9
9
9
6
5
7
4
4
9
6
9
9
9
9
7
9
9
9
9
9
5
7
9
7
4
4
6
9
9
9
5
9
6
4
9
9
9
9
5
5
9
9
9
5
9
9
9
7
9
9
8
7
9
9
9
9
9
6
6
9
9
5
4
9
9
9
6
9
5
8
5
8
9
5
9
9
7
7
9
9
6
6
9
4
9
9
9
9
4
9
7
9
9
9
7
9
9
9
6
8
9
9
5
9
5
3
9
9
9
9
9
9
8
7
4
7
9
3
7
9
9
9
4
7
9
8
9
8
8
9
9
9
5
9
5
6
9
9
9
8
7
9
9
7
9
9
9
9
9
9
5
9
6
6
8
6
9
8
9
9
9
4
6
9
9
9
9
7
9
9
9
9
8
6
5
9
9
9
9
6
8
9
7
9
7
9
9
5
7
8
9
5
9
9
9
7
9
9
8
7
9
9
9
5
8
9
9
9
8
6
9
9
9
7
7
9
2
8
9
8
9
7
9
8
8
7
7
9
9
9
8
9
9
8
4
8
9
9
4
4
9
9
6
9
5
7
9
7
9
9
9
9
9
6
6
5
5
4
5
7
4
9
6
9
8
9
6
6
8
9
9
9
3
9
9
9
9
9
9
6
6
7
9
9
6
9
9
8
4
9
9
7
6
7
5
9
8
9
9
6
6
9
7
9
9
6
9
5
9
6
9
9
9
9
8
9
8
6
9
7
9
9
8
5
9
9
7
9
9
9
6
9
9
4
4
6
9
6
9
4
9
6
8
9
9
5
5
7
4
8
6
9
8
9
7
9
9
5
7
9
9
8
9
9
5
7
9
6
9
8
5
8
7
9
9
4
9
6
8
8
9
5
9
6
6
8
9
9
9
7
9
9
6
9
9
6
4
5
9
4
9
4
5
9
9
6
9
9
9
7
7
9
8
4
5
8
9
9
9
9
5
8
9
6
9
4
6
4
5
9
4
9
6
8
6
9
9
9
3
9
9
6
6
9
9
9
9
9
5
7
9
8
7
9
5
9
5
7
9
4
8
8
7
6
3
5
8
9
8
9
9
6
9
6
5
9
6
9
7
9
9
9
9
9
9
5
9
7
9
9
9
9
6
3
8
7
9
6
9
9
8
5
7
5
7
8
9
6
9
8
9
6
9
9
5
9
7
7
9
6
8
9
5
6
9
9
9
4
8
9
9
9
9
9
9
6
9
9
9
3
9
6
5
6
9
6
7
9
9
6
9
9
9
7
9
9
3
8
6
9
4
5
6
9
4
9
8
8
9
9
9
8
8
8
9
9
9
7
4
7
9
6
9
9
9
9
8
9
5
4
9
7
3
9
9
9
8
6
5
5
4
9
9
9
9
9
9
3
6
9
8
9
9
9
9
9
9
7
5
9
9
5
9
4
9
9
9
9
9
8
9
9
9
4
8
7
3
9
9
9
9
7
9
7
8
9
6
9
5
9
9
4
7
8
9
9
6
6
9
4
9
6
5
6
5
9
9
6
9
8
5
9
8
4
9
7
9
2
9
6
7
8
5
9
9
6
9
9
9
9
9
9
7
8
4
9
9
2
8
9
4
2
8
5
6
9
5
9
5
9
5
5
5
9
7
8
9
9
5
5
9
9
9
6
9
4
8
9
6
9
8
6
9
9
9
9
7
9
9
9
8
6
7
9
7
7
3
6
6
9
4
4
5
9
9
9
9
5
6
9
3
7
9
7
9
4
9
9
5
9
9
5
6
9
7
6
9
9
9
9
9
4
9
9
9
6
9
4
9
9
9
8
9
9
9
6
9
9
9
7
9
9
9
9
9
9
5
5
9
4
9
9
9
9
4
9
2
9
9
3
9
9
9
7
7
6
4
9
9
9
9
6
9
9
9
9
9
9
9
9
9
9
9
9
9
5
9
4
9
7
9
5
8
5
7
7
9
9
4
9
9
5
9
8
9
9
9
8
5
5
9
9
9
9
6
6
9
9
9
9
9
8
9
5
5
7
3
7
9
6
9
9
9
6
9
9
8
9
6
9
9
9
3
8
9
6
9
9
9
9
9
9
9
6
9
9
9
5
9
9
8
7
9
8
9
8
9
9
9
9
9
9
6
7
9
9
9
9
9
9
9
6
5
9
7
7
9
6
7
7
9
8
5
9
9
9
9
9
9
8
5
9
8
9
7
4
9
9
9
9
5
8
5
9
7
9
7
5
9
8
8
9
8
6
3
3
9
5
9
9
4
9
4
7
9
7
3
6
7
3
5
7
8
9
7
9
5
7
9
9
6
9
9
6
9
9
5
9
7
2
9
9
4
9
9
9
9
7
8
6
7
9
9
9
2
9
6
7
9
9
9
2
9
7
6
9
9
9
9
6
5
9
3
7
5
7
9
8
8
7
4
9
9
9
6
3
9
9
5
9
9
9
9
9
9
9
9
9
9
7
9
9
7
9
9
4
8
9
9
9
8
8
9
8
9
9
6
6
9
9
8
9
7
8
5
9
9
9
9
5
9
9
9
9
9
9
2
9
9
9
6
8
8
9
9
9
7
7
6
7
7
6
9
9
7
9
9
8
9
9
9
9
9
9
9
9
6
9
6
5
9
9
9
8
4
7
9
9
9
9
5
9
9
5
9
9
5
7
9
6
9
9
8
9
5
9
7
4
9
6
9
9
5
9
9
9
9
3
9
5
5
7
9
8
6
9
6
9
9
9
7
6
9
8
5
9
9
9
9
9
9
8
7
9
9
9
7
4
7
9
6
6
5
9
8
9
9
8
8
6
8
9
9
6
9
9
9
5
8
8
4
7
7
9
7
9
9
9
5
9
5
9
9
9
8
9
4
9
9
7
9
8
9
9
9
5
9
7
3
4
4
9
4
9
9
9
4
6
8
8
6
9
9
9
6
6
3
7
9
9
9
9
9
9
6
7
9
8
9
8
9
9
6
4
9
9
9
9
3
7
9
7
9
9
9
8
5
6
7
8
9
9
7
9
5
4
9
8
4
3
9
8
3
4
6
7
4
9
9
9
9
9
4
9
7
6
6
9
4
6
5
7
8
7
9
9
9
8
5
9
6
9
9
6
9
7
9
6
8
9
9
9
7
9
8
8
8
7
5
9
9
7
9
9
5
4
9
7
9
6
6
6
9
9
9
9
6
9
9
9
7
9
6
6
5
7
9
9
6
8
7
9
9
9
5
8
2
7
9
9
8
6
6
5
9
4
9
6
9
5
8
9
3
4
9
2
7
9
8
6
9
3
7
9
3
9
9
9
9
8
9
9
4
4
9
9
6
9
9
9
9
7
8
9
9
9
9
9
9
9
9
9
6
5
7
8
6
9
7
9
9
8
7
9
6
9
9
9
9
9
9
5
9
8
5
7
2
3
4
7
6
5
5
4
9
9
5
9
8
6
6
9
9
9
9
9
9
9
9
2
9
7
6
9
9
8
9
9
9
7
8
6
9
8
9
9
9
9
9
5
6
3
7
9
9
3
9
8
9
7
9
9
7
9
3
9
9
9
4
5
9
8
9
7
6
9
6
9
9
7
9
7
7
8
7
6
9
6
5
9
4
9
9
8
9
6
9
9
9
9
9
9
9
5
6
9
9
7
9
7
8
9
9
9
9
4
9
5
9
6
8
9
5
8
6
7
7
9
8
9
9
4
6
8
6
8
7
9
9
9
9
7
2
4
9
6
6
6
3
8
9
9
9
8
9
6
5
9
9
9
9
9
9
6
7
9
9
5
9
9
6
9
7
5
8
9
9
8
4
9
9
4
6
9
4
8
9
9
9
9
9
9
9
9
9
8
9
9
5
7
5
9
9
9
5
9
9
8
5
3
8
4
9
9
7
4
6
9
9
8
7
9
9
3
7
6
6
9
6
9
4
6
9
9
9
5
7
5
3
9
9
5
9
5
5
9
9
8
6
9
9
6
6
8
9
9
6
9
9
7
9
9
5
3
5
9
4
6
3
4
7
9
9
9
9
9
4
9
6
9
5
9
9
9
9
6
9
9
4
9
6
7
7
7
5
9
6
6
8
9
9
9
5
9
9
9
9
5
9
6
7
9
8
9
8
9
7
7
8
9
9
9
5
7
5
8
9
9
6
9
9
9
6
9
9
9
7
2
7
4
7
9
9
5
4
9
9
6
9
9
9
6
9
6
9
4
7
9
5
9
6
4
9
9
9
4
9
9
8
6
9
9
7
9
9
9
9
9
9
8
6
9
9
9
6
7
9
3
9
9
9
9
9
8
9
9
9
9
9
9
5
9
7
7
9
9
9
8
9
9
9
8
4
5
9
5
9
9
9
5
8
4
9
9
9
9
5
8
9
6
4
9
5
5
9
9
9
8
5
9
4
8
6
9
9
6
9
8
7
9
9
9
9
8
9
9
9
9
7
9
9
9
9
9
8
8
6
5
9
9
9
9
8
5
8
6
4
6
5
8
9
2
5
9
4
9
9
9
7
9
4
9
9
9
9
8
9
9
9
9
9
3
7
7
4
2
9
9
3
7
9
6
7
6
9
9
6
5
5
9
9
9
9
7
9
9
7
9
6
6
6
8
9
9
9
9
9
9
9
5
9
6
7
9
8
6
5
8
9
6
9
7
9
4
7
9
7
9
9
8
6
9
9
5
6
9
4
9
9
5
9
9
9
9
7
9
7
9
9
3
7
8
9
3
6
9
8
8
9
7
8
9
9
6
9
6
8
6
8
7
8
9
9
4
9
9
9
4
6
9
9
9
9
5
9
8
4
9
9
3
9
9
4
9
9
9
4
7
4
9
7
9
6
6
8
8
6
9
6
6
7
9
7
5
9
9
8
9
7
5
9
7
9
5
7
9
9
9
9
9
9
9
8
9
9
9
4
7
6
4
9
8
8
7
9
5
9
6
9
9
6
9
9
8
6
7
9
5
9
8
9
6
9
9
8
6
8
4
8
8
9
9
8
7
9
9
9
9
9
9
5
3
9
6
9
5
9
9
9
9
9
9
6
5
5
7
9
9
8
9
9
3
5
9
5
7
5
8
4
9
7
9
6
9
6
9
9
8
7
9
6
9
9
8
7
8
5
9
9
4
7
4
9
6
6
8
6
6
9
9
7
7
9
7
9
9
9
9
9
4
9
9
5
6
7
9
9
9
7
8
6
2
9
8
9
1
4
6
9
7
9
9
6
9
9
9
9
9
9
4
5
9
7
9
7
8
4
9
5
2
9
8
9
4
9
9
6
9
9
7
9
9
9
8
9
9
6
7
9
5
6
9
4
6
9
9
4
9
6
4
9
9
5
9
8
8
7
9
6
8
9
9
9
9
9
7
7
9
9
7
7
9
9
5
8
9
5
9
5
9
6
5
9
7
9
9
5
9
9
3
9
9
7
9
9
9
9
5
9
8
8
8
9
9
9
9
3
4
9
9
8
8
9
9
9
8
9
8
9
9
6
9
9
9
2
9
8
6
9
7
9
9
9
6
9
9
9
8
6
9
9
9
6
7
7
3
9
8
8
5
3
9
6
9
9
9
9
9
9
4
9
9
9
9
9
9
9
7
9
9
9
9
6
7
4
4
8
9
4
9
9
5
9
5
7
9
8
9
9
5
9
2
5
4
9
9
6
4
6
9
9
9
9
8
6
6
9
9
9
9
3
6
8
9
9
5
6
9
9
9
9
9
9
9
6
7
4
5
7
9
9
9
4
9
9
5
9
6
9
9
9
7
9
9
4
2
8
9
9
9
9
9
4
9
9
9
5
5
9
9
7
5
9
9
9
9
3
9
1
5
9
6
9
6
7
9
7
9
7
9
9
9
5
6
5
4
9
3
4
8
9
9
9
9
9
8
6
4
6
9
9
3
9
5
9
5
6
6
7
6
6
7
7
9
9
9
3
9
9
9
3
9
9
8
9
9
6
9
7
9
6
9
6
4
9
9
9
9
8
9
9
9
9
9
4
6
9
5
5
8
9
7
8
4
9
9
8
9
8
6
9
8
5
7
4
9
5
5
9
9
6
9
9
8
6
9
6
5
7
9
8
5
7
7
8
9
9
7
7
4
9
6
9
9
9
9
9
9
9
9
9
8
9
9
5
9
9
6
9
3
5
9
7
9
7
9
9
9
8
9
5
9
9
9
9
6
9
4
6
5
8
4
9
9
9
8
9
8
9
7
9
9
4
7
9
9
3
9
9
9
8
7
8
9
5
8
8
9
5
8
7
4
8
6
5
9
6
6
9
5
9
9
9
9
6
9
4
8
8
9
9
9
9
9
5
8
9
7
9
3
9
6
9
9
9
9
9
9
4
9
5
8
9
9
9
6
6
9
5
9
3
9
6
2
6
8
3
7
3
9
6
9
9
8
7
7
7
7
9
9
7
9
9
9
5
9
6
6
3
9
9
8
9
9
9
9
9
4
5
9
9
7
6
9
9
9
7
6
9
4
9
9
9
8
5
4
3
4
5
7
7
5
9
9
9
9
9
6
6
9
9
9
6
9
9
8
6
9
9
6
8
9
9
9
9
8
5
6
9
6
9
9
6
9
6
5
9
9
5
7
9
6
7
9
9
8
9
8
9
4
3
9
7
8
6
6
6
7
7
5
9
7
9
9
9
7
4
9
9
9
9
8
9
8
7
9
9
6
7
7
8
7
6
9
6
9
6
9
3
5
7
9
7
6
9
9
4
9
6
6
9
4
6
9
9
9
9
9
8
9
9
4
8
9
8
9
7
9
7
9
9
7
6
9
6
3
6
9
9
9
9
5
9
7
5
9
9
7
9
3
9
9
8
9
9
9
9
9
9
3
9
5
7
9
9
9
9
6
4
6
7
9
8
9
9
5
9
9
9
6
7
7
8
9
6
8
9
4
8
6
8
9
6
9
4
6
9
9
9
5
9
8
9
9
6
6
9
9
9
9
9
9
9
9
9
9
7
4
8
9
9
9
9
9
9
4
5
9
9
9
9
7
6
6
6
9
6
3
3
4
9
9
9
6
6
6
5
5
9
3
9
4
8
9
4
6
5
7
9
9
5
3
6
9
6
3
9
9
9
8
5
9
9
9
9
9
9
9
9
9
5
4
6
8
9
9
9
9
9
3
9
5
9
7
8
7
7
9
7
5
9
5
7
9
7
4
9
9
8
9
9
7
7
5
9
9
4
8
9
9
9
9
4
6
6
6
9
9
9
9
3
7
5
6
9
6
9
9
9
8
9
9
5
8
9
9
9
5
6
9
6
9
5
9
3
9
9
9
8
9
9
9
9
7
4
5
6
8
8
9
9
7
9
4
9
9
4
9
5
9
9
8
7
7
9
4
7
9
9
4
9
6
9
5
7
8
5
9
7
9
6
7
4
7
8
4
9
6
8
5
5
5
8
9
9
9
9
9
8
9
7
9
7
4
9
9
6
9
7
9
7
9
9
9
4
9
9
8
9
7
7
9
9
4
6
9
9
6
6
5
9
9
6
6
6
6
9
6
9
9
9
7
5
9
9
5
5
9
8
8
7
9
9
7
9
8
7
9
9
9
9
8
7
9
7
5
4
9
9
9
9
9
9
7
9
9
5
5
5
9
9
9
9
6
7
9
8
7
6
6
9
5
9
9
9
9
6
9
9
9
4
5
4
4
9
5
8
9
9
6
8
9
9
9
6
3
8
9
9
9
9
8
9
7
9
8
9
9
6
8
6
9
9
5
9
6
9
4
8
6
9
6
9
7
9
6
9
9
9
7
9
9
9
3
9
6
9
9
9
9
9
7
9
9
9
3
9
5
6
9
6
9
9
9
6
9
5
8
5
4
6
8
8
9
8
6
6
9
6
5
9
4
7
9
9
4
9
9
9
9
8
9
9
4
7
9
9
9
6
9
6
6
9
6
9
9
7
9
9
9
9
9
9
6
9
8
4
9
4
9
9
9
9
4
9
9
9
7
9
4
9
9
9
9
1
9
9
5
6
6
9
4
9
8
5
9
9
9
9
3
9
9
9
9
9
9
5
9
9
9
4
8
8
9
9
4
8
6
6
6
9
9
5
9
9
9
7
9
9
9
8
7
4
9
9
7
9
8
9
9
7
9
9
4
9
9
8
9
7
7
9
4
5
5
8
9
9
9
5
6
7
9
9
8
7
9
5
9
7
8
9
7
7
3
9
9
6
9
9
9
8
9
9
8
9
9
7
3
7
4
9
5
5
9
9
5
3
9
9
3
8
6
9
9
8
6
5
6
9
9
9
9
9
9
4
9
9
6
5
9
5
9
9
9
4
9
6
9
9
9
9
3
9
7
7
9
5
8
4
9
8
9
6
2
6
9
6
9
9
9
9
3
8
9
6
5
9
5
9
9
9
7
9
8
9
9
9
8
7
9
9
8
7
9
5
6
5
3
4
6
4
9
9
9
9
9
9
9
9
9
7
9
5
7
6
8
9
5
5
5
9
5
9
6
6
9
8
7
9
9
9
7
9
4
7
9
9
9
6
6
9
8
9
9
7
9
4
9
9
7
6
9
6
8
6
6
6
9
6
5
9
9
9
8
9
5
5
6
9
9
5
9
9
5
5
9
9
9
8
9
6
9
9
9
9
9
9
9
9
4
4
5
7
7
9
6
9
7
6
9
5
4
9
9
5
9
9
5
4
9
5
7
5
4
8
9
7
9
9
9
9
9
8
6
7
9
9
9
5
6
9
9
9
9
9
9
8
5
9
4
9
9
3
4
6
9
9
9
9
9
5
7
3
7
5
9
7
6
3
8
9
9
4
6
5
9
6
9
9
9
7
9
5
6
9
9
9
6
9
4
5
7
8
6
4
9
9
7
3
9
7
5
9
8
9
6
9
9
9
9
9
9
9
8
5
7
9
9
5
8
9
8
9
5
9
9
2
7
8
7
9
9
9
7
5
6
9
9
5
5
9
7
8
9
9
7
5
9
6
5
5
9
9
9
8
9
9
9
7
9
3
7
9
6
9
7
8
9
7
7
4
7
9
9
8
9
8
6
7
9
9
6
9
6
8
8
5
8
5
8
6
9
6
9
9
9
9
8
9
9
9
9
9
8
4
4
9
6
9
5
9
9
5
9
8
9
9
7
9
6
4
7
9
7
9
6
8
9
6
9
9
9
9
9
9
9
9
9
8
9
3
7
9
5
3
9
6
9
9
6
9
8
9
8
9
9
3
9
9
7
9
8
8
6
9
9
9
7
9
8
4
9
9
9
9
9
5
4
9
9
8
9
9
5
8
5
3
9
2
9
9
5
9
9
8
9
9
9
9
9
9
4
9
9
9
9
9
9
3
8
6
9
5
9
4
7
9
9
8
9
9
1
9
9
2
9
9
2
9
9
9
9
6
3
9
6
9
6
5
9
7
2
9
9
8
7
9
9
6
9
6
9
9
6
9
9
7
9
7
8
9
8
7
4
7
9
9
7
9
9
9
3
9
9
9
9
9
9
9
9
9
9
7
4
9
5
9
8
3
7
6
9
9
9
6
9
9
8
9
9
5
8
9
6
9
9
9
9
8
7
6
9
9
3
9
7
7
9
5
9
3
6
9
9
9
9
4
9
9
9
6
7
3
6
8
7
5
8
7
9
9
7
9
9
9
9
9
5
9
9
9
9
9
9
3
9
9
6
9
9
9
7
9
9
9
9
5
9
9
9
6
9
8
9
9
9
5
5
9
3
9
7
9
7
9
7
9
9
6
9
9
7
6
5
5
5
5
7
7
9
9
9
9
8
6
6
9
9
9
6
6
4
9
7
5
9
9
5
8
9
9
5
9
9
9
5
6
5
8
7
9
5
9
5
9
9
6
5
9
9
5
9
9
9
6
9
5
5
9
9
9
9
9
9
9
9
7
9
9
7
9
4
4
9
9
6
9
6
6
9
8
9
9
9
9
8
6
7
5
9
9
8
4
9
9
9
9
5
8
9
9
7
9
9
9
7
8
8
7
7
9
9
9
9
9
6
5
9
9
5
6
7
7
3
9
8
9
9
6
9
4
6
5
8
8
7
9
9
7
9
9
9
8
4
9
9
5
9
9
9
9
8
7
9
7
7
9
6
6
6
9
9
9
9
9
3
9
9
9
9
9
9
9
9
9
7
6
7
5
9
9
9
9
5
5
9
9
9
4
9
9
6
9
9
9
9
9
8
9
9
5
6
7
6
4
9
6
6
9
7
8
7
9
5
5
6
4
6
4
9
9
9
9
9
9
5
8
8
9
7
6
9
9
5
9
5
9
7
7
6
9
9
9
9
7
4
7
9
6
4
4
6
6
9
9
6
7
9
6
6
3
9
8
3
3
9
4
4
5
9
9
9
9
2
6
9
8
9
7
2
9
7
9
8
6
4
9
8
7
9
9
9
9
9
9
6
6
9
9
9
9
9
7
9
9
6
7
5
7
9
7
6
9
8
9
6
4
9
9
9
9
9
9
6
5
9
9
8
7
7
6
9
4
9
7
8
6
9
9
5
6
9
9
5
9
9
6
9
8
9
9
8
7
9
9
9
9
7
9
6
8
9
5
9
9
8
9
9
7
4
9
9
9
4
9
9
7
9
9
9
9
6
7
9
7
7
9
9
9
9
9
9
4
8
5
9
8
9
6
9
9
9
7
8
9
9
9
9
9
8
9
9
7
9
9
7
9
9
5
9
6
9
9
4
8
9
4
9
4
9
9
9
9
9
9
9
9
9
8
9
9
6
9
9
9
6
7
8
8
9
7
9
3
9
2
8
9
9
7
7
9
7
9
3
4
9
9
8
9
7
4
8
6
9
8
9
4
5
9
9
4
9
9
9
9
9
9
2
7
9
2
9
9
9
9
5
5
6
9
9
9
9
4
9
9
9
9
6
6
6
9
9
9
9
9
9
9
7
9
8
4
4
9
2
6
4
9
7
9
6
9
9
9
9
4
9
5
9
4
9
7
9
9
9
4
8
6
9
6
9
9
5
3
9
9
9
5
8
8
9
8
5
4
8
9
9
7
9
4
5
5
8
3
9
9
9
8
9
9
9
8
9
9
5
9
9
9
4
6
9
8
5
9
9
6
9
9
8
9
8
9
8
9
9
9
9
9
4
4
9
8
9
5
4
9
6
7
9
9
5
9
9
9
5
9
9
3
9
8
9
4
9
9
7
6
9
9
9
8
4
9
8
9
8
6
6
6
7
5
5
5
9
9
9
9
9
4
6
7
9
3
9
9
9
9
7
9
8
4
9
7
9
9
9
9
8
9
8
9
9
9
6
6
8
9
8
6
5
9
9
9
9
4
9
9
7
9
9
9
6
5
9
9
3
7
9
8
2
4
9
7
3
7
7
9
9
2
7
9
9
5
7
9
6
9
5
9
9
9
5
6
9
8
9
7
8
9
8
9
9
6
7
9
9
6
9
9
6
8
9
9
9
7
5
8
5
9
8
9
9
5
7
9
7
3
7
5
4
3
7
9
9
9
6
9
8
1
9
9
7
7
8
9
9
9
9
9
7
9
8
9
6
9
9
9
9
9
9
9
8
7
9
3
9
7
3
9
9
9
9
3
9
9
3
9
6
6
9
9
7
9
6
8
9
9
5
3
9
9
6
9
5
9
9
5
9
9
6
6
5
4
9
9
9
5
9
9
7
7
9
9
4
7
6
5
7
3
6
9
7
7
9
7
6
7
9
8
9
9
6
9
9
8
8
9
9
9
9
5
9
9
8
4
9
7
9
6
8
4
6
4
9
7
7
6
6
9
9
6
7
9
9
7
9
4
4
9
9
9
9
7
9
8
9
7
9
8
9
9
7
6
9
9
6
9
8
8
3
7
9
4
6
9
9
7
9
9
9
5
6
6
9
9
7
9
7
9
9
7
9
8
5
3
9
7
9
6
5
6
5
9
9
9
4
9
8
5
9
4
8
7
7
3
9
9
5
6
4
8
9
9
7
7
9
9
9
9
6
9
9
9
9
8
9
9
9
6
6
5
7
6
9
9
9
8
3
8
5
6
9
9
9
9
9
9
7
6
7
8
9
9
7
3
9
8
4
9
8
6
9
9
4
6
7
9
9
6
8
8
9
7
6
7
8
5
9
9
9
9
8
5
9
9
9
8
9
9
9
4
3
6
7
5
9
4
9
7
9
3
5
3
4
6
8
9
8
7
9
6
7
6
5
5
7
9
7
4
5
9
8
9
7
8
9
9
8
7
9
9
9
8
4
9
9
9
9
6
9
9
9
9
8
9
6
9
8
9
9
5
9
6
4
6
7
9
9
7
6
6
7
9
7
9
9
9
9
9
6
9
7
8
9
7
8
9
6
4
9
7
9
9
8
9
9
6
7
9
5
9
9
6
7
3
9
8
6
8
3
8
9
8
9
9
9
9
9
8
7
6
9
5
8
9
7
9
5
9
4
7
9
9
9
5
9
9
1
9
7
9
5
9
7
9
9
4
8
6
9
6
9
9
9
9
7
9
6
6
9
9
9
9
9
9
8
4
5
9
6
9
5
8
8
6
9
9
8
9
9
9
9
8
9
9
9
8
6
9
9
9
9
8
5
7
4
9
9
9
9
9
8
9
7
8
6
7
4
7
7
6
9
9
9
9
5
9
5
9
4
9
9
9
9
6
3
9
9
4
7
9
4
9
9
9
6
3
9
9
9
6
5
8
9
7
9
9
9
3
6
5
9
9
5
9
9
5
6
9
7
7
9
9
4
9
7
9
9
9
5
8
9
3
8
9
8
8
9
9
6
9
8
9
9
9
9
9
9
9
6
9
9
9
8
9
9
9
9
9
8
4
5
5
6
9
9
9
9
9
9
8
7
9
3
9
9
9
9
8
9
9
9
9
9
5
9
3
9
9
7
5
8
9
9
7
4
7
7
5
5
4
9
6
4
7
9
9
9
9
9
7
9
9
8
9
3
9
9
9
8
9
9
3
9
9
9
5
9
9
3
9
5
9
8
8
5
8
7
7
9
9
9
6
9
7
9
9
6
9
7
8
9
8
5
9
9
8
9
9
9
8
5
6
9
8
6
4
9
8
8
7
5
9
9
7
7
9
7
9
6
5
9
5
6
8
9
9
9
5
5
9
7
9
4
9
9
9
6
8
9
6
9
8
9
7
9
6
9
8
4
5
9
5
3
5
6
8
7
9
9
9
6
8
9
6
9
9
9
9
8
9
9
9
9
7
9
9
9
9
3
9
8
9
5
8
7
6
9
4
9
9
9
6
4
8
9
1
9
6
9
3
9
6
9
5
4
6
6
8
9
8
7
8
8
9
9
9
9
9
5
9
4
9
5
9
9
6
9
5
8
5
5
9
9
6
9
2
5
5
9
7
9
9
9
7
8
9
9
3
5
5
6
5
9
9
6
6
9
6
9
9
9
5
4
9
6
5
9
4
5
9
7
9
9
9
5
9
9
9
9
9
7
9
6
9
5
8
9
9
8
4
9
8
9
9
5
7
8
9
9
9
9
8
6
9
9
9
8
4
3
7
9
9
9
9
9
9
9
7
9
8
9
9
9
9
8
9
9
9
6
5
9
7
9
6
7
6
9
9
7
4
6
9
9
9
9
9
4
8
9
9
7
8
9
6
7
3
8
9
9
9
4
8
9
4
9
9
9
9
9
9
9
4
7
7
8
2
9
5
6
6
8
3
7
9
4
8
9
9
9
8
9
5
7
6
7
9
7
8
7
9
9
9
9
9
5
9
9
9
3
9
7
9
6
7
9
7
6
9
2
9
9
9
5
7
7
9
7
9
9
9
5
9
9
9
9
3
2
7
9
9
5
9
9
7
6
9
3
9
3
8
9
9
5
9
9
5
6
9
7
8
9
9
9
9
5
9
9
7
9
9
8
9
9
9
9
9
7
6
9
9
9
9
9
9
9
8
9
9
9
9
9
6
9
9
4
9
8
5
6
9
9
5
9
6
9
5
4
7
5
9
9
5
9
4
9
6
9
6
9
9
9
9
9
9
9
9
9
6
9
9
5
3
5
9
9
9
6
9
6
7
9
9
8
4
7
9
4
8
6
7
9
9
9
8
9
4
5
9
8
9
5
4
4
9
9
8
9
9
9
9
8
8
6
9
9
9
9
8
9
9
9
9
9
9
9
9
7
9
9
8
5
9
8
7
9
3
5
8
6
3
9
7
9
9
9
6
5
4
6
6
9
8
9
8
8
6
8
9
5
9
9
9
9
9
7
9
7
9
9
7
9
9
9
8
9
9
7
3
6
9
9
6
8
9
6
9
7
9
8
4
9
9
7
7
4
5
4
9
9
9
9
8
9
9
9
4
9
9
9
5
7
5
8
4
9
9
9
4
9
9
9
6
9
7
9
9
9
6
5
9
4
7
6
8
7
4
9
9
9
9
7
7
9
4
9
9
7
5
6
4
4
9
9
3
9
9
5
9
9
9
9
6
7
9
9
9
9
9
9
9
4
7
9
9
3
5
8
5
8
9
9
8
9
8
8
9
9
9
4
9
9
9
9
5
6
6
7
3
9
9
9
9
9
9
4
9
7
8
9
7
8
9
9
9
9
8
8
7
9
7
5
4
9
7
9
7
9
9
9
9
8
7
7
5
9
8
9
8
5
9
9
6
9
9
7
9
9
7
9
4
9
9
8
9
4
5
5
9
7
3
4
9
9
8
8
9
6
9
7
9
9
9
6
7
3
9
9
9
7
7
9
9
9
6
3
9
5
5
7
4
7
7
7
8
9
5
6
8
9
8
5
9
5
9
3
9
3
9
4
9
8
7
7
9
9
7
9
8
9
9
5
9
9
9
8
9
9
9
8
9
7
9
9
6
9
9
7
9
6
9
9
8
6
9
9
9
5
9
9
2
9
9
8
5
9
9
9
8
6
6
7
9
9
7
6
5
5
4
9
9
9
8
7
7
5
9
7
9
9
9
9
8
5
9
9
5
9
9
9
8
8
6
9
9
5
9
3
9
9
9
9
9
3
9
9
9
9
9
7
9
9
9
7
9
6
6
9
9
9
9
9
8
9
7
6
5
9
7
9
9
4
8
9
4
6
8
9
6
4
8
6
9
7
9
9
9
4
6
9
9
9
4
9
9
6
9
9
9
9
9
4
5
9
9
5
8
6
7
7
8
9
9
9
5
9
5
5
7
6
6
9
8
7
9
6
9
6
8
9
6
4
9
9
9
3
6
8
6
8
2
9
9
9
5
8
9
9
9
7
8
9
7
4
9
5
9
2
9
9
8
9
7
9
6
6
5
9
7
4
4
6
4
9
5
4
8
4
6
9
7
9
7
7
9
8
9
9
6
9
8
7
7
9
9
9
8
6
7
9
9
9
9
9
5
6
4
6
7
9
9
8
9
6
9
7
9
7
9
9
9
9
9
9
3
9
9
7
9
4
9
9
5
4
9
9
9
9
9
9
9
9
5
9
4
9
5
7
9
7
7
3
9
9
3
7
8
9
9
6
9
9
6
9
9
4
9
5
9
9
9
6
5
8
6
9
9
6
9
9
7
9
9
6
9
5
7
9
8
9
6
9
9
5
9
8
9
9
3
9
8
8
4
9
6
6
9
9
6
5
3
6
9
9
3
6
3
6
3
8
9
9
7
3
9
8
5
9
9
9
5
9
8
8
6
8
3
9
3
8
6
9
9
8
9
9
4
5
9
4
9
9
9
4
9
7
4
9
9
9
5
4
9
6
9
9
8
6
4
3
9
3
4
9
9
9
9
8
5
9
9
9
9
9
6
9
9
9
9
9
4
8
9
6
9
7
7
9
7
6
9
9
6
9
6
3
9
5
7
9
9
3
9
9
8
9
9
9
9
6
9
9
9
5
7
8
9
8
6
6
7
8
7
9
9
9
9
9
9
7
7
9
9
5
9
8
8
9
9
9
9
5
9
4
9
9
9
4
9
9
9
5
9
5
9
9
5
9
8
4
6
9
6
6
9
7
9
8
9
3
9
7
5
6
9
8
3
6
9
4
6
9
4
9
3
4
9
8
5
9
8
9
5
8
9
9
5
9
7
7
9
6
9
9
9
9
9
8
9
4
4
9
7
9
9
9
6
9
2
9
4
5
9
9
9
6
9
8
9
9
9
8
9
3
9
7
4
8
8
9
9
9
5
9
6
9
5
9
9
9
9
9
9
9
9
9
9
5
4
9
4
9
5
7
9
9
9
9
6
9
4
9
6
8
9
7
9
9
4
9
9
6
6
9
4
8
8
9
9
9
5
5
7
5
9
9
6
9
9
8
9
5
9
5
7
9
8
5
9
9
7
9
3
8
9
9
8
9
7
9
8
7
9
9
9
9
9
9
9
9
9
9
9
8
5
3
4
2
8
9
3
9
4
7
9
6
5
3
5
8
9
9
9
7
4
9
9
5
9
5
9
5
7
9
8
7
8
6
7
9
8
9
9
9
9
6
7
9
9
9
8
9
9
9
9
6
9
9
4
6
9
7
9
9
9
8
8
8
7
9
9
9
9
6
9
9
9
2
7
9
9
9
6
9
2
8
8
9
9
9
7
5
9
6
5
7
9
9
9
6
4
9
9
6
9
5
9
9
8
8
9
9
6
3
6
9
4
6
7
9
9
9
9
5
4
4
9
9
9
9
9
4
7
7
6
9
9
9
4
9
5
9
9
7
7
9
8
9
9
9
9
9
9
8
9
7
9
9
9
9
4
5
5
5
9
7
9
8
8
9
2
9
9
9
9
9
9
5
9
5
9
8
9
9
9
9
4
9
9
9
9
3
5
7
5
9
7
8
5
7
8
9
7
9
9
9
7
9
9
9
9
9
9
9
9
7
9
9
9
9
8
6
8
9
9
5
9
6
9
6
9
5
9
6
7
6
9
7
9
9
6
4
9
9
9
6
8
9
9
9
8
4
4
9
9
5
9
8
9
5
6
9
9
5
9
6
5
5
9
9
5
9
6
6
5
9
9
9
3
6
9
4
4
9
6
8
7
8
9
9
7
6
9
6
7
9
9
9
9
9
9
9
9
4
9
9
9
4
6
7
9
9
9
8
9
6
8
8
9
9
9
9
7
9
9
4
5
8
8
8
6
3
4
4
8
9
8
9
9
6
7
4
3
5
6
9
6
6
3
7
3
9
7
7
2
8
9
9
6
9
7
5
9
9
7
8
6
7
3
9
9
2
7
9
9
9
9
4
5
9
5
9
6
6
7
6
8
9
9
9
9
7
9
4
9
9
9
7
5
9
9
8
9
9
6
9
6
4
9
8
5
9
7
7
8
9
7
8
9
8
9
6
9
9
9
9
9
9
3
9
7
9
7
8
9
8
9
9
9
9
6
9
7
7
9
8
6
8
9
9
8
9
6
9
9
8
9
9
8
9
9
9
9
9
5
9
9
9
9
9
9
5
8
9
6
9
9
9
5
7
9
7
9
7
9
9
9
9
9
9
9
9
9
6
9
9
9
9
3
9
3
5
9
9
9
9
8
6
9
9
3
6
3
9
7
9
4
9
9
9
9
7
6
9
6
9
9
8
8
5
9
9
9
9
9
9
9
9
8
7
5
9
8
3
9
9
9
9
6
9
9
7
6
9
9
9
7
9
5
9
9
9
9
9
9
7
7
9
6
6
8
9
9
9
9
5
9
9
3
9
9
6
9
9
9
4
9
9
9
8
7
5
9
8
9
9
5
9
6
6
5
9
9
9
9
5
6
9
9
8
7
9
6
9
9
8
7
5
8
6
7
8
9
7
9
4
6
7
5
9
7
9
6
9
9
9
9
7
9
9
9
9
9
9
6
9
5
9
9
9
9
5
9
5
8
4
9
9
5
6
9
9
9
8
9
6
9
9
6
9
4
9
4
9
9
9
9
9
9
9
9
4
9
4
7
9
7
9
9
9
9
9
9
9
5
9
9
8
9
5
4
9
9
9
9
9
6
9
4
9
9
9
9
9
9
9
6
6
9
7
7
8
7
9
8
9
5
6
6
8
5
9
4
7
8
5
9
6
5
4
9
5
9
9
8
9
9
3
9
6
8
9
5
6
9
9
9
5
5
9
8
9
9
9
9
4
2
6
8
9
6
9
9
6
9
9
8
9
9
8
9
9
3
5
9
9
9
9
9
9
9
5
6
9
7
6
7
9
7
6
9
9
9
9
9
9
9
7
3
7
9
9
6
9
3
9
9
5
9
4
9
9
6
6
9
9
9
8
6
4
9
5
9
9
9
6
8
5
9
9
2
9
5
9
6
9
8
9
7
4
7
5
3
7
7
3
3
9
6
9
9
9
2
9
7
5
6
9
9
9
6
7
9
7
9
5
9
9
7
9
7
9
9
4
5
5
6
3
9
3
9
9
7
5
9
7
8
9
8
9
9
9
6
4
6
9
9
6
5
6
7
9
8
9
8
6
9
9
9
8
9
6
4
9
8
9
9
6
9
9
8
9
9
8
9
9
9
4
9
8
7
4
9
5
4
9
9
9
9
9
9
9
8
8
9
7
9
7
9
9
9
8
5
8
4
9
5
6
8
5
4
9
8
3
9
8
6
8
9
6
5
7
9
9
9
5
9
7
9
9
7
5
9
9
9
9
8
4
4
6
9
5
8
8
6
9
6
9
7
9
9
9
9
5
9
4
9
9
9
9
9
4
8
9
8
9
9
9
9
9
9
7
2
9
9
9
8
6
9
5
9
9
6
9
8
9
4
6
6
5
9
9
9
9
9
9
7
9
9
9
9
9
9
8
9
6
7
9
9
9
9
6
9
8
9
9
6
9
9
8
7
6
7
9
8
3
9
9
9
7
4
8
6
9
6
9
3
8
9
9
9
8
6
9
9
9
8
9
9
9
8
9
3
9
8
9
5
9
9
9
9
7
9
9
8
7
5
7
9
8
9
7
9
8
5
9
9
9
7
9
8
6
8
9
8
8
8
7
9
5
9
9
9
3
4
6
8
7
8
9
4
7
9
9
4
9
9
9
6
9
6
5
7
9
6
9
7
9
7
8
6
9
5
8
9
6
7
7
9
9
6
9
9
5
9
9
9
7
9
9
9
9
6
7
8
4
9
7
9
9
6
9
4
9
8
9
9
9
9
9
6
9
9
9
9
8
9
7
9
6
9
9
9
9
9
9
9
9
4
6
9
9
7
6
9
9
9
6
9
9
6
9
9
5
9
9
9
9
9
9
9
9
9
9
9
7
9
8
8
9
9
9
6
8
9
5
6
9
7
9
4
9
8
4
9
4
4
4
9
4
9
6
9
8
9
9
7
6
7
9
9
8
6
9
9
5
9
9
5
9
9
5
9
9
9
9
3
9
9
9
9
9
9
6
9
6
5
9
9
9
9
9
6
4
8
9
9
9
2
6
7
9
9
6
5
8
9
9
7
9
9
6
8
9
9
4
9
5
7
4
9
9
9
9
9
9
8
8
9
9
9
9
7
8
9
7
5
9
9
9
9
3
9
6
7
5
9
8
9
6
9
9
9
7
9
9
9
7
7
5
9
9
9
9
6
9
9
9
5
9
5
4
9
5
6
9
9
6
7
9
5
9
6
9
4
9
9
5
7
5
6
6
8
9
7
9
9
5
6
9
9
9
5
5
7
9
7
9
8
6
9
9
6
7
5
9
7
9
9
6
9
9
9
8
9
9
9
6
5
8
8
9
9
7
9
9
9
9
9
9
9
9
5
9
9
9
9
9
7
7
9
9
9
6
8
9
9
3
9
2
9
9
9
9
9
5
9
6
7
9
4
9
6
6
9
9
9
9
6
9
9
4
9
9
5
6
9
9
8
7
6
5
6
6
7
8
9
7
9
9
6
9
9
9
9
6
9
9
9
9
9
8
9
9
9
8
9
9
9
9
3
7
7
7
9
9
7
9
9
8
9
6
9
7
6
9
5
3
8
9
7
6
8
9
9
4
8
7
9
9
9
9
9
9
9
9
8
9
9
6
8
6
7
3
9
5
9
8
5
9
9
9
8
9
9
9
6
9
8
6
9
9
9
9
5
6
6
6
9
6
9
7
9
8
9
9
8
7
3
8
9
9
9
9
9
6
9
9
9
9
3
9
7
6
6
8
9
9
6
5
5
4
4
5
7
9
6
6
7
9
9
9
9
9
9
8
9
9
9
9
7
7
9
9
9
6
3
8
4
9
9
9
8
9
9
9
9
9
6
9
5
5
9
9
9
9
9
8
9
5
9
9
9
6
8
3
8
5
9
8
4
4
9
9
2
4
6
9
9
9
9
9
7
9
5
6
9
9
4
9
7
9
6
9
9
9
7
9
5
9
9
4
9
8
7
2
9
5
9
9
9
9
3
9
9
9
9
6
8
8
9
9
5
9
9
9
8
7
7
5
6
9
9
9
9
5
9
9
9
4
3
6
9
9
4
9
9
7
7
9
9
6
9
4
9
9
9
5
6
9
9
9
8
5
9
8
9
8
9
9
6
8
9
9
9
9
9
9
8
5
7
5
8
8
6
9
8
9
9
2
9
9
9
7
7
9
8
4
9
9
9
5
7
9
9
5
9
9
9
2
8
1
4
7
7
8
6
7
9
6
9
3
9
9
9
8
9
9
5
5
9
8
9
9
7
9
9
9
9
9
7
9
4
6
9
7
9
7
7
9
9
9
9
5
5
5
7
9
7
9
9
9
9
9
8
9
5
9
9
9
8
9
7
8
7
9
9
9
7
7
9
9
9
6
7
9
9
9
7
9
9
6
7
9
9
9
4
9
9
9
9
4
9
9
7
6
7
7
9
9
7
7
9
9
9
9
9
9
5
4
4
6
9
4
7
9
6
7
7
5
9
9
7
9
9
7
9
9
9
9
5
4
9
8
9
8
9
9
5
8
5
9
9
9
5
8
4
8
9
4
9
9
9
6
9
9
4
4
1
4
9
9
9
9
9
3
6
7
9
5
6
9
6
3
9
9
9
6
9
8
5
9
7
9
9
6
9
7
5
4
9
9
8
9
9
2
9
3
5
8
8
9
4
7
8
8
8
6
9
5
8
8
8
6
7
6
5
9
3
9
8
9
3
9
9
9
9
9
7
9
9
9
9
9
6
3
9
9
4
7
7
7
9
2
7
6
9
9
9
9
9
6
9
7
9
9
9
8
8
6
7
9
5
9
8
8
8
8
9
9
9
8
9
9
9
7
7
7
9
9
7
9
9
8
9
9
9
8
9
9
9
8
9
8
4
7
8
9
9
9
7
9
9
9
9
3
9
8
9
4
6
9
9
4
9
7
4
6
9
7
9
8
9
9
9
6
3
4
7
9
9
9
6
9
8
9
6
9
9
7
9
7
9
6
3
9
9
8
2
5
7
7
9
9
7
8
9
9
9
9
9
9
7
9
2
9
6
9
9
9
9
7
7
9
9
8
3
7
8
8
4
7
8
9
9
9
9
8
5
5
9
8
6
4
9
5
4
4
9
8
9
9
8
9
4
6
9
9
4
9
9
8
9
9
9
9
7
7
9
9
9
9
9
9
9
8
9
9
7
6
9
6
9
7
5
7
9
5
9
5
9
7
9
9
7
7
9
9
7
5
9
3
9
7
8
9
5
5
9
9
5
9
7
9
8
9
6
7
9
9
9
8
5
8
9
6
7
6
5
9
6
9
9
7
8
7
9
4
9
9
7
7
4
9
4
9
7
9
9
9
9
9
9
9
9
6
5
9
9
9
7
9
4
9
9
9
3
6
7
9
9
9
9
9
9
9
9
5
9
9
9
5
9
8
6
9
6
7
3
6
6
3
9
9
6
5
9
9
9
5
9
9
9
8
6
9
8
9
9
4
6
9
5
4
6
8
9
9
9
9
5
6
9
7
9
7
4
9
9
9
9
7
9
9
9
9
9
7
8
9
9
9
8
9
9
9
6
9
9
9
9
9
9
5
7
2
9
5
9
9
5
9
8
4
9
9
9
9
9
9
9
9
7
9
9
8
9
6
7
7
5
9
5
9
9
9
9
9
7
9
7
9
8
9
8
9
5
9
9
4
9
7
6
7
5
9
9
9
4
5
5
9
4
4
9
9
7
9
8
5
9
9
4
7
9
9
8
7
9
9
9
8
7
8
7
9
9
6
4
5
9
5
9
7
9
9
9
9
9
9
8
5
9
9
7
9
4
9
5
9
9
3
6
9
8
9
9
9
9
9
9
5
9
5
9
8
9
5
6
9
9
9
8
7
4
2
9
9
6
5
6
7
7
9
9
9
9
9
7
6
9
9
5
6
9
5
6
3
9
5
9
8
9
5
8
6
9
5
4
7
5
5
9
9
4
7
9
7
4
9
9
9
7
4
9
9
9
7
9
8
7
9
9
7
9
8
7
9
9
9
9
9
7
4
9
9
5
9
6
9
9
3
9
9
6
9
9
6
9
4
9
9
5
9
7
4
9
7
9
9
9
7
6
5
6
9
4
9
6
7
8
9
9
9
9
9
9
9
5
9
4
9
7
9
9
9
8
9
5
9
8
6
9
9
9
9
9
9
5
6
9
9
6
9
6
9
6
4
6
9
9
8
9
9
7
9
8
8
8
8
4
9
9
9
9
9
9
9
9
7
6
9
6
5
9
9
9
9
9
5
9
7
9
9
9
9
3
9
6
5
7
8
8
8
7
5
7
9
8
5
9
7
5
8
9
2
9
9
6
8
9
3
9
9
4
8
9
6
9
9
9
9
9
6
8
9
9
9
9
9
9
8
5
9
9
8
9
9
6
6
9
9
9
9
9
6
9
6
6
9
9
8
9
9
9
9
9
9
5
9
9
7
7
6
9
9
6
9
7
9
6
6
7
5
7
8
9
9
9
9
9
9
8
7
9
9
9
9
3
9
9
8
4
5
8
9
9
8
9
6
9
8
8
7
9
9
9
8
8
9
9
9
9
4
7
9
7
5
6
8
6
9
5
9
7
9
8
9
5
9
8
9
9
9
9
8
9
6
9
9
7
8
6
9
9
5
9
3
5
7
7
9
8
9
9
6
6
4
9
8
9
8
7
6
6
8
9
9
5
6
9
9
9
7
5
9
9
9
8
9
7
5
6
9
8
9
6
8
9
9
9
6
7
9
9
9
9
6
9
7
8
9
7
9
7
9
8
9
9
9
4
6
9
4
9
4
5
9
7
4
9
9
7
9
5
9
5
7
6
7
6
8
9
9
9
6
9
9
8
9
9
9
8
4
9
5
9
7
9
6
7
9
9
7
6
9
9
9
9
9
9
9
6
8
9
9
9
2
9
9
4
9
9
9
8
9
9
9
9
6
9
7
9
9
9
9
9
9
8
5
9
9
4
9
8
9
5
9
9
6
6
6
9
7
9
6
9
4
4
9
9
7
9
9
8
8
9
9
9
9
9
9
9
6
9
9
8
9
9
8
9
6
4
5
5
8
9
9
4
9
9
8
6
9
9
7
9
9
2
4
9
4
9
9
7
9
9
9
9
6
9
9
9
9
8
9
9
6
9
8
7
7
9
3
6
9
7
9
4
9
9
9
8
5
9
9
9
9
9
9
7
8
8
8
9
9
8
9
9
9
4
9
5
9
9
8
9
4
8
7
9
9
3
7
9
4
9
9
7
9
7
8
7
8
9
9
9
9
9
9
9
9
9
9
9
6
2
9
9
5
8
9
8
9
9
6
9
8
5
3
9
9
9
8
8
4
5
9
6
4
6
9
7
5
6
9
2
6
5
9
8
9
9
9
9
7
9
9
9
9
7
6
9
9
8
9
9
7
9
9
9
9
9
6
8
4
8
5
9
8
9
7
5
9
6
8
7
4
6
9
9
6
7
2
6
6
5
3
7
9
8
9
3
9
9
9
9
4
6
8
9
9
8
9
9
8
7
9
9
6
9
9
8
9
7
9
9
9
9
9
9
8
9
9
9
9
9
9
9
5
9
9
9
6
8
7
9
8
9
6
7
7
8
9
6
9
7
7
4
9
8
8
8
9
9
8
9
6
6
9
8
9
9
9
9
8
9
9
9
9
9
7
7
5
6
9
9
9
9
7
4
6
9
4
6
9
9
8
9
9
9
9
9
9
5
8
9
7
5
9
5
9
9
6
5
8
9
8
6
9
9
2
2
9
8
9
9
7
7
9
6
9
9
9
4
9
5
6
9
9
3
8
9
3
4
6
8
4
9
6
6
9
8
6
9
9
5
9
8
6
9
8
2
7
5
5
8
4
9
5
9
6
9
5
9
3
9
7
8
9
9
9
9
9
9
9
9
9
6
8
9
9
9
9
9
5
6
9
5
9
8
6
4
9
8
7
9
9
8
9
9
9
9
9
9
5
9
9
9
7
9
9
9
9
9
6
9
8
9
9
9
9
8
9
9
4
9
9
7
9
8
7
9
7
5
9
9
9
9
7
6
8
9
9
8
5
9
9
8
8
6
7
9
4
7
9
9
9
9
4
9
9
9
9
6
4
7
5
5
9
8
9
9
6
9
9
9
8
9
9
4
7
7
9
9
8
9
9
9
4
9
5
9
8
5
8
8
7
9
9
9
5
9
4
5
9
9
3
9
9
9
9
4
2
6
8
3
9
9
9
7
9
9
5
8
5
9
9
9
9
6
8
4
7
7
9
8
9
9
7
8
9
9
9
9
9
8
9
7
9
9
9
9
8
7
9
9
9
9
9
9
9
9
6
2
7
9
9
9
9
9
9
9
9
7
9
9
8
9
6
9
9
9
5
9
7
5
3
9
3
9
9
2
7
9
9
9
7
5
9
8
3
7
7
7
9
6
9
9
9
4
9
9
9
9
7
6
5
9
9
7
4
8
9
8
7
9
7
9
9
9
9
8
9
9
8
7
6
9
5
7
4
9
9
7
9
9
9
9
9
9
7
9
9
4
6
8
9
6
9
9
8
5
9
9
7
8
7
5
4
8
9
9
9
3
8
2
5
6
8
7
8
8
9
7
6
9
8
5
9
9
5
8
9
9
7
9
9
9
4
9
6
9
9
9
7
8
9
9
6
4
6
7
9
4
9
9
3
5
9
5
6
9
9
8
6
4
9
9
3
9
9
7
8
9
9
9
9
8
6
9
6
9
9
9
4
8
9
8
9
9
6
6
9
9
9
9
9
9
8
9
9
5
8
7
9
9
9
6
9
4
7
8
9
6
9
8
9
6
9
9
7
9
6
9
7
9
9
6
3
9
9
6
9
4
8
9
9
9
9
8
4
9
9
8
8
7
9
6
9
8
9
8
9
9
2
6
9
9
7
9
9
9
9
9
7
3
9
9
4
9
9
9
9
2
9
5
5
7
9
9
6
9
9
7
9
7
8
7
9
8
8
9
9
7
9
8
6
9
7
9
6
4
9
8
9
7
9
8
6
9
6
9
8
9
8
6
9
9
9
9
9
2
9
7
9
6
6
8
6
5
9
9
9
9
9
9
9
9
9
9
6
9
9
9
5
9
9
9
4
7
9
9
8
4
7
9
6
9
9
9
3
9
9
8
7
7
9
7
8
9
7
9
6
8
7
9
9
7
9
9
5
6
8
8
9
6
6
9
9
5
8
9
8
6
9
6
5
9
9
3
3
9
5
9
9
4
9
8
5
9
9
9
8
6
4
6
9
7
9
9
9
8
9
6
9
9
9
9
9
9
9
8
6
4
9
6
9
9
6
9
7
3
8
9
9
9
9
8
5
8
3
5
9
9
9
4
9
9
9
5
5
9
7
9
9
7
5
9
9
5
9
2
9
9
4
6
9
9
5
4
9
6
7
8
9
9
9
5
9
7
9
7
8
7
8
8
7
6
5
9
9
9
6
9
9
8
9
6
5
9
7
9
9
9
9
4
9
9
8
3
9
9
8
6
8
9
4
9
3
9
9
9
9
6
9
9
6
7
9
7
9
8
8
9
5
9
7
9
9
9
7
6
9
8
9
9
7
4
9
9
8
9
9
9
9
5
8
9
9
3
9
9
9
6
8
9
9
4
9
9
7
9
4
9
7
9
9
6
9
9
9
4
9
6
9
9
9
7
2
9
7
9
9
7
7
6
6
9
4
4
4
7
5
9
7
9
9
9
9
6
9
4
9
9
9
9
6
7
7
9
6
8
9
9
9
9
9
9
9
6
9
9
6
9
7
9
5
5
9
3
9
9
9
9
9
5
9
9
9
9
8
9
6
7
9
7
9
9
2
9
7
7
8
8
8
9
9
9
8
9
5
9
9
9
9
6
9
9
9
9
7
8
9
9
5
8
9
9
4
9
3
9
9
5
9
8
8
9
9
9
7
9
9
2
9
5
6
8
9
4
9
9
5
9
5
9
4
3
9
7
5
9
9
9
7
9
9
2
9
9
7
9
9
9
4
3
9
8
8
9
9
9
9
9
6
5
6
9
9
9
9
8
6
9
8
5
9
8
7
4
9
9
8
9
9
9
6
9
9
9
4
9
9
9
9
9
8
9
9
4
6
9
8
6
6
6
7
8
9
5
9
9
9
4
9
7
9
6
5
8
9
9
9
9
9
9
4
9
8
9
9
9
9
9
5
9
5
9
3
9
9
9
9
9
9
9
9
9
9
9
8
7
5
9
7
8
9
6
7
7
7
9
7
9
6
9
9
6
9
9
6
2
9
9
9
6
9
6
7
9
9
7
9
9
9
4
9
9
9
9
9
6
9
6
9
7
8
9
9
9
9
9
9
4
9
8
9
8
4
9
9
9
9
9
9
8
9
9
5
8
9
8
9
9
8
9
9
9
9
9
4
7
9
9
8
9
9
9
9
5
8
5
9
9
8
9
9
7
5
9
9
2
7
9
9
7
9
9
9
8
9
9
1
9
5
9
8
9
3
9
9
9
9
7
6
9
9
9
6
9
9
9
9
9
9
8
9
9
9
9
9
8
9
7
9
9
6
9
9
3
4
9
7
6
9
9
5
9
5
7
6
3
7
4
9
7
7
9
6
7
9
8
9
9
9
5
6
9
7
9
9
8
7
8
9
5
8
4
9
7
9
9
9
6
6
9
9
9
9
6
9
7
7
9
9
5
9
8
9
7
7
9
9
9
9
5
9
9
9
9
9
5
7
9
9
6
9
7
5
9
8
5
9
9
1
9
6
9
7
6
9
9
9
6
9
9
8
7
9
9
7
4
7
8
9
8
9
7
6
9
6
9
8
9
7
9
5
4
9
9
3
2
8
9
9
5
9
9
3
2
9
5
3
5
9
6
9
9
4
9
4
9
9
9
8
9
9
9
9
9
9
9
9
8
7
9
7
8
9
8
6
9
9
8
9
8
9
9
9
8
9
9
6
5
5
6
7
3
9
9
9
3
9
5
9
4
6
9
9
9
5
6
9
9
6
6
5
9
8
9
7
9
9
9
9
7
9
9
9
6
9
9
5
9
4
8
8
7
7
9
9
9
9
6
8
7
9
9
4
3
6
6
6
9
9
8
9
8
9
7
9
9
5
9
4
9
3
9
7
9
5
9
5
9
9
7
9
9
9
3
8
6
9
4
9
6
9
9
6
9
9
5
9
4
7
9
9
9
5
9
8
7
9
8
8
6
6
4
9
7
9
9
9
8
9
9
7
9
9
4
9
6
6
9
5
9
8
9
9
8
9
6
5
9
9
9
9
6
9
9
9
9
7
8
9
9
8
9
9
9
9
9
8
9
9
9
5
9
9
9
9
9
9
9
5
9
5
8
9
6
9
9
9
7
9
9
9
9
9
9
8
9
9
9
3
7
9
9
9
9
6
7
9
9
9
9
9
9
9
9
3
9
9
9
9
7
9
7
5
4
9
5
9
9
8
9
9
9
9
9
5
9
9
9
9
9
9
9
8
9
9
5
9
6
9
4
4
7
4
9
6
9
8
2
7
9
7
9
8
9
7
9
6
9
4
9
9
6
9
9
9
9
9
5
9
8
9
9
9
9
9
9
8
9
9
9
7
9
3
9
6
9
8
6
9
9
4
9
9
9
9
8
9
9
9
9
8
9
6
9
9
9
7
9
6
9
6
9
9
9
9
9
9
6
3
4
6
9
9
9
6
6
7
9
9
9
9
9
5
8
9
9
7
7
6
7
9
9
6
9
9
7
6
6
6
9
9
9
3
8
6
9
9
9
9
9
9
9
9
9
7
9
8
9
9
8
9
5
9
9
9
6
9
6
9
6
6
3
9
9
9
9
7
9
3
7
9
9
8
9
9
8
8
5
6
9
5
9
8
9
5
9
8
8
9
9
9
9
6
7
8
9
6
3
3
9
9
9
5
9
8
9
9
9
9
6
9
9
6
9
5
9
7
9
9
9
9
9
8
6
9
2
9
7
9
9
9
9
9
5
5
3
5
9
9
8
9
9
9
9
9
8
9
9
6
9
9
9
9
9
9
9
9
9
5
9
4
7
7
4
5
8
6
9
7
9
2
9
9
9
9
9
8
4
6
9
7
9
5
6
8
9
4
5
9
9
9
9
7
9
9
8
9
9
9
9
5
9
9
6
7
9
9
9
9
9
9
4
9
9
7
9
6
9
5
2
7
9
9
4
3
8
6
5
5
7
9
9
9
8
4
9
9
9
6
9
9
9
7
9
9
1
9
7
4
9
9
9
9
5
8
9
5
5
9
9
9
9
7
6
9
9
3
5
8
9
9
9
6
9
9
7
9
9
3
7
7
9
4
6
6
4
8
9
9
9
9
8
8
8
7
9
7
4
9
9
7
9
3
9
7
9
9
2
9
4
9
8
9
9
8
8
8
9
8
9
9
8
9
7
9
8
9
9
9
9
9
9
9
9
8
9
9
7
3
8
9
5
5
4
9
9
8
5
7
7
9
6
8
9
5
7
4
9
8
4
9
9
8
8
9
9
9
5
3
9
9
8
9
3
4
9
8
5
9
9
9
9
9
9
6
9
9
9
8
7
9
6
9
3
9
9
9
7
9
9
9
9
9
4
6
9
8
6
9
7
9
4
9
5
9
9
9
9
9
9
9
6
9
9
8
4
9
9
9
9
5
6
9
9
3
7
9
7
9
8
5
9
9
9
9
9
9
5
9
9
9
9
8
7
4
6
9
7
9
9
8
4
6
6
8
6
9
9
6
9
5
8
9
9
6
9
9
7
9
5
9
6
9
9
4
9
9
9
9
7
9
9
9
9
8
6
9
6
9
9
9
7
9
6
7
7
7
9
6
9
9
9
8
8
7
9
9
9
9
9
9
9
9
5
7
9
8
9
6
9
9
8
9
9
9
9
9
6
5
7
9
9
9
5
9
9
5
4
9
6
7
9
9
9
9
9
5
5
5
6
9
5
9
9
9
9
9
4
9
7
4
9
8
9
7
6
9
7
9
9
9
6
9
9
9
9
9
9
9
9
9
9
9
9
6
9
9
5
5
9
4
9
9
5
8
9
7
9
9
9
9
7
8
9
7
9
9
5
9
7
9
4
9
6
7
9
9
6
5
4
9
2
3
9
5
9
9
8
9
6
5
9
9
6
5
9
5
9
9
9
9
9
8
9
6
3
7
9
9
8
6
9
5
9
9
6
8
9
9
6
9
7
5
4
5
4
6
9
8
5
9
3
3
9
5
9
7
7
9
9
9
9
9
6
7
9
3
4
9
9
6
9
9
5
8
3
9
7
9
9
4
8
5
9
8
9
9
9
9
6
9
9
9
8
4
8
6
6
5
7
9
6
9
4
2
9
9
9
9
7
9
9
4
5
9
7
9
7
9
9
9
9
9
9
9
9
5
9
9
4
9
6
5
5
9
5
9
3
7
7
7
9
8
9
5
9
6
9
9
9
9
9
9
8
8
6
8
5
9
5
6
9
6
6
9
9
6
9
6
7
9
5
9
9
9
7
9
9
9
9
9
9
9
4
9
9
7
9
8
5
9
9
5
5
5
9
8
6
6
9
7
9
9
9
9
4
9
9
7
6
9
6
9
8
8
9
9
9
9
6
9
7
9
9
8
4
9
9
5
6
9
9
9
9
9
9
9
9
9
6
9
9
9
5
9
9
9
6
4
6
9
9
5
9
8
8
9
9
9
7
9
9
9
9
9
9
9
6
5
9
9
5
8
9
9
4
9
9
9
9
7
9
9
8
6
9
8
9
3
9
3
9
7
9
9
6
9
9
9
9
9
5
9
5
9
7
5
9
7
9
9
6
8
9
9
9
9
8
6
6
7
9
9
3
8
9
9
9
9
9
9
3
9
9
8
7
9
5
9
5
3
7
9
7
5
9
7
9
5
6
9
5
6
9
9
9
9
9
7
9
8
9
3
9
4
6
8
9
9
9
9
9
9
4
8
4
7
9
7
5
9
9
9
8
5
9
9
9
9
4
5
9
8
9
9
5
9
9
9
6
9
9
9
6
9
9
7
9
5
7
9
6
9
8
7
9
9
9
9
9
7
9
5
6
9
9
8
9
9
9
9
9
9
8
9
8
5
9
9
5
8
9
9
4
9
7
9
6
4
9
5
6
7
5
9
8
7
7
9
9
9
9
7
9
7
9
9
8
9
9
9
9
8
9
9
9
9
5
9
7
6
7
9
8
9
8
9
6
9
6
9
6
9
9
9
7
6
9
8
9
9
2
8
9
9
9
7
9
9
9
4
7
9
4
5
9
6
4
9
5
9
6
9
9
9
5
9
8
8
9
9
9
8
9
9
7
9
9
9
9
9
9
8
9
8
9
9
4
9
6
9
9
3
9
9
7
9
8
8
6
9
9
6
9
9
5
9
9
9
9
9
9
9
6
9
8
7
5
9
6
9
8
5
9
9
9
8
9
9
2
6
8
9
9
9
4
9
9
5
8
9
9
6
9
9
3
5
9
8
9
9
9
9
9
5
5
6
9
8
4
9
8
7
5
9
9
6
9
9
9
9
6
9
9
8
9
7
9
9
9
9
4
6
9
9
9
8
9
9
8
9
4
9
7
9
9
9
9
4
7
9
9
9
9
9
9
9
3
9
7
9
8
9
9
6
3
9
9
6
5
9
6
6
9
9
9
9
9
8
9
9
9
9
9
9
9
8
9
9
9
5
8
9
9
7
9
9
8
3
7
9
9
5
8
8
5
9
5
9
8
9
9
9
9
9
9
9
9
9
3
6
8
5
9
7
7
9
5
9
4
8
9
7
7
9
8
6
9
9
8
5
6
7
3
9
4
9
6
7
9
6
6
9
6
4
6
6
9
7
9
7
9
5
6
6
9
5
7
9
8
5
9
9
9
9
9
4
9
7
8
8
7
9
4
9
9
9
9
9
9
6
6
9
9
9
7
9
7
9
8
7
6
8
9
9
9
9
6
9
6
9
9
7
5
9
9
9
6
6
9
9
9
9
9
9
6
9
6
7
9
9
8
6
9
6
9
9
9
9
9
9
9
9
7
8
9
9
9
6
9
9
5
8
9
9
8
9
9
5
6
9
9
9
9
9
9
7
7
4
9
9
9
8
6
9
7
7
5
4
9
9
9
9
9
6
9
9
9
9
9
8
6
9
9
9
9
6
8
9
5
9
4
9
9
9
9
8
9
9
9
9
9
8
9
9
9
8
9
9
9
9
9
8
6
9
9
4
8
4
4
9
9
9
8
9
9
9
8
4
6
9
8
9
6
8
7
7
9
9
8
7
5
9
9
9
9
5
8
4
9
3
9
9
3
9
8
4
9
7
4
9
7
9
9
9
9
9
9
8
9
9
9
9
7
9
4
2
4
9
9
7
9
5
4
9
9
9
5
3
8
5
7
3
9
9
9
9
9
9
7
7
9
9
7
6
7
9
9
9
9
7
9
8
8
9
9
7
4
9
6
9
9
3
7
9
9
9
8
3
9
9
3
8
9
8
9
8
9
7
9
6
9
9
9
9
9
9
9
9
9
9
4
9
9
9
9
9
9
9
9
7
7
9
6
9
9
9
9
9
9
6
9
7
6
3
9
6
9
9
9
2
8
9
7
9
9
9
5
9
9
9
6
9
7
9
9
7
5
9
9
7
9
9
7
9
9
6
4
9
9
3
5
6
8
2
6
5
8
8
9
6
7
6
9
9
9
9
9
9
4
9
9
9
7
6
6
9
9
7
5
6
9
7
9
6
7
9
9
7
9
6
8
7
9
5
6
9
9
6
9
9
7
4
9
9
9
3
8
9
9
3
5
9
4
9
8
9
9
9
5
5
9
2
6
9
9
7
9
9
6
9
9
9
9
9
7
9
9
9
9
5
9
9
9
9
9
9
9
9
6
5
7
6
3
9
9
3
3
9
9
4
8
4
9
7
9
9
4
9
6
5
9
9
9
9
9
9
9
9
9
8
9
9
9
9
9
7
9
9
9
9
9
5
9
9
9
8
9
9
9
9
9
9
9
9
9
8
8
4
4
9
8
5
9
7
9
3
2
5
8
8
8
9
9
9
8
9
9
9
6
9
9
9
9
4
4
9
9
5
9
8
9
9
5
9
9
9
9
8
4
8
7
9
7
9
9
6
7
9
7
9
7
9
9
7
6
3
4
4
6
9
9
9
9
6
5
8
9
9
7
7
9
9
3
5
7
9
9
9
9
9
9
9
9
9
9
4
9
9
9
9
9
9
7
9
9
9
6
9
7
5
9
9
7
8
9
9
8
9
9
6
7
9
7
9
5
6
9
6
8
6
9
3
8
9
8
9
6
9
9
8
9
9
8
6
7
9
9
9
8
9
9
8
9
9
8
8
9
2
9
9
9
9
9
9
4
4
4
9
4
9
9
9
9
6
7
8
8
9
7
8
8
9
5
9
9
9
9
9
2
3
9
9
9
5
7
2
5
8
6
6
5
7
6
9
5
5
9
9
9
7
4
8
6
7
8
9
9
9
9
4
9
9
5
5
9
9
9
8
7
9
7
9
9
4
7
7
9
8
9
3
9
7
9
9
9
4
9
9
8
9
5
9
9
9
9
6
9
9
5
5
9
9
9
7
9
9
5
5
3
9
9
4
9
7
9
6
7
9
9
5
9
4
5
9
8
8
8
6
6
5
7
9
9
9
8
4
7
8
9
9
8
4
8
8
5
9
9
9
9
9
9
8
9
9
8
6
7
5
9
9
6
9
9
9
9
9
9
7
9
4
5
4
9
9
3
9
9
7
6
9
9
9
7
9
9
9
9
9
3
9
9
9
9
9
6
9
9
9
7
9
8
7
7
5
9
9
9
4
9
9
9
9
6
5
9
9
9
9
9
9
8
9
7
5
9
6
9
9
9
9
5
7
8
6
9
6
5
9
5
9
5
7
8
9
9
9
9
8
9
3
9
3
9
5
4
9
7
6
4
9
9
9
9
9
6
6
5
5
8
9
9
9
2
6
9
9
5
9
9
9
9
8
4
9
9
9
8
9
7
9
9
8
8
9
9
9
6
6
9
8
2
9
6
9
9
6
4
9
5
6
3
8
9
9
9
9
8
9
7
6
7
5
9
9
9
6
9
9
8
9
6
7
9
9
7
8
9
2
9
6
6
8
7
9
9
9
9
9
9
5
9
7
9
9
3
4
9
9
9
9
9
8
5
9
9
5
8
3
9
9
9
9
7
9
8
9
6
7
7
6
9
5
3
9
9
7
9
9
9
9
9
9
9
8
9
9
9
5
5
7
5
6
9
9
9
8
8
9
4
9
9
6
9
5
9
9
8
4
9
9
9
7
9
7
7
9
9
9
9
9
7
6
9
9
6
9
9
4
9
8
8
9
9
9
5
8
4
9
9
9
4
7
9
9
9
9
9
9
9
9
9
8
9
9
8
9
7
3
5
9
7
9
5
7
2
6
9
6
9
7
6
8
9
5
9
8
7
9
9
9
9
7
9
9
7
9
7
9
9
9
9
9
9
8
9
8
9
3
9
9
9
7
9
9
4
2
9
7
9
9
7
9
9
9
7
9
9
7
9
9
7
9
6
9
9
8
9
9
9
9
9
4
9
9
3
5
9
6
9
7
9
9
4
9
5
9
5
6
9
9
6
9
6
8
9
9
7
9
9
8
9
7
6
9
8
6
7
9
7
4
9
9
9
9
9
9
9
7
9
9
6
9
9
9
5
9
9
9
8
5
6
5
9
7
4
9
9
9
5
9
8
9
9
6
9
9
9
3
9
5
9
7
9
8
9
6
9
6
5
7
9
7
9
9
9
9
5
9
7
6
7
8
9
8
9
9
9
7
5
9
4
9
9
7
9
9
9
9
9
7
9
5
5
7
5
9
8
9
9
7
5
9
9
5
9
7
6
9
4
9
9
9
9
9
6
9
6
9
8
9
9
8
9
9
9
8
7
9
9
6
3
9
9
6
8
9
7
8
8
8
5
9
9
5
4
9
3
9
9
9
9
9
9
5
6
9
9
7
5
9
9
9
9
9
9
9
9
9
4
7
8
5
9
9
2
9
8
9
9
9
9
9
9
9
8
9
9
7
9
9
9
9
8
7
9
9
2
4
8
9
9
9
7
9
8
9
5
9
9
8
8
6
9
9
5
7
8
4
6
6
9
5
8
8
9
7
9
9
8
9
5
9
6
8
8
6
9
5
7
9
6
6
9
9
9
9
9
9
9
9
9
9
6
9
9
6
9
9
9
9
5
9
9
6
5
8
9
6
5
9
6
4
5
6
5
9
7
9
6
6
5
9
9
5
9
9
9
6
4
9
9
9
6
2
9
8
3
7
5
6
5
5
6
9
9
4
9
9
6
7
3
8
6
9
5
7
9
9
9
8
8
9
8
9
6
3
9
9
5
9
7
9
8
3
3
8
9
9
5
9
9
9
6
9
9
5
9
8
9
6
5
9
9
9
3
9
5
5
5
5
9
9
9
4
6
9
9
9
9
9
9
9
4
9
9
5
7
9
9
8
7
9
8
9
9
7
5
9
7
9
9
9
6
9
9
9
8
8
9
9
8
9
9
9
9
4
9
9
9
9
6
9
3
5
9
8
5
5
4
9
5
6
8
9
8
9
9
9
9
9
9
5
9
9
4
9
7
6
9
6
9
9
9
9
9
9
9
9
9
9
4
5
7
9
6
9
9
9
9
9
7
9
9
7
5
9
7
6
7
5
9
9
6
9
9
9
9
5
9
9
6
6
9
9
9
9
3
9
9
9
9
8
9
9
9
9
8
9
6
7
4
9
7
9
9
7
8
9
6
4
8
9
9
4
9
9
9
9
4
6
9
3
9
7
8
9
9
8
9
9
9
9
9
9
6
6
8
9
9
9
9
6
9
9
9
9
9
5
9
3
9
5
7
9
6
7
7
9
9
9
9
9
3
7
9
9
9
9
9
6
6
4
9
7
8
9
8
7
9
6
9
9
9
9
9
5
8
9
9
9
9
6
5
6
9
7
8
7
6
8
9
9
9
9
3
4
5
9
9
9
9
7
6
9
7
6
8
6
4
9
8
5
9
6
5
9
9
3
7
9
3
6
6
5
9
9
9
4
9
7
3
9
9
9
9
9
9
8
7
6
9
9
5
9
9
5
6
8
9
9
6
9
6
8
8
6
5
9
9
6
9
9
8
7
7
5
7
8
7
9
9
9
5
7
6
4
3
9
5
9
9
6
9
9
8
3
8
9
8
9
9
7
9
9
7
9
7
9
7
9
9
9
5
5
6
9
8
9
6
5
9
9
9
7
9
7
7
7
9
8
9
3
9
9
9
9
8
9
9
9
9
7
9
9
5
6
9
6
9
2
7
8
8
7
9
9
9
7
9
8
8
7
9
9
9
9
9
9
6
6
5
9
5
9
9
9
5
6
8
9
9
9
8
9
8
9
8
9
9
9
8
7
8
7
9
7
9
9
3
6
8
9
8
9
3
9
3
9
5
6
9
9
8
4
9
9
9
9
4
6
5
9
5
9
9
6
6
9
9
9
5
9
6
9
9
9
9
9
6
9
9
6
9
9
4
8
9
9
9
9
9
6
9
9
8
9
9
5
9
9
9
5
9
9
9
9
7
6
9
9
9
7
4
7
9
9
5
8
7
5
6
9
9
7
6
9
9
8
6
9
8
8
9
9
9
9
5
6
8
9
9
3
9
9
9
9
9
8
9
7
9
9
7
9
9
9
4
3
9
5
9
9
9
9
9
9
9
9
9
7
6
9
4
6
9
9
4
9
9
3
5
9
8
9
9
9
8
9
9
9
8
9
9
9
9
7
8
5
9
6
9
9
9
9
8
9
6
9
9
8
3
6
6
3
7
9
9
5
9
8
9
7
8
9
9
3
9
9
3
2
1
4
7
6
5
3
9
9
9
9
9
9
9
4
9
8
9
9
9
8
9
9
8
9
9
8
9
9
9
9
5
9
9
9
2
8
4
8
9
9
9
9
9
9
5
5
9
6
9
9
5
8
9
9
9
4
9
9
9
9
8
9
8
5
7
9
7
9
6
9
9
9
1
9
4
8
9
9
9
3
9
2
8
9
9
9
6
7
9
7
7
7
9
5
9
7
9
8
9
9
9
6
9
9
9
9
6
9
8
7
9
9
8
9
5
9
5
5
9
9
9
9
9
8
3
7
5
9
9
5
9
8
9
9
3
9
9
9
6
9
5
9
9
9
6
7
4
9
9
6
9
8
9
9
9
8
6
9
5
9
9
7
7
5
9
4
9
4
9
9
9
9
9
9
6
9
4
9
9
7
5
9
4
5
9
9
9
9
9
9
9
6
9
8
7
9
7
8
8
9
7
7
9
9
9
7
9
3
9
9
6
6
9
7
7
9
1
4
9
7
9
8
9
6
9
8
5
9
9
6
9
5
4
9
6
5
9
4
9
6
8
4
9
6
3
5
9
8
9
8
9
9
9
9
9
4
9
9
6
4
5
8
7
8
9
9
9
9
9
9
9
9
3
7
9
6
6
9
9
9
9
9
4
9
7
9
9
8
6
8
6
8
9
9
4
9
5
9
8
9
9
9
9
6
5
6
7
7
9
7
7
9
9
5
9
9
4
9
9
7
9
9
9
3
9
7
9
6
9
9
9
9
9
9
9
7
9
5
9
9
9
9
7
9
9
9
9
9
9
9
8
9
8
3
9
8
9
9
7
8
9
9
9
7
5
9
6
8
4
9
6
7
9
9
9
9
9
8
9
9
8
9
5
9
9
9
9
9
9
9
9
9
5
9
6
8
9
9
9
9
9
6
5
6
9
6
8
7
9
9
4
7
9
6
8
7
9
9
9
9
7
9
8
8
9
9
7
9
9
9
9
9
9
9
9
9
9
9
8
7
6
9
9
9
5
9
9
5
9
9
4
4
9
9
6
4
9
4
9
9
4
9
9
5
9
8
9
9
7
9
9
9
9
7
3
6
8
6
6
5
9
9
9
4
9
9
7
9
9
9
9
5
9
4
5
9
9
8
9
8
9
9
9
9
7
4
6
9
5
7
9
9
9
9
5
8
9
9
9
6
9
6
8
4
9
9
6
9
8
8
9
9
9
9
9
9
8
7
8
9
7
8
6
4
9
6
9
6
6
7
7
9
8
8
8
8
5
9
9
8
5
9
9
7
9
9
7
8
9
9
4
6
3
9
9
9
9
9
9
9
5
3
5
9
4
9
8
9
8
9
9
8
9
3
9
9
5
9
9
9
9
9
9
9
8
9
9
5
8
9
9
8
4
9
5
9
9
8
9
4
7
9
3
9
9
8
6
7
6
9
5
9
5
9
7
7
5
9
8
5
8
9
9
7
5
9
8
9
9
9
9
7
7
5
8
7
7
9
8
9
7
7
9
9
9
8
9
6
4
9
7
9
7
5
9
9
9
9
5
9
9
7
9
9
8
8
9
5
6
9
8
9
9
9
7
9
4
6
9
9
8
4
6
2
8
3
9
9
5
4
9
9
9
9
5
9
6
9
9
9
9
9
9
9
9
7
4
9
9
9
9
9
8
9
5
5
6
9
5
9
8
9
9
8
9
9
9
5
9
8
9
9
8
6
7
5
9
9
8
7
4
6
9
8
8
5
6
9
9
4
8
9
8
9
7
7
9
9
5
9
9
7
9
4
6
9
9
9
6
6
8
6
9
9
8
8
9
9
9
9
9
7
9
8
6
9
8
9
9
4
5
9
9
5
9
9
9
9
5
4
9
8
4
8
6
9
9
8
7
9
9
9
9
7
7
9
2
9
4
8
9
9
9
5
9
7
9
9
7
9
8
8
9
8
9
8
9
9
9
9
5
9
9
9
9
9
3
6
3
9
9
9
5
8
9
9
7
9
6
7
5
9
9
8
9
9
8
7
5
7
5
5
9
9
6
7
7
9
4
9
9
9
6
9
9
6
6
9
9
9
9
8
7
9
9
9
7
6
9
5
3
9
6
9
9
9
3
9
9
6
8
9
8
6
7
9
9
9
8
9
9
7
9
9
9
6
5
9
8
9
5
7
9
9
9
6
5
9
9
9
9
7
8
9
9
7
9
8
5
9
9
9
4
9
6
4
6
5
9
4
9
9
6
7
3
9
9
5
9
7
9
7
9
9
9
6
5
9
9
7
9
9
9
6
7
7
9
3
9
5
3
7
6
9
9
4
9
7
9
9
9
6
7
6
3
8
9
6
5
9
7
8
8
9
9
9
9
9
9
9
5
9
5
9
9
9
9
6
9
8
9
9
6
7
6
9
9
9
9
4
9
9
7
7
9
9
9
9
7
9
4
9
9
9
9
4
8
6
9
8
8
9
9
8
5
8
8
8
5
6
3
9
9
9
5
9
9
9
8
4
9
4
9
9
4
8
9
5
9
9
9
8
5
9
9
9
7
4
9
6
7
8
9
9
9
9
9
9
9
9
9
9
9
8
9
6
6
9
5
9
9
9
9
9
9
6
9
7
9
9
7
4
9
9
9
9
7
9
9
9
4
9
6
5
9
3
8
9
9
8
5
9
9
9
8
9
5
5
9
6
5
7
9
7
5
9
8
9
8
7
8
6
8
9
8
7
4
9
5
4
9
9
9
9
8
9
7
9
9
9
9
9
9
9
9
9
9
9
7
2
9
9
7
8
7
9
9
9
9
9
7
9
9
9
9
7
9
9
5
9
3
9
9
6
9
9
8
7
9
9
5
7
5
9
9
9
9
9
5
5
2
9
4
7
9
9
8
9
9
6
4
4
9
9
7
5
3
9
9
9
9
7
9
9
9
6
6
6
5
9
4
9
5
9
9
9
4
9
3
9
9
9
5
4
8
9
6
5
5
3
8
4
9
9
6
6
5
9
9
9
7
9
9
3
9
4
3
5
9
9
9
7
7
4
5
7
9
9
5
9
4
6
9
9
8
8
9
9
8
9
6
9
6
9
9
9
4
6
9
8
9
9
8
2
9
5
9
6
6
6
6
3
9
9
6
9
4
6
6
5
9
9
9
8
9
4
8
9
8
9
8
9
9
9
9
9
5
7
5
9
9
4
9
5
9
8
4
6
9
9
7
9
6
8
6
9
9
9
6
7
9
9
9
6
9
9
6
9
9
5
4
8
9
6
7
5
9
9
7
9
6
9
5
9
8
9
6
9
8
9
9
5
9
4
8
6
5
9
6
9
8
9
9
8
9
8
6
6
9
9
9
7
9
6
9
5
9
8
9
9
9
7
7
8
7
8
2
9
7
9
5
9
9
8
9
6
9
9
9
9
4
6
9
5
8
8
5
7
9
6
9
9
7
8
9
9
9
9
9
9
8
9
6
9
9
8
9
4
7
9
7
9
4
9
6
8
2
7
7
5
9
9
9
6
9
8
8
8
9
7
9
7
6
6
9
9
5
9
9
9
9
9
9
9
9
6
9
5
6
9
5
6
7
3
5
9
5
9
9
8
9
9
9
6
9
9
9
9
9
6
9
9
8
7
9
9
9
7
4
9
7
5
7
8
9
3
9
9
9
9
9
9
9
9
9
9
9
3
9
9
9
5
9
5
6
4
7
6
9
9
7
5
9
9
9
9
9
4
6
9
7
4
7
9
8
9
8
9
4
8
5
6
9
9
3
6
4
9
9
9
9
6
9
9
4
4
9
9
3
9
9
9
9
9
9
8
9
9
9
9
9
8
8
9
9
6
2
9
9
5
9
9
8
9
6
9
9
9
9
7
9
6
9
9
9
9
9
7
9
4
4
9
9
8
7
9
8
8
9
2
9
9
7
9
9
9
9
8
6
6
7
8
9
9
9
8
8
7
9
4
9
7
6
9
7
7
9
7
9
9
9
4
4
9
7
8
7
8
5
9
5
9
4
9
9
7
5
9
9
6
9
5
6
9
9
9
9
9
8
9
9
9
9
7
7
7
9
3
9
9
9
8
4
9
9
7
9
8
7
9
8
9
9
8
9
8
9
4
9
7
9
9
7
9
8
9
9
7
4
9
9
6
9
9
7
5
9
9
9
9
9
9
9
7
9
9
8
6
9
9
5
9
7
9
9
9
9
9
7
9
9
9
9
9
8
9
9
9
6
6
9
9
4
9
7
9
9
7
9
5
9
9
9
9
8
4
5
9
2
9
9
6
9
9
6
6
9
9
6
3
9
6
9
8
9
9
9
9
9
9
9
9
5
7
6
7
6
3
9
9
9
9
7
8
9
7
7
9
4
9
8
9
9
9
9
9
8
9
9
6
9
9
8
2
9
9
7
9
9
6
7
9
9
9
4
4
9
9
9
9
9
4
5
3
6
9
9
9
9
5
7
8
9
9
5
7
9
9
9
9
9
6
6
9
9
9
9
9
6
9
5
9
5
9
6
9
5
9
9
9
4
9
9
9
8
4
9
9
9
9
9
7
9
9
9
9
9
9
9
9
8
7
9
9
8
5
9
4
9
9
9
9
6
9
5
5
3
5
9
9
5
9
6
9
5
9
9
6
9
5
4
5
5
9
7
9
6
7
9
6
7
6
5
6
3
6
9
9
7
9
9
5
8
9
9
6
9
4
9
9
9
9
9
5
8
7
4
9
8
9
9
7
9
9
3
9
9
7
5
6
9
4
3
8
5
9
3
5
6
9
9
9
9
8
8
9
9
9
6
9
8
9
9
9
9
8
4
9
9
9
9
9
9
9
7
8
6
5
9
5
9
7
9
9
9
9
6
9
9
9
9
9
9
9
9
9
9
5
9
9
9
4
9
9
4
4
9
6
9
9
9
9
9
9
9
9
9
9
3
6
8
5
7
9
9
9
9
9
9
9
8
2
9
6
9
2
9
6
9
9
9
8
9
9
9
6
9
8
8
9
9
8
9
9
5
9
6
9
8
9
2
6
6
9
9
6
9
9
4
7
9
9
6
4
9
6
9
9
3
9
6
6
6
9
9
9
9
9
6
9
9
9
9
6
6
8
9
8
7
7
6
7
6
9
9
9
9
9
9
9
9
9
6
9
9
9
6
8
4
6
9
9
9
7
4
7
9
9
9
8
4
9
9
9
9
9
9
9
9
4
9
6
9
9
9
8
7
9
8
9
7
9
9
9
4
6
5
7
9
6
5
8
9
5
9
9
3
6
5
9
8
9
9
8
9
9
3
9
9
9
5
9
9
9
8
9
9
9
9
9
9
9
9
8
8
9
9
4
5
6
9
8
9
7
9
5
9
9
7
9
6
7
8
5
5
9
9
9
9
9
7
8
9
8
9
5
8
7
9
6
9
9
9
9
9
8
9
9
5
9
9
6
9
9
9
9
9
8
5
9
9
9
4
6
8
7
7
9
7
5
9
9
6
9
9
9
6
8
9
9
9
6
6
6
9
9
9
5
7
6
9
7
9
9
8
8
9
9
3
9
7
9
9
5
6
9
5
9
9
9
9
8
9
9
9
9
7
9
6
8
9
9
9
8
9
9
9
9
5
9
9
5
9
9
9
5
8
9
9
9
6
8
9
6
6
7
9
9
8
6
9
5
9
9
7
6
9
6
6
4
9
9
9
9
7
9
8
3
9
9
9
9
9
7
3
7
9
9
9
4
8
9
6
9
8
5
9
8
9
9
9
9
9
8
9
8
9
8
9
9
9
5
9
9
9
9
5
9
9
9
7
9
7
9
9
9
9
9
9
7
9
7
9
5
9
8
9
9
8
5
9
8
7
9
4
3
9
4
9
5
5
9
9
9
9
9
5
9
9
9
3
9
9
7
9
9
9
9
2
9
9
7
9
5
5
9
9
9
9
9
9
9
9
7
9
8
7
9
7
6
9
8
9
6
9
4
9
9
9
8
9
9
9
9
5
9
9
9
9
8
9
9
7
9
9
9
5
8
9
9
8
9
6
9
8
9
9
9
5
9
9
6
5
9
5
9
9
9
9
9
9
5
9
6
8
7
7
8
8
8
7
9
6
9
9
9
9
8
9
6
7
9
8
7
9
9
8
6
7
9
5
9
9
7
9
7
9
8
9
9
9
5
7
9
7
5
9
9
9
9
9
9
8
9
9
9
9
6
4
9
9
9
8
9
8
7
4
9
9
8
7
9
9
9
9
9
8
9
7
9
9
9
5
9
8
9
9
6
9
9
9
9
5
7
7
9
6
9
7
9
9
9
5
9
9
9
2
9
9
9
9
4
9
9
9
8
9
9
8
9
9
9
9
9
9
7
9
9
9
6
9
7
8
7
7
9
9
6
7
9
9
4
9
3
5
9
8
3
9
7
5
7
9
8
7
4
9
9
8
9
9
4
3
4
9
9
9
9
9
9
5
9
9
9
8
9
8
9
9
9
9
9
9
8
6
7
9
9
7
7
9
9
9
5
9
9
9
7
5
9
5
9
6
7
9
9
5
9
9
6
9
6
9
8
6
4
7
9
9
7
9
9
9
2
5
7
8
9
6
9
7
9
8
6
8
5
8
9
9
7
7
9
9
9
6
4
9
6
9
4
6
4
5
6
6
6
6
8
4
6
9
9
9
9
4
9
9
9
9
9
9
9
8
9
8
7
9
4
9
6
6
8
3
9
6
9
4
6
5
9
9
6
8
5
9
8
9
9
7
9
7
9
5
9
9
9
8
6
8
9
9
9
5
9
5
9
7
6
9
9
6
9
9
9
9
3
7
4
9
9
9
9
9
9
9
9
9
9
9
9
9
9
5
7
9
9
9
6
9
9
9
9
3
9
9
5
9
7
6
9
9
9
9
7
9
9
9
9
9
4
9
8
9
9
9
8
7
5
9
5
7
9
9
8
8
6
9
9
9
9
9
9
4
9
9
8
4
9
9
9
9
6
7
4
9
8
4
9
9
9
8
9
5
7
9
9
9
9
9
9
6
5
4
9
9
9
9
8
9
9
9
5
9
9
9
5
9
9
9
4
1
9
9
8
9
4
9
9
9
9
9
9
5
9
9
9
5
9
9
8
9
9
9
8
8
8
9
5
5
9
9
8
8
9
9
8
8
9
6
9
4
6
8
9
7
9
8
8
9
6
9
9
9
9
9
8
9
9
7
8
9
9
6
9
9
9
4
8
7
9
8
9
5
8
9
8
7
9
9
9
7
6
7
5
8
9
9
9
9
8
5
9
7
9
9
6
9
9
9
5
9
6
7
8
6
9
7
9
9
9
3
3
7
5
9
9
6
4
8
9
8
7
9
9
6
9
9
9
9
8
8
9
3
9
8
9
9
9
9
9
3
5
9
9
9
5
6
9
9
9
9
9
9
9
9
9
7
9
9
9
9
6
9
9
9
3
5
5
9
3
5
2
8
6
4
8
7
3
9
7
6
6
9
9
9
7
9
9
9
9
3
9
9
9
9
9
9
6
9
4
9
9
9
9
9
9
9
7
7
2
9
9
5
9
9
9
9
9
9
9
8
7
7
9
9
9
9
9
4
9
9
9
6
9
9
5
6
6
9
3
9
9
9
3
9
9
9
8
9
7
7
9
9
9
9
9
7
5
9
8
9
9
8
8
5
6
4
8
9
4
9
9
9
9
4
9
6
9
9
9
8
9
4
9
9
9
9
4
8
9
9
9
5
9
9
8
9
8
9
8
5
9
9
9
7
9
9
6
9
9
9
9
9
9
9
9
9
8
4
9
9
9
9
9
9
9
9
6
9
9
1
9
9
7
7
8
4
9
8
9
6
9
9
9
9
9
5
7
9
5
9
5
4
9
7
9
3
6
4
9
9
9
9
6
9
8
9
9
9
9
9
9
9
9
8
9
9
9
9
9
6
5
9
8
9
8
9
9
8
9
9
6
7
3
7
7
7
9
8
9
8
9
6
7
9
6
9
7
9
9
9
9
9
6
8
9
8
9
9
9
9
9
4
9
9
7
4
9
9
6
9
9
9
9
9
9
9
9
8
9
9
4
9
4
6
7
8
8
9
9
9
6
9
6
9
9
5
9
9
7
5
4
9
9
9
9
9
9
9
9
4
9
8
9
6
7
9
9
6
9
9
9
9
5
8
7
9
8
9
8
9
9
9
9
9
4
7
9
6
8
9
9
9
6
9
6
9
9
8
9
9
9
5
9
3
9
9
9
6
7
9
3
8
3
9
9
9
8
9
9
9
9
7
9
9
9
9
8
4
9
9
9
9
9
9
7
3
7
9
9
7
9
9
9
9
8
9
8
9
9
8
5
9
9
9
9
9
4
8
6
9
4
9
7
5
8
5
3
9
7
8
5
6
6
9
4
9
9
5
9
9
6
9
9
9
5
9
9
9
9
9
9
9
4
9
4
9
7
6
4
4
9
9
5
7
9
6
9
9
9
8
9
9
9
6
6
8
7
5
9
4
6
4
9
5
6
8
9
9
6
9
8
7
9
9
6
9
9
9
9
9
9
9
9
4
4
9
9
9
4
9
3
9
9
9
8
8
9
8
3
5
9
4
9
8
7
9
9
7
9
9
7
9
5
9
5
9
7
8
9
5
7
9
9
5
6
8
7
8
9
9
9
9
5
8
9
4
9
9
9
9
6
8
5
9
9
8
9
9
3
9
9
9
9
9
9
9
9
9
5
9
7
6
9
9
9
7
3
1
9
4
7
9
9
9
4
8
8
9
9
4
7
9
9
9
9
5
6
9
9
9
8
4
9
9
3
9
6
8
9
4
5
7
9
7
9
9
5
6
9
9
9
5
9
7
9
3
9
9
9
9
9
9
7
9
9
9
9
9
9
9
8
6
9
3
6
7
7
9
9
9
9
5
9
9
1
6
7
9
9
9
3
9
9
9
4
7
5
9
9
9
9
9
9
4
8
9
9
5
9
9
4
9
9
9
9
9
6
9
9
7
7
9
3
7
7
9
9
4
9
9
9
8
9
9
9
7
9
9
9
4
8
9
9
9
4
9
9
9
5
9
9
9
5
9
9
9
8
9
7
8
9
4
9
4
7
9
9
9
7
5
5
9
9
9
5
9
3
9
9
9
9
6
4
5
6
9
9
7
9
9
9
9
5
9
7
9
4
6
9
9
9
9
9
9
9
9
9
5
9
8
9
3
8
9
9
5
9
9
9
5
3
8
9
9
7
9
9
9
9
9
4
8
6
8
6
9
9
9
9
9
5
8
9
6
5
8
8
9
9
5
5
9
8
8
7
9
6
9
9
7
7
9
9
9
4
6
6
9
9
4
5
9
9
5
9
9
9
9
9
8
9
4
7
9
5
4
9
9
5
5
3
9
9
9
5
9
6
6
9
8
8
8
9
9
5
9
6
8
9
9
9
8
8
9
9
9
9
9
9
9
9
9
9
8
9
9
9
9
9
5
7
8
7
9
9
8
6
8
9
9
9
9
6
9
9
9
9
9
4
9
6
9
9
8
3
9
8
5
9
9
9
9
9
9
8
8
4
9
9
5
9
9
6
9
5
9
9
9
9
8
9
9
9
9
4
9
9
9
9
9
9
6
9
9
9
9
9
9
9
9
9
6
9
9
8
9
5
8
8
9
7
9
9
9
9
9
7
9
9
9
6
9
9
9
4
9
9
9
9
9
8
3
7
9
9
9
6
8
6
9
9
9
9
8
5
9
9
9
5
7
9
9
4
9
5
9
9
9
9
8
6
6
8
7
9
9
9
8
9
9
6
9
8
8
9
8
9
8
5
9
9
9
4
9
8
6
9
9
9
5
9
5
6
9
4
8
9
5
4
7
2
8
7
4
7
9
8
9
7
9
9
7
7
7
9
9
9
5
9
9
9
6
8
3
9
9
7
9
9
9
7
9
9
7
7
9
9
6
9
9
9
9
5
9
9
9
9
9
8
8
4
7
9
9
8
9
5
8
9
7
9
7
9
8
9
8
7
9
8
6
8
4
8
9
8
9
9
9
9
4
5
4
7
8
9
6
3
6
9
9
9
6
8
6
5
9
7
9
9
4
7
9
9
9
6
4
9
9
9
9
9
9
6
4
6
9
9
8
4
9
9
9
9
9
6
9
7
7
9
9
9
9
9
9
9
7
9
9
7
7
5
7
9
9
5
6
9
9
9
9
7
4
6
9
9
7
9
9
5
9
9
9
9
7
4
5
9
8
9
9
9
8
8
9
9
8
5
9
9
8
6
4
9
9
9
9
7
9
9
9
9
7
9
9
6
9
9
8
9
9
9
8
7
9
7
9
7
6
9
5
6
3
9
9
9
9
9
9
9
9
9
7
9
9
9
4
9
7
9
9
9
9
7
9
6
9
5
6
9
9
9
9
9
3
7
7
9
3
9
9
9
9
9
9
4
9
7
9
6
5
9
9
9
9
8
9
9
9
6
9
9
4
9
9
9
5
6
9
9
9
9
9
9
9
8
9
9
9
4
9
9
9
4
7
9
9
9
9
5
9
5
9
9
9
9
9
9
5
8
9
5
9
9
9
9
6
9
9
6
9
9
4
3
9
9
9
7
9
9
9
9
9
9
9
9
9
5
8
5
9
8
9
9
3
5
8
9
6
9
9
7
9
9
9
6
6
6
9
6
9
8
9
9
9
9
8
9
9
7
9
9
9
9
9
4
9
9
9
8
9
9
9
9
6
9
9
9
9
8
4
9
5
9
9
9
6
9
9
9
5
9
7
9
7
9
9
9
9
6
5
9
6
3
9
9
9
7
7
9
5
9
7
9
9
4
8
7
9
6
6
7
6
9
5
9
9
5
6
9
9
8
3
9
7
9
9
7
9
8
6
7
9
9
9
9
7
3
9
9
9
9
4
9
9
6
9
7
8
9
8
6
6
8
2
9
8
4
9
9
2
9
5
6
8
6
9
9
7
9
9
8
9
9
9
8
7
7
7
9
6
9
7
9
7
9
9
9
6
9
3
9
6
9
9
5
9
8
8
9
5
6
5
9
9
9
9
7
9
9
6
9
9
9
7
6
3
6
9
4
5
7
7
9
5
9
9
8
6
7
9
9
9
9
9
6
3
9
9
6
7
6
9
9
9
9
8
9
9
9
9
6
9
9
8
6
6
8
9
9
9
9
9
6
9
9
9
5
8
9
5
9
9
8
5
9
9
8
9
7
5
5
9
5
9
9
9
8
9
9
9
9
9
8
9
9
8
9
9
7
9
8
9
9
9
4
9
9
4
2
6
9
9
9
9
9
5
9
7
9
9
7
9
9
9
6
6
9
4
9
9
7
9
8
9
9
8
8
7
9
9
9
9
9
4
9
3
6
9
4
9
5
9
9
6
5
8
9
9
9
4
4
9
6
9
9
4
6
9
9
9
9
9
9
7
8
5
9
9
9
9
8
8
6
9
4
6
9
7
8
7
9
6
9
9
9
9
9
8
6
9
9
3
9
9
4
9
9
6
8
9
9
9
9
9
7
9
9
9
9
9
9
9
5
6
9
7
7
9
5
9
5
9
9
5
9
6
9
9
9
6
9
6
6
9
8
3
9
4
8
4
6
9
3
9
8
8
6
9
7
9
7
4
9
9
6
9
9
9
9
3
5
9
9
9
9
7
9
9
9
2
9
9
9
9
9
9
6
8
9
7
9
9
9
9
6
9
9
9
4
9
9
6
9
9
9
9
6
7
9
8
6
9
9
8
9
9
9
9
6
8
9
9
6
9
9
9
2
9
9
6
5
8
9
9
7
4
9
9
9
9
7
9
9
9
9
9
9
9
9
5
9
9
3
5
9
7
5
7
6
9
4
4
9
8
4
9
9
9
3
9
5
5
9
9
8
4
3
9
9
9
9
9
5
4
9
9
9
9
9
9
9
5
7
7
8
9
9
9
9
9
3
9
9
9
7
9
7
8
4
7
5
7
9
9
6
6
9
9
6
8
9
6
6
9
9
9
4
5
7
9
9
7
9
9
9
9
9
9
9
9
9
8
9
5
9
7
7
9
5
7
5
9
9
9
3
9
8
9
6
9
9
9
9
9
9
9
8
9
9
7
9
9
7
9
9
4
6
5
5
4
9
9
9
9
9
9
9
9
9
9
6
9
9
9
9
9
9
9
7
5
9
7
7
9
9
9
9
9
5
9
9
8
9
7
8
3
6
9
6
9
9
6
9
9
9
8
9
3
7
8
5
9
9
9
9
9
9
3
5
9
5
8
9
9
6
9
8
9
4
9
9
5
9
9
9
9
9
7
8
9
9
9
9
7
9
9
9
7
9
9
9
9
4
9
9
9
9
9
9
3
3
9
7
6
6
7
9
9
6
9
6
9
9
3
9
7
9
6
9
7
6
4
9
8
9
9
8
9
9
9
9
9
9
8
9
9
4
5
9
5
5
9
9
7
9
9
8
9
4
9
9
5
6
8
5
9
7
9
9
4
5
9
9
6
6
8
6
5
6
6
9
7
4
9
9
9
9
8
9
7
6
6
9
8
9
9
9
9
9
9
9
9
8
9
9
9
4
9
8
9
9
9
8
9
4
9
9
7
9
4
8
8
9
9
9
7
9
9
8
7
8
9
9
9
9
8
5
9
8
9
9
7
7
9
6
8
9
5
9
9
9
8
9
7
9
9
9
9
5
9
8
9
3
8
9
6
9
8
8
7
9
9
5
7
5
9
9
7
9
8
9
9
7
9
9
9
9
9
9
8
9
7
5
5
9
9
6
9
9
9
9
9
9
4
9
8
7
7
9
7
9
6
9
9
9
5
7
9
9
8
9
3
9
9
7
4
9
8
7
9
6
9
9
8
9
6
9
9
5
9
9
8
9
7
9
5
6
6
7
9
9
9
9
9
9
9
5
9
9
6
9
6
6
6
9
9
9
5
6
9
7
4
6
7
7
6
9
9
8
5
7
5
9
8
9
9
3
8
8
8
9
9
6
9
9
9
9
7
9
9
9
5
9
8
9
9
9
9
5
9
9
9
9
9
9
9
9
3
9
9
9
6
9
7
3
5
9
5
9
8
7
6
8
9
9
5
5
7
6
9
8
7
6
9
9
9
5
9
9
9
7
9
7
5
9
6
9
9
9
9
9
9
9
4
9
9
6
8
8
9
9
7
8
9
8
4
7
9
9
9
9
9
9
9
6
9
9
9
9
9
9
7
9
9
7
9
9
9
5
8
7
3
9
6
9
9
9
9
7
6
9
8
9
9
9
9
9
9
5
7
9
9
6
9
9
9
9
5
6
9
6
9
9
9
9
9
9
9
9
6
9
9
5
8
5
6
9
5
9
9
9
6
7
9
5
9
9
9
6
6
9
9
9
8
7
9
9
9
9
9
9
9
5
6
8
8
7
5
9
9
9
9
9
6
9
8
5
7
3
7
9
8
4
9
4
9
9
8
9
8
4
5
9
7
6
8
9
6
7
8
6
4
9
9
7
6
8
8
6
9
6
7
9
4
7
7
9
9
8
9
6
9
9
9
9
6
9
9
7
7
7
9
9
9
9
5
9
9
6
6
9
8
6
4
9
7
6
9
9
9
9
8
8
6
9
9
9
9
7
9
4
9
1
9
9
9
5
8
5
8
6
3
5
7
9
9
9
9
8
9
5
9
9
8
8
2
9
9
9
8
6
9
7
6
9
7
3
9
3
9
9
9
9
4
8
8
6
9
9
9
9
6
8
9
7
9
7
9
9
9
6
8
6
5
9
6
9
7
9
7
7
9
9
9
9
6
6
9
9
6
9
9
3
9
9
7
9
9
3
8
9
9
8
8
9
6
4
9
7
7
8
9
9
4
4
9
6
6
8
9
8
9
9
9
2
9
3
6
3
7
9
9
9
8
9
8
9
9
8
3
9
9
9
9
9
2
9
5
9
6
9
3
4
9
7
9
9
9
9
9
9
4
5
5
9
6
8
8
9
8
9
9
9
8
7
9
9
6
9
3
7
5
9
9
8
9
9
9
9
7
7
7
8
8
9
8
7
7
5
7
7
9
9
7
8
9
5
6
9
5
9
4
9
9
6
7
9
9
3
6
9
5
9
9
5
4
9
5
9
9
9
4
5
7
6
9
9
7
4
9
9
9
9
9
7
1
9
9
9
4
9
9
9
6
9
3
6
9
9
9
9
9
8
7
9
5
9
5
6
9
9
5
9
9
9
9
9
9
9
6
9
7
9
8
7
9
9
9
9
9
9
7
8
8
7
9
9
9
7
7
9
9
9
9
7
6
5
7
7
5
9
7
8
6
6
9
9
9
8
9
9
9
9
4
5
9
9
9
6
9
8
9
7
9
8
9
8
7
9
9
5
5
9
9
9
7
9
8
9
6
3
7
9
9
3
9
9
7
8
9
9
9
9
9
9
7
9
4
9
6
9
9
9
9
8
5
6
9
9
9
8
9
9
9
8
9
7
9
9
6
9
9
9
9
9
6
8
6
5
9
9
9
9
9
9
5
9
6
9
6
7
9
5
9
9
6
9
9
9
9
9
9
9
9
8
9
9
6
9
9
9
9
9
9
8
6
9
7
7
9
9
2
3
3
3
7
9
6
8
9
6
9
9
9
9
6
9
8
9
9
9
9
3
5
8
9
9
9
9
9
9
9
5
9
9
9
7
9
8
9
8
7
9
9
8
6
9
9
9
9
7
6
9
9
7
9
9
7
9
7
8
3
9
9
7
7
9
6
9
6
9
8
9
9
9
7
9
4
9
9
9
6
9
7
9
5
9
9
8
9
5
9
9
9
9
9
9
9
5
3
9
7
9
4
9
9
9
8
8
1
6
9
9
3
3
7
4
8
6
7
6
9
8
9
9
9
9
9
9
7
6
9
8
9
7
9
9
9
9
9
7
8
9
9
9
5
5
9
8
9
9
9
6
3
7
9
5
9
7
9
7
9
9
7
9
8
9
9
8
9
6
7
7
9
9
6
9
9
9
6
5
9
3
9
4
6
4
9
5
9
5
9
9
8
9
9
5
9
9
4
9
6
6
6
9
9
4
6
5
5
8
9
9
8
9
7
9
7
5
9
9
4
9
4
9
9
5
8
9
7
9
5
9
9
9
6
6
9
5
7
9
6
7
9
3
4
4
9
8
6
7
9
9
8
9
3
9
9
7
8
9
7
7
7
9
6
3
9
6
9
9
9
9
9
9
9
6
9
9
9
9
6
9
8
8
9
7
9
8
8
9
6
9
4
9
6
7
5
9
9
9
9
9
3
8
9
9
9
9
9
7
4
9
9
9
9
4
7
9
7
4
6
8
9
9
8
6
9
8
9
9
9
9
9
9
9
9
9
7
9
9
9
5
9
9
9
8
7
9
9
6
9
7
5
9
9
7
9
7
4
7
9
9
8
9
9
9
8
9
9
9
4
9
9
9
7
6
7
9
6
6
9
9
9
8
9
2
9
6
9
4
9
6
6
7
9
8
6
9
9
7
5
9
8
7
7
4
6
9
7
7
9
3
8
9
4
9
8
9
8
9
8
9
9
7
9
9
5
9
6
5
9
9
9
8
9
6
6
9
9
7
9
9
9
9
5
7
9
8
5
8
7
6
9
9
5
9
5
9
9
6
7
9
9
4
9
9
8
5
9
9
8
7
4
9
9
6
9
9
7
9
9
3
9
9
9
9
9
5
9
6
9
6
5
6
6
7
9
9
9
9
2
9
7
8
9
2
8
9
9
7
7
9
9
9
1
9
9
7
9
9
9
8
6
9
9
3
9
9
9
9
9
8
8
3
9
9
7
5
9
9
9
9
8
9
7
6
9
9
9
9
9
6
5
8
9
9
9
5
9
6
9
9
9
9
9
9
9
6
7
9
9
9
9
9
9
9
7
9
5
9
9
7
9
9
9
8
9
9
9
9
9
9
9
6
9
6
9
9
9
9
8
5
9
8
9
9
9
9
7
9
9
9
9
9
7
4
9
9
9
9
9
9
9
8
9
9
9
5
7
9
7
9
9
9
9
5
8
7
9
7
5
5
4
9
7
9
9
9
9
7
8
9
9
9
6
5
9
6
7
7
9
9
9
8
9
9
9
8
8
9
9
9
8
5
9
9
9
9
9
4
6
5
9
7
7
9
4
7
5
8
2
6
8
5
9
6
9
9
9
8
9
2
8
9
9
1
9
9
4
8
3
7
4
9
7
6
9
9
9
9
7
3
3
6
8
6
5
7
9
9
9
7
6
9
4
9
9
9
9
9
9
9
9
9
9
9
7
2
9
5
9
9
9
9
9
9
7
9
9
9
9
9
9
6
9
9
9
6
9
6
9
7
5
9
9
6
4
9
9
6
4
9
5
6
9
9
4
7
9
9
9
9
6
6
9
9
9
9
9
9
9
7
8
5
6
9
8
9
9
4
9
9
7
4
9
9
5
9
7
9
9
5
6
8
6
6
6
6
9
9
8
9
9
9
9
7
6
9
9
5
9
8
9
3
4
9
9
9
7
6
8
6
9
8
7
9
7
9
9
5
8
9
8
8
5
7
7
9
9
7
8
9
9
9
9
4
5
9
9
9
9
9
9
3
8
8
9
9
9
6
9
3
6
6
9
9
9
6
3
9
4
9
9
6
8
9
9
3
9
5
9
9
6
5
9
9
6
9
8
9
9
6
9
3
9
9
7
6
9
9
9
9
9
9
8
9
7
7
3
5
7
9
9
3
9
9
9
5
6
9
9
9
9
9
7
9
9
9
9
4
9
5
9
7
9
3
9
6
9
9
8
9
7
2
9
8
9
8
6
7
7
6
6
9
9
9
7
9
5
8
9
7
9
9
3
8
9
8
8
9
6
7
9
2
8
9
7
9
9
9
6
6
9
7
9
9
5
9
9
7
4
5
7
9
7
4
8
7
8
7
9
5
3
9
9
4
4
9
9
9
7
9
9
4
4
9
9
9
9
6
9
6
9
9
9
9
7
9
9
9
9
7
5
9
4
9
7
6
9
8
9
9
8
8
9
9
9
9
9
7
9
9
6
6
7
8
9
6
9
9
9
9
9
5
4
7
9
6
6
5
9
5
8
3
6
4
9
9
6
4
4
9
9
9
9
9
8
9
7
6
7
9
5
9
9
5
8
6
8
6
8
9
9
7
9
9
9
9
9
9
8
9
9
9
3
9
6
9
9
9
6
9
5
9
9
9
7
9
9
8
9
9
9
5
9
9
8
9
6
9
9
5
9
9
9
9
8
9
8
6
4
5
6
5
5
8
9
9
7
9
9
9
6
9
7
8
9
9
9
6
8
9
8
4
9
9
9
8
3
5
6
9
9
9
9
9
6
9
6
3
8
4
6
9
9
8
6
9
8
9
8
5
9
8
9
9
9
8
9
8
9
3
9
9
9
9
9
9
8
8
9
9
5
9
9
9
9
8
9
9
9
6
5
4
4
9
7
7
5
8
9
7
8
7
7
9
9
9
9
9
7
9
6
6
9
7
9
7
9
6
9
5
6
3
5
8
9
6
5
6
3
6
6
6
9
9
9
7
9
5
6
9
6
9
9
9
4
9
9
9
9
7
9
9
9
9
9
9
9
9
4
9
8
9
6
7
9
9
9
9
7
4
8
6
8
9
9
5
8
4
9
9
9
8
6
9
5
9
5
6
8
9
9
9
9
5
9
8
4
8
6
5
3
4
9
5
9
9
9
9
6
7
5
9
4
9
9
7
9
7
9
9
3
3
8
9
6
9
9
9
9
5
6
9
6
6
9
5
9
8
7
6
4
7
9
3
6
4
5
3
5
8
3
8
9
7
8
9
6
5
9
9
9
9
9
6
9
9
6
9
9
6
8
9
9
9
1
7
6
7
7
5
9
9
8
3
9
9
6
8
9
9
9
6
4
9
5
6
7
8
9
9
7
8
9
9
9
9
9
9
9
4
7
9
5
2
9
9
9
9
9
9
8
9
9
8
7
9
7
9
8
9
9
9
8
8
3
9
9
9
9
8
9
7
9
9
7
9
9
9
9
7
4
8
9
9
5
9
9
6
7
6
5
9
7
9
8
8
4
8
9
9
9
8
9
5
9
9
9
9
6
5
9
6
5
9
7
8
5
8
4
9
4
5
9
8
9
7
5
6
5
6
6
8
5
9
9
4
9
9
9
9
4
3
9
9
9
6
9
9
9
9
6
6
9
9
8
9
3
9
9
9
9
9
6
9
4
7
9
3
5
9
9
9
9
5
3
4
9
7
5
8
9
9
9
8
9
3
9
9
4
8
9
7
9
6
9
9
9
9
5
9
8
9
4
7
6
8
9
4
9
9
8
5
9
7
6
6
9
7
6
9
9
8
7
6
5
9
8
7
9
7
9
3
9
7
9
5
9
5
4
8
6
9
8
9
9
6
9
9
9
9
4
9
5
9
7
9
4
8
9
6
9
9
8
9
9
6
9
9
9
7
7
8
6
5
9
9
9
9
9
9
5
4
8
9
8
9
9
9
9
9
9
9
9
6
9
6
9
4
9
9
9
7
5
9
9
6
9
9
6
6
9
8
9
9
7
9
3
3
9
7
8
7
9
8
6
9
8
9
9
9
6
9
8
5
7
8
9
7
5
9
9
9
6
8
5
9
5
8
8
7
8
9
9
7
9
4
9
9
9
9
9
6
8
9
8
9
5
3
8
9
9
7
9
7
9
9
7
9
7
6
9
9
9
9
9
6
9
8
4
9
7
9
6
9
9
9
9
6
9
4
9
7
9
9
8
4
6
9
5
6
9
9
9
9
6
9
4
4
9
9
8
6
8
4
9
8
9
9
8
8
9
7
9
9
3
4
9
8
3
9
8
9
4
9
9
9
9
6
5
6
6
7
3
9
7
9
4
6
5
8
8
9
9
9
8
9
6
9
9
6
9
8
6
8
9
9
9
9
9
9
7
9
9
6
9
9
5
8
7
9
9
9
6
9
5
9
9
9
9
5
9
9
9
9
8
2
9
9
5
9
9
3
9
9
7
9
9
9
7
9
9
9
9
6
3
9
9
7
9
9
9
9
5
9
8
4
8
4
8
9
9
3
9
5
9
9
9
9
9
9
9
9
8
9
6
5
6
5
4
4
9
9
9
9
9
7
9
7
3
9
7
9
5
5
9
9
1
9
9
9
9
7
4
9
9
4
3
9
9
9
9
7
5
9
6
7
7
7
9
9
8
9
7
7
5
5
9
9
5
9
7
9
5
9
4
7
9
9
7
5
9
9
9
9
6
5
9
9
5
5
4
9
4
6
9
9
9
8
9
9
7
9
9
6
9
9
7
9
9
9
9
9
9
9
9
9
9
9
9
9
9
9
9
7
9
9
7
9
9
4
7
8
9
8
6
9
9
9
6
6
7
9
9
8
9
9
8
9
5
4
7
9
7
7
6
9
9
4
8
9
9
9
7
9
9
9
9
8
6
9
9
8
5
6
9
9
9
9
9
5
6
8
7
9
3
9
9
7
9
4
5
7
8
4
8
9
7
5
9
1
9
7
9
8
8
9
9
4
8
9
9
4
6
8
7
6
5
9
9
9
9
9
7
6
7
5
4
6
9
9
9
9
9
8
5
8
9
7
9
6
5
9
9
8
6
8
8
9
9
9
4
8
9
8
5
9
8
6
9
4
7
8
9
6
9
8
9
7
7
9
9
9
5
6
9
9
9
9
7
8
7
6
6
6
9
9
9
9
7
9
9
5
9
9
9
9
8
9
7
9
9
9
4
9
9
9
9
9
9
6
8
9
9
9
9
6
9
9
6
9
9
8
6
9
9
9
9
8
9
9
9
9
9
6
8
9
8
9
7
8
6
9
7
9
8
9
9
6
8
9
7
9
9
5
5
4
4
9
4
6
8
9
9
9
9
6
7
6
9
4
7
9
9
9
5
5
9
9
4
9
9
5
4
5
8
9
7
8
6
8
9
9
4
8
9
9
9
6
9
9
4
9
8
9
8
6
9
9
7
4
7
7
9
9
9
8
6
9
8
9
9
9
7
9
9
9
9
9
9
7
9
9
7
9
7
9
8
6
5
8
5
8
6
3
9
8
9
9
9
9
9
9
9
8
6
5
5
7
7
9
6
6
9
9
9
9
7
9
6
9
8
9
9
9
9
9
9
9
5
4
9
7
4
9
8
9
9
6
8
9
9
5
9
9
9
9
9
9
8
7
9
9
9
9
8
9
8
7
9
5
8
9
8
9
7
6
9
9
9
9
6
9
9
8
9
9
8
9
5
9
8
5
9
9
7
9
9
9
9
9
8
2
9
9
9
4
3
9
9
9
9
9
9
9
8
5
9
9
9
9
9
9
9
9
7
5
8
9
9
9
9
9
9
9
8
9
6
8
7
9
9
9
5
6
4
9
9
9
9
9
9
6
9
6
7
9
9
9
5
8
3
5
9
9
8
6
9
7
7
5
8
8
9
9
5
9
9
9
6
9
9
9
9
5
9
9
9
9
9
8
5
9
9
7
9
9
9
9
9
9
8
9
9
9
8
5
9
9
9
6
6
9
8
9
9
4
9
9
9
9
9
5
8
7
9
9
9
8
9
9
9
9
9
6
9
9
9
8
6
9
9
7
9
9
8
9
9
8
4
9
7
9
7
9
8
9
9
9
5
9
5
9
9
9
9
9
9
9
9
5
9
9
4
9
9
6
7
6
7
9
5
4
8
8
9
9
6
6
9
9
5
6
5
7
8
4
8
9
9
9
9
9
9
5
9
8
6
4
9
9
9
9
9
8
9
9
7
9
5
4
5
9
9
5
9
9
6
8
9
7
6
9
9
8
9
9
5
9
6
9
9
9
8
9
7
9
9
8
8
9
8
9
9
8
7
9
9
9
9
9
7
4
9
6
9
9
7
9
6
9
9
9
9
9
6
9
9
9
6
5
5
7
9
5
5
6
9
7
9
4
4
9
7
5
8
9
9
9
9
4
9
9
9
9
8
6
5
9
9
3
9
6
5
6
9
8
6
5
6
9
9
7
4
9
5
9
9
9
5
8
9
7
9
9
9
8
9
9
6
9
6
9
9
9
7
7
6
7
5
9
7
9
9
9
9
9
8
5
9
3
4
9
6
8
8
9
9
9
9
9
9
9
6
9
9
9
5
8
9
9
3
8
7
9
9
6
9
9
9
9
9
9
4
9
9
3
9
8
9
5
7
9
9
8
9
9
9
9
9
9
9
4
6
7
8
9
8
5
9
9
8
8
3
9
6
9
7
9
9
8
9
2
6
5
6
8
4
9
8
9
5
9
9
9
9
9
8
3
5
8
9
8
6
6
9
7
7
9
5
7
9
9
6
9
9
7
9
9
9
9
9
4
9
9
5
8
9
9
8
8
5
8
7
9
9
9
9
9
9
9
9
5
8
7
9
9
8
9
9
7
9
9
9
7
3
9
9
9
9
9
9
9
9
9
9
9
9
9
8
9
9
5
9
9
3
9
7
6
9
6
9
9
8
5
9
9
6
6
3
8
7
8
9
9
9
9
9
8
6
9
9
9
9
9
9
8
4
9
9
9
9
8
8
9
9
9
9
9
6
9
9
7
6
9
9
4
7
9
6
9
9
4
9
9
8
9
9
9
9
9
9
9
9
9
9
9
6
9
9
9
9
9
7
9
5
9
9
9
9
9
9
6
9
9
7
9
7
5
8
5
9
9
9
5
9
9
6
9
9
9
8
4
9
8
9
6
8
4
9
9
9
9
9
4
9
8
7
9
9
9
4
5
7
9
7
6
6
4
8
9
8
4
7
9
7
4
8
9
7
6
9
9
9
8
7
6
9
8
9
7
5
9
9
6
9
9
9
5
7
6
9
9
9
7
9
8
9
9
9
9
9
8
5
8
8
9
9
6
5
9
7
9
9
9
9
9
8
9
7
6
9
9
5
9
8
8
9
9
9
9
9
9
9
7
5
9
6
9
9
9
5
7
8
4
5
9
9
9
9
7
8
9
5
9
9
9
9
6
9
9
4
9
9
7
9
9
9
9
7
7
9
6
7
8
9
9
7
5
7
9
6
9
9
9
9
8
4
9
6
5
8
6
9
9
9
9
5
8
8
9
9
2
4
6
9
9
9
9
9
7
9
9
9
9
9
9
9
4
4
9
6
9
7
8
9
3
9
9
9
9
9
9
8
8
6
4
9
9
9
9
7
7
9
9
7
7
9
9
3
9
9
9
9
5
9
9
8
9
8
9
4
9
5
7
4
9
9
9
9
9
6
8
9
8
6
9
9
6
9
6
9
9
9
9
7
8
9
9
5
5
5
9
6
9
6
9
9
9
9
8
8
9
8
9
9
7
9
9
9
9
9
5
9
9
9
8
6
9
7
9
6
5
9
9
9
9
9
6
9
9
5
9
9
5
6
9
8
9
5
9
7
9
5
5
9
9
9
4
9
9
9
4
9
9
9
9
9
8
8
9
4
9
8
9
8
9
9
6
9
9
9
9
9
9
9
7
9
9
9
7
9
4
3
7
9
9
8
6
9
6
9
9
7
7
9
9
9
8
9
8
6
9
9
9
3
9
9
9
9
5
9
8
9
9
9
7
6
9
6
9
9
5
9
8
8
9
9
9
4
9
9
4
9
3
9
6
8
9
9
5
9
9
9
8
7
5
9
7
9
6
9
8
7
9
9
9
9
3
9
9
6
9
9
3
4
9
9
7
7
9
9
4
9
4
7
9
6
9
9
9
9
9
9
6
9
9
9
9
9
9
9
9
9
7
4
5
5
6
5
6
7
6
9
7
9
9
8
9
9
6
9
4
9
9
9
9
9
7
7
9
9
4
9
9
9
9
9
9
9
9
6
9
8
7
9
9
8
9
9
9
7
5
9
5
9
9
9
7
9
9
9
6
5
9
7
3
9
9
3
9
9
5
7
9
6
9
8
7
9
9
9
9
3
5
9
5
5
8
3
9
7
9
7
8
6
2
9
9
9
9
2
8
8
9
8
8
6
9
6
4
3
8
7
9
7
9
9
5
9
9
9
9
8
3
7
9
9
7
9
7
6
9
9
9
9
9
9
4
9
9
9
9
9
9
9
7
9
8
9
9
9
9
9
9
9
9
8
8
7
9
5
8
9
9
8
8
8
6
6
9
9
9
9
9
9
9
9
9
9
9
9
6
9
8
6
9
9
9
8
7
5
9
9
9
9
4
9
6
9
4
9
5
6
9
9
9
6
6
9
7
9
9
9
9
9
6
9
5
9
9
9
9
9
9
9
1
7
8
9
9
9
8
9
9
4
9
9
9
9
8
9
9
4
9
9
9
9
7
6
9
9
9
9
9
8
6
9
5
6
7
9
9
7
7
9
9
9
4
9
8
9
5
7
5
9
9
6
7
9
9
9
1
7
9
9
9
9
9
8
9
9
9
8
9
9
9
9
7
9
5
9
8
9
9
9
9
7
6
6
9
9
6
9
8
9
8
9
9
6
5
9
6
9
5
6
9
9
6
8
9
5
9
9
9
9
9
9
9
9
9
9
9
6
6
9
4
6
7
5
6
9
7
9
8
9
9
7
9
9
8
8
4
9
9
7
9
7
9
9
9
5
9
8
9
4
8
7
9
6
9
9
2
9
5
9
9
8
9
6
8
9
9
9
9
9
5
9
9
9
6
9
6
9
9
9
9
9
4
8
8
9
9
9
4
9
7
9
3
8
8
8
8
4
9
9
7
8
6
9
9
9
9
3
9
7
9
8
4
9
5
9
7
5
7
9
9
9
6
9
9
9
4
9
9
9
9
9
8
4
5
6
8
9
9
4
9
9
9
7
8
9
9
9
3
9
3
9
9
7
7
9
9
8
6
9
4
9
9
9
9
9
5
9
9
9
5
8
5
9
9
5
9
9
9
9
9
7
9
9
9
9
9
9
5
9
9
9
9
9
9
6
5
9
6
7
9
9
9
9
8
8
9
5
9
9
9
9
9
9
8
9
9
9
9
9
9
9
3
8
4
6
9
5
5
5
9
9
8
6
8
6
7
9
9
9
9
8
8
8
9
9
9
9
9
8
9
9
9
9
9
9
9
9
9
7
7
7
5
7
6
9
9
6
9
8
9
3
5
9
8
8
6
9
9
9
9
6
9
9
8
3
3
7
5
9
9
6
9
9
9
7
4
9
9
9
9
9
9
4
9
9
9
9
6
9
9
9
6
9
9
8
9
8
6
6
9
9
9
9
3
9
9
9
9
5
9
9
5
5
5
9
4
4
5
9
9
6
5
9
9
7
9
3
9
8
5
9
9
6
9
5
9
9
6
9
9
9
9
4
8
9
9
8
9
6
9
9
9
5
4
9
9
9
8
9
9
9
9
7
8
9
6
5
3
5
9
9
9
9
6
9
9
8
9
5
9
9
9
8
9
6
8
7
8
6
8
9
9
9
9
9
9
9
9
8
8
9
5
5
7
3
7
9
9
6
9
5
4
9
9
9
9
8
9
9
9
9
9
7
5
4
9
2
9
9
4
9
4
9
7
7
9
9
9
9
9
9
9
9
9
9
7
9
9
9
5
7
9
6
9
9
9
9
5
8
9
9
9
9
9
9
3
5
8
4
9
4
9
9
9
6
9
8
9
5
9
9
4
9
9
9
9
9
9
6
7
5
9
9
9
9
9
9
9
9
9
7
7
9
9
6
8
9
8
9
9
8
8
2
7
5
9
9
9
6
6
9
9
9
9
8
9
9
8
8
6
8
7
9
7
9
9
9
5
9
9
9
5
9
9
4
9
7
9
6
9
9
9
6
6
9
6
6
9
9
8
6
6
9
9
9
6
9
9
4
9
7
7
7
6
9
9
9
9
2
9
9
6
6
9
4
9
9
7
9
9
9
9
9
7
9
9
4
9
9
5
9
8
9
9
9
5
8
5
9
8
9
9
9
9
6
5
8
9
6
7
8
9
8
9
9
9
8
7
6
9
9
9
5
9
9
6
8
8
9
9
7
9
9
8
9
8
9
9
8
9
9
9
7
5
6
9
9
7
7
6
9
9
7
8
9
9
9
9
9
9
9
9
9
9
9
9
9
4
9
9
9
9
7
8
5
9
9
8
9
9
5
9
6
9
5
9
5
5
9
6
7
9
9
9
9
9
9
6
9
9
9
6
9
6
9
8
9
8
6
9
9
9
9
9
9
3
9
6
7
6
9
6
9
9
9
9
9
9
8
9
9
6
9
9
9
9
6
9
6
9
6
9
9
9
9
9
9
6
9
9
9
9
9
9
6
9
3
6
9
7
7
3
6
6
5
5
9
9
9
9
5
9
7
9
9
9
7
4
9
9
3
5
9
9
9
9
9
9
9
8
9
9
9
9
9
9
9
9
6
8
9
8
9
4
4
5
9
6
9
9
7
5
7
9
9
6
9
9
9
4
9
8
9
9
9
9
5
9
9
9
9
4
9
9
7
8
9
9
9
9
9
9
7
9
9
9
9
7
9
6
9
9
5
6
6
9
9
7
9
3
9
7
4
9
9
9
9
6
9
9
8
4
9
9
9
8
9
9
9
7
9
9
5
6
9
5
9
4
9
9
2
9
9
8
9
9
8
8
5
9
8
5
9
9
9
8
9
6
9
6
9
5
7
9
9
8
9
9
9
9
6
9
9
9
5
9
7
7
9
8
6
7
6
6
5
9
3
9
7
9
9
7
3
7
9
9
9
9
9
6
8
9
9
9
9
5
3
9
9
9
4
7
5
9
9
8
9
9
9
9
8
8
5
7
5
7
9
3
9
9
9
7
4
9
9
6
9
9
9
5
9
8
9
8
9
9
5
9
7
9
8
8
9
9
9
8
9
9
7
5
9
7
5
7
6
8
9
9
6
9
8
9
7
5
6
7
9
9
9
7
9
9
9
7
9
9
9
9
9
9
9
7
2
7
9
9
9
9
6
9
4
7
8
4
8
7
7
9
9
4
5
9
9
9
9
8
9
8
9
9
9
9
9
9
9
9
8
6
7
9
9
9
9
4
9
9
5
5
4
6
9
5
9
4
8
9
9
9
9
9
6
9
6
9
9
9
9
9
9
6
5
6
9
4
2
8
9
6
9
8
5
9
5
9
4
9
8
9
6
7
6
4
8
4
9
5
6
9
9
9
9
6
9
9
9
7
9
9
9
9
7
8
5
5
9
9
9
5
9
8
9
9
9
6
9
6
9
9
3
9
9
9
9
9
9
9
7
7
9
9
7
9
5
8
9
9
9
9
9
9
9
8
5
9
8
9
9
9
9
7
9
9
9
9
9
7
9
4
3
9
8
4
9
9
9
7
9
9
7
9
9
6
6
6
7
7
6
7
9
7
3
7
9
9
9
4
6
9
9
9
8
9
9
9
9
9
9
9
9
9
9
6
5
9
9
9
9
8
9
6
9
9
8
2
6
4
9
5
6
9
9
9
9
8
9
9
6
6
9
9
9
9
9
9
9
9
5
9
9
9
9
9
9
9
9
9
9
6
9
9
6
9
8
7
9
8
9
9
5
6
9
9
9
6
8
5
9
6
4
9
9
9
4
4
9
9
9
9
9
4
9
9
8
9
9
9
7
9
9
9
9
6
9
9
6
9
6
6
9
9
9
9
9
9
9
8
6
9
8
9
5
9
9
8
9
9
7
9
8
9
7
9
9
9
9
9
6
5
9
9
9
6
7
7
7
4
4
9
9
7
9
5
9
5
4
9
9
8
8
9
7
8
9
9
9
9
9
9
8
7
9
9
9
6
9
8
9
9
9
9
9
9
9
5
9
9
9
9
9
7
9
6
8
6
9
9
9
9
9
9
7
5
7
9
9
9
9
9
6
9
8
8
9
4
5
7
9
9
8
9
9
5
9
9
6
9
6
9
9
9
8
9
9
3
9
9
5
9
6
9
7
6
9
9
6
6
9
8
9
6
9
6
9
8
9
9
6
5
9
7
9
9
7
9
9
9
9
6
7
9
5
4
9
7
9
9
9
5
4
5
8
9
5
4
9
9
9
4
8
9
9
9
9
4
9
9
9
6
5
9
9
7
9
9
9
9
3
9
9
9
9
6
9
9
9
6
4
5
5
6
9
8
9
9
9
7
9
8
9
8
9
8
9
9
8
9
8
9
7
9
9
5
9
9
6
9
9
8
9
7
6
9
9
9
9
6
3
9
9
7
9
9
7
9
9
9
7
5
9
9
7
9
9
9
6
1
9
9
7
9
9
7
9
9
9
9
9
9
5
9
7
8
7
5
9
6
9
8
6
9
8
6
9
9
9
7
3
9
9
8
9
7
9
6
9
8
9
9
8
9
6
9
7
9
9
9
5
9
5
9
7
9
9
6
9
9
9
9
9
9
9
9
9
7
8
8
7
9
9
9
9
9
3
9
7
9
8
8
9
9
9
9
7
7
9
5
9
7
6
4
9
8
9
9
7
9
9
9
9
6
7
9
9
6
9
6
9
4
9
9
8
9
9
4
9
9
9
9
8
7
9
6
9
9
9
9
9
9
9
6
7
9
7
8
9
9
6
8
9
5
4
7
9
9
7
9
9
7
9
7
9
9
5
8
9
9
6
5
9
6
9
5
9
9
9
9
9
9
9
9
9
8
5
8
9
5
9
9
8
5
9
9
5
6
9
9
9
9
9
9
7
7
9
7
9
6
9
9
9
9
9
4
7
6
9
7
9
6
7
6
9
8
9
9
8
9
7
9
5
5
5
9
7
9
9
5
9
4
9
9
9
9
9
9
4
9
9
5
6
9
9
7
9
9
8
8
9
9
9
9
9
8
8
7
4
6
7
3
7
9
9
9
9
9
7
9
8
8
4
9
3
9
9
8
9
8
7
9
9
9
9
4
9
7
9
9
9
7
9
3
9
6
7
6
9
8
6
9
9
9
8
9
6
9
9
9
5
9
9
9
6
9
9
9
2
9
9
9
9
6
9
9
9
9
8
9
9
9
9
9
9
5
9
8
9
8
6
9
2
9
7
9
9
9
9
7
7
9
9
9
9
9
9
9
8
9
9
7
9
9
9
9
7
6
5
7
9
4
9
9
7
5
4
9
9
9
9
9
9
8
9
8
9
9
9
9
9
9
6
4
9
6
9
7
8
9
9
9
8
6
6
9
9
9
9
7
4
9
9
9
9
8
9
8
9
5
9
9
9
9
9
6
9
9
8
9
7
9
9
9
9
9
9
8
9
9
9
4
9
9
9
6
9
4
6
9
9
9
9
9
9
6
9
9
9
6
9
7
7
9
8
9
4
9
8
9
8
9
9
9
9
5
7
9
9
9
8
9
9
8
7
8
9
9
5
9
5
9
4
9
9
9
9
9
8
9
3
9
7
9
9
9
9
4
9
6
9
9
8
9
9
9
9
5
9
9
9
9
3
5
9
9
7
9
8
9
9
9
9
9
4
9
9
9
9
9
7
6
9
8
4
9
5
9
9
7
7
8
9
7
7
7
9
9
9
9
8
9
9
2
9
9
6
9
9
6
4
9
7
9
9
7
9
9
9
9
9
9
8
5
7
9
9
9
9
9
9
9
9
5
9
7
9
9
9
9
9
7
9
9
7
9
8
9
9
4
9
5
9
6
9
9
9
9
9
8
9
9
7
7
8
9
9
8
9
9
9
9
9
9
7
9
9
9
9
9
9
9
9
6
9
6
9
9
7
9
9
4
9
9
9
9
9
6
9
6
7
6
8
5
9
9
9
9
9
9
4
5
2
9
7
4
4
9
9
6
9
9
9
9
9
7
9
2
9
9
6
9
9
9
9
9
9
9
5
8
7
9
9
9
9
9
9
7
9
7
9
9
9
9
9
9
9
6
9
5
5
5
5
9
9
9
6
7
9
9
9
9
9
7
9
7
9
9
6
9
9
7
9
9
9
9
8
9
8
9
5
9
9
9
6
6
9
9
7
8
5
9
8
9
8
7
8
7
9
6
9
8
8
9
6
9
9
9
9
5
9
9
9
9
9
9
4
9
4
9
7
9
9
9
7
3
3
9
9
9
9
9
9
9
9
9
9
4
8
9
7
7
9
9
8
8
9
7
9
9
9
9
7
8
5
9
6
9
9
9
9
6
9
8
7
9
9
8
9
7
9
9
9
9
9
7
9
8
6
9
9
9
9
9
9
9
9
9
7
8
9
9
9
5
7
3
9
9
9
8
9
9
9
8
7
9
9
9
7
5
9
7
9
8
6
9
9
6
9
8
7
9
9
9
6
9
9
9
7
9
9
9
9
5
9
6
9
9
8
8
5
9
6
9
9
9
9
9
4
8
9
5
9
9
9
9
9
9
7
9
7
6
9
6
9
9
8
9
7
9
9
3
9
7
8
8
9
9
9
1
9
8
4
9
3
5
9
5
4
9
9
9
6
6
9
9
9
2
1
8
9
9
9
9
9
9
9
9
9
5
9
9
6
9
9
7
9
6
5
9
5
7
8
3
9
9
9
9
4
9
8
7
9
9
9
9
9
9
9
9
9
7
8
9
9
9
9
8
8
9
8
9
9
9
3
5
9
9
9
9
9
9
9
9
9
9
7
9
9
9
9
8
8
6
9
9
6
9
9
7
9
4
9
9
9
9
9
5
9
7
9
9
8
8
9
7
9
9
8
9
6
9
9
8
9
8
9
9
7
8
9
9
6
9
9
7
7
9
9
9
9
9
9
4
9
7
7
9
7
8
9
9
9
9
7
9
9
9
7
7
6
9
9
9
9
9
9
6
9
8
9
9
9
6
7
8
9
9
9
9
6
9
9
8
9
9
9
9
9
9
9
9
9
9
9
5
9
9
9
9
9
9
9
9
6
6
5
9
9
9
6
8
6
9
5
7
9
9
5
9
9
9
8
9
5
9
7
9
9
9
5
5
9
8
8
8
8
9
9
9
4
1
4
5
5
6
7
9
9
9
9
9
9
9
9
9
5
5
6
8
7
9
9
9
5
8
9
9
9
9
8
9
9
9
9
9
9
9
9
9
7
9
9
9
6
9
8
6
9
9
7
7
9
4
9
9
6
6
3
9
9
7
9
4
9
9
9
6
9
9
9
9
9
9
7
8
6
9
9
9
7
9
9
8
9
9
9
9
9
7
9
8
3
9
5
3
9
9
7
9
9
9
9
7
9
9
9
9
9
5
9
9
9
9
6
9
9
9
9
6
8
9
9
9
4
9
9
7
8
9
9
9
6
9
9
9
5
7
9
8
8
9
9
9
9
9
8
7
9
9
4
7
9
8
6
5
9
9
9
9
9
3
9
9
9
7
9
7
6
9
8
9
9
9
7
9
7
8
8
9
8
9
7
8
9
9
7
9
9
9
9
9
8
6
4
9
9
9
6
5
9
6
9
7
8
9
8
7
6
9
6
9
9
9
9
9
8
6
5
9
9
8
9
9
9
3
9
9
9
9
9
9
6
9
9
9
9
9
9
7
5
9
9
9
9
9
9
8
9
9
8
9
9
9
9
5
9
9
6
9
6
7
9
7
9
9
7
9
7
7
8
9
9
8
9
9
9
5
5
9
9
7
8
8
8
5
9
9
9
9
9
9
9
9
5
5
4
9
4
6
5
9
8
7
9
6
5
7
7
4
9
9
4
9
7
5
9
9
9
9
9
9
9
9
5
9
9
9
8
7
9
9
9
7
9
9
9
9
8
6
9
9
9
9
6
9
9
8
5
9
8
9
7
8
6
9
9
9
9
9
7
9
9
6
9
8
8
9
9
9
9
9
8
9
9
9
5
5
8
9
9
9
7
9
5
9
9
5
9
9
9
9
9
3
9
9
9
9
3
6
7
9
4
5
9
9
4
9
9
9
9
8
9
9
9
9
9
9
9
9
9
6
9
7
4
3
9
9
9
6
9
9
9
6
9
7
6
9
9
9
9
9
5
8
5
9
6
9
5
9
6
8
6
6
4
7
7
9
9
9
2
8
9
9
9
9
9
8
9
9
9
9
8
9
9
7
9
4
9
8
7
9
9
9
9
9
9
8
9
7
9
7
9
5
8
9
6
9
9
9
9
6
9
9
7
9
9
8
8
9
6
6
9
9
9
9
6
6
4
5
9
9
9
7
9
6
3
9
9
4
8
9
9
7
5
9
9
7
4
9
9
9
9
9
9
9
8
9
9
9
9
9
9
9
9
9
7
9
4
9
8
8
6
9
9
6
2
3
6
9
8
6
4
9
9
5
7
9
9
4
9
9
9
9
9
9
8
9
9
7
9
9
8
9
9
9
6
9
1
9
9
9
7
9
9
6
9
9
9
9
9
9
9
7
4
9
8
6
8
7
9
6
9
9
9
9
9
9
8
8
9
9
8
9
8
9
9
7
8
9
9
7
9
9
9
6
6
9
6
9
6
7
9
9
8
9
4
7
9
9
9
8
5
9
9
9
7
9
9
9
9
9
8
9
9
7
6
9
9
9
9
8
9
5
5
9
9
9
9
7
9
7
9
9
9
6
7
7
9
9
9
9
8
7
9
9
9
9
8
9
7
9
9
9
9
8
9
9
9
9
9
9
7
9
9
9
9
9
9
9
9
9
9
9
9
9
9
5
9
9
9
9
9
8
2
8
8
8
2
9
9
9
7
9
9
6
9
9
5
8
9
9
9
9
8
9
9
6
2
9
8
9
8
7
8
9
9
7
9
9
9
9
8
9
5
9
9
9
9
9
8
9
5
9
9
6
9
9
9
9
9
9
5
9
6
9
9
6
9
9
9
9
9
9
9
9
8
9
9
9
9
6
9
9
9
9
9
6
6
7
5
9
5
8
9
9
8
9
9
9
9
8
9
9
9
9
9
4
9
9
9
9
9
9
6
9
9
9
9
9
9
9
7
9
5
9
9
8
8
9
9
9
7
9
4
7
7
5
7
9
6
9
8
9
9
9
9
9
6
9
9
9
9
9
9
9
9
9
9
7
9
8
9
9
9
8
9
9
5
5
5
9
7
9
4
9
9
9
9
8
5
9
6
2
7
9
9
9
3
9
8
8
9
9
9
2
9
9
9
6
6
8
9
9
9
7
7
9
7
9
5
9
5
9
7
6
9
9
6
6
9
9
9
9
9
9
9
9
9
9
7
9
9
8
9
9
2
6
9
8
7
9
9
9
7
9
9
9
7
9
9
9
9
9
9
9
5
9
8
6
9
9
7
9
9
9
9
8
9
8
9
9
7
9
9
9
9
9
9
9
9
9
9
9
9
9
9
6
9
9
6
9
6
6
7
9
9
8
9
8
5
9
3
3
4
9
6
9
9
9
9
9
7
7
7
7
7
9
9
9
7
6
9
9
3
9
9
9
9
8
9
8
9
9
9
9
6
9
9
9
9
8
9
9
9
4
9
1
9
9
8
9
8
8
7
3
8
9
9
9
8
9
6
9
7
9
9
8
9
7
9
9
2
9
9
5
9
7
6
9
7
9
9
8
7
9
9
9
9
5
7
9
9
9
9
9
8
5
9
5
9
9
9
6
7
8
9
9
9
9
9
9
9
7
7
9
6
9
9
9
9
5
8
9
9
8
3
9
6
9
9
9
9
4
9
6
7
9
9
7
9
9
9
8
9
9
7
6
9
9
9
1
9
9
9
9
9
9
6
4
7
9
7
9
7
8
5
9
9
9
9
6
9
9
5
9
9
5
9
7
9
9
9
6
9
9
9
9
9
8
8
9
5
7
9
9
5
7
4
5
3
9
7
9
7
4
3
8
9
9
9
5
9
9
4
9
9
9
9
5
8
2
9
7
9
9
9
5
8
4
9
9
9
9
6
5
6
9
5
7
8
9
5
9
9
9
9
9
9
9
9
5
9
9
9
9
9
9
9
9
8
2
9
8
9
6
9
9
6
4
7
6
7
9
9
9
9
9
7
6
5
9
7
7
9
9
9
9
4
9
4
4
9
9
9
9
9
9
9
9
9
6
9
9
8
8
9
8
9
5
8
9
3
7
9
9
9
9
6
5
6
9
9
7
9
9
9
9
9
9
9
9
9
9
9
8
8
9
9
9
7
5
9
8
6
9
9
8
9
8
9
9
9
9
9
7
9
9
9
9
8
7
9
9
8
9
9
9
5
9
9
6
7
9
9
7
9
9
5
9
6
9
2
9
9
5
9
9
9
9
9
8
7
8
9
4
8
9
6
7
7
9
3
2
9
6
9
9
9
8
4
8
9
9
9
9
7
9
9
9
9
9
9
5
9
9
9
9
7
9
9
9
8
9
9
6
8
5
9
3
2
9
9
9
9
9
9
6
9
9
8
8
8
9
9
9
6
9
7
9
7
8
9
8
9
9
6
9
9
9
9
9
6
9
9
9
9
8
9
9
6
9
7
9
9
9
5
4
9
9
8
9
9
9
9
9
9
9
7
9
2
9
6
9
9
9
7
5
9
9
7
8
9
9
5
6
9
9
9
6
5
7
9
8
9
6
9
6
9
7
9
9
4
8
9
9
9
5
5
2
6
7
9
9
9
9
8
9
9
9
9
9
9
9
5
9
9
9
9
9
9
8
9
4
9
7
8
9
8
5
7
8
7
9
9
9
9
9
9
9
9
9
9
9
9
9
7
9
9
3
9
9
9
7
7
5
9
9
5
8
9
7
3
9
9
9
9
9
9
9
7
8
5
9
9
3
8
5
9
9
9
5
8
5
6
9
8
9
9
9
7
9
9
7
9
9
9
9
9
7
9
9
7
8
9
9
9
9
8
9
9
9
5
9
9
9
9
9
9
8
9
7
6
9
5
6
5
9
9
9
9
8
9
3
8
9
6
6
8
9
9
9
9
5
7
9
9
9
9
9
9
7
2
9
9
9
9
7
9
8
9
9
9
9
8
6
6
9
9
9
6
7
4
7
7
9
9
6
9
7
8
3
9
9
5
7
8
9
6
7
9
9
9
9
9
9
5
9
9
9
9
9
9
9
6
9
9
9
9
7
9
9
6
8
9
5
9
7
3
9
9
9
9
5
9
4
9
9
9
8
7
7
9
5
3
8
9
9
9
9
6
8
9
6
9
9
6
9
9
5
9
9
9
7
4
9
9
9
9
9
8
9
3
9
9
9
7
6
7
9
7
9
9
6
9
9
9
8
6
9
9
9
9
9
9
9
9
9
9
9
9
8
9
9
9
7
3
9
6
7
9
9
7
5
8
9
4
6
9
9
9
9
9
8
9
9
9
4
6
5
6
9
3
5
9
8
7
9
7
7
6
4
9
9
9
9
9
9
9
9
6
9
6
9
6
9
4
8
9
7
9
8
9
6
7
9
9
9
9
8
8
5
7
6
7
7
9
8
9
7
9
6
9
9
9
7
9
7
5
9
9
6
7
8
9
6
6
8
6
9
9
8
5
9
4
9
9
7
4
9
6
4
9
9
4
9
9
9
9
9
9
9
9
6
9
9
9
8
7
9
7
4
8
9
9
5
7
9
9
9
9
8
8
7
9
6
5
9
9
7
9
4
9
8
9
7
9
3
8
6
9
7
9
9
9
9
9
9
9
9
7
9
9
9
9
8
9
7
9
9
9
7
8
9
9
3
5
8
5
6
8
9
9
9
5
9
9
9
5
9
8
9
6
9
9
9
9
9
6
9
9
4
9
8
9
5
4
4
9
8
9
9
9
6
9
9
7
9
9
9
9
7
8
9
9
9
7
9
8
9
7
9
8
7
6
5
7
7
9
8
5
5
9
9
9
8
6
5
9
9
9
9
9
9
7
9
9
9
9
9
9
9
9
6
9
5
6
9
7
6
8
5
8
9
4
6
4
9
7
9
8
9
9
5
9
9
9
9
9
9
9
8
5
7
9
7
9
3
9
9
7
6
9
5
6
9
9
9
9
7
9
9
9
9
9
9
7
8
7
9
9
9
5
9
9
9
9
9
9
9
9
6
9
9
8
7
9
9
8
9
9
9
9
9
9
9
4
9
9
6
9
9
9
9
4
2
7
3
9
8
8
5
9
5
7
7
8
8
6
9
8
9
7
6
9
9
9
9
9
7
9
9
9
9
6
9
5
9
8
7
8
5
9
9
7
8
9
8
6
9
5
9
6
9
9
8
9
7
4
9
8
6
9
9
9
9
9
9
7
9
8
9
9
6
7
9
9
7
8
8
6
7
9
9
8
5
5
9
9
7
6
2
7
6
8
8
9
9
6
9
9
9
5
8
5
6
6
7
9
9
9
9
9
9
7
9
4
7
9
9
8
9
9
9
5
9
9
9
5
9
6
8
9
9
9
9
9
5
9
7
7
5
9
6
9
7
9
9
9
9
9
6
9
6
9
9
8
6
4
9
7
9
5
9
5
9
9
7
9
7
9
9
9
2
9
9
8
4
9
9
9
9
9
9
4
5
9
9
4
9
6
8
9
8
9
9
9
6
7
9
9
9
8
5
9
9
9
8
9
6
5
9
9
9
6
9
4
9
9
9
9
9
8
9
5
8
9
9
9
8
9
9
9
9
6
9
6
9
9
6
6
9
2
6
8
6
9
9
9
9
8
6
9
9
9
6
9
2
9
5
4
9
3
4
9
7
9
9
9
9
9
9
8
9
9
9
9
9
9
9
9
7
9
3
9
6
9
8
9
6
9
9
9
6
9
9
6
7
9
9
8
6
9
9
5
8
6
9
9
7
7
7
9
7
9
5
9
9
7
9
5
9
9
9
9
9
6
7
6
9
3
9
9
9
9
9
9
9
4
9
9
7
4
9
9
9
9
9
9
9
9
9
6
9
9
9
9
9
9
9
9
7
9
9
9
9
9
9
7
9
9
8
9
6
9
7
9
9
9
7
6
6
9
9
6
9
9
9
7
7
9
9
6
9
7
9
9
9
6
9
9
9
9
6
9
9
9
7
9
7
7
9
9
9
9
9
9
4
8
9
9
5
9
5
9
8
9
9
9
9
9
6
8
9
9
8
9
9
7
9
9
9
9
9
6
9
3
3
9
5
9
7
9
9
9
9
9
9
9
9
6
3
9
9
9
9
9
9
6
7
9
6
6
9
9
9
9
9
9
9
8
9
9
9
9
5
6
9
7
9
9
9
9
9
9
7
9
9
9
9
9
9
6
8
9
9
9
9
9
9
9
7
8
9
5
9
9
9
8
8
9
9
9
9
5
9
9
9
9
9
9
9
7
9
9
9
9
7
5
6
4
6
4
9
9
7
9
8
9
9
7
9
6
9
9
9
9
9
9
5
9
5
6
9
7
6
9
4
9
9
9
9
9
6
7
4
6
3
9
3
9
9
8
9
9
9
9
9
9
9
9
7
7
9
7
9
7
9
8
9
9
9
9
8
9
9
8
9
9
9
9
8
9
6
9
9
9
9
8
9
9
9
9
9
4
9
9
9
8
9
7
9
9
9
9
9
6
9
9
7
5
9
7
9
9
9
5
8
9
8
9
9
9
9
9
6
5
9
9
9
5
9
9
3
9
6
7
9
3
9
9
6
7
9
9
6
9
9
9
9
4
9
6
3
9
9
9
9
6
9
9
9
9
9
6
9
9
9
9
9
9
9
7
9
5
9
5
9
6
9
9
9
9
9
6
9
9
9
7
9
6
8
7
9
7
9
5
2
3
6
9
9
3
5
5
9
9
9
9
2
9
7
9
5
9
5
6
4
6
9
9
9
9
7
9
8
7
9
8
9
8
5
9
6
9
9
9
9
9
7
9
9
9
9
6
9
5
9
9
9
9
9
9
9
9
8
7
9
6
9
5
9
9
7
8
6
9
7
7
5
9
9
9
4
7
9
9
9
7
8
5
9
9
9
9
7
9
3
8
9
9
9
8
4
9
9
9
9
7
5
8
9
9
9
9
6
9
9
9
5
8
5
7
6
9
8
9
9
5
9
9
2
9
9
4
9
9
8
9
9
8
9
9
3
9
7
9
9
6
9
9
6
9
9
9
9
9
9
4
9
4
2
9
9
9
6
5
9
9
7
5
9
9
5
4
8
9
7
9
4
9
9
9
7
9
9
9
2
9
8
9
9
9
9
9
3
9
9
9
8
9
9
5
9
9
9
9
9
7
5
9
9
6
9
7
9
9
4
6
7
9
4
8
9
9
9
9
4
9
9
9
9
9
9
9
9
9
9
9
9
9
6
7
9
6
9
9
9
9
9
9
6
7
6
9
9
9
9
9
9
9
6
9
8
5
9
9
9
9
6
9
9
6
7
9
9
9
8
9
5
8
9
9
8
9
9
4
8
5
6
7
9
9
9
9
9
9
7
5
9
9
9
9
9
9
9
9
6
8
9
9
9
8
8
9
9
9
9
9
9
9
4
9
9
9
9
9
9
9
8
9
9
9
9
9
9
9
7
7
9
6
9
9
6
9
9
7
9
9
9
9
9
9
4
8
8
9
9
5
9
9
6
4
9
7
9
5
7
9
9
9
9
9
9
8
9
9
9
9
7
7
9
6
9
9
9
9
9
9
9
7
9
9
9
9
3
8
9
9
9
9
9
9
9
9
9
7
8
9
9
7
9
6
9
9
8
8
9
9
4
3
9
9
9
9
9
5
9
5
9
9
9
9
7
9
6
6
9
6
7
9
9
9
7
7
9
9
9
9
5
4
9
9
9
9
8
9
9
9
9
9
8
8
8
9
3
8
9
9
8
4
9
4
8
9
9
9
6
8
9
9
9
9
8
9
8
9
3
7
9
8
6
9
9
9
5
9
9
9
9
9
4
9
9
9
7
9
7
8
7
7
5
8
4
6
2
9
6
8
6
9
7
6
7
9
8
7
9
9
9
9
9
9
9
9
9
9
9
9
9
8
9
9
9
9
9
9
9
9
9
9
9
9
9
5
4
9
8
9
7
9
9
5
3
7
9
9
9
5
8
7
9
9
9
9
7
9
6
9
8
9
5
7
9
9
5
8
9
9
6
6
7
9
9
9
8
9
9
7
9
9
9
5
6
9
9
9
4
9
4
9
9
4
9
9
9
8
9
9
9
9
9
9
9
9
6
9
9
8
9
9
9
4
9
9
9
9
6
8
9
6
9
9
9
9
9
6
9
9
9
9
7
9
9
9
9
9
5
6
5
6
9
9
4
9
9
8
6
9
6
9
9
9
9
9
9
9
9
9
6
9
9
8
9
7
7
9
6
9
5
9
9
9
9
9
5
9
7
8
7
3
9
9
7
9
7
4
9
9
7
9
8
5
6
7
9
9
6
9
9
7
9
7
4
6
9
9
5
6
9
5
9
9
9
9
9
7
9
8
9
7
9
9
9
7
4
9
9
9
9
9
9
5
8
9
5
9
6
3
9
9
5
9
9
9
9
9
6
8
9
9
9
9
9
9
9
9
9
8
9
9
8
8
9
9
9
8
9
9
9
9
8
5
9
9
6
7
7
6
7
7
7
9
5
9
9
9
7
9
9
9
9
9
9
9
9
9
9
5
9
9
9
5
7
5
9
9
9
9
9
8
9
9
9
9
9
9
5
9
6
9
9
6
8
9
9
7
7
6
9
9
9
7
9
9
6
9
8
9
9
9
9
7
9
9
6
6
9
9
8
9
9
5
9
6
9
9
9
9
6
9
9
7
9
8
9
5
9
9
9
8
9
7
5
5
9
9
9
9
9
9
9
9
9
9
9
9
9
9
6
9
9
9
7
8
9
6
9
9
9
9
9
9
9
4
9
7
9
9
9
9
9
8
9
7
7
8
9
9
9
9
9
9
4
9
9
6
6
9
9
5
6
5
9
9
8
9
9
9
9
7
7
7
9
9
6
8
8
9
9
9
8
7
7
9
9
9
9
9
9
3
6
8
9
9
9
9
9
6
9
9
9
9
3
9
9
9
9
9
9
9
8
9
5
9
9
9
9
9
9
9
9
5
9
6
9
9
5
9
4
4
9
9
9
6
9
7
9
6
9
6
3
9
9
9
3
9
9
9
9
5
7
7
7
9
6
9
9
9
9
7
9
5
9
9
6
9
9
9
9
9
8
9
5
9
9
5
9
8
9
6
4
9
6
7
9
4
6
9
9
8
9
9
9
7
9
8
7
8
6
8
7
9
8
4
9
9
9
7
8
9
9
9
9
9
9
9
6
7
9
3
5
9
9
8
9
9
9
7
9
9
9
8
9
9
9
9
9
6
9
9
6
9
9
9
6
8
9
9
7
6
9
8
8
8
9
9
9
5
9
9
8
5
9
6
9
6
9
9
7
9
9
9
6
9
9
8
8
8
9
9
9
5
5
9
5
9
8
7
9
8
4
5
9
9
9
9
9
9
9
6
7
9
2
9
9
9
7
7
9
6
5
9
7
6
8
9
4
9
9
9
9
9
9
7
9
9
9
7
8
9
9
9
6
9
7
6
9
9
9
9
9
7
7
7
6
9
9
9
9
7
9
9
9
9
9
9
9
9
9
9
9
4
9
9
5
8
9
8
9
9
9
4
9
3
9
9
7
6
9
9
9
9
9
9
9
9
9
9
9
8
9
9
7
6
8
9
9
4
8
6
9
7
9
2
7
9
8
9
9
9
9
9
6
7
9
5
9
7
9
3
9
8
6
2
9
9
4
9
4
6
6
9
9
9
7
4
9
9
9
5
8
9
5
9
7
9
9
7
9
9
4
9
9
9
9
9
9
9
9
9
9
4
9
9
9
9
9
3
5
9
9
9
8
8
9
9
7
4
9
9
9
9
3
9
7
7
7
8
8
8
9
9
6
7
7
9
9
6
9
9
9
9
9
9
9
9
8
8
9
9
9
7
9
9
9
9
9
8
9
9
9
9
8
9
9
9
9
9
9
6
9
9
9
9
9
9
8
9
9
8
9
9
4
7
6
9
9
8
9
9
9
2
9
9
5
7
5
7
9
7
3
9
9
9
9
9
9
6
9
9
9
9
7
9
9
7
9
9
9
3
9
5
9
7
9
7
9
9
9
9
9
8
6
8
9
9
8
9
8
7
9
9
7
9
9
7
9
9
9
7
9
9
9
9
9
9
6
9
9
9
9
9
9
9
9
7
8
8
9
9
8
9
7
9
6
7
9
9
5
7
9
9
7
9
9
4
8
8
9
9
4
8
9
9
6
9
9
9
6
9
9
8
7
9
8
7
6
9
8
7
9
9
9
9
9
6
7
9
9
4
3
3
9
9
9
7
6
7
4
6
9
7
5
7
9
9
9
8
9
7
9
9
9
2
9
9
4
8
6
9
9
8
9
9
9
9
9
9
9
9
6
8
8
9
9
7
9
4
8
9
6
9
3
6
6
6
5
9
7
7
8
9
7
9
9
9
9
5
8
9
9
3
7
9
7
6
9
8
9
9
9
9
9
9
9
8
9
9
9
9
9
9
9
6
9
9
9
9
5
9
9
8
8
7
7
9
5
9
9
9
9
6
7
9
9
6
9
4
9
9
9
9
5
9
9
9
9
6
5
4
9
9
8
9
6
9
9
8
9
9
9
9
9
7
9
9
9
9
9
6
9
9
4
8
7
7
5
9
5
9
8
6
9
3
9
9
9
9
9
9
9
9
9
9
9
9
8
9
9
9
9
9
4
5
9
9
9
9
7
6
9
4
7
9
9
9
9
8
9
9
9
9
6
9
9
9
9
9
9
8
6
5
6
8
8
5
8
6
9
9
9
9
9
9
9
9
9
7
5
4
7
9
9
4
9
6
9
9
9
9
6
9
9
9
8
8
9
5
9
8
9
8
5
5
5
9
7
7
5
9
9
9
9
9
9
8
9
9
6
9
9
5
8
9
9
8
8
9
9
9
9
9
9
4
6
6
6
9
9
9
9
8
9
9
8
7
9
9
9
9
9
9
9
9
9
6
9
6
5
9
5
9
4
9
8
9
9
9
9
8
9
9
9
9
5
6
6
9
7
9
7
9
9
9
9
9
3
9
9
9
9
9
7
5
9
9
9
9
9
9
9
9
9
9
6
9
9
9
9
9
9
8
8
9
9
9
5
9
9
4
9
5
5
4
3
6
9
6
5
9
6
6
8
7
8
9
9
9
7
9
9
9
9
8
9
8
9
7
7
9
9
9
9
9
9
9
9
9
9
9
9
9
8
9
4
9
9
9
9
9
9
9
9
9
9
9
9
9
9
6
9
9
8
4
9
8
7
7
5
9
7
7
9
9
9
9
8
9
7
9
9
8
6
9
3
9
4
5
9
7
9
9
4
9
9
8
9
9
8
5
9
9
9
7
7
9
9
9
9
8
8
9
9
9
9
9
9
9
7
9
9
9
9
9
9
9
9
9
8
9
9
9
9
9
9
7
9
9
9
7
9
9
8
7
9
6
9
9
7
8
9
9
9
9
6
4
9
5
6
9
9
8
9
9
5
8
6
9
7
9
5
6
9
4
7
9
9
9
9
8
9
6
9
9
9
9
9
8
6
9
9
9
9
9
9
9
8
9
9
9
9
7
6
6
5
8
7
9
9
9
9
9
9
9
8
9
6
6
9
8
9
9
9
7
6
9
6
9
9
7
9
9
9
9
8
6
9
9
9
6
8
9
8
9
3
9
8
9
5
9
5
4
5
9
9
8
9
7
9
8
7
9
9
8
6
9
9
8
7
5
9
6
9
6
9
9
7
9
8
9
4
5
8
9
9
9
9
6
9
9
9
7
5
9
9
5
4
9
6
9
9
4
7
6
9
7
4
9
3
4
9
6
9
5
4
9
9
9
9
9
7
7
6
9
6
9
9
9
9
9
6
9
9
9
9
9
9
9
9
9
9
7
9
9
9
9
9
2
9
8
9
9
9
7
3
6
5
9
9
8
9
6
8
9
8
9
7
5
9
6
9
9
7
9
9
9
3
9
8
7
9
9
9
7
9
9
5
9
6
5
9
9
9
9
8
7
9
6
9
9
9
9
6
3
8
3
4
4
9
9
9
8
9
6
4
9
9
9
9
6
9
6
5
9
9
9
6
9
9
9
5
6
9
6
9
6
9
9
9
9
9
9
9
7
9
6
9
7
5
9
9
9
9
8
9
8
9
9
9
9
8
5
6
9
5
6
9
9
9
9
9
8
9
9
9
9
9
3
9
4
4
9
9
7
9
9
9
6
9
9
7
8
9
6
9
8
4
8
9
9
9
9
8
9
9
9
8
7
5
3
4
9
6
9
9
6
7
9
9
9
9
9
9
5
9
9
9
5
9
9
9
9
7
9
8
6
5
9
9
5
9
9
9
9
5
7
9
8
9
9
9
9
9
4
9
8
8
9
9
9
9
9
9
9
8
9
9
9
9
5
9
9
9
5
9
6
4
8
9
3
9
9
5
5
9
8
9
9
5
9
9
6
9
9
6
9
9
9
9
9
9
8
9
7
9
9
5
9
9
9
9
9
9
9
4
9
9
9
9
7
9
3
9
9
9
2
9
9
9
8
9
9
9
6
8
9
7
9
9
9
5
9
9
9
9
7
9
9
9
9
7
9
9
9
9
8
9
8
9
7
9
9
9
9
8
7
9
9
8
9
5
9
4
9
9
8
9
9
9
5
9
4
4
8
6
9
7
9
9
9
7
9
9
9
6
9
9
9
9
7
9
9
8
8
9
9
6
8
9
6
9
7
7
8
9
9
9
9
9
9
4
9
6
4
9
9
9
9
9
9
9
9
9
9
9
9
9
9
8
2
9
9
9
9
9
9
6
6
9
9
9
9
7
9
9
8
8
9
9
9
9
6
7
9
9
9
9
9
7
9
9
3
9
9
9
7
9
8
9
5
9
4
9
9
9
9
9
8
9
4
9
9
9
9
9
9
7
9
4
9
6
8
9
8
4
9
8
6
9
9
5
9
9
9
9
9
9
8
9
9
8
3
9
9
9
4
7
9
9
8
6
9
9
9
8
9
9
9
9
9
8
9
6
9
7
7
5
8
9
9
8
8
9
9
7
6
7
9
6
9
9
9
9
4
9
8
8
9
6
9
4
7
9
9
9
9
9
9
9
9
9
9
9
9
9
9
9
9
8
9
9
9
9
6
9
9
7
9
9
7
9
9
9
5
6
9
9
9
9
9
9
6
7
8
9
9
9
8
5
9
7
9
9
9
8
6
9
9
9
7
9
9
9
5
6
9
4
9
9
9
9
9
8
4
7
9
7
9
6
8
9
9
9
9
9
5
9
9
3
5
9
9
8
6
9
9
9
9
9
5
9
5
9
9
9
9
9
9
9
9
9
9
9
9
9
6
9
9
9
9
9
8
9
9
9
4
8
6
9
9
9
9
8
9
6
9
5
9
7
9
6
9
9
9
6
9
9
5
9
9
6
9
9
8
8
4
9
9
9
9
9
9
4
9
9
9
9
8
9
9
8
9
9
9
9
9
9
7
9
9
9
7
8
8
7
9
9
7
9
7
8
8
4
9
3
9
9
9
9
9
9
7
6
2
9
5
9
9
7
8
9
9
9
7
9
9
6
8
5
7
8
9
9
6
4
9
9
9
7
6
4
9
7
5
9
5
7
9
9
5
5
9
4
9
9
5
9
9
7
8
9
9
9
6
6
9
9
6
6
8
9
9
7
9
9
9
7
7
9
7
9
9
9
9
9
5
9
5
9
9
8
8
9
7
8
9
9
9
7
6
9
6
7
9
7
9
9
9
9
9
9
7
7
9
5
6
9
9
7
9
5
7
9
9
9
9
9
5
7
7
9
9
9
9
9
5
6
9
7
9
9
9
6
5
9
9
9
6
8
5
9
9
7
9
4
9
9
9
7
9
6
9
9
9
8
9
9
7
5
9
9
5
5
6
7
9
9
9
9
5
9
9
9
9
9
8
9
9
9
7
9
9
9
9
8
7
9
5
8
9
9
9
7
8
9
9
9
9
9
7
5
9
8
3
5
6
8
9
9
7
8
9
9
9
8
9
6
9
7
6
9
5
9
9
7
9
9
9
8
9
6
9
9
9
9
5
9
9
9
5
9
9
8
9
9
3
9
7
9
8
9
9
9
4
9
7
9
9
9
9
9
9
9
9
9
9
4
9
8
9
9
9
9
9
9
9
9
3
9
9
7
9
9
9
9
9
9
9
9
7
9
9
5
7
9
9
9
8
8
9
9
9
9
6
9
6
9
9
9
9
4
9
9
9
9
4
8
9
9
7
8
8
9
9
9
9
9
4
9
9
9
9
9
9
9
8
9
9
8
5
9
9
9
9
3
8
9
7
9
7
9
9
9
7
8
5
9
9
8
6
9
7
9
9
9
9
5
8
6
6
9
9
5
7
8
9
9
9
8
4
9
8
8
9
5
9
6
9
5
9
8
4
8
9
7
5
9
6
6
7
9
6
9
8
4
9
9
9
9
9
9
7
9
8
9
9
7
7
9
9
8
5
9
9
9
9
2
9
9
9
9
6
9
9
7
9
8
9
6
9
9
5
9
9
9
7
9
9
9
6
9
9
9
6
9
5
9
9
9
9
9
9
7
9
9
9
9
9
6
9
9
9
9
9
9
7
3
9
8
9
8
5
9
9
9
9
4
9
9
9
9
7
9
9
9
8
9
7
9
8
9
9
7
8
9
9
9
9
4
5
9
5
4
7
7
6
9
9
6
9
9
3
9
6
9
9
9
8
9
8
4
9
3
8
9
9
6
9
6
9
9
9
9
9
6
9
8
7
9
7
8
7
6
9
9
9
4
4
9
7
9
9
6
9
9
9
9
9
6
9
9
9
9
9
9
9
9
7
7
8
8
4
9
9
9
9
9
9
9
9
7
9
9
6
9
7
9
9
6
9
9
9
9
9
9
9
9
9
9
9
5
9
6
9
9
9
9
3
5
9
4
8
9
3
7
6
9
9
9
9
9
8
9
8
8
8
3
9
6
9
9
4
6
8
9
9
4
9
9
9
7
6
8
9
7
9
9
6
8
9
9
7
9
9
6
9
9
9
9
9
5
9
9
9
8
9
8
9
7
9
9
5
9
9
6
9
9
7
5
7
9
5
9
9
9
9
9
9
9
9
7
9
5
8
7
8
9
9
9
9
9
9
8
9
8
8
8
5
9
9
9
6
9
9
9
3
7
9
9
9
9
4
5
9
5
4
9
9
3
6
6
9
9
9
4
9
9
9
9
8
9
7
9
9
9
9
8
7
9
7
9
9
6
9
9
9
8
9
9
7
9
6
9
9
9
9
5
9
9
4
9
6
9
9
7
5
6
8
4
9
7
6
9
5
9
9
7
6
9
9
9
9
9
9
9
9
4
9
7
9
9
4
9
9
9
8
4
9
9
6
9
8
9
5
9
9
3
9
9
9
9
9
9
9
6
9
9
7
9
9
8
9
7
9
9
9
4
9
7
9
9
6
9
8
9
9
9
7
7
9
9
9
9
9
8
7
8
8
7
7
4
9
9
9
8
9
5
9
8
9
9
9
9
9
9
9
5
4
9
9
7
7
9
6
9
9
5
9
9
7
4
7
7
7
9
9
9
9
5
4
8
9
7
4
8
7
4
9
7
9
9
9
9
6
9
9
6
9
4
9
9
9
9
6
8
7
9
9
8
6
9
9
9
9
9
3
3
3
9
9
9
8
5
9
7
5
9
9
9
9
9
9
9
7
6
9
5
9
9
6
9
9
9
5
9
9
9
7
9
6
9
4
7
5
9
6
6
7
9
9
9
6
9
9
9
9
9
9
7
9
9
9
9
9
9
9
9
9
9
9
9
8
9
7
9
3
7
9
9
9
9
9
8
9
9
6
9
9
9
9
9
7
9
2
9
9
9
9
7
5
9
9
8
9
7
9
4
9
9
9
7
9
9
9
9
9
9
9
9
7
9
8
9
9
9
8
9
9
9
9
9
8
9
6
9
4
9
9
9
9
6
3
9
5
5
9
7
9
9
9
9
8
9
9
6
7
9
7
5
9
9
9
9
8
5
3
9
9
9
9
5
4
9
3
9
9
7
8
9
9
9
9
9
8
9
9
8
9
9
9
9
9
9
9
5
7
4
8
9
9
9
9
9
6
9
9
9
8
9
9
6
9
9
8
9
6
9
7
4
9
9
7
7
5
9
9
8
9
9
9
9
9
6
7
9
9
6
9
4
8
9
9
9
9
9
9
9
8
9
9
9
5
4
9
2
4
9
9
9
5
4
8
9
9
9
5
7
7
9
9
9
7
9
9
9
9
9
9
9
9
7
6
9
9
9
9
9
9
7
7
9
4
7
8
9
9
9
9
9
8
8
9
9
9
8
6
9
6
9
7
9
8
9
9
9
6
9
8
5
9
9
9
8
5
9
9
4
9
8
5
9
9
9
9
7
6
9
8
7
7
8
9
7
9
8
9
9
9
9
9
9
5
9
9
6
9
9
7
9
8
9
8
9
9
9
9
9
9
9
6
9
1
3
9
9
9
9
9
9
9
9
5
7
8
9
8
9
9
9
9
9
9
6
9
9
9
3
9
9
9
6
9
5
9
8
9
9
9
9
9
9
9
9
9
9
7
8
9
7
9
9
9
9
9
5
9
9
9
7
7
8
9
9
7
9
6
7
9
9
7
9
9
3
6
9
9
9
9
5
9
6
6
8
5
9
9
9
5
6
9
9
6
9
9
9
9
8
8
9
8
9
9
9
9
9
9
6
7
9
7
7
2
9
9
6
7
7
9
8
8
9
9
9
9
9
9
9
9
9
9
7
9
9
9
7
5
9
9
5
9
6
9
9
9
4
6
9
8
6
9
9
9
9
9
9
7
9
9
9
5
9
9
9
8
8
7
9
7
5
6
7
7
9
9
9
6
9
9
9
9
7
9
9
9
8
4
3
7
9
9
4
6
9
9
7
9
7
7
9
9
9
6
7
5
8
9
9
9
9
9
9
9
9
9
9
9
9
6
9
9
9
9
6
8
8
8
3
9
7
9
5
9
9
9
7
3
5
9
9
9
9
7
9
9
5
9
5
9
9
9
9
9
9
8
9
5
3
9
5
9
9
7
9
5
9
9
9
9
9
9
6
9
5
9
9
9
4
9
9
9
7
7
7
7
8
9
8
5
9
9
8
8
8
9
7
9
9
7
9
9
9
7
9
9
9
9
9
9
9
5
9
9
9
3
8
6
9
9
9
9
9
8
6
9
8
9
9
6
9
5
9
9
9
9
9
5
9
8
8
5
9
5
8
8
6
9
7
7
9
8
4
9
6
9
9
7
9
9
9
9
8
9
9
9
9
9
6
9
9
9
9
8
6
9
5
9
5
9
9
6
9
9
6
9
7
8
5
9
9
8
9
9
9
9
9
5
7
9
9
9
9
5
9
9
9
4
9
9
7
7
9
7
7
9
9
4
7
9
9
9
8
9
5
8
9
7
9
9
5
9
6
7
9
9
7
6
9
9
9
9
9
7
5
9
9
7
5
9
9
8
6
9
8
9
7
8
9
9
9
5
9
6
9
9
9
7
3
7
8
9
9
9
9
9
9
9
9
9
9
5
8
4
9
9
8
9
9
9
9
9
9
3
9
9
9
9
8
9
9
9
9
5
9
9
9
9
9
5
9
9
9
9
6
7
7
6
9
9
9
9
9
9
6
9
9
9
9
9
9
4
9
9
5
8
9
9
6
9
9
9
9
6
6
8
9
9
9
9
9
7
9
9
9
7
9
8
9
8
6
5
5
6
9
9
6
8
6
9
9
9
9
9
8
9
9
9
9
4
9
9
9
6
9
4
5
9
9
7
6
5
9
9
3
9
7
9
8
9
7
9
9
9
5
9
9
9
9
4
9
9
9
9
5
9
7
9
4
9
8
9
7
8
9
9
9
9
6
9
9
9
9
7
5
9
9
9
9
6
8
9
9
7
6
9
9
9
9
9
9
9
6
5
7
9
9
9
9
4
9
9
8
9
9
8
6
9
9
9
9
9
7
9
9
9
9
9
7
9
9
8
6
9
9
6
7
9
9
9
5
9
9
9
9
9
9
9
7
4
9
9
8
6
7
7
8
6
9
9
9
9
5
8
9
7
5
9
5
9
6
9
9
9
9
9
6
5
9
9
8
9
5
9
9
9
9
9
9
9
9
9
9
9
9
9
6
9
9
9
9
9
9
8
8
7
9
9
9
6
5
9
9
8
9
9
7
9
9
9
9
3
9
9
8
9
9
9
9
9
7
9
9
7
9
9
7
9
9
9
9
9
6
8
9
8
9
6
9
9
5
6
8
6
9
9
9
9
9
9
9
9
6
9
5
9
4
9
9
9
6
9
6
9
7
9
5
9
9
4
9
6
5
9
8
9
9
6
7
9
9
7
8
9
9
9
7
9
9
9
9
8
7
9
9
6
9
9
5
6
9
9
9
5
4
7
6
9
9
7
8
9
9
9
9
8
9
6
6
8
7
5
9
9
9
9
9
9
9
9
9
9
9
6
9
6
9
9
8
6
9
9
6
9
6
9
9
7
9
7
9
9
5
9
7
9
7
8
9
9
9
3
7
4
9
9
6
9
9
7
9
9
9
9
7
8
5
8
7
9
7
9
7
9
9
9
8
5
8
9
9
5
9
9
9
9
7
7
9
9
9
9
6
9
9
9
9
9
9
9
9
9
5
9
9
9
8
6
4
9
9
9
8
9
9
8
8
9
6
6
9
8
6
9
9
8
9
9
9
9
9
5
9
9
7
9
9
6
8
9
8
6
9
7
9
9
9
9
8
9
9
7
8
9
4
9
8
8
9
8
9
9
9
9
8
7
9
9
9
9
3
8
9
4
5
9
4
9
6
9
6
5
9
3
7
9
5
9
9
9
9
9
9
8
7
9
9
3
9
5
6
9
9
9
9
9
9
9
6
9
9
9
9
9
5
9
9
9
6
9
9
9
9
9
9
9
8
9
7
9
9
9
9
9
7
9
9
8
9
9
2
9
9
9
6
9
9
9
9
9
8
9
9
7
9
7
9
9
9
9
9
9
9
9
9
6
6
9
9
6
9
8
9
9
6
9
9
6
9
5
4
9
9
7
9
9
6
9
9
9
9
9
7
8
9
9
9
9
8
9
9
9
9
9
9
5
9
9
6
3
9
7
9
9
9
9
9
9
9
5
9
9
9
6
9
7
7
9
9
9
9
8
9
8
9
9
8
9
9
6
9
3
9
9
9
5
9
9
9
9
9
9
8
9
9
9
9
9
9
9
8
9
9
5
7
5
7
6
9
9
5
9
9
9
9
9
9
7
9
9
9
5
5
6
9
9
6
9
6
9
7
9
5
9
8
9
6
9
9
9
8
6
5
8
8
9
9
3
9
6
5
9
9
9
9
9
7
9
9
9
9
9
5
9
9
9
9
7
9
9
9
9
9
9
9
8
6
9
5
9
9
9
5
9
9
9
3
9
9
8
9
7
9
9
9
9
9
9
9
8
9
9
9
9
9
9
9
9
9
9
9
6
6
9
8
7
9
6
9
9
8
9
9
9
6
8
6
6
9
8
5
5
8
9
6
9
9
4
9
9
9
7
6
9
9
9
8
9
8
9
7
9
1
9
9
8
8
9
9
9
9
8
9
6
8
7
9
6
9
9
9
9
9
9
9
9
9
7
9
9
8
9
6
8
9
6
9
9
9
9
9
9
5
9
9
9
9
9
9
9
9
8
6
6
8
9
9
9
5
9
9
9
7
9
9
5
9
7
9
9
9
6
6
9
4
9
9
9
9
9
9
5
9
7
8
8
7
3
5
8
9
9
9
9
2
9
8
7
9
3
7
8
9
9
5
9
8
9
9
9
9
6
9
9
9
9
9
9
7
9
9
9
9
9
9
9
9
9
9
9
9
9
9
9
6
9
9
9
9
9
9
9
9
9
9
9
9
9
6
9
9
7
5
9
9
9
9
9
9
7
9
9
8
9
8
2
9
8
9
9
9
9
9
2
7
9
9
9
9
9
9
3
6
7
9
8
9
9
8
3
9
9
9
9
9
1
9
9
7
9
9
8
8
8
9
9
6
9
9
5
6
8
9
9
9
9
8
7
9
9
9
7
9
5
9
7
9
5
9
9
4
7
6
9
8
9
9
5
4
9
5
4
9
9
9
9
8
9
6
9
9
9
9
7
9
9
5
9
7
7
5
9
9
9
9
4
9
9
7
9
9
7
9
9
9
6
9
9
6
9
7
4
9
6
9
9
9
9
9
6
6
9
5
9
9
8
9
9
9
6
4
9
4
7
9
4
6
9
7
9
9
7
8
8
8
9
9
8
9
9
9
9
9
8
5
9
6
9
9
9
7
9
9
4
9
7
3
9
9
4
5
6
4
7
6
7
9
9
9
9
6
9
7
6
9
6
7
9
9
9
9
5
8
6
9
5
8
6
6
9
6
7
8
5
9
9
9
4
9
9
9
9
9
6
8
7
9
9
9
9
9
9
9
5
6
6
9
9
6
9
9
8
8
9
9
9
9
9
5
8
9
4
8
9
6
9
6
6
9
8
8
9
9
9
9
5
8
9
6
7
9
6
5
9
9
9
5
9
9
9
3
9
9
9
8
8
9
9
7
7
9
9
9
9
9
8
9
9
6
9
9
6
6
7
6
9
9
7
9
9
9
9
9
5
9
9
9
9
9
4
9
9
7
7
9
6
7
9
6
9
6
9
6
5
9
8
9
6
9
9
9
9
5
9
6
4
9
5
9
9
9
9
9
9
9
9
9
9
8
9
6
9
9
5
6
9
7
9
9
9
8
8
9
7
9
8
9
7
9
9
4
9
9
6
8
9
6
6
5
6
9
7
9
7
9
7
9
3
9
9
9
6
9
9
8
9
4
9
9
5
9
9
9
8
9
9
8
9
9
9
9
9
9
9
3
9
8
9
9
9
7
7
9
9
9
6
9
8
9
9
9
9
9
6
9
9
3
9
3
9
9
5
7
7
9
4
9
9
9
9
9
9
7
9
4
8
5
9
9
8
9
9
9
9
9
6
9
9
9
8
5
5
9
4
9
9
9
9
9
9
9
9
9
6
9
5
6
9
9
9
9
9
9
9
9
9
9
9
7
8
9
9
6
9
7
9
9
5
8
9
4
7
9
9
9
5
8
9
9
6
9
9
9
9
9
9
8
9
9
5
9
9
9
9
9
9
9
9
9
5
9
7
8
9
9
7
9
5
7
6
9
7
7
9
9
7
9
9
7
9
8
7
9
9
9
9
6
9
9
9
8
7
6
9
9
9
6
9
7
9
8
9
5
6
9
9
9
4
9
9
9
9
9
9
9
9
9
6
8
9
7
9
8
9
9
9
9
6
8
8
9
7
3
9
9
9
9
9
9
9
9
6
6
9
9
3
9
8
8
3
9
7
9
9
4
7
9
9
6
5
9
4
9
9
9
9
8
9
9
9
9
9
9
9
9
6
4
9
4
6
5
6
9
9
9
6
9
8
7
5
8
9
9
9
9
3
9
9
5
9
9
9
4
9
6
9
6
9
7
8
9
9
6
9
9
7
9
9
9
9
9
9
7
9
9
9
7
8
6
9
9
9
9
9
9
5
9
7
9
9
9
9
9
7
9
9
9
9
7
6
9
9
9
9
8
8
9
9
7
7
9
4
7
6
9
9
9
9
9
9
8
9
9
8
9
1
9
9
9
7
9
9
9
9
8
7
9
9
6
9
9
9
8
9
9
8
8
6
9
9
9
9
9
6
6
9
7
7
9
9
9
9
9
8
9
9
9
7
9
9
9
9
9
9
9
9
9
9
9
9
8
9
6
9
9
9
9
9
9
9
5
9
9
9
5
9
9
8
9
9
9
8
9
3
9
9
3
9
4
5
9
9
9
9
9
9
9
7
3
7
9
9
6
9
9
9
6
9
9
7
9
9
9
9
9
9
5
9
7
8
7
7
9
9
4
5
6
2
8
7
9
9
9
9
9
6
9
8
8
1
9
9
6
9
9
9
9
5
9
9
9
6
9
9
9
6
9
9
9
9
9
9
9
9
9
9
9
9
9
8
9
9
9
9
9
9
7
9
9
9
6
9
9
9
5
9
7
9
7
9
8
7
9
8
9
3
4
9
9
9
9
9
9
9
8
3
6
9
7
8
9
5
9
8
8
9
9
9
8
9
6
8
9
9
6
9
8
7
7
9
8
9
9
9
9
8
9
9
9
9
7
5
5
9
4
9
9
5
7
9
9
5
5
9
4
7
9
7
9
6
6
6
9
8
8
5
9
5
9
6
9
9
9
9
9
8
6
6
5
9
9
9
9
8
9
9
9
9
5
9
9
9
9
9
8
9
5
8
7
9
9
9
7
8
8
3
7
9
9
9
9
6
9
9
9
8
8
9
7
7
6
6
9
9
3
9
9
9
5
8
7
9
9
6
9
9
9
9
2
9
9
9
9
9
6
9
9
6
5
5
7
9
9
6
5
9
6
9
9
9
9
3
8
9
9
9
9
9
9
9
7
9
8
9
7
9
9
9
9
5
9
7
8
7
9
9
9
5
9
9
9
9
9
5
9
9
8
9
9
9
9
5
4
9
4
9
9
7
9
9
6
9
9
9
9
8
9
9
9
9
9
8
9
4
7
8
4
5
6
9
9
8
9
9
7
9
6
5
4
7
4
9
8
7
9
5
9
5
9
9
5
9
7
5
9
5
9
7
8
9
4
9
6
9
9
9
6
9
4
9
9
9
9
5
8
9
9
9
9
4
5
8
5
9
6
7
9
9
9
8
9
9
9
6
9
9
9
5
5
6
4
4
5
7
9
9
9
9
6
8
9
9
9
4
9
6
9
9
7
9
5
5
9
9
9
7
7
5
4
9
9
9
9
8
9
5
6
9
9
9
9
9
9
7
8
9
6
7
8
6
9
9
8
9
7
9
4
7
9
9
6
9
9
8
9
9
9
9
4
9
9
9
9
8
5
8
9
6
9
6
9
9
8
9
6
9
4
9
9
7
9
9
8
9
9
7
6
9
9
5
9
9
7
9
5
9
4
9
9
9
8
9
9
5
9
9
9
7
6
9
5
6
9
9
9
9
8
9
9
9
9
9
6
5
8
7
9
9
9
9
9
7
8
7
9
6
9
9
8
8
9
5
9
8
5
9
9
9
7
9
6
7
6
5
4
8
9
9
9
9
7
8
8
5
9
8
9
6
9
9
9
9
8
9
9
9
2
7
6
9
9
8
6
9
9
9
5
8
9
9
9
9
9
9
8
8
9
8
9
9
4
9
8
9
9
9
8
9
9
7
8
9
9
3
9
9
5
9
9
9
9
7
4
9
5
9
6
9
9
6
9
9
9
9
9
6
9
9
9
9
9
8
9
9
8
4
6
9
9
6
9
9
5
9
9
6
9
7
6
9
9
9
5
7
9
7
3
9
9
9
9
9
9
6
9
9
9
7
8
6
9
9
4
4
9
9
9
6
9
4
9
9
6
9
9
3
8
9
9
7
9
6
8
9
9
9
9
9
9
9
6
5
5
5
9
9
9
9
9
4
8
4
9
9
9
6
9
6
9
9
4
6
5
5
9
8
4
9
9
4
9
9
9
6
9
8
9
9
9
9
9
7
9
9
8
9
6
9
9
9
7
9
9
9
9
3
7
9
8
9
8
9
5
9
8
7
9
9
9
7
9
9
6
9
5
9
9
9
9
9
9
8
9
5
9
7
9
9
6
1
9
9
8
9
6
9
7
6
9
6
9
7
9
9
6
9
9
5
9
7
9
5
9
9
9
8
9
5
9
8
8
4
9
9
9
9
9
6
9
9
9
7
7
9
8
9
9
9
9
9
9
9
2
5
9
7
9
9
9
9
9
9
8
9
9
9
5
9
9
9
6
9
9
5
9
9
9
8
8
7
5
9
7
9
9
9
9
7
9
9
9
9
5
4
9
9
9
3
9
9
9
4
9
9
5
7
4
6
8
9
9
7
8
9
9
9
9
8
9
9
9
7
6
9
9
5
9
9
5
2
9
8
9
9
7
5
8
9
8
9
9
9
6
9
9
8
9
7
9
9
9
9
9
9
9
9
9
9
6
9
9
9
7
9
9
9
8
9
9
9
9
9
9
6
9
6
7
9
9
2
9
5
9
9
8
8
5
8
9
9
9
9
8
6
5
9
9
5
3
9
6
9
6
9
5
9
4
8
8
4
3
9
4
9
6
8
8
9
4
9
9
9
9
6
9
9
9
9
5
7
9
9
3
9
9
9
9
9
9
4
9
9
7
9
6
9
9
3
9
9
9
9
9
9
9
9
8
9
7
5
9
8
7
9
9
6
9
9
5
8
6
9
9
7
9
9
9
9
9
9
9
6
9
9
8
5
8
9
5
9
7
2
9
9
7
6
9
7
9
7
8
9
6
6
9
9
9
9
9
5
9
9
7
6
9
4
9
9
9
9
9
8
9
7
9
8
9
9
9
9
9
7
9
9
9
9
5
9
6
9
9
7
9
9
9
9
9
9
9
9
9
4
9
8
9
9
9
8
9
9
8
9
9
6
9
9
9
9
9
9
8
8
9
9
9
9
6
9
9
9
7
7
9
7
9
9
7
7
9
9
9
9
9
7
9
9
5
9
9
8
5
9
8
9
9
9
3
8
9
9
9
9
8
9
9
9
9
9
6
6
9
7
7
9
9
6
9
9
9
9
4
9
8
9
9
9
9
9
9
9
9
9
9
9
8
5
6
9
9
9
9
6
8
9
9
9
6
9
9
9
8
5
7
9
9
7
9
9
9
9
7
8
9
9
9
9
5
9
9
7
9
9
7
9
4
8
3
9
9
9
9
6
9
9
5
7
8
9
9
9
9
8
9
7
8
8
5
9
6
9
9
9
6
4
9
9
9
8
9
9
9
7
9
4
6
9
9
5
8
9
7
9
7
5
9
8
9
9
4
9
9
9
7
9
9
9
2
9
9
9
5
9
9
8
8
4
9
4
9
7
9
7
9
9
9
9
7
5
9
8
8
9
9
9
9
6
6
9
9
4
9
7
9
9
9
9
9
6
9
9
9
3
8
9
7
5
9
9
9
8
9
7
9
9
9
3
9
6
9
9
9
9
9
9
9
9
5
9
5
9
9
8
6
8
9
9
9
9
9
9
6
6
9
3
6
5
7
6
9
5
7
9
9
9
9
5
7
9
6
9
8
8
9
9
9
9
9
7
8
6
9
8
5
9
9
9
6
9
9
8
7
8
9
9
9
5
9
3
8
9
9
9
9
5
9
9
9
9
9
9
7
8
6
9
7
9
8
9
8
5
5
9
9
9
9
4
9
6
9
9
9
9
8
9
9
9
9
9
9
7
9
9
9
6
9
9
9
6
9
9
8
9
8
9
7
8
6
6
6
9
9
9
8
7
9
9
9
9
6
8
9
9
9
9
9
9
9
6
8
9
9
5
9
9
5
9
9
9
6
9
9
9
9
8
6
8
9
6
9
9
9
3
9
9
9
9
6
9
7
9
9
9
9
9
9
9
6
2
6
8
7
7
7
9
5
9
8
5
3
4
9
4
6
4
7
9
8
9
5
9
9
9
2
7
7
9
9
5
9
9
9
7
7
4
9
9
7
9
9
6
9
9
9
8
9
9
9
9
7
9
9
9
9
9
9
8
7
9
9
9
8
9
9
3
9
3
9
9
9
7
9
9
9
5
8
9
9
9
9
7
9
9
9
9
8
9
5
9
6
5
7
6
9
9
8
9
8
8
9
7
9
9
9
8
7
9
7
8
9
8
9
9
9
9
9
6
9
9
8
9
9
9
9
9
7
3
9
3
9
9
8
8
9
8
9
9
5
5
8
8
9
4
5
9
9
3
6
8
4
9
9
7
9
9
9
9
9
5
4
9
6
4
4
5
9
8
9
6
9
9
9
6
9
9
9
9
5
9
7
9
9
9
9
9
7
5
9
7
3
9
7
7
9
9
9
9
9
9
9
9
9
9
9
8
9
9
9
7
9
9
9
9
9
9
7
9
4
9
9
7
9
9
9
8
7
8
8
9
9
5
9
9
9
9
9
8
7
9
9
9
6
9
8
9
9
9
9
7
5
9
9
9
6
6
9
9
9
9
5
9
5
6
5
7
9
9
9
9
9
8
9
9
9
9
8
9
9
8
9
9
8
8
5
4
9
9
7
9
9
5
9
4
9
5
2
9
8
9
5
9
9
9
9
9
9
9
8
6
9
4
9
9
5
9
9
9
8
9
4
9
9
9
8
9
9
7
9
4
9
7
9
8
9
5
9
9
9
7
9
9
6
9
7
9
6
9
7
9
9
9
7
9
9
5
9
9
9
8
9
9
9
9
7
8
9
9
9
9
9
7
9
9
8
6
9
9
9
9
9
9
9
9
8
9
9
9
9
9
9
9
5
6
9
9
8
4
9
9
7
9
9
7
7
9
9
9
9
9
7
9
5
7
4
9
8
9
4
7
9
9
8
9
6
9
9
9
9
7
9
9
9
9
9
7
9
9
9
9
9
7
8
5
6
7
9
9
9
8
8
9
9
9
9
9
8
9
7
9
9
5
9
9
9
9
9
4
9
9
9
9
5
9
9
8
9
6
4
9
9
8
5
9
9
9
9
9
9
9
9
8
6
7
6
9
9
3
9
9
4
9
9
9
7
7
9
9
9
9
7
9
7
9
9
9
9
7
9
9
5
9
9
9
9
9
7
9
9
9
9
9
8
9
9
9
6
9
9
3
9
8
9
9
9
9
9
7
9
9
9
9
5
9
8
9
9
9
4
8
5
9
9
6
5
5
7
9
9
9
9
9
9
9
9
7
9
9
9
4
9
9
7
9
9
9
9
9
9
9
7
9
6
5
9
7
7
9
9
9
3
9
8
9
6
8
9
7
4
9
9
9
9
9
9
6
8
8
9
9
9
5
9
9
9
9
9
9
7
9
9
9
9
9
9
9
9
2
9
9
6
9
9
9
9
2
9
9
9
9
6
9
9
9
2
7
5
9
7
9
9
8
7
9
9
8
9
9
9
6
9
7
5
9
9
9
8
9
6
9
9
9
4
9
7
9
5
9
9
9
5
9
9
9
2
9
9
9
9
9
7
9
9
7
9
9
9
6
7
9
8
9
8
9
8
3
9
9
9
9
8
9
8
7
9
9
9
9
7
9
9
9
6
7
9
6
9
9
9
6
9
9
9
5
9
9
7
9
9
9
9
5
9
9
9
6
5
9
6
9
9
9
9
9
7
5
7
9
9
8
9
6
9
9
9
9
9
8
9
8
9
9
9
9
5
9
5
8
8
9
4
9
9
3
6
7
6
4
9
9
9
6
9
9
8
9
8
9
7
9
9
8
6
9
9
9
9
7
9
9
9
9
8
9
8
9
9
9
9
9
9
8
9
6
7
5
9
8
9
5
9
5
9
9
9
6
4
7
9
8
9
9
5
9
8
5
9
9
8
8
6
9
9
9
9
9
7
5
9
9
5
6
9
9
9
9
9
2
9
5
9
9
9
9
9
9
8
9
6
9
8
9
9
8
9
4
8
9
8
9
9
8
9
7
9
8
9
7
3
7
7
5
8
4
9
9
7
7
9
9
9
9
9
5
6
9
9
9
9
6
9
9
9
7
9
9
9
9
9
9
9
9
9
8
7
9
9
5
7
6
5
9
8
6
9
8
5
9
9
5
2
9
3
9
9
9
3
9
7
9
9
5
9
6
9
7
9
9
6
6
9
9
7
9
9
9
8
6
7
5
4
9
6
9
9
9
9
9
9
8
9
8
9
9
8
9
9
8
7
9
9
7
9
6
9
7
9
9
9
9
5
9
9
9
6
5
9
9
7
9
7
9
7
9
9
9
9
9
7
9
9
7
9
8
8
9
9
9
9
9
9
9
9
9
9
9
9
8
9
9
9
9
9
9
9
9
8
7
9
9
7
5
5
9
9
6
9
9
9
9
9
9
8
9
5
7
9
8
9
9
8
9
9
9
9
4
9
9
9
9
9
8
9
9
7
9
9
9
9
9
9
9
8
7
5
9
9
9
9
9
9
9
9
4
9
9
3
9
9
9
9
9
9
5
5
9
6
5
5
7
7
9
3
5
5
9
9
5
9
9
7
4
8
8
9
9
7
9
9
9
9
9
9
9
6
9
9
9
6
5
9
9
8
9
7
5
9
9
8
9
5
9
9
9
5
9
9
8
9
7
4
9
9
9
9
5
9
9
9
9
9
9
9
8
9
9
9
9
9
9
8
9
9
8
9
9
9
9
9
8
9
9
9
9
8
7
5
9
9
9
5
9
9
9
9
9
9
9
9
8
9
9
9
9
4
9
9
9
5
9
9
9
9
9
9
9
9
9
7
5
6
8
9
4
8
9
6
9
9
4
8
9
9
5
9
9
5
9
9
9
2
7
9
9
9
4
9
9
4
9
7
9
9
7
6
9
4
9
3
5
9
9
5
7
9
9
9
9
9
7
9
9
9
4
9
2
9
9
7
9
8
9
4
9
6
8
9
9
7
8
9
9
9
6
6
9
9
6
9
9
6
6
9
7
5
9
9
9
9
7
6
9
7
6
9
5
9
5
5
8
3
9
5
8
8
9
9
7
9
7
9
5
9
9
8
8
9
3
8
9
9
9
9
5
8
7
9
9
9
9
9
7
9
9
9
9
9
9
8
5
9
9
8
9
8
7
8
9
7
9
9
9
9
9
9
9
9
9
6
9
7
9
9
9
9
6
9
6
9
8
5
9
9
6
9
9
9
9
4
9
9
9
9
8
4
5
9
9
9
6
9
3
9
9
7
8
9
7
8
9
9
9
9
7
9
7
9
9
9
9
6
9
9
4
5
9
9
5
5
9
9
6
9
9
4
9
9
8
9
9
9
7
9
9
7
9
5
5
6
8
9
9
9
6
9
9
9
8
9
8
5
9
7
2
9
9
9
9
6
9
9
9
8
7
9
9
8
9
6
9
5
4
5
9
9
6
9
9
9
7
3
6
9
9
9
9
7
5
4
9
9
9
9
9
9
7
9
9
9
9
9
9
9
9
7
9
9
5
9
9
9
9
6
9
9
6
4
9
9
7
9
7
9
4
9
9
9
9
9
6
9
8
7
8
6
3
9
3
9
9
9
4
4
8
9
5
9
9
9
9
7
5
9
7
8
6
9
9
6
8
7
6
8
9
9
8
9
5
9
9
9
8
9
4
9
7
9
8
9
8
9
9
9
9
9
7
5
7
6
9
6
9
9
8
8
9
8
9
5
7
7
9
7
9
9
4
9
9
9
9
8
9
4
7
6
9
9
9
9
7
7
9
9
9
9
9
9
9
3
9
3
7
8
9
9
9
7
9
9
4
6
9
6
9
9
8
9
9
9
9
7
8
9
8
7
8
9
9
9
8
9
9
8
9
5
9
9
9
9
9
9
9
8
5
7
9
9
9
9
9
6
9
9
9
9
7
9
9
9
3
7
9
3
9
9
9
6
5
9
7
9
9
9
7
6
4
5
6
8
9
9
9
9
9
9
7
9
9
9
9
9
8
9
9
7
9
9
9
6
8
6
7
9
7
9
8
5
9
9
7
6
7
8
5
9
5
9
9
8
9
9
3
9
9
5
9
9
6
9
9
9
6
7
9
9
9
5
9
7
9
9
9
9
9
9
9
9
9
9
9
5
5
9
9
9
9
7
5
9
9
9
7
9
9
9
7
5
9
9
9
9
9
9
9
9
9
7
9
9
4
9
9
9
9
8
9
9
8
3
9
9
9
4
9
9
9
9
9
9
9
9
6
9
9
8
9
7
9
6
9
8
4
9
9
9
9
9
9
9
9
9
4
9
5
9
9
4
9
3
9
9
9
9
7
9
9
7
9
9
9
9
9
6
5
7
9
8
7
9
9
8
9
9
8
9
5
9
9
4
9
8
9
9
5
8
7
9
9
9
9
9
9
9
8
5
9
9
7
9
9
9
9
9
7
7
8
9
9
9
9
9
9
9
5
9
5
9
9
9
5
4
2
7
9
9
9
9
9
9
9
9
9
9
9
9
9
6
5
9
9
9
6
9
7
9
9
8
9
9
9
9
9
9
9
9
7
6
9
9
9
4
9
9
9
9
9
7
6
4
9
9
9
9
9
9
9
9
9
9
9
7
5
9
9
9
9
8
9
9
9
6
9
9
4
9
6
6
9
9
9
9
6
9
9
9
9
9
9
5
9
9
9
9
7
9
9
9
9
9
9
9
9
9
7
9
6
7
6
8
9
8
9
9
8
9
9
6
9
9
8
4
9
9
9
9
9
9
9
9
9
9
9
9
3
9
9
8
9
9
9
7
9
5
9
9
9
6
9
5
4
9
9
7
7
9
9
9
5
9
9
9
5
9
9
9
9
6
8
9
8
7
5
9
9
9
6
9
9
8
9
9
7
9
9
9
9
4
5
9
9
9
9
7
7
9
7
6
9
9
3
9
9
9
9
9
9
8
9
6
9
9
9
9
9
9
9
7
9
9
8
8
9
9
6
7
9
9
8
4
8
9
9
7
9
9
9
9
5
9
9
9
8
9
9
9
9
9
9
9
9
9
9
9
6
9
6
5
8
5
9
7
9
9
9
9
7
9
9
3
5
9
9
9
9
9
9
9
9
9
9
8
9
9
9
5
5
3
9
9
9
9
7
9
9
6
7
9
8
9
9
9
6
6
9
9
9
9
9
9
5
8
9
9
6
6
9
8
6
6
9
9
9
9
9
9
9
6
6
5
9
9
9
9
9
9
9
9
7
9
9
9
9
5
9
2
8
9
7
9
9
9
8
9
9
8
7
9
9
6
6
7
2
9
8
7
3
9
7
9
5
9
9
9
9
9
9
9
4
9
9
9
5
4
9
8
9
9
9
8
9
8
7
9
9
9
6
7
9
7
9
9
9
9
9
8
6
9
9
9
7
4
9
7
9
9
9
3
5
9
9
9
8
8
7
9
9
7
9
9
9
7
9
8
7
5
8
9
9
7
9
9
7
9
4
9
9
4
5
9
6
9
9
6
5
8
9
9
7
9
9
8
5
8
9
9
9
9
9
9
9
9
9
7
6
9
9
9
9
9
7
9
9
9
9
9
9
9
5
9
7
9
5
4
9
9
9
6
9
7
9
5
9
8
9
5
9
9
5
9
9
8
9
7
9
9
9
8
7
9
9
9
9
8
9
9
9
3
8
6
5
9
9
9
9
9
9
9
4
9
8
9
9
7
9
9
7
9
9
4
7
9
8
9
9
9
8
8
9
5
7
9
8
9
7
9
9
9
9
9
9
5
7
9
4
9
9
9
9
3
9
5
5
8
9
9
9
9
9
9
6
4
7
7
9
9
9
7
4
9
9
9
9
9
9
9
9
9
9
9
9
8
6
9
9
9
9
9
9
9
9
9
9
9
9
9
9
9
7
9
9
9
9
9
9
9
6
9
8
9
9
9
9
2
9
9
9
9
7
9
8
9
6
9
9
9
6
9
9
9
9
9
9
9
9
9
9
5
5
9
8
9
9
9
9
9
9
7
9
9
7
9
5
9
9
9
4
9
9
9
9
9
9
7
9
8
9
9
9
9
9
4
9
9
6
8
9
9
9
9
9
9
4
8
5
7
9
7
4
9
7
3
5
9
9
9
9
8
9
9
9
9
9
9
9
7
8
4
9
9
9
8
9
8
2
9
6
9
8
9
9
9
6
9
9
9
9
9
9
7
9
7
9
9
7
9
9
8
9
9
9
9
8
9
8
4
9
7
7
6
9
3
9
7
6
9
9
9
9
6
6
5
9
9
9
9
8
8
9
8
9
9
9
7
8
5
6
8
6
7
9
9
4
9
9
6
8
7
5
9
9
3
9
8
9
3
3
6
9
9
9
9
9
9
9
9
9
9
9
9
9
7
9
9
6
9
9
9
9
6
4
9
9
9
4
8
7
9
8
7
9
9
9
7
9
9
8
7
8
7
5
9
9
9
9
9
9
5
4
9
9
9
9
7
5
8
6
8
7
9
9
8
5
8
6
9
3
9
9
9
9
9
5
9
9
9
9
9
4
9
9
6
7
9
9
9
9
9
9
8
8
9
9
9
8
9
5
6
6
9
9
9
9
5
6
9
9
9
5
8
5
9
9
6
3
6
9
4
9
9
9
9
8
9
9
9
9
9
9
9
9
9
8
9
9
7
3
8
9
9
3
5
9
8
4
6
8
9
9
9
9
9
9
6
9
3
9
9
5
9
9
9
9
9
9
9
9
8
4
9
9
6
8
9
9
9
7
7
9
9
9
9
9
9
9
6
9
9
9
9
9
9
9
4
9
9
6
9
9
9
4
6
9
2
4
9
9
6
6
9
9
9
6
9
9
9
6
8
4
5
8
9
4
9
4
9
9
8
3
9
9
9
4
9
9
9
9
9
9
9
9
9
9
9
9
6
8
8
9
9
4
9
9
8
9
8
9
9
9
9
9
9
9
8
9
8
9
9
9
9
9
9
9
9
8
9
8
4
9
9
6
5
9
7
6
9
9
9
5
8
9
9
5
9
7
6
7
9
7
8
9
9
9
8
9
9
6
9
7
3
9
9
8
9
8
3
3
9
9
7
7
9
9
4
2
9
9
9
9
9
9
4
9
6
8
8
9
9
7
9
9
9
9
6
7
9
9
9
9
4
7
7
9
9
9
9
9
7
8
5
9
6
9
9
8
9
9
9
9
9
9
9
9
9
9
9
9
9
9
9
9
9
9
9
9
9
9
9
9
6
9
9
4
9
9
8
9
6
7
9
3
7
5
9
9
9
5
7
9
9
6
2
9
9
9
7
9
9
9
9
9
6
6
9
9
9
8
9
9
9
6
8
4
9
6
9
9
9
8
9
7
8
9
9
9
8
9
9
9
9
8
9
9
9
8
7
7
9
9
9
2
9
9
9
9
9
5
6
6
9
8
9
9
9
9
9
9
9
9
6
9
8
9
9
9
9
9
9
9
7
9
9
9
9
5
9
9
9
9
9
9
8
9
9
9
8
4
9
9
4
9
7
6
7
7
5
7
9
9
7
8
9
9
6
6
8
9
9
9
8
7
6
4
9
4
9
9
8
9
7
6
7
9
9
9
9
9
9
9
9
9
9
9
9
9
9
5
9
9
5
6
6
4
8
8
6
5
2
6
9
9
9
6
6
7
7
7
9
9
9
9
9
9
9
9
9
8
8
9
9
5
5
9
4
9
9
5
9
9
8
9
9
7
9
9
6
6
9
9
9
9
9
9
9
9
9
9
7
9
9
9
7
9
5
9
9
7
6
5
9
9
9
9
8
8
9
3
4
8
5
6
5
9
5
7
9
9
9
9
9
8
9
9
9
4
8
9
9
9
9
9
9
9
9
9
9
9
7
9
9
7
9
9
4
9
5
9
9
9
3
4
6
9
8
9
9
4
9
9
9
9
9
7
9
9
9
9
9
9
6
8
6
9
3
7
9
6
9
9
7
5
9
9
5
9
9
9
8
9
7
9
9
9
9
9
6
9
9
9
9
9
9
9
9
9
9
9
9
6
9
9
9
9
9
9
9
9
7
7
9
3
8
9
6
9
9
6
6
9
9
5
8
4
9
9
7
9
9
9
7
8
9
8
9
9
9
6
9
6
5
5
8
9
3
9
7
3
9
9
9
5
9
8
9
9
6
9
5
9
9
8
2
9
9
9
9
9
9
9
3
9
9
4
9
9
6
6
9
9
8
9
9
5
8
9
9
9
9
9
9
9
9
9
9
7
9
5
8
9
9
9
9
4
9
9
9
9
9
8
7
8
9
7
9
9
9
9
9
9
9
9
9
9
3
6
9
7
9
9
8
9
9
9
9
6
9
9
5
9
8
9
9
9
7
9
9
4
9
9
9
9
8
9
8
7
9
9
9
9
9
7
9
7
9
9
5
7
9
6
9
6
9
8
9
7
9
9
7
9
5
9
9
4
8
8
9
9
9
7
9
9
9
9
4
5
9
9
9
6
9
9
9
9
8
9
5
5
8
7
8
9
9
9
7
9
8
5
9
9
7
4
9
9
5
9
9
7
9
8
5
9
6
7
9
9
9
6
8
5
9
9
9
9
9
9
7
9
5
7
9
9
9
6
9
9
9
9
9
9
7
9
7
9
6
6
9
5
9
9
9
9
9
9
9
9
9
5
9
5
8
9
3
9
9
9
4
9
9
9
9
9
9
8
9
9
9
9
9
9
9
9
9
6
9
9
7
4
8
9
9
9
9
5
9
9
9
9
6
9
9
9
6
6
4
9
9
9
9
9
7
4
9
9
6
7
9
9
9
9
9
8
9
2
6
9
9
8
5
9
7
6
3
9
9
9
9
9
9
9
7
9
9
9
9
9
7
9
5
9
9
5
7
6
9
9
9
6
9
9
6
9
9
9
8
9
7
9
9
9
9
8
4
3
6
9
9
9
9
9
7
9
8
9
9
9
9
6
6
9
6
8
9
9
9
9
9
9
9
9
9
4
9
9
9
7
6
9
9
9
9
9
9
9
9
8
4
9
9
9
9
9
9
9
9
8
9
9
3
9
9
9
9
9
8
5
4
8
6
9
9
9
9
9
9
7
5
6
4
9
3
9
9
9
9
9
9
9
9
9
9
9
9
9
9
8
6
9
4
9
8
8
6
9
8
7
5
9
9
9
9
9
9
9
7
9
7
7
9
9
8
7
9
9
9
8
6
9
9
8
9
9
9
9
9
9
6
8
9
9
9
9
9
9
9
9
9
9
4
9
5
9
9
9
6
9
9
9
9
9
9
9
9
9
6
9
9
9
9
9
9
9
9
9
9
9
9
9
9
9
9
9
8
6
3
9
8
9
8
6
7
9
9
9
5
9
6
9
9
9
9
9
8
9
9
7
9
7
9
9
9
9
9
9
9
9
9
9
8
7
8
9
9
9
9
5
1
5
9
9
7
9
6
9
8
9
9
9
9
4
8
9
9
7
9
9
5
9
9
9
7
9
6
9
9
9
9
9
9
8
9
8
9
9
5
9
9
9
9
8
9
9
7
9
9
9
9
9
6
6
9
9
9
6
4
7
9
9
9
9
9
9
9
6
9
8
6
9
9
9
9
9
8
8
5
9
9
9
9
9
9
9
7
9
9
5
9
8
9
9
9
9
6
9
6
2
9
5
9
9
9
9
4
9
6
9
4
9
9
8
9
9
8
4
9
9
7
9
5
9
9
9
9
6
9
7
9
7
9
3
9
9
8
7
9
4
5
9
8
9
9
6
5
4
9
4
5
8
9
9
9
3
7
6
9
9
9
9
6
8
9
9
9
9
9
5
9
7
9
9
8
9
6
9
9
9
6
8
9
9
9
9
6
8
6
4
9
8
7
3
9
9
9
9
4
9
9
4
8
8
3
9
9
5
7
9
9
8
9
5
9
9
6
9
4
9
9
9
9
6
9
9
9
8
9
9
8
9
9
9
7
2
9
6
9
9
9
7
9
9
4
4
8
5
9
9
6
9
8
9
8
6
9
9
9
9
8
9
6
9
6
9
9
6
9
8
9
6
9
9
9
9
9
9
9
9
9
9
9
9
9
6
9
7
9
4
9
9
2
9
8
9
4
8
9
4
9
5
7
6
3
4
9
5
8
9
9
9
9
7
6
8
9
9
9
9
9
9
5
6
6
9
9
9
9
9
8
4
9
9
9
6
9
9
9
9
9
9
9
9
9
9
8
5
9
9
9
9
9
9
6
5
8
7
9
9
9
6
7
9
9
9
9
9
6
9
9
7
5
9
9
9
9
9
9
8
5
5
9
9
9
9
7
9
9
9
8
9
9
9
7
9
5
9
9
9
6
9
9
9
9
9
9
9
9
9
9
9
9
9
9
8
9
9
8
5
9
6
9
9
6
9
9
9
9
9
5
7
9
5
9
8
4
9
9
5
7
7
4
9
9
9
6
9
8
9
7
9
9
9
5
9
9
8
9
5
7
4
9
8
9
7
9
8
9
9
8
6
9
8
8
9
6
6
9
9
4
9
9
9
5
9
7
8
9
6
9
9
5
9
5
9
9
9
9
9
8
6
9
9
9
8
9
9
9
9
9
7
9
5
9
9
9
9
6
9
9
9
9
9
6
9
9
9
8
9
9
9
6
9
9
9
9
6
9
9
9
9
9
9
6
9
7
8
9
9
6
9
7
8
9
8
6
9
7
9
5
9
9
9
9
9
6
7
9
9
9
8
8
9
7
9
4
9
9
9
8
9
5
7
9
9
9
6
5
8
7
9
9
6
5
9
9
9
9
9
8
9
9
7
9
9
9
6
4
9
9
9
7
7
9
9
9
9
8
9
9
9
9
9
9
4
9
9
9
9
5
9
8
9
9
8
8
4
5
4
4
9
6
6
7
9
4
8
3
4
6
8
7
7
9
9
9
4
9
8
5
6
9
7
9
9
9
9
8
9
9
9
7
9
9
5
9
9
9
9
7
9
9
7
7
9
6
9
9
5
4
7
9
9
9
6
9
9
9
7
9
8
7
9
9
9
9
5
9
5
7
9
9
9
9
3
9
6
9
7
9
9
9
9
9
9
9
9
9
9
9
8
6
9
9
9
9
9
8
9
9
8
8
9
9
5
9
5
9
5
5
9
9
6
9
7
9
9
8
5
4
6
9
8
8
9
6
7
9
9
9
9
5
5
9
9
9
8
9
9
9
2
9
7
9
9
9
8
9
9
9
7
9
9
3
7
9
9
3
9
9
9
7
9
9
9
9
9
9
8
9
9
9
6
9
9
9
8
7
8
6
9
9
9
9
8
9
9
9
9
9
9
9
9
7
9
9
5
8
8
5
9
9
6
9
9
7
7
9
9
6
9
9
9
9
8
9
9
9
9
9
9
8
7
8
9
7
7
2
5
5
6
9
9
7
9
9
8
9
8
9
5
9
3
9
9
3
5
9
9
9
9
9
6
9
3
9
9
9
9
5
9
9
1
9
9
9
7
9
6
9
9
9
4
9
9
9
7
6
9
9
9
8
9
6
9
9
9
3
9
9
8
9
9
9
3
4
9
9
9
9
9
6
9
9
9
9
9
9
7
9
9
9
9
3
9
9
9
7
7
4
9
9
9
9
8
9
8
9
9
6
9
9
7
9
9
3
9
9
3
6
9
9
8
5
8
7
9
9
4
9
6
9
8
9
5
9
9
6
8
9
9
3
9
9
9
9
5
9
9
7
9
8
9
4
2
9
5
5
9
9
9
9
8
9
9
9
9
9
9
9
9
9
9
9
8
9
9
9
9
7
6
8
7
9
9
9
9
4
9
6
9
9
3
9
4
9
4
8
9
9
8
5
9
9
9
9
9
9
9
9
6
9
9
6
9
6
9
9
9
6
9
7
9
6
9
9
3
9
9
9
9
5
9
9
9
3
9
9
9
9
9
9
9
7
8
7
5
9
9
9
9
7
9
8
9
9
8
6
9
9
5
7
9
9
9
9
9
6
9
9
9
9
8
5
9
9
9
8
9
9
9
8
9
9
9
9
6
9
5
9
9
9
9
9
9
9
9
9
9
9
9
4
9
8
9
9
7
9
7
9
9
9
9
9
4
9
8
9
8
9
8
9
9
9
5
9
9
9
9
9
8
9
5
4
9
5
9
4
9
9
6
9
9
4
9
9
9
9
9
9
9
9
9
9
9
7
9
7
9
9
9
9
9
9
8
4
9
7
7
7
8
9
9
9
3
9
9
9
6
8
4
6
9
9
9
7
9
9
9
9
8
9
6
9
7
8
5
9
9
9
9
9
9
7
9
8
6
9
9
9
9
9
4
6
9
4
8
9
9
9
4
9
7
9
1
9
8
3
9
7
9
9
9
7
8
8
9
8
9
9
5
9
9
4
9
9
7
9
9
8
9
6
9
6
4
9
9
5
9
6
9
9
9
8
7
9
5
9
9
9
7
9
7
8
9
9
7
9
9
9
9
9
9
9
9
9
6
9
8
7
9
5
9
4
9
9
9
9
8
7
9
9
9
8
9
9
9
9
9
9
8
9
9
9
9
8
8
9
9
9
9
6
5
6
9
9
8
5
7
8
9
7
5
9
9
7
9
9
9
4
7
9
9
8
9
9
6
6
9
9
7
9
4
9
8
7
9
7
9
9
9
9
6
8
9
9
3
9
4
7
9
9
9
7
9
6
9
3
9
9
5
8
9
9
7
9
9
5
4
9
7
9
9
9
9
9
4
9
7
6
9
6
9
9
9
9
7
9
9
9
9
9
9
9
9
7
7
9
9
9
6
9
9
8
9
9
7
6
7
9
9
3
7
9
8
4
7
6
9
7
9
9
9
9
9
9
9
9
9
9
9
9
8
9
9
9
9
9
8
9
9
9
9
9
9
7
9
5
5
9
7
9
2
9
9
8
6
7
8
9
9
9
9
9
9
9
8
2
8
9
9
7
6
9
9
8
9
8
8
7
6
8
9
9
9
9
4
7
5
9
7
9
9
5
9
9
9
8
9
9
9
9
6
9
9
9
9
7
9
8
9
9
6
9
9
9
9
9
9
9
9
9
9
9
9
9
6
5
8
4
9
7
5
9
9
9
9
9
4
8
9
9
9
9
9
9
5
6
9
9
6
9
9
9
8
9
9
4
2
9
9
7
7
9
9
9
9
8
8
9
9
8
6
9
9
9
6
9
9
5
3
9
9
8
9
7
8
9
4
9
5
6
9
9
7
3
7
9
9
9
8
7
4
4
6
9
9
8
9
9
9
9
6
9
4
4
5
8
9
9
9
9
9
9
9
9
9
9
9
5
9
6
8
9
9
9
9
9
9
9
2
9
9
9
9
9
1
9
7
8
9
9
9
9
9
8
9
8
9
9
9
6
6
9
9
4
9
9
9
9
8
9
9
9
9
9
9
5
9
9
9
9
9
8
9
9
9
8
3
7
9
9
9
9
9
2
9
9
7
9
9
9
9
9
9
9
7
9
9
4
6
8
8
9
7
9
6
9
6
7
9
4
9
9
6
9
5
9
9
9
8
9
9
9
5
9
9
9
9
9
8
9
9
9
6
5
5
9
7
9
9
8
9
9
9
7
9
6
9
9
2
6
9
5
9
9
8
9
9
4
9
4
9
6
9
9
8
6
9
9
9
9
9
9
9
7
4
6
9
9
8
6
8
9
7
8
9
9
7
9
9
9
8
9
9
8
5
9
6
6
7
7
9
6
6
9
6
9
8
9
9
9
9
4
8
9
9
9
9
9
8
9
7
9
9
9
4
9
9
9
8
9
9
9
9
6
9
9
6
9
5
9
9
9
9
9
9
9
9
9
8
9
9
9
5
9
9
7
5
8
8
8
5
9
9
9
9
9
9
4
9
7
9
9
9
9
9
9
8
9
9
9
9
9
9
9
9
6
9
8
9
6
9
9
9
6
9
7
8
9
5
9
9
7
9
8
9
9
9
9
7
7
9
9
9
9
9
9
5
9
9
9
9
6
4
4
9
6
9
9
6
9
6
9
9
8
4
9
9
9
7
5
9
6
4
8
8
9
9
6
7
9
5
9
9
9
9
9
9
9
9
9
9
9
8
9
5
8
9
6
8
9
3
9
5
7
7
9
6
5
9
9
9
1
6
9
8
9
6
9
9
9
8
9
9
8
8
9
9
9
9
6
3
9
9
9
9
5
9
9
9
9
9
9
3
9
9
9
9
9
9
9
9
5
9
5
6
9
9
5
9
8
9
4
5
4
9
6
8
9
9
9
6
4
4
9
9
9
9
7
7
9
9
9
6
9
9
9
5
9
9
9
9
9
8
6
7
7
9
6
5
5
9
9
9
6
9
8
8
3
9
9
6
7
4
7
7
9
8
9
9
8
9
4
5
8
8
9
7
9
9
9
9
9
8
9
9
5
6
9
9
7
8
9
9
6
9
9
9
9
9
9
9
9
5
8
9
9
6
9
9
9
7
7
9
9
9
9
9
9
9
9
6
8
9
9
9
9
6
7
9
9
9
9
8
8
5
9
5
9
9
9
9
9
9
9
9
7
9
9
9
9
9
9
9
9
9
9
9
9
6
9
9
9
9
9
9
9
5
9
9
1
9
9
6
9
9
9
4
8
7
7
4
7
9
5
9
5
9
7
6
9
8
5
9
4
8
9
9
9
9
8
9
8
9
9
9
9
9
9
6
8
9
9
7
9
9
9
9
9
7
9
9
9
9
9
7
9
9
5
7
9
9
9
7
9
5
8
7
4
9
6
9
9
9
9
9
2
9
9
9
9
9
9
7
9
5
9
9
9
8
6
9
8
6
5
8
9
3
9
9
9
8
9
9
9
9
9
9
9
9
9
9
8
9
9
9
9
9
9
9
9
6
3
5
5
9
5
6
9
9
9
9
9
8
2
6
7
9
5
6
9
9
9
6
9
6
7
9
8
9
9
9
2
5
9
9
9
9
9
9
9
9
9
5
9
9
8
9
9
6
9
8
7
9
4
4
9
9
9
9
9
9
9
5
9
9
9
9
9
9
9
9
6
4
9
7
9
6
8
9
9
9
5
3
7
9
7
9
9
9
3
9
9
9
8
9
9
9
7
9
9
9
7
9
9
9
9
9
7
9
9
9
9
5
9
9
9
8
4
7
8
9
6
9
9
9
9
6
9
4
9
6
9
9
5
9
9
9
4
7
9
7
9
9
9
9
8
9
9
6
5
7
9
9
7
7
9
4
9
6
9
7
9
6
9
9
9
9
7
7
9
8
9
9
9
9
9
9
9
9
5
9
9
9
9
9
9
9
8
9
9
9
9
7
9
9
9
6
9
5
7
9
6
8
3
7
6
9
9
9
9
8
9
9
9
9
8
7
6
9
9
7
9
9
6
9
8
4
9
9
4
9
9
6
7
9
9
8
9
9
9
9
9
9
9
9
6
6
9
9
6
9
7
9
9
9
8
9
3
7
9
7
9
9
9
9
9
9
9
9
4
9
9
9
9
8
9
9
9
9
9
8
6
9
9
8
9
9
9
5
9
9
9
9
9
9
9
4
9
9
7
9
9
5
9
9
8
6
2
8
8
9
9
4
4
8
9
9
6
9
9
9
9
7
9
9
9
4
7
9
6
9
9
9
9
8
9
9
5
9
9
7
9
9
9
9
9
9
9
9
6
5
9
9
6
9
6
9
9
9
5
9
9
4
9
9
8
6
9
7
9
9
9
9
9
9
7
6
9
6
9
9
9
8
9
9
6
4
8
9
9
9
9
9
8
3
6
9
9
9
9
9
9
9
9
9
9
9
9
6
9
9
3
9
6
9
9
9
9
7
6
9
7
9
9
6
9
9
9
8
9
9
7
9
9
9
9
9
9
9
8
9
8
9
9
9
9
9
6
7
9
8
9
9
9
9
9
8
9
5
8
5
7
7
5
9
9
9
9
3
9
9
9
7
4
5
4
9
9
9
9
9
7
9
9
9
9
9
9
9
9
9
5
9
9
9
7
6
8
9
9
8
6
9
6
6
9
9
8
9
9
7
9
9
9
3
8
4
9
5
7
9
7
6
9
9
9
9
5
9
9
9
9
9
9
9
9
9
9
4
9
6
6
8
9
5
7
9
8
8
9
9
9
3
9
8
9
9
9
8
9
9
7
9
9
9
9
4
9
9
8
9
9
9
9
9
9
9
8
9
9
9
9
8
8
9
9
5
5
9
2
9
9
7
5
6
6
9
8
8
9
9
8
7
9
9
9
9
9
9
9
8
8
9
7
9
9
9
9
9
7
5
8
9
9
9
2
9
9
9
7
9
9
6
9
9
5
9
6
9
9
9
6
3
9
9
5
6
7
7
9
9
7
6
9
9
9
9
8
5
6
9
5
9
7
4
9
8
9
6
6
9
16
9
9
9
9
9
6
4
6
6
7
3
9
9
9
8
9
9
7
9
7
9
9
9
6
9
7
9
6
9
9
8
5
9
9
3
9
9
8
9
9
9
9
12
9
9
8
9
9
9
9
9
9
9
9
9
13
9
9
8
9
8
6
9
9
9
9
6
8
9
8
9
9
9
9
9
6
9
9
8
6
9
9
9
9
9
9
9
9
15
9
8
9
16
4
9
6
6
9
7
9
9
5
9
8
9
9
9
9
9
9
9
6
9
4
9
8
9
9
9
8
9
6
3
9
9
9
9
9
9
9
9
9
9
4
9
6
5
9
7
7
6
9
9
9
9
8
6
8
9
9
9
9
6
9
9
7
9
9
6
8
9
9
9
9
7
9
9
9
9
9
7
8
9
9
9
9
7
9
9
9
8
9
9
6
7
8
5
9
9
9
9
9
6
7
5
9
8
7
8
9
9
9
9
9
9
9
9
9
6
9
4
9
9
9
9
9
9
4
9
8
9
9
9
9
7
9
9
9
9
16
6
9
7
9
9
9
9
8
9
9
9
9
9
6
9
9
8
4
9
5
9
9
6
9
4
9
9
7
9
9
9
9
6
6
8
7
9
9
7
9
9
9
10
9
9
9
9
9
9
9
10
9
9
4
5
9
6
9
5
8
9
9
4
9
9
7
8
9
9
9
6
9
9
9
9
9
9
12
9
8
9
8
9
9
13
9
7
4
7
9
9
9
7
9
8
9
9
9
9
7
9
9
7
5
9
9
9
9
8
9
4
9
9
9
9
7
9
9
8
9
9
9
9
9
9
3
9
9
8
9
6
9
3
9
6
9
9
9
9
9
9
6
7
4
9
9
8
9
9
9
9
6
5
8
7
9
9
9
9
9
9
9
5
7
9
9
9
9
8
8
9
9
9
9
9
7
9
9
9
8
9
9
7
6
8
9
7
9
9
6
8
9
6
9
9
6
9
5
8
9
9
5
9
9
7
7
9
9
9
9
9
8
8
5
9
9
7
6
9
9
9
4
6
9
9
9
9
9
9
5
9
9
9
9
6
9
8
8
9
9
9
8
6
9
9
9
9
9
9
9
9
8
9
6
9
9
9
4
9
9
6
9
9
9
9
9
4
6
9
9
9
9
9
6
6
9
8
9
9
9
6
9
9
9
9
9
12
9
9
9
2
9
9
9
9
6
9
9
7
6
9
9
9
9
9
9
5
9
9
9
9
7
5
9
9
7
6
9
6
9
9
9
7
9
9
6
6
9
9
9
9
9
9
9
9
9
9
3
6
9
6
9
9
9
7
9
5
9
9
9
9
9
7
9
8
6
8
9
9
9
9
9
6
8
7
4
9
6
8
9
9
9
6
9
9
9
9
9
9
9
7
9
9
9
9
9
9
5
9
9
9
7
9
9
9
9
6
9
9
9
5
7
7
9
9
9
7
8
9
5
7
9
8
9
7
9
8
9
7
9
9
8
9
9
6
9
9
9
7
9
9
6
9
9
9
4
9
9
8
7
9
9
9
9
9
7
9
8
9
9
9
7
9
13
9
9
9
9
9
9
13
5
8
7
6
9
9
8
8
6
9
5
9
9
9
9
5
6
9
9
9
8
9
9
9
6
4
7
9
8
8
9
9
9
9
9
2
9
7
9
5
6
9
7
9
9
9
8
9
9
9
3
9
6
6
9
8
9
9
9
9
8
9
4
7
9
9
9
9
5
9
9
8
9
9
9
9
9
9
9
9
9
8
6
9
7
8
9
9
9
9
9
9
9
9
8
6
5
9
6
5
9
4
9
9
9
9
9
9
9
9
7
9
9
9
5
9
5
9
9
9
7
9
5
9
9
10
9
7
9
9
6
8
6
9
9
6
9
7
9
9
9
9
9
9
8
5
9
9
9
9
7
7
5
6
9
9
9
8
9
9
9
9
9
9
9
9
7
9
9
9
9
9
9
6
9
9
9
9
9
6
9
9
9
9
5
6
5
6
9
9
9
9
9
9
9
9
8
5
9
9
9
9
7
8
5
9
9
9
9
9
7
9
9
9
9
9
5
9
6
9
9
9
9
8
9
9
7
9
9
9
9
9
9
9
9
9
9
6
9
9
4
9
9
5
9
9
9
9
8
5
9
9
7
9
8
7
9
9
5
9
9
9
9
9
9
9
8
9
9
9
5
6
9
9
9
9
5
9
8
9
9
9
9
9
8
9
9
9
9
7
5
9
9
9
5
9
9
9
9
7
9
5
9
9
9
7
7
3
8
9
6
6
9
9
8
9
9
6
8
9
6
9
9
9
8
9
3
5
9
9
8
9
6
9
7
9
9
9
9
9
9
9
9
5
9
9
16
7
8
9
3
5
1
9
9
9
6
9
9
9
9
9
9
9
9
3
8
8
9
9
5
9
7
9
9
9
9
9
9
9
9
7
7
9
9
9
9
6
9
9
3
6
9
9
8
9
9
9
6
9
9
9
9
9
9
8
7
9
9
9
9
9
9
9
8
9
6
9
7
6
8
9
9
3
9
8
9
9
9
9
9
9
4
6
7
9
9
9
9
5
9
9
16
6
8
9
9
9
9
4
9
9
8
7
9
7
4
9
9
4
9
8
9
8
9
9
3
6
9
9
9
9
9
9
5
9
9
9
9
9
9
9
9
9
9
9
9
9
9
9
8
9
8
9
9
9
9
9
9
9
9
9
8
9
9
9
7
9
8
6
6
9
9
6
9
5
9
8
9
8
9
9
9
9
5
9
9
9
9
9
9
9
9
7
6
9
6
9
9
8
9
9
9
1
9
8
9
9
9
9
9
9
9
9
5
5
6
9
9
9
9
9
9
9
7
6
7
9
7
4
9
9
9
9
6
7
7
8
8
7
7
9
9
5
9
9
9
4
9
3
9
9
6
3
5
9
9
9
9
6
9
9
5
9
5
4
8
7
9
9
9
9
9
13
8
9
9
8
9
8
11
6
9
6
16
9
5
9
9
9
9
8
9
9
9
8
9
9
9
9
7
9
4
9
7
9
9
7
9
9
9
9
9
9
7
9
9
16
9
9
8
5
9
9
7
8
6
4
9
7
9
9
14
9
9
9
9
9
6
9
9
9
4
6
6
9
8
7
7
7
9
9
9
9
9
9
9
8
8
9
9
9
9
9
9
9
8
9
9
7
4
9
9
7
9
9
5
9
7
9
9
5
9
8
9
9
4
6
9
7
9
9
5
9
9
8
9
5
9
9
9
9
9
9
7
9
9
8
9
9
9
7
9
4
4
9
5
9
9
9
9
9
9
9
9
4
9
9
9
9
5
6
8
9
9
9
9
9
9
9
8
9
9
7
9
8
9
9
9
9
9
9
9
9
5
9
7
7
6
9
9
7
9
9
4
9
9
5
9
6
9
9
9
7
9
9
9
9
9
7
9
9
9
9
9
8
9
5
6
7
9
9
6
9
9
7
8
9
7
9
8
9
9
6
8
4
9
9
9
9
9
9
9
9
9
9
6
9
7
8
6
9
9
7
9
9
9
9
9
9
8
9
9
2
8
9
9
9
7
9
9
7
9
9
9
9
8
7
9
9
7
6
9
5
3
9
5
9
9
4
8
8
5
7
9
8
7
9
9
9
9
9
7
9
9
6
9
9
7
9
9
9
9
9
8
5
9
9
9
4
9
9
9
9
6
9
9
9
12
9
9
9
6
8
9
9
8
9
8
9
9
9
9
9
9
9
9
9
9
3
9
8
8
9
9
9
9
9
6
9
9
9
16
9
5
9
6
8
8
9
9
8
9
9
9
9
6
9
9
9
9
9
9
8
6
6
9
9
9
9
5
9
9
9
9
9
8
5
9
9
9
8
3
9
9
3
9
9
9
6
9
9
8
9
9
6
6
9
9
8
6
9
9
9
9
8
9
9
9
7
10
9
9
9
9
8
9
8
9
5
9
9
9
9
9
9
9
7
7
4
9
9
6
4
6
9
6
8
9
9
9
9
9
9
9
9
9
5
9
6
9
9
9
9
9
9
6
9
5
7
9
16
5
7
9
9
9
9
9
9
9
6
4
9
6
9
9
8
9
9
4
9
6
9
9
9
9
9
4
6
9
9
9
9
9
9
9
8
9
6
9
9
3
9
9
8
6
6
9
8
9
9
9
9
9
9
5
4
9
9
9
6
9
3
4
9
9
9
6
7
9
8
9
9
6
9
9
8
6
9
9
9
9
8
9
9
9
7
9
9
9
9
9
9
9
9
9
9
9
9
8
9
7
5
9
9
4
9
9
5
9
7
6
9
9
9
9
9
9
9
9
9
9
6
9
9
9
9
9
9
9
7
9
9
9
6
9
9
9
5
8
9
9
7
7
6
9
9
9
4
7
8
9
7
9
9
9
5
4
9
9
9
4
5
6
9
5
7
9
9
9
5
8
6
9
9
5
9
9
6
9
9
8
9
9
9
9
9
6
9
9
9
9
9
3
9
9
7
9
9
9
4
9
8
7
9
9
8
9
7
9
7
9
9
7
12
9
9
5
5
9
9
9
9
9
6
7
9
7
6
9
9
11
14
9
6
9
9
9
9
9
9
3
9
3
9
5
9
6
7
9
9
9
9
8
9
9
6
7
6
9
9
9
4
9
9
9
9
8
9
9
9
9
9
9
9
9
9
9
8
16
9
4
7
6
7
9
9
9
8
9
6
3
5
9
9
9
9
4
8
8
9
9
8
9
9
8
8
8
9
9
9
9
9
9
9
9
5
9
9
9
9
9
7
9
5
8
16
9
9
9
9
9
9
9
9
9
9
6
4
9
9
9
9
9
9
5
9
9
8
9
6
9
9
9
9
9
6
9
9
9
6
9
9
7
8
6
6
9
6
4
8
9
9
9
9
9
9
9
9
9
9
9
9
9
9
9
9
9
9
8
9
7
5
9
9
8
8
8
7
9
9
9
5
9
9
9
9
9
9
9
6
9
9
9
6
9
9
9
9
9
9
9
9
9
9
9
9
9
9
9
9
9
9
9
9
6
9
6
9
8
8
9
9
9
9
9
6
9
9
9
9
9
8
9
5
6
9
7
9
9
9
9
5
4
9
9
6
10
6
9
9
9
9
7
8
9
9
9
9
9
6
9
15
9
9
9
7
9
8
6
9
9
8
9
9
9
9
9
9
6
9
9
3
9
8
9
9
9
9
8
9
9
9
9
9
9
9
7
9
9
9
9
9
9
9
9
15
9
9
8
9
9
9
9
5
9
9
9
9
9
9
9
8
9
9
8
9
9
7
7
9
5
9
9
9
6
9
4
3
9
9
6
9
4
7
4
9
9
7
9
9
9
7
9
9
9
7
6
9
7
9
7
9
1
9
9
8
7
7
9
9
8
8
8
9
9
9
9
8
9
9
3
9
9
9
9
9
9
9
11
5
9
9
9
9
9
9
4
9
7
9
9
9
8
9
5
9
9
9
7
9
7
9
9
8
4
9
8
9
9
9
9
9
9
9
9
6
9
9
9
9
9
9
5
4
7
9
9
9
9
9
9
9
9
9
9
6
9
8
9
9
9
9
9
9
9
8
9
9
8
9
7
7
9
9
9
7
9
9
9
9
5
4
9
8
9
9
9
9
9
9
5
9
5
7
9
9
9
9
8
9
9
9
9
9
9
9
8
4
9
9
9
9
8
9
9
9
9
8
9
8
9
9
7
8
8
9
9
9
6
9
9
9
9
9
5
7
9
9
9
9
9
9
9
5
7
8
9
9
9
9
6
9
5
8
9
7
9
9
9
9
9
5
9
8
9
9
9
9
9
9
9
5
9
9
9
9
8
8
9
8
9
9
9
9
9
9
8
8
8
6
8
9
9
9
9
9
9
6
9
9
9
9
9
9
4
9
9
9
8
5
16
9
9
7
9
9
9
9
9
6
8
9
9
9
9
7
9
9
5
9
8
6
7
9
9
9
8
9
9
9
9
7
9
9
9
9
6
7
9
9
7
9
9
9
6
9
9
9
9
9
9
9
9
9
5
8
9
9
8
9
9
7
8
9
7
9
9
4
9
9
5
9
9
9
9
6
9
8
9
9
8
6
5
9
9
5
7
9
8
9
9
9
9
9
9
9
9
9
5
9
9
8
9
9
9
6
5
9
5
9
9
9
7
9
9
4
9
9
9
9
9
9
9
9
9
9
9
9
6
6
8
8
7
5
9
9
9
9
9
9
9
9
9
9
8
9
5
9
9
5
9
9
6
3
7
9
9
8
9
9
9
9
9
7
9
9
8
5
9
9
9
9
9
7
6
7
9
9
9
6
5
9
9
9
9
9
9
9
9
7
5
9
9
7
9
9
9
9
9
8
9
5
4
9
9
8
9
9
9
9
9
6
9
8
9
9
9
4
9
9
9
5
7
9
7
9
9
9
9
9
9
9
9
6
4
9
9
9
9
9
8
5
9
5
7
8
9
9
5
9
9
9
7
9
9
9
9
9
9
9
9
7
5
9
9
9
6
9
6
9
9
9
9
9
9
9
9
7
9
9
9
9
9
9
9
9
9
9
9
9
8
9
9
9
9
9
9
9
9
6
9
6
9
8
6
9
9
9
9
8
9
9
9
9
6
9
8
9
9
9
9
9
9
9
9
8
9
9
9
9
6
8
7
9
6
9
9
9
9
9
9
9
9
9
5
9
9
9
6
9
9
6
8
5
7
9
9
9
9
7
9
9
9
9
6
9
8
9
9
5
9
7
9
9
9
9
6
7
9
9
9
9
9
7
9
9
4
9
9
9
4
9
9
3
9
6
6
9
9
9
9
9
9
9
9
9
4
5
6
5
16
6
9
9
9
6
8
6
9
9
5
9
9
9
4
8
9
9
9
7
8
9
9
9
9
5
9
9
9
9
9
9
7
9
8
9
9
7
9
9
6
9
9
10
9
8
6
9
9
9
9
9
9
9
6
6
9
9
9
9
9
9
9
9
4
9
2
9
8
9
9
9
7
6
9
9
6
9
5
9
9
9
9
9
9
6
9
9
7
9
8
9
9
9
9
4
9
8
6
9
9
9
8
9
8
9
9
9
9
8
8
9
9
9
9
7
5
9
4
5
9
4
7
9
7
9
9
9
9
9
7
9
9
9
5
9
9
3
6
9
7
9
9
9
8
9
9
2
9
9
9
9
9
8
7
9
9
9
9
9
9
8
5
6
9
9
5
9
9
9
9
6
5
6
8
9
9
9
9
9
9
9
9
9
9
9
4
9
9
9
9
9
9
3
9
7
9
9
9
6
9
8
9
9
9
9
7
9
7
9
4
9
9
9
9
9
7
9
9
9
6
8
2
9
9
9
9
9
3
9
9
9
6
6
16
9
9
7
9
9
9
9
6
9
9
9
9
9
9
9
9
9
7
8
9
9
9
3
9
7
9
7
9
9
9
8
3
9
9
9
7
9
8
9
6
7
9
9
3
9
9
5
6
7
9
9
9
9
9
9
9
9
7
7
9
9
9
5
5
9
7
9
9
9
8
11
9
4
9
6
9
9
9
9
9
9
9
9
6
2
9
9
9
6
9
9
9
8
9
7
7
9
9
9
9
9
6
8
5
9
9
9
9
8
7
8
9
9
9
8
8
6
8
8
9
9
9
9
9
9
9
7
6
9
9
9
8
9
8
9
8
8
9
6
9
9
7
6
4
6
6
9
9
9
9
9
9
13
7
9
7
8
9
9
9
9
8
8
9
9
9
9
9
9
7
9
9
7
9
7
9
9
9
6
8
9
7
7
9
9
9
7
9
4
9
9
7
9
9
8
5
9
9
9
9
8
9
8
9
9
7
6
6
8
7
9
8
9
7
9
9
9
9
8
9
8
9
7
9
5
9
9
5
9
7
8
3
5
7
6
9
5
6
9
9
9
9
8
8
6
9
9
9
5
9
7
9
9
9
9
7
8
9
9
9
9
9
6
9
5
9
9
9
9
9
7
9
9
5
7
7
9
8
9
9
9
7
9
9
9
9
9
9
9
9
9
9
8
9
9
9
9
4
9
9
1
7
9
9
9
7
9
7
4
9
5
6
9
4
9
9
7
9
9
6
9
9
9
9
7
5
9
9
9
9
7
8
9
5
9
9
9
6
6
7
9
8
9
9
9
5
9
9
9
9
9
8
9
9
9
9
8
9
5
4
7
9
9
9
9
9
9
4
6
9
7
9
8
9
5
9
3
9
9
6
8
9
4
5
9
4
13
9
9
2
6
9
9
9
9
9
9
9
9
9
4
8
11
7
9
9
5
8
9
9
9
9
9
9
6
9
8
9
9
9
7
9
9
7
9
8
9
9
7
9
9
9
5
8
3
9
9
9
9
10
9
9
9
9
9
6
9
8
9
9
5
9
8
9
3
9
9
3
9
9
9
7
8
9
9
9
9
5
9
9
9
6
9
9
9
9
9
9
9
5
8
8
9
5
5
7
9
7
9
9
9
9
9
8
9
9
9
9
9
9
8
9
9
9
9
9
8
9
9
9
9
9
9
9
5
7
8
9
9
9
9
6
9
9
9
9
9
9
9
4
9
9
9
9
6
8
8
9
9
9
9
9
9
6
9
6
9
4
9
7
9
9
9
9
5
9
9
9
9
9
9
8
9
9
5
9
6
9
9
9
7
9
9
9
9
8
9
9
6
9
9
9
8
9
7
9
9
13
5
9
5
6
9
9
9
8
9
8
9
9
9
9
9
6
9
7
9
5
9
9
9
9
9
9
9
9
9
9
9
8
8
9
4
9
8
9
9
9
9
7
5
6
6
9
9
9
6
9
9
9
9
9
9
4
8
6
9
7
9
9
6
9
7
9
5
8
4
9
7
9
6
9
8
9
7
8
9
9
9
9
9
9
5
7
9
9
9
9
9
9
9
9
9
9
9
6
6
9
6
9
9
4
9
7
9
6
9
8
9
9
8
9
9
9
9
6
7
9
9
9
9
9
6
9
9
9
9
7
4
9
8
9
7
7
9
8
5
9
9
9
9
5
8
9
9
5
6
9
5
9
9
7
6
9
9
9
9
9
9
5
9
9
7
9
9
7
9
9
8
9
9
8
9
9
9
9
9
6
9
9
9
9
9
8
8
8
9
9
9
9
8
9
9
7
6
9
9
9
9
7
9
9
7
9
9
5
7
9
9
4
9
9
8
9
9
6
9
9
5
9
5
9
7
9
9
9
9
9
9
8
9
9
9
9
7
9
9
4
9
9
9
9
9
9
8
9
9
9
9
9
6
9
9
7
9
6
7
9
9
8
8
9
7
8
6
7
7
9
9
9
9
6
9
9
6
6
9
9
9
9
9
5
9
9
9
9
9
9
6
9
7
7
9
9
6
7
8
9
9
9
9
9
7
9
6
9
9
8
4
9
9
9
9
9
9
9
9
9
9
8
9
5
9
9
8
9
9
9
7
6
9
7
9
9
9
9
9
9
9
9
9
7
9
9
9
9
9
9
9
9
9
9
4
8
9
4
9
5
9
9
4
9
9
9
9
9
5
7
9
3
9
9
9
9
9
9
9
8
5
9
9
9
9
9
9
7
6
9
9
9
9
9
9
4
9
9
6
9
9
9
9
9
9
9
8
9
9
9
4
9
9
9
9
9
9
9
9
9
8
4
9
9
8
9
9
5
9
8
8
5
7
9
9
6
6
9
7
7
9
8
3
9
8
9
9
9
9
9
9
7
9
9
9
7
8
9
9
6
7
9
6
9
9
9
6
9
9
6
9
9
8
4
9
8
9
8
5
9
9
9
9
9
9
9
9
7
9
6
9
9
9
8
9
8
9
9
9
9
9
9
9
9
6
5
7
9
9
5
8
9
7
9
9
9
9
9
8
9
9
8
9
9
10
9
9
9
9
7
6
8
9
8
9
9
9
9
9
9
9
9
9
9
9
8
8
4
6
9
9
5
7
9
9
9
9
9
9
9
9
9
6
9
9
9
9
7
9
9
6
9
7
9
6
9
9
6
9
6
9
9
9
9
8
9
5
9
5
7
9
6
9
8
9
9
9
9
9
9
8
9
9
7
9
9
8
9
9
9
6
5
9
9
8
6
9
9
7
9
6
5
9
9
9
9
9
9
7
9
9
9
9
8
9
9
9
9
7
6
9
5
9
9
5
8
9
4
8
9
9
9
9
9
9
8
8
9
6
6
9
9
13
8
4
9
9
9
6
9
9
9
9
9
9
8
9
9
8
9
9
8
7
7
9
9
9
9
8
9
9
9
7
8
9
9
9
9
7
5
9
4
9
9
9
9
9
8
9
9
9
9
5
9
9
9
4
9
7
9
9
7
9
6
9
9
8
9
9
9
5
9
7
9
9
9
9
7
8
9
9
9
9
6
9
6
9
9
9
9
9
4
8
6
5
9
9
6
9
8
9
9
9
8
9
9
9
9
9
9
9
9
9
9
9
9
9
9
6
9
9
9
9
9
9
6
9
7
9
7
9
9
8
9
6
7
6
7
9
9
9
9
9
9
7
9
9
9
9
8
9
9
9
9
6
6
9
9
9
7
9
8
9
9
9
7
9
9
7
9
9
9
15
9
9
9
9
9
9
9
13
9
7
6
6
9
9
9
9
9
9
9
7
5
9
9
9
9
5
9
9
9
9
9
5
9
7
9
9
7
9
5
8
9
9
9
8
9
9
7
9
9
9
9
9
7
9
8
9
9
9
9
6
7
9
9
9
9
9
9
9
9
9
9
6
8
6
9
9
9
9
9
5
9
9
9
7
9
9
9
9
9
8
9
9
8
7
8
9
9
9
9
9
8
9
3
9
9
7
8
9
9
6
9
8
9
8
9
9
9
9
9
9
7
8
9
9
7
8
9
9
9
6
9
9
8
9
9
6
9
7
8
9
9
9
9
9
8
9
9
9
8
6
6
4
8
8
9
9
9
9
9
9
8
8
16
9
9
9
9
9
9
9
8
5
9
9
8
9
9
6
9
4
6
8
5
9
8
7
9
9
9
9
6
4
9
9
7
9
9
9
6
9
9
9
9
9
9
9
9
7
12
9
9
9
9
9
3
9
7
5
9
9
6
9
1
9
9
5
9
8
8
9
9
9
9
9
5
9
9
9
9
8
9
9
9
9
10
9
9
9
4
5
6
8
9
9
2
9
9
9
9
9
9
9
9
9
9
9
9
6
9
9
9
6
9
4
9
4
9
8
8
9
3
9
9
9
9
9
5
9
5
7
9
9
9
9
9
8
9
9
9
8
7
9
8
9
3
9
9
9
4
9
8
8
9
9
9
9
9
6
9
9
9
9
9
9
9
9
5
9
9
9
9
4
9
9
9
9
9
9
6
9
8
7
9
7
9
9
9
9
6
7
9
9
9
9
9
9
9
8
7
9
8
9
8
7
9
9
8
9
2
9
8
9
9
9
9
9
9
9
6
9
8
9
7
9
6
5
7
9
8
9
9
4
9
9
16
9
6
5
7
9
9
9
8
9
7
9
9
7
8
9
9
9
9
6
5
9
7
5
9
6
8
9
9
9
4
7
9
4
9
6
9
9
9
9
9
9
9
9
9
9
6
4
5
8
9
9
9
9
5
6
9
9
9
9
9
9
4
9
5
9
8
9
9
9
6
6
15
9
9
6
9
9
9
9
8
8
9
4
8
9
9
3
9
8
9
9
9
9
7
9
5
9
8
6
9
9
6
9
7
6
3
8
9
6
6
6
9
9
9
5
9
4
9
6
9
7
9
9
8
9
9
9
9
9
9
9
9
6
9
9
9
7
9
9
9
8
7
6
8
9
7
9
9
9
7
9
9
9
9
7
4
9
9
4
7
9
8
9
9
9
5
9
9
7
9
9
9
9
9
9
5
9
9
9
9
4
9
9
9
9
5
9
9
6
9
9
5
9
7
7
9
9
9
7
9
6
5
7
6
9
9
9
9
9
7
9
9
9
8
9
9
9
7
9
9
9
9
6
9
3
3
9
9
8
9
9
9
6
9
8
9
9
9
8
5
9
9
9
9
16
9
9
9
9
8
9
9
7
8
9
9
7
9
9
7
7
9
8
9
9
9
9
9
9
9
9
9
9
9
9
9
9
6
9
8
9
8
9
9
8
9
9
9
9
9
9
7
9
7
15
8
9
9
8
9
9
9
9
9
8
9
9
9
9
9
6
8
6
7
9
8
9
9
9
6
6
9
9
8
8
9
7
9
9
9
9
7
9
9
6
9
9
9
9
16
9
9
6
9
7
8
9
6
9
8
8
9
9
6
8
9
9
9
9
9
9
8
7
8
9
9
8
9
6
9
9
9
8
9
9
9
5
9
7
7
6
6
9
5
9
9
9
7
8
8
9
7
9
9
9
7
7
9
9
9
9
9
9
9
9
9
9
9
9
9
9
7
9
4
6
7
9
9
6
9
9
8
9
5
9
2
6
5
7
9
9
9
7
6
6
3
9
8
9
9
9
9
6
9
4
9
9
9
9
9
9
9
9
9
8
9
7
8
9
9
16
9
11
9
9
9
9
7
5
9
9
9
9
9
9
8
6
8
9
6
8
9
6
9
7
9
5
9
9
9
9
9
9
9
9
9
5
9
9
9
9
7
9
9
9
9
9
7
13
9
4
9
9
8
5
9
9
7
9
8
9
9
7
6
7
5
7
9
9
9
9
9
8
9
6
7
9
9
7
9
9
8
8
9
8
9
9
4
9
8
6
9
9
9
9
7
9
7
9
9
9
9
9
7
9
6
9
7
9
9
7
9
9
5
9
9
9
9
9
6
3
3
9
9
6
7
9
8
4
9
7
9
7
6
9
7
9
9
9
6
9
9
8
8
9
7
7
9
9
9
9
9
9
9
9
9
8
6
8
5
9
9
9
9
9
3
9
9
9
9
9
9
8
9
9
8
9
9
9
8
8
9
9
7
5
9
9
5
9
9
8
9
9
9
4
9
9
9
9
9
9
9
9
11
9
9
9
9
5
9
8
9
9
9
9
9
5
9
9
9
7
5
9
3
9
9
9
9
9
9
9
9
9
9
9
9
9
6
9
2
9
6
9
7
8
8
9
9
9
9
9
5
9
9
9
9
9
9
9
9
7
9
9
9
6
6
9
9
9
6
4
9
9
9
9
9
9
4
9
9
7
7
4
9
7
9
9
9
5
9
7
3
9
9
7
4
9
6
5
9
8
9
9
8
9
9
9
8
6
8
7
9
9
6
9
8
9
9
9
6
9
9
9
9
9
7
9
9
9
9
9
9
7
8
7
9
9
9
7
9
4
7
9
9
6
9
9
9
9
8
9
9
6
6
9
9
8
7
9
9
6
7
9
5
7
9
9
6
8
9
9
9
6
9
16
4
9
9
5
3
5
9
7
7
9
9
9
9
9
9
6
5
9
7
9
9
6
6
9
9
9
9
7
7
9
9
8
9
8
9
9
9
9
9
9
9
7
9
8
9
9
8
9
6
6
9
9
8
9
9
5
9
9
9
9
7
6
9
8
9
9
9
9
5
9
9
9
8
9
6
9
5
9
9
5
8
9
9
9
2
9
9
7
9
9
7
9
9
6
4
7
9
9
9
9
9
7
9
6
9
9
9
5
9
9
7
9
9
9
9
9
6
9
9
9
7
7
9
7
4
9
7
8
7
7
9
9
9
9
9
6
9
5
9
9
9
9
9
9
9
9
9
7
9
9
9
9
9
8
6
9
5
7
9
9
9
8
6
9
3
9
9
6
9
5
8
6
9
9
7
9
8
9
9
9
9
9
6
9
7
9
7
9
9
6
9
4
9
8
9
16
7
9
9
9
6
7
9
5
9
7
9
9
9
9
9
9
9
9
9
8
8
8
9
9
9
9
5
9
9
9
9
9
9
9
9
9
9
9
9
9
9
5
8
8
9
9
9
9
6
9
9
9
9
9
9
8
9
9
9
9
9
9
9
8
9
9
9
9
9
9
8
9
9
9
9
9
7
9
8
9
9
9
9
7
7
9
9
9
9
6
9
9
9
5
6
7
9
9
9
9
9
9
5
9
9
9
9
6
6
9
9
9
8
9
9
9
9
10
9
9
9
9
9
9
9
9
9
9
9
9
9
9
4
9
5
7
9
7
9
7
6
9
9
9
6
9
9
9
4
9
9
9
9
9
9
9
8
9
9
9
5
9
9
9
9
3
9
7
9
9
9
9
9
6
9
9
7
9
7
9
9
9
7
9
6
7
4
9
9
9
9
9
9
9
6
6
8
9
9
8
9
9
9
9
5
9
9
9
6
8
9
9
7
1
6
8
9
5
9
9
9
9
8
9
9
9
9
9
8
9
16
8
9
8
8
9
8
9
9
7
9
7
4
7
7
9
9
9
9
9
9
4
5
9
9
9
9
9
9
9
9
9
9
5
7
9
9
9
7
7
9
4
9
7
9
9
9
7
9
9
9
4
9
5
9
9
9
7
5
5
7
9
9
9
9
9
9
9
9
9
9
9
9
9
9
9
4
9
8
9
9
9
9
9
9
9
9
9
9
9
9
9
9
9
9
9
9
5
2
9
9
9
4
8
5
9
9
6
9
7
9
9
9
9
9
5
8
9
9
9
9
9
8
9
9
9
9
9
8
9
6
5
9
8
9
9
9
9
6
9
5
9
9
7
9
9
9
9
5
9
9
9
9
9
9
7
9
5
9
9
5
9
9
7
9
9
9
9
9
9
8
9
8
9
9
6
9
9
9
7
5
6
9
9
8
9
9
9
9
6
9
9
7
6
9
9
9
9
9
9
9
9
9
6
7
9
8
7
9
9
8
8
9
9
6
9
9
9
9
9
9
7
9
5
9
9
8
9
8
9
9
9
9
9
9
9
5
9
8
9
9
9
9
9
6
7
9
9
7
9
9
6
9
9
9
9
9
9
9
5
8
9
9
9
8
9
7
9
9
9
5
9
9
9
9
9
7
5
9
6
9
8
9
9
7
9
9
9
9
4
5
9
9
9
9
9
5
9
9
9
9
9
9
9
9
9
9
9
8
7
9
7
5
6
9
9
5
4
9
9
9
9
9
9
9
9
9
9
9
6
8
6
9
7
9
9
3
5
9
9
9
9
9
9
9
9
9
7
9
6
9
9
9
5
9
9
4
9
6
9
9
9
9
9
9
9
9
9
7
5
9
9
9
9
9
9
9
6
9
9
9
9
9
9
7
9
7
9
9
9
8
9
6
9
9
9
8
9
9
7
9
6
9
9
9
9
9
9
9
7
9
9
9
9
9
8
9
9
9
9
9
7
8
5
5
9
9
9
6
7
9
9
9
9
6
8
9
16
9
9
9
5
9
9
8
9
9
5
7
9
9
9
9
7
9
4
4
6
9
9
9
5
9
9
9
9
9
9
9
9
5
9
6
9
9
9
9
5
9
9
9
9
9
9
8
8
9
9
9
9
8
5
8
10
9
8
9
5
9
7
9
9
9
4
9
9
9
8
7
2
9
9
8
9
5
8
9
9
7
9
9
9
9
9
9
9
3
6
9
10
9
9
8
9
9
9
9
8
9
8
4
9
9
9
9
9
9
14
9
9
8
9
9
9
6
9
9
9
9
9
8
7
7
9
9
9
9
9
9
5
9
9
9
9
7
12
4
9
7
8
9
9
7
5
9
9
7
7
9
9
9
3
9
9
9
5
9
9
9
9
9
9
9
9
9
9
9
9
7
9
9
7
9
8
6
9
9
9
7
8
9
9
4
9
9
9
6
9
9
9
9
9
9
9
3
9
9
9
9
5
9
9
9
9
9
9
8
9
9
9
8
9
8
9
9
9
9
9
9
9
9
6
9
9
16
9
9
5
4
5
7
9
9
9
9
9
9
3
9
9
7
9
9
9
7
9
6
9
9
8
9
9
9
7
8
9
9
9
9
5
9
9
9
9
9
9
6
6
7
16
6
8
4
9
9
9
9
9
9
5
9
6
9
9
9
5
9
8
7
9
9
9
9
9
5
8
7
9
9
9
9
9
5
9
9
9
7
6
9
9
7
9
9
9
9
8
9
9
9
9
9
9
9
9
9
16
9
8
9
9
6
9
9
9
4
8
9
6
8
4
6
9
9
5
8
8
9
9
9
9
9
7
9
9
9
9
9
9
8
9
7
9
7
9
9
9
7
9
6
6
7
9
9
9
8
9
9
7
9
7
7
8
7
6
7
9
9
9
9
6
9
9
9
9
9
8
7
9
9
9
9
9
14
7
5
9
9
9
16
5
9
6
9
9
9
9
9
8
9
9
9
9
9
4
9
9
9
9
9
9
8
5
9
9
9
8
9
9
2
7
9
9
9
9
9
9
9
9
8
9
9
9
9
9
9
9
9
9
8
7
9
8
16
9
9
9
9
9
9
9
9
4
7
8
9
9
7
9
9
5
9
9
7
9
9
8
9
9
9
6
9
2
7
9
9
9
9
9
8
9
4
2
9
9
9
9
9
9
7
8
9
7
9
5
9
9
8
9
9
8
9
9
7
11
9
9
9
9
9
9
9
8
6
9
5
8
8
9
9
9
9
9
5
9
6
9
7
8
5
8
9
9
9
9
8
9
4
9
8
6
9
9
9
9
5
8
9
9
9
6
7
9
7
9
6
6
9
9
9
6
9
4
6
9
9
9
9
9
9
9
9
9
9
5
9
9
9
9
9
9
9
5
9
9
9
9
9
9
9
3
9
9
7
9
9
8
9
8
9
8
9
5
5
9
6
9
9
7
9
9
9
9
9
9
9
9
9
9
6
9
9
9
9
9
9
5
8
9
8
9
9
4
9
9
6
9
9
9
9
9
8
9
9
8
9
4
9
9
9
9
8
9
9
9
6
9
9
9
9
8
9
9
9
9
9
4
9
9
8
9
6
9
9
9
8
9
9
9
9
9
9
9
9
8
9
9
6
9
8
7
9
9
9
9
9
9
6
9
5
4
9
9
5
9
9
9
9
9
9
9
9
3
7
9
7
9
8
9
9
9
6
16
9
9
8
9
9
9
9
9
9
9
9
9
9
9
9
9
9
9
9
9
9
6
6
9
7
16
4
9
9
8
9
6
9
5
9
9
9
7
8
9
9
9
8
9
9
7
9
9
9
9
9
8
9
9
9
3
9
8
6
6
9
9
6
9
9
9
9
9
4
8
9
9
2
6
9
9
9
9
9
9
6
9
9
9
8
7
9
9
9
9
6
8
9
7
9
9
9
9
9
8
9
9
9
9
9
9
9
9
9
9
9
7
9
9
7
9
7
7
9
9
9
9
9
9
9
7
9
6
8
9
9
9
9
9
9
7
9
9
9
8
9
9
4
9
4
9
7
5
5
9
9
9
7
6
9
9
5
9
9
8
9
7
9
9
9
4
9
9
5
9
6
9
8
5
9
5
9
9
9
5
9
9
9
7
9
9
9
9
9
8
9
9
9
3
9
8
9
5
8
9
9
9
9
9
9
5
7
9
6
5
9
9
9
9
9
8
9
9
9
8
9
9
6
8
6
6
9
7
9
9
8
7
9
9
9
9
9
5
9
9
9
9
8
9
9
9
9
9
9
9
9
9
9
9
7
7
9
9
9
9
6
9
8
9
9
5
9
8
8
9
9
9
9
8
6
9
9
5
9
9
9
8
9
9
9
9
9
9
9
9
9
9
9
9
8
5
6
7
8
9
5
9
9
9
9
9
4
9
9
9
6
9
9
9
9
9
9
6
3
9
9
9
9
9
9
9
8
8
9
9
4
9
8
6
6
9
9
9
9
9
9
9
9
9
9
5
9
9
8
9
9
8
7
5
9
6
9
9
6
9
5
13
9
9
7
9
9
8
9
7
9
9
9
8
9
9
8
9
9
6
2
9
9
9
9
9
8
9
9
9
4
9
9
9
9
9
9
5
9
9
9
9
6
9
9
7
9
9
9
6
9
9
9
8
7
9
6
9
9
9
9
9
9
9
9
5
9
3
9
9
9
9
9
9
9
4
5
6
9
9
9
9
9
9
9
5
9
9
8
8
8
7
9
7
5
9
5
8
9
9
5
9
9
5
8
9
9
9
9
4
9
9
7
9
9
9
9
3
6
9
9
9
9
9
4
9
7
9
9
9
9
5
9
9
8
9
7
9
9
9
9
9
9
9
9
6
5
8
9
5
9
9
9
7
7
9
9
7
9
9
9
9
9
9
6
9
9
5
9
9
9
9
9
9
9
7
9
9
9
9
9
9
9
9
9
6
9
9
4
9
9
9
9
9
9
8
9
7
8
9
5
7
9
9
9
9
5
9
7
9
9
9
9
9
9
9
9
5
7
9
9
9
9
4
9
8
9
9
9
9
8
9
9
9
4
9
9
9
7
9
9
7
9
8
6
9
5
7
9
7
9
9
9
9
5
9
9
4
9
9
9
7
9
6
9
9
7
7
6
9
9
9
16
7
9
9
9
9
9
9
5
9
9
9
9
5
5
9
5
7
7
9
9
9
9
9
7
5
9
7
9
9
6
5
8
9
9
8
9
9
9
7
9
9
16
9
9
9
7
9
9
5
6
9
9
9
9
9
4
9
9
9
9
9
9
6
9
9
5
4
8
9
8
5
9
9
7
9
8
9
9
9
9
9
8
9
9
9
9
9
9
9
9
4
9
9
9
9
9
9
7
6
7
8
9
9
7
9
9
9
9
8
5
9
4
5
7
9
9
9
9
6
9
9
7
9
9
7
9
9
9
9
4
4
9
6
9
9
6
9
9
4
9
4
7
8
9
9
8
9
9
9
7
11
9
9
9
9
9
9
7
9
9
6
9
9
9
9
9
6
7
9
9
8
9
8
9
9
9
9
8
9
9
9
9
9
3
9
9
9
9
9
9
8
9
8
6
9
9
9
9
2
9
6
9
9
7
9
9
9
9
9
9
9
9
9
9
6
7
9
9
7
9
9
9
9
9
8
8
9
9
9
9
9
7
7
7
6
9
9
9
9
9
9
8
7
9
7
9
9
9
9
9
9
6
9
9
4
9
7
9
9
9
8
9
8
5
9
9
5
9
9
9
8
9
8
8
9
3
9
9
9
9
7
9
7
9
9
9
9
9
9
8
9
9
6
9
10
9
9
9
9
9
9
9
4
8
9
9
3
9
9
9
9
9
9
7
6
9
9
9
9
5
7
9
4
9
5
8
9
9
9
6
7
9
4
9
9
4
9
9
9
8
9
9
7
9
9
6
9
9
4
9
9
9
9
9
9
9
9
7
9
9
9
4
9
9
6
7
9
9
5
9
9
7
9
3
4
9
9
9
7
8
9
9
9
9
7
6
6
5
8
3
9
9
6
7
9
9
9
9
9
4
3
7
9
9
9
9
3
9
9
9
8
9
9
9
9
5
9
9
9
9
9
9
9
9
9
9
9
9
9
9
5
9
9
9
7
7
9
9
9
9
7
9
9
9
9
6
9
9
8
6
6
9
4
9
9
9
9
9
8
9
9
9
6
5
9
7
9
5
9
7
6
9
9
8
8
9
9
9
9
9
4
5
8
9
7
9
9
9
3
6
9
9
9
9
9
9
9
9
7
9
9
9
7
9
9
2
9
9
9
9
8
6
8
6
9
9
9
9
9
7
4
9
9
5
8
9
9
9
9
6
5
9
9
9
8
5
9
9
9
9
9
9
8
9
9
9
9
8
8
9
9
9
9
7
3
6
7
11
9
9
9
9
7
7
8
9
9
6
9
7
7
9
9
9
6
9
9
8
9
9
9
9
9
7
9
4
6
9
9
9
9
9
9
4
9
2
8
4
8
16
9
9
7
9
9
9
9
9
9
5
6
8
8
9
8
9
9
9
7
9
9
8
8
9
9
9
9
9
9
9
9
7
9
9
9
9
9
3
9
9
9
9
9
9
6
9
9
9
4
9
9
9
9
7
4
9
9
8
9
9
9
9
9
7
9
3
8
9
9
9
9
9
9
9
8
9
8
9
8
9
9
9
7
9
7
9
9
9
9
5
9
9
9
8
5
5
5
9
9
9
7
9
9
9
9
9
7
9
5
3
9
9
9
9
6
9
9
9
9
4
9
9
9
9
6
9
8
8
9
9
9
5
9
9
8
9
9
9
9
9
7
9
4
9
3
9
9
6
9
9
6
9
9
9
9
9
6
9
9
9
9
9
9
9
9
9
9
4
9
9
7
9
9
9
9
8
9
9
9
9
9
9
9
9
9
9
9
9
9
6
7
9
9
8
9
9
9
8
2
9
9
9
9
9
9
9
9
9
9
7
9
9
9
9
8
5
9
9
9
9
9
9
9
9
8
8
9
8
9
9
8
9
9
9
7
9
9
9
9
6
9
9
9
9
9
9
9
6
9
9
9
9
9
9
9
6
9
9
9
9
7
9
8
9
6
7
5
9
9
9
9
9
9
5
4
9
9
9
9
9
6
9
4
9
6
9
9
8
9
8
4
9
9
7
6
9
9
9
9
10
8
9
9
9
9
4
4
9
9
3
9
9
9
9
8
9
8
7
6
7
7
5
5
7
9
9
8
5
7
9
9
9
9
9
6
9
7
9
9
7
9
9
9
8
9
9
9
9
9
7
7
9
9
9
5
9
9
9
9
9
6
9
4
9
9
9
9
8
9
9
9
9
7
9
9
9
9
9
9
8
9
9
9
9
8
9
9
5
9
9
9
9
9
9
9
16
9
9
16
9
9
6
6
9
9
8
9
9
9
9
9
9
9
9
9
9
4
8
9
5
9
8
9
7
9
8
9
9
8
9
4
7
9
9
7
9
9
12
9
9
9
9
6
9
8
9
9
9
9
6
8
7
9
5
7
9
9
9
8
9
9
8
6
9
9
9
7
4
9
9
7
5
9
9
9
9
9
9
9
9
9
9
8
6
9
9
9
9
9
9
9
9
9
9
7
9
5
8
9
9
7
9
9
9
9
9
9
9
7
9
9
9
9
9
9
9
5
9
9
7
9
9
9
9
9
9
9
9
9
8
7
9
9
9
7
5
9
9
9
9
6
8
9
9
9
9
9
8
8
9
9
4
9
5
7
9
9
9
9
7
9
3
6
9
9
2
9
3
9
8
8
9
4
8
9
9
8
7
9
6
9
9
9
7
9
8
9
7
9
9
9
7
9
7
9
8
9
9
9
9
9
9
9
8
9
6
9
9
7
9
9
9
9
9
7
9
9
7
4
9
7
7
6
9
7
8
8
7
9
7
9
9
7
16
9
9
5
9
8
9
9
8
6
6
9
6
9
8
9
9
9
9
9
9
9
9
9
7
6
7
9
9
4
8
9
5
9
9
9
9
9
8
9
4
6
9
7
6
9
9
9
9
9
9
7
8
9
9
9
9
9
8
9
9
9
9
9
9
7
9
9
7
9
9
9
3
4
2
9
5
9
8
9
9
9
9
9
7
8
5
6
9
6
9
9
9
9
9
9
9
8
9
9
6
9
9
9
9
9
4
8
8
9
9
9
8
9
9
8
6
9
9
6
9
9
9
6
4
8
9
9
9
9
9
6
9
9
8
9
7
8
9
9
8
9
9
4
9
9
9
9
9
4
7
9
9
5
9
9
9
7
9
9
9
9
7
9
5
9
8
9
9
9
9
7
9
6
9
9
9
8
7
9
9
9
9
9
9
8
9
9
8
9
9
7
9
9
4
9
9
9
7
9
6
9
16
9
9
9
4
5
9
9
9
3
5
9
9
9
9
6
9
6
5
8
9
9
9
9
9
9
9
9
5
5
4
9
9
9
9
9
8
7
9
9
9
9
9
5
9
9
8
9
6
9
9
9
9
9
9
7
8
9
5
8
9
9
9
8
7
8
9
9
9
5
4
9
8
5
9
9
9
9
9
9
9
9
7
9
5
7
14
9
9
9
9
9
9
7
9
8
5
9
6
9
9
9
9
9
7
9
9
9
9
9
9
9
5
9
7
8
8
7
6
9
5
9
9
9
9
8
8
9
9
5
9
9
9
9
7
9
9
9
9
9
9
9
7
9
9
4
9
9
9
2
9
7
9
9
9
9
7
9
9
9
9
9
9
6
9
7
9
9
5
6
9
7
9
9
9
9
6
9
8
5
9
9
7
9
9
9
11
9
9
9
9
8
9
8
9
7
8
9
8
9
9
9
6
9
9
7
4
9
8
9
5
9
9
6
9
8
8
9
9
7
8
8
9
9
6
9
9
9
7
7
9
9
9
9
9
8
9
9
9
9
9
9
9
9
9
9
9
9
9
7
9
9
4
7
7
5
9
9
9
8
9
9
9
6
9
9
9
9
9
9
9
9
9
9
9
9
7
9
9
7
9
9
9
7
9
8
9
9
9
9
9
9
9
6
9
3
9
9
9
9
9
9
9
9
9
9
9
8
9
9
9
6
9
9
9
9
9
9
9
9
4
9
9
9
9
9
6
9
9
7
9
9
9
9
9
9
9
4
8
9
7
3
9
6
8
9
4
9
9
8
9
9
6
9
9
9
9
9
9
9
9
9
8
9
9
9
9
5
9
9
9
9
7
7
9
9
8
7
9
6
9
9
9
9
9
6
9
9
5
6
7
9
9
4
9
7
9
9
7
9
9
9
9
9
9
9
9
7
9
6
6
7
9
7
9
7
9
9
6
9
9
9
9
9
9
9
7
8
16
9
7
9
9
7
7
7
9
7
9
9
5
9
9
6
9
9
7
7
9
6
9
9
9
9
9
9
6
9
9
4
9
6
9
9
9
9
6
9
9
9
9
9
9
8
9
9
9
9
9
8
9
9
9
9
9
9
9
9
9
9
9
9
9
9
9
9
9
9
9
9
8
9
6
7
9
7
9
7
7
9
9
9
5
9
9
9
9
7
7
9
9
9
5
9
9
8
9
9
7
9
9
9
9
9
9
8
9
9
9
9
9
7
9
9
15
9
9
8
7
9
9
9
9
5
9
9
9
9
7
8
9
7
5
9
9
9
9
8
9
9
9
8
9
9
8
9
6
9
9
9
4
9
9
9
9
9
9
9
9
6
9
7
9
5
9
9
6
9
9
9
9
9
9
8
9
6
9
6
9
9
7
8
9
9
9
6
5
9
9
9
9
9
7
9
9
9
8
9
9
9
8
6
9
9
9
9
9
9
9
9
9
9
9
9
9
8
9
9
9
9
9
9
9
6
9
9
6
8
9
9
8
9
9
9
7
9
9
9
9
9
9
5
9
7
9
9
9
7
7
9
8
7
9
9
16
8
8
9
7
9
6
9
9
9
9
7
4
9
9
4
9
6
9
8
7
7
9
9
6
8
9
9
9
9
9
6
9
8
5
4
8
5
8
9
9
9
6
9
7
8
9
7
9
9
9
9
9
5
9
9
9
9
9
9
9
9
9
9
9
9
9
9
9
6
7
9
6
9
9
9
8
9
9
9
9
9
9
9
9
9
6
9
9
9
9
9
9
6
9
9
9
9
9
9
7
7
9
9
9
9
6
9
3
9
9
7
6
9
8
9
9
9
9
5
5
5
9
6
8
9
9
9
8
9
4
7
9
9
9
6
9
9
8
9
9
5
9
9
8
7
9
6
9
9
6
9
9
9
7
9
9
9
9
9
6
7
4
16
9
5
9
9
9
9
9
9
9
9
9
9
6
5
9
8
4
7
5
9
8
7
9
9
9
9
9
9
9
9
9
9
9
9
9
9
9
9
5
5
9
9
6
5
9
9
9
9
5
7
7
9
9
7
9
9
9
9
9
9
9
9
9
9
9
9
9
9
9
9
9
9
9
5
5
9
9
6
9
9
9
9
9
9
9
9
6
8
9
9
9
7
9
5
9
8
7
9
9
9
9
5
9
9
9
9
9
4
9
1
7
4
9
9
9
9
6
9
9
5
6
9
4
9
9
9
6
9
9
6
9
9
7
8
9
9
7
7
9
9
9
8
9
3
9
9
9
5
9
9
9
6
5
9
9
9
9
8
9
9
9
9
9
7
9
7
9
9
7
9
9
8
9
9
9
9
9
9
5
6
9
9
9
6
9
9
6
9
6
5
9
9
9
6
9
5
9
8
9
9
9
9
9
9
9
9
7
9
9
9
9
9
9
9
5
9
9
5
8
8
9
9
9
9
9
9
9
9
7
5
9
9
9
6
7
9
6
9
8
9
8
9
8
9
9
9
6
6
7
9
9
9
9
5
9
9
9
9
9
4
9
7
9
9
9
9
13
13
6
6
8
9
9
9
9
9
9
9
6
9
9
9
9
8
7
7
6
9
9
9
9
9
9
9
9
9
7
7
8
6
9
9
9
6
8
9
9
9
9
9
7
9
3
9
9
9
5
8
9
9
9
9
9
9
6
9
9
9
5
9
6
9
7
9
9
9
9
8
9
9
9
7
9
9
9
9
9
9
9
15
6
9
5
16
9
5
9
8
9
9
9
6
9
9
9
9
9
5
9
9
9
9
9
9
9
9
8
9
6
8
6
9
9
9
9
9
7
9
9
8
9
9
8
7
6
9
9
9
7
7
9
9
9
6
4
9
8
9
8
9
6
9
9
9
9
6
9
9
4
5
9
9
3
9
9
9
6
7
6
6
9
9
9
7
6
9
9
9
9
10
9
9
9
7
9
9
5
9
9
9
9
9
3
9
5
9
7
9
9
9
7
7
8
9
9
9
9
8
9
14
9
9
9
9
7
6
7
9
8
9
6
5
9
9
9
9
9
8
9
9
9
9
9
9
9
2
4
9
9
9
9
9
6
9
9
9
8
9
9
9
9
9
9
6
5
9
9
9
9
9
9
9
10
9
9
7
4
8
9
3
9
9
8
8
9
9
7
9
9
9
5
9
9
6
9
9
9
8
9
9
9
9
9
9
7
8
6
9
8
9
9
9
9
8
9
9
9
9
9
9
7
9
3
8
9
9
7
9
9
4
4
9
9
7
6
8
8
9
8
9
9
9
9
7
9
9
5
6
4
9
2
4
9
9
9
5
9
9
6
9
9
5
8
9
9
9
8
7
9
16
9
9
5
6
9
7
4
9
9
9
9
9
9
8
8
9
7
9
9
9
3
9
9
9
8
4
9
9
5
9
9
9
6
4
9
9
9
15
9
9
9
9
7
9
9
9
9
7
6
9
9
9
6
9
6
9
9
7
9
9
8
9
9
9
8
8
9
4
9
8
9
9
9
9
9
7
8
5
8
9
9
9
9
9
9
9
9
9
9
9
9
9
8
9
7
8
13
9
9
9
6
9
9
9
6
9
9
9
6
7
9
7
9
9
9
6
9
9
9
9
9
4
9
9
9
5
7
9
9
9
9
9
9
9
6
9
9
8
9
8
6
9
9
9
9
9
9
9
9
4
9
9
9
9
7
9
9
9
9
9
4
9
7
9
9
9
6
9
9
5
9
9
6
9
9
7
2
6
9
7
9
9
9
9
9
9
8
12
9
7
9
9
9
5
9
9
9
9
9
9
9
9
9
6
9
9
9
6
9
9
9
5
9
8
9
3
9
9
8
9
9
9
9
9
9
8
9
4
9
9
9
9
8
9
9
9
9
9
7
9
9
9
9
9
9
3
3
6
9
9
8
6
9
7
6
6
7
9
6
16
9
9
8
6
9
9
9
9
5
9
6
9
9
4
9
9
9
9
9
7
9
7
9
9
9
9
9
8
8
9
9
9
10
3
9
9
9
9
9
9
9
9
9
9
9
14
9
7
9
9
8
4
9
9
9
6
9
9
6
9
9
8
6
9
9
9
9
6
9
9
9
9
9
9
9
8
5
9
7
9
5
4
9
7
9
6
9
9
16
9
9
9
6
8
9
9
9
9
9
8
9
9
9
8
6
5
7
9
9
5
9
4
9
9
9
9
9
9
9
9
8
9
9
6
15
9
4
9
8
9
5
9
8
9
9
9
9
9
9
9
9
9
9
9
9
7
9
9
9
7
9
9
9
9
9
8
9
9
9
9
9
1
9
9
9
7
9
9
7
9
9
9
9
7
6
9
9
9
9
9
7
9
4
9
9
9
9
3
5
9
5
9
9
16
8
9
9
9
9
9
9
7
9
9
9
13
9
9
