# Supplementary material for: Correct and stable sorting for overflow streaming data with a limited storage size and a uniprocessor
Source: PeerJ Comput Sci. 2021 Feb 12;7:e355. doi: 10.7717/peerj-cs.355 (PMC7959636; doi:10.7717/peerj-cs.355)
Supplement: Supplemental Information 3 [file peerj-cs-07-355-s003.txt]

0
2
3
4
0
1
2
3
4
5
6
7
8
0
1
2
3
4
5
6
0
1
2
3
0
1
2
3
4
5
6
7
0
1
2
3
4
5
6
7
0
1
2
3
4
5
6
7
8
0
2
3
4
5
6
7
8
9
10
11
12
13
0
1
2
3
0
1
2
3
4
5
6
7
8
9
10
0
1
2
3
5
7
8
9
0
1
2
3
4
5
6
7
0
2
3
4
5
6
0
1
2
9
18
19
0
1
2
0
1
2
3
4
5
0
1
2
3
4
0
1
2
3
4
5
6
7
0
1
2
3
4
0
1
2
14
18
19
0
4
5
6
0
1
2
3
4
5
6
7
8
0
1
2
3
0
1
2
0
1
2
3
4
5
6
7
8
9
0
1
2
5
6
0
1
0
1
2
9
10
0
1
2
3
4
5
0
1
2
3
0
1
2
3
0
1
2
3
4
5
6
0
1
2
3
4
5
6
7
8
9
10
11
12
14
15
16
17
18
19
0
1
2
3
0
1
2
3
4
5
6
0
1
2
3
4
5
6
7
0
1
2
3
0
1
2
3
0
1
2
3
4
5
0
1
2
3
4
0
1
2
3
4
5
7
8
9
0
1
2
3
4
5
0
1
2
3
0
1
2
3
0
1
2
0
1
2
3
4
0
1
2
3
0
1
2
3
0
1
2
3
4
5
6
0
1
2
3
0
1
2
4
6
9
10
0
1
2
3
4
5
7
8
13
14
15
16
17
2
1
2
3
4
5
0
1
2
3
0
1
2
3
4
5
2
1
2
3
4
7
1
2
3
4
5
6
7
1
1
2
3
0
2
3
4
5
6
0
1
3
4
5
6
7
0
2
3
4
0
1
2
3
0
1
2
4
6
8
9
0
1
2
3
0
1
2
3
0
1
2
3
4
0
1
2
3
0
1
2
3
0
1
2
3
0
1
2
0
1
3
4
5
6
0
1
0
1
2
3
4
5
6
7
9
10
11
3
1
2
3
4
5
6
0
1
2
3
0
1
2
3
0
1
2
0
1
2
0
1
2
3
4
5
6
10
11
12
13
14
15
16
0
1
2
3
4
5
6
7
8
9
0
1
2
10
18
19
20
21
0
3
4
6
7
8
9
0
1
2
0
1
2
3
0
1
2
0
1
2
0
1
2
3
4
5
0
1
2
0
1
2
3
0
2
5
6
7
8
9
10
11
12
14
15
16
17
18
20
21
22
23
26
28
30
31
32
33
34
0
1
0
1
2
3
0
1
2
3
4
0
2
4
5
6
0
2
3
0
1
2
3
4
6
7
8
0
1
3
4
5
6
7
0
2
3
4
7
8
0
1
2
3
4
0
1
2
3
4
5
6
7
9
10
0
1
2
3
0
1
2
3
4
6
7
8
9
10
0
1
2
3
4
5
6
8
9
10
11
12
13
0
1
2
3
0
1
2
3
0
1
3
4
5
6
7
8
9
0
1
2
3
4
5
6
7
8
9
11
12
13
14
15
16
17
0
1
2
3
4
5
6
0
1
2
3
0
1
2
3
4
5
6
7
8
9
0
2
3
0
1
2
3
4
5
6
7
0
1
2
3
4
5
6
7
0
3
4
5
6
7
8
9
0
1
2
3
4
5
6
7
8
9
10
11
0
1
2
3
4
5
6
7
8
9
10
11
12
13
14
15
16
17
0
1
0
1
2
4
5
6
7
8
9
10
11
12
0
1
2
3
4
5
0
1
2
3
4
5
0
1
2
3
0
1
2
3
4
5
6
7
9
10
11
12
0
1
2
3
0
1
2
5
6
7
8
9
10
0
1
2
3
4
5
0
1
2
3
4
5
0
3
4
5
6
0
1
0
1
2
3
4
6
7
8
9
10
0
1
2
3
4
5
6
7
8
11
12
13
14
17
18
19
20
21
22
23
26
0
1
2
3
4
0
1
2
3
4
5
0
1
91
92
93
0
1
2
3
4
5
6
0
1
2
3
4
5
7
8
13
14
0
1
2
3
7
8
9
10
0
1
2
3
4
5
0
1
2
3
4
5
7
8
9
10
0
1
2
3
0
1
99
101
102
0
1
3
4
0
1
2
3
5
6
0
1
2
14
22
23
0
1
12
13
14
16
0
1
2
3
4
0
1
0
7
8
44
45
0
1
10
11
0
1
2
3
4
5
6
7
8
9
10
11
15
16
17
18
0
1
8
9
11
0
1
3
4
6
7
8
11
12
13
14
15
16
17
18
19
20
0
21
22
0
5
6
7
0
32
33
0
13
14
15
16
0
1
2
0
7
8
9
10
60
61
62
0
4
44
105
106
0
1
2
3
4
5
6
7
8
0
1
21
23
24
0
1
2
3
4
0
2
3
6
18
21
22
0
1
10
11
0
1
0
1
0
1
2
3
4
0
1
2
5
6
7
8
9
10
0
1
2
3
4
5
0
1
2
3
4
0
1
12
24
43
44
49
50
51
0
1
2
3
4
6
7
8
0
4
5
16
17
0
1
2
0
1
2
3
4
5
0
1
2
8
14
15
0
2
3
4
0
1
5
7
8
0
1
2
3
0
1
12
19
28
32
33
0
3
4
5
0
1
2
3
0
1
13
14
0
2
3
0
2
3
4
0
1
5
8
9
11
12
14
15
16
0
1
2
3
4
6
7
8
9
0
1
2
5
6
7
8
0
1
2
3
4
5
0
1
2
3
0
1
2
3
4
5
6
7
8
9
10
11
0
2
3
4
6
7
8
9
10
11
12
13
14
0
1
2
0
1
0
1
2
3
4
5
6
9
10
11
12
13
14
0
1
2
3
4
5
6
0
1
2
3
4
5
6
7
8
9
10
11
14
15
18
19
20
21
22
23
24
25
0
1
2
3
0
5
6
7
8
9
10
11
12
13
0
2
7
9
10
0
1
2
0
1
2
5
6
7
8
9
0
1
2
3
0
1
4
5
0
1
2
3
4
5
0
1
2
3
4
5
7
8
9
10
11
12
13
14
15
16
17
18
0
1
2
3
0
1
2
5
6
7
8
9
11
12
13
14
15
0
1
7
9
10
0
1
2
3
9
10
12
13
16
22
23
0
1
2
3
4
5
0
1
2
3
0
5
8
9
0
1
2
3
4
5
6
7
8
0
1
2
3
4
5
6
7
8
9
10
11
12
0
1
2
3
4
5
0
1
2
3
0
1
2
3
4
5
8
9
11
12
13
14
15
0
2
3
4
5
6
7
0
1
3
4
5
6
7
8
9
0
1
2
3
4
5
6
7
0
1
2
3
4
5
0
1
2
3
4
5
0
2
3
4
5
6
0
1
2
3
4
5
6
0
2
6
7
8
9
10
11
12
13
0
1
2
3
4
5
6
0
1
2
3
4
5
6
0
1
7
9
10
0
1
2
3
0
1
2
3
4
0
1
2
3
4
0
1
3
4
5
6
7
10
21
22
23
0
1
2
3
4
5
0
1
3
4
5
6
0
2
3
4
0
1
2
5
6
7
8
9
10
11
12
13
14
0
1
2
3
4
5
6
7
8
9
0
2
3
0
1
2
3
4
0
1
2
3
4
5
0
1
2
0
2
3
4
5
6
0
1
3
4
5
6
7
8
0
1
2
3
0
1
2
3
4
5
6
7
8
9
0
1
2
0
1
2
3
0
1
2
3
4
5
6
0
1
2
0
1
2
3
4
5
6
7
8
9
10
11
12
13
14
15
16
17
18
19
20
21
22
24
25
0
1
2
3
4
5
7
8
9
0
1
2
3
4
0
1
2
0
1
2
3
4
6
7
8
0
1
2
3
4
5
0
1
2
3
4
5
0
1
2
3
4
5
6
7
8
9
10
11
0
1
2
3
4
5
6
7
8
9
10
0
1
2
3
4
7
8
0
1
2
3
4
0
1
2
3
0
1
2
4
5
6
7
8
9
10
11
12
13
15
16
17
18
19
20
23
24
25
0
1
2
3
4
5
6
7
8
9
10
0
1
2
3
4
10
12
13
0
1
2
3
4
0
2
3
4
5
6
7
0
1
2
5
6
0
1
2
3
4
5
0
1
2
3
6
8
11
12
0
1
2
8
12
13
14
15
0
1
2
3
4
5
0
1
2
4
5
7
9
11
15
20
23
24
0
1
2
3
5
6
7
0
1
2
3
4
5
0
1
2
4
5
6
7
8
10
11
12
13
14
0
1
2
3
4
5
6
0
1
2
0
1
2
3
0
1
0
1
2
3
0
1
2
3
4
5
6
7
8
9
0
1
2
3
4
5
6
9
11
12
15
16
17
18
19
20
0
1
2
3
4
5
6
7
8
9
10
11
0
1
6
8
12
13
0
1
2
3
4
5
7
8
9
0
1
2
3
4
5
6
0
1
2
3
4
5
6
7
8
9
0
1
2
3
4
5
0
1
2
3
4
5
6
7
8
9
10
0
2
3
4
5
0
1
2
3
4
5
6
7
9
10
0
1
2
3
4
5
6
7
0
1
0
1
2
4
5
6
7
8
9
10
11
0
2
3
4
6
7
8
9
10
11
0
1
2
3
4
5
6
7
8
9
10
11
0
1
2
3
5
6
7
8
9
10
0
1
2
3
5
6
0
1
2
3
4
5
6
0
1
2
3
4
5
0
1
2
3
4
5
0
1
2
3
4
5
6
7
8
0
1
2
3
0
2
3
4
5
6
7
8
0
1
2
0
1
2
3
4
5
6
7
0
1
2
3
4
0
1
2
3
4
5
0
1
2
3
4
5
6
0
1
6
7
8
9
0
1
2
3
0
1
2
3
4
5
7
8
9
10
0
1
3
4
5
0
1
2
3
4
0
1
2
3
4
0
1
2
3
0
1
2
3
4
5
6
7
8
9
10
11
0
1
2
3
4
5
0
1
2
3
0
1
2
3
4
0
1
2
3
0
2
3
4
6
7
8
9
10
0
1
2
0
1
2
3
0
1
2
3
4
5
6
7
10
11
12
13
14
15
16
17
19
0
1
2
0
1
2
3
5
7
8
9
0
1
2
0
1
2
3
4
0
1
2
3
4
5
0
1
0
1
2
3
4
5
6
0
1
2
0
1
2
4
8
9
0
1
2
3
0
1
2
5
6
7
0
1
2
3
4
5
6
7
8
9
10
12
13
14
16
17
18
19
20
0
1
2
3
4
0
3
7
9
10
0
1
2
3
4
5
6
7
8
9
10
0
1
2
3
4
5
6
0
1
2
0
1
2
3
4
5
6
7
8
0
5
6
7
11
12
13
0
1
2
3
0
1
2
3
4
5
0
6
8
9
0
1
0
1
0
1
2
0
1
2
0
1
2
0
1
2
0
1
2
0
1
2
3
4
5
6
7
8
9
0
1
2
0
1
2
0
2
3
4
0
1
2
0
1
2
0
1
2
0
1
2
3
4
0
1
2
3
4
5
6
7
8
0
1
2
3
0
1
2
3
4
5
0
1
2
0
1
2
3
4
6
8
10
11
12
13
14
15
16
17
19
20
0
1
2
3
0
1
2
3
5
6
7
8
9
10
11
0
1
2
3
0
1
2
4
8
9
0
1
2
3
4
5
0
1
7
8
10
11
12
13
14
15
0
1
2
3
4
5
6
7
8
10
12
13
14
15
17
18
0
1
2
3
0
1
2
3
4
5
6
7
8
9
0
1
0
1
2
8
9
10
11
0
1
2
3
4
5
0
1
2
3
4
5
6
7
8
9
0
1
2
0
1
2
3
4
5
6
7
8
9
0
1
2
3
4
8
10
11
12
0
1
2
0
1
2
3
0
1
2
3
0
1
2
3
0
1
2
3
4
5
6
8
9
10
0
1
2
0
1
2
3
4
0
1
2
3
4
5
0
1
2
0
1
2
0
1
0
1
4
5
6
7
8
9
10
0
1
2
3
4
0
1
2
3
4
5
0
1
2
3
0
1
2
3
4
5
6
7
8
9
0
1
2
3
0
1
2
3
4
6
7
8
9
10
11
13
14
15
0
1
2
3
4
6
7
8
9
10
11
12
13
14
15
16
17
18
0
1
2
3
4
5
6
7
8
9
0
1
2
3
4
5
6
7
8
0
1
2
3
4
5
6
0
2
3
4
10
11
18
19
0
1
2
3
4
5
6
9
10
15
16
17
18
19
20
21
0
1
2
4
5
6
0
1
2
3
4
5
6
7
8
9
10
0
1
2
3
0
1
2
0
1
2
3
4
5
6
0
1
2
3
4
0
3
4
5
10
11
0
1
2
6
7
8
9
10
11
12
14
16
17
18
19
20
21
22
0
6
10
11
15
17
18
0
1
3
4
5
6
7
8
9
0
1
2
0
1
2
8
9
10
0
1
2
3
0
1
2
3
0
1
2
3
5
6
7
0
1
2
3
0
2
3
0
1
2
3
0
1
2
3
0
1
2
3
4
5
6
0
1
2
3
6
7
8
0
2
3
4
5
6
7
0
1
2
3
4
5
0
1
2
3
7
8
0
1
2
3
4
5
0
1
2
3
4
5
6
0
1
2
3
4
5
6
7
8
9
10
11
12
13
0
1
2
3
4
5
6
7
0
1
2
3
4
5
6
7
0
1
2
3
4
6
7
8
9
10
11
12
13
14
15
16
17
18
19
20
21
22
23
32
33
34
0
1
2
3
4
5
7
9
10
12
13
0
1
2
3
4
5
0
1
2
3
0
1
2
3
4
5
6
7
8
9
10
11
12
13
14
16
17
18
19
20
0
1
2
3
0
1
2
3
4
5
6
7
8
0
1
2
3
0
1
2
3
4
0
1
2
0
1
3
4
5
6
7
8
0
1
7
9
10
0
1
2
5
6
7
8
0
1
2
3
5
6
7
0
1
2
3
4
5
6
7
0
1
2
7
8
10
11
0
1
2
3
0
1
2
3
4
5
0
1
2
3
4
0
1
2
5
27
28
29
0
1
2
0
1
2
3
4
5
6
11
12
13
14
15
0
1
2
3
4
5
6
0
1
2
0
1
2
3
4
5
6
7
8
9
0
2
13
14
0
1
2
3
4
5
0
1
2
3
4
0
1
2
3
4
5
0
1
2
3
4
0
2
12
13
14
15
16
18
22
26
27
28
29
0
1
2
0
1
2
3
4
0
1
2
3
4
0
1
2
3
4
5
6
0
1
2
3
4
0
1
2
3
4
5
6
7
0
1
2
3
4
5
6
0
1
2
3
4
0
3
4
7
10
11
12
0
1
2
3
4
0
1
2
3
4
0
2
3
5
6
7
0
1
2
3
4
0
1
2
3
4
5
6
7
8
9
10
11
0
3
4
5
6
7
8
0
5
6
7
8
9
10
11
12
13
14
15
16
17
0
1
2
3
4
0
1
2
3
4
5
6
7
8
9
10
11
12
13
14
0
1
2
3
4
5
6
7
8
9
10
11
12
13
14
15
16
17
18
0
1
2
3
4
5
6
8
9
10
0
1
2
3
4
5
0
1
2
3
4
5
8
9
10
12
13
15
16
17
0
1
2
3
6
7
8
10
11
14
15
16
17
18
19
20
23
24
25
27
28
0
1
2
3
5
6
7
8
9
0
1
2
3
4
5
6
0
1
2
3
4
5
6
7
8
10
11
12
13
15
16
17
18
19
20
0
1
3
4
5
0
1
2
3
4
0
1
2
3
4
6
7
8
9
0
1
2
3
4
0
1
2
3
4
5
6
7
9
10
11
0
1
2
4
7
8
9
10
0
1
2
3
4
5
6
0
1
2
3
4
5
6
7
8
9
10
11
0
1
2
4
5
6
0
2
3
4
5
6
7
8
9
10
11
12
13
14
15
0
1
2
3
0
2
3
4
5
6
7
8
0
1
2
3
4
0
1
2
3
0
1
2
3
4
6
7
8
9
0
1
2
0
1
2
0
1
2
0
1
2
0
1
2
3
0
1
2
3
4
0
1
2
0
1
2
3
0
1
2
3
0
1
2
3
4
6
7
10
11
12
13
14
15
17
18
19
20
21
22
23
0
2
3
4
5
0
1
0
1
2
0
1
2
3
0
1
2
0
1
2
3
4
5
6
0
1
2
0
1
2
3
4
0
1
2
0
1
2
3
4
5
6
7
0
1
2
3
4
5
6
7
8
0
1
4
5
0
1
2
3
4
0
1
2
0
1
2
3
4
5
6
7
8
9
10
12
13
14
15
16
0
1
2
3
4
0
1
2
3
4
5
6
7
8
9
10
11
12
0
1
2
4
5
6
7
0
1
2
3
4
5
7
8
10
11
12
15
16
17
18
20
21
22
26
0
1
2
3
4
5
6
0
1
2
3
4
5
6
8
9
10
12
13
14
0
1
2
3
4
5
6
7
8
9
10
11
12
0
1
2
3
4
6
7
8
9
10
11
12
13
14
0
1
2
3
4
0
1
2
0
1
2
0
1
2
3
4
5
0
1
2
3
4
5
6
7
0
1
2
3
13
15
16
19
23
26
31
32
33
34
0
1
2
3
4
0
1
2
3
4
5
6
7
8
9
12
13
14
15
16
17
18
19
20
21
22
23
24
25
26
27
29
30
0
1
2
3
4
5
6
0
2
3
4
5
6
0
5
8
9
0
1
2
3
5
6
8
9
10
0
1
2
3
4
6
7
8
9
0
1
3
4
5
6
8
9
10
11
0
1
2
3
0
1
2
3
0
1
2
3
4
5
7
8
9
0
1
2
3
4
5
6
7
8
9
0
1
12
13
0
1
2
3
4
5
0
2
3
4
6
7
8
0
1
2
3
4
0
1
2
3
4
5
0
1
2
0
1
2
0
1
2
3
4
5
6
7
8
9
0
4
5
6
7
8
9
10
11
12
13
14
0
1
2
0
1
2
0
1
2
3
5
7
8
11
12
13
14
15
22
23
24
0
2
3
5
6
0
1
2
3
4
5
0
1
2
3
4
5
6
7
8
9
10
11
12
13
14
15
0
1
2
3
4
5
6
0
1
2
3
0
1
4
6
8
14
15
0
1
2
3
4
0
1
2
3
4
5
6
0
1
2
3
4
5
6
7
8
0
1
2
3
4
5
6
0
2
3
4
5
6
7
8
10
12
13
16
18
19
0
1
2
3
4
5
6
0
1
2
3
4
5
6
7
8
9
10
11
12
13
14
15
16
0
1
2
3
4
0
2
3
4
5
0
1
2
3
5
6
7
0
1
2
0
1
2
0
1
2
3
0
1
2
3
4
0
1
2
3
5
6
7
10
11
12
13
14
15
16
17
18
19
22
23
24
25
26
0
1
21
23
24
0
1
2
3
4
5
6
0
1
2
3
4
5
6
7
8
9
10
12
14
15
16
0
1
2
3
0
5
7
8
10
11
0
1
2
3
4
5
6
7
0
1
3
4
0
1
2
4
5
0
4
5
8
9
12
13
15
16
0
1
2
3
0
1
4
5
6
0
1
2
3
0
1
2
3
5
6
7
8
0
1
2
3
8
10
14
20
25
31
32
0
2
3
4
5
6
7
8
0
1
4
5
7
8
0
1
2
3
4
0
1
3
4
0
1
2
3
4
6
7
8
9
10
0
41
42
43
0
1
2
3
4
5
6
7
8
0
1
11
22
31
32
0
1
5
6
0
1
2
3
4
5
6
7
9
10
11
0
1
2
3
6
8
9
10
11
12
0
1
2
3
0
2
4
5
6
0
1
2
3
0
1
2
3
4
5
6
0
1
2
3
4
0
1
2
3
4
0
1
2
3
4
0
1
2
3
0
1
12
13
0
5
6
7
0
10
11
20
21
0
1
2
3
4
5
6
8
9
0
1
4
5
0
1
2
3
0
1
0
1
2
3
5
6
7
0
1
2
3
0
1
6
7
0
1
2
3
4
5
8
9
10
11
12
13
14
15
16
17
20
21
0
1
2
3
4
5
7
8
9
10
11
12
13
14
15
16
17
0
1
2
3
4
7
8
10
11
12
13
15
16
17
18
19
20
0
1
6
7
0
1
2
3
0
1
2
3
4
6
7
8
10
12
13
0
1
2
3
0
1
2
3
0
1
2
3
4
5
6
7
0
1
4
11
12
0
1
3
4
0
1
0
1
2
3
4
6
7
0
1
4
5
0
19
20
0
24
25
0
1
0
1
2
3
0
14
15
0
1
2
3
4
6
7
8
0
1
2
3
4
5
0
1
2
0
1
2
3
0
1
2
3
4
0
1
2
19
20
22
23
24
0
1
2
3
4
5
6
0
1
2
0
5
6
0
1
2
3
4
5
6
8
9
10
11
0
17
18
0
1
2
3
0
1
2
3
4
5
6
0
24
25
0
40
41
42
0
3
4
0
2
3
4
5
6
7
0
1
2
3
4
5
0
1
4
5
7
9
13
16
17
19
20
21
0
1
2
3
0
7
8
16
17
0
1
2
3
4
5
6
7
8
9
10
11
0
1
2
3
0
1
2
3
4
0
12
24
25
0
1
2
6
7
10
11
0
1
0
1
2
4
5
6
7
8
9
11
12
13
14
15
17
18
19
0
7
13
14
0
1
2
3
4
5
7
8
9
11
12
13
14
15
16
0
12
13
14
21
22
0
1
8
9
0
12
13
0
12
13
0
27
28
0
14
15
18
19
22
23
0
1
2
3
4
5
6
7
0
1
2
3
4
5
6
7
9
10
11
13
16
17
18
19
0
1
2
3
4
5
6
7
0
1
2
4
14
15
0
1
2
3
4
6
7
9
10
11
12
13
14
15
16
0
1
2
3
4
0
1
0
12
26
27
0
12
13
27
28
0
1
2
3
5
6
7
8
9
12
13
14
17
18
0
12
13
0
1
2
3
4
5
6
0
1
3
4
5
6
0
7
8
9
0
2
3
4
5
6
7
0
1
2
3
5
6
9
10
11
0
12
14
19
20
27
28
0
2
3
4
5
6
7
8
9
10
11
13
14
15
16
17
18
19
20
0
1
2
3
4
5
6
7
0
1
2
3
5
6
9
10
11
0
1
11
17
18
0
1
2
3
6
7
0
2
20
21
0
1
2
3
4
7
9
10
11
12
13
14
0
19
20
21
0
3
4
5
6
0
1
2
3
4
5
6
7
8
9
0
1
2
3
5
6
7
0
1
2
3
4
5
6
7
8
9
11
12
13
14
0
1
2
3
4
5
6
0
1
2
3
4
5
6
0
1
2
4
5
0
1
2
3
4
0
1
2
3
4
0
1
2
3
4
5
6
7
8
9
10
11
0
1
2
0
1
2
5
6
9
10
11
0
1
2
4
5
6
0
1
2
3
4
0
4
5
6
7
8
0
1
2
3
4
5
6
7
8
9
10
11
12
13
0
1
2
3
4
5
6
7
8
9
10
11
12
13
14
0
1
2
3
0
1
2
4
5
9
11
12
13
19
20
0
1
2
4
5
0
6
8
9
10
11
12
0
1
2
0
1
3
4
5
8
10
11
0
19
20
0
1
3
4
5
6
0
1
2
0
1
6
9
10
11
0
1
2
3
6
7
0
1
2
3
5
6
0
1
2
3
4
5
6
0
1
3
4
0
3
4
5
10
11
12
13
14
15
16
0
1
2
3
4
5
15
19
22
23
24
0
1
2
3
4
5
6
7
11
12
13
14
0
1
3
5
6
7
8
9
10
12
28
39
40
41
42
43
44
0
1
6
7
8
9
0
1
3
4
5
6
7
8
0
1
2
4
5
6
12
13
0
1
2
3
4
5
6
7
0
1
2
3
4
5
0
2
3
4
5
0
1
2
3
5
6
7
9
10
0
1
5
6
7
8
9
19
27
46
47
48
49
51
53
55
56
57
59
60
0
1
2
0
1
2
3
5
6
7
8
9
11
12
13
14
15
17
18
19
21
22
23
0
1
2
3
4
5
6
8
9
11
12
13
14
15
0
1
2
3
5
6
0
1
0
2
5
6
7
8
0
1
2
3
6
7
0
1
2
3
4
6
7
8
13
16
17
0
1
2
3
4
5
6
7
8
0
1
2
3
4
5
6
0
1
3
6
7
8
9
12
13
0
2
3
4
5
0
1
2
3
4
5
6
7
8
9
0
2
3
27
48
58
59
0
1
2
3
4
5
6
7
0
1
2
3
4
0
1
2
3
0
1
2
3
4
5
6
7
8
9
0
1
2
8
9
10
0
1
0
1
2
0
1
2
3
0
1
0
1
2
3
4
5
0
1
2
3
4
5
6
7
8
9
10
11
12
13
14
15
0
1
2
4
5
10
11
0
1
3
5
6
7
0
1
2
4
18
19
0
1
5
6
7
8
9
10
0
12
13
0
1
0
18
19
0
1
2
3
4
0
25
26
0
12
13
14
17
21
22
23
0
2
3
8
9
0
12
27
28
0
1
2
3
4
5
0
1
2
3
4
0
1
2
3
4
5
0
1
3
4
5
7
8
9
10
11
12
13
14
15
16
17
18
19
0
3
5
6
0
12
13
0
1
2
3
4
0
6
7
8
0
18
19
0
1
2
3
4
0
19
20
21
0
19
21
22
26
30
31
0
19
23
25
26
0
1
2
3
4
5
6
0
1
2
3
4
5
0
12
13
0
1
2
0
12
13
0
1
0
1
2
3
4
5
6
7
0
18
19
20
23
25
29
30
0
1
2
3
4
5
6
0
1
2
4
5
6
0
7
8
0
1
2
5
6
8
9
0
1
2
3
4
5
6
7
0
1
0
1
2
3
0
1
2
3
4
11
12
13
14
16
17
65
66
67
0
1
23
25
26
29
38
40
44
47
48
51
58
65
119
128
129
0
1
2
3
5
6
8
9
0
1
2
3
4
5
6
7
8
9
10
0
6
8
9
0
1
2
3
4
0
1
5
6
0
1
2
0
1
3
4
0
1
2
3
0
1
2
3
0
1
2
0
1
2
3
0
1
4
5
0
1
3
4
6
7
8
0
1
2
0
1
17
24
25
26
0
1
2
3
0
3
4
0
5
8
9
0
1
2
0
1
15
23
26
28
31
32
0
1
2
3
0
12
42
43
0
1
4
5
0
1
2
0
1
2
3
4
5
6
7
10
11
12
15
16
23
24
0
1
42
43
44
0
1
2
0
1
2
0
1
2
17
18
0
1
2
0
1
6
7
0
1
2
3
4
0
1
2
3
0
1
2
4
5
6
7
8
9
10
11
12
0
1
2
3
5
6
7
0
1
2
3
0
1
2
5
7
8
0
1
2
0
1
2
4
5
6
8
9
10
0
1
4
5
0
1
2
3
4
5
6
7
9
10
11
12
13
14
15
16
17
18
0
40
43
45
48
64
73
74
77
83
89
90
91
0
1
2
0
1
2
3
4
5
6
7
8
9
0
1
2
3
4
5
6
7
0
2
5
10
11
12
0
1
2
0
1
2
3
4
5
0
1
2
3
0
1
2
3
0
1
2
3
4
0
1
2
0
4
6
0
1
2
0
1
2
3
4
5
6
7
8
9
0
4
7
9
10
12
13
26
27
60
74
75
0
1
2
3
4
5
6
0
1
2
3
4
5
0
1
2
3
4
5
6
7
8
0
13
30
31
0
1
2
3
4
5
0
1
2
3
4
5
0
1
2
4
7
8
10
11
0
1
9
10
0
1
2
3
4
5
0
1
2
3
0
1
2
3
4
5
6
7
8
9
10
12
13
0
1
2
3
4
5
6
7
8
9
10
0
1
2
3
4
5
6
7
8
9
0
1
2
3
4
6
7
9
10
11
0
1
2
3
4
5
6
7
8
0
1
2
0
1
2
3
4
5
6
7
8
10
11
12
13
14
15
16
17
20
21
22
23
24
25
26
27
28
0
1
2
3
4
7
8
0
2
4
15
16
17
0
2
3
4
5
6
0
1
2
3
4
5
6
7
8
9
10
11
12
13
14
15
16
17
0
1
2
0
1
3
4
5
6
7
0
2
3
7
8
0
1
2
3
0
1
6
8
9
0
2
3
0
3
4
5
6
7
8
9
10
11
12
13
14
15
16
18
20
21
22
23
25
28
30
31
32
35
0
1
3
4
5
6
7
8
9
10
11
12
13
14
15
0
18
26
27
0
1
2
3
4
5
6
0
1
2
3
4
5
6
0
1
2
3
4
5
6
7
8
9
10
0
1
2
3
4
5
6
7
8
0
1
2
5
6
7
8
9
0
1
2
3
5
6
7
8
9
10
11
12
13
0
2
3
4
5
6
8
9
10
11
13
14
15
16
17
18
19
0
2
3
4
5
6
0
1
3
15
16
29
30
0
1
2
3
4
5
6
7
8
9
11
14
15
16
17
18
0
1
2
3
4
5
0
1
2
4
5
6
7
8
11
12
13
14
0
1
2
3
0
1
2
3
4
0
1
2
0
12
13
0
1
2
3
4
0
1
2
3
4
5
0
1
6
7
9
10
0
1
2
3
0
1
2
3
4
5
6
7
8
9
10
12
13
14
15
0
12
13
0
1
2
3
0
12
24
25
0
1
2
3
4
0
1
2
3
0
5
6
7
13
14
15
16
19
20
25
32
33
34
0
1
2
3
4
5
6
0
1
2
3
0
2
3
4
0
1
2
3
0
1
4
5
0
1
2
3
4
5
6
8
9
10
11
12
13
0
2
3
4
5
6
7
9
10
11
0
1
4
5
6
7
0
1
2
4
5
8
9
10
11
0
1
2
5
6
0
1
2
0
1
4
5
6
0
1
4
5
6
7
0
1
2
3
4
5
6
7
8
9
10
11
0
1
2
3
4
5
6
0
1
2
0
2
3
0
1
2
3
0
1
2
3
4
5
6
7
8
9
0
1
2
3
4
5
0
1
2
3
4
0
1
2
0
1
2
3
4
5
6
7
8
0
1
2
3
0
1
0
2
3
4
5
6
7
8
9
0
2
3
4
5
6
7
8
9
0
1
2
3
4
5
6
0
1
2
3
5
6
7
8
0
1
2
3
4
0
1
0
1
2
3
4
6
7
9
10
11
13
14
0
1
2
3
4
6
7
8
9
10
11
0
1
2
0
1
0
1
2
3
0
1
2
3
4
5
6
7
10
11
12
13
14
16
17
18
19
21
22
23
24
0
1
2
3
0
1
2
0
1
2
0
1
2
0
1
2
0
1
2
3
0
1
2
3
4
5
6
7
8
9
10
11
12
0
1
2
3
4
5
6
7
8
0
1
2
3
4
5
6
7
9
10
11
12
13
14
15
0
1
2
3
0
1
2
3
4
0
2
3
4
0
1
2
3
0
1
2
3
4
5
0
1
2
3
4
5
0
1
2
0
1
2
0
1
2
3
0
1
2
3
4
0
1
2
3
4
5
6
7
8
0
1
2
3
5
6
7
0
1
2
3
4
0
1
2
3
4
5
0
1
2
3
4
5
6
7
8
9
0
1
2
3
4
5
6
7
0
1
2
4
5
6
7
8
9
10
0
1
2
3
0
1
2
0
1
2
3
5
6
9
10
11
0
1
2
4
6
7
8
9
10
11
12
15
16
21
23
24
44
45
46
0
1
2
3
4
0
1
2
3
0
1
2
3
5
6
10
11
0
2
3
4
5
6
7
8
9
10
11
0
1
3
4
5
6
7
8
9
0
1
0
1
2
6
8
9
10
11
12
13
14
15
16
17
18
19
20
21
0
1
2
0
1
2
3
0
1
2
3
4
5
0
1
4
5
6
0
1
2
0
1
3
4
0
1
2
0
1
2
3
4
0
5
6
9
10
0
1
3
4
0
1
2
3
0
2
3
4
5
6
7
8
0
1
2
3
4
5
0
1
2
0
1
2
3
4
5
7
8
9
0
1
2
3
4
5
8
9
10
11
12
13
0
2
3
4
5
6
7
9
10
11
12
13
14
0
2
3
4
5
6
9
10
11
12
0
1
2
3
4
5
6
7
8
9
10
11
12
0
1
2
0
1
2
0
1
3
4
5
6
8
9
0
1
2
3
5
6
7
8
0
1
2
3
4
5
0
1
2
4
5
8
9
0
1
2
3
4
6
7
9
10
11
12
0
1
2
3
4
5
0
1
2
3
4
0
1
2
3
0
1
2
0
1
2
4
7
8
9
0
2
3
0
1
2
3
4
5
6
8
9
10
11
12
13
0
1
3
4
5
0
1
5
8
9
10
11
12
13
0
1
2
0
1
2
3
4
5
6
7
8
0
2
5
6
7
8
9
0
1
2
3
0
2
3
4
5
6
7
0
1
2
3
4
5
6
7
8
10
11
12
13
14
0
1
2
3
4
0
1
2
3
4
5
0
1
2
3
5
6
7
8
9
10
11
12
0
1
2
3
0
2
3
4
5
6
7
8
0
2
3
4
5
7
8
9
10
11
12
13
0
1
2
13
14
0
7
26
27
0
1
2
3
4
5
6
7
8
9
0
2
3
4
5
6
0
5
7
8
9
10
12
13
14
15
0
1
2
0
5
6
7
8
9
10
0
1
2
0
1
2
3
0
12
13
14
0
7
26
27
0
1
3
4
6
7
8
10
11
12
13
14
15
0
1
2
3
4
5
6
7
0
2
3
4
6
12
13
14
15
16
0
1
2
0
1
2
0
1
2
3
4
5
17
46
47
0
1
2
3
0
1
2
4
5
12
13
14
0
7
23
24
0
1
2
3
0
1
3
4
5
6
7
8
9
10
12
13
14
15
0
1
2
3
0
2
3
4
0
1
2
3
4
5
0
1
2
3
4
6
7
8
9
10
11
0
1
3
4
8
13
14
18
19
20
21
0
3
4
0
6
7
8
0
1
2
0
1
2
3
4
5
6
0
1
2
0
1
2
3
4
0
1
2
3
0
19
40
70
71
0
1
3
4
5
6
7
8
9
10
11
12
0
1
0
2
3
4
5
6
7
8
0
1
2
3
5
6
0
1
2
3
4
5
6
0
1
3
4
5
0
1
4
5
7
8
9
10
34
39
43
44
45
46
49
52
55
58
0
2
3
4
5
0
1
2
3
4
8
9
10
11
0
1
2
0
1
2
3
4
5
6
7
0
1
2
4
5
7
8
9
10
11
12
0
1
3
4
5
6
0
2
4
5
6
7
8
9
10
0
1
3
4
5
6
7
8
9
10
11
12
13
14
15
0
1
3
4
7
8
0
1
2
3
4
0
1
2
4
5
7
8
9
0
3
6
8
9
10
0
1
3
4
5
6
7
8
9
10
11
12
14
15
0
1
8
9
10
12
13
14
15
0
1
3
4
8
9
10
0
1
2
3
4
5
18
19
21
22
0
1
2
4
5
6
0
1
2
0
1
3
4
6
8
9
10
11
12
13
15
16
17
18
19
20
21
22
23
0
40
51
52
0
1
2
3
4
5
7
8
9
0
1
2
3
4
5
6
7
8
9
10
11
13
15
16
17
18
0
1
6
7
0
1
2
3
4
5
6
7
0
1
2
3
4
5
6
7
0
1
2
3
5
6
7
0
1
2
3
0
1
2
7
8
9
10
11
0
3
5
6
7
8
9
10
11
13
14
15
16
0
1
2
3
7
8
9
10
11
0
39
40
41
0
5
6
7
8
9
0
1
2
3
4
5
6
0
1
2
7
8
9
10
11
14
15
16
17
18
19
0
1
2
0
1
2
3
6
7
8
9
10
11
0
1
2
9
15
45
46
0
1
2
3
4
5
6
7
8
9
10
11
12
16
18
19
20
21
22
23
24
0
1
2
0
1
2
3
4
5
6
7
8
9
10
0
1
2
3
0
3
27
28
29
0
12
40
115
116
0
3
4
5
7
8
9
10
11
0
1
2
3
4
0
1
2
3
4
0
12
40
43
44
51
52
53
54
55
0
4
5
7
8
18
19
20
21
36
37
38
47
48
49
0
1
2
0
1
2
3
4
5
0
2
3
4
0
1
2
3
34
35
46
48
49
0
1
2
3
0
1
2
3
4
5
6
7
8
0
1
2
0
1
2
3
7
8
12
13
0
1
3
7
8
9
10
14
15
16
17
18
19
20
21
0
1
2
0
1
2
3
4
5
6
8
9
11
13
14
15
16
18
19
0
1
2
0
2
3
4
6
11
12
13
14
15
16
0
1
2
0
1
2
3
4
5
21
22
23
25
26
0
1
2
3
0
1
7
11
12
0
1
2
3
4
5
0
2
3
4
0
1
2
3
11
12
13
14
0
1
3
8
11
12
13
0
1
2
0
1
2
3
0
1
2
0
1
2
3
5
6
7
8
9
11
13
14
15
16
0
1
2
3
4
88
89
0
2
3
5
6
7
9
11
12
13
14
15
0
1
2
0
1
2
4
5
6
7
0
1
2
0
2
3
4
0
1
2
0
1
2
4
5
6
7
0
1
2
4
9
10
11
13
14
15
21
22
0
1
2
3
4
6
8
9
10
0
2
3
6
8
9
10
11
12
0
1
2
3
4
5
6
7
8
0
1
2
3
4
5
6
0
1
2
3
0
1
2
5
6
7
8
12
13
14
0
1
2
3
4
5
6
7
8
9
10
11
12
0
1
2
3
0
2
3
4
0
2
3
4
0
1
0
1
2
3
5
6
7
8
0
1
2
3
4
5
6
7
8
9
10
11
12
13
14
15
17
18
19
21
22
24
25
0
1
2
3
4
0
1
2
0
1
2
3
0
1
0
1
2
0
1
2
3
4
5
6
7
9
11
12
13
14
15
16
17
19
20
21
22
24
25
26
0
1
2
3
4
5
6
7
8
11
12
13
14
0
1
2
0
1
2
3
4
5
6
0
1
2
3
4
5
0
1
2
3
4
5
6
7
0
1
2
3
4
0
1
3
4
5
0
1
2
0
2
3
7
8
0
1
2
3
5
7
8
9
10
0
1
3
4
5
6
7
8
9
0
1
2
4
5
6
0
1
2
3
4
5
6
7
8
0
2
3
4
0
1
2
3
4
6
8
9
10
0
2
3
4
5
0
1
3
4
5
6
0
1
2
3
4
0
1
2
3
0
1
2
0
3
4
5
7
8
0
1
2
3
0
2
3
4
5
6
7
0
1
3
4
13
14
15
0
1
3
4
5
7
8
9
0
1
2
3
4
0
1
2
4
5
6
7
10
11
12
13
14
17
18
19
20
23
0
1
3
4
5
6
7
8
0
1
6
7
10
11
0
2
3
4
5
6
7
0
1
2
5
8
11
13
14
15
16
0
1
2
6
7
17
18
0
1
2
3
4
5
6
7
8
0
1
2
3
4
5
6
7
8
9
11
12
0
1
2
3
4
0
1
2
3
4
5
6
7
8
9
10
11
12
0
1
2
3
87
88
0
1
2
3
4
5
6
0
1
2
4
6
9
92
94
95
0
1
2
3
4
0
1
2
13
14
0
1
2
86
87
0
1
2
4
5
6
7
8
9
10
0
1
2
3
0
1
2
0
1
2
3
4
0
1
2
3
0
1
2
4
5
6
0
1
2
18
19
34
35
0
1
3
7
8
9
10
0
1
2
3
4
5
0
1
2
3
4
5
6
0
1
2
3
23
25
29
30
31
0
1
4
5
0
1
2
13
14
0
1
3
4
0
1
13
21
22
0
1
3
4
5
6
7
8
9
10
11
12
0
1
2
3
4
0
1
3
4
5
0
1
2
18
19
20
21
40
41
46
47
0
1
2
5
6
7
0
1
2
3
4
0
1
2
3
4
0
3
4
0
1
2
3
25
26
27
0
1
2
0
2
3
4
5
6
7
0
3
4
0
1
2
3
4
5
6
7
8
9
10
11
0
1
2
3
0
1
2
3
4
5
7
8
9
10
11
12
13
14
0
2
3
4
7
8
9
0
1
2
3
4
0
1
3
4
5
6
7
9
0
1
2
4
5
6
7
0
2
3
6
7
8
9
10
11
0
1
2
0
1
2
3
0
1
2
3
4
5
6
7
8
0
1
2
3
4
5
0
1
2
3
4
5
7
8
9
10
11
14
15
0
1
2
3
4
5
0
1
2
3
4
5
6
7
8
9
0
1
2
3
4
0
1
2
3
41
42
44
45
60
61
0
1
2
3
4
5
6
7
8
9
10
11
0
1
2
3
4
5
6
0
1
3
4
8
9
10
11
12
14
15
16
0
1
3
4
6
9
10
11
0
1
2
3
4
0
1
2
3
4
5
6
7
8
0
1
2
0
1
2
4
5
6
7
0
1
2
3
4
5
6
0
1
2
3
4
5
6
7
8
0
1
2
3
4
5
8
10
11
12
0
2
3
4
5
6
7
0
2
3
4
5
6
7
8
9
0
1
3
4
5
0
1
2
4
5
6
7
8
9
10
0
1
2
8
9
0
1
2
3
4
5
0
2
3
4
5
7
8
12
14
15
16
17
0
1
2
3
0
1
8
10
15
20
21
0
2
3
4
5
7
8
9
10
11
0
1
2
3
0
1
2
3
4
5
6
8
9
10
11
12
13
15
16
17
18
21
23
24
25
0
1
2
3
0
2
3
4
0
2
3
4
5
6
7
8
9
10
0
2
3
12
13
0
13
14
15
16
17
25
26
30
33
34
36
44
48
51
53
54
0
1
4
6
7
8
9
0
1
2
3
0
1
2
3
4
5
0
1
2
3
0
1
2
3
0
2
3
4
0
1
2
5
6
9
10
16
17
22
23
24
37
40
41
42
45
52
53
54
0
1
2
3
4
5
6
7
8
0
1
2
5
6
8
9
19
20
21
36
37
38
47
48
49
0
1
2
5
6
8
9
10
11
0
1
2
3
0
1
2
3
4
5
6
0
1
2
3
4
6
7
8
9
0
1
2
3
4
5
0
1
2
3
0
1
2
4
5
6
0
1
2
4
5
6
7
8
0
2
3
4
5
11
16
17
19
20
21
0
2
3
4
6
7
8
0
1
3
4
0
1
2
3
4
6
7
8
0
1
2
3
4
5
6
7
8
9
0
1
3
4
5
0
1
2
3
4
9
10
0
1
3
4
5
6
7
8
10
11
15
16
17
18
19
20
21
22
23
24
25
27
28
30
31
33
34
36
37
38
39
45
46
47
48
49
0
2
4
5
0
1
2
5
7
8
0
2
3
11
12
15
0
2
3
4
0
1
3
4
5
6
7
0
1
2
3
5
6
7
8
11
12
36
37
38
39
0
1
2
3
0
1
2
3
4
5
7
8
0
1
2
3
5
6
0
1
2
3
4
6
7
8
10
11
13
14
15
16
17
18
19
21
22
23
24
0
1
2
3
5
6
7
14
15
16
17
0
1
2
6
7
13
14
15
16
17
18
19
20
21
22
25
26
0
1
2
3
4
5
6
0
1
2
3
4
6
7
9
14
25
30
31
32
0
1
2
4
5
6
7
8
9
10
0
1
2
3
7
8
0
1
2
3
4
5
6
8
9
0
1
0
2
3
6
9
10
0
1
2
0
1
2
3
4
0
1
2
4
5
6
7
10
11
12
0
1
2
3
0
1
4
5
7
8
0
5
6
9
10
0
1
2
3
4
5
0
1
0
1
2
3
0
1
2
0
1
2
3
4
5
6
0
1
2
4
5
6
8
9
10
11
12
0
1
2
3
4
0
1
2
3
0
1
2
5
6
7
8
9
11
12
13
15
16
0
2
3
4
5
6
0
1
3
4
5
6
7
0
1
2
4
5
6
8
9
10
11
12
0
1
3
4
0
1
2
0
1
2
0
1
2
3
4
5
6
7
8
0
1
2
4
5
6
7
9
10
11
0
1
2
3
0
1
2
0
1
2
3
4
5
6
7
8
9
10
11
0
1
2
3
0
1
2
0
5
6
7
8
9
11
12
13
14
15
16
17
0
1
2
3
4
0
1
2
3
4
5
8
9
11
12
13
14
15
17
18
0
1
2
3
4
5
0
1
2
3
4
5
6
7
8
9
0
2
4
7
9
10
0
3
4
5
0
1
2
3
4
5
6
7
0
1
3
4
0
1
2
3
4
0
1
2
5
6
7
9
10
0
1
2
3
0
2
3
4
5
0
1
2
3
6
8
9
0
1
2
0
1
2
0
1
2
3
5
6
7
8
12
13
14
15
0
1
2
4
5
6
7
8
0
1
2
3
0
1
2
0
1
2
0
1
2
0
2
3
4
5
6
0
3
4
5
6
7
0
1
2
3
4
0
1
3
4
5
6
7
0
1
2
3
5
8
9
0
1
2
0
1
2
3
4
6
8
9
10
11
12
13
14
15
16
0
5
7
8
9
11
12
0
1
2
3
4
5
6
8
9
10
11
0
1
2
3
4
5
6
7
0
1
2
3
4
5
0
1
8
15
16
17
18
27
28
29
30
31
0
1
2
5
6
8
37
47
48
0
1
3
4
5
6
0
1
2
3
4
5
6
7
10
11
12
13
0
1
2
3
4
5
11
12
0
1
2
3
0
2
3
0
1
2
3
0
1
3
4
5
6
8
9
10
12
13
14
0
24
25
26
27
0
1
2
3
4
5
0
1
2
4
5
6
7
0
5
6
7
0
1
2
3
5
7
9
15
19
21
36
37
45
46
58
64
66
70
71
72
0
1
2
3
4
5
0
1
2
3
4
5
6
9
10
11
12
13
0
1
3
4
5
6
7
9
10
11
12
16
17
18
19
0
1
2
3
4
0
1
2
7
9
10
11
12
0
1
2
3
4
0
1
2
3
4
5
6
7
8
0
2
3
4
6
7
0
5
6
7
8
9
10
0
1
3
4
5
6
0
1
3
4
5
6
7
0
1
3
4
5
0
2
3
4
0
1
2
3
0
1
2
3
5
6
7
8
9
10
11
12
13
0
2
3
4
5
0
1
2
3
0
2
4
5
7
8
9
20
21
22
37
38
39
48
49
50
0
1
2
3
0
1
2
3
5
6
0
3
4
5
6
16
19
20
21
36
37
38
47
48
0
5
7
8
0
1
6
7
8
9
10
0
1
2
3
4
0
1
2
3
4
5
6
0
1
2
0
1
2
3
0
1
2
3
4
0
1
2
3
0
1
2
3
0
1
2
3
0
1
2
3
5
12
13
14
15
16
17
18
0
1
2
3
4
5
6
8
9
10
11
12
15
16
17
18
19
0
1
3
4
0
1
2
0
3
4
5
0
1
2
3
0
1
2
3
4
0
1
2
3
6
7
8
9
10
11
0
1
2
3
4
0
3
4
6
7
8
9
10
0
1
2
4
5
6
7
0
1
2
3
0
3
4
5
6
8
15
19
21
26
27
0
1
2
3
4
0
2
3
4
0
1
2
3
0
1
3
4
0
1
3
4
5
6
0
1
0
3
4
0
1
3
4
5
6
0
1
2
4
5
6
7
8
9
10
11
12
13
14
16
17
18
19
20
21
22
23
24
25
26
27
0
1
2
3
4
6
7
8
9
12
13
14
15
0
1
3
4
5
6
7
0
1
2
3
4
5
7
9
10
11
12
13
14
15
16
17
18
0
1
2
3
4
5
6
8
9
10
13
15
16
17
18
19
0
1
2
3
4
0
1
5
6
7
0
1
0
1
4
5
0
1
2
4
5
6
7
8
9
0
1
2
3
4
5
6
8
9
0
2
3
5
7
8
9
10
11
13
14
0
1
3
6
7
8
0
1
2
0
5
7
8
9
10
11
12
13
14
0
1
2
3
0
2
3
6
7
8
10
11
0
2
3
4
5
0
1
3
4
0
2
3
6
7
8
0
1
2
3
5
6
7
9
25
26
0
1
2
3
4
5
6
7
8
0
1
2
3
5
6
7
0
1
0
1
4
5
6
7
9
11
12
13
0
1
2
7
9
10
0
2
3
4
0
5
7
8
9
10
11
12
13
15
16
0
2
3
4
5
7
8
9
0
1
2
3
4
5
0
2
3
11
12
13
14
0
1
3
4
5
0
2
5
6
0
1
2
3
0
2
3
4
6
7
8
11
12
13
0
8
9
10
11
12
13
0
2
6
7
0
2
3
4
5
0
1
2
3
4
5
6
0
2
3
4
8
9
18
20
21
0
1
2
3
4
5
6
7
8
9
10
11
12
13
14
15
16
17
18
19
20
22
23
24
25
0
1
2
3
4
5
6
7
8
12
23
24
0
1
2
3
4
0
1
3
4
5
6
7
0
2
3
4
5
0
1
3
4
5
6
7
9
10
11
13
14
15
16
17
18
19
20
21
22
23
0
1
2
3
4
0
1
2
3
4
6
7
0
1
0
1
2
0
2
3
15
16
17
0
1
2
0
1
2
3
0
1
2
4
5
6
7
8
9
10
11
13
20
21
22
23
24
25
0
1
2
3
4
5
0
1
2
0
1
2
3
4
5
6
7
8
0
1
2
3
4
6
7
8
9
10
0
1
2
4
5
6
7
8
0
1
4
6
7
8
9
10
11
12
0
1
2
3
4
6
7
0
1
2
0
1
2
3
4
5
6
7
8
12
13
14
15
16
0
1
2
3
4
5
6
7
8
0
2
4
5
6
7
0
1
2
3
4
5
0
1
2
3
4
5
6
7
8
9
0
1
2
6
7
8
9
10
0
4
5
6
0
1
2
3
4
7
8
9
0
1
2
3
4
5
6
8
9
10
11
12
0
1
2
3
4
5
6
0
1
2
3
0
1
0
1
3
4
5
0
1
2
3
4
5
9
11
12
0
1
3
4
5
6
7
8
9
11
12
0
1
0
1
2
3
4
5
6
0
1
2
0
2
3
4
5
6
0
1
2
3
4
5
6
7
8
9
10
11
12
13
14
16
17
18
19
20
0
1
3
6
7
8
9
10
0
1
2
11
16
17
0
1
6
8
9
10
11
0
1
6
7
8
0
1
2
0
1
2
3
0
2
4
5
0
1
2
0
1
2
3
0
1
2
3
4
5
6
7
8
0
1
2
0
1
2
3
4
5
0
1
2
3
4
6
7
0
1
2
3
4
5
7
8
9
0
1
2
0
1
2
3
4
5
6
7
0
1
2
3
4
5
6
7
8
9
10
11
12
13
14
16
17
0
1
2
3
4
5
6
7
8
9
10
12
13
14
15
16
17
18
19
20
21
22
23
0
1
2
3
4
5
6
7
0
1
2
3
0
1
2
5
6
7
8
0
1
2
3
4
5
6
7
9
10
11
12
13
14
15
16
0
1
2
3
4
5
6
7
8
0
1
2
3
4
5
0
1
2
3
4
0
1
2
3
4
5
6
7
10
12
13
14
0
1
2
3
4
0
1
2
3
4
5
0
1
2
3
4
5
0
1
3
4
5
6
7
8
9
10
11
12
0
1
2
3
4
5
14
18
19
20
0
1
2
3
4
6
7
8
0
2
3
4
5
6
0
1
2
3
4
6
8
9
10
11
12
0
2
3
4
0
4
5
0
1
2
0
1
2
3
4
5
0
1
2
3
4
5
6
7
8
0
1
2
3
4
0
3
4
6
17
18
19
34
35
36
45
46
0
1
2
3
4
5
6
7
8
9
10
12
13
15
16
17
0
1
0
1
2
3
4
5
0
1
2
3
4
5
6
7
8
9
0
1
2
3
5
7
8
0
1
3
4
5
6
7
8
11
12
13
14
25
26
27
28
29
39
44
45
46
48
49
50
51
0
1
2
3
4
5
0
1
2
3
4
6
10
11
12
13
0
1
2
3
4
5
0
1
2
3
0
2
5
6
7
0
1
2
0
1
0
1
2
4
5
6
0
2
3
4
0
1
0
2
3
4
5
6
14
15
16
0
1
2
3
4
5
6
7
8
10
11
12
13
0
1
2
0
1
2
3
5
6
7
8
9
10
12
13
14
15
16
17
0
1
2
3
0
1
2
3
4
5
0
1
2
3
4
5
6
7
8
9
11
12
13
0
2
3
4
0
1
2
3
4
6
7
0
1
0
1
2
3
0
1
2
3
4
5
0
1
2
3
4
5
6
0
1
2
3
4
0
1
2
3
4
5
6
7
8
9
10
0
2
3
4
0
2
3
4
5
10
13
14
0
2
3
4
5
6
7
23
24
25
34
40
41
46
50
51
52
53
0
1
2
3
4
5
6
7
0
1
8
9
0
1
2
3
4
5
6
0
9
10
0
1
5
6
0
1
2
3
0
1
2
3
0
1
2
3
4
5
6
7
10
11
0
5
7
8
9
10
0
1
2
3
0
4
6
8
9
10
13
14
15
16
0
1
2
3
0
1
2
3
4
5
6
7
0
1
2
3
4
5
0
1
2
3
6
8
9
10
11
12
13
14
15
16
17
18
19
20
0
1
2
3
4
5
6
7
8
0
1
5
6
7
0
1
3
4
5
6
7
8
10
11
0
5
6
8
9
10
0
1
2
3
0
1
2
3
4
6
7
8
9
10
0
1
2
0
1
2
3
5
7
8
9
0
4
5
6
7
8
9
10
11
12
13
14
16
17
18
19
20
21
0
1
2
0
1
2
3
4
5
0
1
2
3
4
5
6
0
1
2
3
4
5
6
7
21
22
0
1
2
3
4
5
6
7
8
0
2
3
6
7
8
10
11
12
0
1
3
4
0
1
2
3
4
7
9
10
11
12
13
14
15
16
0
1
2
3
4
5
6
7
0
1
2
4
5
0
1
2
3
4
0
1
2
3
4
5
6
7
8
0
1
2
3
4
5
9
16
17
18
19
0
2
3
4
5
6
7
8
9
10
11
12
13
14
15
16
17
0
1
4
5
6
7
8
9
12
14
15
0
1
0
1
2
3
0
2
3
4
5
6
7
8
9
10
12
13
14
15
0
1
3
5
6
0
1
0
1
2
3
0
1
3
4
5
6
7
8
9
10
11
12
14
16
17
18
0
2
3
6
7
8
9
10
12
13
14
15
0
1
2
6
7
8
9
10
0
2
3
4
5
6
9
10
0
1
2
3
4
5
0
2
3
4
5
6
7
8
0
1
0
1
2
3
4
0
1
2
3
4
5
6
7
0
1
2
3
0
1
2
3
4
5
6
7
10
11
12
15
16
17
0
1
2
3
0
1
2
3
4
5
6
7
0
1
2
3
4
5
6
7
8
9
10
13
14
15
0
1
3
4
5
6
7
9
10
11
0
2
3
4
5
0
1
2
3
0
1
2
7
8
9
10
0
1
2
3
4
5
6
7
8
9
10
11
12
13
14
15
16
17
18
0
1
2
0
2
3
4
6
7
0
1
2
3
4
6
7
9
10
11
13
14
0
1
2
3
4
5
8
10
11
12
0
1
2
5
6
7
8
9
0
1
2
3
4
5
6
0
3
4
5
0
1
2
3
5
6
7
8
9
10
11
0
1
2
3
7
8
9
13
14
0
1
2
3
5
6
0
1
2
3
4
0
1
3
4
5
6
7
8
9
10
11
12
14
17
18
19
0
1
2
3
0
1
2
0
1
2
3
4
5
6
11
12
13
25
27
30
31
32
35
44
45
0
1
3
4
5
6
7
8
0
1
2
3
4
5
6
7
0
1
3
6
7
8
9
10
12
13
14
15
16
0
2
3
4
0
2
3
4
5
8
12
13
14
15
0
1
2
3
4
5
6
7
8
9
0
1
2
3
4
9
10
0
2
3
4
7
9
10
0
1
0
1
2
3
0
1
3
4
0
1
2
3
4
5
6
7
8
9
10
12
13
0
1
2
0
2
3
4
0
1
2
3
5
6
0
2
3
4
6
7
0
1
2
3
4
5
6
7
0
1
2
3
4
0
1
2
3
0
1
2
3
4
5
6
7
8
0
1
6
10
11
12
13
0
1
2
5
7
8
9
10
0
1
2
0
1
2
3
4
5
6
7
8
0
1
2
3
4
5
6
7
0
1
2
6
7
8
0
1
2
3
4
5
0
1
2
3
4
5
6
7
8
9
0
1
2
4
5
6
7
8
0
1
2
3
5
6
7
8
9
10
11
0
1
2
3
4
5
6
7
0
1
2
3
4
5
6
0
1
0
1
2
3
22
23
24
0
1
6
8
9
10
0
1
2
0
3
4
5
0
1
0
1
0
1
2
3
4
5
8
9
10
11
12
13
14
15
16
17
0
1
0
1
2
3
4
5
6
7
8
14
18
21
24
25
26
30
31
32
33
34
35
36
37
38
0
1
2
5
6
7
8
9
10
0
1
3
4
5
0
1
2
3
4
0
1
2
4
5
6
9
10
11
12
14
15
16
17
18
19
0
2
3
4
5
0
2
3
4
5
6
7
8
9
16
17
18
19
20
0
1
2
3
5
6
7
8
9
10
11
12
0
1
2
4
5
6
0
2
3
4
5
8
9
10
11
12
13
14
15
0
1
2
3
4
5
6
7
8
0
1
2
3
4
5
6
7
8
9
10
11
0
2
3
5
7
8
9
10
0
1
2
3
4
6
8
9
0
1
3
4
5
6
0
2
3
4
5
6
7
8
9
11
12
13
0
1
0
1
0
1
2
3
0
1
2
3
4
5
6
7
0
1
0
1
2
3
0
2
3
6
7
0
1
2
3
0
2
3
0
1
2
3
4
0
1
2
0
1
2
3
4
5
7
8
9
10
11
13
16
17
18
19
0
1
2
3
4
5
6
0
1
2
7
8
9
11
12
0
1
5
6
7
8
9
10
11
12
13
14
15
16
17
18
19
20
22
23
0
1
2
0
1
2
0
1
2
0
1
2
0
1
2
0
1
2
3
4
0
1
2
3
4
5
0
1
0
1
2
3
4
0
1
3
4
5
6
7
8
9
10
11
12
13
14
15
16
17
0
1
2
4
5
6
7
8
9
12
13
0
2
3
4
5
6
7
8
9
12
13
14
0
1
2
3
4
0
1
2
3
4
5
6
0
1
2
3
4
0
1
2
3
0
1
2
3
4
5
6
0
2
3
4
5
6
7
8
9
0
1
2
3
4
5
6
7
9
10
11
12
14
15
16
17
18
19
20
21
22
0
1
2
3
4
6
7
8
9
10
11
12
13
14
15
16
18
19
20
0
1
2
0
1
2
0
1
2
0
1
2
0
1
2
0
1
2
0
1
2
0
1
2
3
4
5
0
1
2
3
0
1
2
3
4
5
6
7
10
11
12
0
1
2
4
5
6
7
8
9
10
0
1
2
0
1
2
0
1
2
3
4
5
6
7
8
0
1
2
0
1
2
0
1
2
0
1
2
3
4
5
6
7
0
1
2
3
4
5
0
1
2
0
1
2
3
0
1
2
3
4
5
0
1
2
3
0
1
2
0
2
3
4
5
6
7
8
9
0
1
2
3
4
0
1
2
3
4
5
6
8
9
10
0
1
2
3
4
0
1
2
3
0
2
3
0
1
0
1
0
2
3
4
5
11
12
0
1
0
1
2
3
4
5
7
8
9
10
0
1
2
3
0
1
2
3
4
5
6
7
8
9
10
0
1
2
5
6
7
8
9
10
11
14
15
0
1
2
0
1
2
3
4
5
6
7
8
9
10
13
14
15
0
1
2
0
1
2
3
4
5
6
0
1
4
6
7
9
10
11
12
13
14
0
1
2
3
4
5
6
7
8
9
10
11
12
15
17
18
19
20
23
24
0
1
2
3
4
8
9
10
11
12
0
2
3
4
5
9
10
0
1
2
3
4
7
8
9
10
11
0
1
2
3
4
0
1
2
3
4
9
10
11
12
0
2
3
0
1
2
6
8
9
0
1
2
3
4
0
1
2
3
4
5
6
9
10
0
1
2
3
4
5
6
9
10
11
0
1
2
3
4
5
0
1
3
4
5
6
7
8
0
2
3
4
5
6
8
9
0
1
2
0
1
2
0
1
0
1
2
0
1
2
0
1
2
3
4
5
6
7
10
11
12
13
14
15
16
17
18
19
20
21
22
0
1
2
0
1
2
3
4
5
6
7
8
0
1
4
8
13
14
19
20
21
0
1
2
3
4
5
6
7
8
9
10
11
14
15
18
21
0
1
2
3
4
0
1
2
0
1
2
3
0
1
4
5
6
7
8
9
10
0
1
2
3
4
5
6
7
8
10
11
0
1
2
3
4
5
0
1
2
4
5
6
7
8
9
10
11
12
13
0
1
2
3
4
5
6
7
8
9
0
1
2
0
1
2
3
0
1
2
0
1
2
3
0
1
2
3
4
5
0
1
2
3
4
5
6
7
8
9
11
13
14
16
17
18
20
0
1
2
4
5
6
7
8
9
10
0
1
2
3
4
0
1
2
0
1
5
7
8
9
10
11
0
1
2
3
4
5
6
7
0
1
2
4
5
6
7
0
1
2
0
1
2
3
4
5
6
0
1
2
3
6
7
0
1
2
3
0
1
2
3
4
5
6
7
8
9
10
11
0
1
2
0
1
2
3
4
0
2
3
4
5
8
9
0
2
3
4
5
6
0
1
2
3
0
1
2
0
1
2
3
4
5
6
7
12
13
14
16
17
18
19
0
1
2
0
4
5
6
7
9
10
11
12
0
1
2
3
4
5
6
7
8
9
10
11
23
24
25
26
0
1
2
3
4
5
0
1
2
3
0
1
2
3
4
0
1
2
3
4
0
1
0
1
2
3
4
5
7
8
9
10
11
12
13
14
0
1
2
3
4
5
6
7
8
0
1
2
3
0
1
2
3
4
0
1
2
3
0
1
2
3
4
5
0
1
2
3
6
7
8
9
0
1
2
3
4
5
6
7
8
11
12
13
14
15
16
17
0
1
2
3
4
7
8
0
1
2
5
6
7
0
1
2
4
5
6
7
8
0
1
2
0
1
2
3
4
0
1
0
1
7
8
0
1
2
0
1
2
3
5
6
7
0
1
2
3
4
0
1
2
0
1
2
3
4
7
8
9
11
12
13
14
0
1
2
3
4
0
1
2
3
4
5
6
8
9
10
0
1
2
3
4
5
0
1
2
3
4
5
6
7
8
9
10
11
14
15
16
0
1
2
3
0
1
2
0
1
2
3
5
6
7
8
9
10
11
12
0
1
2
5
6
7
0
1
2
5
6
7
8
9
10
0
2
5
6
0
1
2
3
4
5
6
7
8
9
10
11
12
13
15
17
18
19
20
21
22
23
25
26
27
28
0
1
2
3
4
5
6
7
8
0
1
2
3
4
5
6
7
8
0
1
5
16
19
20
0
1
2
3
4
6
8
9
10
0
1
2
3
4
5
6
7
8
9
10
11
12
0
4
7
9
10
11
12
13
14
15
16
17
18
19
20
21
22
23
24
26
27
28
29
30
52
54
55
0
1
2
3
4
5
6
7
8
9
0
1
4
5
6
7
8
9
10
11
12
0
1
2
3
0
1
2
3
4
5
0
1
0
1
2
3
4
5
6
7
8
9
0
1
2
3
4
6
7
8
9
0
1
2
3
4
5
6
7
0
1
2
3
4
6
7
8
0
1
2
3
0
1
2
0
1
5
16
17
18
0
1
2
3
9
11
12
13
14
15
16
0
1
2
3
0
1
2
3
4
6
8
9
10
12
13
0
1
4
5
6
8
9
12
14
15
16
0
1
2
3
7
8
9
10
0
2
3
4
8
9
10
0
1
2
6
7
8
9
11
12
13
14
0
1
2
3
0
1
2
3
4
5
6
7
8
9
10
11
0
1
2
3
4
5
6
9
10
11
13
14
0
1
2
3
4
5
6
7
8
9
10
11
13
14
15
0
1
2
4
6
7
0
1
5
10
11
12
0
1
2
3
4
0
1
3
4
5
6
0
1
2
3
0
1
2
3
0
1
8
11
18
19
20
21
22
23
24
0
1
2
3
0
1
3
4
10
12
13
0
1
2
3
6
7
0
1
2
3
5
6
7
0
1
2
3
4
5
6
7
8
9
10
0
1
2
3
4
0
1
2
3
4
0
1
2
3
4
5
6
7
8
9
10
11
12
0
1
2
3
0
1
2
3
4
5
6
7
8
9
10
0
1
2
5
6
7
8
19
20
21
0
1
3
4
5
6
7
8
0
1
2
3
4
5
6
0
1
2
3
4
0
1
2
3
5
6
7
9
10
11
0
1
2
3
0
1
2
3
6
7
8
9
10
11
13
14
15
0
1
5
7
8
9
10
0
1
2
3
6
7
8
9
10
0
1
3
4
7
18
19
20
35
36
37
46
47
48
0
1
2
3
4
5
6
7
8
9
0
1
2
3
0
1
2
3
4
5
0
1
2
3
4
7
8
9
10
11
0
1
2
3
0
1
2
5
6
0
1
2
4
6
7
8
9
10
0
2
3
4
5
7
8
0
3
5
31
32
33
35
36
37
0
3
4
5
0
1
2
3
4
5
6
7
8
0
1
2
3
5
6
7
8
9
10
11
12
13
14
0
1
4
5
6
7
8
9
0
1
2
3
4
5
6
9
10
11
12
13
14
15
17
18
0
1
0
1
2
3
0
1
2
3
4
5
6
7
8
0
1
2
3
4
5
6
7
8
9
10
11
12
13
14
15
16
17
18
19
21
22
23
24
0
1
2
0
1
2
3
0
1
2
6
9
11
12
13
0
1
2
3
4
5
6
0
1
2
3
4
5
6
7
8
0
1
2
3
4
0
1
2
3
0
1
2
3
4
5
6
9
10
0
1
2
3
0
1
2
3
4
5
7
9
10
0
1
2
3
4
5
7
8
0
1
2
3
5
7
8
9
0
1
2
3
4
7
9
10
11
12
13
0
1
2
4
5
6
0
1
2
3
4
0
1
0
1
2
3
0
1
2
3
4
5
6
7
8
12
13
14
15
16
17
18
19
20
22
23
24
28
30
31
32
33
34
35
36
37
38
39
40
0
1
2
4
5
7
33
34
35
44
45
46
0
1
2
3
0
1
2
3
0
1
2
3
4
5
7
8
9
0
1
2
3
4
6
7
8
9
10
0
1
2
3
4
0
1
2
3
4
0
1
2
3
17
18
19
20
21
0
1
20
21
22
23
0
1
2
3
4
5
6
7
8
0
1
2
0
1
2
0
1
11
12
0
1
2
3
4
5
8
9
0
1
2
3
4
5
6
7
8
9
0
1
2
0
1
2
0
1
2
3
0
1
2
3
4
0
2
10
11
12
13
0
1
5
6
7
0
1
2
3
0
1
2
3
4
5
8
9
0
1
20
21
22
23
24
0
4
5
6
0
1
0
1
2
3
4
0
1
2
3
4
0
1
2
3
4
5
6
7
8
9
0
2
3
4
0
1
2
3
4
5
6
7
0
1
2
3
4
5
7
8
0
1
2
3
0
2
3
10
13
27
28
29
30
33
34
36
37
48
49
51
56
57
58
0
1
2
4
5
0
1
2
3
4
5
6
7
8
9
0
1
2
3
4
5
6
7
0
1
2
3
4
5
0
1
4
5
6
7
8
9
10
11
0
1
2
3
4
5
6
7
8
9
10
0
3
4
5
6
0
1
2
4
5
6
7
9
10
11
12
0
1
2
3
4
5
6
8
9
10
11
12
0
1
2
3
4
0
1
2
3
4
0
1
2
3
4
5
0
1
2
3
4
0
1
2
3
4
5
8
9
0
1
2
3
4
5
8
9
10
11
12
0
1
2
3
5
6
9
12
13
14
15
16
18
19
20
21
23
24
26
27
0
1
2
3
4
5
6
7
8
9
10
11
12
0
3
4
5
6
11
13
14
15
16
17
0
1
2
0
1
2
3
4
7
8
9
10
0
1
2
3
0
3
4
5
0
3
4
5
0
4
5
6
7
8
0
1
2
4
5
6
7
8
9
0
1
2
5
6
0
1
6
7
8
0
1
2
3
4
5
7
8
10
11
12
0
3
4
9
10
11
12
0
1
2
3
4
5
6
7
8
9
10
0
1
2
3
4
5
6
0
3
4
5
6
7
0
1
8
9
0
3
4
5
6
0
1
0
3
4
11
12
0
1
2
3
0
3
4
5
6
7
8
0
1
2
3
4
5
8
9
0
1
2
3
4
7
8
0
1
2
3
4
0
1
2
3
4
5
6
7
0
1
2
3
0
2
3
4
5
6
0
1
2
3
4
5
6
0
1
0
1
2
4
5
6
7
8
9
0
1
2
3
4
5
6
0
5
6
11
12
13
0
1
2
3
5
6
7
8
0
1
2
3
4
5
6
7
8
9
0
1
4
5
6
7
0
3
4
5
0
1
2
5
6
7
8
9
0
1
2
3
4
5
6
11
19
20
21
0
1
2
4
5
0
1
3
4
0
1
2
3
4
5
6
7
0
1
2
3
0
3
4
5
0
1
2
3
4
5
6
7
8
9
10
11
12
13
14
16
17
18
0
3
4
5
0
1
2
3
4
5
6
0
3
4
5
6
7
8
9
10
0
1
2
3
4
0
1
2
0
1
2
0
1
6
7
0
1
2
3
4
0
1
2
3
4
5
6
7
8
9
10
11
13
14
0
1
2
3
4
0
1
2
3
0
1
2
3
4
5
8
9
10
0
1
2
3
4
5
6
7
8
9
10
11
12
0
1
2
4
5
6
7
8
0
3
4
5
6
7
8
9
0
1
2
5
6
7
8
9
10
0
3
4
5
6
7
9
10
12
13
0
2
3
5
6
7
0
1
2
3
4
5
7
8
9
10
11
12
13
14
15
0
1
5
6
7
0
1
2
7
8
9
0
3
4
5
6
0
1
2
3
4
5
6
7
8
9
0
1
2
3
4
10
11
0
1
2
3
4
5
8
11
12
14
15
16
0
4
5
6
0
1
2
3
4
5
6
0
4
5
6
7
14
15
18
19
20
21
22
26
28
29
30
32
33
35
36
39
40
43
44
47
48
49
51
52
54
55
58
59
63
64
65
66
67
0
1
7
8
15
16
0
1
2
3
4
5
6
7
0
1
2
4
5
6
0
1
2
3
4
5
6
0
4
5
6
0
1
2
3
4
6
7
0
4
5
10
12
13
0
1
2
3
0
4
5
6
0
4
5
10
11
12
13
14
15
17
20
43
44
45
46
0
1
2
3
4
5
6
7
8
9
11
12
23
24
0
1
2
3
4
6
7
8
9
0
1
2
5
6
7
0
1
2
3
4
5
6
0
1
2
4
7
8
9
10
11
13
14
15
0
1
4
5
6
7
8
9
12
13
15
16
17
18
0
1
4
5
0
1
2
3
4
5
6
7
10
11
12
13
14
15
0
2
5
6
7
8
10
11
12
13
14
15
16
17
19
20
21
0
2
3
4
5
6
8
9
14
15
16
0
3
4
0
1
2
3
4
5
0
1
2
3
4
5
6
7
14
15
16
0
1
2
3
0
1
2
3
4
5
6
7
8
0
1
0
1
2
0
1
2
3
4
0
1
2
3
6
7
8
9
10
11
0
1
2
0
1
3
4
5
6
7
8
9
0
2
3
0
1
2
3
0
1
2
3
4
5
6
0
1
2
3
4
5
6
7
9
10
11
12
13
14
15
18
19
20
21
0
1
2
3
4
5
6
7
0
1
2
3
7
8
0
2
3
4
0
1
2
3
4
5
0
3
4
5
6
7
8
9
12
13
14
15
16
17
18
19
20
0
1
2
3
0
1
2
3
4
0
1
2
0
3
4
5
0
1
2
3
4
7
8
9
0
1
2
3
4
5
6
7
8
0
1
2
3
4
6
7
8
9
10
0
1
0
1
2
3
4
5
6
7
8
9
10
11
0
1
0
1
2
3
4
5
6
7
8
9
10
0
1
2
3
4
5
0
1
0
1
2
0
1
2
6
7
8
9
0
1
2
4
5
6
7
8
9
10
11
12
0
1
2
3
6
7
8
0
1
0
1
2
3
4
7
8
9
10
11
0
1
2
0
1
2
5
6
7
8
9
10
11
12
13
0
1
2
0
2
3
5
6
0
1
2
3
4
5
9
17
18
19
0
1
2
3
4
5
6
7
10
15
16
35
36
37
38
39
40
0
1
2
3
4
5
6
7
8
9
0
1
3
4
0
1
2
5
6
7
8
9
10
11
12
13
0
1
2
3
4
0
4
9
10
0
1
2
3
0
1
2
4
5
0
4
5
0
1
2
3
4
5
6
7
0
1
2
3
4
6
9
10
11
12
0
1
2
0
2
3
4
5
6
7
8
9
11
18
31
40
41
42
43
44
45
0
4
5
6
0
1
2
3
4
5
6
0
4
5
0
1
4
5
6
7
8
0
4
5
0
1
2
3
4
5
0
1
2
3
4
5
7
8
9
0
4
5
0
4
5
6
8
9
0
1
4
5
6
7
9
10
11
12
13
14
15
17
18
19
20
21
22
23
24
25
26
27
28
29
30
31
0
4
5
6
7
8
0
4
6
7
8
0
1
3
4
5
0
4
5
6
10
11
0
1
2
3
4
0
1
5
6
0
1
2
4
5
6
7
8
9
10
11
12
0
1
2
3
4
5
10
11
12
13
14
15
16
17
18
0
4
6
7
13
14
0
4
8
9
11
28
29
0
1
2
0
4
6
7
8
0
1
2
0
3
4
5
0
1
2
3
0
1
2
3
4
5
0
1
2
4
5
6
7
8
9
0
1
2
3
4
5
6
7
0
1
2
3
0
1
3
6
10
15
20
21
0
2
3
4
5
0
1
0
1
2
3
4
0
1
2
3
4
5
6
7
0
1
2
5
6
7
0
1
2
3
4
5
6
0
4
6
7
8
9
10
11
13
14
15
16
17
0
1
6
8
9
10
0
1
2
0
1
2
3
4
0
1
2
7
8
9
10
11
12
0
1
2
3
4
0
4
6
7
8
9
0
1
2
3
4
0
1
2
3
0
4
6
7
8
0
1
2
11
12
0
1
2
3
0
1
2
3
6
7
8
0
1
2
3
4
0
4
8
9
14
20
28
31
41
44
45
0
1
2
3
4
5
0
1
2
3
4
0
1
2
3
5
11
12
13
0
4
6
7
8
9
0
1
2
3
4
6
8
9
10
11
12
13
14
0
4
6
7
11
12
0
4
6
24
25
0
4
8
9
10
0
1
2
0
4
6
7
10
11
14
15
22
23
0
1
5
9
10
0
1
2
3
4
5
6
8
10
11
12
13
0
1
2
3
4
7
8
10
11
12
0
1
2
3
4
5
6
7
0
4
6
7
8
0
4
6
7
11
12
13
0
1
2
0
4
5
7
8
9
10
0
1
2
3
6
7
8
0
1
2
4
5
6
7
8
9
10
11
12
13
0
1
2
3
4
5
0
1
0
1
2
3
4
5
0
1
2
3
4
5
0
1
2
3
0
1
2
3
5
6
7
8
0
1
2
3
4
0
1
0
1
2
3
4
5
6
7
8
0
1
2
3
4
7
8
9
10
11
0
4
5
6
0
1
2
3
11
12
13
14
15
0
1
2
3
6
7
8
9
0
1
2
3
4
5
0
1
2
3
4
0
1
2
3
4
5
7
8
9
10
11
13
19
20
21
0
1
3
4
5
0
1
2
3
0
1
2
3
0
1
2
3
4
0
1
2
3
4
5
6
7
10
11
12
0
1
2
3
4
5
6
7
8
11
13
14
15
16
17
18
19
20
21
23
24
26
27
28
29
0
1
2
3
4
0
1
2
3
4
0
1
2
6
9
10
0
1
4
5
8
21
22
0
1
2
3
0
1
2
3
4
5
6
0
1
2
5
6
7
8
10
11
12
13
14
0
1
2
3
4
5
7
8
9
10
11
12
13
14
0
1
2
3
4
5
0
1
2
4
5
0
1
2
4
5
7
8
9
10
12
13
0
1
2
3
4
7
8
9
10
0
1
2
3
4
5
6
7
8
11
13
14
0
1
2
3
4
5
7
8
9
10
13
14
15
16
0
1
2
3
4
0
1
2
3
4
0
1
2
3
4
5
6
0
1
0
1
2
3
0
1
2
3
5
6
7
8
9
10
0
1
2
0
1
3
4
0
1
2
3
4
5
6
8
9
0
1
2
0
1
2
3
5
6
7
0
1
2
3
4
5
6
7
8
9
10
11
12
0
1
2
3
4
5
6
8
11
12
13
0
1
2
3
4
5
6
0
1
2
3
0
1
2
3
4
10
13
14
0
1
4
5
0
1
2
16
17
0
1
2
3
4
5
6
0
1
2
3
4
0
1
3
4
0
1
2
3
4
5
6
7
8
9
10
11
12
13
14
15
16
0
1
2
3
4
5
6
0
1
2
3
4
5
6
8
10
11
12
13
14
0
1
0
1
2
3
4
5
6
7
10
12
13
14
15
0
1
2
5
6
7
8
0
1
2
3
4
5
6
7
8
9
10
11
0
1
2
3
5
7
8
9
0
1
5
7
8
0
1
2
3
4
5
6
7
8
0
1
2
3
0
1
2
3
4
0
1
2
3
4
0
1
2
3
4
5
7
8
0
2
3
4
5
6
7
0
1
2
3
4
5
6
7
8
0
1
2
3
4
5
6
7
8
9
10
11
12
13
15
20
21
22
23
24
25
26
0
2
3
4
5
9
11
12
0
1
2
3
4
5
6
0
1
2
3
4
5
0
1
2
3
4
0
1
2
3
4
5
0
1
2
3
4
6
7
8
0
1
2
3
0
1
2
3
4
5
6
7
8
9
0
1
2
3
4
5
0
1
8
9
0
1
2
3
4
5
6
9
10
12
13
0
1
5
6
7
0
1
2
3
4
5
6
7
8
10
11
12
13
14
15
16
0
2
3
4
5
6
7
8
10
11
14
15
16
19
22
23
24
0
1
2
4
5
6
7
8
9
10
11
12
13
14
15
16
19
20
21
0
1
2
3
4
0
1
2
3
4
5
9
11
12
0
1
2
3
4
5
6
9
10
11
0
1
2
3
4
5
6
7
8
15
16
19
20
27
29
31
32
0
6
7
0
1
2
3
4
0
1
11
12
0
1
2
0
1
2
3
0
1
2
0
1
2
0
1
2
3
4
7
8
9
10
11
0
1
2
3
4
5
6
7
0
1
3
4
5
6
7
8
9
10
0
1
7
16
17
18
19
20
0
1
2
3
4
5
0
1
2
3
4
5
8
9
11
12
13
0
1
2
0
1
2
3
4
5
6
7
0
1
2
3
4
5
6
0
1
2
3
4
8
9
11
12
14
15
16
17
18
19
20
21
0
1
2
3
5
6
0
1
2
3
4
5
6
7
10
11
0
1
2
3
4
0
1
2
3
4
5
6
7
8
9
10
11
0
1
2
3
4
5
6
7
8
9
10
13
14
0
1
4
5
0
1
2
3
4
5
6
7
8
9
10
13
14
15
16
17
18
0
1
2
5
6
8
12
13
14
15
16
17
0
1
2
3
4
8
9
10
0
1
2
3
4
5
6
7
8
9
0
1
2
3
4
0
1
2
3
4
5
0
1
2
3
4
7
8
9
11
12
13
0
1
2
3
0
1
2
3
4
7
9
10
11
0
1
2
3
4
0
1
2
3
4
5
6
0
1
2
3
4
7
8
9
10
0
1
2
4
5
6
7
0
1
2
3
0
1
2
3
4
8
10
11
0
1
2
6
7
9
10
11
12
0
1
5
14
15
16
0
1
2
3
0
1
2
3
6
7
8
9
10
15
16
17
18
0
1
2
3
4
5
6
7
8
10
11
12
0
1
3
4
5
0
1
2
3
0
1
2
5
6
7
8
9
10
0
1
2
3
4
0
1
2
3
4
5
6
0
1
2
3
7
8
0
1
2
3
4
5
6
0
1
2
0
1
2
3
0
1
2
6
7
9
10
11
12
0
1
2
3
4
9
10
0
1
2
3
5
6
7
8
9
10
0
1
4
6
7
0
1
2
0
1
2
0
1
2
3
0
1
2
0
1
2
3
0
1
2
0
1
2
0
1
2
0
1
2
3
4
5
6
7
8
0
1
2
3
0
1
2
3
4
0
1
2
3
4
0
1
0
1
2
0
1
2
3
0
1
2
3
0
1
2
4
5
6
7
0
1
2
3
4
0
1
2
3
4
0
1
2
0
1
2
3
4
5
6
0
1
2
3
4
0
1
2
3
4
5
6
7
8
9
10
11
0
1
2
3
4
8
10
11
0
1
2
3
4
0
1
2
3
4
0
1
2
3
4
5
6
7
9
10
12
13
14
15
0
1
2
3
4
0
1
5
6
7
8
9
10
11
13
14
15
16
17
18
19
20
21
22
0
1
0
1
0
1
2
0
1
2
3
4
5
0
1
2
0
1
2
3
4
5
6
8
10
11
0
1
2
4
5
6
7
8
9
10
12
13
14
15
0
1
2
3
4
5
0
1
2
0
1
2
3
5
6
7
0
1
2
3
4
5
6
0
1
2
3
4
5
0
1
2
3
8
9
0
1
2
3
6
7
8
9
0
2
3
4
5
6
7
8
10
11
12
13
14
15
0
1
2
0
1
2
3
4
5
0
1
2
3
5
6
7
0
1
2
3
6
8
9
10
11
0
1
2
3
0
1
2
3
6
8
9
10
0
1
2
3
4
5
0
1
5
6
7
8
0
1
2
3
4
5
6
7
0
1
2
3
4
5
6
0
1
2
0
1
2
3
4
5
6
0
1
2
4
5
6
7
0
1
2
3
4
5
6
7
0
1
2
3
5
6
7
9
10
11
0
1
2
0
1
2
3
4
5
6
7
8
9
10
13
22
23
0
2
8
9
10
11
12
13
14
16
17
0
1
2
3
5
6
7
10
11
12
13
14
0
1
2
3
4
5
6
7
8
9
10
11
13
0
1
2
3
4
6
7
10
12
13
14
0
1
2
3
4
0
1
2
3
0
1
2
3
4
5
6
0
1
5
16
17
0
1
2
3
4
7
9
10
11
0
1
2
3
4
5
0
1
0
1
3
4
5
6
0
1
2
15
16
0
1
2
3
4
5
6
7
8
0
1
2
3
4
5
0
1
2
0
1
2
3
4
5
0
1
2
3
4
5
8
9
10
0
1
2
3
5
6
7
8
9
0
1
2
3
4
5
6
0
2
3
4
5
6
0
1
2
3
4
5
6
7
8
9
0
1
2
3
4
0
1
2
3
4
5
6
7
8
11
13
14
15
0
6
7
0
1
2
8
9
0
1
2
3
4
5
0
1
2
3
5
6
0
2
3
4
0
1
5
6
0
1
2
3
4
7
9
10
11
0
1
2
3
4
5
6
0
1
2
3
4
5
6
7
0
1
2
3
4
5
6
7
0
1
2
3
4
5
6
9
10
0
1
2
3
4
5
0
1
2
3
5
6
7
0
1
2
3
9
11
12
13
14
0
1
2
3
4
5
6
7
0
1
2
3
4
5
7
10
11
12
13
14
0
1
2
3
5
6
7
8
9
10
0
1
2
3
4
5
6
7
8
0
1
2
3
0
1
2
3
4
5
6
7
0
1
2
3
4
0
1
2
3
4
5
6
7
9
10
12
13
14
16
17
18
21
23
26
29
32
37
39
41
52
112
113
114
115
116
117
0
1
2
3
4
5
6
0
1
2
3
4
0
1
2
4
5
6
7
8
10
12
13
14
16
17
18
20
21
22
0
1
2
4
5
6
7
8
0
1
2
3
6
7
8
9
10
11
0
1
2
3
4
5
6
7
0
1
2
3
4
5
6
7
8
9
0
1
2
3
4
5
6
7
10
0
1
2
3
4
5
6
7
11
34
36
46
48
63
64
71
74
76
77
0
1
2
0
1
2
3
4
5
6
8
9
10
11
12
13
0
2
4
5
6
7
0
1
2
0
1
2
0
1
2
3
4
5
6
0
1
2
3
4
5
6
0
1
2
3
4
5
6
0
1
2
3
4
0
1
2
3
0
1
2
0
1
2
3
0
1
2
3
4
5
6
7
8
0
4
6
7
8
0
1
2
3
4
6
7
9
10
11
0
1
2
0
1
2
5
7
8
0
1
2
3
4
5
6
7
8
9
0
1
2
3
0
2
3
4
5
0
1
2
3
0
1
2
3
4
0
4
7
9
10
11
0
1
2
3
4
5
6
7
8
9
0
1
3
4
0
1
2
0
1
2
3
4
5
0
1
2
3
4
0
1
2
3
4
5
6
7
8
0
1
3
4
0
1
2
3
4
7
8
9
0
1
0
1
2
3
4
5
6
0
1
2
3
4
5
8
10
11
12
0
1
2
3
0
1
2
3
4
0
1
2
3
4
5
6
7
0
1
2
3
6
7
0
1
2
3
4
0
1
2
3
0
1
2
3
4
9
13
16
17
0
1
2
3
4
5
6
0
1
2
3
4
5
6
7
9
12
13
14
16
0
1
2
3
0
1
2
3
5
6
7
8
9
0
1
2
3
7
8
0
1
2
0
1
2
3
0
1
2
3
0
1
2
3
4
0
1
2
3
4
5
6
7
8
0
1
2
3
4
5
6
7
8
0
1
2
3
4
0
4
8
9
10
11
12
0
1
2
3
4
5
7
10
15
16
19
33
34
35
0
1
2
3
4
0
1
2
3
4
5
6
7
0
1
2
3
4
0
1
2
3
6
7
8
0
1
2
3
4
5
6
0
1
2
3
4
0
1
2
3
4
5
6
7
8
0
1
2
3
7
18
19
20
0
1
2
3
4
5
0
1
2
5
6
7
0
1
2
3
4
0
1
0
1
2
0
1
2
3
4
5
6
7
8
0
1
2
3
0
1
2
0
1
20
21
0
1
2
3
4
5
6
7
8
9
10
0
1
2
3
4
0
1
3
4
5
6
7
19
65
79
80
81
0
1
2
3
4
5
6
9
10
11
0
1
2
3
4
5
6
7
8
9
10
11
12
14
15
16
17
18
19
20
22
23
24
25
26
28
29
30
0
1
2
0
1
2
16
17
18
19
20
0
1
0
1
2
3
4
5
6
9
10
11
12
0
1
2
3
4
5
0
1
2
3
4
0
1
2
0
1
19
20
0
1
2
3
4
5
9
10
13
14
0
1
2
3
10
22
25
26
0
4
6
7
8
0
1
3
4
5
6
7
8
0
1
2
16
17
0
1
2
3
4
6
7
8
9
0
1
2
3
5
7
32
33
34
35
44
45
46
0
1
2
3
4
5
6
0
1
2
3
11
21
22
23
24
25
26
0
1
2
3
5
6
7
8
9
0
1
5
7
8
0
1
4
7
8
10
11
12
13
14
15
16
17
18
19
20
21
0
1
2
4
5
0
1
2
3
6
7
8
9
12
16
17
19
23
24
25
26
27
28
0
1
2
3
4
5
6
8
9
10
11
13
15
16
17
18
19
20
21
22
23
24
25
26
27
28
29
30
0
1
2
3
4
5
6
7
8
0
1
2
16
17
0
1
2
3
6
7
11
12
13
14
15
23
24
25
27
28
31
32
33
0
1
2
3
4
5
10
11
0
1
2
3
4
5
6
7
8
0
1
2
5
6
0
1
2
3
5
6
7
0
1
2
3
4
0
2
3
4
5
0
1
5
16
17
19
20
0
2
4
5
0
1
2
0
1
2
3
4
5
6
7
8
9
10
11
12
13
14
0
1
2
16
17
0
1
2
3
4
5
6
9
10
11
0
1
0
1
2
3
8
9
10
0
1
2
3
4
5
6
7
8
9
10
12
14
16
17
18
19
0
1
0
1
4
6
7
0
1
2
3
4
6
7
9
10
0
1
2
3
4
5
7
8
9
0
1
2
3
4
5
6
7
8
11
12
0
1
2
3
4
5
6
7
8
0
1
2
0
1
2
3
4
7
8
9
0
1
2
0
1
2
3
4
0
1
2
3
4
5
6
7
0
1
2
3
4
5
6
7
0
1
2
3
4
5
6
7
8
9
11
12
13
14
0
1
2
3
4
5
6
7
8
9
10
0
1
2
3
4
5
6
7
8
9
12
13
0
1
3
4
5
0
1
2
3
4
5
6
7
8
9
10
11
12
13
14
15
0
1
2
3
4
5
0
1
0
1
2
3
4
0
1
2
3
4
5
6
7
8
9
10
11
0
1
2
3
4
5
6
7
0
1
2
0
2
3
0
1
2
3
4
5
6
7
0
1
2
3
4
5
6
7
8
9
11
12
0
1
2
3
4
6
7
8
9
10
11
12
13
14
0
1
2
3
4
6
7
8
9
10
11
12
13
14
15
16
17
18
19
20
21
22
23
24
25
26
27
28
29
30
0
1
2
3
4
5
6
7
8
9
10
0
1
2
3
4
7
8
9
0
1
2
3
4
5
6
7
0
1
2
3
4
5
6
7
8
9
0
1
2
3
4
5
8
9
10
11
12
13
14
15
16
0
1
2
5
6
15
17
18
0
2
3
0
1
2
3
4
0
1
2
6
7
8
9
10
11
12
13
14
15
16
17
18
19
20
21
22
23
26
27
0
1
2
3
4
5
7
11
12
0
1
2
3
4
5
6
0
1
2
8
9
0
4
6
7
8
9
0
1
3
4
5
6
8
9
10
0
1
2
3
4
5
6
8
9
11
12
13
14
0
1
2
3
8
9
10
11
0
1
2
3
5
10
11
12
13
14
0
2
3
4
0
4
5
8
9
0
1
2
3
0
1
2
3
4
6
7
0
1
4
5
6
7
0
1
2
3
4
5
6
0
1
2
3
4
0
1
2
3
0
1
2
0
1
2
3
4
5
6
7
8
0
1
2
0
1
2
3
0
1
2
3
4
5
6
7
9
10
11
12
0
1
2
3
4
5
6
7
10
14
15
16
22
23
24
0
1
2
3
0
1
2
3
4
5
6
7
8
0
1
2
3
4
0
1
2
3
4
5
6
7
8
9
0
1
2
3
6
7
8
9
10
11
12
13
14
15
16
17
18
19
0
1
2
3
4
5
6
0
1
2
3
0
1
0
1
0
1
0
1
2
3
4
5
0
1
2
3
4
5
6
7
8
9
10
11
13
14
15
16
17
18
20
21
27
31
32
33
34
35
36
37
38
39
40
41
42
0
1
2
3
0
1
2
3
0
1
2
3
4
5
0
1
2
3
4
5
6
7
8
0
1
2
0
1
2
3
17
18
19
0
1
2
3
4
0
1
2
3
4
5
0
1
2
3
0
3
4
5
6
7
8
0
1
2
3
4
5
6
0
1
2
4
5
0
1
2
3
4
5
6
7
8
9
11
12
13
0
1
0
1
2
3
4
5
6
8
9
10
11
0
1
2
0
1
2
3
0
1
2
3
4
8
9
10
11
12
0
1
2
3
4
5
6
8
9
10
11
0
1
2
3
4
5
6
9
10
11
0
1
2
4
5
6
7
8
9
0
1
2
3
11
12
0
6
7
0
6
7
8
0
1
2
3
4
5
6
7
8
9
12
13
14
15
16
17
19
20
22
23
24
0
1
2
3
5
6
7
8
9
0
1
2
4
5
6
7
9
11
12
13
0
1
2
3
4
5
6
7
8
9
10
12
13
14
16
17
18
19
0
1
2
3
4
6
8
9
10
0
1
2
3
5
6
8
9
10
0
1
0
1
4
5
6
7
8
10
19
25
26
0
1
2
4
5
7
8
9
10
11
12
13
14
15
16
0
1
2
3
5
6
8
9
0
1
2
3
4
5
0
1
2
3
5
6
0
1
2
3
4
7
9
10
11
12
15
18
19
21
22
23
24
25
26
27
28
29
0
1
2
3
4
5
6
7
8
0
1
4
5
6
8
9
10
11
0
1
2
3
4
5
6
8
0
1
7
8
9
10
12
13
14
15
0
1
2
3
4
0
1
2
3
4
5
0
1
2
3
4
5
6
7
8
9
10
11
12
0
1
2
3
4
5
7
8
0
1
2
3
4
5
6
18
19
0
6
7
0
1
2
3
4
5
6
0
1
2
0
1
2
3
4
5
0
1
0
1
2
3
4
5
7
8
9
10
11
12
17
18
0
1
2
3
4
5
0
1
8
9
10
11
12
13
14
0
1
2
3
4
5
6
7
8
9
10
0
3
4
5
0
1
2
3
4
0
1
2
16
17
0
1
2
3
4
5
6
8
9
10
0
1
2
3
4
0
1
2
3
4
5
0
1
2
3
4
5
6
7
8
9
11
12
13
14
17
20
35
36
37
0
1
2
3
4
5
6
7
0
1
0
1
2
3
4
5
6
7
8
9
12
13
0
1
2
7
9
10
11
12
13
14
15
16
17
18
19
20
21
22
23
24
26
27
28
29
30
0
1
2
3
4
5
6
0
1
2
3
4
5
6
7
8
9
12
13
14
15
17
18
19
0
1
2
3
4
0
1
2
3
7
8
14
22
23
0
1
2
3
4
5
6
7
10
12
13
14
15
16
0
1
2
4
5
6
7
8
9
10
11
12
0
1
0
1
2
3
4
5
6
7
8
0
1
0
1
2
3
0
1
2
0
4
5
6
7
8
9
10
0
1
2
3
4
5
6
0
1
5
6
7
8
9
0
1
2
3
4
5
0
1
2
3
4
11
12
0
1
2
3
0
1
2
3
4
5
6
7
0
1
2
3
4
0
1
2
3
4
5
0
1
2
3
0
1
2
3
4
5
6
7
0
1
2
3
4
5
6
9
10
11
12
13
14
0
1
3
4
0
2
3
4
5
6
0
1
2
3
4
5
7
8
0
1
2
3
4
5
6
7
8
9
10
11
12
13
17
18
19
20
21
22
23
24
25
26
27
28
29
0
1
2
3
4
5
6
7
8
9
0
1
2
4
5
6
7
8
9
11
13
14
15
18
19
20
21
22
23
24
25
26
27
0
1
2
3
5
6
7
8
9
0
2
3
4
5
6
7
8
9
10
11
12
0
1
2
3
4
5
6
7
0
1
2
3
4
5
6
7
8
15
16
17
19
20
0
1
2
3
4
5
6
7
11
12
13
14
15
0
1
2
4
5
6
7
8
11
13
14
15
16
17
0
1
2
0
2
3
4
5
6
7
10
11
13
14
0
1
2
0
1
2
3
4
5
6
7
9
10
11
0
1
2
3
4
5
6
7
8
9
10
11
12
17
18
19
20
21
22
23
24
25
0
1
2
3
4
5
7
8
9
0
1
2
3
4
5
6
0
1
2
3
4
5
0
1
2
4
5
6
0
1
4
5
6
0
1
2
6
8
9
10
11
12
13
0
1
2
5
6
0
1
2
3
5
6
0
6
7
0
1
0
1
5
7
8
9
0
1
5
7
8
9
0
1
2
3
4
5
6
7
8
9
10
11
25
26
0
1
2
3
0
1
2
3
4
5
8
9
0
1
2
3
0
1
2
3
4
5
0
1
2
3
4
5
0
1
2
3
4
5
6
7
8
9
10
11
12
13
14
15
0
1
2
7
8
0
1
2
3
4
5
6
7
9
10
11
12
0
2
3
0
1
2
3
4
5
6
7
8
0
1
2
3
4
0
4
5
0
1
2
3
0
1
2
3
4
0
1
2
3
4
7
8
10
11
0
1
2
3
4
0
1
2
3
4
5
6
7
0
1
0
1
2
3
4
0
1
2
3
4
0
1
2
5
6
7
8
9
10
11
12
13
0
1
2
3
4
5
0
1
2
7
15
16
17
18
19
0
1
2
4
5
6
8
10
11
12
0
1
2
3
0
1
2
3
4
5
6
7
0
1
0
1
2
3
4
7
9
10
11
0
1
0
1
2
3
4
5
6
0
1
2
3
4
5
8
9
10
11
12
0
1
2
3
0
1
2
3
5
0
6
7
0
6
7
0
1
2
3
4
6
7
8
9
0
1
5
6
7
8
10
11
12
13
14
15
16
22
23
24
25
0
1
2
3
4
0
1
2
0
1
2
0
1
2
3
4
5
0
1
0
1
2
3
4
5
6
7
8
0
2
3
7
8
9
0
1
2
3
4
0
1
2
0
1
2
3
4
6
7
0
1
2
3
4
5
6
0
1
2
3
4
0
1
2
3
0
3
4
5
6
7
0
1
2
3
4
0
1
2
3
5
6
11
12
13
14
15
0
1
3
4
5
8
9
10
11
12
13
14
15
16
19
22
23
24
25
26
0
1
2
3
0
1
2
3
4
0
1
2
4
5
0
1
2
3
4
5
6
8
9
0
1
2
3
6
8
9
10
0
1
2
0
1
2
3
4
5
6
7
0
1
2
0
1
2
3
4
7
8
9
10
0
1
2
3
4
5
0
1
3
5
6
7
9
10
12
13
14
0
1
0
1
2
3
4
6
7
8
0
1
2
0
2
3
4
0
1
2
3
10
28
29
0
1
2
3
9
10
11
0
1
2
3
4
5
6
8
9
10
11
0
1
2
3
4
6
7
8
0
1
2
3
4
6
7
0
1
2
0
1
2
6
7
8
9
0
1
2
3
4
5
6
0
1
2
3
4
5
6
7
8
9
0
1
20
21
22
23
24
0
1
4
6
8
9
10
0
1
2
3
4
5
0
1
8
9
10
11
0
1
2
0
1
2
0
1
2
0
1
2
3
4
0
1
5
9
10
11
0
1
2
3
4
0
1
2
3
4
5
6
7
8
9
10
11
12
13
14
0
5
6
7
8
9
10
0
1
2
0
1
2
3
5
7
9
14
15
0
8
9
0
1
2
5
6
7
0
1
2
5
6
7
8
9
11
12
0
1
2
0
1
2
3
4
5
0
1
2
3
0
3
4
6
7
8
9
11
13
31
32
0
1
4
5
6
7
8
9
10
12
13
16
17
18
19
0
1
2
4
9
10
11
12
13
14
0
1
2
3
0
1
2
3
4
0
1
2
3
4
5
0
1
2
3
4
6
8
46
47
0
1
2
3
0
1
2
3
4
7
9
10
11
12
13
14
15
0
1
0
1
2
3
4
0
1
2
3
4
5
6
7
8
9
10
11
12
0
1
2
3
4
0
1
2
3
4
0
1
2
3
4
0
1
3
4
5
0
1
0
1
2
3
6
7
8
9
0
2
3
0
1
2
3
4
0
1
2
3
4
5
8
10
11
12
0
1
2
3
6
8
9
10
11
0
1
2
3
4
0
1
2
3
4
5
0
1
2
3
6
8
9
10
11
0
2
3
4
5
6
8
9
10
11
0
1
2
3
4
7
8
11
12
13
0
1
4
5
0
1
2
3
4
0
1
4
9
10
0
1
2
3
4
5
6
13
14
0
1
3
4
5
6
9
10
0
1
2
5
8
9
10
12
13
14
15
16
17
0
1
2
3
4
5
6
7
0
1
2
5
6
7
9
10
11
16
17
0
1
2
3
4
5
7
8
13
14
0
5
6
7
8
9
10
11
0
1
2
3
4
6
7
9
11
12
13
14
0
2
3
4
5
0
1
0
1
2
3
4
5
6
0
1
2
3
4
5
0
1
2
3
4
5
6
0
1
2
3
4
0
1
2
3
4
5
6
0
1
2
3
0
1
0
1
2
3
4
0
1
2
7
8
9
10
11
12
13
0
5
9
25
26
0
4
5
10
11
0
1
2
3
4
5
7
8
10
11
12
13
14
0
1
2
3
4
6
7
8
9
10
12
13
15
16
17
18
19
20
21
0
1
2
3
4
5
0
1
2
5
7
8
0
1
4
5
0
1
2
3
4
5
0
1
2
0
1
0
1
2
3
4
5
6
0
1
0
1
2
3
4
5
0
1
2
3
0
1
2
3
6
7
9
10
0
4
8
9
0
1
2
3
4
5
6
0
1
2
0
1
2
3
0
1
2
3
4
5
0
1
2
3
4
5
6
0
1
2
3
4
5
6
0
4
12
13
14
0
1
2
3
4
5
6
9
11
12
0
1
2
3
4
0
1
3
4
5
6
15
16
17
18
19
20
21
22
0
1
2
3
4
5
6
0
1
2
3
4
5
6
0
2
3
4
5
6
0
1
2
3
4
5
6
0
1
2
0
1
3
9
10
11
12
13
14
15
16
17
0
1
2
3
4
7
8
9
11
12
0
1
2
0
1
3
4
5
0
1
2
3
4
0
1
2
3
4
5
0
1
2
5
7
8
9
10
0
1
4
8
9
10
11
12
13
14
15
0
1
2
3
4
5
0
1
4
5
0
1
2
3
0
1
0
1
2
3
4
0
4
15
16
17
0
5
13
14
0
1
2
3
4
5
8
9
10
12
13
0
1
2
3
6
10
11
14
15
0
6
7
0
1
2
3
4
5
6
7
0
1
2
3
5
6
7
8
9
10
11
12
13
0
1
2
3
0
2
3
8
9
10
0
4
9
10
12
13
14
0
1
3
4
5
0
1
2
3
4
5
6
7
8
0
1
3
4
5
6
0
1
4
5
6
9
10
11
12
13
14
0
2
4
6
7
9
10
11
0
1
2
3
4
5
6
7
8
10
11
13
14
15
16
17
18
19
20
0
1
2
3
6
8
9
10
11
12
13
14
15
16
17
0
1
3
4
5
0
1
2
5
7
8
9
10
11
12
13
0
1
2
0
4
15
16
17
18
19
0
1
2
14
15
16
17
18
0
1
2
3
4
5
6
7
0
1
2
3
0
1
2
3
4
5
6
0
1
5
6
7
8
9
0
1
2
3
4
5
0
1
2
0
4
5
0
1
2
3
4
5
6
7
8
9
10
0
1
3
4
5
0
1
2
3
6
7
0
1
2
3
4
0
1
2
0
1
2
3
6
10
11
12
0
1
2
3
4
5
6
0
1
2
3
4
0
1
2
3
5
6
7
8
9
10
11
12
13
14
15
0
1
2
3
4
5
6
7
9
10
0
1
2
3
4
0
1
2
3
4
5
0
1
2
4
5
6
7
10
11
14
15
16
0
1
2
3
4
5
6
9
10
11
13
14
0
1
2
0
1
2
3
0
1
3
4
0
1
2
3
4
5
6
7
10
11
12
13
14
0
1
2
3
0
1
3
4
0
1
2
3
4
5
7
8
9
10
11
0
1
2
3
0
1
2
3
4
5
7
8
9
11
14
15
16
0
1
2
0
1
2
3
0
1
2
3
5
7
8
9
10
11
12
14
15
16
17
18
0
1
2
0
1
2
3
4
5
6
8
9
0
1
2
0
1
2
3
4
6
7
8
9
10
11
12
0
1
2
3
4
5
6
7
10
12
13
0
2
3
4
5
6
0
1
2
3
4
0
1
2
3
4
7
9
10
0
1
2
3
4
0
1
2
3
4
5
6
8
9
10
12
13
14
15
0
10
11
0
1
2
3
4
5
6
7
8
9
10
11
12
13
14
0
1
3
4
5
6
7
8
0
10
11
12
0
3
5
6
8
9
0
1
2
3
6
7
0
1
2
3
10
11
12
13
14
15
16
17
18
19
20
21
0
2
4
5
0
1
2
3
4
0
1
2
4
5
0
1
2
3
4
5
6
10
11
12
0
1
4
7
8
9
10
11
15
16
17
0
1
2
0
1
2
3
4
11
12
0
1
2
3
0
1
2
3
4
5
6
7
0
3
4
5
0
1
3
4
5
6
0
1
2
3
4
5
6
7
0
1
2
3
4
9
10
0
2
4
9
10
11
0
1
2
3
4
5
6
7
8
9
0
1
2
0
1
2
0
1
2
3
4
5
6
7
8
9
10
13
14
0
1
2
3
4
5
0
1
5
6
7
8
0
2
4
8
9
10
11
12
0
1
2
3
4
9
12
13
14
0
1
2
4
6
7
9
10
11
16
34
35
36
37
38
39
41
48
49
50
0
1
2
0
2
3
4
5
6
0
1
2
3
4
5
7
8
9
10
11
14
15
16
17
18
19
20
21
0
1
2
3
4
6
7
0
2
3
4
0
1
2
3
4
5
8
10
11
0
1
2
3
4
7
8
0
1
2
3
0
1
2
0
1
2
3
4
5
6
0
1
0
1
2
3
4
5
9
10
12
13
14
15
16
17
18
19
20
21
0
3
4
0
2
3
4
0
2
3
4
5
6
8
9
10
11
0
1
2
3
4
0
3
4
5
6
8
9
10
0
1
2
3
4
5
6
0
1
2
3
4
5
6
7
10
12
13
14
15
16
17
18
19
20
21
22
23
24
25
26
27
28
29
30
31
0
1
3
9
10
11
12
0
2
3
4
0
1
2
3
0
1
4
5
6
0
1
3
5
6
7
8
0
1
2
3
4
7
8
9
10
11
12
13
14
15
16
17
18
0
2
3
5
6
0
2
3
6
10
11
13
31
32
0
1
3
4
5
6
7
8
9
10
14
15
0
2
9
10
11
15
18
22
23
24
25
0
1
0
1
2
3
4
8
9
0
2
3
4
5
0
1
2
3
6
7
8
9
10
11
12
13
14
15
17
18
0
1
3
4
5
6
0
1
2
4
5
6
7
10
11
0
1
0
1
2
3
4
5
6
7
8
10
11
18
19
20
21
22
0
1
2
3
4
5
6
7
8
11
12
0
1
2
0
1
2
3
0
1
2
3
0
1
2
3
4
5
0
1
4
9
10
0
1
2
3
0
1
2
3
0
1
2
6
7
8
9
10
0
1
2
0
1
2
0
1
4
5
0
1
2
3
4
5
6
0
1
2
0
1
5
6
7
8
11
12
13
14
0
10
11
0
1
2
4
5
8
17
18
19
0
1
2
0
1
2
3
0
1
2
3
0
1
0
2
3
4
5
0
1
2
3
4
0
1
2
3
0
1
2
3
6
7
0
1
2
5
6
7
0
3
6
10
11
12
13
14
0
1
0
1
2
3
4
5
6
0
1
2
3
4
0
1
2
0
2
4
15
16
17
0
1
2
0
1
2
3
4
5
6
7
8
9
0
1
2
3
0
1
2
3
4
5
6
7
10
11
0
1
2
3
0
1
2
5
16
17
18
19
20
0
1
2
3
4
5
8
9
10
11
12
13
14
0
1
0
1
2
3
0
1
2
3
0
1
2
4
5
7
8
9
0
1
2
3
4
0
1
2
3
4
5
6
7
0
2
3
4
5
6
0
1
5
6
7
8
9
0
1
2
3
4
0
1
2
3
4
5
6
7
8
0
1
2
5
6
0
1
2
3
4
0
1
2
3
4
5
6
7
0
1
2
3
0
1
2
3
4
0
2
3
4
5
0
1
3
4
5
6
7
0
1
2
3
4
5
6
7
8
0
1
2
3
4
6
12
14
15
16
17
19
20
21
27
28
29
32
33
0
1
2
0
1
2
3
4
5
0
1
2
0
1
2
3
0
1
2
3
4
5
0
1
2
0
1
2
3
6
7
0
1
2
3
4
0
1
2
3
4
8
9
10
0
2
3
4
5
6
7
8
9
10
11
12
13
14
15
16
0
1
0
1
2
3
4
5
6
7
8
10
13
25
26
27
28
29
30
0
1
2
3
4
5
8
9
11
12
13
14
16
17
18
19
20
21
0
1
2
0
1
3
4
5
6
7
8
9
0
1
4
5
16
17
21
22
23
24
0
1
2
3
7
8
9
10
11
12
0
1
2
5
6
7
0
1
3
4
5
6
7
0
1
2
3
4
5
6
7
8
9
10
11
12
16
17
18
19
0
2
15
16
17
32
33
34
43
44
45
0
2
3
5
6
7
8
9
0
1
2
3
4
5
8
10
11
12
14
16
17
0
1
0
1
2
3
4
5
6
7
8
9
10
0
1
2
3
5
6
0
1
2
4
5
0
1
0
1
0
1
2
3
4
0
1
2
3
4
5
6
7
8
9
10
11
12
23
25
27
29
30
31
32
0
1
2
3
4
8
9
10
11
12
0
1
2
3
4
0
1
2
3
4
0
1
2
3
4
5
0
1
2
3
6
7
0
1
2
5
7
8
10
11
0
1
3
6
7
8
0
1
2
3
4
5
6
7
8
9
10
11
12
0
1
2
3
6
7
8
9
0
1
2
7
9
10
11
12
13
14
15
0
1
3
4
5
0
3
5
6
9
10
0
1
2
3
0
1
2
3
4
5
6
8
9
0
3
7
8
9
10
0
1
4
5
12
13
14
15
16
0
1
2
3
4
0
1
2
3
4
5
6
7
0
1
2
3
0
1
2
3
4
0
1
0
1
2
9
23
24
0
1
2
3
5
6
7
0
1
2
3
4
5
12
24
25
0
1
2
5
6
9
10
11
12
13
14
0
1
2
3
4
5
6
8
9
0
1
2
3
4
6
7
8
0
1
2
4
5
6
0
1
2
3
4
5
7
9
10
11
12
13
14
15
17
18
19
20
21
24
25
26
0
1
2
4
63
64
0
1
3
4
0
1
2
3
4
5
0
3
4
5
0
1
4
12
13
14
0
2
3
4
5
6
7
8
9
0
1
2
3
4
5
7
10
11
12
13
22
23
0
1
2
3
5
8
17
18
19
20
0
1
2
3
6
10
11
12
13
14
15
0
2
3
4
5
6
7
8
0
1
2
3
0
1
2
0
1
2
3
4
5
6
7
9
10
0
1
6
7
0
1
2
3
4
7
8
10
11
12
13
15
16
17
18
19
20
0
1
2
5
7
8
9
10
0
1
2
3
4
8
9
10
11
12
13
14
15
16
18
19
20
21
22
0
1
2
3
7
11
12
13
14
16
17
18
0
2
3
4
5
6
0
1
7
12
13
15
18
19
0
1
2
4
5
6
0
1
2
0
1
2
3
0
1
2
4
6
7
8
9
10
11
12
0
1
0
1
2
0
2
3
5
6
7
0
1
2
3
4
0
1
2
3
0
1
0
1
2
3
4
0
1
2
3
6
11
12
13
0
1
2
3
4
8
9
10
11
12
0
1
2
5
9
10
11
12
15
16
17
18
19
20
21
22
23
24
25
0
1
2
0
1
3
4
0
2
3
4
0
1
2
3
4
0
1
0
1
2
3
0
1
5
6
7
8
9
0
1
2
3
4
5
6
8
9
10
11
12
0
1
2
3
4
5
6
7
8
9
10
11
0
1
2
0
1
0
1
2
3
4
5
6
7
8
0
1
2
3
4
0
1
0
1
2
3
0
1
3
4
5
6
0
1
2
0
1
0
2
5
7
8
9
0
2
3
4
5
14
15
0
1
2
3
4
5
6
7
0
1
2
3
5
9
10
11
0
1
0
1
2
3
5
6
7
8
9
11
12
13
14
16
17
0
1
2
3
4
0
1
2
3
4
0
1
2
3
4
5
6
0
1
2
3
0
1
2
3
4
0
1
0
1
2
3
4
6
8
9
10
11
0
1
3
4
5
6
0
2
3
4
5
6
7
8
26
27
28
0
1
2
3
0
1
3
4
5
9
10
11
12
0
1
2
3
4
6
7
8
9
0
1
3
4
5
8
9
10
0
1
3
4
0
1
2
3
4
5
0
1
2
3
4
5
6
11
12
13
0
1
2
3
4
6
7
9
10
11
12
13
14
15
16
0
1
4
5
6
7
8
0
2
4
5
6
7
0
1
0
1
2
3
5
6
7
8
9
10
11
0
1
2
6
7
8
9
10
11
12
14
15
16
0
1
2
3
4
5
6
0
1
0
1
2
3
4
0
2
3
5
0
1
0
2
3
4
5
6
0
1
0
1
2
3
4
0
1
2
6
7
8
9
10
11
13
14
16
17
18
19
20
0
1
4
6
7
8
9
10
11
12
14
15
0
1
2
0
1
0
1
2
0
1
2
3
4
5
8
9
0
1
0
1
2
3
4
5
6
7
0
1
2
3
0
1
3
4
0
1
2
3
0
1
2
0
1
2
3
4
0
1
2
3
4
5
6
7
8
9
11
14
15
16
17
20
21
22
0
1
2
3
0
3
4
5
6
8
18
19
20
21
22
0
1
4
9
10
11
0
1
0
2
5
6
8
12
15
16
17
18
19
0
1
2
0
2
3
4
6
7
8
9
10
0
1
2
3
4
5
8
9
10
12
13
15
16
17
18
19
21
22
24
25
26
0
1
3
4
5
6
7
8
9
11
12
13
14
0
1
2
5
10
11
12
0
1
2
3
4
6
8
9
0
1
2
0
1
2
3
0
2
4
6
7
8
9
10
12
13
14
0
1
2
3
4
7
10
11
12
0
1
2
3
4
8
9
10
11
12
0
1
2
3
7
8
9
0
1
2
3
4
5
6
7
9
11
12
0
1
2
3
4
7
11
12
13
14
0
1
2
3
4
0
1
2
3
4
11
12
0
3
5
6
7
0
1
2
3
4
0
1
2
3
4
5
6
8
9
13
14
15
16
17
19
20
21
22
23
24
25
26
0
1
0
1
2
3
6
10
11
12
13
0
1
2
3
5
7
8
9
10
11
12
13
14
16
17
18
0
3
5
6
7
8
0
1
2
3
4
5
7
8
9
10
11
12
13
14
15
16
17
0
1
0
1
2
3
5
6
7
8
0
1
2
3
5
13
14
0
1
2
3
0
1
0
1
2
3
4
5
6
0
1
2
3
4
5
7
8
9
11
12
13
14
15
16
17
0
1
2
3
6
7
8
9
10
11
0
1
2
4
5
6
7
8
9
10
0
1
2
3
4
5
6
7
8
9
11
12
0
1
2
3
4
5
6
7
0
1
2
3
4
5
6
0
1
0
1
2
3
4
0
1
2
3
0
1
2
4
5
6
8
9
0
1
2
3
8
9
10
11
12
13
14
15
0
1
2
3
7
8
9
0
1
2
3
4
5
6
8
9
10
12
13
14
15
16
17
18
0
1
2
3
5
6
9
10
0
3
5
6
7
10
11
0
1
2
3
4
5
6
7
9
14
15
19
20
21
0
1
2
3
7
8
0
1
4
6
7
8
0
1
3
4
5
6
7
0
1
2
3
4
5
6
8
10
11
12
0
1
0
1
2
3
4
5
0
1
2
3
5
6
7
0
1
2
5
7
8
9
0
1
2
4
5
6
8
9
10
11
12
13
0
1
0
1
2
3
4
5
6
7
8
0
1
2
3
0
3
4
0
1
2
0
1
2
4
5
6
7
8
9
12
13
14
15
16
18
20
21
22
23
24
25
26
27
28
0
1
2
3
4
9
10
11
12
13
0
1
2
0
1
2
0
1
4
8
9
0
1
2
3
4
5
6
7
8
9
10
11
12
13
14
0
1
2
3
4
5
6
7
8
0
1
2
0
1
4
5
6
7
0
1
2
3
6
7
0
3
4
5
6
0
1
2
3
4
9
10
11
12
0
1
2
0
1
2
3
5
6
8
9
0
1
2
3
0
1
2
3
7
8
9
10
11
12
14
15
16
18
0
1
2
3
0
1
2
3
0
1
2
3
5
8
10
11
13
14
0
1
2
3
4
5
0
1
2
3
4
5
7
8
9
10
11
12
0
3
4
5
6
7
8
9
10
11
12
13
0
1
2
3
0
1
0
2
3
4
7
8
0
1
2
3
4
5
0
1
2
0
1
2
3
4
5
6
7
0
1
4
8
9
0
1
2
3
0
1
2
3
4
6
7
8
9
0
23
24
0
1
2
3
4
5
6
7
8
9
10
12
13
14
0
28
29
0
2
3
4
5
6
7
8
11
12
13
0
1
2
3
4
5
7
8
9
10
11
12
15
16
0
23
24
0
2
3
0
1
3
4
5
6
0
1
2
3
4
5
6
7
8
11
12
0
24
25
0
1
19
20
0
1
2
4
5
6
8
9
0
1
2
3
0
1
2
3
4
5
6
7
9
10
11
12
0
1
2
3
4
5
6
7
8
9
0
1
0
1
2
3
4
5
6
7
8
0
1
0
1
2
3
4
5
6
9
10
0
1
2
3
4
6
7
8
9
10
11
12
13
14
15
17
18
19
0
1
2
4
5
0
1
2
3
4
5
6
8
9
0
1
2
3
4
5
6
7
8
9
10
0
1
2
0
1
2
3
4
5
6
0
1
2
0
1
2
0
1
2
3
4
5
6
8
9
10
11
12
13
16
20
21
22
0
1
0
1
2
0
1
4
6
7
0
1
2
0
1
2
3
4
0
1
0
1
2
3
4
8
9
10
0
1
2
0
1
3
4
5
6
7
8
0
5
6
0
1
0
2
3
7
9
10
19
20
0
1
2
3
4
6
7
8
9
10
11
12
13
14
15
0
1
2
3
4
0
1
4
5
0
1
2
3
4
5
6
0
1
2
3
4
5
6
7
8
9
10
0
1
2
3
4
5
6
7
8
9
0
1
2
3
7
8
0
1
2
3
4
6
7
8
9
10
11
12
0
2
3
8
9
10
11
0
1
2
3
4
5
6
16
17
18
0
1
2
3
4
0
1
2
3
0
1
2
3
4
5
6
7
8
9
0
1
2
4
5
6
7
0
1
0
1
2
4
5
6
7
9
10
0
1
2
4
6
9
10
0
1
2
0
1
2
3
0
1
3
4
5
6
7
0
1
2
3
4
0
1
2
3
4
6
7
8
0
1
2
4
5
8
9
10
11
12
13
0
1
2
3
4
5
6
7
0
3
7
10
11
12
13
14
15
0
1
2
3
4
5
6
7
0
1
2
0
1
2
3
9
11
12
13
14
15
16
17
18
19
20
21
22
23
0
1
2
3
4
5
6
7
10
11
12
0
1
2
3
4
5
0
1
2
3
7
8
9
0
1
2
3
0
1
2
3
4
5
6
0
1
2
4
5
6
7
8
9
10
11
0
1
0
1
2
3
4
0
1
2
3
4
6
7
8
0
1
0
1
2
3
4
5
17
22
25
32
64
69
74
82
83
0
5
10
11
14
23
24
25
0
1
0
1
2
3
4
0
1
2
3
0
1
2
3
4
5
6
7
8
9
10
0
1
2
3
4
0
1
2
3
4
5
6
7
8
9
10
11
13
14
15
0
3
5
6
8
9
0
1
0
1
2
3
4
5
6
7
8
0
1
2
3
4
6
7
8
9
0
5
6
0
1
2
3
4
5
6
7
9
10
11
12
0
1
2
0
2
3
4
6
7
8
11
12
13
14
0
1
2
3
4
5
6
0
1
2
3
4
0
1
2
3
4
5
6
0
1
2
3
4
5
6
7
8
0
1
3
4
5
6
7
0
1
2
3
5
6
7
8
9
0
1
2
0
1
2
0
1
4
5
6
0
1
2
3
5
6
7
8
9
10
0
1
2
3
4
0
1
2
3
0
1
2
0
4
8
13
14
20
21
0
1
4
5
6
0
1
2
3
4
0
1
0
2
3
4
5
6
8
9
10
11
12
13
14
15
0
1
2
3
4
5
6
7
9
10
11
12
14
15
16
17
18
19
20
21
22
0
2
3
0
1
2
3
4
0
3
5
6
7
9
10
0
1
2
3
4
6
9
10
11
12
13
14
0
1
0
1
2
3
4
5
6
0
11
12
13
14
25
26
28
33
34
35
0
1
2
3
0
19
20
0
2
3
4
5
6
7
8
9
0
1
2
3
6
7
0
1
2
3
4
5
6
0
1
2
3
4
6
7
8
0
1
2
0
1
2
3
4
0
3
7
13
14
15
0
1
3
4
5
7
8
0
1
2
3
4
5
7
8
9
0
1
4
9
10
11
0
1
2
4
7
8
9
10
11
12
13
0
1
0
1
2
3
5
6
9
10
11
0
3
5
6
7
8
9
10
0
1
3
4
0
1
0
1
2
4
5
6
0
1
2
0
1
2
3
5
7
13
14
15
16
0
1
2
3
4
5
6
7
0
1
2
3
0
1
2
3
4
5
6
7
8
0
1
2
3
4
5
8
9
10
0
1
4
5
6
0
1
2
3
4
5
6
9
10
0
2
4
5
6
0
1
2
0
1
2
3
6
7
0
1
2
0
1
0
1
2
3
5
6
0
1
2
3
4
0
2
6
58
94
95
0
1
0
1
2
3
5
6
0
2
4
5
0
1
2
3
4
5
6
8
9
0
2
3
4
5
7
8
9
10
11
0
3
5
6
7
8
0
1
2
4
5
0
1
2
0
1
3
4
6
7
8
9
10
0
1
2
3
4
0
1
2
4
5
6
7
8
9
10
15
16
17
20
21
0
1
2
3
4
5
6
9
10
11
12
0
1
2
3
4
5
7
8
0
1
2
4
5
6
7
8
9
0
3
7
8
9
10
0
1
2
3
5
6
7
8
9
10
12
13
0
1
0
1
2
3
4
5
6
7
8
9
10
11
0
1
2
3
5
11
12
13
14
0
4
5
6
0
1
2
5
6
7
8
9
10
12
13
14
15
16
17
18
19
20
21
22
23
24
25
26
28
29
30
31
32
34
35
36
39
40
41
42
43
44
45
46
47
52
53
55
56
57
0
1
4
9
10
11
0
1
2
3
4
5
6
8
9
10
0
1
2
3
4
0
1
2
3
0
1
2
3
4
5
0
2
3
4
5
6
7
8
9
10
11
12
13
14
15
0
1
2
0
1
3
5
6
7
9
10
11
12
0
1
2
3
0
1
2
4
5
6
7
8
9
10
12
13
0
1
2
3
4
5
6
7
0
2
3
4
5
6
7
8
9
10
0
1
4
5
0
3
4
5
6
9
10
11
0
1
2
3
4
0
1
2
0
1
2
3
4
6
7
8
0
1
2
3
5
7
9
10
11
12
0
1
2
3
4
5
0
1
2
18
19
0
1
2
3
4
0
1
2
3
4
5
6
0
1
0
1
2
3
4
6
12
13
14
15
0
1
2
3
4
5
6
7
8
0
1
2
3
4
11
18
19
0
1
2
4
10
11
12
15
16
17
18
19
0
1
2
3
4
5
17
22
39
40
0
3
5
6
7
8
0
2
4
5
6
7
8
0
1
2
3
4
5
6
7
8
11
12
13
34
35
0
1
3
5
6
7
8
9
10
11
0
1
2
3
0
1
2
3
4
5
8
9
0
1
2
3
4
5
6
7
8
0
1
2
3
4
5
6
7
8
9
10
11
0
1
2
3
5
6
7
0
3
4
5
6
7
11
12
13
0
1
2
3
7
8
0
1
2
3
4
9
12
13
14
0
1
2
3
4
5
6
7
0
1
0
1
2
3
4
5
6
7
8
0
1
3
4
5
0
1
2
4
5
6
8
9
10
11
0
1
2
3
4
5
6
8
9
15
21
22
23
0
1
2
3
4
5
7
8
9
10
0
1
2
5
6
7
0
1
2
3
4
5
9
10
11
12
13
14
0
1
2
3
5
7
8
9
0
1
2
3
4
0
1
4
5
6
7
8
9
10
0
1
2
3
4
5
6
7
8
0
1
4
6
7
0
1
2
3
4
5
0
1
3
5
6
7
8
9
10
11
12
13
14
15
16
17
0
1
6
13
17
18
0
1
2
3
6
7
9
10
0
1
2
3
4
0
1
2
3
4
0
1
17
21
26
31
33
34
40
41
0
1
2
3
4
5
6
7
0
1
2
3
0
3
4
5
6
7
8
9
10
11
12
13
14
15
16
17
18
19
23
24
25
0
1
2
3
4
5
6
8
10
11
0
1
4
5
0
1
2
3
4
0
1
2
3
4
5
0
1
2
3
13
14
15
16
17
18
19
0
1
2
3
4
8
9
0
1
2
0
1
2
3
4
0
1
2
3
4
5
6
0
1
13
14
0
1
2
5
7
8
9
0
1
2
3
4
5
0
1
2
3
4
5
6
7
9
10
11
0
1
2
3
4
6
7
8
9
12
16
17
18
19
20
21
23
0
1
2
8
11
21
22
0
1
2
4
5
6
0
1
2
3
5
6
7
8
9
10
11
0
1
2
4
5
0
1
2
3
4
5
6
7
8
0
1
2
3
0
34
35
0
1
4
6
7
8
9
11
12
14
15
0
3
4
5
0
1
0
1
4
15
17
18
19
22
23
0
1
2
3
4
5
6
0
1
2
3
5
6
7
8
11
12
13
0
1
3
5
6
7
0
1
2
3
4
0
1
0
1
2
3
4
5
6
7
8
9
10
11
0
1
2
3
4
5
6
7
8
9
0
1
2
3
5
6
7
8
9
0
1
2
3
0
1
2
3
4
5
11
12
13
15
0
1
2
3
4
5
6
0
1
3
4
5
6
7
9
10
11
0
1
2
3
4
5
6
7
8
0
1
2
3
4
5
0
1
2
3
4
5
6
7
0
1
0
1
2
0
1
2
3
0
1
2
3
5
6
7
8
9
0
1
2
3
4
5
6
7
0
1
2
3
4
5
6
9
10
11
12
13
0
1
2
3
4
5
6
7
8
9
0
1
4
6
7
8
9
10
0
1
2
3
4
0
1
3
4
6
7
8
9
10
0
1
2
3
4
0
1
2
10
31
32
0
2
3
4
5
9
10
0
1
2
4
5
6
7
9
10
11
12
13
14
15
0
1
2
3
4
5
7
8
9
0
1
2
0
1
2
3
4
5
6
7
8
9
10
0
1
4
8
33
34
35
0
1
2
3
4
6
17
18
19
20
21
22
53
54
57
0
1
2
0
1
2
3
0
1
2
3
4
5
6
7
0
1
2
3
4
5
7
8
9
0
1
3
4
24
30
31
40
41
42
43
0
1
0
1
2
4
5
7
8
9
10
0
2
3
7
8
9
10
11
12
0
1
0
1
2
3
4
7
8
10
11
13
14
15
16
17
0
1
2
4
7
8
0
1
2
3
4
5
6
7
0
1
2
3
4
5
0
1
2
3
4
5
6
7
13
14
15
0
1
3
4
5
6
7
8
9
10
11
0
1
2
5
7
15
16
18
19
0
1
4
6
7
8
9
0
1
2
3
5
6
7
8
9
0
1
2
3
0
1
6
7
9
10
12
13
19
20
21
22
23
0
1
2
3
4
5
6
7
8
0
1
2
0
1
2
3
6
7
8
9
10
0
1
2
3
5
6
0
3
5
6
7
8
9
10
11
12
13
14
0
1
2
3
4
5
0
3
4
19
20
0
1
2
3
4
5
6
8
9
10
11
0
3
5
6
7
0
1
2
3
4
5
6
7
8
9
10
0
1
2
3
4
5
0
5
6
0
1
0
1
2
3
4
5
6
7
8
9
0
1
2
4
5
6
7
8
9
10
14
15
0
2
3
4
5
6
0
6
7
9
10
0
1
2
0
1
2
3
14
15
17
0
1
2
0
1
2
4
5
6
0
1
2
3
5
6
7
8
9
10
11
14
15
16
17
18
19
0
1
2
4
6
7
0
1
2
3
5
12
13
0
1
2
3
4
5
6
7
0
2
4
5
6
7
0
1
2
3
4
6
7
8
9
10
11
12
14
15
16
0
1
0
1
2
3
4
5
6
7
8
9
10
0
1
2
3
4
5
0
1
2
3
4
5
6
7
9
10
0
1
2
3
4
5
6
0
2
3
0
1
2
3
4
5
0
1
3
5
10
11
12
13
14
15
16
17
0
1
2
3
4
5
7
8
11
12
13
0
1
2
0
1
2
3
4
5
6
7
8
0
1
4
5
6
0
1
2
3
4
5
0
2
3
4
5
6
0
1
0
1
2
3
8
9
0
1
2
3
6
7
8
0
1
0
1
2
0
1
2
3
4
13
14
0
1
2
0
1
2
3
0
1
2
0
1
2
0
1
2
0
1
2
3
5
6
7
8
0
1
2
3
4
5
7
8
9
10
0
1
2
3
5
6
7
0
1
2
3
4
5
6
7
9
10
11
0
1
2
3
4
5
8
9
10
11
0
1
2
3
4
7
8
0
1
0
1
2
3
4
0
1
4
5
6
0
1
0
1
2
3
4
5
0
1
2
0
1
2
3
4
0
1
2
0
2
3
4
6
7
8
9
10
11
0
1
2
3
4
5
6
7
8
0
1
2
3
4
5
0
1
2
3
0
1
2
3
0
1
2
3
4
5
6
7
8
11
12
0
1
2
10
11
0
1
3
4
5
6
7
8
9
10
11
12
0
1
3
4
5
0
1
2
3
4
5
0
1
2
0
1
2
6
7
0
1
2
3
4
5
6
7
8
0
1
2
3
4
0
1
2
3
4
0
1
0
1
2
3
4
5
8
9
10
11
12
0
1
2
0
1
2
3
0
1
0
1
2
3
4
5
0
2
3
4
5
6
7
9
10
0
1
2
3
4
5
6
7
9
10
11
12
0
1
2
0
1
2
3
4
5
6
7
8
9
0
2
4
5
6
7
0
1
4
5
6
0
1
0
1
2
3
5
6
7
9
10
11
0
1
2
0
1
3
4
5
0
1
2
3
4
0
2
3
0
2
3
0
3
4
5
0
2
3
0
1
2
3
0
1
2
0
1
14
15
16
30
31
32
33
34
0
1
2
3
4
5
0
1
0
1
2
3
14
15
17
0
1
2
3
4
5
6
7
8
9
10
11
14
15
16
18
19
20
21
22
23
0
1
2
3
4
0
1
2
3
4
5
6
7
8
0
2
3
4
0
1
2
3
10
11
0
1
2
0
1
2
3
4
5
6
0
1
2
0
1
0
1
2
4
5
6
7
8
0
2
3
0
1
3
4
5
6
7
8
0
2
3
0
1
3
5
6
8
9
0
1
2
3
4
5
6
7
9
10
11
12
0
2
4
5
6
0
1
2
3
6
7
0
1
5
7
8
9
10
11
12
18
19
20
0
1
4
5
8
22
23
24
0
1
3
8
9
10
0
1
2
3
6
7
8
9
10
11
0
1
2
3
4
7
8
9
10
11
12
13
0
1
2
4
5
6
7
0
1
2
0
1
2
3
4
5
6
7
8
9
10
0
1
2
3
4
0
2
3
4
0
1
2
7
8
9
10
0
1
2
3
4
0
1
2
3
6
7
8
9
10
11
0
1
2
3
4
6
7
0
1
2
3
4
5
0
1
2
3
4
0
1
2
0
1
2
3
4
5
7
8
9
0
1
2
3
4
0
1
2
3
0
2
4
5
6
7
0
1
2
3
0
1
2
3
4
5
6
7
8
0
1
2
3
4
16
17
34
35
0
1
2
3
4
5
6
0
1
2
0
1
2
3
4
7
8
0
1
2
3
4
0
1
2
3
4
5
6
0
1
2
3
6
7
9
10
11
0
1
2
3
4
5
6
0
1
2
3
4
5
0
1
2
3
4
0
2
3
4
10
11
12
13
0
1
2
3
4
0
1
0
2
3
4
5
6
7
0
1
0
1
2
4
5
6
7
0
1
2
0
1
2
3
4
5
6
0
1
2
3
4
5
6
10
11
13
14
15
0
1
2
3
4
5
7
8
9
11
12
13
14
0
5
6
7
0
1
2
3
4
6
7
8
9
0
1
2
3
4
0
1
0
1
2
3
4
0
1
2
0
2
3
4
5
7
8
0
1
2
3
0
1
2
3
4
5
6
7
0
1
2
3
4
0
1
2
3
4
5
6
7
8
9
12
13
14
15
16
0
1
2
3
15
16
17
18
19
20
21
26
27
28
29
0
1
2
3
4
5
0
1
2
3
4
5
6
7
8
9
0
1
2
3
4
5
0
1
0
2
3
4
5
6
7
8
9
0
1
2
3
4
6
72
73
0
1
2
3
8
9
10
11
0
1
2
3
4
5
6
7
0
1
2
3
4
5
6
7
8
10
11
0
1
2
3
4
0
1
0
1
2
3
4
5
6
7
0
1
2
3
4
5
0
3
4
5
6
0
1
2
3
0
2
4
5
6
0
1
2
3
4
0
1
0
1
2
3
4
0
1
2
3
4
5
0
1
2
0
1
2
3
0
2
9
10
0
2
4
5
6
7
0
1
2
3
4
5
6
7
8
0
1
2
3
4
5
6
0
2
4
5
6
7
0
1
7
8
9
10
11
12
13
14
0
2
3
0
1
2
3
5
7
8
9
0
1
2
0
1
0
1
2
3
4
5
6
7
0
1
2
3
4
7
9
10
11
14
15
0
1
0
1
2
3
4
5
6
7
8
9
10
0
1
2
3
4
5
6
7
8
0
1
2
3
4
0
1
3
4
5
0
1
2
3
6
7
8
9
10
0
1
2
4
5
0
1
2
3
4
0
2
3
4
5
6
0
1
2
3
4
5
0
1
2
3
4
5
6
8
9
10
11
12
0
1
0
1
2
3
4
5
0
1
3
4
0
1
2
9
11
12
0
1
2
3
4
0
1
2
0
1
2
4
5
0
1
2
3
4
7
8
9
10
11
12
13
14
0
1
0
1
2
3
4
8
9
0
1
2
3
4
0
1
2
0
1
2
0
1
2
3
4
5
8
9
0
1
3
4
6
7
8
0
1
2
3
0
1
2
3
4
5
0
1
2
3
4
5
8
9
10
0
1
2
5
6
0
1
2
3
6
7
8
9
10
11
12
0
2
4
14
15
16
0
1
0
1
2
3
5
7
8
9
0
1
7
8
13
14
15
0
1
2
3
4
5
7
8
0
1
2
3
0
1
3
5
6
7
0
1
2
3
0
1
2
3
4
5
6
7
8
9
0
1
2
3
0
1
2
3
4
0
1
2
3
4
5
6
7
8
0
1
0
4
5
0
1
2
3
4
5
6
7
8
0
1
2
3
4
5
0
1
0
1
0
2
3
4
5
6
0
1
3
4
6
7
14
15
0
1
2
3
0
1
2
3
4
0
1
2
3
4
5
6
9
12
13
14
0
4
5
0
1
2
3
4
5
6
7
0
1
2
5
6
7
8
9
10
11
12
0
2
4
5
6
8
9
10
11
12
13
14
15
16
17
18
19
21
22
23
24
25
0
1
2
0
1
2
3
4
5
0
3
4
0
1
2
0
2
4
5
6
7
0
1
2
4
5
6
7
8
0
2
3
0
20
21
22
0
1
2
3
0
1
2
3
0
1
2
3
4
5
7
19
20
0
1
2
3
4
5
6
7
0
1
2
3
4
9
10
0
1
2
3
4
5
6
0
1
2
3
0
1
2
3
4
5
0
1
2
3
4
5
6
0
1
0
1
5
6
0
2
4
5
6
7
0
2
4
5
6
7
0
1
2
3
0
1
9
24
25
0
4
5
0
1
2
3
0
1
4
7
8
9
0
1
2
3
4
5
6
7
0
1
2
3
4
0
1
0
1
2
3
4
5
0
1
0
1
2
3
4
5
6
7
8
9
10
0
1
2
3
4
5
7
8
9
10
11
12
13
14
15
16
0
2
3
4
5
6
7
8
9
0
16
17
0
1
2
3
5
6
7
0
1
2
3
4
5
7
8
9
10
0
1
2
3
4
0
1
2
3
4
5
6
7
8
9
0
1
13
14
15
16
17
20
24
25
0
1
2
3
0
2
3
0
1
2
3
4
15
65
66
0
1
2
3
4
0
1
2
3
4
5
6
7
8
9
10
0
1
2
3
4
18
19
0
8
20
21
0
1
2
3
4
5
6
0
2
3
4
5
6
7
8
0
1
2
5
7
8
9
10
12
13
14
15
0
1
2
3
5
6
7
8
9
10
0
4
5
6
7
0
1
2
3
4
5
6
7
8
0
1
2
6
7
0
1
2
3
4
5
9
10
11
12
14
15
16
17
0
1
2
3
4
6
7
0
1
7
8
9
0
1
2
3
4
0
1
2
3
4
5
0
1
2
3
4
0
1
2
5
6
7
0
1
2
3
4
0
4
5
0
1
2
3
4
5
6
7
8
0
4
5
0
1
0
1
2
3
4
5
0
1
2
3
5
6
7
0
5
6
9
10
11
12
13
14
0
1
2
3
4
5
0
1
2
0
3
4
5
6
7
9
10
11
12
0
1
2
3
4
0
1
2
3
4
5
0
1
2
3
4
5
0
1
2
3
4
0
1
2
3
4
0
1
2
3
4
5
6
7
8
9
0
1
2
3
4
0
6
7
8
0
1
2
3
0
1
2
3
4
7
11
12
13
0
1
2
3
4
5
7
8
0
1
3
4
29
30
31
43
44
59
60
0
1
2
4
5
8
9
10
0
1
0
1
2
0
1
2
3
6
7
8
0
1
2
3
0
1
2
3
0
1
2
3
4
5
6
0
2
4
5
6
7
0
1
3
28
29
30
39
40
41
0
1
2
3
4
5
6
7
8
0
1
2
0
1
2
0
1
2
3
4
0
1
2
3
4
5
6
7
8
9
10
11
12
13
14
15
16
17
18
19
0
2
3
4
5
7
8
9
0
1
2
3
4
0
1
2
3
4
0
2
3
4
5
6
7
8
0
1
2
3
4
5
7
8
0
1
2
3
4
5
0
1
2
3
0
2
3
5
6
0
2
4
5
6
0
1
2
3
4
0
1
0
2
3
4
0
1
2
3
4
5
6
0
1
2
3
4
5
7
8
9
10
11
12
0
1
2
3
0
1
2
3
4
0
4
5
0
1
2
3
4
5
0
1
2
4
5
6
0
1
2
3
4
5
6
0
1
2
5
6
0
1
2
3
0
1
2
3
4
0
1
2
5
8
9
0
1
2
3
0
1
2
3
4
5
6
7
8
0
1
2
3
4
0
1
3
5
16
17
0
1
2
0
1
2
3
0
1
2
4
5
6
0
1
4
5
6
7
9
10
11
0
1
2
3
0
1
2
3
4
0
1
2
3
5
6
11
12
13
14
0
1
2
3
0
1
2
3
4
0
14
15
0
1
2
3
4
8
9
10
11
12
13
16
17
18
19
0
1
2
3
0
1
2
3
4
0
1
2
3
4
5
6
7
8
0
1
4
5
0
1
2
3
4
0
2
4
5
6
7
0
20
22
23
0
1
0
1
2
3
4
6
7
0
1
2
3
0
1
2
3
5
6
7
0
1
2
3
4
0
1
2
3
4
0
1
9
10
11
12
0
1
2
3
4
5
0
1
2
3
4
0
2
3
4
5
0
1
2
0
1
2
3
4
5
6
7
0
1
2
3
4
5
6
7
9
10
11
0
6
7
8
10
11
15
16
17
22
23
0
1
2
3
0
1
2
3
4
5
18
19
0
1
2
3
0
1
2
3
4
0
1
2
3
0
1
2
3
4
7
8
9
0
1
2
3
4
5
6
7
8
9
10
11
12
13
14
16
17
0
1
8
13
14
0
1
2
3
4
5
6
7
0
1
2
4
5
6
0
15
16
17
18
20
21
0
1
2
4
5
10
12
13
14
15
16
17
18
19
20
21
22
24
25
0
1
2
4
5
6
8
9
10
0
1
2
3
4
0
1
2
4
5
6
0
1
2
3
4
5
6
7
8
0
1
2
3
4
0
4
5
0
1
2
8
9
0
1
2
0
1
0
1
2
3
4
5
6
7
8
9
10
0
1
2
0
1
2
3
4
5
6
7
8
0
1
0
1
2
3
0
1
0
1
2
3
5
6
7
0
1
2
3
4
5
6
7
8
9
14
15
16
17
18
0
1
2
3
4
0
1
2
3
4
0
1
2
9
10
0
1
2
3
4
5
6
7
8
9
12
13
0
1
0
2
3
4
0
1
2
3
4
0
1
0
1
0
1
0
1
2
3
0
1
0
1
0
1
2
3
4
6
7
8
9
10
11
12
13
14
15
16
17
18
20
21
22
23
0
1
2
3
4
5
6
0
1
0
1
2
3
4
5
0
1
2
3
0
1
2
3
4
5
6
0
1
2
3
4
5
6
7
8
0
1
2
3
4
5
6
7
0
2
3
4
5
6
7
0
1
2
3
4
5
6
0
1
2
3
4
5
0
1
3
5
8
9
10
0
1
2
3
5
6
7
0
1
2
3
6
7
0
1
2
3
4
6
7
0
1
2
3
0
1
2
3
4
5
6
7
10
11
12
17
18
19
0
1
0
1
2
3
6
7
0
2
3
4
5
6
7
0
1
2
3
4
5
6
9
10
0
1
2
4
5
0
1
2
3
4
5
0
1
2
3
4
0
1
2
3
4
0
1
0
1
2
3
4
0
1
2
3
6
7
0
1
2
3
4
5
6
7
0
1
2
3
4
5
6
7
8
9
10
11
12
13
14
15
16
17
19
20
21
22
23
24
25
0
1
0
1
2
3
6
7
0
1
0
1
2
3
4
5
6
0
4
5
0
1
2
3
4
5
6
0
1
2
3
4
6
7
0
1
2
3
4
6
7
8
9
10
11
12
13
14
0
4
5
0
1
2
3
4
0
1
2
3
4
5
0
1
3
4
5
6
0
1
2
3
0
3
4
7
8
9
10
11
12
13
14
15
16
17
18
19
0
1
2
3
0
1
2
3
4
0
1
2
3
4
5
6
0
4
5
0
1
2
0
4
5
0
1
2
3
0
1
2
3
4
5
6
0
1
2
3
4
5
6
7
8
9
10
0
1
3
14
15
16
17
20
21
0
1
2
3
4
0
3
4
5
6
7
8
9
10
0
1
2
3
4
5
6
7
8
0
1
2
3
4
0
1
3
4
5
7
13
14
15
0
1
2
3
4
0
1
2
3
0
4
5
0
1
2
0
1
2
3
4
0
1
2
0
1
2
3
4
5
6
7
8
9
10
11
12
0
1
2
3
4
5
6
7
9
10
11
0
1
2
3
5
6
0
1
2
3
0
1
2
11
12
13
0
1
2
3
4
5
0
1
2
3
4
5
6
7
0
1
2
0
1
2
3
4
6
7
8
9
10
11
12
13
14
15
16
17
21
22
23
24
25
26
0
1
2
3
0
1
0
1
2
3
4
5
6
7
0
1
2
3
4
5
6
0
2
3
0
2
3
4
0
2
3
0
1
2
3
4
5
6
0
2
3
0
4
5
0
1
2
4
5
0
1
2
3
4
5
0
1
2
3
4
5
6
7
8
9
0
1
2
3
4
5
6
7
8
0
1
0
1
2
3
4
5
0
1
2
0
1
2
3
4
6
7
8
0
1
2
3
5
6
8
10
11
0
1
2
3
4
0
1
2
3
4
5
0
1
2
3
4
5
6
7
8
20
21
0
1
2
3
4
5
6
7
8
9
0
1
2
3
4
5
6
7
10
11
15
16
17
18
19
20
21
0
1
2
3
4
5
6
7
0
1
2
3
4
0
1
2
3
0
2
4
5
6
7
8
0
1
2
3
4
5
6
7
8
9
11
12
13
0
1
2
3
4
6
9
10
0
1
2
3
0
1
2
3
4
5
7
8
0
1
2
3
4
5
6
0
1
2
0
1
2
3
0
1
3
5
6
8
9
10
0
1
2
3
4
5
6
7
8
9
0
1
2
0
1
0
1
2
3
4
5
6
7
8
9
0
1
2
3
0
1
2
4
15
16
17
0
1
3
4
5
0
1
2
3
4
5
6
0
1
2
3
0
1
2
3
5
6
7
8
9
0
1
3
4
5
0
1
2
3
4
5
0
1
2
3
0
1
2
3
4
5
6
7
9
10
0
1
2
3
4
5
6
7
8
9
10
11
12
13
18
19
20
0
2
3
8
9
10
11
0
1
2
3
4
5
6
7
0
1
2
3
4
5
6
0
1
2
3
4
5
6
7
0
1
2
4
5
6
7
8
0
1
2
3
4
5
6
0
1
2
3
0
1
2
3
0
1
2
3
4
5
0
1
2
3
4
6
7
0
1
2
3
4
5
6
7
8
9
0
1
2
3
4
5
7
8
9
0
1
2
3
4
0
1
2
3
4
6
7
0
1
3
4
5
0
1
2
0
1
2
3
4
5
6
7
8
9
10
11
0
2
3
4
5
0
1
2
3
0
1
2
3
4
0
1
2
0
4
5
0
1
2
3
4
0
1
0
1
2
3
4
0
1
2
3
4
0
1
2
3
4
0
1
2
0
1
2
3
4
5
0
1
2
3
4
5
6
7
8
0
1
2
3
0
1
2
3
12
13
14
15
0
1
2
3
4
5
6
8
9
10
11
14
15
0
1
2
3
4
5
0
1
2
4
5
0
1
2
3
5
6
0
1
0
1
0
1
2
3
4
5
6
7
0
1
2
3
4
5
6
0
2
3
0
1
2
3
4
0
1
0
1
2
3
4
5
6
7
8
9
11
14
15
0
1
2
3
0
1
2
3
4
5
7
8
9
10
11
12
13
14
15
16
17
18
0
2
3
0
1
2
0
2
3
0
1
2
0
2
4
5
6
7
8
9
0
1
2
3
4
5
6
8
10
11
12
13
14
16
17
18
0
1
2
0
2
4
5
6
8
9
0
1
0
2
4
8
9
0
1
2
3
4
5
6
7
8
9
10
11
13
14
15
16
17
18
19
20
21
22
24
25
26
27
28
0
1
2
4
5
6
7
9
10
11
12
13
14
15
0
4
5
0
1
0
1
2
0
1
2
3
0
1
2
3
4
5
7
8
0
1
2
3
4
0
1
2
3
6
7
0
1
0
1
2
3
4
5
6
7
8
0
1
0
1
2
3
4
0
1
2
3
4
5
6
7
0
1
3
4
5
6
8
9
0
1
2
3
6
7
0
1
2
3
4
5
6
7
0
1
2
3
4
5
6
0
1
2
3
4
5
0
2
3
0
1
0
1
2
3
4
0
1
2
3
4
5
6
7
8
0
1
2
3
4
0
1
2
0
1
2
3
4
0
1
2
3
4
5
0
3
4
0
1
2
3
4
0
1
2
3
4
5
6
0
4
5
0
1
2
3
4
5
6
7
8
9
10
0
1
0
1
2
4
5
13
15
17
25
28
38
39
40
48
50
54
57
58
0
1
0
1
4
8
17
19
21
0
1
2
3
4
5
6
0
3
4
5
6
0
1
0
1
2
3
4
5
6
7
8
10
11
12
13
0
3
4
0
3
4
5
6
7
8
0
1
2
0
1
2
3
4
0
1
2
0
1
2
3
4
5
6
7
9
10
0
3
4
0
1
2
3
4
0
1
2
3
4
6
7
8
11
12
13
14
0
3
4
7
8
9
0
1
2
3
0
3
4
5
6
0
1
2
3
4
5
0
1
2
14
15
16
0
1
2
3
4
5
0
2
3
4
5
6
0
2
3
6
7
8
9
10
11
12
14
15
16
17
18
0
1
2
3
4
5
0
1
2
3
4
5
6
7
8
9
0
1
2
3
4
5
6
7
8
9
10
0
2
5
12
20
27
28
0
1
2
3
4
5
6
7
0
3
4
5
0
1
2
0
1
2
3
4
5
6
0
1
2
3
4
5
6
0
2
3
0
1
2
5
6
7
8
9
10
11
0
4
5
0
1
4
5
6
7
8
9
10
12
13
0
1
2
3
5
6
0
1
2
0
1
4
5
6
0
1
2
3
6
7
8
9
10
0
1
2
3
4
5
6
7
0
1
2
3
0
1
2
3
4
6
7
8
9
10
11
12
13
0
1
2
3
4
5
7
8
9
0
1
2
3
4
5
7
8
9
10
11
12
0
20
21
22
23
0
1
2
3
4
7
8
9
10
0
1
2
3
5
6
7
8
12
13
14
15
18
19
21
0
1
2
5
6
7
8
9
10
11
13
14
15
16
17
18
0
1
2
3
5
6
7
8
9
0
1
2
3
4
5
6
8
9
10
11
0
1
2
3
4
5
6
0
1
2
3
4
5
7
8
9
10
11
12
13
14
15
16
17
18
19
20
21
22
23
24
25
26
27
28
29
30
32
33
34
0
1
2
0
1
2
3
4
0
1
2
3
4
7
8
9
10
11
13
14
15
16
17
18
19
20
0
1
2
3
0
2
3
0
1
2
3
4
5
6
7
8
9
10
11
12
13
14
15
16
17
18
19
20
21
22
23
24
25
26
27
28
29
0
1
2
3
4
5
6
8
9
10
11
12
13
14
15
16
17
0
1
2
3
4
0
1
2
5
7
8
9
0
1
2
3
4
5
8
9
10
0
1
2
0
1
2
3
6
7
8
9
10
11
12
13
14
0
1
2
3
4
5
7
8
9
0
1
4
5
0
1
2
0
1
2
3
4
5
6
7
8
0
1
2
3
5
6
0
1
2
3
0
1
2
3
4
6
7
8
0
2
3
4
0
1
2
3
4
0
1
3
0
1
2
3
4
7
8
9
10
11
12
13
14
0
1
2
3
4
5
6
7
0
1
3
4
5
6
7
8
9
12
13
14
15
16
0
2
3
4
5
6
7
8
9
11
12
13
0
1
2
3
4
5
7
8
9
10
0
1
15
22
26
28
32
36
37
0
1
4
5
6
7
8
9
10
11
0
1
2
3
0
1
0
1
0
1
2
3
4
5
0
1
0
1
4
5
6
7
8
0
1
0
1
2
3
0
1
2
3
5
6
0
1
4
5
0
1
2
3
4
5
6
0
1
2
3
4
5
6
8
10
0
1
2
3
4
0
1
2
3
4
5
6
7
0
1
0
1
0
1
2
3
4
5
6
7
18
19
0
1
2
3
4
6
7
8
9
10
11
12
13
14
15
0
1
2
3
0
1
2
3
4
6
7
8
9
10
12
14
18
19
20
21
22
23
0
1
2
3
5
6
0
1
3
4
5
6
7
8
9
10
11
13
15
16
17
18
19
20
21
0
1
2
3
4
5
6
7
8
9
10
11
0
1
0
1
2
3
4
5
6
7
0
1
2
3
4
5
0
1
2
3
4
0
1
2
3
4
0
1
2
4
5
6
0
1
3
7
8
0
1
2
3
4
5
6
7
9
10
11
12
13
14
15
16
17
0
1
2
4
5
6
7
8
9
10
11
12
13
14
0
1
2
0
1
2
4
5
6
7
9
10
11
12
13
14
15
16
17
18
19
21
22
27
29
30
31
32
33
41
42
0
1
0
1
2
3
4
5
6
9
0
3
4
5
6
0
1
2
3
0
1
2
3
4
0
1
2
3
4
7
8
9
10
0
2
3
12
14
15
0
1
2
3
0
1
2
3
4
0
3
4
5
0
3
4
5
6
0
2
3
4
0
1
2
3
4
5
6
7
8
9
10
0
1
2
3
4
7
8
9
10
12
13
14
15
0
1
2
4
5
6
7
8
9
0
1
22
38
42
113
114
0
1
2
3
4
5
6
0
1
4
5
6
0
1
2
3
0
1
2
3
5
6
9
10
11
0
1
2
3
5
6
7
8
11
12
13
14
15
16
17
18
19
20
21
22
24
25
26
27
28
29
30
33
35
36
37
42
43
44
45
46
49
50
51
52
53
54
55
0
1
6
7
0
1
2
4
5
7
8
9
10
11
12
0
1
2
3
0
1
2
3
0
1
2
3
4
5
6
8
9
11
12
13
0
1
2
3
4
6
7
9
10
12
13
14
0
1
0
1
2
3
0
1
2
4
5
6
8
9
10
11
0
1
2
4
20
21
0
1
2
3
4
5
0
1
2
3
0
1
2
3
0
1
2
3
0
1
2
4
8
9
10
0
1
2
3
4
0
1
2
3
4
0
1
2
3
4
5
6
7
8
0
1
2
3
4
0
1
0
1
2
3
4
5
6
7
0
1
0
1
0
1
2
3
4
5
6
8
10
11
12
13
14
15
17
18
0
1
0
1
2
3
4
5
6
7
8
9
10
11
12
0
1
2
3
4
5
6
7
0
1
2
3
4
0
1
2
3
4
5
6
9
10
11
12
0
1
3
4
5
6
8
9
13
14
15
16
17
18
0
1
2
3
4
5
6
0
1
0
2
3
0
1
2
3
5
6
0
1
2
3
4
5
6
7
8
0
1
2
3
4
5
6
7
8
9
10
0
1
2
3
4
5
6
7
8
0
1
2
3
0
1
3
4
5
6
0
1
6
9
35
36
0
1
2
4
5
6
7
0
1
2
3
4
5
6
7
8
9
10
11
12
0
1
2
3
4
5
6
7
8
9
10
0
2
3
6
7
8
9
10
11
12
13
14
15
0
1
2
58
59
0
3
9
10
11
0
1
3
4
6
7
8
9
0
3
4
0
2
3
13
14
15
16
17
0
1
2
3
5
6
7
8
9
10
11
12
13
15
16
0
1
0
1
2
3
4
0
1
2
3
0
1
2
3
4
5
6
0
1
2
3
4
0
1
2
11
12
0
1
3
4
0
1
2
3
4
0
1
2
3
4
6
7
8
9
10
11
0
1
2
4
5
6
7
8
10
11
12
0
1
2
3
4
0
1
2
3
4
5
6
7
8
9
10
11
12
13
0
1
2
3
4
5
6
7
0
1
2
3
4
6
7
0
1
2
3
4
6
7
10
11
0
4
5
0
4
5
0
4
5
0
1
2
3
4
5
0
1
0
3
4
5
6
0
1
2
3
4
5
6
10
11
12
13
14
15
16
18
19
20
21
22
23
0
1
2
3
0
1
2
3
4
0
1
2
3
4
5
6
7
8
9
10
0
1
0
1
6
7
8
9
10
11
12
0
3
4
5
6
0
1
0
1
2
3
4
5
6
10
11
12
13
14
15
0
3
4
0
3
4
0
1
2
3
4
5
6
7
8
10
11
12
13
0
3
4
0
3
4
0
3
4
0
1
2
3
4
5
6
7
8
9
10
11
0
1
2
3
5
6
0
3
4
5
6
9
15
16
0
4
6
7
8
9
0
1
2
0
1
2
3
4
0
1
2
5
6
7
0
1
2
3
4
5
6
7
0
1
2
3
0
1
2
3
4
5
6
7
8
9
10
0
1
2
5
6
0
1
2
3
4
5
6
7
8
10
11
0
3
4
5
6
7
8
9
11
12
13
0
1
2
3
5
10
11
12
13
14
15
16
17
0
2
3
4
5
0
1
2
3
0
1
2
3
4
5
6
0
1
2
0
1
0
11
12
13
14
15
16
17
18
19
0
1
2
0
1
2
3
4
5
7
8
0
1
2
0
1
2
0
1
2
3
4
5
6
7
8
0
1
3
4
7
8
9
10
11
12
13
14
15
16
0
1
2
3
5
6
7
8
9
0
1
2
3
5
6
7
9
10
11
0
2
3
0
1
3
5
6
0
1
2
4
5
7
8
0
1
2
4
5
0
1
0
1
2
3
4
0
1
2
3
4
5
6
7
0
1
2
3
4
5
7
8
0
1
2
3
4
5
6
7
0
1
2
3
0
1
2
3
4
5
6
7
0
1
2
3
4
5
6
7
8
9
10
11
12
13
14
15
16
17
19
20
21
0
1
2
3
4
0
1
2
3
4
5
6
7
0
1
2
3
4
5
6
7
9
10
11
12
0
1
2
3
4
6
7
8
9
10
11
0
3
4
5
0
1
2
3
5
6
7
0
1
2
3
4
0
1
2
3
4
6
7
8
9
10
0
3
4
5
7
8
9
0
1
2
0
5
6
0
1
0
1
2
14
15
18
19
20
21
22
0
1
2
0
1
2
3
4
0
1
2
3
4
5
10
11
0
6
7
8
0
1
2
3
4
5
6
7
0
1
2
3
0
1
2
3
5
6
7
0
1
2
0
2
3
4
10
13
24
25
26
27
28
34
35
40
47
48
63
64
0
1
2
3
4
5
6
0
1
2
3
4
5
6
0
1
2
3
4
0
1
4
5
6
0
1
2
3
4
5
6
0
1
2
3
0
1
0
1
2
0
2
4
5
0
1
0
1
2
3
4
5
6
7
8
9
10
11
12
13
0
1
2
3
5
6
7
8
0
1
2
3
6
7
8
9
10
11
12
13
0
1
2
0
1
2
3
4
0
1
0
1
3
4
6
7
8
9
10
11
12
13
14
15
17
18
0
1
2
3
6
8
9
10
0
1
3
6
7
0
2
3
4
5
6
7
8
9
10
12
13
14
15
16
18
20
22
0
1
0
1
2
3
0
1
0
1
2
0
1
2
3
5
6
8
9
0
1
2
3
4
5
6
7
8
9
0
1
6
7
0
1
0
1
0
1
2
3
4
5
6
7
0
1
2
6
7
8
9
10
11
12
0
1
0
1
3
4
0
1
2
3
0
1
2
3
0
1
0
1
0
1
2
3
4
5
6
0
1
2
3
4
5
0
1
2
3
5
6
7
8
0
1
0
2
3
4
0
1
0
1
0
2
3
0
1
0
2
3
0
1
2
12
13
14
16
17
18
0
2
3
4
5
6
7
8
9
10
0
1
0
2
3
0
1
2
3
4
6
7
8
9
10
11
12
0
3
4
5
6
7
8
9
10
11
12
0
1
2
3
5
6
7
8
9
0
3
4
14
15
0
1
13
14
15
16
17
18
19
0
2
3
0
1
2
3
4
5
7
10
11
12
13
0
3
4
0
1
2
4
5
0
3
4
0
7
8
9
10
11
0
1
0
1
2
3
0
1
2
3
4
5
6
0
1
2
3
4
6
14
15
16
17
18
0
1
27
28
0
1
2
3
5
6
7
8
9
10
11
0
1
2
3
4
5
6
7
8
0
3
4
5
0
1
2
3
4
5
0
1
9
10
0
1
2
0
1
6
7
8
0
1
2
3
0
3
4
5
6
7
0
1
2
0
1
2
3
4
0
1
2
3
4
5
6
0
1
2
3
0
1
2
3
4
5
6
0
1
2
3
4
5
6
0
1
2
3
4
5
6
7
8
0
1
2
4
5
6
7
8
9
10
0
1
2
3
4
5
6
7
8
0
2
4
5
0
1
2
3
4
6
7
0
1
2
3
8
9
10
11
12
0
1
2
3
5
6
7
0
2
12
13
0
1
2
3
4
6
7
9
10
0
1
2
0
1
2
3
4
5
6
7
8
9
10
11
12
13
14
15
16
17
18
19
21
22
23
24
25
26
27
28
0
1
3
6
7
8
9
0
4
5
0
4
5
0
1
2
0
1
8
9
0
1
0
1
2
3
4
5
7
8
0
1
2
4
5
6
7
8
10
11
0
1
4
5
6
8
9
10
0
1
0
2
3
0
10
13
14
0
1
2
3
0
1
2
3
4
5
6
7
8
0
1
2
3
4
5
0
1
0
1
2
3
4
5
6
0
1
2
3
4
5
6
7
33
34
35
36
37
49
50
65
66
0
1
2
3
4
0
1
2
3
4
5
6
7
8
9
0
3
4
5
6
0
1
2
4
9
10
11
12
0
1
4
5
14
21
31
42
50
51
0
1
2
4
5
0
1
2
5
6
9
10
13
14
15
0
1
2
3
4
5
6
0
1
0
1
2
3
4
6
7
10
18
19
0
5
6
7
8
9
10
0
1
2
3
4
0
1
2
7
0
1
2
3
5
6
7
8
9
10
11
12
13
14
0
2
3
4
5
6
7
0
1
2
0
15
16
0
1
2
3
4
5
31
32
33
34
46
61
62
0
1
2
3
4
5
6
7
0
1
2
3
4
0
1
2
3
4
0
1
2
3
0
1
3
4
5
0
1
2
3
5
6
0
1
0
1
2
0
2
6
7
0
1
2
3
4
5
6
7
8
0
1
2
3
0
1
2
3
4
0
1
2
3
4
0
2
3
4
6
7
8
0
1
2
3
0
1
2
3
4
5
6
7
8
0
1
0
1
2
3
5
8
9
10
11
0
1
2
3
4
5
6
0
1
2
3
4
5
6
7
8
20
21
22
23
24
25
26
27
28
0
1
2
3
4
5
6
0
1
3
4
5
0
1
2
3
4
0
5
6
0
5
6
7
8
9
0
1
2
11
12
15
16
0
1
3
4
5
6
7
8
10
11
12
13
0
1
4
5
6
7
8
0
1
2
4
5
6
7
8
0
1
0
1
4
5
6
7
8
9
10
0
1
2
0
1
2
3
4
0
1
2
3
4
5
6
7
0
1
2
3
5
6
7
8
9
10
11
12
13
14
16
17
18
19
0
1
2
3
4
5
6
7
8
0
1
13
14
15
0
1
2
3
4
5
6
7
0
1
2
3
4
5
6
7
9
10
11
0
1
2
3
4
5
6
7
0
1
3
4
5
6
7
8
9
0
1
2
4
5
0
1
2
3
4
5
7
8
9
10
12
13
14
15
16
17
0
1
2
3
4
5
6
7
8
9
0
1
2
3
4
5
7
9
12
13
14
0
1
2
3
0
1
2
3
4
0
1
2
4
5
6
0
1
2
3
0
2
3
0
1
2
3
4
5
9
10
11
12
14
15
0
1
2
0
1
2
3
4
5
6
8
9
0
1
2
3
0
3
4
5
6
7
9
10
0
1
0
1
2
3
4
5
6
7
0
1
2
3
4
5
6
0
1
2
3
4
5
7
8
0
1
2
3
4
5
6
8
9
10
11
0
1
2
3
0
1
2
3
4
5
6
7
8
9
0
1
2
3
4
6
7
10
0
1
2
3
4
5
6
7
8
9
0
1
2
3
0
1
2
3
0
1
2
0
1
4
7
8
9
10
11
12
13
14
16
17
18
19
0
1
2
3
4
0
1
3
4
0
2
3
6
7
0
1
0
1
2
3
5
6
7
0
1
2
3
0
1
0
1
2
3
0
1
2
3
4
5
6
7
8
9
0
1
2
3
5
6
7
8
0
1
2
3
4
5
7
8
9
0
1
2
3
0
1
2
3
5
6
7
8
9
10
0
1
2
3
4
0
1
2
3
4
5
6
0
1
2
0
1
2
3
0
1
2
3
4
5
7
8
9
0
26
27
28
40
64
75
77
78
0
1
0
1
2
3
0
1
2
3
4
5
6
7
8
10
11
0
1
2
3
0
1
2
3
5
6
7
8
9
10
0
1
0
1
5
6
0
1
2
3
4
5
6
0
1
3
4
5
0
1
2
3
4
5
6
0
1
2
3
5
6
0
1
36
37
42
45
48
49
0
1
2
0
1
2
3
4
0
1
2
5
6
8
9
10
0
1
2
0
2
3
6
7
8
0
1
2
4
5
0
10
12
13
0
1
2
3
5
6
7
8
0
1
2
5
6
7
0
3
4
5
6
8
9
0
1
2
3
4
6
7
8
9
10
11
12
13
14
15
16
18
19
20
21
22
0
1
2
3
4
7
8
9
10
11
12
13
15
16
17
18
19
0
1
2
0
1
3
4
5
6
7
8
9
10
11
12
13
14
17
18
19
0
1
2
3
4
5
0
1
2
3
4
6
7
8
9
10
11
12
13
0
1
0
1
2
3
0
2
3
4
5
6
7
8
9
10
0
1
2
28
29
30
31
43
58
59
0
3
4
5
0
1
3
4
0
1
2
7
8
9
0
1
2
12
17
18
19
0
1
12
13
0
1
10
11
0
1
2
4
5
0
1
2
3
4
0
1
2
3
4
0
1
0
1
2
3
4
0
2
3
4
0
2
3
4
0
1
0
1
2
3
4
5
6
7
8
9
10
12
13
14
0
1
2
3
4
0
1
2
3
5
6
7
8
0
1
3
4
5
6
7
0
1
2
0
1
2
3
4
6
0
1
0
10
11
12
13
14
15
16
17
18
19
20
24
25
0
1
2
0
1
2
4
8
9
10
11
12
0
1
2
3
4
0
1
2
3
4
5
6
0
1
2
3
0
1
2
0
3
4
0
2
4
5
6
7
8
9
11
12
0
3
4
5
6
7
8
9
10
11
0
1
2
3
4
0
1
3
4
0
1
11
12
18
26
27
0
1
2
0
1
2
3
6
7
8
0
1
2
3
0
1
2
3
0
5
6
7
0
1
2
3
0
1
3
4
5
0
1
0
1
2
3
0
1
3
4
5
7
8
9
10
12
0
1
2
3
0
3
19
20
0
1
2
3
0
1
2
3
4
5
9
10
11
0
1
2
3
4
5
6
18
19
20
21
22
23
0
1
2
3
4
5
6
0
1
3
4
5
6
7
8
9
10
12
13
14
15
0
1
3
4
0
1
0
1
5
7
8
9
10
11
12
13
0
2
3
4
5
6
0
1
2
0
1
2
3
0
1
2
3
4
5
6
0
1
2
3
4
5
6
7
9
10
12
13
0
1
3
4
0
1
2
3
0
2
4
5
6
7
8
9
10
12
15
16
17
18
0
1
3
6
7
8
9
10
11
12
13
14
15
16
17
20
0
2
4
7
8
9
0
1
2
3
0
1
2
3
0
1
2
3
4
5
6
7
8
9
10
11
12
13
0
1
2
3
4
5
6
7
8
9
10
11
0
1
2
3
4
6
7
8
9
0
1
2
6
7
8
10
11
12
13
14
0
1
2
3
4
6
7
0
1
2
3
4
5
6
7
9
10
11
12
0
1
2
3
4
5
6
7
8
9
0
1
2
3
4
5
7
8
9
10
0
1
2
3
4
5
6
7
0
1
2
3
4
6
7
8
9
10
0
2
3
4
5
8
9
10
0
1
3
4
5
6
7
8
9
10
11
12
13
15
17
18
19
21
22
23
24
0
2
3
4
5
6
7
9
10
11
12
0
2
3
4
5
6
7
10
11
0
1
2
3
0
1
2
0
2
3
4
6
7
0
1
2
3
4
0
3
4
5
6
7
8
9
10
11
12
13
15
0
1
2
3
4
5
6
7
8
10
11
0
1
2
0
1
2
3
4
5
6
7
8
10
11
12
0
1
5
6
0
1
2
0
1
2
3
0
1
3
4
5
7
8
9
10
11
12
13
14
15
16
0
1
2
3
0
1
2
4
5
6
7
0
1
2
4
5
0
1
2
3
0
1
0
2
3
0
2
3
4
5
6
8
9
0
1
2
3
4
5
6
7
10
11
0
1
2
3
4
5
6
0
1
4
5
6
9
10
11
12
13
14
15
16
0
1
2
3
0
3
4
5
6
7
0
1
2
3
5
7
8
9
0
1
3
4
6
7
8
9
0
1
2
0
1
2
0
1
2
3
4
5
6
0
2
3
4
5
0
1
0
1
2
3
4
5
7
11
12
13
0
2
3
4
5
6
7
0
1
2
3
5
6
7
8
9
10
11
12
13
0
1
2
3
5
6
7
8
9
10
11
12
13
14
15
0
1
2
3
4
6
7
8
9
10
11
12
13
14
0
1
2
3
7
9
10
11
13
14
15
0
1
2
3
0
1
0
1
2
3
0
2
3
4
5
0
1
2
3
5
6
7
8
9
10
11
12
13
14
15
16
17
18
19
0
1
2
3
0
1
4
5
6
0
1
2
0
1
2
3
4
5
0
1
2
3
4
0
1
0
1
2
3
4
5
0
1
2
3
4
0
1
0
1
2
3
4
5
6
7
8
9
0
1
0
1
0
1
2
3
4
5
0
1
2
0
1
0
1
2
3
4
5
6
8
9
10
0
1
2
3
0
1
0
1
2
0
2
3
0
1
2
3
4
0
1
2
3
0
1
3
4
5
7
8
9
11
12
13
14
15
16
17
18
19
20
21
22
24
25
26
27
0
2
3
4
5
6
7
8
9
10
11
13
14
0
1
2
4
5
6
7
8
9
11
12
13
14
15
0
1
2
3
5
7
8
0
1
3
4
0
1
2
0
1
3
4
5
0
2
3
4
5
0
1
0
1
2
4
5
6
8
9
10
0
2
4
5
6
7
8
9
0
1
2
3
4
5
6
7
8
9
10
11
12
13
14
15
0
1
2
0
1
2
3
5
6
7
8
9
10
11
0
1
2
3
4
5
0
1
2
3
4
5
6
8
10
11
12
0
1
2
3
5
6
7
8
9
0
1
0
1
2
3
0
6
7
12
13
14
0
1
3
4
5
6
7
9
11
12
13
15
16
17
18
19
20
21
22
0
1
2
0
1
2
3
0
1
0
1
2
0
1
3
11
12
13
0
1
2
4
6
7
8
9
10
11
12
13
14
15
0
1
2
0
1
2
0
1
0
1
2
3
4
0
1
2
0
1
2
3
4
0
1
2
0
1
0
1
3
4
5
0
1
2
0
1
2
3
4
7
8
9
11
12
13
14
0
1
0
1
0
2
3
4
5
7
8
9
10
11
12
13
14
15
16
17
18
19
0
1
2
3
4
5
0
2
3
4
5
8
9
0
1
3
4
0
1
2
3
4
0
1
2
3
4
5
6
7
9
10
11
12
13
15
16
17
18
0
1
2
3
7
8
0
1
2
3
0
5
6
0
1
2
3
4
0
1
2
4
5
6
0
2
3
4
5
6
0
1
0
1
0
1
2
4
5
0
8
9
0
1
2
3
4
5
6
7
8
9
10
11
12
13
14
0
2
3
0
1
2
3
4
0
2
3
43
44
45
46
47
48
0
1
0
1
2
3
0
1
0
1
2
7
8
9
10
11
12
13
14
15
16
17
0
1
2
5
6
8
16
17
18
19
0
1
0
1
2
3
4
5
0
1
2
0
1
2
3
5
6
7
0
1
2
3
4
6
9
10
12
13
14
15
16
0
1
2
3
4
7
8
9
10
0
1
2
3
4
5
0
2
3
4
5
8
9
10
0
1
2
3
4
5
0
1
2
5
0
1
2
4
5
6
7
0
1
2
0
1
2
0
1
2
3
6
7
8
10
11
12
13
14
15
16
17
0
1
2
0
1
2
3
4
0
1
2
3
5
6
7
8
9
10
0
1
2
3
4
0
1
2
3
4
0
1
2
0
1
2
3
0
1
2
3
4
0
1
2
0
1
0
1
2
4
0
1
8
9
10
0
1
2
3
4
0
1
2
4
5
6
8
9
10
0
1
2
4
5
7
11
12
0
1
4
5
0
1
2
3
4
0
1
6
7
8
9
0
1
0
3
4
5
6
0
1
2
3
4
0
1
2
3
4
5
0
1
0
1
2
0
1
2
3
4
6
7
9
10
11
0
1
2
0
1
0
1
2
3
4
5
17
19
23
27
29
31
33
34
35
0
1
0
1
2
3
4
5
6
7
8
9
0
1
2
0
1
2
0
1
2
4
5
6
0
4
5
6
0
1
2
4
5
6
9
10
0
1
3
4
6
7
8
9
0
1
2
12
13
0
2
3
6
7
10
11
12
0
1
5
6
7
0
1
2
3
4
5
6
0
1
2
3
5
6
7
8
9
0
1
3
4
0
1
2
0
1
2
3
4
8
9
10
11
12
13
14
0
3
4
6
11
19
20
0
1
2
3
4
8
9
12
13
14
15
0
1
2
3
0
1
2
3
4
5
6
8
9
10
11
0
1
3
0
2
3
5
6
7
8
9
0
1
2
0
1
0
1
2
3
0
2
3
4
5
6
7
8
14
15
16
17
0
1
2
3
0
1
2
3
0
1
0
1
3
4
5
0
1
0
1
3
4
5
6
7
0
1
2
3
4
6
7
9
11
13
14
15
16
17
18
0
1
2
3
4
5
6
7
8
0
1
2
3
0
1
2
4
5
6
7
8
9
0
40
41
42
43
0
1
3
4
5
0
1
2
3
4
0
2
3
11
26
28
31
57
58
64
68
70
71
0
1
2
3
4
0
1
2
0
1
2
3
4
5
6
0
1
2
3
4
0
9
12
13
14
26
28
30
31
32
33
34
37
38
0
1
0
1
2
0
1
2
4
5
0
1
3
6
7
0
5
6
7
8
9
60
61
0
2
5
6
7
0
1
2
3
4
6
7
8
0
1
2
4
5
0
2
3
5
6
7
8
0
1
3
4
0
2
3
4
0
1
3
4
0
1
3
4
5
6
8
9
10
11
12
0
1
2
0
1
2
4
5
6
0
1
2
3
4
5
7
0
2
3
6
7
8
0
4
5
6
7
8
0
1
2
3
5
7
8
0
1
2
3
0
1
2
3
4
5
6
7
8
10
11
13
14
15
0
2
3
5
6
7
8
0
1
2
3
0
1
2
3
4
0
1
2
3
4
5
6
7
8
9
0
1
2
3
0
2
3
6
7
8
0
1
2
0
1
2
3
4
6
7
8
9
10
11
0
1
2
4
6
7
8
9
10
0
1
0
1
3
4
7
8
9
10
11
12
13
14
15
16
17
18
19
0
1
2
0
1
0
4
5
6
7
0
1
2
3
4
5
6
7
8
9
10
11
0
1
3
4
5
8
9
10
11
0
1
2
4
5
0
1
2
3
4
5
6
0
1
3
4
5
8
9
10
11
12
13
14
15
16
17
19
20
21
22
23
24
0
1
3
6
7
0
2
3
4
5
6
7
8
9
10
0
1
2
3
0
2
3
4
0
1
0
1
2
3
0
1
2
3
5
6
8
9
0
1
2
3
5
6
0
1
2
3
4
5
6
7
8
0
1
2
3
4
5
0
1
2
3
5
6
7
0
1
2
3
0
1
0
1
2
3
4
5
6
7
0
1
2
3
4
0
2
3
4
5
0
1
2
3
5
6
0
1
5
6
8
9
10
11
12
13
24
25
26
0
2
3
4
6
9
10
0
1
0
1
2
3
4
5
6
7
12
13
14
0
1
2
3
0
1
2
3
0
1
3
4
5
6
7
0
1
2
3
4
13
14
15
0
1
2
3
5
6
7
8
9
0
2
3
4
5
7
8
9
10
11
0
1
2
3
5
6
0
2
3
4
0
1
5
6
7
8
9
10
11
12
13
14
15
0
1
2
4
5
6
0
1
12
13
16
17
18
21
22
23
0
1
2
3
4
6
7
9
10
11
0
1
0
1
2
0
1
2
3
0
1
2
3
4
6
7
8
9
10
11
12
13
14
15
0
1
2
3
4
0
1
3
4
5
6
7
0
1
2
3
24
25
41
42
45
46
50
51
0
1
2
3
4
5
6
7
0
1
2
3
4
5
6
7
8
9
10
11
12
13
14
15
17
18
21
22
0
2
3
4
6
7
8
9
10
11
12
13
0
1
3
8
9
10
11
12
15
18
19
22
23
24
25
26
27
28
0
1
0
1
0
1
3
4
5
6
7
8
9
10
0
1
0
1
5
6
7
8
0
1
0
1
2
3
4
0
1
2
0
1
2
3
0
1
2
3
0
1
2
3
4
5
6
7
8
9
10
11
13
14
15
0
1
2
3
4
5
6
7
8
9
10
0
3
4
0
1
0
4
10
11
0
1
2
3
0
1
2
3
4
5
6
7
8
9
10
11
12
13
0
1
2
5
6
8
9
11
13
14
15
16
17
18
19
20
21
22
23
24
0
10
11
12
14
15
16
0
1
17
18
0
1
2
3
0
1
5
17
20
21
0
5
6
0
1
0
2
7
8
9
10
11
12
13
14
0
1
2
5
6
0
1
2
3
4
5
6
0
2
3
4
6
7
10
11
12
0
1
3
7
8
0
1
2
3
6
7
8
9
10
11
12
13
14
0
1
0
1
2
0
1
8
14
15
16
0
4
5
6
0
1
2
0
3
4
0
1
2
0
1
2
0
1
2
0
1
0
1
3
4
5
6
7
9
10
11
0
1
0
1
2
3
0
1
2
0
2
3
0
1
2
3
0
5
6
7
8
9
10
0
1
2
3
0
2
3
0
2
3
0
1
2
3
4
5
0
1
5
6
7
0
1
2
3
5
6
0
1
2
3
5
6
8
9
10
0
1
0
4
26
27
28
29
37
38
39
0
1
2
3
4
6
7
0
2
3
4
5
6
7
9
10
11
12
13
0
1
3
4
6
7
8
9
10
11
12
13
14
16
17
18
19
20
0
1
3
5
6
0
2
3
0
1
2
6
7
8
0
1
2
7
8
10
11
0
1
2
3
4
5
6
0
4
5
6
0
1
2
3
4
0
1
2
3
4
0
1
3
4
5
0
1
2
0
1
5
6
0
1
2
0
2
3
4
5
0
1
3
4
6
7
8
9
0
1
2
3
0
1
2
0
1
3
4
0
1
2
3
0
1
2
3
6
7
0
3
4
5
6
7
8
0
1
2
3
0
1
2
0
2
3
4
5
0
2
3
4
0
1
3
4
5
0
1
3
4
5
0
1
2
4
6
7
8
9
10
11
12
13
14
15
16
17
18
19
20
21
0
1
2
3
11
13
14
15
16
22
24
31
50
51
0
1
2
3
4
5
6
7
8
9
0
1
2
3
4
5
6
7
8
9
10
13
19
26
27
0
1
2
3
4
5
6
0
2
3
4
5
0
1
2
5
7
8
0
1
2
3
4
0
1
3
13
14
15
16
0
1
0
1
2
3
4
5
6
0
1
2
3
5
6
7
8
9
10
0
1
3
4
7
8
9
0
1
2
5
7
8
9
10
11
12
0
1
2
4
5
7
8
9
10
11
12
13
0
2
3
0
1
2
4
5
7
9
10
0
1
11
12
0
1
2
10
52
55
56
59
60
68
81
82
0
1
2
0
1
0
2
3
10
11
0
1
2
12
16
17
0
2
3
0
2
3
4
5
0
1
0
1
2
4
5
0
1
2
3
0
1
0
2
3
4
5
9
10
11
13
14
15
16
17
18
0
26
27
34
35
36
0
1
2
3
4
5
0
1
3
4
5
0
1
2
3
4
5
0
2
3
4
5
0
1
2
3
4
6
7
8
9
10
0
1
2
3
4
5
6
7
8
9
10
12
13
14
15
0
2
3
0
1
2
5
6
7
0
3
4
0
1
2
7
8
9
10
11
12
13
14
15
0
2
3
6
7
8
0
3
4
0
2
5
6
0
5
6
8
9
10
11
0
1
2
6
7
0
1
2
5
6
0
1
2
5
6
7
8
9
0
1
3
7
8
0
1
2
4
5
0
1
2
3
4
5
6
0
1
27
28
0
1
3
6
7
8
0
1
2
3
0
1
2
5
6
7
0
1
2
6
9
10
12
13
14
15
16
17
18
19
0
1
2
3
0
1
3
4
6
8
9
12
13
14
15
0
1
2
3
4
0
1
2
4
7
8
9
10
0
1
2
3
4
0
2
3
4
5
0
1
3
4
7
8
0
1
2
3
4
5
0
2
3
0
1
2
4
5
6
0
2
5
6
0
2
3
0
1
2
3
4
5
6
7
8
9
0
1
2
3
4
0
1
2
3
4
5
0
19
22
34
35
36
0
1
2
3
6
8
9
11
12
0
1
2
3
5
7
8
10
11
12
13
14
15
16
17
18
0
3
5
6
7
8
0
1
2
4
5
6
7
9
10
11
12
13
0
1
2
0
1
3
4
0
1
3
4
5
7
8
0
1
2
3
4
5
0
1
3
4
5
6
7
9
10
11
0
2
3
4
5
0
1
2
3
4
7
8
0
1
2
6
7
0
1
2
3
4
5
6
7
8
9
10
0
1
2
3
0
1
3
5
6
7
0
1
2
4
5
9
10
11
12
13
14
15
16
0
1
3
10
11
0
1
0
1
2
3
0
2
3
12
13
14
0
2
3
4
5
6
8
9
0
2
3
4
0
1
0
1
2
6
7
8
9
0
1
2
6
7
8
0
1
3
4
5
6
7
9
10
11
12
13
0
1
3
4
5
6
7
8
9
0
2
4
7
8
11
12
13
0
1
2
0
2
3
4
5
0
1
2
3
4
0
2
4
6
7
8
9
10
11
12
13
14
0
1
2
3
0
1
2
3
0
1
3
5
9
10
13
14
15
16
0
1
3
4
5
6
7
0
1
2
3
4
5
6
8
9
10
11
0
1
2
3
4
6
7
8
9
0
2
4
5
6
11
25
26
31
32
0
1
2
5
12
14
15
0
1
2
3
4
5
6
7
8
9
0
1
2
3
4
15
16
17
18
0
1
2
3
4
5
0
1
3
4
0
2
3
0
1
2
3
5
6
7
8
0
1
3
4
5
7
8
9
16
17
18
0
1
2
0
4
5
6
7
9
10
11
12
13
0
1
2
4
5
6
7
8
0
1
2
3
4
5
6
7
8
9
0
1
2
3
0
1
0
1
2
3
7
10
11
12
13
14
15
0
1
3
4
5
6
7
8
0
1
5
6
0
1
0
1
2
3
4
5
6
7
9
10
11
12
13
14
15
0
1
2
3
4
5
8
9
10
12
13
14
15
17
18
19
20
21
22
0
1
2
3
4
5
6
7
10
11
12
13
0
1
2
3
4
7
8
9
10
11
12
0
1
0
1
3
4
5
6
0
1
2
3
4
5
6
0
2
3
5
7
8
0
1
0
1
3
4
7
8
9
0
1
5
6
7
8
0
1
2
3
4
5
0
2
3
4
0
1
2
3
11
12
13
15
16
17
18
19
20
21
23
25
27
0
2
3
6
7
8
0
1
2
3
0
1
2
3
4
0
1
0
2
4
5
6
0
2
3
5
6
7
0
1
3
4
5
6
7
0
1
2
4
5
0
1
2
4
10
13
14
0
2
3
4
7
8
0
26
27
28
36
37
38
0
1
3
4
5
6
0
2
3
6
7
8
0
1
3
6
7
0
1
3
4
5
6
7
0
1
2
4
0
1
0
2
3
4
5
6
7
8
0
1
2
6
7
8
0
1
2
3
4
8
9
10
11
12
0
1
0
1
2
3
4
5
6
62
63
0
2
3
4
5
0
1
2
3
4
0
1
2
3
7
8
0
1
0
1
2
4
5
0
1
2
3
0
1
2
3
4
5
9
10
0
2
0
1
0
1
2
3
4
5
6
7
8
9
10
12
13
14
0
2
3
4
5
6
7
8
0
26
27
28
29
30
42
66
82
83
0
1
2
0
1
3
4
5
0
1
0
2
3
4
5
0
1
2
0
1
2
10
11
12
0
2
3
4
0
1
0
2
3
4
5
0
1
2
3
4
5
7
10
11
12
13
14
15
16
19
20
21
22
23
0
1
2
3
4
0
1
2
3
0
1
2
86
87
88
0
1
2
6
7
0
1
0
1
2
3
4
5
6
0
1
6
7
8
9
0
1
3
6
7
0
1
2
3
4
0
1
0
1
2
0
1
2
3
4
0
1
2
3
0
1
2
4
5
6
0
1
2
3
4
0
2
3
4
0
1
0
1
2
0
1
0
1
0
2
3
4
0
2
3
6
7
8
0
1
3
4
5
6
8
9
10
11
12
0
1
2
4
7
8
0
1
2
3
4
5
6
7
8
9
10
11
12
0
1
3
6
7
0
1
2
3
4
5
0
2
3
4
6
7
8
9
10
0
2
3
4
5
0
1
3
16
17
0
1
2
3
0
2
5
6
7
0
1
2
5
6
7
8
10
11
0
1
2
17
23
28
29
33
34
35
0
2
3
4
5
6
7
8
0
1
2
3
0
1
0
1
2
12
13
0
1
8
9
10
11
12
0
1
2
3
0
1
2
3
0
1
2
6
7
8
0
1
0
1
2
3
4
0
1
17
18
19
0
1
2
3
4
0
1
2
3
4
5
0
1
2
3
6
7
8
0
2
3
4
0
2
3
5
7
8
9
10
0
1
2
3
4
5
6
7
8
10
11
12
0
1
5
6
0
2
3
13
14
15
16
0
1
2
0
1
2
3
4
5
6
0
1
2
3
4
5
8
9
11
12
14
15
19
20
21
22
0
1
3
4
0
2
3
4
5
6
7
8
9
10
11
12
13
14
15
16
17
18
0
2
5
6
7
8
9
10
11
12
13
0
1
2
0
1
2
3
4
5
8
18
19
0
6
7
8
0
5
7
8
9
0
2
3
0
2
3
0
1
2
3
4
5
0
2
3
0
2
3
0
2
3
0
2
3
0
1
0
2
3
0
1
2
3
0
3
4
0
1
0
1
2
3
0
3
4
0
1
2
3
5
6
7
8
9
10
11
12
13
14
0
1
3
5
6
7
8
9
0
12
17
18
0
1
2
0
1
2
0
1
2
3
4
5
6
0
1
2
3
4
5
6
0
1
2
3
4
5
6
7
0
1
2
3
4
5
9
10
11
0
1
0
1
2
3
4
0
1
0
1
2
3
4
0
1
5
6
7
0
1
2
3
0
1
0
1
2
0
1
2
0
1
2
3
4
0
1
4
5
0
1
2
3
0
1
3
4
7
8
9
11
12
13
14
15
16
17
18
0
1
3
4
9
10
11
0
1
2
3
4
0
1
2
0
1
2
0
2
3
4
5
0
2
3
0
2
3
0
2
3
0
1
2
3
4
5
6
9
10
11
12
13
0
1
2
3
6
7
9
10
0
1
2
3
4
0
1
2
3
4
5
6
0
1
0
1
0
1
3
4
5
6
7
9
10
11
12
0
4
5
7
8
9
0
2
3
4
5
6
0
1
2
3
4
5
0
1
0
1
3
4
5
6
0
1
0
1
2
3
0
1
2
3
4
5
0
1
0
1
2
3
4
9
10
0
1
2
0
1
2
3
0
1
0
1
2
3
0
1
0
1
2
3
0
1
2
6
7
8
0
1
0
1
0
1
2
0
1
2
3
4
5
6
7
8
9
10
11
13
14
0
1
2
3
0
1
2
3
5
6
7
8
9
10
11
13
14
0
1
2
3
4
0
1
0
1
2
3
4
7
8
9
10
11
12
0
2
3
4
0
1
2
3
4
0
1
2
3
4
0
1
2
3
4
5
0
1
2
0
1
2
3
6
7
8
9
11
12
13
14
0
1
0
1
2
3
0
2
3
0
2
3
0
2
3
0
1
2
3
0
1
0
1
2
3
4
5
0
1
2
0
1
2
3
0
2
3
0
2
3
0
2
3
0
1
2
3
0
3
4
0
3
4
0
1
2
3
4
6
7
8
9
10
13
15
16
0
1
2
3
4
0
1
2
3
0
2
3
6
7
8
9
10
0
27
28
0
2
3
0
1
4
5
0
1
2
5
6
0
1
2
3
0
1
2
3
0
3
4
0
1
0
1
2
3
4
6
7
8
0
1
2
3
0
1
2
0
2
3
0
1
2
3
4
5
6
0
1
2
3
0
1
2
5
6
7
8
11
14
15
16
0
1
2
3
4
5
6
7
0
1
3
0
1
0
1
0
1
0
1
2
3
4
0
1
2
3
4
5
6
7
0
1
2
3
4
5
6
0
2
3
4
8
9
10
11
0
1
2
3
4
5
0
1
2
3
4
6
7
8
9
10
11
14
15
16
17
0
1
5
6
7
8
0
1
3
4
5
8
9
10
11
12
13
15
16
17
0
1
2
0
2
3
4
5
6
0
1
3
4
5
8
9
10
11
0
1
2
3
0
1
2
10
11
12
0
1
3
4
0
1
2
3
4
0
1
2
3
4
0
1
2
0
2
3
0
1
2
3
4
5
0
2
3
0
2
3
0
2
3
0
1
2
3
4
9
10
0
1
2
0
1
0
1
0
1
2
0
4
5
6
7
8
0
1
2
0
1
0
1
2
3
4
5
6
7
8
9
10
12
36
37
49
56
57
0
1
2
3
5
6
7
8
9
0
1
2
3
0
1
2
3
4
0
1
0
1
2
0
1
2
4
5
6
7
0
1
2
3
4
5
0
1
3
4
5
6
0
1
2
3
4
6
7
0
1
2
0
1
2
3
4
5
0
1
2
3
4
5
6
0
1
2
3
4
5
6
0
1
4
5
6
7
0
1
2
3
5
6
7
8
10
11
12
13
0
1
2
3
4
5
6
8
9
16
17
18
23
31
32
0
1
0
1
2
3
0
1
0
1
2
3
0
1
0
1
3
5
6
0
1
2
0
1
2
0
1
2
3
4
5
6
7
8
9
0
2
3
4
0
1
2
3
4
0
1
2
5
6
7
0
1
2
3
0
1
0
1
2
3
4
5
6
7
0
1
2
3
4
5
0
1
2
3
4
0
1
2
3
0
1
2
3
4
8
9
10
11
12
13
14
15
16
17
18
19
20
22
23
24
25
0
1
2
5
6
0
1
4
6
7
8
9
10
11
0
1
2
3
6
8
9
10
11
0
1
2
3
4
5
0
1
2
3
4
0
1
0
1
3
4
5
6
0
1
2
3
4
0
1
3
4
5
6
0
1
2
3
4
0
1
0
1
2
3
4
0
1
2
3
0
1
2
3
4
5
0
1
3
5
6
0
1
2
0
1
2
5
7
0
1
2
3
4
5
6
0
1
0
1
2
0
2
3
4
5
0
1
2
0
1
4
5
6
0
1
2
3
0
1
2
3
4
5
6
7
8
10
11
12
13
0
23
25
26
27
28
29
30
31
0
1
2
3
4
5
6
7
8
9
11
12
0
1
5
6
7
11
15
0
1
2
3
0
1
2
0
1
2
5
6
7
8
10
11
12
13
14
15
16
17
18
19
0
1
2
3
0
1
2
3
4
0
1
3
4
5
6
0
1
0
1
2
0
2
3
4
5
6
0
1
2
3
4
5
6
7
8
9
10
11
12
14
15
16
17
18
19
20
21
22
23
24
25
0
1
0
2
3
0
1
0
1
2
3
4
5
6
7
8
0
1
2
3
4
0
1
0
1
4
5
6
7
8
9
10
11
0
1
2
3
5
6
7
0
1
2
3
0
1
2
0
1
2
3
4
5
7
8
0
1
2
3
0
1
2
3
4
5
6
7
0
1
2
0
1
0
1
2
3
4
5
6
0
1
2
0
4
5
7
8
9
10
0
1
2
3
4
5
6
7
8
9
10
11
12
0
1
0
1
2
3
4
0
1
3
5
6
7
8
9
0
1
2
3
4
5
6
7
0
1
10
11
12
0
1
0
2
3
0
1
3
5
6
10
11
12
17
18
19
0
1
3
5
6
7
0
2
3
0
1
2
3
4
5
11
12
13
0
1
2
3
4
0
1
3
4
5
6
7
9
10
11
12
13
14
0
3
4
0
1
0
1
2
3
4
0
3
4
0
28
29
30
31
0
1
2
3
0
1
2
3
4
5
0
1
2
3
0
1
2
3
4
5
0
3
4
5
6
7
0
1
2
3
4
0
1
0
1
2
3
6
7
10
15
16
0
1
2
9
10
0
1
2
3
4
0
1
2
3
4
6
7
8
9
0
1
2
3
4
5
6
7
0
1
2
3
4
5
6
7
9
10
11
12
13
14
15
16
0
1
2
3
4
5
6
7
8
0
1
0
1
2
3
4
5
6
7
8
0
1
2
3
0
1
2
3
4
5
0
1
0
1
0
1
2
3
0
1
2
3
4
5
6
7
8
0
1
2
3
4
5
6
0
1
4
5
6
8
11
12
0
1
2
5
6
7
0
1
0
1
2
5
6
7
8
0
1
2
3
4
0
1
2
3
0
1
2
3
0
1
2
3
4
5
6
7
8
0
1
2
3
4
0
1
2
0
1
2
3
4
0
1
2
3
4
5
9
10
0
1
2
3
4
5
0
1
0
1
4
5
0
1
2
3
4
9
10
12
0
1
2
4
5
6
0
1
2
3
0
1
2
3
4
6
7
8
0
1
0
1
2
3
4
0
1
2
3
4
0
1
2
3
4
0
1
2
3
7
8
0
1
2
18
26
27
28
29
30
39
43
56
68
77
78
0
1
2
3
4
5
0
1
4
5
6
7
8
0
1
2
3
0
2
3
4
5
0
1
0
1
2
3
13
14
0
1
2
0
2
3
0
1
2
0
1
2
3
4
0
1
2
3
4
5
6
7
8
0
1
2
3
0
3
4
5
6
0
1
2
3
4
0
1
2
3
4
5
6
0
4
5
6
7
8
9
10
11
12
13
14
15
16
17
18
19
20
21
22
23
0
2
3
4
0
1
2
3
4
0
1
2
3
4
5
6
0
1
2
5
6
7
8
9
10
11
12
13
14
15
16
17
18
21
22
0
1
2
3
4
0
1
2
5
6
7
10
11
12
0
25
26
38
39
54
55
0
1
2
3
4
0
1
2
3
6
7
8
0
10
11
12
27
28
29
38
39
41
42
0
1
4
5
6
7
0
1
2
3
6
7
8
9
10
0
1
4
5
6
7
8
9
10
11
12
13
14
16
17
0
1
2
3
0
1
2
3
0
1
2
3
5
6
7
8
9
10
11
12
13
14
15
0
1
3
4
5
6
0
1
2
3
4
0
1
2
4
5
6
7
8
0
1
2
3
0
1
2
4
7
8
0
1
2
3
4
5
6
8
9
10
11
0
1
2
5
6
7
8
9
10
11
12
13
14
15
16
0
1
2
0
1
2
3
4
5
6
7
8
11
12
13
41
42
43
0
4
5
6
0
1
2
0
1
2
3
4
5
6
7
0
3
4
5
6
0
1
2
3
0
3
4
5
6
7
8
9
10
11
12
13
14
15
16
17
0
1
2
4
5
6
8
9
10
0
1
2
3
0
1
2
3
4
0
1
2
3
5
6
7
0
1
2
3
0
1
2
3
6
7
8
9
10
0
1
2
3
0
1
2
3
6
7
8
9
10
11
0
1
2
3
4
5
6
7
8
9
0
1
0
1
2
3
4
0
1
2
5
6
7
0
1
2
3
4
5
8
9
10
11
0
1
2
3
6
7
0
1
2
3
4
5
0
1
4
5
0
1
3
4
5
6
0
1
2
3
0
1
2
3
4
0
1
2
3
4
6
7
0
1
0
4
6
7
8
0
1
5
7
8
9
10
11
12
0
1
2
3
0
4
7
8
0
1
2
3
6
7
8
9
10
11
0
1
2
3
4
5
6
0
1
2
12
13
14
15
16
17
18
19
0
1
4
5
0
1
2
3
4
0
1
2
3
4
5
6
7
0
1
2
3
4
5
8
9
0
1
0
1
2
3
6
7
8
9
0
1
2
3
4
5
6
7
0
1
4
5
6
0
1
2
3
4
5
6
9
10
0
1
3
4
9
14
20
21
22
23
0
1
0
1
2
3
4
5
6
0
1
2
3
4
0
1
2
3
4
5
6
7
0
1
2
3
4
5
6
7
8
9
10
11
12
13
0
1
2
3
4
5
6
0
4
5
6
0
1
2
4
5
6
7
8
0
1
2
3
4
0
1
2
3
0
1
2
3
4
0
2
3
4
0
1
2
3
4
6
7
0
1
2
3
4
14
15
16
17
18
0
1
4
5
0
1
2
3
0
1
2
3
4
7
8
9
10
11
12
0
1
2
3
4
5
8
9
10
0
1
2
3
4
0
1
2
3
4
5
6
8
9
10
11
12
13
14
15
16
17
18
20
21
22
23
0
1
2
3
4
0
2
3
4
6
7
8
9
10
0
1
2
3
4
5
0
2
4
5
6
7
8
9
10
11
12
13
14
15
16
0
1
11
12
13
18
19
29
30
31
35
36
37
0
1
2
3
0
1
2
3
7
8
9
10
11
12
13
0
1
2
0
1
0
1
2
3
0
1
2
3
0
1
0
1
2
3
4
5
0
1
2
3
4
5
0
1
3
4
5
0
1
2
19
21
22
23
24
0
1
2
3
4
5
7
10
11
12
0
1
2
4
6
7
8
0
1
2
3
4
5
6
0
4
5
6
7
8
9
0
1
2
3
4
0
1
2
3
4
5
0
1
2
3
4
5
6
7
8
9
10
12
15
16
0
1
0
1
2
6
7
0
1
2
0
1
2
3
4
5
0
1
2
6
7
0
1
2
3
5
6
7
8
0
1
2
3
4
5
6
7
0
2
3
7
8
9
10
11
12
14
15
0
1
7
8
9
0
1
0
1
2
6
7
0
1
2
0
1
2
3
4
5
6
0
1
2
3
0
2
5
6
7
8
0
8
9
10
0
1
0
1
2
3
7
8
0
1
2
0
1
2
5
6
0
1
2
0
1
0
1
2
3
0
1
6
7
8
9
10
12
13
14
15
17
18
20
21
22
23
24
0
1
2
3
0
4
5
6
7
8
10
11
12
15
16
17
0
1
2
3
4
0
2
3
4
5
8
9
0
25
26
27
28
40
64
92
93
94
0
1
0
1
3
4
5
6
8
9
11
12
13
14
15
16
0
1
2
3
4
5
0
1
4
13
14
0
1
2
3
7
8
9
0
5
6
7
8
9
10
11
12
13
14
15
0
1
4
5
0
1
2
3
4
7
8
0
1
2
4
5
0
1
2
3
4
5
6
7
0
1
0
1
0
1
0
1
2
3
4
5
6
7
8
9
0
1
0
1
2
3
0
1
2
3
4
5
8
9
0
1
2
3
4
6
7
8
0
1
2
3
4
0
1
2
0
1
2
3
0
1
2
7
8
9
10
11
15
16
0
1
2
5
6
7
0
1
2
3
0
1
2
5
6
7
0
1
0
4
5
0
1
2
3
4
6
7
9
10
11
13
14
15
0
3
4
5
6
0
1
0
2
3
4
5
6
7
10
11
0
2
3
4
5
6
7
8
9
11
13
14
15
0
1
2
3
5
6
7
8
9
0
1
2
5
6
0
1
0
1
2
0
2
5
6
9
10
11
12
13
14
15
16
17
18
20
21
22
23
26
27
28
0
1
2
3
4
6
7
9
10
0
1
2
0
1
3
4
5
9
10
11
13
14
0
1
0
1
2
0
1
2
0
1
0
1
2
3
0
1
2
3
0
1
0
1
4
5
6
7
0
1
2
3
4
0
1
0
1
2
3
4
5
8
9
12
13
18
19
0
1
12
13
34
35
37
38
0
1
2
0
2
3
4
5
6
0
1
2
0
1
0
2
3
4
5
6
7
8
9
0
1
2
0
1
2
3
4
5
7
8
9
10
11
12
13
14
0
1
2
3
6
7
8
12
13
14
0
1
3
4
5
6
8
9
10
11
12
0
1
2
3
4
5
6
7
8
9
0
1
0
1
2
3
4
0
1
2
5
6
7
0
1
2
3
4
5
6
7
0
1
0
1
0
1
2
3
0
1
2
3
4
7
8
0
1
0
1
2
3
0
1
3
5
6
7
0
1
2
3
4
5
6
7
0
1
2
3
5
6
7
8
9
0
1
2
5
6
7
8
9
11
12
13
14
0
1
2
3
4
5
0
1
0
1
2
3
0
1
0
1
2
0
5
6
7
0
2
3
0
1
5
6
0
7
8
0
1
3
9
10
12
13
14
0
1
2
0
2
3
4
5
6
7
8
11
12
13
0
2
3
4
5
6
7
0
1
0
1
0
1
2
3
4
5
6
0
2
3
4
5
0
1
2
3
0
1
2
3
0
1
2
3
4
5
6
0
1
2
0
1
2
3
0
1
2
3
4
0
1
0
1
2
0
1
2
0
1
2
3
0
1
2
3
0
1
3
4
5
8
9
10
0
1
2
3
4
5
6
0
1
2
0
2
3
0
2
3
0
2
3
0
1
2
3
4
7
8
9
11
12
13
0
1
2
0
1
2
3
0
1
2
3
0
2
5
6
7
8
9
10
11
0
1
2
3
0
1
2
0
1
2
3
4
5
6
7
8
9
0
1
5
6
7
8
9
0
1
5
6
7
9
10
11
0
1
2
3
4
0
1
2
3
4
5
6
7
8
0
1
0
1
2
3
4
6
7
8
9
10
0
1
2
3
4
0
1
2
3
4
5
6
0
1
2
3
0
1
2
3
4
5
6
0
1
2
8
12
14
15
0
1
2
3
4
7
10
0
4
5
6
7
0
1
4
5
6
7
8
0
1
2
3
4
5
6
0
1
2
3
4
5
0
1
2
4
5
7
8
9
10
11
12
13
0
1
2
3
4
6
7
9
10
11
0
1
2
3
4
0
1
2
3
4
5
8
9
0
1
2
3
4
5
6
0
2
3
4
5
6
7
8
9
12
13
14
15
16
17
18
0
1
2
3
5
6
7
8
0
1
2
3
0
1
2
3
0
1
2
3
5
6
7
8
0
1
2
0
1
8
9
0
1
2
3
4
0
1
2
3
4
5
0
1
2
0
1
2
3
4
6
7
8
9
10
0
1
2
3
4
0
2
3
6
7
12
13
0
1
2
3
4
5
6
7
8
0
1
2
0
1
2
3
4
5
6
7
0
1
0
1
2
0
1
2
3
4
5
6
7
8
9
10
11
0
1
2
3
4
5
8
9
10
11
0
2
3
4
0
1
2
3
4
5
6
9
10
11
12
13
0
1
2
3
4
5
6
0
1
2
3
5
6
7
8
0
1
2
4
5
0
2
3
0
2
3
0
1
2
5
6
7
10
11
0
1
0
1
2
3
4
0
3
4
5
6
7
8
0
1
2
3
4
0
3
4
0
1
2
3
4
9
10
11
0
1
2
4
5
0
1
2
3
7
8
9
0
1
2
3
4
5
6
7
8
9
10
11
12
0
1
2
3
4
0
1
2
3
4
0
2
3
0
1
2
0
1
2
3
0
1
2
3
4
5
6
7
8
10
11
0
1
2
3
6
7
8
0
1
2
3
4
5
0
3
4
5
7
10
11
13
14
15
0
1
0
1
2
0
1
2
4
5
6
8
10
13
14
15
16
0
1
2
3
4
5
8
9
0
1
0
1
2
3
4
0
2
3
4
5
6
7
10
11
0
2
3
0
1
2
3
0
2
3
0
1
2
3
4
7
8
10
11
12
0
1
2
3
4
5
0
1
2
3
4
7
8
9
10
11
13
14
15
16
17
18
19
20
21
22
23
25
26
27
0
2
3
0
1
3
4
5
6
10
11
12
13
15
16
0
1
2
0
1
2
3
0
1
2
3
4
0
1
0
1
0
1
2
3
4
9
10
11
12
13
14
15
16
18
19
0
1
2
3
0
1
0
1
2
3
0
1
2
5
6
7
8
10
11
0
1
2
3
4
0
1
2
4
5
6
0
3
4
0
2
3
4
5
6
7
8
0
2
3
9
11
12
0
1
2
3
4
5
6
7
8
0
1
2
3
4
7
9
10
11
12
13
0
3
4
0
1
2
0
1
0
1
2
0
1
3
4
0
1
2
0
1
2
9
14
17
18
0
3
4
0
1
2
30
31
0
1
2
0
1
2
3
4
5
6
7
8
9
0
1
2
3
0
1
2
3
4
5
6
0
1
2
3
0
1
4
6
7
8
0
1
2
3
4
5
0
1
29
71
72
0
1
2
3
4
0
1
2
0
1
2
3
4
5
0
1
3
4
5
0
1
2
4
5
6
7
8
10
11
12
13
14
15
16
0
1
2
3
4
6
7
8
9
0
1
2
3
4
5
6
7
0
1
2
4
5
0
1
2
3
4
6
7
8
9
0
1
2
3
4
7
8
11
12
0
24
25
26
27
39
63
68
69
70
71
72
73
74
0
1
2
3
4
6
7
8
9
11
12
0
1
2
3
4
8
9
10
11
12
14
15
16
17
18
19
21
22
23
24
25
26
27
0
1
2
3
4
5
7
8
9
0
1
2
0
1
2
3
7
8
9
10
0
1
3
4
0
1
2
3
4
7
9
10
11
13
14
15
16
17
19
20
21
22
0
1
2
3
4
5
6
7
0
1
2
0
1
2
3
4
5
0
1
0
1
2
3
4
0
1
2
3
4
5
0
1
2
3
4
5
6
7
9
10
0
2
3
4
0
2
3
0
1
2
3
4
7
8
9
11
14
15
16
0
1
2
3
0
1
2
3
4
0
1
2
3
5
6
7
8
0
1
2
3
4
5
7
8
9
10
11
0
1
2
3
4
5
6
7
10
11
12
13
14
15
16
17
18
19
20
21
22
23
24
25
26
27
28
29
30
31
33
34
35
0
1
2
3
0
1
0
1
2
3
4
5
6
7
0
1
0
1
2
3
0
2
9
10
32
33
0
1
2
5
6
7
8
9
10
0
1
2
0
1
2
3
4
7
11
12
0
1
3
4
5
0
1
2
3
0
1
2
3
4
0
1
2
0
1
2
3
4
5
0
1
0
1
0
1
2
5
6
7
0
2
3
4
6
7
8
9
0
1
3
4
93
94
0
1
2
3
5
6
0
1
2
0
1
2
3
4
5
7
11
12
13
14
15
17
18
19
20
0
1
2
3
4
5
6
7
8
9
11
12
14
15
16
0
1
2
3
4
0
1
2
3
4
0
1
0
1
2
0
1
2
0
1
3
4
5
0
1
2
3
4
5
6
0
1
2
3
4
5
6
7
0
1
2
4
5
6
7
8
9
10
0
2
3
4
7
8
0
1
6
7
0
1
2
3
0
1
2
3
4
5
0
1
2
3
4
5
7
8
10
11
12
13
0
1
2
5
6
8
9
0
1
2
15
20
21
0
1
2
3
4
5
6
7
9
13
14
15
16
17
18
0
1
2
3
4
5
0
1
2
3
4
5
6
0
1
2
3
4
5
6
7
0
1
2
3
4
0
2
3
6
7
0
1
2
3
5
6
8
9
10
0
1
2
5
6
7
0
5
6
0
1
0
1
2
3
6
7
9
10
11
12
0
3
12
15
18
19
0
1
2
3
4
0
1
2
3
4
0
1
2
5
6
7
0
1
2
3
6
7
8
10
11
0
1
2
3
0
1
2
3
0
3
8
16
17
0
3
4
5
0
3
8
15
16
0
1
2
3
24
27
31
32
33
34
35
36
37
38
40
41
42
43
44
45
46
47
0
3
8
9
10
0
1
2
3
4
5
0
1
2
3
4
7
8
9
0
3
8
9
10
0
3
8
15
16
0
3
8
22
23
0
3
8
26
27
0
1
2
3
4
5
6
0
1
5
6
7
8
9
0
1
2
3
6
7
8
9
0
1
2
3
4
0
3
4
0
1
3
4
5
6
8
9
10
12
13
0
24
25
26
27
39
63
64
76
77
0
1
2
3
5
6
7
8
9
0
1
2
0
1
2
3
4
5
0
2
4
5
0
1
2
3
4
0
5
6
7
0
4
9
10
11
12
0
1
6
7
8
9
10
11
13
17
18
19
0
1
2
3
0
1
2
3
4
5
6
8
9
10
12
13
14
15
16
17
18
19
0
1
2
3
4
5
8
9
10
11
12
0
1
0
1
2
0
1
2
3
4
0
1
2
3
5
6
7
0
1
0
1
0
1
2
4
5
7
8
9
10
11
0
1
0
4
5
6
8
9
10
0
1
2
0
1
2
3
0
1
2
3
4
5
6
7
8
0
3
4
5
6
7
0
1
2
3
4
6
9
10
11
12
13
18
19
20
0
1
2
3
4
5
0
1
2
3
4
0
1
0
1
2
3
0
1
2
3
0
1
2
3
4
6
7
8
0
3
4
0
1
4
5
6
7
8
20
21
22
0
1
2
0
1
2
3
0
1
2
3
5
6
7
9
10
11
12
13
14
15
16
0
24
25
26
27
28
0
2
3
0
1
2
3
5
6
7
8
9
0
1
2
3
0
1
3
6
7
8
9
10
11
0
5
8
11
12
13
14
0
1
2
3
4
0
3
4
6
7
8
9
0
2
3
0
1
2
3
5
6
7
0
1
2
3
4
5
6
7
0
1
2
3
4
5
0
1
2
4
5
6
7
0
1
0
1
2
3
4
5
0
1
25
26
27
28
29
30
0
1
2
4
5
0
5
6
8
9
10
11
12
0
1
2
3
4
5
0
1
3
4
5
6
7
8
0
1
2
3
0
1
0
2
3
4
7
8
0
1
2
3
0
1
0
1
2
4
5
6
7
8
9
0
1
2
3
0
1
2
3
4
7
9
10
0
1
2
0
1
5
6
7
0
5
6
7
8
11
12
0
1
0
1
2
5
6
7
8
9
10
11
12
15
16
17
18
0
1
2
4
5
6
0
1
2
0
1
4
5
0
1
2
0
1
2
4
34
35
36
0
1
4
5
0
1
2
3
4
5
6
0
1
2
3
0
1
2
0
1
2
3
0
1
0
1
2
3
0
1
2
3
0
1
0
1
2
0
1
2
3
4
5
6
7
9
10
11
0
1
2
0
2
3
4
0
1
0
1
2
3
4
5
0
1
2
0
1
2
3
4
0
2
3
4
5
6
7
0
1
2
4
5
6
10
11
14
19
20
0
1
2
0
1
2
3
5
6
0
1
2
0
1
2
3
4
5
0
2
3
4
6
7
8
9
10
11
12
0
1
2
4
5
6
0
1
2
0
1
2
3
4
0
1
2
0
1
2
3
6
9
10
11
0
4
5
6
0
1
2
0
2
3
0
1
2
0
2
3
0
2
3
0
1
2
3
0
2
3
0
1
2
0
1
2
3
0
1
3
4
0
1
2
3
4
0
1
2
3
4
5
6
0
1
2
3
4
0
10
11
12
27
28
29
41
43
59
60
0
1
2
3
4
5
6
8
9
10
11
0
1
2
0
1
2
3
0
1
2
3
4
5
0
1
2
3
6
7
10
11
12
13
14
0
1
2
3
0
1
2
3
0
1
0
1
0
1
3
4
5
8
9
0
1
2
0
1
2
3
0
1
2
3
7
8
9
10
11
13
14
15
0
1
2
3
4
0
1
2
3
4
6
7
8
10
12
13
14
16
17
18
21
22
23
24
25
26
28
29
0
1
2
3
0
1
2
3
4
5
7
8
0
1
2
3
0
2
3
4
12
14
16
17
0
5
6
7
8
9
10
11
13
14
0
1
2
3
0
1
2
3
4
5
7
8
9
10
11
12
13
14
15
22
40
42
43
46
47
0
1
2
3
4
5
6
7
10
11
12
0
3
4
0
1
2
3
4
5
6
0
1
0
1
2
3
4
5
6
0
1
2
3
4
5
7
8
0
1
0
1
4
5
6
0
5
6
7
8
0
1
2
3
4
5
6
7
8
10
11
12
13
0
1
2
3
0
1
2
0
1
2
4
6
7
8
9
10
11
12
13
14
15
16
17
18
19
22
23
24
25
26
27
28
29
30
31
33
34
35
36
37
38
0
2
3
4
5
0
1
0
1
2
3
4
0
1
2
3
0
1
2
3
4
5
6
7
0
1
2
3
5
6
7
8
0
1
2
3
4
5
14
15
16
17
18
0
1
3
4
6
7
8
0
1
2
3
4
5
8
9
10
0
1
2
5
16
17
0
1
2
3
4
5
6
7
10
11
12
0
1
2
3
4
5
6
0
1
3
4
0
1
2
3
4
13
14
15
18
19
20
0
2
3
4
5
6
7
8
9
10
11
0
1
2
0
1
3
4
7
8
0
3
4
10
11
12
13
0
1
2
3
4
0
1
0
2
4
5
0
1
2
3
4
5
6
0
1
2
3
4
0
1
2
4
5
8
9
10
11
0
1
2
3
4
0
1
3
4
0
1
2
3
8
9
10
11
12
0
1
0
1
2
3
4
5
6
8
9
10
11
0
1
2
3
4
5
6
0
1
2
3
0
1
2
3
4
0
2
3
4
0
1
2
3
4
6
7
9
10
0
1
2
3
0
5
8
9
0
1
2
3
4
0
1
2
3
5
6
7
8
9
0
1
0
1
2
3
4
0
2
3
4
5
0
1
3
4
5
6
0
2
3
6
7
8
9
0
1
2
0
1
0
1
3
4
0
1
2
0
1
2
7
8
0
4
5
6
7
0
1
2
3
4
5
0
1
2
3
4
6
7
8
9
10
11
0
2
3
0
1
2
0
1
4
5
7
8
9
10
11
12
13
14
15
16
0
1
3
4
5
6
8
9
10
11
0
1
2
3
4
13
14
15
19
20
21
0
3
4
0
1
3
4
5
0
2
3
0
1
3
7
8
9
30
31
32
42
43
44
0
1
2
0
1
2
3
4
5
0
1
2
3
4
0
1
2
3
6
7
8
9
10
11
12
13
14
0
1
0
1
2
3
4
6
7
11
12
13
0
1
2
3
8
9
10
0
1
2
0
1
3
5
0
1
3
4
5
0
1
2
3
5
6
7
8
0
1
2
3
4
6
8
9
10
0
2
4
5
6
7
8
9
0
1
0
1
0
3
55
56
0
1
2
3
4
7
12
17
18
19
0
1
4
5
0
1
2
3
4
5
0
1
3
6
7
0
1
0
1
0
1
2
3
4
5
0
1
2
5
6
7
8
9
0
9
10
0
1
4
5
6
7
8
0
1
0
5
6
7
8
9
10
0
2
5
10
11
12
13
0
1
2
3
4
0
1
3
4
5
6
7
8
9
10
11
12
13
14
15
0
1
0
1
12
13
14
0
1
0
1
0
1
2
3
0
1
2
0
1
3
6
7
0
1
2
0
1
2
3
4
5
6
7
36
37
0
1
0
1
2
3
4
5
7
8
0
1
6
7
8
9
12
13
0
1
2
3
0
4
5
0
2
3
0
2
3
0
1
2
3
4
5
6
0
1
2
3
6
7
8
10
11
12
13
14
0
1
0
1
2
3
10
13
14
15
18
19
20
21
22
0
1
2
3
4
6
7
8
0
1
3
4
5
6
7
8
9
0
1
0
2
3
6
12
13
0
2
3
0
1
2
3
4
5
0
3
4
0
1
2
3
4
0
1
2
3
4
5
0
6
7
8
9
10
11
26
27
0
1
2
3
0
1
4
5
6
7
8
9
22
24
25
0
3
4
0
1
0
1
2
3
4
5
6
0
1
2
7
9
10
11
12
13
14
15
16
17
18
19
20
22
23
24
25
26
27
0
1
3
8
9
33
34
35
36
0
3
4
5
6
0
1
2
4
5
7
8
9
10
11
13
14
16
17
0
1
2
3
4
6
7
9
10
12
13
14
17
18
0
1
0
1
3
4
5
6
7
0
1
0
1
2
4
15
16
0
1
3
5
6
7
8
9
0
1
0
1
2
3
5
6
0
1
2
3
6
7
8
9
10
0
1
2
3
4
0
1
3
8
9
10
0
1
0
1
4
5
6
0
1
2
0
1
2
4
7
8
9
0
1
3
4
5
0
3
4
5
6
7
0
1
8
9
10
11
12
13
0
1
3
4
8
9
10
0
2
3
0
1
0
1
3
4
8
9
0
3
10
11
12
13
18
19
0
1
0
1
0
1
3
6
7
0
1
4
5
6
0
1
0
1
2
3
5
6
0
1
2
3
4
5
8
9
10
11
12
16
17
18
19
0
1
2
0
1
3
13
14
15
0
1
2
5
6
0
1
2
4
5
6
0
1
2
0
1
2
4
5
0
1
0
1
2
3
4
5
6
0
1
0
1
2
0
1
2
0
5
6
0
1
2
3
4
5
6
7
8
0
1
2
0
4
5
6
7
0
1
2
3
0
3
4
6
7
8
0
1
2
3
4
0
1
3
4
5
0
1
2
0
1
2
3
4
5
6
7
0
1
0
1
4
5
6
7
9
10
11
0
1
2
3
4
5
0
1
3
4
5
7
8
9
10
11
12
0
1
10
11
0
39
41
42
43
0
5
6
8
9
10
11
0
2
5
14
22
23
24
0
1
3
4
5
0
1
2
3
4
5
7
8
10
11
12
13
14
15
0
2
3
0
3
5
6
7
0
1
2
3
4
6
7
8
9
10
11
12
13
14
15
16
17
0
1
3
4
6
8
9
10
0
1
2
3
0
1
3
4
5
0
1
2
3
0
1
2
4
5
0
6
7
8
0
1
2
3
6
7
8
9
0
1
2
3
4
6
7
8
0
1
0
1
3
4
5
6
7
0
1
3
4
5
7
8
9
10
11
12
15
16
17
18
19
21
22
23
24
0
1
0
1
2
3
0
2
3
4
0
1
2
3
4
6
9
10
0
2
3
4
5
6
8
9
0
1
2
3
0
1
2
0
1
2
3
0
2
4
5
6
7
0
4
6
7
8
11
12
13
0
1
0
1
2
3
4
5
6
0
1
2
5
8
10
11
12
13
14
15
16
17
18
19
20
23
24
25
26
27
28
29
0
1
4
5
0
3
4
10
17
30
31
32
35
38
39
0
2
3
0
1
2
3
0
1
2
3
5
6
0
1
2
3
4
5
0
3
4
7
8
9
0
1
2
3
4
0
1
2
3
6
7
8
9
10
0
1
2
3
6
7
8
9
10
11
12
13
14
15
16
17
0
1
3
4
6
7
0
3
5
7
8
9
10
11
12
0
1
2
3
5
6
0
1
2
3
0
2
3
4
0
1
2
3
4
6
7
8
0
1
3
4
5
7
8
9
10
11
12
13
14
0
1
2
4
5
6
7
8
9
10
11
0
1
2
3
0
1
2
3
4
0
4
5
6
0
6
7
8
0
1
0
1
6
7
8
9
0
1
0
2
3
0
29
30
31
32
0
4
5
6
7
0
24
25
26
27
0
1
3
4
5
6
11
12
24
29
30
0
1
3
4
5
6
7
8
0
1
2
0
1
2
3
0
1
0
1
0
1
2
3
0
1
2
3
4
6
7
8
9
10
0
1
2
3
4
0
1
0
1
0
1
2
0
10
11
12
15
17
18
0
1
0
1
2
3
6
8
9
10
11
12
0
1
4
5
6
0
3
4
5
6
7
12
18
19
0
1
2
6
7
11
12
0
3
4
5
0
1
2
3
0
2
3
4
5
0
1
2
3
0
1
2
3
0
1
2
3
4
0
1
2
0
1
0
1
5
6
0
1
0
1
0
1
4
6
7
0
1
2
3
6
7
8
9
0
1
4
11
12
0
1
0
1
2
0
2
5
6
7
0
1
3
4
5
6
7
8
0
1
0
1
2
3
6
8
9
10
0
1
2
3
4
5
6
8
9
11
12
13
14
15
0
1
2
5
6
7
18
19
0
1
4
5
0
1
2
3
0
1
2
3
4
0
1
2
3
4
5
6
7
8
11
12
13
0
1
2
3
0
1
2
3
0
1
2
0
1
5
6
7
0
1
2
0
1
2
3
0
1
0
4
6
7
0
1
2
0
1
2
5
6
0
1
2
3
4
5
6
9
11
12
13
14
15
0
1
2
3
0
1
2
0
1
2
3
0
1
3
4
5
6
7
8
0
1
2
3
4
5
6
7
0
1
0
1
2
3
4
5
6
0
1
2
4
6
7
8
9
10
11
0
1
2
4
5
6
7
8
9
10
11
0
1
2
4
5
6
7
13
14
15
16
18
19
20
21
22
23
24
25
26
27
0
1
2
3
4
5
6
0
7
8
9
10
11
0
1
2
3
4
5
0
1
0
1
0
1
3
4
5
0
1
2
3
5
6
0
1
0
2
3
4
5
8
9
10
11
0
1
2
3
4
5
6
7
8
0
4
5
6
0
7
8
9
10
11
0
1
2
3
5
6
0
1
2
0
1
2
3
4
0
1
2
0
1
2
3
4
6
7
10
11
12
0
1
2
3
0
1
3
4
5
0
1
2
3
4
6
7
0
4
6
7
8
9
16
17
19
20
21
22
0
1
2
3
4
5
0
1
2
4
5
6
0
1
2
3
4
0
1
2
0
1
0
1
2
5
6
10
13
14
15
16
0
2
3
4
5
0
1
2
3
0
1
3
4
5
7
8
9
0
1
2
3
4
5
0
1
2
3
0
3
4
5
6
7
0
1
2
0
1
2
3
0
1
0
1
2
3
0
1
2
3
4
0
2
3
5
7
8
0
1
2
0
1
2
3
4
5
6
0
1
2
3
4
5
6
7
8
9
10
11
12
0
2
3
6
8
9
10
18
24
25
26
0
1
2
4
5
6
0
1
4
6
7
8
9
10
11
12
0
1
2
0
1
2
0
4
5
6
7
8
9
10
11
0
1
2
0
1
2
0
1
0
1
2
0
1
2
0
1
2
0
1
2
3
4
5
0
1
2
3
0
1
2
3
0
1
2
3
0
2
3
5
7
8
0
1
2
3
4
6
7
8
0
1
2
3
0
1
2
3
5
6
7
11
12
13
14
0
1
2
3
7
9
10
11
12
13
14
15
16
17
0
1
0
1
2
3
4
0
1
31
34
35
0
1
3
5
6
0
1
0
1
2
0
1
6
7
16
28
29
0
3
4
0
1
5
13
14
0
2
0
1
6
8
9
10
11
0
2
3
4
5
0
1
2
3
4
5
6
0
1
2
3
4
0
1
2
0
1
2
3
4
5
6
0
1
2
3
4
5
8
10
11
12
23
24
0
1
3
4
5
7
8
9
10
11
0
1
2
3
0
1
2
3
4
0
1
4
5
6
7
8
0
1
3
4
6
7
8
9
0
1
2
3
4
5
0
1
2
3
4
5
6
7
9
10
11
12
13
14
15
16
17
18
19
21
0
3
4
6
7
8
9
0
1
3
5
6
7
8
0
1
6
7
0
1
10
11
12
13
0
2
3
4
0
4
5
6
7
0
1
2
0
1
3
4
5
6
7
8
0
4
5
0
1
2
4
5
0
3
4
5
6
7
8
9
10
11
12
14
15
0
2
3
4
0
2
6
7
8
9
0
1
3
4
5
0
1
2
0
2
3
0
1
3
4
13
14
0
1
2
3
0
1
2
3
4
6
7
0
1
2
5
7
8
0
1
2
3
4
5
6
0
1
3
4
5
0
3
4
5
6
0
1
2
4
5
6
0
5
6
7
8
0
1
2
3
4
0
2
4
5
6
0
1
0
1
2
3
0
1
2
3
0
1
2
3
5
6
7
8
9
10
11
12
0
1
2
4
5
6
7
9
14
15
18
19
20
0
1
2
0
1
2
3
4
0
1
6
7
8
9
0
1
2
3
4
6
0
1
2
0
1
3
4
5
7
8
0
1
0
1
2
3
5
6
0
1
2
0
1
2
0
1
2
0
1
2
0
1
2
0
1
2
3
4
6
7
0
1
2
0
2
3
4
5
0
3
4
5
7
8
9
0
1
2
3
4
6
7
8
9
10
0
1
2
0
1
2
3
0
1
3
4
5
6
7
9
10
0
7
9
22
38
46
60
61
64
66
67
68
0
9
10
0
1
2
0
1
2
5
6
7
8
9
10
11
12
13
14
0
1
2
3
5
6
7
8
9
0
1
2
3
4
5
6
7
8
0
1
2
0
3
4
5
6
7
0
1
3
4
5
6
0
1
0
1
0
2
3
4
0
1
4
5
6
9
10
0
1
2
0
1
3
4
5
0
1
0
1
10
11
0
1
3
4
5
6
8
9
10
11
12
13
14
15
16
17
0
1
0
1
3
4
0
1
0
1
4
5
6
7
8
9
10
0
1
2
0
1
3
4
5
6
7
8
9
0
1
0
1
0
1
2
3
6
7
9
10
11
0
2
3
4
6
7
8
9
10
11
0
1
2
3
4
0
1
4
5
0
1
3
4
7
8
0
1
2
3
4
5
6
7
0
2
3
4
0
1
2
5
6
7
0
1
2
3
4
5
6
7
10
14
15
16
17
0
1
0
1
2
3
0
1
4
5
6
0
1
2
3
0
1
3
4
0
1
0
1
2
3
5
6
7
8
9
10
11
0
1
4
5
6
7
8
9
10
0
1
0
1
2
3
4
5
0
1
2
3
4
5
6
0
1
3
4
6
8
9
0
1
2
3
4
6
13
17
18
0
1
3
4
5
7
8
9
10
11
0
5
6
7
8
12
13
16
17
55
56
57
58
59
0
1
3
4
0
1
3
4
5
0
2
3
0
1
2
3
52
53
0
1
3
4
5
6
10
11
12
13
14
15
16
17
18
0
1
4
5
6
0
1
2
3
6
7
9
10
11
0
1
2
4
5
6
7
9
10
11
12
13
14
15
0
1
5
6
7
8
9
10
11
12
13
0
2
3
4
0
1
0
1
0
1
2
5
7
8
9
0
1
0
2
3
4
0
2
3
4
0
1
4
6
7
8
0
1
0
1
2
3
0
1
0
1
2
3
5
6
0
1
3
5
7
9
11
12
13
14
15
16
0
1
0
1
3
4
0
1
3
4
6
8
9
10
11
12
13
0
2
3
4
5
0
1
2
0
1
5
7
8
10
11
12
13
14
0
1
2
3
5
7
8
9
10
16
24
25
0
1
2
3
0
1
3
5
6
7
8
9
10
0
1
3
4
0
1
0
2
3
0
1
0
1
3
4
5
6
7
0
1
2
10
11
12
13
14
0
1
2
0
1
2
0
1
3
4
6
7
0
1
2
10
12
13
0
1
2
19
20
21
23
24
0
1
2
3
4
5
6
0
1
2
4
5
7
8
9
11
12
0
1
2
3
4
5
7
8
9
10
11
0
1
10
11
0
1
2
3
4
5
6
8
9
10
11
0
4
5
9
10
11
0
1
2
3
4
5
8
9
10
0
1
2
3
4
5
6
7
0
1
3
5
11
15
16
17
20
24
0
1
2
0
1
3
4
0
1
3
4
5
6
7
0
1
3
4
5
6
7
0
1
25
26
27
39
46
47
0
24
25
26
38
45
46
0
24
25
26
27
39
46
47
0
1
0
24
25
26
27
28
29
30
0
24
25
26
27
28
29
0
24
25
26
27
28
29
0
1
0
1
0
1
2
3
4
5
6
0
1
3
4
5
6
7
8
10
11
12
15
16
17
0
1
2
3
4
5
6
7
8
9
10
11
12
0
1
2
0
2
3
4
5
0
1
3
4
5
0
1
0
1
3
4
0
1
2
4
5
6
0
1
2
3
5
6
7
0
1
0
2
3
5
6
7
9
10
11
12
0
4
5
6
7
9
10
11
12
13
0
1
10
11
12
13
14
0
1
2
0
2
3
4
6
8
9
10
11
12
13
14
15
16
17
18
19
20
21
22
23
26
32
33
35
37
38
39
40
41
42
43
44
48
49
51
53
54
55
56
58
59
60
61
0
1
2
3
0
1
3
4
5
6
7
8
9
11
12
13
14
15
0
2
3
4
5
6
7
0
1
0
1
3
4
5
0
1
3
4
6
7
8
9
10
11
0
1
3
4
0
1
2
0
1
4
5
6
7
8
0
1
3
7
8
0
5
6
0
1
7
8
9
0
1
2
4
5
6
7
8
9
10
11
12
0
1
3
4
5
6
7
8
9
10
11
0
1
2
0
2
3
0
1
2
3
0
1
2
3
0
4
5
7
8
9
10
11
12
0
1
2
3
6
7
8
0
2
4
5
0
1
3
4
5
0
1
5
7
8
0
1
0
1
2
3
0
1
2
3
4
5
6
7
8
0
1
0
1
0
2
4
5
0
1
3
4
5
6
7
8
9
10
0
1
5
6
8
9
12
13
14
15
0
1
2
4
5
0
2
3
0
1
2
3
0
2
3
4
5
8
9
0
1
2
3
0
1
2
7
10
13
14
17
18
19
22
25
31
34
37
40
43
46
49
50
53
56
57
58
61
64
70
73
74
80
81
82
0
1
2
3
0
1
2
3
0
1
3
4
5
0
1
3
4
5
6
15
16
17
0
1
6
10
11
0
3
4
5
6
0
1
3
4
0
1
0
1
2
3
4
10
11
12
0
2
3
4
5
0
2
3
4
5
0
17
18
0
1
5
6
7
9
10
11
0
1
3
4
0
1
2
3
5
6
7
8
0
1
0
1
3
4
5
6
7
8
9
10
0
3
4
0
3
5
6
8
9
0
1
0
1
0
1
3
4
5
6
0
1
2
3
4
5
6
0
2
3
4
5
0
1
2
0
1
0
1
0
1
0
2
3
6
7
0
1
3
4
6
7
0
1
0
1
0
1
0
1
0
1
0
1
0
1
0
1
0
1
3
4
6
7
8
9
0
2
3
6
7
0
1
0
1
0
2
3
4
0
1
0
1
2
3
4
6
7
8
0
1
0
1
2
3
4
5
6
7
9
10
11
0
1
2
3
4
0
1
2
4
5
0
1
2
0
1
0
1
2
0
1
2
3
0
1
2
0
1
0
1
2
3
0
1
2
0
1
2
0
1
2
3
0
1
2
3
0
1
2
3
4
5
0
1
2
0
1
2
0
1
2
0
1
0
1
2
3
5
6
7
8
11
12
13
14
15
16
0
1
2
3
4
5
6
7
8
9
10
11
12
13
0
1
0
1
2
0
1
2
3
4
5
7
9
10
0
1
2
3
4
5
6
7
8
9
10
11
12
14
15
16
17
18
19
0
1
2
0
1
2
3
4
5
7
0
1
2
3
5
6
7
0
1
2
3
0
2
3
4
5
6
0
1
2
6
7
8
9
10
11
14
15
16
17
0
2
3
0
1
0
1
2
3
4
7
8
0
2
3
4
0
1
0
1
2
0
1
2
3
4
5
0
1
2
3
0
1
2
0
3
4
5
0
1
2
3
0
1
0
1
2
3
0
2
3
0
1
2
3
4
5
6
0
1
0
2
3
0
1
2
4
5
6
8
9
10
11
12
13
14
15
16
0
1
0
56
57
58
0
1
0
1
2
3
4
7
8
9
0
1
2
3
11
12
0
1
2
3
4
5
6
7
0
1
2
3
0
1
2
0
1
2
3
0
1
2
0
1
2
3
0
2
3
7
8
9
10
0
1
2
3
0
1
2
0
2
3
0
2
3
0
2
3
0
4
5
0
1
2
3
0
1
2
3
0
1
2
5
6
8
9
10
11
0
1
2
3
4
0
1
2
3
0
1
2
0
1
2
0
2
3
4
0
1
0
1
2
3
4
5
0
1
2
3
0
2
3
4
0
1
0
1
2
3
0
2
3
4
5
0
1
2
3
4
5
6
0
1
2
0
2
3
0
1
2
0
2
3
4
8
9
0
2
3
0
2
3
0
1
3
4
5
6
0
3
4
0
3
4
0
1
2
0
1
2
0
1
0
1
2
3
4
5
6
7
8
9
10
11
0
1
0
1
2
3
4
5
6
7
8
9
10
11
12
14
15
16
17
18
19
20
21
0
1
2
3
0
2
3
0
1
2
0
1
2
3
4
0
1
2
3
0
1
2
3
4
0
1
2
3
4
5
6
0
1
2
3
4
5
0
1
2
3
0
2
3
4
5
13
14
15
0
1
4
5
6
0
1
2
0
1
2
3
6
7
8
9
10
11
12
13
14
15
16
17
18
20
21
0
2
3
0
1
3
4
5
7
8
9
10
11
0
1
2
3
4
5
6
7
8
9
10
11
12
0
1
2
0
1
2
0
1
2
0
1
2
3
4
5
6
7
8
9
10
0
1
0
1
0
1
2
3
4
5
6
7
0
1
2
0
1
0
1
2
3
4
5
0
1
2
3
0
1
2
3
4
0
1
2
3
0
1
0
1
2
3
0
1
2
0
1
0
1
2
0
1
2
3
4
5
6
0
1
2
3
0
1
2
0
1
2
3
0
1
2
3
0
2
3
0
1
2
3
6
16
17
18
0
1
2
5
6
0
1
0
1
2
3
0
1
2
0
3
4
5
0
1
2
0
1
2
3
0
2
3
0
2
3
0
2
3
0
3
4
0
2
3
0
3
4
5
0
1
2
3
0
1
2
3
4
5
0
1
2
0
1
2
3
4
5
0
1
2
3
4
0
1
2
0
1
2
7
8
0
1
2
3
4
0
1
2
3
4
5
6
7
8
9
0
1
0
3
4
0
1
2
0
1
2
3
0
1
0
1
0
1
2
3
4
5
6
7
8
9
10
11
12
0
1
0
1
0
1
0
1
0
1
0
1
0
1
2
0
1
2
0
1
0
1
2
3
4
5
6
7
8
10
11
12
13
14
0
1
2
3
0
2
3
0
1
2
3
4
5
6
0
1
2
3
0
1
5
6
7
8
9
10
11
12
0
1
0
1
2
3
0
1
2
3
0
1
0
1
4
5
0
1
2
0
1
2
3
4
0
1
2
3
4
5
0
3
4
0
1
2
0
1
2
3
6
7
0
2
3
0
1
2
0
2
3
0
2
3
0
2
3
0
3
4
0
1
2
3
0
1
4
5
6
7
0
1
2
3
5
7
8
9
10
11
12
0
1
2
3
4
5
0
1
2
3
4
5
6
9
10
11
0
22
23
24
25
0
1
2
3
0
1
2
5
6
7
0
1
0
1
2
3
0
1
2
0
1
2
3
4
5
6
0
1
2
3
4
0
2
3
4
7
9
10
11
12
13
14
0
1
2
3
4
5
7
9
11
12
13
14
15
16
17
0
1
2
3
0
1
2
3
5
6
7
8
9
0
1
2
3
0
1
2
4
5
6
7
8
10
11
13
14
0
1
2
3
4
5
6
0
1
0
1
2
3
4
0
1
0
1
2
3
4
5
6
0
1
2
3
4
0
1
0
1
0
3
5
6
7
8
9
12
0
1
2
0
1
2
3
4
6
7
8
9
10
11
12
13
14
15
16
17
19
20
21
22
23
24
25
26
27
28
29
30
31
0
1
2
3
4
5
6
0
1
2
3
0
1
2
3
4
0
1
2
3
4
5
0
1
0
1
0
1
2
3
4
0
1
2
0
1
2
3
6
7
8
9
0
1
2
4
5
6
7
0
1
2
0
1
4
5
6
7
0
1
0
1
0
1
0
2
3
4
0
1
2
3
4
0
1
2
3
6
7
0
1
2
3
4
0
1
2
0
1
2
3
0
1
2
3
5
6
7
8
9
10
0
1
0
1
2
3
4
9
10
0
1
4
5
6
0
1
0
1
2
0
1
0
1
0
1
0
1
0
1
2
3
4
5
6
7
8
9
10
11
14
21
22
23
24
0
1
0
1
3
4
0
1
2
6
7
9
10
0
1
2
3
4
0
1
2
0
1
2
0
1
2
3
4
5
6
0
1
2
0
2
3
0
1
2
0
1
2
3
4
5
6
8
9
10
0
1
2
0
1
2
3
0
1
3
4
5
6
0
1
2
3
6
7
8
9
12
13
0
1
2
3
0
1
2
5
6
7
0
1
0
1
2
3
4
5
6
7
8
0
1
0
1
2
3
4
5
6
7
8
0
1
2
5
6
0
1
2
3
4
5
0
2
3
4
7
8
9
10
0
1
2
0
1
0
1
2
4
5
6
7
8
9
10
11
12
0
2
5
6
7
8
9
10
11
0
1
2
3
0
1
2
3
4
0
1
2
3
4
5
6
7
8
0
1
2
3
4
5
0
1
2
3
4
5
0
1
2
3
4
5
6
8
9
0
4
5
6
7
8
10
11
12
0
1
2
3
0
1
2
3
4
5
6
7
8
9
10
11
12
0
1
0
1
9
10
11
13
14
16
17
25
26
0
1
2
0
1
2
3
4
5
6
0
1
2
3
4
7
8
0
1
2
3
4
0
1
0
1
3
4
0
1
2
3
6
7
8
0
1
2
3
4
0
3
4
9
10
0
1
3
4
5
0
6
7
8
9
10
0
1
0
1
2
3
4
5
6
0
1
2
0
1
2
3
0
1
2
3
4
12
13
14
15
16
17
18
0
1
3
4
7
8
9
10
11
12
13
14
15
0
1
2
3
4
5
6
7
8
9
0
2
3
5
6
0
1
2
3
0
1
2
4
5
0
1
2
3
4
0
1
2
3
0
1
2
3
0
3
5
6
7
8
9
10
12
13
14
15
16
40
41
0
1
2
3
6
7
8
9
10
11
12
13
14
0
2
3
5
6
7
0
1
0
1
2
3
4
5
6
0
1
2
3
4
5
6
0
1
0
1
2
3
4
5
0
1
2
3
4
12
13
14
0
1
2
3
4
5
6
7
8
0
1
2
3
4
0
4
5
0
1
2
3
4
5
6
0
1
2
3
4
5
6
7
8
9
10
11
12
0
2
3
0
1
2
0
1
2
3
4
5
0
1
0
1
0
2
3
0
1
2
3
4
6
7
8
0
1
2
3
4
5
6
7
8
9
10
0
1
2
0
1
2
0
1
0
1
2
3
4
5
6
0
1
0
1
2
0
1
2
3
4
5
0
1
2
0
1
0
1
3
4
5
6
7
8
9
10
0
2
3
0
1
2
3
4
5
6
7
8
9
10
0
1
2
3
4
5
6
0
1
2
3
4
5
6
7
8
0
1
2
3
5
6
0
59
60
0
1
2
3
4
5
0
1
3
4
8
9
10
11
12
0
1
0
1
0
1
2
4
5
0
1
2
3
4
6
7
8
9
11
16
17
0
1
2
4
5
0
1
53
54
0
1
2
4
5
0
1
8
9
10
11
12
13
0
1
0
5
6
0
3
4
0
1
2
3
4
5
6
7
0
1
2
0
4
31
48
49
0
2
4
7
8
9
10
0
1
2
0
1
2
3
4
5
13
17
18
0
1
2
12
13
0
1
2
3
4
0
1
2
3
4
0
1
2
3
4
12
13
0
1
2
3
4
5
6
7
8
0
1
2
3
4
5
7
8
9
0
1
2
3
4
5
7
8
9
0
1
2
3
4
5
0
1
2
3
4
5
6
7
0
1
2
3
4
0
1
2
3
4
5
6
7
8
9
10
0
1
5
6
0
1
2
3
4
5
6
7
8
11
12
13
14
15
16
17
19
20
21
22
27
28
30
31
32
33
34
0
1
0
3
4
0
1
2
3
4
0
1
2
3
4
5
6
7
0
1
7
8
10
11
12
13
14
16
17
0
1
0
1
2
3
4
5
0
1
2
0
1
2
3
4
0
1
2
3
4
5
6
7
8
0
5
6
7
8
0
1
2
3
4
5
0
1
0
1
5
6
0
1
2
3
4
0
1
2
3
4
5
0
2
3
0
1
2
3
4
5
6
7
9
10
11
12
13
14
0
1
2
3
0
1
2
0
1
2
3
0
1
2
3
0
1
2
3
4
0
3
4
5
6
7
9
10
11
12
13
14
0
1
0
1
2
0
2
3
4
0
1
2
3
4
0
1
2
9
10
11
14
17
18
19
20
21
0
1
2
4
5
6
0
1
2
3
4
5
6
7
8
10
11
12
13
14
15
16
17
18
19
20
22
23
0
1
2
3
4
5
0
1
0
1
2
4
8
9
10
0
1
0
1
0
1
2
3
4
6
7
8
9
0
1
9
10
11
12
20
21
0
1
0
1
2
4
7
8
0
1
2
3
4
0
1
2
3
4
0
1
0
1
2
3
6
7
0
1
2
0
1
0
1
2
3
4
0
1
3
5
6
7
8
9
10
0
1
2
3
6
7
8
0
1
0
1
0
1
2
0
1
2
0
4
5
0
1
2
3
0
1
0
1
2
0
1
4
6
7
8
9
10
11
12
0
1
2
3
4
5
6
7
0
4
5
6
7
8
9
10
11
0
3
7
9
10
11
0
1
2
3
4
5
6
7
8
0
1
2
4
5
6
7
8
9
0
1
3
4
5
6
0
3
4
5
6
9
10
11
0
1
0
1
2
3
4
5
15
16
18
19
20
0
1
2
3
0
1
2
3
0
1
2
0
1
2
0
1
0
1
2
3
0
1
2
3
4
0
1
2
0
1
2
3
4
5
6
7
8
9
10
11
13
14
15
16
0
4
5
6
0
1
2
3
4
5
0
1
2
0
1
2
7
8
9
10
0
1
2
3
4
5
0
1
2
3
4
5
8
10
13
14
15
16
17
18
19
20
21
22
23
0
1
2
0
1
2
3
4
0
1
2
3
4
0
1
2
3
4
5
6
7
8
9
0
1
2
0
1
2
3
4
5
6
7
0
1
0
1
2
3
4
5
7
8
9
0
1
2
3
4
5
0
1
2
3
4
0
1
6
7
0
1
0
1
2
3
4
0
1
5
6
0
1
2
3
0
1
2
3
5
6
7
8
9
11
12
13
14
15
16
17
0
1
2
3
4
0
1
2
0
1
2
3
4
5
0
1
2
3
4
5
6
7
8
9
10
11
12
0
1
4
5
6
7
8
9
0
1
0
3
4
0
1
2
3
0
1
2
3
4
5
0
1
0
1
4
5
6
7
8
9
10
0
1
2
3
4
5
6
0
1
2
3
4
5
0
1
0
1
2
0
1
2
3
4
5
0
4
5
6
7
8
9
10
11
0
1
2
3
4
5
0
1
2
3
4
5
6
8
9
0
1
2
0
1
0
1
0
1
2
3
4
0
1
2
0
1
2
3
4
5
6
0
1
2
3
4
0
1
2
5
6
10
11
13
16
19
20
21
0
1
0
22
23
24
36
43
44
0
1
2
3
4
0
1
2
0
1
0
1
2
0
1
11
12
13
14
15
16
17
0
1
2
3
4
5
6
0
1
2
3
0
1
2
3
4
5
6
0
1
2
0
1
0
1
0
1
0
1
2
0
1
2
3
4
5
6
7
8
9
10
0
1
0
1
0
1
2
0
1
2
3
4
5
14
18
19
20
0
1
2
3
4
5
6
7
0
1
2
3
0
3
4
0
1
2
3
6
7
0
1
0
1
0
1
2
3
4
5
7
8
0
1
2
3
4
5
0
1
2
0
1
2
3
4
5
6
0
2
3
4
0
1
0
1
2
3
4
5
6
7
8
0
1
0
1
2
0
1
2
3
4
5
0
1
2
3
0
1
0
3
4
5
6
0
1
0
1
2
0
1
2
3
4
5
6
0
1
2
3
4
5
0
1
2
3
5
6
0
1
2
3
4
5
6
7
10
11
12
0
1
2
0
1
2
0
1
3
4
0
1
0
4
5
6
7
0
1
0
1
0
1
7
8
9
0
1
2
0
1
2
5
7
8
11
12
13
14
15
0
1
2
4
5
0
1
2
3
4
0
1
2
3
4
5
6
7
8
9
10
11
12
0
1
2
3
4
19
20
0
1
6
7
0
1
0
1
0
1
2
3
4
5
0
1
2
3
4
6
7
8
9
0
1
3
4
5
7
8
0
1
0
1
2
3
9
10
11
12
13
0
1
23
24
28
29
30
0
1
2
3
4
5
0
1
0
1
2
4
5
6
7
8
9
12
13
14
15
16
0
1
2
3
0
1
0
1
12
16
17
0
1
2
4
0
1
0
1
2
3
4
0
1
2
3
4
0
1
0
1
2
3
4
5
0
1
0
1
2
3
4
0
1
2
3
4
5
6
7
8
0
1
3
4
0
1
0
1
0
1
2
3
4
5
6
0
1
2
3
4
5
8
9
10
11
0
1
0
1
2
3
5
6
7
9
10
11
12
13
14
15
16
17
18
21
29
30
0
1
2
3
4
5
0
1
0
1
3
4
0
1
0
1
2
3
6
7
8
9
0
1
3
4
0
1
0
1
0
1
0
1
2
3
4
0
22
23
24
25
55
86
87
88
0
1
2
0
1
2
3
4
5
7
8
9
10
11
12
0
1
2
3
4
5
6
0
1
2
3
0
1
2
3
0
1
0
1
2
3
7
8
9
10
11
12
0
1
2
7
8
0
1
0
1
2
3
4
0
1
2
3
4
5
6
7
0
1
0
1
2
3
4
5
6
0
1
2
3
4
5
6
7
8
9
11
12
13
15
16
17
0
1
3
4
5
6
7
8
0
4
8
9
37
50
51
0
1
2
3
4
5
0
1
2
7
8
9
10
11
12
13
14
15
0
1
2
3
5
6
7
8
0
1
0
1
2
3
4
0
1
2
3
4
5
0
1
2
0
1
2
0
1
2
3
0
1
2
3
0
1
2
3
4
5
6
7
8
10
11
12
13
0
1
0
1
2
3
4
5
6
7
8
9
10
11
0
1
2
0
1
2
3
4
5
6
7
8
0
2
3
4
5
6
0
1
2
3
6
7
8
0
1
2
3
4
5
6
7
0
2
3
4
5
0
1
2
3
4
5
0
1
0
1
2
4
5
0
1
2
3
4
0
1
2
0
1
3
4
5
6
7
10
11
12
13
0
1
2
3
10
11
12
13
14
15
0
1
0
1
6
7
8
9
10
16
19
20
0
1
2
0
1
4
5
6
7
8
9
10
11
12
0
1
2
4
5
0
1
2
3
4
5
0
1
2
3
4
5
7
8
9
10
12
13
14
15
16
17
0
1
2
3
4
5
0
1
2
0
1
0
1
2
3
4
5
6
7
8
9
10
11
12
0
1
0
1
2
0
3
4
5
8
10
11
12
0
2
3
4
5
6
7
8
9
0
1
2
3
4
5
6
7
8
9
0
1
2
0
3
4
5
6
0
2
3
4
5
6
7
8
9
0
1
2
0
1
5
6
0
1
2
3
0
1
2
5
0
1
0
1
2
3
4
6
7
8
9
10
0
1
2
3
4
6
7
8
0
2
3
0
2
3
0
2
3
0
2
3
0
1
2
3
0
1
3
0
1
2
3
0
1
3
4
5
8
9
10
11
12
13
0
1
2
3
0
1
0
1
4
5
9
10
11
0
1
2
0
1
0
1
2
3
4
5
0
1
2
3
0
1
0
1
0
1
2
3
0
1
2
3
0
1
3
4
5
0
1
2
4
5
6
7
8
9
10
11
0
3
4
5
0
1
0
1
2
3
4
0
1
2
3
4
5
0
1
3
4
13
14
15
16
17
26
27
0
1
2
3
0
1
2
3
0
1
2
0
1
2
6
7
0
1
2
3
5
6
7
8
9
11
12
13
0
1
2
3
5
6
7
8
9
10
12
13
14
16
17
0
1
2
5
6
8
9
10
0
1
0
2
3
4
5
0
1
2
3
0
1
0
3
4
5
6
7
8
9
10
0
1
2
3
4
0
1
2
0
1
2
3
0
1
0
1
2
6
7
8
0
3
4
5
6
0
1
2
3
4
5
6
0
1
2
0
1
4
5
6
0
1
4
5
0
1
2
0
1
0
1
0
1
2
0
1
0
1
2
3
4
5
0
2
3
0
1
2
3
4
6
7
8
9
0
1
0
1
2
3
4
5
6
7
0
1
2
0
1
2
3
4
5
6
0
1
2
3
0
1
2
3
4
5
0
1
0
1
0
1
2
3
4
0
1
2
3
4
0
2
3
0
1
2
3
0
1
0
2
3
0
1
2
7
8
0
1
0
1
0
1
18
19
0
3
4
0
1
2
3
4
0
1
0
1
2
3
4
0
1
2
3
0
1
2
3
4
5
6
7
0
2
3
0
3
4
0
1
2
3
4
5
0
1
2
3
4
5
6
7
8
0
1
4
5
6
7
0
1
2
3
4
5
6
7
8
9
10
11
0
1
2
3
0
2
3
9
10
11
0
1
0
1
2
4
5
6
7
8
9
10
11
12
13
14
0
3
4
5
0
1
0
6
7
0
1
3
4
5
6
7
8
9
0
1
4
5
7
8
0
1
0
1
0
1
0
1
2
0
1
2
3
4
0
1
3
5
6
7
10
11
12
0
1
2
3
4
5
0
1
2
0
2
3
0
1
3
4
5
6
7
13
14
15
30
31
32
44
45
66
67
0
1
0
1
2
0
1
2
3
0
1
0
2
3
4
5
6
7
8
0
1
2
3
4
5
0
1
0
1
2
0
1
2
3
4
5
6
7
8
9
0
1
2
3
5
7
8
10
11
12
13
14
15
0
1
2
3
5
6
0
1
2
4
5
6
7
8
9
10
0
1
2
3
0
1
2
3
0
1
3
4
5
6
7
8
9
0
1
2
3
4
5
0
1
0
1
3
4
5
0
1
2
3
0
1
2
3
0
1
2
3
4
5
6
7
8
9
10
0
2
3
4
5
6
0
1
2
3
4
7
0
1
0
1
2
3
4
0
1
2
3
4
5
6
7
0
1
0
1
2
3
0
1
2
0
1
2
3
4
0
1
0
1
2
3
4
5
6
0
1
2
0
1
2
3
4
5
7
8
12
14
16
19
23
24
27
31
32
39
40
44
45
46
0
1
2
3
4
0
1
0
1
2
3
0
1
2
3
4
5
6
9
10
59
65
82
83
0
1
0
1
2
3
0
1
2
3
4
5
0
1
2
0
1
2
3
4
0
1
0
1
3
4
5
6
0
1
2
3
5
6
0
1
2
3
4
5
6
8
9
10
11
12
0
3
4
5
6
0
1
2
3
0
2
4
5
0
1
2
3
4
5
6
7
8
0
1
2
3
4
5
7
8
9
0
1
3
4
5
6
7
8
0
1
2
3
4
13
14
15
0
1
2
3
4
5
6
7
0
1
2
3
4
6
7
0
1
2
3
0
1
2
9
10
11
13
14
0
1
5
7
8
0
1
2
3
0
1
2
0
2
3
4
5
6
0
1
0
1
2
3
0
3
4
5
0
1
0
2
3
4
0
1
2
3
0
1
2
3
4
5
0
1
2
3
4
5
0
4
5
6
0
1
2
3
5
6
0
1
0
1
5
6
7
0
1
2
3
0
1
2
3
0
1
2
0
1
2
3
4
6
7
8
0
1
2
3
16
17
0
2
3
5
6
7
8
11
12
13
0
2
3
4
0
1
2
3
4
5
6
7
0
1
2
3
4
5
6
0
1
2
3
0
1
2
0
1
2
3
4
5
6
0
1
0
1
2
3
4
5
6
7
8
9
10
11
0
1
2
0
1
2
3
4
0
1
2
0
1
2
3
4
0
1
2
0
1
2
3
0
1
2
0
1
0
1
2
0
1
0
1
0
1
2
3
4
5
6
9
10
11
0
1
2
3
4
5
6
11
12
13
18
19
0
1
2
3
4
5
6
7
8
9
0
1
2
3
4
5
12
13
0
1
2
3
4
0
1
2
3
9
10
11
12
13
14
0
1
2
3
4
5
6
7
0
2
3
4
8
9
11
12
0
1
2
3
6
7
0
1
0
4
5
6
0
1
2
3
4
5
7
8
0
1
0
1
2
3
4
0
1
2
3
4
0
1
2
3
0
1
0
1
2
3
0
1
2
3
0
1
2
3
4
5
6
7
8
9
0
1
3
4
5
0
1
5
6
7
8
9
10
11
12
13
14
15
16
0
2
3
0
4
5
0
1
2
3
0
1
3
4
5
7
8
0
1
0
1
0
1
2
3
4
0
1
0
1
2
3
12
13
14
0
1
2
3
4
5
6
0
2
3
4
5
6
0
1
2
3
4
5
0
1
2
3
4
5
0
1
2
3
4
0
1
2
3
4
5
6
7
8
11
12
16
17
18
0
1
0
1
2
0
1
2
3
4
5
7
8
9
10
12
13
14
0
1
2
3
0
1
7
8
0
1
2
3
7
8
0
1
8
9
0
1
2
0
1
2
3
4
5
6
0
1
2
4
5
6
7
8
0
1
2
3
4
5
6
8
9
0
1
0
1
2
3
0
1
0
1
2
3
0
1
0
1
2
3
4
6
7
11
12
13
0
1
2
3
4
5
7
8
10
11
0
1
2
5
6
7
8
9
10
0
1
0
1
2
3
4
0
1
0
2
3
4
0
1
2
3
4
0
2
3
0
1
0
1
0
1
0
1
16
23
24
31
32
0
1
0
1
2
3
4
5
6
7
8
9
10
0
1
0
1
0
1
2
3
4
5
9
10
0
2
3
4
0
1
2
0
1
2
3
6
7
0
1
0
3
4
5
9
10
11
12
0
1
3
4
0
1
2
3
4
5
6
7
8
0
1
2
3
5
6
7
8
0
1
2
0
1
2
3
15
16
0
1
3
4
0
3
4
5
6
0
1
2
3
0
1
0
1
2
3
0
1
2
3
4
0
1
0
2
3
0
1
0
2
5
6
0
1
2
3
0
1
0
1
2
3
4
5
6
0
1
2
3
0
1
0
1
2
3
4
6
7
0
1
2
3
0
1
4
9
12
13
14
0
5
6
0
1
0
3
4
5
6
7
8
9
10
11
12
13
14
15
0
1
3
4
5
0
1
2
4
5
6
7
8
0
1
2
3
4
5
6
7
9
10
11
0
1
3
4
0
1
3
4
0
1
2
4
6
8
9
10
0
1
2
0
1
2
3
4
9
10
12
14
15
0
1
2
3
0
1
2
3
4
5
6
8
9
10
11
0
1
2
3
0
9
10
14
15
0
3
4
7
8
9
12
13
0
1
3
4
5
6
7
8
9
10
0
1
0
1
2
4
5
6
7
8
9
10
0
1
2
0
3
4
5
6
7
10
11
12
14
16
18
19
20
0
1
2
3
4
5
0
1
2
3
0
1
0
2
3
4
5
6
7
8
0
3
4
5
6
7
10
11
12
14
16
17
18
0
3
4
5
6
7
10
11
12
14
16
17
18
0
2
3
4
0
3
4
6
7
8
11
12
41
42
43
44
45
0
1
3
4
5
6
7
9
10
11
12
0
2
3
4
5
6
0
6
7
0
1
3
4
5
6
0
1
4
5
6
7
8
0
1
0
1
0
1
0
1
2
0
1
2
0
1
2
3
0
1
2
0
1
2
3
8
9
0
2
3
4
5
0
1
2
0
1
2
4
5
0
1
0
1
2
0
1
2
3
0
1
0
1
3
4
0
1
2
3
4
6
7
0
1
25
26
27
0
1
2
4
5
6
7
0
1
2
0
1
2
3
0
1
0
1
0
1
0
1
2
3
4
5
6
0
1
3
4
5
7
8
9
10
11
0
1
2
0
1
2
0
1
2
0
1
0
1
2
0
1
2
3
4
5
6
7
8
0
1
0
1
0
1
2
3
0
1
2
0
1
0
2
3
4
5
7
8
9
10
11
12
0
1
2
3
0
2
3
0
1
2
3
4
0
1
0
2
3
0
2
3
0
1
4
7
8
0
1
2
0
1
2
3
4
5
0
1
2
3
4
0
2
3
0
1
2
3
0
1
0
1
3
4
0
1
2
3
4
5
6
7
0
1
0
1
2
3
0
1
2
3
0
1
2
3
7
8
0
1
2
7
8
9
10
11
0
1
2
0
1
2
0
1
2
0
1
2
3
0
1
2
3
4
5
7
8
9
10
11
0
1
0
1
2
3
5
6
7
8
9
0
1
2
3
0
1
2
3
4
0
1
2
3
4
5
0
1
2
3
4
6
7
0
1
2
3
4
5
6
7
0
1
0
1
2
3
4
5
6
7
8
0
1
2
3
4
5
0
1
2
3
4
5
0
1
2
3
4
5
0
1
4
5
6
7
8
9
10
11
12
13
14
16
18
19
20
21
22
24
25
28
29
30
31
32
33
34
35
36
37
38
39
40
41
42
43
44
45
46
0
1
0
1
2
3
4
5
6
7
8
0
1
2
3
4
5
6
8
9
10
11
0
1
2
3
4
5
6
0
1
2
3
0
1
2
3
4
0
1
0
1
2
0
1
4
6
7
8
9
10
11
0
1
2
3
4
5
6
7
0
1
2
3
4
5
8
9
0
1
2
3
0
1
2
3
0
1
2
3
4
5
6
0
1
2
3
4
5
6
7
8
0
1
2
3
4
6
7
8
0
1
2
3
4
0
1
0
1
0
1
2
3
6
7
8
9
10
11
12
13
0
1
2
3
4
5
6
7
8
10
11
12
14
15
16
17
0
1
0
1
2
3
4
0
2
3
4
5
6
8
9
0
1
2
3
0
3
4
6
7
8
0
1
2
3
0
1
0
1
2
0
1
0
1
2
0
2
3
4
0
1
0
1
2
3
7
38
39
0
1
4
5
6
7
0
2
3
0
1
2
3
4
0
2
3
0
1
0
2
3
0
1
2
3
4
5
8
12
13
14
29
30
31
33
34
0
1
2
3
4
0
3
4
0
1
2
3
5
7
8
9
0
1
2
3
0
22
23
24
25
37
61
77
78
79
0
1
3
4
5
0
2
3
4
5
6
7
8
0
2
3
4
5
0
2
3
4
5
6
7
8
0
1
2
4
5
6
7
8
9
10
11
13
14
15
16
17
18
19
20
22
23
24
25
26
27
28
29
31
35
36
37
38
0
3
4
0
1
2
3
0
1
0
1
2
3
5
6
7
9
10
11
0
1
2
4
5
7
8
9
10
0
1
2
3
4
6
7
8
9
0
1
0
1
2
3
4
0
1
0
1
2
3
0
1
2
4
5
0
1
2
4
5
6
7
8
0
1
2
3
4
5
7
8
9
0
1
2
3
4
5
6
7
8
9
10
11
12
13
14
0
1
2
3
4
5
6
7
8
9
10
11
12
13
14
15
16
17
19
20
21
22
23
24
26
27
28
29
30
31
32
0
1
2
3
0
1
2
3
0
1
2
3
0
1
2
3
4
5
6
7
0
1
2
3
4
5
7
8
10
11
12
0
1
2
3
0
2
3
4
5
6
7
8
9
10
11
12
14
15
16
17
19
21
0
1
2
3
4
5
6
8
9
10
12
13
14
15
18
19
20
21
22
23
24
25
26
27
28
29
30
0
1
2
0
1
0
1
2
3
4
5
0
1
3
4
5
6
7
8
9
10
11
12
0
1
2
3
5
6
7
8
10
11
12
13
14
15
16
17
0
1
2
0
1
2
4
5
0
1
2
3
4
0
1
2
3
4
0
1
2
3
4
5
6
7
0
1
2
3
0
2
3
0
1
2
3
4
0
1
2
3
4
5
6
0
1
2
3
0
1
2
0
3
5
23
24
25
26
27
39
63
69
70
71
72
73
74
77
78
0
1
2
3
4
5
0
1
0
1
2
3
4
6
7
8
9
0
1
2
3
4
0
22
23
32
33
0
1
0
22
23
24
36
60
89
90
0
1
0
1
2
3
4
6
7
8
9
10
11
12
13
0
1
2
3
5
6
0
1
2
4
5
6
7
8
9
0
1
3
4
0
1
0
1
0
1
2
3
4
0
1
0
1
2
3
0
1
2
3
0
1
2
3
4
0
9
17
18
0
1
2
3
0
1
2
3
0
1
2
3
4
0
1
2
4
0
1
0
1
2
5
6
7
8
9
10
11
0
1
2
3
4
5
6
0
2
3
0
1
0
1
2
3
4
5
7
8
9
16
17
18
19
20
22
23
24
0
2
3
4
5
6
11
12
14
16
17
19
20
21
22
0
1
2
3
0
1
0
1
0
2
3
4
0
1
2
3
0
1
3
4
5
6
7
8
12
15
16
17
19
20
0
1
2
3
4
0
1
0
2
3
4
5
6
7
8
9
10
0
1
2
3
4
5
6
7
0
1
2
3
0
1
2
3
4
5
6
7
8
9
0
1
2
3
4
5
6
7
8
9
11
12
13
14
15
16
0
1
2
5
6
0
1
0
1
2
0
1
2
3
24
25
26
27
28
29
30
31
43
50
51
52
0
1
2
3
0
1
5
6
7
8
0
1
0
1
2
3
0
1
2
3
4
5
6
7
0
1
2
3
4
5
0
1
2
3
0
6
14
17
18
0
1
2
3
4
5
6
7
8
0
1
2
0
1
2
3
4
5
6
7
8
9
0
2
4
5
14
15
16
17
18
0
1
2
4
5
6
7
10
11
0
1
3
4
0
1
2
3
6
7
8
0
1
2
3
4
5
6
7
16
25
26
0
1
2
3
4
5
0
1
0
1
4
7
8
9
10
12
13
0
1
2
3
6
7
8
0
1
2
3
6
7
0
1
2
3
4
5
6
7
8
9
10
11
12
0
1
0
2
3
4
5
0
1
2
3
4
6
7
8
9
0
1
0
1
2
0
1
2
3
0
1
2
3
4
5
0
1
6
7
8
9
10
11
13
14
15
16
17
18
19
0
1
2
3
0
2
3
4
0
2
3
0
1
2
3
4
8
0
1
0
1
2
3
0
1
2
3
0
1
0
1
2
0
1
4
6
7
8
0
1
8
9
10
11
12
14
15
16
17
0
1
2
0
1
2
0
1
2
3
4
5
6
7
8
0
1
0
1
3
4
5
6
7
0
1
0
1
0
2
3
4
0
1
0
1
2
4
5
6
7
0
1
0
1
0
1
2
3
0
1
2
3
0
1
2
3
4
5
6
7
8
9
10
0
1
2
3
4
5
0
1
2
0
1
2
3
7
8
10
11
12
0
2
4
5
6
0
2
3
4
0
1
0
2
3
4
0
1
2
3
4
6
7
8
9
10
0
1
2
3
4
5
8
9
0
1
0
1
4
5
6
0
1
2
3
7
8
0
1
3
4
5
6
7
0
1
2
3
4
5
6
7
8
9
0
1
3
4
5
7
8
9
10
11
0
1
3
4
5
6
9
10
19
20
0
1
0
1
2
3
4
0
1
2
5
6
7
8
9
0
1
2
3
0
1
0
1
2
3
4
5
0
1
0
1
3
4
0
1
2
3
4
0
1
2
3
0
1
0
1
3
4
7
0
1
0
20
22
23
32
33
0
1
0
1
0
1
0
1
2
5
6
7
8
11
12
15
17
18
19
21
22
23
24
25
26
27
28
0
1
0
1
2
4
5
6
8
9
10
0
1
2
3
0
1
0
1
2
3
0
1
2
0
3
4
6
8
10
11
12
13
14
17
18
19
0
1
0
1
2
3
0
1
0
1
0
1
0
1
3
4
5
6
7
8
9
0
1
0
1
2
0
1
2
0
1
2
3
4
10
14
15
16
17
18
19
20
21
22
0
1
4
5
6
7
8
0
6
7
9
10
11
35
56
62
74
75
0
10
11
12
0
1
2
0
1
2
4
5
0
1
0
1
2
3
4
6
35
36
0
1
3
4
0
1
6
7
0
1
2
4
5
0
1
2
4
5
0
1
2
3
4
5
0
1
2
4
5
0
1
0
1
0
1
2
4
5
6
7
8
9
10
0
1
2
0
1
2
3
4
5
6
0
1
2
3
5
6
0
2
3
4
5
6
7
8
9
11
12
13
0
1
2
3
4
5
7
8
0
1
2
3
4
5
6
7
0
3
4
0
1
3
4
5
6
8
9
10
13
14
16
17
18
19
20
0
1
4
5
0
1
2
3
4
5
10
11
12
0
1
2
3
4
5
6
7
9
10
11
12
0
1
2
3
0
1
4
6
7
8
9
12
13
14
16
17
0
1
2
3
6
7
8
0
1
2
0
1
0
1
2
3
0
1
3
4
5
6
0
1
2
3
4
5
6
0
1
2
3
4
0
1
0
1
2
3
0
1
2
3
4
0
22
23
24
25
37
44
45
0
1
2
3
4
5
0
1
0
1
2
3
0
1
2
3
0
1
4
5
6
0
1
2
3
0
1
2
3
0
1
2
3
4
5
6
7
8
9
10
11
12
13
0
1
2
3
0
3
4
5
0
3
8
9
12
13
14
0
1
2
3
24
25
26
27
28
30
31
32
33
34
0
1
2
3
0
1
0
1
2
3
0
1
2
3
5
6
7
0
2
3
4
0
1
2
3
4
5
6
7
8
0
1
2
3
0
4
5
6
7
0
1
2
3
4
5
6
7
8
0
1
2
3
0
1
2
3
5
6
7
0
2
3
4
5
6
7
8
9
0
1
2
3
0
1
2
0
2
3
4
5
6
0
1
2
4
5
0
1
2
4
6
7
8
9
0
1
2
3
4
5
0
1
2
3
4
5
0
1
0
1
2
0
1
0
1
0
1
0
1
2
0
1
2
3
4
5
6
7
8
0
1
2
3
0
1
2
3
4
5
6
0
1
0
1
0
1
6
7
8
9
10
11
12
15
19
20
0
1
2
3
0
1
2
3
4
0
1
2
3
4
6
7
8
0
1
2
0
2
3
0
1
4
5
6
7
0
2
3
0
1
0
2
3
0
2
3
0
1
2
3
4
5
6
7
0
1
2
0
1
0
1
2
3
4
0
1
2
3
5
6
7
8
9
0
1
2
3
4
5
0
1
2
3
0
1
0
2
3
0
1
2
6
7
8
9
10
11
12
13
14
15
16
67
68
69
0
1
2
3
4
5
6
8
10
11
12
13
0
1
2
3
4
5
6
7
8
9
10
11
12
13
15
16
17
18
19
0
1
2
3
0
1
2
3
4
5
7
8
9
0
1
2
0
1
2
3
4
5
0
1
0
1
2
0
1
0
2
3
0
1
2
0
1
2
3
4
0
1
2
3
4
5
6
0
1
2
3
4
5
0
1
2
0
1
2
3
4
0
1
2
3
4
5
0
1
2
3
5
6
7
8
9
10
11
12
14
17
18
19
0
1
2
3
4
5
0
1
0
1
0
1
0
1
2
3
4
5
6
7
8
9
11
14
15
16
0
2
3
4
5
0
1
0
1
2
3
4
5
0
1
2
3
4
5
6
7
8
9
10
0
1
3
4
5
6
0
1
2
3
0
1
2
3
4
5
6
7
9
10
11
0
1
4
7
8
10
11
12
0
1
0
1
4
5
6
7
8
0
3
4
0
1
0
1
0
1
3
4
5
7
8
9
10
11
0
1
0
1
3
4
5
0
1
2
3
4
6
7
8
9
10
11
12
13
0
2
3
0
1
2
3
0
2
3
4
5
6
7
8
9
10
11
12
13
15
16
17
18
19
21
22
23
24
25
26
27
0
1
2
3
5
6
7
8
0
1
2
27
49
59
87
88
0
1
2
0
1
2
3
0
1
2
0
1
2
3
4
5
6
7
8
9
10
0
1
0
1
2
3
4
5
6
7
0
1
0
1
2
3
4
5
6
7
0
1
2
3
0
1
2
0
1
2
3
0
22
23
24
25
37
61
67
68
0
1
2
4
5
6
8
9
0
1
2
3
0
1
0
1
2
3
4
0
1
0
1
2
3
5
6
0
1
0
1
2
0
1
3
4
0
1
2
3
6
7
10
11
12
15
16
18
19
20
21
22
25
0
1
2
0
1
2
0
1
0
1
2
3
4
5
6
8
9
0
2
4
5
0
1
0
1
0
1
0
2
3
4
5
0
1
0
1
3
4
0
1
2
3
4
5
0
1
2
3
0
1
2
3
0
1
2
4
5
0
1
0
1
3
6
20
21
22
0
1
2
3
4
5
6
7
8
9
10
0
1
0
1
2
3
0
3
5
6
0
1
2
0
1
2
3
4
0
1
2
0
3
5
8
9
0
1
2
3
0
1
0
1
2
3
0
1
2
4
5
0
3
4
0
1
0
1
2
3
4
0
2
3
0
1
2
3
4
5
6
0
1
2
3
5
10
11
0
1
2
3
4
5
0
1
2
3
0
1
0
1
2
3
0
1
0
1
3
4
5
7
8
9
0
1
2
3
0
1
2
3
0
2
3
4
0
2
3
5
6
7
8
9
10
11
12
0
2
3
4
0
1
0
1
2
3
4
8
9
0
1
2
3
5
6
7
0
1
2
3
4
5
6
7
8
9
10
11
12
14
16
17
0
1
2
3
0
1
0
2
3
4
5
0
1
2
3
0
2
3
4
5
6
7
8
9
10
11
12
0
1
2
3
4
5
6
7
9
10
11
12
13
0
1
2
3
4
5
6
7
0
1
2
0
1
2
0
1
3
4
5
6
0
1
2
4
5
6
7
8
9
10
0
1
0
1
2
3
4
5
7
8
9
10
11
0
1
2
0
1
0
1
2
0
2
3
4
5
6
7
0
1
0
2
3
4
6
7
8
0
1
2
3
4
5
6
7
0
1
3
4
0
1
0
1
2
3
4
0
1
2
3
5
6
9
10
0
1
0
1
2
3
4
5
7
12
13
14
15
0
1
0
1
2
5
6
7
8
9
0
1
2
3
4
5
6
7
8
0
1
0
2
3
4
0
1
2
3
4
5
6
7
0
1
0
1
2
3
0
1
0
1
2
3
4
5
6
7
8
0
1
2
3
4
5
6
0
1
0
1
2
3
4
5
6
0
1
2
3
4
7
9
10
11
12
13
0
1
3
4
0
1
3
4
17
18
0
2
3
0
1
2
3
4
5
6
0
2
4
5
10
11
12
0
1
2
5
6
0
1
2
4
5
6
7
0
1
2
3
4
0
1
0
1
0
1
2
3
4
0
1
2
3
4
5
6
0
1
0
1
2
3
0
2
3
4
5
6
0
1
2
0
1
2
3
4
5
6
7
8
9
10
0
1
2
3
4
0
1
2
13
14
15
16
0
1
31
62
63
65
67
69
72
78
79
82
88
90
91
0
1
2
0
5
6
7
8
11
14
15
29
30
0
1
2
3
0
1
2
3
0
1
2
3
0
1
2
3
4
0
1
2
3
6
8
9
10
0
1
0
1
2
3
5
8
9
0
2
3
0
1
2
3
4
6
7
0
1
2
3
0
1
2
3
4
0
24
25
26
27
0
1
2
3
5
6
0
1
2
3
0
2
10
12
15
16
0
1
0
1
2
3
4
0
2
3
4
5
6
0
1
0
1
2
3
4
6
11
14
15
16
0
3
4
0
1
0
1
2
0
1
0
1
0
1
0
1
2
3
0
1
2
0
1
2
3
4
6
7
0
1
0
1
2
0
1
0
1
2
3
4
5
6
7
8
9
10
12
13
14
15
16
18
19
20
21
0
1
4
8
9
10
11
12
13
0
1
2
3
5
6
0
1
2
3
0
2
3
4
5
6
9
10
0
1
2
5
9
10
11
12
13
14
15
18
19
20
0
1
2
3
0
1
2
0
1
2
3
4
5
6
7
0
1
2
13
14
0
1
2
4
6
7
8
0
1
0
1
3
4
5
0
2
3
4
5
0
1
3
4
5
0
2
4
5
6
0
1
0
1
4
5
7
9
10
27
37
38
0
2
3
0
1
2
3
0
1
0
1
2
3
0
1
2
3
4
5
6
0
1
10
12
13
0
2
3
4
0
1
3
4
5
6
7
0
1
3
4
5
0
1
2
0
1
0
1
2
3
4
5
6
7
8
0
1
2
0
1
0
1
2
0
1
3
4
5
6
7
0
2
4
9
10
0
4
5
6
0
1
2
3
0
1
2
3
4
5
0
1
2
0
1
0
1
2
3
4
5
0
1
2
0
1
3
4
5
6
11
12
0
1
2
3
0
1
0
1
2
23
24
25
37
74
75
0
2
4
11
12
0
1
0
1
5
6
0
1
2
3
4
5
6
7
9
10
0
1
2
3
0
1
2
12
13
0
1
2
3
4
5
6
7
8
9
10
0
1
3
4
6
7
8
0
1
2
0
1
2
3
4
5
0
1
8
13
14
0
1
2
3
0
2
3
4
5
6
0
1
2
3
0
1
2
3
4
0
2
3
4
5
6
7
8
9
10
11
12
13
14
0
1
0
1
2
3
4
5
6
7
0
1
2
3
4
5
0
1
2
0
1
3
4
5
0
1
2
4
5
6
7
8
9
10
11
12
0
1
2
0
2
3
6
7
8
0
1
2
3
4
0
2
3
4
5
0
1
2
3
4
5
0
1
0
1
0
1
6
11
12
0
1
3
4
5
6
7
8
10
11
12
0
3
4
5
6
0
1
3
4
0
1
6
11
12
0
1
3
4
5
0
2
3
4
5
6
7
8
9
10
11
12
13
15
16
17
0
1
2
0
1
5
11
12
0
1
2
0
1
2
5
7
8
0
1
0
1
2
3
4
0
2
3
4
5
6
0
1
2
0
1
2
4
5
6
7
8
9
10
11
12
13
14
15
16
17
18
19
0
1
3
4
0
1
3
4
5
6
0
1
2
0
1
10
11
21
26
30
31
32
0
1
0
1
0
1
0
1
2
0
1
2
3
4
5
6
0
1
2
3
4
6
7
0
1
0
1
2
4
6
7
8
9
10
0
1
2
3
0
1
0
1
0
1
4
5
0
1
2
3
4
6
7
8
0
1
8
9
10
0
1
0
1
2
3
4
6
7
8
9
10
0
2
3
4
5
0
2
3
4
5
0
1
0
1
0
1
2
3
0
2
4
6
7
8
9
10
0
1
0
2
3
0
1
4
5
6
7
9
10
11
12
13
14
0
1
2
3
4
0
1
0
1
2
3
0
1
0
1
2
3
4
0
1
0
1
2
3
0
1
0
1
2
3
4
5
6
7
0
1
2
0
1
2
3
0
1
3
4
0
1
2
0
1
2
0
1
2
3
0
1
2
3
0
1
2
0
1
2
3
0
1
0
1
2
3
0
1
2
3
0
4
5
0
1
2
3
0
1
2
3
4
0
1
0
1
2
3
4
5
6
7
8
9
10
0
1
2
0
1
2
4
6
0
1
0
2
3
4
0
1
0
1
2
3
4
5
6
0
2
3
0
2
3
0
2
3
0
2
3
0
1
2
0
1
0
1
2
3
4
5
0
2
4
5
6
7
8
9
10
11
0
1
2
3
0
1
2
3
4
5
0
1
2
3
4
5
6
7
0
2
4
6
7
0
1
2
3
9
10
0
1
2
3
4
5
0
1
2
3
4
0
1
2
3
0
1
2
3
4
0
2
4
5
6
0
1
2
3
0
1
0
1
2
0
1
2
3
0
1
2
0
1
0
1
2
0
1
3
6
7
8
9
10
0
1
0
1
2
3
4
5
6
0
1
2
3
4
5
7
8
9
10
11
0
1
2
3
4
5
0
1
0
1
2
7
8
9
0
1
0
1
2
3
4
0
2
3
4
0
1
3
4
5
0
1
2
3
0
1
0
1
0
1
0
1
2
3
4
5
6
7
8
9
10
0
1
2
3
4
5
6
7
8
0
6
19
21
22
23
24
25
28
30
34
35
36
37
38
0
1
0
2
3
4
5
6
0
1
0
1
2
0
1
2
0
1
0
1
2
3
4
0
1
0
1
2
3
4
5
0
1
2
3
4
0
1
0
1
2
3
4
7
8
9
10
11
12
0
1
0
1
2
3
4
0
1
2
3
4
5
6
0
1
2
3
0
1
2
3
4
0
1
2
3
4
5
6
0
1
2
3
5
6
7
0
1
2
3
4
5
0
1
0
2
3
0
1
0
1
0
2
3
4
31
32
33
34
35
0
1
3
5
6
7
8
9
0
1
0
1
2
3
0
1
3
4
5
6
7
8
9
10
14
15
16
17
18
0
1
0
1
2
0
1
2
3
4
0
2
3
4
5
6
0
1
2
3
4
5
6
0
1
0
1
2
5
9
10
42
43
44
0
1
2
3
5
6
0
1
2
3
5
6
7
8
0
2
3
4
5
6
7
8
9
10
11
12
13
14
15
0
2
3
4
7
0
2
3
0
1
0
21
22
23
35
59
70
71
76
77
78
0
1
0
1
2
3
4
5
6
7
8
9
0
2
3
4
0
1
2
0
1
0
1
2
3
0
1
0
1
0
2
4
5
0
1
2
3
4
0
1
2
3
4
5
6
7
8
9
0
1
2
3
4
7
8
9
10
11
12
0
1
2
3
4
5
6
7
8
9
0
1
2
3
4
5
6
7
8
0
2
3
5
8
9
10
0
1
0
2
3
4
0
1
0
1
0
1
0
1
0
1
2
3
4
5
6
7
0
1
2
3
4
0
1
2
3
4
10
11
12
13
15
16
0
1
2
3
0
1
4
5
6
8
9
10
11
12
13
14
0
1
2
3
4
5
6
7
8
9
10
11
12
13
14
0
1
2
3
4
5
6
7
0
1
0
1
0
1
2
3
4
0
1
2
3
4
0
1
2
0
1
0
3
4
0
1
2
3
5
6
0
1
2
3
0
1
2
3
4
5
0
1
2
3
4
5
0
1
3
4
5
6
7
0
1
2
3
4
5
6
0
1
2
4
5
6
7
0
1
2
0
1
0
1
0
2
3
4
5
6
8
9
10
11
12
13
15
16
17
20
21
22
23
0
1
2
3
4
5
0
1
2
3
4
5
6
7
8
0
1
22
23
32
33
34
35
0
1
2
3
6
11
31
32
0
1
2
3
4
5
6
0
1
2
0
1
2
3
4
0
1
2
3
4
5
0
1
0
1
2
3
4
5
6
7
8
9
0
1
0
1
0
1
2
3
4
5
6
0
1
0
1
2
3
0
1
2
3
4
5
0
1
0
1
2
3
4
0
3
4
0
1
2
0
2
3
4
5
6
7
0
2
3
4
8
9
10
0
1
3
4
5
6
7
8
9
0
1
0
1
0
2
3
0
1
2
3
4
5
6
0
1
0
1
2
3
4
5
0
1
3
4
5
0
3
11
19
20
0
1
3
4
5
6
7
8
0
1
3
4
0
1
2
4
5
0
1
0
1
2
0
1
2
0
1
2
3
4
0
1
2
4
5
6
7
8
9
0
1
2
0
1
2
0
1
2
0
1
2
3
5
8
9
10
11
0
1
2
0
2
3
4
5
7
8
9
0
2
3
0
1
2
0
1
2
3
4
5
6
7
8
9
12
13
0
1
2
5
6
7
0
1
2
3
4
5
6
8
9
10
11
0
1
2
3
0
1
2
0
1
2
0
1
5
6
0
1
2
0
1
2
0
2
3
4
0
1
0
2
3
4
5
6
7
0
1
2
3
4
8
9
10
11
14
17
20
21
22
25
0
2
3
4
0
1
2
0
1
4
6
7
0
2
3
4
5
0
2
3
4
5
0
1
2
3
4
5
0
1
2
0
1
3
4
0
1
2
4
5
6
7
0
1
30
34
44
51
52
0
1
2
3
4
5
0
1
3
4
5
0
1
2
3
4
5
6
7
8
0
1
2
3
0
1
2
3
4
5
0
1
2
0
1
3
4
0
1
3
4
5
7
8
0
1
0
1
2
0
1
2
3
4
5
6
7
0
1
2
4
5
0
1
2
4
5
6
7
8
9
0
1
0
1
2
3
5
6
0
1
2
3
4
5
6
7
8
9
10
0
4
5
0
1
0
1
3
4
0
1
2
3
4
5
0
1
2
0
1
2
7
8
9
11
12
13
14
0
54
55
56
57
58
59
60
61
62
75
76
0
1
2
0
1
3
4
5
6
0
1
2
0
2
3
0
1
2
4
5
7
8
0
1
4
5
6
7
8
9
11
12
13
0
1
2
3
4
5
6
7
8
9
10
11
12
13
14
15
16
17
18
0
1
2
3
5
6
7
8
9
10
11
12
13
14
0
1
2
3
0
1
2
3
4
5
6
0
4
5
6
7
8
0
1
2
0
1
2
3
4
5
7
8
9
0
1
2
3
4
5
6
7
9
10
0
1
3
4
5
6
7
8
9
10
11
12
0
1
2
4
5
0
1
2
0
1
2
0
1
3
4
5
0
1
3
4
0
1
2
3
4
5
6
7
8
9
10
11
12
13
0
1
2
4
5
6
7
8
9
0
1
2
0
1
3
4
0
1
0
1
3
4
0
1
2
0
1
2
0
1
2
3
0
1
2
0
1
3
4
5
6
7
8
9
10
11
12
0
2
3
4
0
1
3
4
5
6
0
1
11
12
0
1
2
0
9
10
11
12
14
15
0
1
2
0
1
6
11
12
0
3
5
6
7
0
1
7
12
13
0
1
2
0
1
2
10
11
0
1
5
6
7
0
1
3
5
8
9
10
0
1
7
8
9
10
11
0
1
2
0
1
2
6
12
13
0
1
2
3
13
14
15
27
37
38
0
1
2
0
1
2
0
1
2
3
4
5
0
1
0
1
3
4
0
1
2
3
4
5
6
0
1
2
0
1
48
50
58
69
75
76
0
1
2
3
0
1
2
3
5
6
7
17
18
23
24
0
2
3
4
5
6
0
1
2
0
1
2
0
3
4
5
7
8
30
31
32
35
0
1
2
3
4
5
6
7
8
9
10
11
12
13
15
16
0
1
2
3
5
6
0
1
2
3
0
1
2
0
1
3
4
5
7
0
21
22
23
35
59
64
75
76
0
1
2
0
1
2
0
1
2
0
1
2
0
1
2
0
1
2
0
2
3
0
1
0
1
2
3
0
1
2
0
1
2
4
5
6
7
0
1
2
3
0
4
5
6
0
1
0
1
2
3
4
5
6
0
1
2
3
4
0
1
3
7
8
14
15
16
18
19
20
0
1
4
5
6
0
1
2
0
2
3
4
0
1
3
4
0
1
2
0
1
2
5
6
7
0
2
3
4
5
6
7
8
9
10
11
12
13
15
16
17
18
19
20
21
22
23
24
25
26
28
29
0
1
2
0
1
3
4
5
0
1
3
4
6
7
8
9
0
1
2
0
1
2
3
0
1
2
3
4
5
6
7
8
0
1
2
3
4
5
6
7
8
9
10
0
1
2
3
0
1
2
0
1
3
4
5
0
1
2
0
1
3
4
5
0
1
3
4
0
1
2
3
4
5
0
1
3
4
5
6
7
8
9
10
0
1
2
0
1
2
3
4
5
6
7
8
0
8
9
10
11
12
13
14
17
18
19
0
1
2
3
4
5
7
8
0
1
2
0
1
7
12
13
0
1
2
0
1
2
0
1
2
3
0
1
2
4
6
7
8
9
10
11
0
1
2
3
4
5
6
7
0
1
2
0
1
2
0
1
2
0
1
2
0
1
2
3
4
5
6
7
8
9
11
12
0
1
2
0
1
2
0
1
4
5
6
7
10
11
0
2
3
4
5
6
7
11
14
15
0
1
2
3
5
6
7
0
1
2
3
0
1
2
3
0
1
3
4
5
0
1
4
5
6
7
8
0
1
2
4
5
6
0
1
3
4
5
0
1
2
0
1
2
9
11
12
0
1
2
3
0
1
2
3
4
5
6
7
9
10
0
6
7
8
9
10
11
0
1
3
4
0
2
3
4
5
6
7
0
1
2
3
9
10
11
0
1
2
3
4
5
0
1
2
4
5
6
8
9
10
11
0
2
3
4
5
6
7
9
10
11
0
1
4
15
16
0
1
2
3
4
0
1
2
0
1
2
3
4
5
6
7
8
9
0
1
2
0
1
2
3
4
5
0
1
2
0
1
2
0
1
2
0
1
2
3
5
6
8
9
10
11
12
13
14
0
1
2
3
4
5
6
7
0
1
2
3
0
1
2
3
4
5
0
1
2
0
1
2
0
1
2
0
1
2
3
4
0
1
2
3
0
1
2
3
4
5
6
7
8
9
0
1
2
4
5
0
1
2
0
1
2
3
5
6
0
1
2
0
1
2
3
0
1
2
0
1
2
0
1
2
3
0
1
2
0
1
2
3
0
1
2
3
0
1
2
3
4
5
6
7
8
9
0
1
2
0
1
2
0
1
2
3
4
5
0
1
2
3
4
5
6
0
1
2
3
4
5
6
0
1
2
0
1
2
3
4
5
6
0
1
2
3
0
1
3
5
6
7
8
9
0
1
2
3
6
7
8
9
10
11
14
15
16
17
18
19
0
2
3
67
68
69
91
92
0
1
2
0
1
2
0
1
2
0
11
12
13
15
16
17
18
0
1
2
4
5
6
7
0
1
2
3
4
5
6
0
1
2
0
1
2
3
0
1
2
3
4
5
7
8
9
10
11
12
13
14
0
2
3
4
5
9
12
13
14
0
1
2
4
5
6
7
8
9
0
2
3
4
7
8
9
10
11
0
1
2
3
0
1
2
0
1
2
3
0
1
2
3
0
1
2
3
4
0
1
2
3
4
5
0
1
2
3
0
1
2
3
0
2
3
0
1
2
0
2
3
5
6
7
0
1
2
0
1
2
3
4
5
0
2
3
0
2
3
0
1
2
3
0
1
2
0
1
2
3
0
1
2
0
2
3
0
1
2
3
0
3
4
5
0
1
2
0
1
3
4
5
7
8
0
1
2
0
1
2
3
0
1
2
3
0
2
3
0
2
3
0
2
3
0
3
4
0
1
2
3
4
0
1
2
5
6
0
2
3
0
1
2
3
0
1
2
0
1
2
3
4
5
0
1
2
0
1
3
4
0
1
2
0
1
2
0
1
2
3
4
0
1
2
0
1
2
0
1
2
3
4
5
6
7
8
0
1
2
0
1
2
3
4
5
6
7
8
9
0
1
2
3
4
5
6
7
8
9
10
0
1
2
3
0
1
2
4
5
6
7
0
1
2
3
4
0
1
2
3
4
5
6
7
8
0
1
2
3
0
1
2
3
4
0
1
2
3
4
5
0
1
2
3
4
5
0
1
2
3
4
5
0
1
2
0
1
2
0
1
2
0
1
2
0
1
2
0
1
4
5
6
7
0
2
3
4
0
1
5
6
7
8
9
11
12
13
14
15
16
0
1
2
3
0
1
2
3
0
1
2
3
0
1
2
0
1
2
3
0
2
3
0
2
3
0
2
3
0
1
2
3
0
1
0
1
0
1
2
3
0
3
4
5
0
1
2
3
4
5
0
1
2
0
1
2
4
5
6
7
8
9
10
0
2
3
0
2
3
0
2
3
0
3
4
0
3
4
0
1
2
3
0
2
3
4
5
0
1
2
3
4
5
6
7
8
0
1
2
3
0
1
2
3
0
1
2
0
2
4
5
6
7
0
1
2
3
4
5
6
7
8
9
10
11
12
13
0
2
3
4
6
7
8
9
0
1
2
0
1
2
0
1
2
0
1
2
3
4
0
3
4
5
6
7
8
0
1
2
3
4
0
1
6
7
0
1
2
0
1
2
3
4
5
6
0
1
2
3
4
5
10
11
0
1
3
5
6
7
8
0
1
2
3
4
5
6
12
13
14
15
16
0
6
7
8
0
1
2
3
0
1
2
3
4
0
1
2
3
4
5
0
1
2
0
1
2
0
1
2
3
4
0
1
2
3
4
5
6
0
1
2
3
4
5
6
7
8
9
10
11
0
1
4
5
6
7
0
1
2
6
7
8
9
10
0
1
2
0
1
0
1
2
3
0
1
9
10
11
0
1
2
3
4
5
6
7
8
0
1
2
3
4
5
6
7
0
1
2
3
0
1
2
3
4
0
2
3
0
2
3
0
2
3
0
2
3
0
1
2
3
0
1
4
5
6
7
0
1
2
0
1
2
0
1
2
3
4
5
6
7
8
9
10
0
1
2
0
2
3
0
1
2
0
1
2
3
0
1
2
3
4
5
6
0
1
0
1
2
3
0
1
2
3
4
5
6
0
1
2
3
4
8
10
12
14
15
16
17
18
19
0
1
2
3
4
0
1
2
3
4
5
6
7
0
1
2
4
5
0
1
3
4
0
1
2
3
0
1
0
1
0
1
2
0
1
2
0
1
2
0
1
2
0
1
2
0
1
2
0
1
2
0
1
2
0
1
2
3
0
1
0
1
2
0
2
3
4
5
6
7
0
1
0
1
2
3
4
5
0
1
2
3
0
1
0
1
2
0
1
2
3
4
5
6
0
1
2
0
1
0
1
2
0
1
2
3
4
5
0
1
2
3
4
5
0
1
2
3
6
7
8
0
1
0
1
2
0
1
0
1
2
3
4
5
0
1
2
3
4
5
6
0
1
0
1
2
0
1
2
3
5
7
8
0
1
2
3
0
1
0
1
2
0
1
2
3
4
5
0
1
2
3
4
5
6
0
1
2
3
4
5
6
7
8
9
10
11
0
1
2
0
1
2
3
0
2
3
4
5
7
9
10
0
1
2
3
0
1
2
0
1
2
0
1
0
1
2
3
4
5
0
1
0
1
2
0
1
3
4
5
6
7
8
0
1
2
3
4
0
1
2
0
1
2
0
1
0
1
2
0
1
2
3
4
0
1
0
1
2
0
3
4
5
0
1
0
1
2
3
0
1
3
4
6
7
0
1
2
3
4
5
6
7
0
1
2
3
8
9
12
13
14
15
0
1
2
0
1
0
1
2
3
4
5
0
1
2
0
1
2
0
1
2
3
4
5
6
7
8
9
10
0
1
2
7
8
0
1
2
3
4
5
0
1
2
3
4
5
6
7
8
9
0
1
2
0
1
2
0
1
2
0
1
2
3
4
0
1
2
0
1
2
3
4
5
0
1
2
3
4
5
6
7
8
9
10
0
1
2
3
4
0
1
2
3
0
1
2
0
1
0
1
2
0
1
2
3
4
5
6
7
8
0
1
2
7
8
0
3
4
5
0
1
6
7
0
1
2
3
4
5
6
7
0
1
2
3
4
5
6
7
0
1
2
3
4
0
1
2
3
0
1
2
3
0
1
2
0
1
6
7
0
1
4
7
8
9
10
11
12
0
2
3
4
0
1
2
3
4
0
1
2
3
4
5
6
7
8
0
1
2
0
1
2
3
0
1
2
3
0
1
2
0
1
6
7
0
1
2
3
4
5
6
0
1
2
0
1
2
0
1
2
3
4
0
1
2
3
0
1
2
3
4
5
6
7
8
9
10
12
13
0
1
2
10
11
0
1
2
3
4
5
6
0
1
2
3
4
5
6
0
1
2
0
1
2
3
4
5
6
0
1
2
0
1
2
3
4
0
1
2
0
1
2
3
4
5
6
7
8
0
1
2
3
4
5
0
1
2
0
1
2
3
4
0
1
2
3
4
5
6
7
8
9
10
0
1
2
0
1
2
3
4
5
6
0
1
2
3
4
5
6
7
8
9
10
11
12
13
14
15
17
18
19
20
21
22
0
1
2
0
1
2
0
1
0
1
2
3
0
1
14
15
23
28
29
30
37
52
53
0
1
2
0
1
2
3
4
0
1
2
3
4
0
1
2
4
5
6
7
8
9
10
11
12
14
15
16
17
20
21
23
24
0
1
2
4
5
6
0
1
66
67
0
1
2
3
4
0
1
3
4
5
0
1
2
3
0
1
2
3
4
0
1
2
3
4
5
0
1
2
3
0
1
2
3
4
5
6
7
8
9
0
1
2
3
4
0
1
2
0
1
2
3
0
1
2
3
4
5
0
1
2
3
4
0
1
2
3
0
1
2
3
4
0
1
2
3
4
5
0
1
2
3
4
5
6
7
8
9
11
12
13
14
15
16
0
2
3
4
5
6
7
0
1
9
10
11
0
6
9
10
11
12
13
14
15
17
18
19
20
0
1
2
3
4
0
1
2
3
0
1
2
3
4
0
1
2
3
4
5
6
7
9
10
11
12
0
1
2
3
4
5
6
7
0
1
6
7
0
1
2
3
4
5
6
7
8
0
1
2
3
4
5
6
7
9
10
0
1
2
5
6
7
8
9
10
13
14
15
16
17
18
19
20
21
0
1
2
3
4
0
1
2
0
1
2
3
4
5
6
7
0
1
2
3
4
5
6
0
1
2
0
1
2
11
14
15
16
33
34
0
1
6
7
0
2
3
4
5
6
7
0
1
0
1
2
3
4
5
6
7
8
0
1
2
7
8
9
0
1
2
3
0
1
2
3
4
5
6
7
8
0
1
2
0
1
2
52
53
0
1
6
7
0
1
2
3
4
0
1
2
0
1
2
3
11
68
69
0
1
3
4
0
2
5
6
0
1
2
3
0
1
2
3
0
1
2
3
4
0
1
2
3
4
5
6
0
1
2
0
1
2
0
1
2
3
4
5
0
1
2
3
4
5
6
7
8
9
11
13
15
16
19
21
28
29
0
1
2
0
1
2
3
4
5
0
1
2
5
6
7
8
9
0
1
2
4
5
24
25
37
52
53
0
2
3
4
5
6
0
1
2
3
4
0
1
2
3
4
5
0
1
2
3
4
5
7
8
9
0
1
2
6
7
8
9
10
11
12
13
14
15
0
1
2
3
4
5
6
7
8
0
1
2
0
1
2
3
4
5
7
8
10
11
12
13
14
15
16
17
0
1
2
3
5
6
7
0
1
2
0
1
2
3
0
1
2
3
4
5
0
1
2
3
4
5
8
9
0
1
2
3
4
6
7
0
1
2
0
1
2
3
0
1
3
4
5
6
8
9
10
0
1
0
1
5
6
0
1
2
3
4
5
6
0
1
2
3
5
6
7
8
0
1
2
3
0
1
2
3
4
5
6
7
0
1
2
0
1
2
3
4
5
6
7
8
9
0
1
2
3
4
5
9
10
11
12
13
14
0
3
4
5
6
0
1
2
0
1
2
3
4
5
6
7
0
1
2
3
4
5
6
7
0
2
3
0
1
2
3
4
5
0
1
2
0
1
2
3
8
9
10
11
12
14
17
18
19
20
21
22
29
30
0
1
2
0
1
2
3
4
5
0
1
2
3
4
0
1
2
3
4
5
6
7
9
10
11
12
13
14
0
1
2
7
8
9
10
11
12
24
25
0
1
2
3
4
0
1
2
3
4
5
6
7
8
9
10
11
0
1
2
0
1
2
3
0
1
0
1
2
3
0
1
2
3
4
5
6
7
8
9
0
1
2
0
1
2
0
1
2
3
4
5
0
1
2
3
4
5
6
7
8
0
1
2
0
1
2
3
4
0
1
2
0
1
2
3
4
5
6
7
0
1
2
0
1
2
3
4
5
6
7
0
1
2
3
4
5
0
1
2
3
4
5
6
11
12
13
0
1
2
3
4
5
6
0
1
2
3
4
0
1
2
3
0
1
2
0
1
2
0
1
2
3
4
5
6
7
8
9
0
1
2
3
4
0
5
6
7
8
17
19
21
22
0
1
2
3
0
1
2
0
1
2
0
1
2
4
5
6
7
8
9
10
0
1
2
4
5
7
8
9
0
1
6
7
8
9
0
1
2
0
1
2
3
0
1
2
3
4
5
6
7
8
9
10
0
1
2
3
4
5
6
7
8
9
10
12
13
14
0
1
2
3
4
7
8
9
10
11
12
13
14
0
2
3
4
5
11
12
0
1
2
0
5
6
0
1
2
0
1
2
3
0
1
2
3
4
5
0
1
3
4
5
6
7
8
9
10
11
0
1
2
3
4
5
0
1
2
3
4
0
1
2
3
0
1
2
3
4
5
6
7
0
1
2
3
4
5
0
1
2
3
4
5
0
1
3
4
5
6
7
0
1
2
0
1
2
3
0
1
2
0
1
2
3
4
5
6
7
0
1
2
3
4
5
6
7
0
1
2
3
0
1
2
3
0
1
2
3
4
0
2
3
6
7
18
19
20
21
22
0
1
2
3
0
1
2
3
0
1
2
3
0
1
3
4
0
2
8
9
0
1
2
0
1
2
0
1
2
3
4
5
0
1
2
3
0
1
2
0
1
2
3
4
5
6
0
1
2
3
0
1
2
0
1
2
3
4
0
1
7
8
9
0
1
2
3
0
1
2
3
4
5
6
7
8
9
60
61
0
1
8
9
0
1
2
3
4
5
0
1
2
0
2
3
4
5
6
0
1
3
4
0
1
2
3
0
1
4
5
6
7
8
9
10
0
1
2
3
4
5
6
7
0
1
2
3
0
1
3
4
5
6
0
1
2
0
1
2
0
1
2
3
4
5
6
0
1
2
3
0
1
2
3
4
5
6
7
9
10
11
12
0
1
6
7
8
0
1
3
4
5
0
1
3
4
5
6
7
0
1
2
3
4
5
6
7
0
1
3
5
6
0
1
2
3
4
0
1
2
3
4
0
1
2
3
4
5
0
1
2
5
6
0
1
2
3
4
0
1
2
3
4
5
6
7
8
9
10
11
12
0
1
3
4
5
6
10
16
17
0
1
2
4
5
6
7
8
9
10
0
1
2
8
9
0
1
2
3
4
5
6
7
8
9
10
0
1
2
3
0
1
5
18
19
0
1
2
3
0
1
2
3
0
1
2
0
1
2
0
1
2
3
0
1
2
0
2
3
4
5
6
7
8
9
10
11
0
1
2
3
4
0
1
3
5
10
11
12
13
0
1
2
3
4
5
6
7
8
9
0
1
2
0
1
2
3
4
5
0
1
2
0
1
2
3
4
5
6
7
0
1
2
3
0
1
2
3
4
5
6
7
8
0
1
2
3
4
5
6
8
9
10
0
1
2
3
4
5
0
1
8
13
14
0
1
2
0
1
2
0
1
2
3
4
5
6
7
8
9
10
0
1
2
0
1
2
0
1
2
3
4
5
6
7
9
10
11
0
1
2
0
1
2
3
0
1
2
0
1
2
3
0
1
2
3
4
5
0
1
2
3
4
5
6
7
8
9
10
0
3
4
0
1
2
3
4
5
6
7
8
0
1
2
3
0
1
3
4
0
1
0
1
2
3
0
1
2
0
1
2
0
6
7
0
1
2
3
4
5
6
0
1
2
3
4
5
6
7
8
9
0
1
2
3
0
1
2
3
4
0
6
7
0
1
3
4
0
1
2
0
1
2
3
4
5
6
7
8
9
0
1
2
0
1
2
3
0
6
7
0
1
2
0
1
2
0
1
2
3
4
5
6
7
8
9
10
0
1
3
4
0
13
20
21
22
23
35
75
76
0
1
2
3
4
6
7
8
9
10
11
12
0
1
2
0
1
2
0
1
2
0
1
6
7
0
13
14
21
22
23
24
25
26
27
28
0
13
20
21
22
34
74
75
0
1
2
0
6
7
9
16
18
19
0
1
2
3
4
5
6
7
0
1
2
4
5
6
7
8
9
10
0
1
2
0
3
5
6
7
8
9
10
11
0
1
2
3
4
5
6
7
8
9
10
11
0
1
0
1
2
4
5
6
7
8
9
0
1
2
3
0
1
2
0
1
2
3
0
1
2
3
4
5
6
7
8
9
10
11
13
14
15
0
1
2
3
4
0
1
2
3
4
5
6
7
8
0
1
2
0
1
0
1
2
0
1
13
14
15
16
0
1
2
4
5
0
1
2
3
0
1
2
3
0
1
2
3
0
1
2
3
0
1
2
3
4
0
1
2
3
4
0
1
2
3
4
5
0
1
2
4
5
6
7
9
10
11
12
13
14
15
16
17
18
19
20
0
1
0
2
3
0
2
3
0
2
3
0
2
3
0
1
2
0
1
4
0
1
2
3
4
5
0
1
2
3
0
1
2
3
0
1
2
3
0
1
2
0
1
2
3
4
5
6
7
8
9
0
1
2
0
1
0
1
2
3
4
0
1
2
3
4
0
1
2
3
4
5
0
1
2
3
4
0
1
2
3
8
9
0
1
4
5
6
7
0
2
3
4
5
6
7
8
9
10
13
14
0
1
2
3
4
0
1
0
1
2
0
1
2
3
5
6
0
1
2
3
4
5
0
1
2
3
0
1
2
3
4
0
1
2
0
1
2
0
1
2
0
2
3
4
5
0
1
2
10
11
0
1
3
4
6
7
0
1
2
3
4
5
6
8
9
0
1
2
0
1
2
3
0
1
2
3
4
5
6
7
8
0
1
0
1
0
5
6
0
1
2
0
1
2
3
0
1
2
0
1
2
0
1
2
3
4
0
1
2
3
4
5
7
8
0
1
2
3
4
6
7
8
9
0
1
0
1
2
3
4
0
1
2
3
4
5
6
0
6
7
0
1
3
4
5
0
1
2
0
1
0
1
4
5
0
1
2
3
0
1
2
3
4
5
8
9
0
1
2
3
4
0
1
4
5
0
1
3
4
5
0
1
2
3
0
6
7
0
1
2
3
4
5
6
7
0
1
2
3
4
5
6
7
8
9
10
11
12
13
15
0
1
2
3
0
1
2
0
1
2
0
1
2
0
1
4
5
0
1
2
3
0
1
2
3
0
1
5
6
7
8
9
0
1
2
0
1
2
0
1
2
3
0
1
2
3
4
5
0
1
2
3
4
5
0
1
2
3
4
0
1
2
3
4
5
6
0
1
2
3
4
5
6
7
8
0
1
2
3
4
5
6
7
0
1
2
3
0
1
2
3
24
25
26
27
37
38
40
42
80
81
0
1
2
0
1
2
3
4
5
0
1
2
3
0
2
3
0
1
2
3
0
6
7
0
1
2
3
0
1
2
0
1
2
3
0
1
2
3
24
25
26
27
28
38
39
40
41
42
0
1
2
3
4
5
0
1
2
3
4
5
0
1
2
3
0
1
2
3
0
2
3
0
1
2
3
4
5
6
7
8
0
1
2
0
1
2
5
6
0
1
2
0
1
2
3
0
5
6
0
1
6
7
0
1
2
0
1
2
0
1
2
3
0
1
3
4
8
9
10
0
1
0
1
9
10
0
1
2
3
4
5
6
9
10
11
12
0
1
2
0
2
3
4
5
6
7
8
9
10
11
12
0
1
2
0
1
2
3
0
1
2
3
5
6
7
10
0
1
2
3
4
6
7
0
1
2
0
21
22
34
36
37
38
0
1
2
0
1
0
1
2
0
1
2
3
4
0
1
2
3
0
1
2
3
4
5
0
1
2
3
0
1
2
3
4
6
7
0
1
2
3
0
1
2
3
4
0
1
2
3
0
1
2
3
4
0
1
2
0
1
2
3
0
1
2
3
4
5
6
7
8
9
10
12
15
18
19
0
1
2
3
0
1
2
3
0
1
2
0
1
2
0
1
2
3
4
5
0
1
2
3
0
1
16
17
0
1
0
1
2
3
4
0
1
2
0
1
2
0
1
2
0
1
2
3
4
5
6
7
8
9
10
11
12
0
1
2
3
0
1
2
3
4
5
0
1
2
3
0
1
2
0
1
2
3
0
1
2
3
4
0
1
2
4
5
6
0
1
2
3
4
5
7
8
9
10
0
1
2
3
0
2
3
4
0
1
0
1
2
3
4
5
6
0
1
2
3
0
1
2
0
1
2
0
1
0
1
2
3
4
5
6
7
8
9
10
12
13
14
0
1
2
3
0
1
2
3
4
0
1
2
3
4
5
6
7
0
1
2
0
1
2
0
1
2
0
1
3
4
0
1
2
3
4
5
6
7
9
11
12
0
1
2
3
4
5
6
7
8
0
1
2
3
4
5
6
7
8
0
1
2
3
4
0
1
2
3
0
2
3
0
2
3
4
5
6
7
8
9
10
11
12
13
14
15
17
18
19
20
21
22
0
1
2
3
4
5
0
1
2
3
4
0
4
6
10
12
16
17
19
23
24
32
33
34
37
38
0
1
2
3
0
1
2
3
4
5
7
8
9
10
11
12
13
0
1
2
3
4
0
1
2
0
1
2
3
4
5
0
1
2
3
0
1
2
0
1
3
4
5
6
7
8
0
1
0
1
2
4
5
6
7
0
1
0
1
2
3
4
5
6
8
9
10
11
0
1
2
5
6
7
0
1
2
3
22
23
24
36
42
43
0
1
2
3
0
1
2
3
4
5
6
0
8
21
26
27
32
33
34
0
1
2
0
1
0
5
6
0
1
2
3
4
0
1
2
3
0
1
2
6
7
0
1
2
3
0
1
3
9
10
0
1
2
0
1
2
3
4
5
6
7
8
9
10
11
12
13
0
1
2
3
4
5
8
9
0
1
2
3
4
5
6
7
0
1
2
3
7
14
15
16
0
1
2
0
1
2
3
4
5
6
0
1
2
3
4
5
0
1
0
1
2
0
1
2
3
0
1
2
3
4
5
0
1
2
4
5
6
7
8
9
10
0
1
2
3
4
6
7
0
1
0
1
2
0
1
2
3
0
1
2
21
22
34
84
85
0
1
2
3
4
0
1
2
3
0
1
2
3
4
0
1
4
6
7
0
1
2
3
4
5
7
8
9
10
11
0
1
2
0
1
2
3
4
5
0
1
2
0
1
2
3
4
5
6
7
0
1
2
3
0
1
2
3
4
0
1
2
0
1
2
0
1
2
3
4
6
7
0
1
2
0
2
3
0
1
2
0
1
0
1
2
3
4
5
6
0
1
2
0
1
2
3
4
5
7
8
9
0
1
2
3
4
0
2
3
10
11
0
1
2
0
1
2
3
0
1
2
3
0
1
30
31
32
0
4
6
7
8
9
10
11
12
13
14
15
0
1
2
3
4
0
3
4
5
6
7
8
0
2
3
4
7
8
9
10
11
12
13
14
15
16
17
18
0
1
2
3
0
3
4
8
12
18
19
0
1
2
3
0
1
2
3
4
0
1
2
3
4
5
6
0
1
2
3
0
1
2
0
1
2
4
5
25
37
39
40
41
0
2
3
0
1
2
3
0
1
2
0
1
2
4
5
0
1
2
3
4
5
6
0
1
2
3
0
1
3
4
5
6
7
8
0
1
2
3
0
5
6
0
1
17
18
0
1
2
0
1
2
0
1
2
5
6
7
8
9
10
13
14
15
0
1
3
4
5
6
0
1
2
3
0
1
2
0
1
2
3
4
5
6
7
0
1
2
3
4
0
1
0
1
2
0
1
4
5
6
9
10
0
1
2
3
4
0
1
2
3
4
5
6
0
1
2
3
4
5
6
7
8
0
1
2
3
4
5
6
0
1
2
3
4
5
12
13
14
15
0
1
2
0
1
2
3
0
2
3
0
1
2
3
4
5
7
8
0
1
3
4
5
0
1
2
3
0
1
2
3
7
8
9
0
1
2
0
1
2
0
1
2
0
1
2
3
4
5
6
7
8
0
1
2
7
8
9
0
1
2
3
4
6
7
8
9
10
11
12
0
1
0
1
2
0
1
2
3
4
5
6
7
8
0
1
2
3
4
5
7
8
9
10
0
1
3
8
9
0
1
3
4
5
6
7
8
9
0
1
2
3
4
5
6
9
11
12
0
1
2
0
1
2
4
5
0
1
2
0
1
2
3
5
6
0
1
2
3
5
6
0
1
2
3
5
6
0
1
2
3
5
6
0
1
2
3
5
6
0
4
5
6
0
1
2
0
1
2
3
4
5
6
0
1
2
3
4
0
1
2
3
4
5
0
1
2
3
4
6
7
0
1
2
3
4
7
8
9
0
1
3
4
5
0
1
2
7
8
0
1
2
3
0
1
2
0
1
2
0
1
0
1
2
3
0
1
0
1
2
0
1
2
3
7
8
10
11
12
0
1
2
3
4
5
6
0
1
2
0
1
2
3
4
5
6
7
16
17
0
1
0
1
2
0
1
2
3
0
5
6
0
1
2
0
1
2
3
0
62
63
0
1
2
0
1
2
3
4
0
1
2
0
1
2
0
1
2
3
4
5
0
1
2
3
5
6
0
1
2
3
4
5
0
1
3
4
5
0
1
2
3
4
0
1
6
26
31
32
0
1
2
3
0
1
2
3
4
0
1
2
3
4
5
6
7
56
57
0
1
2
0
1
0
20
21
30
31
32
33
0
1
2
3
4
5
6
7
0
1
2
3
4
5
6
7
0
3
4
5
0
2
3
4
0
1
2
3
4
5
6
7
8
9
0
1
2
3
4
0
1
2
3
4
5
6
7
8
9
10
11
0
1
2
3
0
1
2
0
1
2
3
4
5
6
0
1
2
3
0
1
2
0
3
4
6
7
8
0
1
2
3
4
5
6
0
1
2
3
4
7
8
9
10
0
1
2
3
0
1
2
0
1
2
0
1
0
1
2
0
1
3
4
5
6
7
8
9
0
2
3
4
5
6
7
8
9
10
11
12
13
14
15
17
18
19
20
21
0
1
2
3
4
5
6
7
0
1
2
0
1
2
0
1
2
0
1
0
1
2
3
4
5
6
7
8
9
10
11
12
0
1
2
3
0
1
3
4
5
6
7
8
0
1
2
0
1
2
3
0
1
2
3
4
5
6
7
9
18
19
20
23
24
0
1
2
4
5
6
7
9
10
11
12
13
15
16
0
1
2
3
0
1
2
3
4
5
0
1
2
3
4
0
2
3
0
1
2
0
2
3
0
2
3
0
1
0
2
3
0
1
2
3
0
1
2
0
1
2
3
0
1
2
0
1
2
0
1
2
3
4
5
6
0
1
2
0
1
2
5
6
0
1
2
3
0
1
3
5
6
7
8
0
1
2
5
6
7
8
0
1
2
3
4
6
7
0
1
2
3
0
1
2
3
4
5
7
8
9
10
0
1
4
5
6
7
0
1
2
3
4
0
1
2
3
4
0
1
2
3
4
5
6
0
1
5
6
7
8
9
10
11
12
13
14
0
1
2
3
4
5
6
7
9
10
11
12
13
14
15
16
17
18
19
20
0
1
0
1
2
3
4
0
1
2
0
1
2
3
4
5
6
7
8
9
10
11
12
13
14
15
16
17
18
19
20
21
22
0
1
2
3
4
5
8
9
10
11
12
0
1
2
0
1
0
1
2
3
4
5
0
1
2
3
0
1
3
4
5
6
7
0
1
2
0
1
0
1
2
0
1
2
3
6
7
8
9
10
0
1
0
1
2
0
1
2
0
1
2
3
4
5
6
0
1
2
0
1
2
0
1
0
1
0
5
6
7
8
9
10
11
0
1
2
3
4
7
8
9
10
11
12
14
15
18
19
0
1
2
3
0
1
2
3
4
5
6
0
1
2
3
4
5
6
8
9
10
0
1
2
3
4
5
6
7
8
0
1
0
1
2
3
4
5
6
0
1
2
0
1
2
3
4
5
6
0
1
2
0
1
2
3
0
1
2
4
5
6
0
2
3
4
5
7
8
9
10
11
12
13
15
16
17
0
1
3
4
10
61
62
77
93
94
96
97
99
100
0
1
2
0
1
2
0
1
2
3
4
5
6
7
8
9
13
14
15
16
17
18
20
21
0
1
3
4
5
6
7
8
9
0
1
2
3
4
5
6
7
8
9
10
0
1
2
3
4
0
1
3
4
6
0
1
2
0
1
2
3
4
0
2
3
0
1
2
3
4
0
1
2
0
1
2
0
1
2
3
4
0
1
2
0
2
3
0
1
2
3
4
5
6
0
1
2
3
0
1
2
0
2
3
0
1
2
3
8
11
12
0
1
2
3
0
1
2
3
4
5
6
7
8
9
11
12
0
1
2
3
4
5
9
10
11
12
13
0
1
0
1
2
3
7
8
9
0
1
2
3
4
0
3
5
13
14
0
1
2
3
0
3
4
0
1
2
0
1
2
0
1
2
4
5
0
1
2
3
4
0
1
2
3
4
5
6
8
9
10
0
3
4
0
1
2
0
1
2
0
1
0
2
3
0
1
2
0
1
8
9
0
1
0
2
3
0
1
3
4
5
0
1
2
5
6
0
1
6
7
8
14
24
25
26
28
29
30
0
1
2
0
1
2
3
4
5
6
7
0
1
2
3
0
1
2
3
0
1
2
0
1
0
1
2
0
1
2
0
1
2
3
4
5
6
0
2
3
0
1
3
4
5
7
10
11
12
13
0
1
2
3
4
5
6
0
1
3
4
31
32
33
0
1
2
0
1
2
3
4
5
0
1
2
3
4
5
6
7
8
0
1
2
3
0
1
2
3
0
1
2
0
1
2
0
1
2
7
8
9
0
1
2
3
19
20
0
1
0
1
4
5
6
0
1
2
3
0
1
2
0
3
4
0
1
6
7
0
1
2
0
1
2
3
4
6
7
8
9
0
1
8
11
12
0
1
2
3
0
1
2
3
5
6
0
1
8
9
10
11
12
0
1
3
4
5
7
8
9
10
0
1
2
0
1
2
3
4
5
6
0
1
2
0
1
2
0
1
3
4
5
6
8
9
10
11
12
13
14
15
16
17
18
19
21
22
23
24
26
27
28
30
31
32
33
34
35
36
37
38
39
40
41
0
1
2
3
4
5
0
5
6
0
1
2
3
0
1
2
8
9
0
1
3
4
5
0
1
2
3
0
1
2
4
6
7
0
2
6
7
0
1
2
3
4
5
6
7
8
9
10
0
2
3
0
1
0
1
2
3
4
5
6
0
1
4
5
0
11
37
38
0
1
2
3
4
0
1
2
3
4
5
6
7
0
1
0
19
20
21
30
31
32
33
0
1
2
0
1
0
1
2
3
4
5
0
1
2
3
4
5
6
7
9
10
11
0
1
2
3
4
5
6
0
1
2
0
1
2
3
4
0
3
4
5
0
1
2
0
1
2
0
1
2
3
4
0
1
2
3
4
5
6
0
9
21
22
32
33
34
0
2
3
4
0
1
2
5
6
7
8
9
10
0
9
21
22
23
33
34
35
0
1
10
22
23
24
34
35
36
0
1
2
3
0
1
2
3
4
5
0
1
2
3
4
5
7
8
0
1
2
3
4
0
2
3
4
0
1
2
0
1
2
3
0
1
2
0
1
2
3
4
5
0
1
3
4
5
0
1
2
3
36
37
38
39
0
1
2
0
1
2
3
0
1
5
6
7
8
9
10
0
1
2
0
1
2
3
0
1
4
5
6
7
8
10
11
12
13
14
15
16
17
18
19
20
0
1
3
4
0
1
2
3
4
7
8
0
1
2
0
1
2
3
4
5
0
1
2
3
4
5
6
0
1
2
45
46
0
1
2
3
4
5
6
8
9
10
0
1
0
2
4
7
9
10
11
0
1
2
4
5
6
7
8
9
0
6
7
9
12
13
14
15
16
18
19
20
0
1
2
3
0
1
2
0
1
2
0
1
2
0
1
2
3
4
5
6
7
8
9
10
11
12
13
14
15
17
18
19
0
2
3
4
5
6
7
8
9
10
11
0
1
2
3
4
0
1
2
3
4
6
7
8
9
0
1
2
3
0
1
2
7
8
9
0
19
20
21
30
31
32
33
0
1
6
7
8
9
10
0
7
8
0
1
2
4
6
7
8
0
3
4
5
7
8
9
10
14
15
16
0
1
2
0
5
6
0
1
2
0
1
3
4
5
0
1
2
3
0
1
2
0
1
2
3
4
0
1
2
3
0
1
2
3
4
5
6
7
8
0
1
2
3
0
1
2
3
4
0
2
3
4
5
8
18
19
0
1
0
1
2
0
1
2
0
1
3
4
0
1
0
1
3
4
5
0
1
2
3
4
6
7
32
33
37
38
39
42
44
45
46
0
2
3
4
0
1
2
3
0
1
5
6
7
0
1
3
4
0
2
3
0
2
3
6
7
8
9
11
12
13
14
0
1
2
3
4
0
1
2
3
4
5
6
8
9
0
1
9
10
0
1
2
3
4
5
9
10
11
12
13
15
16
17
18
19
20
21
22
23
25
26
27
28
29
30
31
32
33
0
1
2
3
4
5
6
7
0
5
6
0
1
2
3
4
5
6
7
8
9
10
11
12
13
0
1
2
3
4
0
1
2
3
4
5
6
8
9
10
0
1
2
3
4
5
6
7
8
9
11
12
13
14
15
16
0
1
2
3
4
0
1
2
3
4
5
6
0
1
3
4
5
7
8
9
10
11
12
0
1
2
3
4
8
9
10
12
14
15
0
1
2
3
0
1
2
3
0
1
2
0
1
2
3
0
1
2
3
4
5
6
7
8
0
1
0
1
2
0
1
2
0
2
3
0
1
2
3
4
0
1
2
3
4
5
6
8
9
10
0
1
2
0
1
2
4
5
6
7
0
1
2
9
10
11
0
1
2
4
5
6
7
8
9
10
11
12
13
14
15
0
2
3
0
3
4
5
6
0
1
8
9
10
0
1
2
3
4
0
1
12
13
0
1
2
0
1
2
3
0
1
2
3
0
2
3
4
5
6
7
8
9
10
11
13
0
1
3
4
5
6
0
1
2
3
4
0
1
2
0
1
2
3
0
1
2
4
5
6
0
1
2
11
12
0
1
2
0
1
2
3
4
0
1
2
3
4
0
1
2
3
0
1
2
0
1
2
0
2
3
4
5
6
7
8
9
0
1
2
3
4
5
6
0
1
3
4
0
1
2
0
1
2
3
0
1
2
3
4
5
6
7
0
1
2
3
4
5
6
7
0
1
2
3
4
5
0
1
2
0
1
2
3
0
1
2
3
0
1
0
1
2
3
5
8
12
13
14
15
16
17
18
19
20
21
0
1
2
3
0
1
2
3
0
1
2
3
4
0
1
5
6
0
1
2
3
4
6
7
8
0
1
2
3
4
5
6
7
8
0
1
2
3
4
5
6
8
9
10
11
0
1
2
3
0
1
3
4
5
0
3
4
5
6
0
19
20
21
22
23
24
0
2
4
5
0
1
2
9
10
11
0
1
2
3
4
5
6
0
1
2
3
4
0
1
2
0
1
2
51
52
0
1
3
4
5
6
0
1
2
3
4
5
6
7
8
9
10
11
13
15
16
17
0
1
2
5
6
7
0
3
4
0
1
2
3
0
1
2
3
4
5
6
7
0
1
2
0
1
2
3
0
1
2
3
4
5
6
7
8
9
0
1
2
5
6
0
1
2
3
4
6
7
8
9
0
1
2
3
4
5
6
0
1
2
3
0
1
3
4
5
0
1
2
0
1
2
3
4
5
6
7
8
0
1
0
1
2
0
2
3
4
5
0
1
2
0
1
2
3
4
5
0
1
2
0
1
2
0
1
2
3
4
5
6
7
8
9
0
1
0
1
2
0
1
2
0
1
2
3
4
5
6
0
1
2
0
1
2
3
0
1
2
3
0
1
0
1
2
3
0
2
3
4
5
0
1
2
0
1
2
0
1
2
3
4
5
6
7
0
1
2
3
0
1
3
4
0
1
2
3
4
5
6
7
8
0
1
2
3
4
5
6
0
1
2
3
4
5
6
7
8
9
10
11
0
1
2
3
0
1
2
0
1
2
3
0
1
2
0
1
0
2
3
0
2
3
0
2
3
0
1
0
1
2
7
8
0
1
2
3
4
0
1
2
3
4
5
6
7
8
9
10
11
12
13
0
1
2
0
1
2
0
1
2
3
4
0
1
2
3
4
5
6
0
1
2
0
1
2
3
0
2
4
5
8
9
10
11
0
1
2
3
5
6
0
1
0
1
2
0
1
2
3
0
1
2
3
0
1
2
0
1
2
3
0
1
2
4
6
7
0
1
2
3
4
5
6
7
8
9
10
11
12
13
14
15
16
17
0
1
2
3
4
5
6
7
0
1
2
3
0
1
2
0
2
3
5
6
0
1
0
1
2
3
4
0
1
2
0
1
2
3
0
1
3
4
11
12
0
1
2
3
4
5
0
1
2
3
5
6
0
1
2
0
1
2
0
1
2
0
2
3
0
1
3
4
5
0
1
0
2
3
5
6
0
1
2
3
4
5
0
1
2
3
4
6
7
0
1
2
3
4
0
1
2
3
5
6
7
0
1
2
0
1
2
3
4
5
6
7
0
1
2
3
0
1
2
3
4
5
6
0
1
2
0
1
2
3
0
1
2
3
4
5
0
1
2
0
2
3
0
1
2
5
6
7
8
10
11
0
1
2
3
4
5
6
0
1
2
3
4
10
16
17
0
1
2
0
1
2
3
0
1
2
0
1
2
4
5
0
1
2
3
0
1
2
3
0
19
20
21
31
32
33
0
1
2
3
4
5
6
7
8
0
1
2
0
1
2
3
4
0
1
2
4
5
6
7
9
10
11
0
1
2
3
6
7
0
1
2
0
1
2
3
0
1
2
3
4
0
1
2
0
1
2
0
1
2
3
4
5
6
0
1
2
0
1
2
0
1
2
3
4
5
6
8
9
10
11
12
13
14
15
16
17
0
2
3
0
1
2
0
3
4
0
1
55
56
0
1
2
3
0
1
2
4
5
6
7
0
1
2
3
4
0
1
2
0
3
5
6
7
0
3
4
5
0
1
2
3
0
2
4
5
0
1
2
3
4
5
0
1
2
3
0
2
3
4
6
7
8
0
1
3
4
5
6
0
1
2
0
1
5
6
7
8
9
10
11
12
14
15
16
17
18
0
2
3
0
1
2
3
4
5
6
7
8
9
10
0
9
10
14
15
0
1
2
3
0
2
3
0
1
2
3
0
1
2
3
0
1
2
0
1
2
3
0
1
2
3
0
1
0
1
2
3
4
5
6
0
1
3
4
5
6
7
8
9
0
1
2
0
1
2
3
0
1
2
0
1
2
3
4
6
7
8
9
10
0
1
2
3
4
0
1
8
9
10
11
12
13
0
1
3
9
10
0
2
3
4
0
1
4
5
7
8
9
10
0
1
2
3
0
2
3
0
1
2
3
4
5
6
7
8
9
10
11
12
13
14
0
1
2
3
4
8
9
0
1
2
3
4
5
6
7
8
0
1
2
3
4
5
6
7
0
1
2
3
0
1
2
0
1
0
1
2
3
4
5
6
0
1
2
3
0
1
2
4
5
0
1
2
3
4
0
1
2
3
4
5
0
1
2
3
0
1
2
3
0
1
2
3
4
5
6
7
8
0
1
2
3
0
1
2
3
4
5
6
0
3
8
19
21
22
24
25
26
27
0
1
2
3
4
0
2
3
4
5
6
0
1
2
5
6
7
8
0
1
2
3
4
5
0
1
2
3
4
0
1
2
0
1
0
1
2
0
19
20
21
22
24
25
26
0
2
3
4
0
1
2
0
1
2
3
4
5
6
0
1
2
3
4
5
6
7
8
10
11
12
16
17
18
19
20
21
22
23
0
1
4
5
0
1
2
3
4
5
0
1
17
21
22
23
24
25
27
28
29
30
31
0
51
52
53
0
9
10
16
17
18
19
28
29
30
0
1
2
3
0
1
2
3
4
0
1
2
4
5
6
7
0
21
22
23
24
33
34
35
37
38
39
0
1
2
0
1
2
3
4
5
6
8
9
10
11
12
0
1
2
3
0
1
2
3
4
8
9
10
0
1
2
3
0
1
2
3
4
5
6
7
0
1
2
0
1
2
0
1
2
3
4
5
6
7
0
1
2
0
1
2
3
4
5
6
7
0
1
2
3
4
6
7
0
1
2
4
5
0
1
2
17
18
0
1
2
0
1
2
0
1
2
3
0
1
0
1
0
1
2
3
4
5
6
7
8
9
10
11
12
13
14
15
0
1
2
3
0
1
2
0
1
2
0
1
2
3
4
0
1
2
3
0
1
2
0
1
2
3
4
5
7
8
0
1
2
3
4
5
6
7
8
0
1
2
3
4
0
1
2
3
4
5
6
7
8
9
10
11
12
13
0
1
2
0
1
2
3
4
0
1
2
3
0
1
2
0
1
2
0
1
2
3
4
0
1
2
0
1
2
3
5
6
0
2
3
4
5
6
0
1
2
0
1
2
4
5
10
14
15
16
18
22
23
0
2
3
4
5
6
7
8
0
1
5
6
7
8
9
0
1
2
3
4
5
6
0
1
2
3
4
6
7
8
0
1
2
3
4
5
0
1
2
3
0
1
2
3
4
8
0
1
6
7
0
1
2
3
4
5
7
8
9
0
1
2
3
0
1
2
3
0
1
3
9
10
0
1
2
6
7
8
23
24
25
35
36
37
38
0
2
3
4
5
6
7
9
10
0
1
2
4
5
6
7
0
1
2
3
4
0
1
2
3
4
5
6
0
1
2
3
4
14
21
25
26
27
28
0
2
4
5
0
1
2
0
1
2
4
5
6
0
1
2
3
0
1
2
3
4
0
4
5
7
8
9
10
11
0
1
2
3
0
1
2
3
5
6
7
8
9
0
2
3
4
0
4
5
9
10
0
1
2
3
0
1
2
0
1
2
5
6
7
8
0
1
2
3
0
1
3
4
5
6
7
8
9
10
12
13
14
15
16
17
18
0
1
2
3
4
0
1
2
4
5
6
7
8
0
1
4
5
6
7
8
0
1
2
3
4
5
6
7
0
19
20
21
0
2
3
27
28
0
1
2
3
0
1
2
0
1
2
0
1
2
0
1
2
3
4
0
2
3
4
0
1
2
3
4
5
6
7
8
9
0
2
3
4
5
6
7
0
1
2
3
4
0
1
2
3
4
0
1
2
3
4
10
11
12
0
1
2
3
4
6
7
0
1
2
3
4
0
1
2
3
5
6
7
0
1
2
3
4
0
1
2
3
4
5
6
0
4
7
8
9
10
11
14
16
19
20
0
1
2
3
4
5
0
1
2
3
4
0
1
2
3
0
2
3
4
5
0
1
2
3
0
1
2
3
0
1
3
8
9
10
11
12
13
14
0
1
2
3
0
2
3
4
5
0
1
2
3
4
5
7
8
9
0
1
2
3
0
1
0
1
2
5
6
0
2
3
4
5
6
0
1
2
3
0
1
2
0
1
10
11
0
1
2
3
4
5
6
7
0
1
2
0
1
2
0
1
2
0
2
3
4
5
6
7
8
9
0
1
2
3
4
5
0
1
2
3
4
5
6
7
8
0
1
2
4
5
6
0
1
2
3
6
7
9
10
11
12
13
14
15
16
17
18
19
20
21
22
23
24
0
1
2
0
1
2
3
4
5
6
7
0
1
2
3
4
5
6
0
1
2
3
5
7
8
0
1
2
3
4
5
0
1
2
0
1
2
0
1
4
5
6
13
14
0
1
4
5
0
1
2
3
4
5
6
7
0
1
2
3
4
0
1
2
3
4
5
6
7
8
0
1
2
3
0
1
2
3
0
1
2
3
0
1
2
3
0
1
2
4
5
6
0
1
2
0
1
3
4
7
8
11
12
0
1
2
3
5
6
7
0
2
3
25
31
32
0
1
2
14
15
0
1
2
6
7
8
9
10
11
12
13
14
0
1
2
0
2
3
4
5
6
7
0
1
2
3
4
6
7
8
9
10
12
13
14
15
0
1
2
3
4
5
6
7
8
9
0
1
2
3
4
5
6
0
1
2
3
4
5
6
0
1
3
4
6
7
0
1
2
0
1
2
3
4
6
7
8
9
10
0
1
2
0
1
3
4
5
0
1
2
4
5
6
0
1
2
0
1
2
3
4
5
6
7
8
9
10
0
1
2
0
1
2
3
4
5
0
1
2
3
0
1
5
6
0
1
2
3
4
5
6
7
0
1
2
3
0
2
3
4
5
6
7
8
9
10
0
1
2
3
0
18
19
20
21
22
23
0
1
3
4
0
1
2
3
0
1
2
3
0
1
6
7
8
9
0
1
2
0
1
2
0
1
2
0
1
2
0
1
3
4
5
6
7
8
9
10
11
13
15
16
17
0
1
2
3
0
1
0
1
2
3
4
5
0
1
2
3
4
5
6
7
8
9
0
1
2
3
0
1
3
4
5
6
7
8
9
10
0
1
2
0
1
2
3
4
0
1
2
4
5
0
2
3
4
5
0
2
3
0
1
0
2
3
0
2
3
0
1
2
3
5
6
7
8
15
16
17
0
1
2
3
0
1
2
3
5
6
7
8
0
2
3
4
0
1
2
0
1
2
3
0
1
2
0
1
2
0
19
20
21
33
57
64
65
66
0
1
3
9
10
11
0
1
2
3
0
1
0
1
0
1
2
3
4
5
0
1
0
1
3
4
9
10
11
12
13
0
1
2
0
1
2
3
4
5
6
8
9
10
11
12
0
1
2
0
1
2
3
4
5
6
7
0
1
20
21
22
31
32
33
34
0
2
3
4
0
1
2
3
4
5
6
7
8
9
10
11
13
14
15
16
17
18
19
0
1
2
0
1
2
0
1
2
0
1
2
3
0
1
2
3
4
5
6
7
8
9
10
11
12
0
1
2
0
1
2
3
0
1
0
1
2
3
4
5
0
2
3
0
1
2
3
0
1
2
3
4
5
0
1
2
3
0
1
2
0
1
2
3
4
0
1
2
3
4
6
7
8
9
10
11
0
1
3
4
5
0
1
3
4
7
8
14
15
16
17
18
19
20
21
22
23
24
0
1
2
3
4
0
1
0
1
3
4
5
7
8
9
0
1
2
3
4
0
1
2
3
0
1
2
6
7
8
0
1
17
22
46
55
65
66
0
1
2
3
0
2
0
1
5
6
0
1
2
3
4
5
6
7
8
0
1
2
3
0
1
2
3
0
1
2
3
4
5
0
1
2
0
1
2
0
2
3
4
5
0
1
2
0
1
0
1
2
4
5
6
7
8
0
1
2
3
0
1
2
0
1
2
3
0
1
2
3
4
0
1
2
3
4
5
6
7
8
9
10
11
0
1
2
0
1
2
3
7
8
0
1
3
4
0
1
2
0
1
2
0
1
2
4
5
7
8
9
0
1
2
3
0
1
3
4
5
6
0
1
0
1
2
4
7
13
14
0
1
0
1
2
3
4
0
1
2
3
0
1
2
0
1
2
3
0
1
3
4
5
6
7
8
9
10
11
0
1
2
0
19
20
29
30
31
32
0
1
2
3
4
5
6
7
8
0
1
2
3
4
5
6
7
0
1
2
3
4
5
6
7
8
9
10
0
1
3
4
0
1
2
3
4
5
6
7
0
1
3
4
5
6
7
8
0
1
2
3
0
1
2
3
4
5
6
7
8
9
10
11
12
0
1
2
3
4
5
0
1
2
0
1
2
3
4
0
1
2
3
0
1
2
0
19
20
30
31
32
0
1
20
21
22
23
24
0
2
3
4
5
6
0
1
2
3
4
5
6
8
9
0
1
2
0
1
4
5
6
0
1
2
3
4
5
0
1
2
4
5
7
8
0
19
20
21
33
48
49
0
1
2
3
4
5
6
7
8
0
1
2
3
4
5
0
2
3
4
5
6
7
8
9
10
11
12
0
19
20
21
22
34
58
74
75
0
1
2
3
4
0
5
6
0
1
0
1
2
0
1
2
0
1
2
0
1
2
3
0
1
2
0
1
2
0
1
2
3
4
5
0
1
2
0
1
2
3
4
7
8
12
13
19
20
0
1
2
3
0
1
2
3
4
0
1
2
0
1
2
3
4
0
1
0
2
3
4
5
0
1
0
1
2
3
0
1
2
3
4
6
7
8
0
1
2
3
4
5
0
1
2
3
4
6
7
8
0
1
2
0
1
2
5
6
0
1
2
3
0
1
2
0
1
2
3
4
5
6
7
8
9
10
11
0
19
20
21
33
35
68
71
72
73
0
1
2
3
0
1
2
3
0
2
3
4
5
6
7
8
9
10
11
12
13
14
15
16
17
0
1
2
0
1
9
10
11
12
0
1
2
3
6
8
9
0
1
2
0
1
2
0
1
2
0
2
3
4
0
1
2
3
4
0
1
0
1
2
3
4
5
6
0
1
2
4
5
6
7
0
1
3
4
0
1
2
3
4
5
0
1
2
0
1
2
0
4
5
0
2
3
4
0
1
2
4
8
10
11
12
14
15
16
17
18
20
29
30
31
32
33
0
1
2
22
23
24
25
0
1
2
4
12
14
17
18
20
21
0
1
0
1
0
1
2
0
1
0
3
8
9
10
11
12
14
15
16
17
18
0
1
5
7
9
10
0
1
2
3
0
1
4
11
12
0
3
4
5
6
7
8
9
12
19
20
0
1
2
3
0
2
3
4
5
6
0
1
2
0
4
5
9
10
12
13
0
1
2
3
4
5
6
7
0
1
2
3
4
5
0
1
2
0
1
2
0
1
2
3
4
5
6
0
2
3
4
10
11
0
3
4
5
6
7
8
0
1
2
3
4
5
6
7
8
9
10
0
1
2
3
0
1
2
3
0
1
2
3
4
5
8
9
10
0
1
0
1
2
3
0
1
0
1
3
4
5
0
1
2
3
0
1
2
3
4
5
10
11
13
14
15
16
0
1
2
3
4
5
6
7
8
9
10
11
0
1
3
4
0
1
3
4
5
6
7
0
1
2
3
4
5
6
7
8
0
1
2
0
2
3
4
0
1
2
0
1
2
0
1
2
3
4
5
6
7
0
1
2
0
1
3
4
0
2
4
5
0
1
2
4
5
6
7
8
9
10
11
0
6
7
0
2
3
4
0
1
3
4
0
1
2
3
4
7
8
9
10
0
1
2
3
0
1
2
4
5
0
1
2
0
1
2
3
0
1
2
0
1
2
0
2
3
4
5
0
1
2
3
4
5
6
7
0
1
2
3
4
5
6
0
1
3
4
5
6
7
8
0
2
3
4
5
0
2
3
4
0
1
2
0
1
2
3
4
0
1
2
0
1
2
3
0
1
2
3
4
5
6
7
8
0
1
2
0
1
2
3
4
0
1
2
4
5
0
2
5
6
0
7
26
27
0
1
2
0
1
2
3
4
5
0
1
2
0
1
3
4
5
6
0
1
0
2
3
0
1
2
3
4
5
6
0
1
2
3
0
1
2
3
4
5
6
0
1
3
4
5
6
7
8
9
10
11
13
14
15
16
0
1
4
5
6
7
8
0
1
2
3
0
1
2
0
1
2
3
0
1
2
3
4
6
7
8
9
10
11
0
1
2
3
66
67
0
1
2
0
3
4
0
1
2
3
4
5
6
7
8
9
0
1
2
3
0
1
2
3
4
5
6
7
8
0
1
2
0
2
3
4
0
1
2
4
5
0
1
2
0
1
0
1
2
3
4
5
6
7
8
0
3
5
10
11
0
1
3
4
0
5
6
7
22
23
24
33
34
52
57
78
79
80
0
1
2
0
1
2
3
0
1
2
0
1
2
0
1
2
3
4
5
6
7
0
1
2
3
4
5
0
1
2
3
4
5
6
0
1
2
0
2
3
5
6
7
8
9
10
0
1
2
0
1
2
3
5
6
0
1
2
0
1
2
3
0
1
2
3
4
8
9
0
1
16
22
23
0
1
2
3
0
2
3
4
0
1
2
4
5
6
8
9
11
12
0
1
2
3
4
5
6
0
1
2
3
4
0
1
2
0
1
3
5
6
7
8
9
10
0
1
2
3
4
5
0
1
2
3
0
1
2
3
8
9
0
1
2
3
4
8
9
10
0
3
4
5
7
8
9
10
11
0
1
2
3
0
1
2
3
4
0
1
3
4
5
6
7
8
0
1
2
0
1
2
0
1
2
0
1
2
4
5
7
8
0
1
2
3
0
1
2
0
1
0
1
2
3
0
1
2
3
4
5
6
7
0
1
2
3
4
0
1
2
3
4
0
1
2
3
4
0
2
3
4
5
6
0
1
2
3
4
5
0
1
3
4
5
6
7
0
2
3
4
5
0
2
3
4
5
6
7
0
1
2
3
0
1
2
0
1
2
3
4
5
6
7
8
9
10
11
0
1
3
4
0
1
3
7
15
16
0
1
2
3
0
2
3
4
10
11
12
0
1
2
0
1
2
0
5
6
7
0
1
2
3
0
1
2
3
4
5
6
7
8
9
0
1
6
8
9
0
1
2
0
1
2
3
4
5
6
7
0
1
2
0
1
2
3
4
5
6
7
0
1
2
3
4
5
6
7
8
0
1
2
3
4
0
1
3
4
5
0
1
2
3
0
1
2
0
1
7
8
9
10
11
12
13
14
15
0
1
2
3
4
5
6
7
8
0
1
2
3
4
5
6
0
1
2
0
1
2
3
0
1
6
7
8
0
1
2
3
4
0
1
2
3
0
1
2
3
0
1
2
3
4
0
1
2
0
3
4
5
6
7
8
9
10
11
12
13
14
15
16
0
1
2
3
4
0
1
2
3
4
5
0
1
3
4
5
6
7
8
9
10
0
1
2
3
0
1
2
3
0
1
0
1
2
0
1
2
7
8
9
10
0
1
2
3
0
1
0
1
0
1
2
3
6
7
0
1
0
1
2
0
1
2
0
1
2
3
4
5
6
8
9
0
2
3
5
6
0
1
2
0
1
2
3
0
1
2
0
1
2
0
1
2
0
1
2
3
4
5
6
7
8
9
0
1
2
3
4
5
6
0
1
2
3
4
5
0
1
2
0
1
2
3
4
5
6
7
8
0
1
2
0
1
2
0
1
2
0
1
2
3
4
5
6
8
9
10
11
12
13
0
1
2
3
4
5
6
7
0
1
2
0
1
2
4
5
6
7
8
9
0
1
2
3
4
0
1
2
0
1
2
3
4
5
6
7
0
1
2
0
1
2
3
4
5
6
0
1
2
0
2
3
4
5
6
7
8
10
11
12
13
14
15
0
1
2
3
4
5
6
7
8
9
0
1
2
3
0
1
3
4
5
6
7
8
9
10
0
1
2
4
5
6
0
4
5
0
1
2
0
1
2
3
4
5
6
0
1
2
0
1
2
0
1
2
0
1
2
0
2
3
5
7
8
9
10
0
2
3
6
7
12
13
14
0
1
2
3
4
0
1
2
3
4
0
1
2
0
1
2
0
1
2
0
1
2
0
1
2
0
1
2
3
4
6
7
8
9
10
11
0
1
2
3
0
1
2
3
0
1
2
3
4
5
0
1
2
3
0
1
2
3
4
5
6
7
0
1
2
3
5
6
8
12
13
14
0
1
4
5
6
7
8
9
10
11
12
15
16
0
2
3
0
2
3
0
2
3
0
2
3
0
1
2
0
2
3
0
2
3
0
1
2
3
4
0
1
2
3
4
5
6
0
1
2
3
0
3
4
5
6
7
8
9
10
0
1
2
3
0
1
2
0
1
2
3
4
0
1
2
3
4
5
6
7
8
9
10
11
13
14
15
16
0
1
2
5
6
7
0
1
2
0
1
2
3
0
1
2
3
4
5
0
1
2
0
1
0
1
3
4
5
6
0
1
2
3
0
1
2
3
4
5
0
1
2
3
4
5
0
1
2
0
1
2
3
4
5
6
0
1
2
3
4
5
8
9
10
11
12
13
14
15
25
29
48
49
0
1
2
3
4
5
0
1
2
0
1
2
0
1
2
3
4
5
0
1
2
4
5
0
1
2
3
4
5
0
2
3
0
1
2
3
4
5
6
7
8
0
1
2
0
1
2
3
0
1
2
3
0
1
2
5
8
9
0
1
2
0
1
2
0
1
2
0
1
2
0
1
2
3
4
5
6
0
1
3
4
7
8
9
0
1
2
3
6
7
8
0
26
27
28
29
30
0
1
2
0
1
2
3
4
5
0
1
2
0
1
2
3
4
0
1
0
1
2
3
4
5
6
7
8
0
2
3
4
5
0
1
2
3
4
5
6
7
8
9
0
1
2
3
4
0
1
2
3
4
0
1
2
3
4
5
6
8
9
10
0
1
2
3
4
5
6
7
8
9
0
1
2
0
1
2
0
1
2
3
4
5
0
1
2
3
4
5
7
8
0
1
2
0
1
5
6
7
0
1
2
0
1
2
3
4
5
6
7
8
9
10
13
15
16
17
21
22
23
0
1
4
5
6
0
1
2
0
1
2
0
1
2
3
4
5
6
7
8
0
2
3
0
1
2
3
4
0
1
2
3
4
5
6
7
0
1
0
1
0
1
2
0
1
2
3
0
1
2
0
1
2
3
4
5
6
7
8
0
1
0
1
2
3
4
5
6
8
9
10
0
1
2
0
1
0
1
2
3
4
5
6
0
1
2
3
4
5
6
0
1
2
0
1
2
0
1
2
3
4
0
1
2
3
4
5
0
1
2
3
4
0
1
2
3
4
0
1
0
1
2
3
0
1
2
0
1
2
5
6
7
8
9
10
11
12
13
14
15
16
0
1
2
0
1
2
3
4
5
6
7
0
1
2
0
1
2
3
5
6
7
0
1
0
1
2
0
1
0
3
4
5
10
11
12
13
14
15
16
0
2
3
4
6
7
0
1
0
1
2
5
6
7
0
1
2
3
4
0
1
2
3
4
5
6
7
8
9
10
11
0
1
2
3
0
1
2
0
1
2
3
0
1
2
3
4
5
7
8
9
10
0
1
2
0
1
73
74
75
0
1
2
3
4
5
0
7
8
0
1
2
3
0
1
2
3
0
1
2
3
4
0
1
2
3
4
0
1
4
5
6
0
1
2
0
1
2
0
1
0
2
3
0
1
2
3
4
5
6
0
1
2
3
4
5
6
0
1
2
3
0
1
0
1
2
0
1
2
4
5
0
1
2
3
4
5
6
0
1
2
0
1
0
1
2
3
4
5
6
7
8
9
10
11
12
0
1
2
0
1
2
0
1
2
3
4
5
0
2
3
4
5
6
7
8
9
16
17
19
20
0
1
2
0
1
2
3
0
1
2
3
4
5
6
7
0
1
2
0
1
2
0
1
2
3
4
5
6
7
8
0
1
2
3
4
5
6
7
0
3
4
0
1
2
3
6
7
8
0
1
2
3
4
5
0
1
0
1
2
3
4
0
1
2
3
0
1
2
0
1
2
0
1
6
7
0
1
2
0
1
2
3
4
5
7
8
9
0
1
0
1
2
0
1
2
3
4
5
6
7
8
9
10
11
12
13
0
1
2
0
1
2
3
4
5
6
0
1
2
0
1
2
0
1
2
3
4
5
6
7
8
9
10
11
0
1
2
0
1
2
3
0
1
2
0
1
2
3
4
5
6
7
0
1
2
0
1
2
3
4
0
1
2
3
4
5
6
25
26
0
2
4
5
6
0
1
2
3
0
1
2
0
1
2
3
4
5
6
7
8
9
0
1
2
0
1
2
0
1
2
3
4
5
0
1
2
3
4
5
6
7
0
1
2
0
1
2
3
4
5
6
8
9
10
11
0
1
2
3
4
5
0
1
2
4
5
6
0
1
2
3
4
0
1
2
0
1
2
3
0
1
3
4
5
0
1
2
3
4
5
0
1
2
7
8
0
1
2
4
7
8
0
1
2
0
1
2
3
4
0
3
33
34
0
1
0
1
2
3
0
1
2
3
0
1
2
3
4
5
6
7
0
1
2
3
4
0
1
2
0
1
2
12
13
14
0
1
2
3
0
1
2
0
3
4
0
1
2
0
1
2
3
4
5
7
8
9
0
1
2
3
0
1
2
3
0
1
2
0
1
2
3
0
1
30
31
32
34
35
36
0
1
2
3
4
0
1
2
3
4
5
0
1
2
3
4
5
0
1
0
1
2
3
4
5
6
0
1
2
3
4
5
6
7
0
1
2
3
4
0
1
2
3
4
5
6
7
8
9
10
0
1
0
1
2
3
4
5
6
7
8
9
10
12
13
14
15
16
18
19
0
2
3
4
5
0
1
2
0
1
2
0
1
2
3
4
0
1
3
4
0
1
2
9
10
0
1
2
0
32
33
0
1
3
4
0
2
4
5
6
7
0
1
2
0
1
2
0
1
2
3
0
1
2
3
5
6
8
9
10
11
0
1
2
3
4
5
0
1
2
3
4
0
1
2
3
0
1
2
0
1
2
3
4
0
1
2
3
4
0
1
2
3
4
7
10
0
1
2
3
4
5
6
7
8
9
10
11
0
1
2
3
4
5
6
7
0
1
2
0
1
2
3
4
5
0
1
4
5
6
0
1
2
5
6
8
9
0
1
2
3
0
1
2
3
15
16
0
1
2
3
15
16
0
1
3
4
5
6
7
8
9
0
1
2
0
1
2
0
1
2
3
4
5
6
7
0
1
2
3
4
5
6
7
8
10
11
0
1
2
3
4
5
6
7
8
9
0
1
2
0
1
2
3
4
5
0
1
2
0
1
4
5
0
1
2
3
0
2
3
4
5
6
7
8
9
32
36
37
0
4
5
6
7
0
1
2
0
1
2
3
6
7
8
0
1
2
0
1
2
3
0
1
2
3
4
5
0
1
4
5
6
7
0
1
3
4
5
6
0
1
2
3
4
0
1
2
3
5
6
7
8
0
1
2
3
4
5
6
7
9
10
11
12
13
14
15
0
1
2
3
4
5
0
1
2
0
1
2
3
4
5
0
1
2
3
4
5
6
0
1
2
0
1
2
6
7
0
1
2
3
4
5
6
7
0
1
4
5
6
0
1
2
0
1
2
3
4
0
1
0
1
2
0
1
2
3
4
5
0
1
2
3
4
14
15
0
1
2
0
1
2
3
4
5
6
7
0
1
2
3
4
5
6
7
0
1
2
3
0
1
2
3
4
5
9
10
0
1
2
0
1
2
3
4
5
6
7
0
1
2
0
2
3
4
5
6
7
8
9
0
1
2
0
1
2
3
4
5
0
1
2
4
6
7
8
9
0
1
2
3
4
5
6
7
8
9
10
11
12
0
1
2
0
1
2
3
0
1
2
3
4
0
1
2
0
1
2
3
0
1
5
6
0
2
3
4
0
1
0
1
2
3
4
5
0
1
2
3
0
1
2
3
5
6
0
1
2
0
1
2
3
4
0
1
4
5
6
7
8
9
10
0
1
2
0
1
2
0
1
2
3
0
1
0
1
2
4
5
6
7
0
1
2
0
1
2
0
1
2
3
4
5
6
7
0
1
2
3
0
1
2
3
4
0
1
2
0
1
2
3
4
5
0
1
2
3
4
5
6
7
8
9
12
13
14
0
26
27
28
29
0
1
2
3
4
5
8
9
10
11
12
15
16
0
1
2
3
4
5
6
0
1
2
3
4
5
6
7
8
9
10
11
12
0
1
2
3
4
5
0
1
2
3
4
6
7
8
9
10
11
12
0
1
2
3
0
2
3
5
6
7
8
9
11
12
0
1
2
3
8
9
11
14
15
0
2
3
4
0
1
5
6
0
1
3
50
51
0
1
2
3
4
5
0
1
2
3
4
5
6
0
1
2
3
4
5
6
7
8
9
10
0
1
2
3
4
0
1
2
3
0
1
2
3
0
1
2
0
1
2
3
0
1
2
3
0
1
2
3
4
5
6
7
8
9
16
17
0
1
2
3
4
5
6
7
0
1
2
0
1
0
1
2
3
0
1
2
3
4
5
6
7
8
9
11
12
13
14
15
16
17
0
1
3
4
0
1
2
3
4
0
1
2
3
4
5
6
0
1
2
3
0
5
6
0
1
2
3
0
5
6
0
1
2
3
0
1
2
3
4
0
1
0
1
2
3
0
1
2
0
1
2
3
4
0
1
2
0
1
2
3
4
0
1
2
3
4
5
6
7
0
1
2
3
4
5
0
1
2
3
0
1
2
3
0
1
3
4
5
6
7
8
9
10
13
14
15
16
18
21
22
0
2
3
0
1
4
5
6
8
9
10
11
12
0
3
4
5
0
1
2
3
4
0
1
2
0
1
14
15
16
17
19
20
21
22
23
24
0
1
2
0
1
2
0
3
4
5
0
1
2
3
0
2
4
5
0
1
4
5
6
7
0
1
3
5
6
7
9
10
11
12
13
0
1
2
3
4
5
0
1
2
3
0
1
2
3
4
5
6
7
8
9
10
0
1
2
3
4
5
6
7
8
9
10
11
12
13
0
1
2
3
0
1
4
5
7
8
9
10
11
14
15
16
0
1
2
3
0
1
2
0
1
2
3
0
1
2
3
0
1
2
3
4
0
1
2
3
4
0
2
3
0
1
2
3
4
5
0
1
2
0
1
2
3
4
0
1
2
3
4
5
6
7
0
1
0
5
6
7
0
1
2
3
0
2
3
0
1
2
3
4
5
6
0
1
0
1
2
3
4
0
8
9
10
11
12
13
14
15
23
24
25
26
28
29
33
42
43
44
0
1
2
0
1
2
3
0
2
3
4
0
1
86
87
0
1
2
3
0
1
2
3
4
5
6
0
1
2
3
0
1
2
3
4
5
0
1
2
3
0
1
2
3
4
5
6
7
8
9
0
1
2
3
0
1
2
0
1
2
3
0
1
2
3
4
0
1
2
3
4
5
6
7
0
26
27
28
29
0
1
2
3
0
1
2
3
4
0
2
3
4
5
0
1
2
3
4
5
0
1
2
3
4
5
6
0
1
2
3
4
5
6
7
8
9
10
11
0
1
2
0
2
4
5
6
0
1
2
3
4
5
6
7
0
1
2
0
1
2
0
3
8
9
12
13
17
18
19
0
1
2
3
4
5
6
7
0
1
2
0
1
0
1
2
0
1
0
1
2
0
1
5
6
0
1
2
3
4
5
6
0
1
2
0
1
2
0
1
3
6
7
0
1
2
3
0
1
0
2
3
4
5
0
1
2
3
4
5
6
7
8
9
10
0
1
2
3
4
5
0
1
2
3
4
5
7
8
0
1
0
1
4
25
26
0
2
3
0
1
0
1
2
3
4
5
7
8
0
3
4
5
0
1
2
3
4
0
1
2
0
1
6
7
0
3
4
5
6
0
1
2
0
1
2
0
1
2
3
0
1
2
0
1
2
3
4
0
1
2
0
1
2
3
4
0
1
2
3
4
0
1
2
3
4
5
6
8
10
11
0
1
2
0
1
2
3
4
5
6
7
8
9
10
11
0
1
2
0
1
2
3
4
5
0
1
2
3
0
1
4
5
7
14
15
0
1
2
0
1
2
3
4
5
6
0
1
2
3
4
5
6
7
8
9
0
1
4
5
0
1
2
3
0
1
2
0
1
2
3
0
1
2
3
0
1
2
3
4
0
1
2
0
1
2
3
4
5
0
1
2
3
4
5
6
7
8
0
1
2
3
4
6
7
8
0
1
2
3
0
2
3
4
5
6
7
0
1
2
0
1
2
0
1
3
4
5
6
7
8
9
10
11
0
1
2
0
1
3
4
7
9
10
11
0
2
3
0
2
3
0
1
2
0
1
2
3
4
5
0
1
2
3
0
1
2
0
2
3
4
5
0
1
2
3
4
5
0
1
2
5
6
0
1
2
3
4
0
1
2
3
0
1
2
3
0
1
2
3
4
5
6
7
8
9
10
0
1
2
3
5
7
8
9
10
0
1
2
0
1
2
3
4
7
8
9
10
0
1
2
3
4
0
1
2
3
4
0
1
2
3
4
6
7
9
10
11
0
1
0
3
4
0
1
2
3
0
1
6
14
15
0
18
30
32
79
80
83
0
1
2
0
1
2
3
0
43
44
0
1
2
0
1
2
3
4
6
7
0
1
2
0
1
2
3
0
1
2
3
4
5
6
7
8
9
10
11
0
1
2
3
4
0
1
2
3
4
5
6
7
8
0
1
2
0
1
2
0
1
2
0
1
2
0
1
2
3
4
5
0
1
2
3
4
0
1
2
0
1
2
3
4
0
1
2
0
2
3
4
0
1
2
0
1
2
3
4
5
7
8
0
1
2
0
1
2
0
2
3
4
0
1
2
0
1
2
3
4
5
6
7
8
9
10
11
12
0
1
2
0
1
2
3
4
5
0
1
2
3
4
5
6
7
8
9
0
1
2
3
0
1
2
3
5
6
7
0
1
2
3
4
5
6
7
9
10
11
12
13
16
17
20
0
1
2
0
1
3
4
6
7
8
0
1
2
3
4
0
1
2
0
1
2
3
4
5
0
1
2
3
4
5
0
1
2
0
1
2
3
4
5
6
7
8
9
10
11
12
13
14
15
16
0
1
2
3
6
0
2
3
4
0
1
20
21
22
23
0
1
2
0
1
2
3
4
5
6
7
0
1
2
3
4
0
1
2
0
1
2
3
0
1
2
4
5
0
1
2
3
4
5
0
1
2
3
4
0
1
2
0
1
4
5
7
8
9
0
1
2
3
4
5
6
7
0
1
3
4
6
7
8
9
0
1
0
1
0
1
2
3
4
5
6
8
9
10
0
1
2
3
4
0
1
2
0
1
2
0
1
0
1
2
0
1
2
3
0
1
2
0
1
2
0
1
0
1
2
3
4
5
6
7
8
9
10
0
1
2
3
7
8
9
0
31
32
0
1
2
3
4
5
0
1
2
3
4
0
1
2
0
1
2
3
0
3
4
5
6
7
8
9
10
0
1
4
5
6
7
0
1
3
5
6
0
1
2
0
1
9
10
11
12
13
14
15
21
22
23
24
25
26
27
28
29
30
31
32
33
34
35
36
0
1
2
0
1
2
3
4
5
6
8
9
10
11
0
1
2
3
4
0
2
3
4
5
6
7
0
1
2
3
4
0
1
2
3
0
2
3
4
5
6
7
0
1
2
3
0
1
2
0
1
2
3
0
1
2
3
4
6
7
10
11
12
13
14
15
16
17
18
19
0
1
2
3
0
1
2
0
1
2
0
1
3
4
16
17
19
23
24
25
26
42
43
0
1
2
3
0
1
2
0
1
2
0
1
2
0
1
2
3
0
1
2
3
4
5
7
9
10
11
12
0
1
2
0
1
2
0
1
3
4
6
9
10
0
1
2
3
4
5
6
7
8
9
10
11
12
0
22
23
24
25
0
1
2
0
1
2
0
1
2
3
0
1
2
0
1
2
3
4
0
1
2
4
5
6
7
8
0
1
2
0
1
2
3
4
5
6
12
16
17
18
0
1
2
0
1
3
6
0
1
2
3
4
0
1
2
3
0
1
2
0
1
2
0
1
2
4
5
9
10
0
1
3
4
0
1
2
3
4
5
0
2
3
6
7
8
9
0
1
2
3
0
1
2
3
5
10
11
0
1
2
0
1
2
3
4
5
6
7
8
9
10
11
12
13
14
15
16
17
0
1
2
0
1
2
3
4
0
28
29
30
32
33
34
0
1
2
3
0
1
2
0
1
2
0
1
2
0
1
2
3
4
5
6
7
9
10
11
12
0
1
4
5
6
7
0
3
4
0
1
2
3
4
12
13
0
1
2
12
13
0
1
2
3
0
1
2
0
1
0
1
2
3
0
1
2
0
4
6
13
14
0
1
0
1
2
3
4
5
6
7
9
10
0
1
2
0
1
2
3
0
1
2
0
1
2
3
0
1
3
4
5
6
7
8
9
10
11
12
0
17
18
30
54
70
71
0
1
2
0
1
0
1
2
3
4
5
6
7
8
9
12
13
0
1
2
0
1
0
1
0
1
2
3
4
0
1
0
1
2
4
5
6
0
1
2
3
4
5
0
1
2
3
5
6
7
8
9
10
11
0
1
2
0
1
2
3
4
5
0
1
0
2
12
13
14
15
0
1
2
3
0
1
2
3
4
5
6
8
9
11
13
14
0
1
0
1
2
3
4
5
6
7
0
1
2
3
4
5
0
1
2
3
4
5
0
1
2
0
1
2
3
4
0
1
2
0
1
2
0
1
2
3
0
1
2
0
1
2
0
1
2
3
4
5
6
7
8
9
0
1
2
0
17
18
26
28
31
32
33
34
36
37
38
0
1
2
3
0
1
2
0
1
2
3
4
5
6
7
9
10
11
12
13
14
15
0
1
2
3
4
0
1
0
1
18
25
26
0
1
2
4
15
16
17
18
0
1
2
3
4
5
6
7
8
0
1
2
0
2
3
4
5
6
7
8
10
11
12
13
14
0
1
2
0
1
2
0
1
0
1
0
1
2
3
5
6
7
0
1
0
1
2
0
1
2
0
1
2
3
5
6
7
9
10
0
1
2
3
5
0
1
2
0
3
4
5
0
1
0
1
4
0
1
2
0
1
0
1
2
0
1
2
3
4
6
7
8
9
10
11
12
13
14
0
1
2
0
1
2
3
4
5
6
7
8
9
10
0
1
2
3
4
7
8
9
10
11
12
13
0
1
0
1
2
4
12
13
16
17
0
1
2
3
0
1
2
0
1
2
3
4
0
1
2
0
1
2
3
0
1
2
0
1
6
7
8
9
0
1
2
3
4
5
6
7
8
9
10
11
12
13
14
0
1
2
0
1
2
4
5
6
0
5
6
0
5
6
0
1
2
3
4
0
1
2
3
4
5
12
16
18
0
1
2
3
4
5
0
1
2
0
1
2
0
2
3
4
5
6
7
9
20
21
0
1
2
5
6
7
0
1
2
5
6
7
8
9
0
3
4
5
7
8
9
10
11
0
1
2
4
0
1
2
0
1
2
0
1
2
0
1
2
3
0
1
2
0
1
2
0
1
2
0
1
2
3
0
1
2
3
0
1
2
0
1
2
0
1
2
3
0
2
3
0
1
2
3
4
5
0
1
2
3
0
3
4
5
6
7
0
1
2
3
0
1
2
3
0
1
2
0
1
2
3
0
1
2
0
1
2
0
1
2
0
1
2
0
1
2
0
1
2
0
1
2
3
4
5
6
7
8
9
10
12
13
0
3
4
0
1
2
0
1
2
3
5
6
8
9
10
0
1
2
0
1
2
0
1
2
0
1
2
0
1
2
3
0
1
2
0
1
2
0
1
2
0
1
2
3
4
5
6
0
1
2
3
4
0
1
2
3
4
5
0
1
2
3
4
5
0
1
3
4
5
6
7
9
12
13
0
1
0
1
2
3
4
5
6
7
8
9
10
11
12
13
0
1
2
3
4
0
1
2
3
0
1
2
0
1
2
0
1
2
3
0
1
2
3
4
0
1
3
4
5
6
0
1
2
3
4
0
1
2
4
9
10
0
1
0
1
2
3
4
5
6
7
8
0
1
3
4
5
8
9
10
11
0
1
2
3
0
1
2
0
1
2
3
0
1
2
3
0
1
2
0
1
0
1
2
3
0
1
4
5
0
5
6
7
0
1
2
0
1
2
3
4
5
6
7
8
9
0
1
2
3
4
5
6
8
9
10
11
12
13
14
15
16
19
20
0
1
2
0
1
2
0
1
2
0
1
2
3
4
0
1
2
0
1
0
1
2
0
1
2
0
1
2
0
1
2
0
4
5
9
10
11
12
0
1
2
0
1
2
3
0
1
2
0
1
2
3
0
1
2
3
4
5
6
7
9
10
13
16
20
21
37
47
53
54
55
62
63
64
0
1
2
3
4
0
1
2
0
1
2
0
1
2
0
1
2
3
4
5
0
1
2
3
0
1
2
0
1
2
0
1
2
3
4
5
17
18
0
1
5
6
0
1
0
1
2
3
4
5
6
0
1
2
3
5
6
0
1
2
3
4
5
6
7
8
9
10
11
0
1
2
0
1
2
0
1
0
1
3
4
5
0
1
2
3
4
0
1
2
3
4
5
6
0
1
2
3
4
5
6
7
8
0
1
2
0
1
2
3
0
4
5
0
1
2
4
5
6
0
1
3
11
12
0
1
2
0
1
2
0
1
2
3
0
1
2
3
0
1
2
0
1
2
3
4
0
1
5
6
7
0
1
2
0
1
2
0
1
2
3
0
1
2
0
1
0
2
9
12
0
1
0
1
2
0
1
2
3
0
1
2
0
1
2
3
4
0
1
2
3
37
38
0
1
2
3
4
5
6
7
8
9
10
11
12
13
14
15
16
0
1
2
3
4
0
1
2
3
4
0
2
3
4
5
6
7
8
0
1
3
4
5
0
1
2
3
4
5
0
1
2
3
4
5
6
0
1
2
3
4
0
1
2
4
5
6
7
8
11
12
13
14
0
2
4
7
8
0
1
2
3
4
5
6
8
9
0
1
2
3
4
5
6
0
1
2
0
1
2
0
1
2
0
1
2
3
4
5
6
7
8
0
1
2
0
1
2
3
0
1
2
3
0
1
2
0
3
5
6
0
1
2
3
4
5
6
7
8
9
10
0
1
2
3
0
1
2
3
0
1
0
1
2
3
0
1
2
3
4
5
6
0
2
3
5
6
0
1
2
0
1
2
0
1
3
4
5
0
1
2
3
4
5
6
7
0
1
2
3
0
1
2
3
0
1
2
3
4
5
6
7
8
0
1
2
3
4
0
1
2
0
1
0
1
2
0
1
2
3
4
0
1
2
0
1
2
3
0
1
9
10
11
12
0
1
2
3
0
1
2
0
1
2
3
0
1
2
3
4
5
6
0
1
2
0
1
0
2
3
4
5
6
7
8
9
0
1
2
3
4
5
7
8
10
11
12
22
23
0
1
2
3
4
5
7
8
0
1
2
0
1
2
0
1
2
0
1
2
3
0
1
2
3
5
6
0
1
25
26
0
1
0
1
2
3
4
5
0
1
3
4
5
6
7
8
0
1
3
4
5
7
8
9
10
11
12
13
14
0
1
4
5
6
0
1
2
3
4
5
6
7
9
12
13
14
15
16
17
18
19
20
21
0
1
2
3
0
1
2
3
0
1
2
0
1
0
1
3
5
0
1
2
0
1
2
0
1
2
3
4
6
7
8
0
1
2
3
4
5
0
1
4
6
7
8
9
10
15
16
0
1
4
6
7
0
26
27
28
29
0
1
3
7
8
9
11
12
0
1
2
0
1
2
0
1
3
4
5
6
7
8
9
0
1
2
3
4
5
6
7
8
9
11
12
13
14
16
17
18
19
20
0
1
2
3
4
5
6
0
1
5
6
7
0
1
3
4
5
6
7
0
1
2
3
4
5
6
7
8
9
10
0
1
0
1
2
0
1
2
0
1
2
3
4
5
0
1
2
0
1
2
0
1
2
0
1
2
3
4
5
0
1
2
0
1
2
3
4
0
1
2
3
4
5
6
7
8
9
10
13
15
19
20
23
24
25
0
1
2
0
1
2
3
4
0
1
2
3
0
1
2
0
1
2
0
1
2
3
4
5
6
0
1
2
0
28
29
30
32
79
80
81
0
2
3
0
1
2
0
1
2
3
4
0
1
2
3
4
5
6
7
8
9
10
11
14
15
0
1
2
3
4
5
6
7
0
1
3
4
5
6
7
0
1
2
3
0
1
2
3
4
5
6
0
1
2
0
1
2
3
4
5
7
9
10
0
1
2
3
4
5
6
7
8
9
10
0
1
2
3
7
8
0
1
2
3
4
0
1
2
4
7
8
0
1
2
0
1
2
4
6
7
8
9
11
0
1
2
3
4
0
1
2
3
4
5
8
9
0
1
2
4
5
6
8
9
10
0
1
2
3
0
1
2
3
4
5
6
7
8
9
10
0
14
15
0
1
2
0
3
4
5
6
0
1
2
3
4
5
6
7
8
9
0
1
2
3
4
5
6
7
9
12
13
14
0
1
2
0
1
2
3
0
1
2
0
1
43
44
45
0
1
2
0
1
2
0
1
2
3
4
5
6
8
9
10
11
12
13
0
1
4
5
0
1
2
3
4
5
0
1
2
3
4
5
7
8
9
10
11
12
14
15
16
19
20
0
1
2
0
1
2
0
1
2
3
0
1
2
3
0
1
2
0
1
2
0
1
0
1
2
3
4
5
6
8
9
10
0
1
2
3
4
5
6
8
9
10
11
12
13
0
4
5
6
7
0
1
2
3
0
1
2
0
28
29
30
32
33
34
0
1
2
3
4
5
6
11
12
14
16
17
19
20
22
23
24
25
26
27
30
31
37
38
39
0
1
2
3
0
1
2
3
4
5
9
12
13
14
0
2
3
4
5
6
7
0
1
2
3
4
5
6
7
9
10
11
12
13
14
15
16
18
19
20
0
2
3
0
1
2
3
4
0
1
2
3
5
6
7
8
9
10
11
12
14
15
0
1
2
3
4
5
6
0
1
2
0
1
2
3
4
5
6
7
8
9
10
0
1
2
0
1
2
0
3
5
13
14
0
1
2
3
4
5
6
7
0
1
2
0
1
2
0
1
2
0
1
2
3
4
5
6
7
8
9
0
1
2
0
1
2
0
1
2
0
1
0
1
2
3
0
1
0
1
2
3
4
5
6
7
0
1
2
3
0
1
2
3
4
7
10
11
12
13
14
15
16
0
3
4
5
8
9
15
16
17
0
1
2
0
2
3
4
0
1
2
3
4
5
6
0
1
2
3
10
11
0
1
28
29
0
1
2
0
1
2
0
1
2
0
1
0
2
3
0
1
2
3
4
5
0
1
2
0
1
2
3
0
1
2
0
2
3
13
14
15
0
1
0
1
2
0
1
4
5
6
0
1
2
0
1
2
0
1
0
1
0
1
0
1
2
0
1
3
6
7
0
1
2
3
4
5
6
7
0
1
0
1
2
3
4
5
6
7
8
10
11
12
13
15
16
17
18
19
20
0
1
2
3
5
6
7
0
1
2
3
6
7
8
9
0
1
2
0
1
2
0
1
2
0
1
3
4
5
0
1
2
0
1
5
6
7
8
9
10
11
15
21
22
23
0
1
2
0
1
2
3
4
0
1
3
4
0
1
2
3
0
1
5
6
7
8
9
10
0
1
2
6
7
0
1
2
3
4
5
6
0
1
2
0
1
2
0
1
2
3
4
0
1
4
9
10
0
1
2
0
1
2
3
4
5
6
0
1
2
0
1
2
7
8
0
1
0
1
2
0
1
0
1
2
3
4
5
6
0
1
2
3
0
1
0
1
2
3
4
5
6
7
8
9
10
11
12
0
1
2
3
0
1
3
4
5
6
0
1
2
3
4
5
6
0
1
2
3
4
6
7
8
9
0
1
2
0
1
2
3
4
8
9
10
11
0
1
0
1
2
3
4
5
6
7
8
10
12
13
14
15
16
17
18
19
20
21
22
0
1
2
0
1
2
3
4
5
0
1
2
0
1
2
0
1
2
0
1
2
3
6
7
9
10
11
0
1
0
1
2
0
1
2
0
1
2
3
4
0
1
2
3
4
5
6
7
8
9
13
14
15
16
0
1
2
0
1
2
3
0
1
2
3
0
1
2
3
4
5
6
7
8
0
2
3
0
2
3
0
2
3
0
2
3
0
2
3
0
4
5
0
1
3
4
5
6
7
0
1
2
0
2
3
0
1
4
5
6
7
8
9
10
11
0
1
3
4
5
6
0
1
2
0
1
2
0
1
2
4
5
0
1
2
3
0
1
2
3
4
5
6
7
8
9
0
1
2
0
1
2
0
1
3
4
5
6
7
8
9
10
11
0
1
2
0
1
3
4
5
0
1
3
4
5
6
8
10
11
12
13
0
1
2
3
4
5
0
1
2
3
4
5
0
1
2
0
1
4
6
7
12
13
0
1
2
3
0
1
2
4
5
6
7
8
9
12
13
14
15
16
17
18
19
20
21
0
1
2
0
1
2
3
4
8
9
0
1
2
3
4
5
6
0
1
2
0
1
2
3
0
1
2
0
1
2
0
1
2
4
0
1
2
0
1
2
3
0
1
2
0
1
2
3
0
1
2
3
4
0
1
2
3
0
1
2
0
1
2
0
1
2
0
1
3
4
5
6
7
8
0
1
2
0
1
3
4
5
6
7
0
1
2
0
1
2
0
1
2
3
4
0
1
2
3
5
6
0
1
2
4
5
6
9
11
12
13
14
15
0
1
2
0
1
2
3
4
5
6
0
1
2
3
4
0
2
3
4
0
1
2
0
1
2
0
1
2
3
4
5
7
8
9
10
0
1
2
3
4
5
0
1
2
0
1
2
3
4
5
6
7
8
9
0
1
2
3
4
0
1
2
3
0
1
2
0
1
2
3
4
5
6
0
1
2
3
4
12
13
0
1
2
3
4
5
6
0
2
4
5
6
7
8
9
10
12
13
14
0
1
2
0
1
2
0
1
2
3
4
5
6
8
9
10
11
12
0
2
3
4
0
1
2
3
4
0
1
2
0
1
2
56
57
0
1
2
3
8
9
0
1
2
3
0
1
2
0
1
2
0
1
3
4
5
6
7
8
9
10
11
12
0
1
2
0
1
2
3
4
0
1
2
0
1
2
3
0
1
2
3
4
0
1
2
0
1
2
3
4
9
10
0
1
3
4
0
1
3
4
5
0
1
2
0
1
2
3
4
5
6
7
11
12
13
14
17
18
19
0
1
2
0
1
2
0
1
2
4
7
8
0
1
2
4
5
0
1
2
3
4
0
1
2
0
1
2
0
1
2
4
5
6
7
8
9
0
1
2
0
1
2
3
4
5
0
1
2
3
4
6
7
8
9
0
1
0
5
6
7
8
9
10
11
12
14
15
16
0
1
2
0
1
2
6
7
0
1
2
3
5
7
8
0
1
2
3
4
5
6
8
9
10
39
40
41
42
43
0
1
2
3
4
0
1
0
1
2
3
0
1
2
3
5
13
14
16
17
18
0
1
2
4
5
6
0
1
2
3
0
1
2
3
4
5
6
0
1
2
0
1
2
3
4
5
6
0
1
2
0
3
4
0
1
27
28
0
1
2
5
8
9
10
0
2
3
0
1
2
3
4
5
0
1
2
3
4
5
7
10
11
0
1
2
3
4
0
1
2
4
5
6
8
9
10
0
1
2
3
4
0
1
0
2
3
0
1
2
3
4
5
0
28
29
31
60
61
62
63
64
65
0
1
3
6
7
8
9
0
1
2
3
4
5
6
7
8
9
10
11
0
1
2
3
0
1
0
1
3
4
5
7
8
9
11
12
13
0
1
2
3
4
5
0
1
2
3
4
0
1
2
4
5
6
7
0
1
2
0
1
2
3
4
0
1
2
3
0
1
2
0
1
2
3
4
5
6
7
8
0
1
2
3
4
5
6
7
0
1
2
3
10
11
12
0
1
2
5
6
7
8
0
1
2
0
1
2
3
4
5
6
7
8
9
10
0
1
2
3
5
6
7
8
9
10
11
0
1
2
3
4
5
6
7
8
9
10
12
13
14
15
16
17
18
19
20
21
22
23
24
25
55
56
0
1
2
0
1
2
0
2
3
4
6
7
8
9
10
0
1
2
0
1
2
3
0
1
0
1
2
3
4
5
6
0
1
2
0
1
2
0
1
2
3
0
1
0
1
2
0
1
8
9
10
11
0
1
2
0
1
2
3
0
1
2
3
0
1
2
3
4
0
3
4
6
7
8
9
0
1
2
0
1
2
3
4
0
1
3
4
6
7
0
1
2
3
4
5
6
7
0
1
2
3
4
0
1
2
3
4
5
6
0
1
2
0
1
2
0
1
2
3
4
5
0
1
2
0
2
3
4
5
6
0
1
2
0
1
2
3
0
3
4
5
6
7
8
9
10
11
13
15
16
17
0
1
2
0
1
2
0
1
2
0
1
2
3
0
1
2
3
4
5
6
7
0
1
0
1
2
0
1
2
0
1
2
6
7
10
11
12
13
14
15
0
1
0
1
0
1
2
0
1
3
8
11
12
13
0
1
0
1
2
0
1
2
0
1
2
0
1
2
3
0
1
2
4
5
6
7
8
9
0
1
2
0
1
0
1
2
3
4
0
1
2
0
1
2
3
4
0
2
3
4
5
0
1
2
3
4
6
7
8
9
0
1
2
3
0
1
2
5
6
8
9
10
0
1
2
3
4
0
1
2
3
4
5
6
7
0
1
2
0
1
2
0
1
2
3
4
5
6
38
40
41
77
78
79
0
1
0
1
2
7
8
15
18
24
25
26
27
28
0
1
2
3
4
5
6
0
1
0
1
2
0
1
2
3
4
5
6
10
12
13
0
1
2
3
5
6
7
8
9
11
12
0
1
2
3
0
1
0
1
2
3
0
1
0
1
0
3
4
0
1
2
3
4
5
6
0
1
2
0
1
0
1
0
1
2
0
1
2
5
9
10
0
2
3
6
7
0
1
2
0
15
17
18
27
28
0
1
2
0
1
3
4
0
1
2
0
2
3
4
5
6
7
8
9
10
11
0
1
3
4
0
1
2
3
4
6
7
8
0
1
2
0
1
2
3
0
1
2
3
5
6
0
1
0
1
2
0
1
2
3
4
0
1
6
7
8
10
11
12
13
0
1
2
0
1
3
4
7
8
0
1
2
3
5
6
7
0
1
2
4
5
6
0
1
2
3
0
1
2
3
4
5
6
7
8
0
1
3
4
5
0
1
2
0
1
2
0
1
2
4
5
0
1
2
3
0
1
2
0
1
2
4
5
0
1
2
3
5
6
7
0
1
2
3
7
8
9
0
1
2
3
5
6
7
0
1
2
0
1
2
4
5
6
7
8
0
1
2
3
4
5
7
8
9
0
1
0
1
2
0
2
3
4
5
6
7
8
9
10
11
12
13
0
1
2
0
1
2
0
1
3
9
10
0
1
0
1
6
7
0
1
2
0
1
2
0
2
3
4
5
0
1
2
0
1
2
0
1
2
3
4
6
7
8
9
10
12
13
0
1
2
3
4
6
7
0
1
2
3
5
6
7
0
1
2
3
4
0
1
2
0
2
11
12
0
1
2
0
1
2
3
7
0
1
2
0
1
2
3
7
8
9
10
11
12
13
14
15
16
17
0
1
3
4
5
6
7
8
9
10
11
13
14
15
17
18
0
1
2
3
4
6
7
8
13
14
15
17
18
19
20
21
22
24
25
0
1
2
3
4
5
6
7
0
1
0
1
2
0
1
3
7
9
0
1
2
6
35
36
37
38
39
40
0
1
2
3
7
8
9
10
11
0
1
2
3
4
6
7
8
9
10
0
1
2
3
4
0
1
2
3
4
6
7
0
3
4
8
9
0
1
2
4
5
0
1
2
6
7
8
0
1
2
3
4
0
1
2
3
0
1
2
3
0
1
2
4
5
0
1
2
4
5
6
0
1
2
3
4
5
6
0
1
2
0
1
2
0
1
2
3
4
0
1
3
4
12
13
0
1
2
3
0
1
2
3
4
0
1
0
1
2
3
4
5
0
1
3
4
0
2
3
0
1
2
3
4
0
1
2
3
0
1
2
3
4
0
1
0
1
3
4
5
6
10
11
0
1
2
0
2
3
4
5
8
0
1
2
3
4
0
1
2
0
1
2
3
7
8
57
58
0
2
9
10
0
1
0
1
2
0
1
2
3
0
1
2
4
5
6
7
8
9
10
11
12
0
1
0
1
2
0
1
0
1
2
0
1
2
3
0
1
2
0
1
2
3
4
5
6
7
9
10
11
12
13
17
18
19
0
1
2
3
4
0
1
2
3
0
1
2
3
0
1
2
0
1
2
3
0
1
6
7
9
10
11
12
16
18
19
20
22
23
24
25
26
27
28
29
30
31
32
33
34
35
36
37
38
39
40
41
42
43
44
45
46
47
48
49
50
51
52
53
54
55
56
57
58
59
60
61
62
63
64
66
67
68
0
1
2
0
1
2
3
0
1
2
3
4
5
6
8
10
11
12
13
0
1
2
3
4
5
0
1
2
3
4
0
3
4
5
6
7
8
9
10
12
14
15
16
0
1
2
3
0
1
3
4
5
6
7
8
9
10
11
12
0
1
2
3
4
5
0
1
2
3
0
1
2
0
1
3
4
7
8
9
0
1
2
4
5
6
7
8
0
2
3
4
5
6
7
0
1
2
3
0
1
2
3
4
5
6
7
8
9
10
0
1
2
0
1
2
5
6
0
1
2
3
0
1
2
0
1
0
1
0
1
2
3
0
1
2
3
5
6
7
8
9
10
0
1
2
3
0
1
2
0
2
4
5
6
9
12
13
0
1
5
6
7
8
9
10
11
0
1
2
3
4
5
6
0
1
2
0
3
4
8
10
11
12
0
1
3
4
0
1
2
3
4
0
1
2
0
1
2
0
1
2
0
1
2
3
20
22
32
82
83
0
1
2
3
4
0
1
2
5
6
8
9
12
14
15
16
17
18
0
1
2
3
4
0
1
2
3
4
0
1
2
3
4
5
6
7
8
0
1
2
3
0
1
2
3
5
6
8
9
10
11
12
13
14
0
1
2
0
1
2
0
1
0
1
2
3
4
0
1
2
3
5
6
0
1
3
4
0
1
2
0
1
2
0
2
3
4
5
0
1
4
5
0
1
2
0
1
2
3
4
6
8
9
0
2
63
64
86
87
0
1
2
3
0
1
2
15
21
22
0
1
2
0
1
2
0
1
2
0
1
2
0
1
16
19
28
29
30
0
1
3
4
5
0
2
3
4
0
1
2
0
1
3
4
0
1
2
0
1
2
0
1
0
1
2
3
4
5
6
7
0
1
2
0
1
2
3
4
6
7
8
9
0
1
2
3
4
0
2
5
6
7
8
0
1
2
0
1
2
0
1
2
0
1
3
4
5
6
0
1
2
3
0
1
2
0
1
2
3
4
0
1
2
0
1
2
0
1
2
3
4
0
1
2
0
1
2
0
1
2
3
4
0
1
0
1
2
3
4
5
6
7
8
9
0
1
0
1
2
0
1
2
3
0
1
2
3
4
0
1
2
3
0
1
0
1
2
3
0
1
2
0
1
0
1
2
0
1
2
3
4
5
6
7
8
0
1
2
4
5
7
8
11
12
13
14
15
16
17
0
1
2
0
1
2
3
0
1
2
3
0
1
2
4
5
6
7
8
0
1
2
3
4
5
6
7
8
9
0
1
2
3
7
8
0
2
3
0
1
0
1
2
3
4
5
6
0
1
2
3
0
1
2
3
0
1
2
0
1
2
0
1
2
0
1
2
0
1
2
0
1
2
0
1
2
0
1
2
6
9
10
0
1
2
3
0
1
2
0
1
4
5
0
1
2
3
4
0
1
3
4
5
6
7
8
0
2
3
4
0
1
0
1
2
0
1
2
0
1
2
0
1
2
0
2
3
0
2
3
5
6
8
9
10
0
1
2
3
4
5
7
8
0
1
2
0
1
2
3
0
1
2
3
4
5
6
13
14
0
1
0
1
2
0
2
3
0
1
2
3
4
0
1
2
0
1
2
3
4
0
1
2
3
0
1
2
0
2
3
4
5
0
1
2
0
1
2
3
4
0
1
2
0
1
2
0
1
2
3
4
5
0
1
2
3
4
5
6
7
8
9
0
1
2
0
1
5
6
8
9
10
11
13
14
15
16
17
0
1
2
0
1
2
3
0
1
0
1
2
3
4
0
1
3
4
5
0
1
2
5
6
7
8
0
1
3
4
5
6
8
9
10
0
1
0
2
3
4
5
6
7
8
9
10
0
1
2
3
4
5
6
7
8
0
1
2
0
1
2
0
1
3
5
6
0
1
2
4
5
6
9
14
15
18
19
20
21
22
23
27
28
29
30
31
0
1
2
0
1
2
0
1
2
3
4
5
6
8
13
14
17
18
19
20
22
23
24
0
1
2
0
1
2
3
0
1
2
0
1
2
3
4
5
6
7
8
9
10
0
1
2
3
0
2
3
4
0
1
2
0
1
2
3
4
0
1
2
3
0
1
2
3
5
6
7
0
1
2
3
4
0
1
2
3
5
6
0
1
5
14
15
0
1
8
9
10
11
12
0
1
2
4
5
8
9
0
1
2
0
1
3
4
5
6
9
15
17
18
0
1
2
3
0
9
10
11
12
13
0
1
0
1
0
1
2
4
5
6
0
1
2
3
0
1
2
3
0
1
2
3
4
5
0
1
2
3
4
5
6
7
8
0
1
2
0
1
3
4
5
6
0
1
2
4
5
0
1
2
0
1
2
3
5
0
1
2
0
1
3
4
5
0
1
5
6
7
22
23
39
40
41
75
76
0
1
2
3
4
5
6
7
8
9
10
11
12
13
14
0
1
2
0
1
2
3
4
0
1
2
14
15
0
1
0
1
2
3
0
1
0
1
2
0
1
2
0
1
2
3
4
5
6
8
9
11
12
13
0
1
2
0
3
4
6
10
17
18
0
1
2
0
2
3
4
5
6
7
8
0
1
2
0
1
2
0
1
2
3
0
1
2
0
1
2
0
1
0
1
2
0
1
2
3
4
5
6
0
1
2
0
2
3
0
1
5
6
7
0
1
2
0
2
3
4
5
6
7
8
9
10
11
12
13
14
15
20
21
23
24
25
27
28
29
30
31
34
35
36
37
38
39
40
41
42
43
0
1
2
3
4
7
8
0
1
2
0
1
2
0
1
2
3
4
0
1
0
1
2
3
4
5
0
1
2
0
1
2
3
4
5
6
11
12
14
15
16
17
0
1
0
1
2
4
5
0
1
2
0
1
5
6
8
9
10
11
0
1
2
0
1
2
3
4
11
12
0
1
2
3
0
1
2
0
1
2
3
0
1
2
3
0
1
2
3
0
1
2
3
4
5
6
0
1
2
0
1
3
4
5
7
8
0
1
6
7
8
0
1
2
0
2
5
11
12
0
5
6
7
8
0
1
2
0
1
2
0
1
0
1
5
8
11
12
0
1
3
4
5
0
1
2
4
7
8
9
10
0
1
2
3
0
1
2
3
4
5
6
0
1
2
4
5
6
7
29
30
31
0
1
2
0
1
2
0
2
4
7
8
9
10
11
0
1
2
0
2
4
5
6
0
1
2
0
2
3
4
5
6
7
8
9
0
1
2
0
1
2
0
1
2
0
1
2
4
5
6
7
8
0
1
2
4
5
6
7
8
9
10
11
13
14
15
16
0
1
2
3
0
4
5
0
2
3
4
0
1
2
3
4
5
0
1
2
3
4
5
0
1
2
5
6
7
8
9
0
1
2
0
1
2
3
0
2
3
4
5
6
9
10
0
1
2
0
1
2
0
1
2
3
0
1
0
1
2
3
4
5
0
1
2
0
1
2
3
4
5
0
1
2
0
1
2
0
1
2
0
1
2
0
1
2
3
0
1
2
4
5
6
0
2
3
0
1
2
3
4
5
6
7
8
9
10
11
0
1
2
0
1
2
3
0
1
2
3
4
5
6
9
10
11
12
13
14
15
16
17
18
19
20
21
22
23
0
2
3
0
1
2
4
5
6
7
0
1
2
0
4
5
6
7
8
9
10
0
1
2
0
1
2
3
4
5
6
8
9
10
0
1
2
0
1
3
4
5
0
2
3
4
0
1
2
3
4
5
6
7
9
10
11
12
0
1
2
0
1
2
3
4
5
0
2
5
6
7
13
14
0
1
2
0
1
3
4
9
10
11
12
13
0
1
2
3
5
6
0
1
2
0
1
2
3
5
6
0
3
4
5
6
7
8
0
1
2
3
4
5
0
1
2
4
5
0
2
4
5
6
7
8
10
11
0
1
2
0
1
4
6
7
0
1
0
1
2
4
5
6
7
9
10
11
0
2
3
5
6
7
0
1
2
0
1
2
3
4
5
6
7
8
9
0
1
2
3
7
8
9
0
1
2
3
4
0
1
2
0
1
2
3
4
6
7
8
9
10
0
6
12
16
17
21
30
31
32
34
68
69
71
72
73
0
1
0
1
2
0
3
5
6
7
8
9
11
12
13
14
0
1
2
3
0
1
2
0
3
4
5
6
8
9
0
2
3
4
8
9
0
1
2
0
1
2
0
1
2
3
4
9
10
0
1
0
1
2
0
1
2
0
1
2
3
5
6
7
8
9
10
12
13
14
15
0
1
0
1
2
0
1
2
0
1
2
0
1
0
1
2
3
4
8
9
10
11
12
0
1
2
3
4
0
4
7
8
0
2
3
4
0
1
2
0
1
2
0
1
2
3
4
5
0
4
5
6
7
8
9
0
1
2
0
1
2
3
4
0
3
4
5
0
1
2
3
5
6
7
0
7
8
9
10
11
0
1
2
3
0
1
2
3
4
5
9
10
11
12
13
14
0
1
2
3
0
1
2
4
6
8
10
12
15
17
18
19
0
1
2
0
1
2
0
1
2
0
1
102
103
0
1
2
3
4
5
0
1
2
0
1
2
0
1
2
0
1
2
0
1
2
3
0
1
2
0
1
0
1
2
0
1
2
3
4
0
1
2
0
1
2
0
1
2
0
1
3
5
7
8
0
1
2
3
0
1
2
0
1
0
1
2
3
4
29
30
0
1
2
0
1
2
3
4
5
0
1
2
0
1
2
0
1
3
5
7
8
9
10
0
2
3
4
5
0
1
2
3
0
1
2
3
0
1
2
3
4
5
0
1
2
0
1
0
1
2
3
4
5
0
1
2
0
1
3
0
1
2
0
1
2
4
0
1
2
3
4
5
6
0
1
2
3
0
1
3
4
5
0
1
0
1
2
0
1
2
0
1
2
0
1
2
0
1
2
0
1
2
0
1
2
3
0
1
2
0
1
2
4
5
7
8
9
0
1
2
3
0
1
2
3
4
0
1
2
3
4
5
6
7
8
9
10
0
1
2
3
4
5
7
8
9
10
11
12
13
14
15
16
17
18
19
20
0
1
3
4
5
6
8
9
10
11
12
14
15
0
1
2
0
1
2
3
4
5
0
1
2
0
1
2
0
1
2
0
1
2
3
4
5
6
0
1
4
5
6
0
1
2
0
1
2
0
1
2
3
4
5
0
1
2
3
0
1
3
0
1
2
3
0
1
2
3
0
1
5
6
0
1
2
3
4
5
6
7
9
10
11
12
0
1
2
3
0
1
2
3
4
5
6
7
0
1
2
3
4
5
6
7
8
9
10
11
12
13
14
0
1
2
3
4
6
7
8
9
10
0
1
2
0
4
5
6
7
8
9
10
11
12
13
0
1
2
3
0
2
3
4
0
1
5
6
7
8
9
10
11
12
13
14
15
0
1
2
0
1
2
3
0
1
2
0
3
4
6
7
8
9
10
11
14
15
16
0
1
2
0
1
2
3
4
7
8
9
0
1
2
0
1
2
3
4
5
0
1
2
0
1
2
0
1
2
3
4
5
6
0
1
2
3
4
0
1
2
0
1
2
3
4
0
1
2
3
0
1
2
3
4
5
7
8
0
1
2
3
4
0
1
2
3
0
1
4
5
6
7
8
9
0
1
2
0
1
2
3
0
1
2
3
4
0
1
2
3
4
5
0
1
2
0
1
4
7
10
11
14
15
16
29
33
35
0
1
2
3
0
1
2
0
1
2
0
1
2
3
4
5
6
0
1
2
3
4
5
6
8
9
0
1
2
0
1
2
0
1
2
3
0
1
0
1
2
0
2
3
0
1
2
0
2
3
4
5
6
7
8
9
10
11
12
0
1
2
3
4
5
0
1
2
3
4
0
1
2
3
4
5
7
8
9
11
12
0
1
2
0
1
2
3
4
5
6
0
1
2
3
7
8
9
0
1
4
5
0
1
2
0
1
2
0
1
2
3
4
5
6
7
8
10
11
12
13
14
15
16
17
18
0
1
2
0
1
2
0
1
2
3
0
2
3
0
2
5
6
7
8
9
10
11
12
0
1
2
3
4
0
1
2
3
4
5
0
1
2
0
1
2
0
1
2
3
4
5
6
7
8
0
1
2
3
4
0
1
3
4
0
1
3
4
5
6
0
1
2
0
2
3
4
5
8
9
10
11
12
13
0
1
2
0
1
2
0
1
2
0
1
2
3
4
5
0
1
0
1
2
0
1
2
0
1
2
0
1
2
3
0
1
2
3
0
1
2
3
0
1
2
3
4
0
1
2
6
7
8
9
10
11
0
1
4
5
6
7
8
9
10
11
12
13
14
0
1
2
3
5
6
0
1
2
3
4
0
1
2
0
1
2
3
4
5
7
8
0
1
2
3
4
0
1
4
5
6
7
8
9
11
12
0
1
2
3
4
0
1
2
3
0
1
2
3
0
1
2
3
4
5
0
1
2
0
1
2
0
1
2
3
4
5
6
7
0
1
2
0
1
2
3
4
5
6
7
0
1
3
4
5
7
8
9
10
11
12
13
14
16
17
18
19
21
22
23
0
1
2
3
5
6
7
8
9
10
11
12
15
16
0
2
5
6
7
0
1
2
3
0
1
2
0
1
2
3
4
0
1
2
3
0
1
2
3
4
5
0
1
2
3
0
1
2
3
4
5
7
8
9
10
11
12
0
1
2
0
1
2
3
4
5
6
0
1
2
3
4
0
1
2
3
5
7
8
9
10
0
1
2
0
1
2
3
4
5
6
7
8
0
1
2
0
1
2
0
1
2
0
1
2
3
4
5
0
1
2
0
1
2
3
4
5
0
1
2
3
4
5
6
7
0
1
2
3
4
5
6
0
1
2
3
4
7
8
9
0
1
2
3
4
0
1
2
0
1
4
5
6
0
1
2
0
1
2
3
4
0
2
3
4
5
13
14
15
0
1
2
0
1
2
3
5
6
7
0
1
2
0
1
2
0
1
2
3
4
5
0
1
2
3
4
5
0
1
2
3
4
0
1
2
3
0
1
2
3
4
5
6
7
8
9
12
13
14
0
1
2
3
4
5
6
7
8
0
1
2
3
4
5
6
7
8
9
10
11
12
0
2
3
4
5
6
8
27
28
29
30
31
32
0
1
2
3
0
1
6
9
10
0
1
2
0
1
2
3
4
8
9
0
1
2
3
4
5
0
3
12
13
0
1
2
0
1
2
3
4
5
6
0
1
2
0
1
2
0
1
2
5
6
7
8
9
10
11
12
13
14
15
16
17
0
1
3
4
5
6
0
3
14
15
0
1
2
3
4
5
6
7
8
9
10
11
12
13
14
15
17
18
19
0
1
2
0
1
2
3
4
5
7
8
0
1
2
6
7
0
6
7
0
1
2
3
0
1
2
0
1
2
3
0
3
12
13
0
1
2
0
1
2
0
1
2
0
1
2
4
5
0
1
2
0
1
2
0
1
2
3
0
1
2
3
4
5
6
0
4
5
0
1
2
3
0
1
2
3
4
5
7
8
9
0
1
2
0
1
2
3
4
5
9
10
0
1
2
3
4
6
7
0
1
2
0
1
2
3
0
2
5
6
7
8
9
10
11
12
13
0
1
2
0
1
2
3
4
6
7
8
9
10
0
1
2
3
0
45
46
0
1
2
0
1
2
0
1
2
3
4
6
7
0
2
3
4
5
28
45
46
59
72
73
74
0
1
2
3
0
1
2
0
1
2
0
1
2
3
4
5
6
0
1
2
0
1
2
3
10
12
13
19
21
22
0
1
2
3
0
1
2
3
4
7
8
9
0
1
2
3
4
5
0
1
2
0
1
2
0
1
2
3
4
5
6
7
9
10
11
0
2
3
4
5
0
1
2
3
0
1
2
0
1
2
0
1
3
4
5
6
0
1
2
0
1
3
4
5
0
1
2
3
4
0
1
2
0
1
2
5
6
0
1
2
3
0
1
2
4
5
6
7
0
1
2
3
4
5
6
7
8
9
10
11
0
1
2
3
4
5
6
7
8
0
1
2
0
1
2
0
1
2
3
0
1
2
0
1
2
0
1
2
3
4
6
7
8
9
10
11
12
13
14
15
16
17
0
1
2
0
1
2
3
4
5
0
3
7
8
9
10
11
12
13
14
15
0
1
2
0
1
4
5
6
7
8
9
10
11
14
15
16
19
22
23
0
1
2
3
0
2
3
4
5
6
7
0
1
2
0
1
2
3
4
6
7
8
9
0
1
2
0
1
2
0
1
2
0
2
3
4
5
6
7
0
1
2
3
4
5
6
7
9
10
11
0
1
2
0
2
3
0
2
3
4
5
6
7
8
0
1
2
0
1
0
1
2
3
4
5
6
7
8
9
0
1
2
3
4
0
1
2
3
4
5
6
7
8
9
0
1
2
0
1
2
3
0
1
2
6
7
11
15
20
25
30
35
40
45
50
55
60
65
66
0
1
2
0
1
0
1
2
0
1
2
0
1
2
3
0
1
2
0
1
2
3
4
5
6
0
2
3
5
16
17
0
1
2
3
4
5
6
0
1
2
0
26
27
28
29
52
53
54
69
82
83
0
1
2
0
1
2
5
6
0
1
2
3
4
5
0
1
2
3
4
5
6
7
0
1
2
3
0
1
2
3
0
1
3
4
5
6
7
8
9
18
20
21
22
0
1
2
0
1
2
0
1
2
0
1
2
5
8
9
10
11
15
30
31
32
0
1
0
1
2
3
0
1
0
1
2
5
6
0
1
2
3
0
1
2
4
5
6
7
9
10
11
12
13
14
0
1
2
3
0
1
2
3
4
5
6
0
1
0
1
2
0
1
2
3
5
6
7
8
0
1
0
1
2
0
1
0
1
2
3
5
6
7
8
9
10
11
0
1
2
0
1
2
4
5
0
1
2
0
1
2
3
4
5
6
7
8
11
12
14
15
16
17
18
19
20
21
22
50
51
0
1
2
3
4
5
0
1
2
0
1
2
3
0
4
5
8
9
11
21
22
23
0
1
2
3
0
1
2
0
1
2
3
4
0
1
2
0
1
2
4
5
6
7
8
0
1
2
0
1
2
3
4
5
6
0
1
2
3
4
0
1
2
3
4
5
6
7
0
1
2
0
1
2
0
1
2
0
1
2
0
1
4
5
6
7
8
10
11
12
0
1
2
3
4
5
6
0
1
2
3
4
7
8
0
1
2
0
1
2
7
8
9
0
1
2
3
4
5
0
1
2
3
4
5
7
8
9
0
1
2
3
4
0
1
0
1
2
0
1
2
0
1
2
3
6
7
8
0
1
2
3
0
1
2
0
1
4
5
6
0
1
2
0
1
2
3
10
11
0
1
2
3
4
5
6
7
9
10
11
12
13
14
15
16
0
1
2
5
6
0
1
2
3
0
1
2
0
1
0
1
2
3
4
0
4
6
7
8
9
10
0
1
2
3
4
5
6
0
1
2
3
4
5
0
1
2
3
5
6
7
10
11
20
26
27
28
29
0
1
2
0
1
2
6
7
0
1
2
3
0
1
2
3
0
1
2
0
1
2
3
4
5
6
0
1
2
3
4
5
7
8
9
10
11
12
13
14
15
16
17
0
1
0
1
2
3
0
1
2
0
2
3
4
5
6
7
8
9
10
0
1
0
1
0
1
2
3
4
0
1
2
3
4
5
7
8
9
0
1
2
0
1
2
3
0
1
2
0
2
3
4
5
6
0
1
3
4
5
0
1
2
3
0
1
2
3
4
0
1
0
1
2
0
1
2
3
0
1
2
3
4
0
1
2
0
1
2
0
1
2
3
0
1
3
4
6
7
8
0
1
2
0
1
2
0
1
2
3
4
5
6
0
1
2
3
4
0
1
2
0
1
2
3
4
5
6
0
1
2
0
1
0
3
4
0
2
3
4
5
6
0
1
2
3
4
5
6
0
1
2
3
4
5
6
7
8
0
1
0
2
4
5
6
9
10
11
12
0
1
2
3
4
5
6
7
0
1
2
0
1
0
1
2
3
4
6
7
8
9
10
11
12
13
14
15
16
17
18
19
21
22
0
1
0
1
2
3
4
0
1
2
3
6
7
9
10
11
0
1
2
0
15
16
28
77
78
79
80
81
82
83
85
86
89
90
91
0
3
6
7
0
15
16
17
29
78
80
81
82
0
1
2
3
4
5
6
7
8
9
0
1
2
3
4
5
6
0
1
2
0
1
2
0
1
2
3
4
6
7
8
9
0
1
2
23
24
0
1
0
1
2
3
4
7
14
39
40
0
1
2
0
1
2
3
0
1
2
0
1
0
1
2
3
4
0
1
2
3
5
7
8
9
10
11
12
13
16
17
18
0
1
2
3
4
5
0
1
2
0
1
2
3
4
5
0
1
2
3
0
3
4
5
6
7
8
9
10
11
12
13
15
17
18
19
20
0
1
0
1
4
5
6
8
9
0
1
2
3
4
0
5
6
0
1
2
0
1
9
10
11
12
14
15
0
1
2
3
5
6
7
9
10
11
12
0
1
2
4
5
0
6
7
8
0
1
48
49
0
1
2
3
4
0
1
2
0
1
2
3
4
6
7
8
10
12
13
14
17
18
24
27
29
30
31
33
34
35
36
38
39
40
41
42
43
44
45
0
1
2
0
1
5
12
14
15
0
1
0
1
2
0
1
2
0
1
2
0
1
2
0
1
2
0
1
2
3
5
6
7
8
9
10
11
12
13
14
15
18
19
0
1
2
5
6
7
0
1
2
0
1
2
0
1
2
0
1
2
3
4
5
0
1
2
0
1
2
0
1
2
3
4
5
6
7
0
1
2
3
4
5
6
0
1
2
3
4
0
1
2
3
4
6
7
8
9
10
11
0
1
2
3
4
5
0
1
2
3
4
5
6
7
8
9
10
11
12
13
14
15
0
1
2
3
4
5
6
7
8
9
10
11
12
13
14
15
0
1
2
3
0
1
2
3
4
0
1
3
5
6
7
8
9
0
1
2
3
4
0
1
2
3
0
1
2
0
1
2
3
0
1
2
3
4
5
6
7
8
9
10
11
0
6
7
0
1
3
4
5
0
1
2
3
4
5
0
1
2
3
0
1
2
3
4
5
6
7
8
9
10
11
0
1
2
0
1
2
3
4
0
1
2
4
6
7
0
2
4
5
6
0
1
2
0
1
2
3
0
1
2
3
4
0
1
2
0
1
2
3
0
1
2
3
6
7
8
11
12
0
1
2
0
1
2
0
1
2
0
1
2
3
8
9
0
1
2
0
2
3
4
0
1
2
3
6
7
0
1
2
3
4
5
6
7
9
10
11
12
13
14
15
16
17
18
20
21
22
23
24
25
26
27
28
29
30
31
32
34
35
36
37
38
39
40
43
46
52
53
54
55
56
0
1
2
3
4
5
0
1
2
3
4
5
6
0
1
0
1
2
3
4
0
4
5
7
8
9
0
1
2
3
4
5
0
1
2
0
1
2
0
1
2
3
4
7
8
0
1
2
0
1
2
3
0
1
2
4
5
6
7
10
11
12
13
0
1
2
0
1
2
3
4
5
0
1
2
0
1
2
3
4
7
8
12
13
14
15
18
19
20
21
22
23
24
25
26
27
28
29
0
1
2
3
0
1
2
0
1
2
3
4
5
6
0
1
2
4
9
35
36
0
1
2
3
4
5
6
8
9
10
0
1
0
1
2
3
4
5
6
7
0
4
6
7
0
1
2
3
4
5
0
1
2
3
5
6
7
8
9
10
11
12
14
15
16
17
18
0
1
2
3
4
7
10
11
13
14
0
1
2
3
4
5
6
7
10
11
12
13
14
0
2
3
4
5
6
7
8
9
10
11
0
1
2
3
4
5
0
1
2
0
1
2
0
1
2
3
0
1
2
3
4
5
0
1
4
5
6
0
1
4
5
0
1
2
3
4
0
1
2
3
0
1
2
3
0
1
2
0
1
2
3
0
2
3
0
1
0
1
3
4
5
8
9
10
0
1
2
0
1
2
0
1
2
3
0
1
2
3
0
1
2
3
4
5
6
0
1
2
0
1
3
4
5
6
7
8
9
10
0
1
2
3
4
5
7
8
9
10
11
0
1
2
0
1
2
0
1
3
9
19
27
28
30
31
0
1
0
22
27
28
29
31
65
78
79
80
81
0
1
2
3
5
6
7
0
1
2
3
0
1
4
5
6
11
14
19
24
29
34
0
1
2
3
4
5
6
7
9
10
11
12
13
0
1
2
4
5
6
8
9
12
13
14
0
1
2
0
1
2
3
0
1
2
0
1
2
3
0
1
2
0
1
2
3
10
11
0
1
2
0
1
2
3
0
1
4
5
6
7
0
1
3
4
5
6
7
0
1
2
3
4
5
6
7
11
13
14
0
1
2
0
1
2
3
4
5
6
7
12
14
17
18
19
20
0
1
2
0
1
2
3
4
5
0
1
2
0
1
2
0
1
0
1
2
0
1
2
0
1
20
21
0
1
2
3
4
0
1
2
0
1
2
3
4
5
6
7
8
9
11
13
14
15
0
1
2
0
1
2
3
0
1
2
3
0
1
2
3
0
1
2
0
1
2
3
4
5
0
1
2
0
1
2
3
4
0
1
2
0
1
2
0
1
3
4
5
6
7
0
1
2
3
4
0
1
2
3
4
5
0
1
2
3
4
0
5
6
7
0
1
2
3
0
1
2
3
5
6
7
8
9
0
1
2
3
4
5
6
7
8
9
0
1
2
61
62
0
2
3
0
1
2
3
0
1
2
3
4
5
7
8
9
10
11
12
13
15
16
17
19
20
21
22
23
24
25
26
27
28
29
30
31
32
33
34
35
36
37
42
43
44
0
1
2
3
4
5
6
7
0
1
2
3
4
5
6
7
0
1
5
6
7
0
1
2
3
0
1
3
4
5
6
7
0
1
2
3
4
5
0
1
2
0
1
2
3
0
1
0
1
0
1
2
0
1
2
0
1
2
3
4
0
4
15
16
0
1
2
0
2
3
4
5
7
8
0
2
60
61
0
1
2
3
4
5
6
0
1
0
1
2
4
5
6
0
1
2
0
1
2
3
4
9
10
11
0
1
0
1
2
0
2
3
4
7
8
9
10
11
12
13
14
15
16
0
1
2
0
1
2
3
0
1
3
6
7
8
9
11
12
13
0
1
2
0
1
2
3
4
5
8
9
10
0
1
2
3
0
1
2
3
4
7
12
13
14
15
16
0
1
2
3
4
5
6
7
8
0
1
2
3
4
5
0
1
2
3
4
5
0
1
2
3
0
1
2
3
4
5
0
5
6
0
1
2
3
4
5
6
0
1
2
3
4
0
1
2
0
1
2
3
5
8
10
14
15
0
1
2
0
17
18
19
21
22
23
0
1
2
3
4
0
1
2
0
26
27
28
30
31
32
0
1
5
7
8
0
1
2
0
1
2
3
4
0
1
2
0
1
2
3
4
6
7
8
9
10
11
12
13
14
0
1
2
4
5
6
7
8
0
1
2
3
5
8
9
0
1
2
4
0
1
2
0
1
2
3
4
5
6
7
8
10
11
12
0
1
2
3
0
1
2
3
0
1
0
1
2
3
5
6
0
1
2
0
1
2
0
1
2
3
0
1
3
4
9
10
0
1
2
0
1
2
3
0
1
10
11
0
1
2
0
1
2
3
4
5
6
8
10
11
12
13
0
1
0
1
2
3
4
0
1
2
0
1
2
0
1
2
3
4
5
0
1
2
3
4
5
6
7
8
9
10
11
12
13
14
15
16
19
20
23
24
25
26
27
29
30
31
0
1
3
4
5
6
0
1
2
16
17
0
1
2
0
1
2
0
2
3
4
5
6
7
8
9
10
0
1
2
0
1
0
1
2
0
1
2
3
0
1
2
3
4
9
10
11
13
14
15
16
17
18
23
28
29
30
0
5
6
7
0
1
2
3
5
6
7
0
1
2
0
1
2
3
4
5
6
8
9
10
13
14
15
16
0
1
2
0
2
12
13
0
1
2
7
12
13
14
0
1
2
0
1
2
3
4
5
6
0
1
2
3
4
5
7
8
0
3
4
0
1
2
0
1
0
1
0
1
2
3
4
5
6
11
12
13
0
1
2
3
8
9
10
0
1
3
4
5
9
10
0
1
2
3
4
5
6
0
1
2
0
1
0
1
2
3
4
5
6
7
8
0
1
2
4
5
6
7
0
1
2
0
1
2
3
0
1
2
3
4
5
0
3
4
5
0
1
3
4
5
0
1
2
3
0
1
6
7
0
1
2
0
2
3
4
5
7
11
12
64
65
0
1
2
0
3
4
0
1
2
0
7
8
0
1
0
5
6
7
8
0
1
2
10
11
0
1
0
1
2
3
0
1
3
4
5
6
7
8
0
1
2
3
4
0
1
0
1
2
0
1
2
0
1
2
4
5
6
7
8
9
10
0
1
0
2
3
4
5
0
5
6
7
8
9
0
3
4
6
7
8
9
0
1
2
3
4
0
2
3
4
5
6
7
8
9
0
1
0
1
0
1
2
0
1
0
1
2
0
1
2
4
5
7
8
10
11
0
1
2
0
1
2
5
6
7
8
0
1
2
0
1
2
0
1
2
0
1
2
3
0
2
3
4
0
1
2
3
0
1
2
0
1
4
5
0
1
0
1
3
5
6
7
13
14
0
1
0
1
2
0
1
2
3
4
5
6
8
9
10
0
1
2
0
1
2
0
1
2
3
4
5
0
3
4
0
1
2
0
1
2
0
4
5
6
7
8
9
10
0
1
0
1
2
0
1
2
0
1
2
0
1
2
0
1
4
5
6
7
8
9
10
11
0
1
2
0
1
2
3
4
0
1
2
3
4
5
7
8
9
0
1
2
3
4
0
1
2
0
1
2
3
4
0
1
2
3
4
0
1
2
3
4
7
8
0
1
2
3
0
2
3
0
1
2
3
0
1
2
3
4
6
7
8
9
10
0
1
2
0
1
2
0
1
2
3
4
6
7
8
9
10
0
1
2
3
4
5
6
0
1
2
3
4
6
7
8
9
10
11
12
13
14
0
1
2
0
1
2
0
1
2
3
4
5
6
7
8
9
0
1
2
3
4
5
6
0
1
2
3
4
5
0
1
2
0
1
2
0
1
2
0
1
2
3
4
5
6
9
10
0
1
2
0
1
2
4
5
6
7
10
11
0
4
5
6
7
8
9
10
11
12
14
15
16
17
0
1
2
3
4
7
8
9
10
0
1
2
3
4
5
0
3
4
6
7
10
11
12
13
14
0
1
2
0
1
3
4
5
6
7
9
10
11
0
1
2
7
10
11
0
2
3
4
5
6
8
11
12
13
14
20
21
0
1
2
4
5
6
7
8
9
10
11
12
13
14
15
0
1
2
0
1
2
3
4
5
6
8
9
10
11
12
13
0
1
2
3
4
0
1
2
0
1
2
0
1
2
0
1
2
3
4
5
6
8
9
10
11
12
13
14
0
1
2
0
1
2
0
1
2
3
4
0
1
2
3
4
5
6
7
8
9
10
0
1
2
0
1
2
3
0
1
2
0
1
2
3
0
1
2
3
5
6
7
8
9
0
1
2
0
1
2
3
6
7
0
1
2
0
1
2
3
0
2
4
5
0
1
2
0
1
2
3
0
1
2
3
4
5
6
7
0
1
3
4
0
1
3
4
5
6
0
1
2
3
4
0
1
3
4
0
2
3
4
0
1
2
3
0
1
2
0
1
2
0
1
2
3
0
1
2
3
0
1
2
3
0
1
2
3
4
5
0
1
3
4
5
6
7
8
9
10
0
1
2
3
0
1
2
0
1
2
0
1
2
3
0
1
2
3
5
6
7
8
0
1
3
4
5
6
8
9
11
12
0
1
2
3
4
6
7
0
1
2
0
1
2
0
1
2
3
0
1
2
5
6
7
0
1
2
0
1
2
3
0
1
2
0
1
2
0
1
2
0
1
3
4
5
6
0
1
2
3
0
1
2
3
4
5
0
1
2
0
1
2
3
0
1
2
3
0
1
2
4
5
7
9
10
11
0
1
4
5
0
1
2
3
0
3
8
13
19
23
31
32
33
0
1
3
4
0
1
2
0
1
2
6
7
8
11
12
13
14
15
24
25
26
0
1
2
3
4
5
0
1
2
3
4
0
1
2
0
1
2
3
5
6
7
8
9
0
1
2
3
0
1
2
0
1
3
4
5
6
14
15
0
1
2
0
1
2
0
1
2
3
4
6
7
0
1
2
3
4
0
5
6
7
8
0
1
2
3
4
0
1
2
3
0
1
2
3
0
1
2
0
1
2
3
4
5
0
1
2
3
4
0
1
2
0
1
4
5
0
1
2
3
4
5
6
7
8
10
11
12
13
0
1
2
3
5
6
7
8
0
1
2
0
1
2
0
1
2
0
1
2
3
5
0
1
2
0
1
2
3
0
1
2
0
1
2
3
0
1
2
3
0
1
2
0
1
2
0
1
2
3
0
1
2
0
1
2
0
1
2
3
4
5
6
0
2
3
4
5
6
7
8
9
11
12
13
0
1
3
4
5
0
1
2
0
1
2
3
0
1
2
3
0
1
2
0
1
2
0
1
2
0
1
2
3
4
0
1
3
4
5
0
1
2
3
0
1
2
3
5
6
7
0
1
2
3
4
5
6
0
7
8
9
10
11
12
13
14
0
1
2
0
3
4
0
1
24
28
29
30
35
36
0
2
3
4
5
6
0
1
2
3
4
0
3
4
0
1
2
0
1
2
3
4
0
1
2
3
4
5
6
0
1
2
0
1
2
3
5
6
7
0
1
2
3
4
5
0
1
2
4
5
0
1
2
0
1
2
0
1
2
0
1
2
5
6
11
12
0
1
2
3
0
1
2
0
1
2
3
0
2
3
4
0
1
2
0
1
2
0
1
4
5
0
1
2
3
5
6
7
8
9
10
11
12
17
18
0
1
2
0
1
0
1
2
3
5
6
7
0
3
4
0
2
4
5
0
1
2
3
0
1
2
3
4
5
7
8
9
10
11
0
1
2
3
4
5
0
1
2
0
1
2
0
1
2
3
4
0
1
3
4
0
1
2
3
4
0
1
2
0
1
3
4
5
0
1
2
3
6
7
8
9
11
13
14
15
16
0
1
2
0
1
2
0
1
2
0
1
2
0
1
2
3
4
7
8
0
1
2
0
1
4
5
6
0
1
2
0
1
2
0
1
2
0
1
2
3
4
5
0
1
3
4
5
8
10
11
0
1
2
0
1
2
0
1
2
4
7
8
10
11
12
13
0
1
2
0
1
2
0
1
2
3
4
5
0
1
2
3
0
1
2
3
0
3
4
5
0
1
2
3
4
6
10
12
13
14
0
1
0
1
2
3
4
0
1
2
3
4
5
0
1
2
3
4
0
1
2
3
4
5
0
1
2
3
5
6
7
8
9
10
11
12
13
0
1
2
3
4
5
6
7
0
1
2
3
4
5
7
8
9
10
12
13
14
0
1
2
0
1
2
3
4
5
6
7
0
1
2
3
4
6
10
11
12
13
14
0
1
2
3
4
0
1
2
3
4
5
0
2
3
4
0
1
0
1
2
3
4
5
0
1
2
3
4
5
0
1
2
3
4
0
1
2
3
4
5
6
7
8
0
1
3
4
0
1
2
3
4
5
0
1
2
3
4
5
0
1
2
3
4
6
7
8
9
10
11
12
0
1
2
3
5
10
11
12
0
1
2
3
0
1
2
3
4
5
0
1
2
3
4
5
0
1
4
5
6
8
9
0
1
2
3
4
5
0
1
2
3
0
1
2
3
4
5
0
1
2
3
4
5
6
8
0
2
5
6
0
1
2
3
0
1
2
0
1
2
0
1
2
3
4
0
1
2
3
4
5
7
13
14
15
16
0
1
2
3
4
5
0
1
2
0
1
2
0
1
2
4
5
7
8
9
10
11
12
13
0
1
2
3
0
1
2
8
9
0
1
2
3
0
1
2
3
4
0
2
4
5
6
7
8
9
0
3
4
0
1
2
0
2
3
4
5
6
7
0
1
2
4
6
7
8
0
1
2
3
4
0
1
2
3
4
0
1
2
3
0
1
2
3
0
1
2
5
6
7
8
9
0
1
3
4
0
1
2
0
2
3
4
0
1
2
3
0
1
2
3
0
1
2
0
1
2
3
0
2
3
4
5
6
7
9
10
11
12
13
14
0
1
2
0
1
2
4
5
0
1
2
0
1
2
3
4
5
6
0
1
2
0
1
2
0
1
0
1
2
0
1
0
1
2
3
0
9
10
0
1
4
5
0
1
2
3
4
6
7
8
0
1
2
3
4
5
6
7
9
11
12
13
14
15
16
0
2
3
0
1
2
0
1
4
5
6
7
8
0
1
2
0
1
2
0
1
2
4
5
0
1
2
0
1
2
0
1
6
7
0
2
3
5
6
8
9
0
1
2
3
0
1
2
0
1
2
0
1
2
3
0
1
2
0
1
2
3
0
1
2
3
4
0
1
2
0
1
0
1
6
7
0
1
2
0
1
6
7
0
1
6
7
0
1
2
3
5
6
7
0
1
2
6
7
0
1
3
4
5
7
8
0
1
2
0
1
2
0
1
2
3
4
6
45
66
67
68
69
70
0
1
2
5
6
8
9
10
11
12
0
1
2
4
5
6
7
0
1
0
3
27
28
29
31
65
78
79
80
81
0
1
2
3
5
6
7
8
9
10
0
1
2
3
4
6
7
8
9
10
0
1
2
3
4
6
17
18
19
20
21
0
1
2
3
4
6
17
18
19
20
21
0
1
0
1
2
3
5
25
33
34
35
0
1
2
0
1
2
0
1
2
0
1
2
0
1
2
0
1
2
7
8
0
1
2
5
6
7
8
0
1
2
3
0
1
2
3
0
1
0
1
2
8
9
0
1
2
3
6
7
8
0
1
2
0
2
3
4
6
7
0
2
4
5
6
7
0
1
3
4
0
2
3
8
9
0
1
2
0
2
3
4
0
1
2
0
1
2
3
4
5
6
0
1
0
1
2
3
5
6
7
8
9
0
1
6
7
0
1
6
7
0
1
2
5
6
7
0
1
6
7
0
1
2
4
5
6
7
8
0
1
6
7
0
1
2
0
1
6
7
0
1
6
7
0
1
6
7
0
1
2
4
5
6
7
8
0
1
6
7
0
1
2
3
4
5
0
1
2
0
1
6
7
0
1
3
4
5
6
0
1
2
0
1
6
7
0
1
3
4
0
1
6
7
0
1
6
7
0
1
2
0
4
5
6
12
13
0
1
6
7
0
1
2
3
0
1
6
7
0
3
4
0
1
6
7
0
1
6
7
0
1
2
6
7
8
10
0
1
6
7
0
1
6
7
0
1
6
7
0
2
3
4
5
6
0
1
6
7
0
1
7
8
0
1
7
8
0
1
7
8
0
1
3
4
5
7
8
9
10
0
1
2
0
1
7
8
0
1
2
3
4
5
0
1
7
8
0
2
6
7
0
2
6
7
0
2
6
7
0
2
7
8
0
2
6
7
0
2
6
7
0
2
6
7
0
2
6
7
0
1
4
6
7
8
9
10
12
13
14
15
0
2
6
7
0
1
2
0
2
6
7
0
1
2
0
2
6
7
0
2
3
7
8
0
1
5
6
0
1
2
3
4
5
0
1
2
0
1
2
4
5
0
2
3
4
6
8
9
11
12
0
1
2
3
0
1
2
3
4
0
1
0
1
0
1
2
4
8
9
0
1
2
3
6
8
9
10
11
12
13
14
0
2
4
5
6
7
8
9
0
1
2
0
2
8
9
0
1
3
9
10
0
2
3
4
5
6
7
9
10
11
12
0
2
8
9
0
1
3
5
6
7
8
9
0
2
6
7
0
1
2
4
5
9
11
12
13
14
0
1
0
2
3
0
1
2
0
2
8
9
0
2
3
0
2
6
7
0
3
7
8
0
2
6
7
0
1
3
4
5
6
0
1
2
0
1
3
6
7
0
2
8
9
0
2
11
12
0
1
2
0
1
2
0
1
2
0
1
2
0
1
2
0
1
2
3
0
1
2
6
7
0
1
2
0
3
5
6
7
8
9
10
0
1
0
1
15
16
0
14
15
0
1
4
6
7
0
2
3
4
5
6
7
8
9
10
11
12
13
14
15
0
2
4
6
8
10
14
15
16
0
2
3
4
5
0
5
6
8
9
10
11
12
14
16
17
18
0
1
0
1
0
3
4
0
2
3
6
7
8
0
1
2
3
4
0
1
2
0
5
6
7
0
1
2
0
2
3
4
5
0
2
4
5
6
26
27
0
4
5
0
1
2
0
1
0
1
3
4
0
1
2
0
1
2
4
5
0
2
3
0
1
2
0
1
2
0
2
3
4
5
6
0
1
0
1
4
5
0
1
2
0
1
2
3
0
1
2
0
1
2
0
1
2
0
2
7
8
0
1
4
5
6
0
1
2
3
4
0
1
2
0
1
2
0
1
2
3
4
0
2
3
4
5
6
7
8
0
1
2
3
0
1
2
0
1
2
0
1
2
3
0
1
0
1
2
3
0
1
2
3
0
1
2
4
5
8
9
12
13
0
2
3
4
5
6
7
8
9
10
11
0
1
2
3
0
2
3
4
5
6
0
1
2
0
1
4
5
6
0
1
2
3
5
6
7
0
1
2
4
5
6
7
8
9
0
1
2
3
4
8
9
11
12
0
1
2
3
4
0
1
3
5
6
0
1
2
0
1
2
3
4
5
6
7
8
9
10
11
12
13
14
15
16
35
36
37
38
39
0
1
2
0
1
2
3
4
5
6
7
8
9
0
1
3
4
6
7
8
9
10
0
1
2
0
1
2
0
1
2
3
0
1
2
4
5
6
7
8
0
1
2
0
1
2
0
1
6
7
9
10
0
1
2
0
1
3
4
5
6
0
1
2
0
1
2
4
0
1
3
4
5
0
2
3
0
1
2
3
0
1
2
0
1
4
5
0
1
2
3
4
5
6
7
8
9
0
2
3
0
1
2
0
1
2
0
1
2
3
4
10
11
0
1
2
0
1
2
0
1
2
0
1
2
3
0
1
3
4
6
7
10
11
0
1
3
4
5
0
1
2
0
1
0
1
2
0
1
2
3
4
5
8
9
0
1
2
3
0
1
0
1
2
3
0
1
2
3
0
1
0
1
2
3
4
5
8
9
0
1
2
0
1
2
0
1
2
8
9
11
12
14
15
16
17
18
19
20
0
1
2
4
5
6
7
8
0
1
2
3
6
7
10
11
12
0
2
3
0
2
3
4
10
11
0
1
2
3
0
1
2
0
1
2
3
4
5
6
7
0
1
2
0
2
3
0
1
2
0
1
2
3
4
0
1
2
0
1
2
3
4
5
6
7
0
1
2
3
4
5
6
8
9
10
11
12
13
14
15
16
0
1
2
3
0
1
2
3
0
1
2
10
11
0
1
2
3
4
0
1
2
3
4
0
1
2
3
4
5
6
7
8
0
1
2
3
0
1
5
6
7
8
9
10
11
12
0
1
2
3
0
2
3
4
5
6
7
8
9
10
11
0
1
10
11
12
13
0
1
4
6
7
8
9
0
1
2
3
4
0
1
2
0
1
2
3
0
1
2
0
1
2
3
4
5
0
3
4
5
6
7
0
2
4
5
0
1
2
3
4
5
6
8
9
10
11
12
13
14
0
1
2
3
0
1
2
3
4
0
1
2
3
4
0
1
2
3
4
5
0
1
2
0
1
2
3
0
2
3
4
5
6
7
8
9
12
13
14
15
16
17
0
1
3
5
7
8
9
10
0
1
3
4
5
0
1
2
3
4
0
1
2
0
1
2
3
0
1
2
3
0
1
2
0
1
2
3
4
5
0
1
2
3
0
1
2
0
1
2
3
0
1
2
0
1
0
1
2
3
0
1
2
3
4
0
1
2
3
0
1
2
3
0
1
2
3
0
1
2
3
4
0
1
2
3
0
1
2
3
4
5
6
7
8
9
10
11
12
13
22
23
0
1
2
3
5
6
0
1
2
0
1
2
3
0
1
2
3
0
1
2
3
4
5
0
1
2
3
4
6
7
8
0
1
2
3
4
5
6
7
8
0
1
2
0
1
0
1
2
4
5
0
1
0
1
2
0
1
2
3
0
1
2
0
1
2
0
1
2
3
4
5
6
7
8
0
1
0
1
2
3
0
1
2
3
4
0
1
2
0
1
0
1
2
0
1
2
3
4
0
1
2
0
1
2
3
4
5
6
7
8
9
10
0
1
0
2
3
4
5
6
7
8
0
2
4
6
8
10
12
13
14
17
18
19
0
1
0
1
2
0
1
2
3
4
5
6
0
1
2
3
6
7
8
9
10
0
1
2
3
0
1
2
3
4
5
6
7
8
0
1
2
0
1
2
0
1
2
0
1
3
4
0
1
2
3
4
0
1
2
0
1
3
4
5
6
10
11
12
19
20
21
26
27
0
1
2
3
0
1
2
3
4
5
6
7
8
0
1
4
5
6
7
0
1
2
0
1
2
0
1
2
0
1
2
3
4
0
1
2
3
0
1
2
4
5
6
7
0
1
3
4
5
0
2
3
4
5
6
7
8
9
0
1
0
1
2
0
1
0
1
2
3
4
0
1
2
0
1
8
9
0
2
3
0
2
3
0
2
3
0
2
3
0
2
3
0
1
16
17
0
2
3
0
1
2
0
2
3
0
1
2
0
2
3
0
2
3
0
1
2
0
1
2
3
4
5
0
2
3
0
1
2
0
1
2
3
0
2
3
0
2
3
4
5
0
1
2
4
5
6
7
8
9
0
1
2
3
0
1
2
0
1
2
0
1
2
0
1
2
0
1
2
0
1
2
0
1
2
3
5
6
0
1
2
0
1
2
3
5
6
7
8
0
1
2
0
1
2
0
1
2
0
1
2
0
1
2
3
0
1
2
3
0
1
2
0
1
2
0
1
2
0
1
3
4
5
6
0
1
2
3
4
5
0
1
2
3
4
5
6
7
0
1
2
0
1
2
0
1
2
3
0
1
2
3
4
5
0
1
2
0
4
5
0
1
2
3
4
0
1
2
3
5
6
7
11
12
13
0
1
2
3
4
5
6
15
16
0
1
2
0
1
2
0
2
3
4
5
6
7
8
9
10
0
1
2
0
1
2
3
4
0
1
2
0
1
2
3
4
5
6
7
8
9
0
1
2
3
0
1
2
3
4
5
6
8
9
10
11
12
13
0
4
5
6
0
1
2
0
1
2
0
1
2
3
0
1
2
4
6
0
1
2
3
4
5
7
8
0
1
19
20
21
22
0
1
2
0
1
2
0
1
2
3
0
1
2
3
4
0
1
2
3
4
0
1
2
0
1
2
0
1
2
3
0
1
2
3
4
5
6
8
9
0
1
21
22
0
1
14
15
0
1
2
0
1
2
0
1
2
3
4
10
11
12
0
1
2
3
4
5
6
7
0
1
9
10
0
1
2
0
1
2
0
1
2
3
0
1
2
0
1
2
3
4
0
1
2
0
2
3
0
2
3
4
5
6
0
1
2
0
1
2
3
4
5
6
7
8
9
10
11
0
1
2
3
0
1
2
3
0
1
2
3
5
6
7
8
9
10
11
12
0
1
2
3
4
5
0
1
2
3
4
0
1
2
0
1
2
0
1
2
3
4
5
0
7
8
0
1
2
3
4
0
1
2
3
0
2
3
0
1
2
0
1
2
3
0
3
4
0
1
2
3
0
1
2
0
1
2
3
4
0
4
5
0
1
2
3
4
5
6
7
0
1
2
0
1
2
0
2
3
4
0
1
5
7
8
0
1
2
0
1
2
3
0
1
2
0
1
2
0
1
2
0
1
2
3
0
1
3
4
9
10
0
1
2
0
1
2
3
5
12
13
14
15
0
1
2
3
0
1
2
3
4
5
6
0
1
2
3
0
1
2
11
12
14
15
0
2
3
0
1
2
0
1
2
3
4
0
1
2
0
1
2
3
0
1
2
0
1
2
3
4
5
0
2
3
0
1
2
0
1
2
3
4
5
0
1
2
3
4
0
1
2
0
2
3
0
2
3
0
1
2
3
4
0
1
2
3
4
5
6
7
0
1
2
3
4
5
0
1
2
3
4
5
0
1
2
4
5
6
0
1
2
3
4
5
6
7
8
0
1
2
3
0
1
2
0
1
2
3
4
5
6
0
2
3
0
1
2
3
4
0
1
2
0
1
2
3
4
0
1
3
4
5
6
7
8
0
1
2
0
1
2
0
1
2
0
1
2
5
6
0
2
3
0
2
7
52
53
0
2
4
5
0
2
3
0
1
2
0
1
4
5
0
1
2
3
4
6
7
8
9
10
11
0
1
2
3
4
0
1
2
4
5
6
7
8
9
14
15
16
17
18
0
1
2
3
0
1
2
4
8
9
10
11
12
0
1
2
3
0
1
2
3
4
5
6
0
1
2
3
0
1
2
3
4
5
0
1
2
3
4
5
6
7
8
9
10
11
12
0
1
2
3
4
5
0
1
3
4
5
6
0
1
2
3
4
0
1
2
0
1
2
0
1
2
0
1
2
0
1
2
0
1
2
0
1
2
0
1
2
3
0
1
2
3
0
1
2
0
1
2
3
0
1
2
5
7
8
9
12
15
18
21
22
23
24
25
27
28
29
30
33
34
35
36
0
2
3
4
0
1
2
3
0
3
4
5
6
7
8
9
0
1
2
0
1
2
5
6
0
1
2
3
0
1
2
0
1
2
3
0
1
2
3
0
1
2
3
0
1
2
5
6
0
1
2
0
1
2
3
0
1
2
3
0
2
3
0
1
2
3
4
5
6
7
8
9
0
1
2
3
0
1
2
3
4
0
1
2
0
1
2
0
2
3
0
2
3
4
5
6
7
8
9
11
15
16
17
18
19
20
21
22
0
1
2
3
0
1
2
3
0
1
2
3
0
1
2
0
1
2
3
0
1
2
3
0
1
2
0
1
2
3
0
1
2
0
1
2
4
5
6
7
8
9
12
0
1
2
0
1
2
0
1
2
0
1
4
5
6
7
8
9
10
12
13
14
0
1
2
0
1
2
3
4
5
6
7
10
12
13
14
15
16
0
1
2
3
4
0
2
3
0
1
2
3
4
0
1
3
5
7
12
15
21
22
23
24
25
0
1
0
1
2
0
1
2
3
4
5
6
0
1
2
0
1
2
3
4
0
1
2
0
1
2
3
0
1
2
0
1
2
0
1
2
3
4
0
1
2
3
0
1
2
0
1
2
3
0
1
2
0
1
2
3
0
1
2
0
1
2
3
0
1
2
3
4
5
0
1
2
3
0
1
2
0
1
3
4
0
1
2
3
4
5
6
7
0
1
2
3
4
0
1
2
3
0
1
2
0
1
2
3
0
1
2
3
0
1
2
0
1
2
3
4
0
1
2
3
0
1
2
3
4
5
0
1
2
0
1
2
0
1
2
0
1
2
3
0
1
2
0
1
2
3
4
0
1
2
0
1
2
3
4
5
6
0
1
2
3
0
1
2
3
4
5
6
0
1
2
3
5
6
7
8
9
10
11
12
0
1
2
0
1
0
1
2
3
4
5
0
1
2
0
1
2
3
4
5
0
2
3
0
1
2
3
4
5
8
0
1
2
3
0
1
3
4
5
6
0
1
2
0
1
2
3
4
5
6
7
8
0
1
2
3
4
5
6
0
1
2
3
4
5
6
0
1
2
0
1
2
3
0
1
2
0
1
2
3
6
8
9
0
1
2
0
1
2
0
1
2
0
1
2
0
1
2
3
0
1
2
3
4
5
0
1
3
4
5
6
7
8
0
1
2
3
0
1
2
3
0
1
2
0
1
2
0
1
2
0
1
2
3
4
5
0
1
2
3
4
5
6
8
9
0
1
2
4
5
6
0
2
3
4
0
1
2
3
4
5
0
1
2
3
0
1
2
3
0
1
2
3
4
0
2
3
4
5
0
3
4
5
6
0
1
2
0
1
2
0
1
2
0
1
2
0
1
0
1
2
3
4
5
6
7
8
9
10
0
1
2
3
4
5
0
2
3
4
0
1
2
0
1
3
4
5
7
8
9
0
1
2
3
0
1
2
3
4
5
6
8
9
10
11
0
13
14
15
16
17
0
1
2
0
1
2
3
4
5
6
7
0
1
2
3
0
1
2
3
0
1
0
1
2
3
4
5
6
63
64
86
87
88
0
1
0
1
2
3
0
1
2
3
4
5
7
8
9
10
11
0
1
2
3
4
5
0
2
3
4
5
0
1
2
0
1
2
3
0
1
2
0
1
2
0
1
2
3
0
1
2
0
1
2
3
0
1
2
3
0
1
2
0
1
0
1
2
0
1
2
3
0
2
3
4
5
6
7
8
0
1
2
0
1
2
3
4
5
0
1
2
3
0
5
6
0
1
2
3
4
5
0
1
2
3
4
0
1
2
3
6
11
12
0
1
0
1
2
0
1
2
0
1
2
0
3
4
5
6
7
8
9
0
1
2
3
4
5
0
1
0
1
2
0
1
2
3
4
5
6
0
1
2
3
4
0
1
2
3
0
1
2
0
1
2
3
0
1
2
3
0
1
2
3
4
0
1
2
3
4
5
6
7
0
1
7
8
0
2
3
4
5
6
7
8
9
10
11
12
13
0
1
2
0
1
2
5
6
7
8
11
12
13
15
16
18
19
20
21
22
23
24
25
26
27
28
29
30
31
32
33
34
0
1
2
3
4
0
1
2
0
1
2
3
4
5
6
7
0
1
2
0
1
2
0
1
2
3
4
5
0
1
0
1
2
0
1
2
3
0
1
2
3
0
1
2
0
1
2
3
4
5
6
0
1
2
0
1
2
3
4
5
0
1
0
2
3
4
0
1
2
0
1
2
8
9
0
1
2
0
1
2
0
1
2
0
1
0
1
2
0
1
2
3
0
1
2
0
1
2
3
0
2
3
4
5
6
7
9
10
11
0
1
2
3
4
0
1
2
0
1
2
4
5
6
7
8
9
10
0
2
3
4
0
1
2
3
6
7
0
1
2
3
4
5
6
7
0
1
2
0
1
2
3
4
5
7
8
9
0
1
2
3
4
0
2
6
7
8
0
1
2
3
0
1
2
3
4
0
1
2
0
1
2
0
1
2
3
4
5
6
7
8
9
0
1
2
0
1
2
0
1
2
3
4
5
6
0
1
2
3
4
6
7
8
9
0
1
2
3
4
5
6
0
1
2
3
4
0
1
2
0
3
4
5
0
1
2
3
4
5
7
8
9
0
1
2
3
0
1
3
4
5
0
1
0
1
2
3
0
1
2
3
4
5
6
7
8
0
1
0
2
3
4
5
6
7
8
0
1
2
0
1
2
4
5
0
1
2
0
1
2
0
1
2
0
1
2
0
1
2
3
4
0
1
2
0
1
2
3
6
7
0
1
2
0
1
2
0
1
2
0
1
2
3
4
7
8
0
1
2
3
4
5
6
7
0
1
2
0
1
2
3
0
1
2
3
0
1
2
0
1
2
3
4
5
6
7
0
1
4
5
6
7
8
0
1
2
3
6
8
9
10
0
1
2
3
4
0
1
2
0
1
2
3
4
0
1
2
0
1
2
3
4
5
0
1
2
0
1
2
0
1
2
0
1
2
0
1
2
3
4
5
0
1
0
1
2
3
4
0
1
2
3
4
5
6
7
8
9
10
0
1
2
0
1
2
0
1
2
0
1
2
3
4
0
1
2
0
1
2
0
1
2
0
1
2
3
0
1
2
0
1
2
3
0
1
2
0
1
2
3
4
5
6
7
0
1
2
0
1
0
1
2
0
3
4
5
6
7
0
2
3
4
5
7
8
9
10
11
12
13
14
0
1
2
0
1
2
3
0
3
4
5
6
0
1
0
1
2
3
0
1
2
3
4
7
8
9
0
2
3
4
5
6
7
8
9
0
1
2
3
0
3
4
5
0
1
2
0
1
2
3
4
6
7
8
11
13
14
15
16
0
1
2
3
5
6
7
0
1
2
0
1
2
3
4
5
6
7
8
9
10
11
12
18
21
24
25
0
1
2
0
1
2
0
1
2
3
4
7
8
9
10
0
1
2
3
4
5
6
7
8
9
10
11
0
1
2
3
4
0
1
2
3
0
1
2
0
1
2
3
4
0
1
3
10
11
12
13
14
0
1
2
3
4
0
1
2
0
1
2
3
4
5
6
7
0
1
2
3
4
5
6
7
8
10
11
12
0
1
2
3
0
1
2
0
1
2
0
1
2
3
4
7
8
13
14
15
0
1
2
0
1
2
0
1
2
3
4
5
0
4
5
7
8
9
0
59
60
0
1
2
0
1
2
0
1
2
0
1
3
4
0
1
2
3
0
1
3
13
18
19
20
0
1
2
3
0
1
2
3
0
1
2
3
4
0
1
2
3
0
1
2
0
1
2
0
1
3
4
0
1
2
0
1
2
3
4
5
6
0
1
2
0
1
2
0
1
2
0
1
2
0
1
2
3
0
1
2
5
6
7
0
1
2
0
1
2
0
2
3
4
0
1
2
3
4
5
0
1
2
0
1
2
0
1
2
0
1
2
0
1
2
3
4
5
6
7
0
1
0
1
2
3
4
5
6
7
0
1
2
3
0
1
2
0
1
2
3
0
1
3
4
5
6
8
20
21
22
23
0
1
3
4
5
6
7
0
3
4
5
6
7
8
0
1
2
3
4
5
0
2
3
0
1
2
3
4
0
1
2
3
0
1
2
3
4
5
6
7
0
1
2
4
6
7
8
0
1
2
3
4
6
7
10
11
13
0
1
2
0
1
2
3
4
0
1
2
3
0
1
2
3
4
0
1
2
3
0
3
5
6
0
1
3
4
5
6
7
0
1
0
1
2
3
4
5
6
0
1
0
1
2
3
0
1
2
3
4
0
1
2
4
5
6
7
9
10
11
12
13
14
15
16
17
18
19
21
22
24
27
28
29
30
31
0
1
2
0
1
2
3
4
5
6
7
0
1
3
4
5
7
8
9
10
12
13
14
15
17
18
19
20
0
1
2
0
1
2
3
0
1
2
0
1
2
3
0
1
2
0
1
4
5
0
1
2
3
4
5
0
1
2
0
1
2
0
1
2
0
1
2
3
0
1
0
1
2
0
1
2
3
4
0
1
2
0
1
2
0
1
2
3
4
5
6
7
0
1
2
0
1
0
1
2
0
1
2
3
4
5
6
0
1
2
3
4
0
1
2
0
1
2
0
1
2
0
1
2
3
4
5
6
0
1
2
3
4
5
6
7
0
1
5
6
0
1
2
3
4
5
6
7
0
1
2
0
1
2
4
5
0
1
0
1
2
5
6
7
8
0
1
2
0
1
2
0
1
2
0
24
25
26
27
28
31
32
33
34
36
48
73
74
75
0
1
2
3
4
0
1
2
0
1
2
3
4
5
6
7
0
5
6
7
8
9
10
0
1
2
3
4
0
1
2
3
4
6
7
8
9
10
11
12
13
14
17
18
19
20
21
22
23
0
1
2
3
0
1
2
0
1
2
4
5
0
1
3
4
5
6
7
8
11
12
0
1
2
3
0
1
2
0
1
2
0
1
2
3
4
5
7
8
0
1
2
3
0
1
2
0
1
2
3
0
1
2
0
1
2
0
1
2
4
5
6
7
8
9
10
11
13
14
15
0
1
2
3
4
5
6
7
8
0
1
2
0
1
2
3
4
5
6
7
8
9
10
11
12
0
1
2
3
4
0
1
2
3
4
5
6
7
8
9
10
11
12
13
14
15
0
1
2
0
1
2
3
0
1
2
0
1
2
0
1
6
7
8
9
10
0
1
2
0
1
2
3
4
5
8
9
0
1
2
3
4
0
1
2
3
4
0
2
3
4
0
3
4
0
1
20
21
22
0
1
2
0
1
2
4
5
6
0
10
11
0
1
2
3
0
1
2
0
1
2
3
4
6
12
13
0
1
2
0
1
2
3
4
0
1
2
0
1
2
0
1
0
3
4
0
1
2
0
1
2
3
4
8
9
0
1
6
10
11
0
1
2
0
1
0
1
2
0
1
2
0
1
0
1
2
3
0
2
3
0
1
2
0
1
2
3
4
0
1
2
3
4
5
6
0
1
2
0
1
0
1
2
3
4
5
6
8
13
14
15
16
17
18
19
20
21
0
1
2
3
4
5
6
7
8
9
0
1
2
0
1
2
3
0
1
2
0
1
2
3
4
0
5
6
0
1
2
0
1
0
1
2
3
0
1
2
3
4
5
8
9
12
13
0
1
0
1
2
0
1
4
5
7
8
9
10
11
13
14
0
1
0
1
0
1
2
3
0
1
2
3
4
0
1
21
22
0
1
2
3
4
5
6
0
1
2
3
0
1
0
1
2
3
4
5
7
8
0
1
2
3
4
0
1
2
0
1
2
0
1
2
3
4
0
1
2
0
1
2
3
4
6
7
8
9
10
11
12
0
1
2
3
4
5
0
1
4
9
15
16
17
18
19
20
21
22
0
1
2
3
4
5
6
7
0
1
2
6
7
0
1
2
0
1
2
3
5
6
0
1
0
1
2
3
0
1
3
4
5
0
1
2
0
1
0
1
2
3
4
0
1
2
0
1
2
0
1
2
0
1
2
0
1
2
0
1
2
0
1
2
3
4
0
1
2
0
1
4
5
6
7
10
0
1
2
0
1
2
0
1
2
3
0
1
2
3
4
5
6
7
8
0
1
2
3
4
5
6
0
1
2
0
1
0
1
2
0
1
0
1
2
0
1
2
3
5
16
17
0
1
0
1
2
0
1
2
0
1
0
1
2
0
1
2
3
4
5
0
1
2
0
1
2
4
5
6
0
1
0
1
2
0
1
2
3
0
1
2
3
5
6
7
8
9
0
1
2
3
0
1
2
3
4
5
0
1
2
3
0
1
2
3
0
1
2
4
6
7
8
9
10
11
0
1
2
0
1
2
3
0
1
0
1
2
3
0
1
0
1
2
3
0
1
2
4
5
6
0
3
4
6
7
8
10
12
13
14
15
16
0
1
2
0
1
2
5
6
7
8
9
10
0
1
2
0
3
4
5
6
7
8
0
1
2
0
1
2
0
1
2
3
0
1
2
3
4
0
1
2
3
4
5
7
8
0
1
2
3
0
1
2
3
4
0
1
0
1
2
3
0
1
2
0
1
2
0
1
2
3
0
1
2
3
4
5
6
7
9
10
11
12
0
1
2
3
4
6
7
0
1
2
3
0
1
2
0
1
0
1
2
3
4
5
0
1
3
4
0
1
2
0
1
2
0
1
2
3
4
5
6
7
8
9
10
11
12
13
15
16
17
0
1
2
3
4
5
6
7
8
9
10
11
12
0
1
3
4
0
1
2
0
1
2
0
1
2
3
0
1
2
3
4
0
1
2
3
0
1
2
3
0
1
2
3
0
1
2
0
1
2
3
4
5
6
7
0
1
2
3
0
1
0
1
2
0
1
2
3
4
0
1
2
0
2
3
4
5
6
0
1
2
3
0
1
2
3
4
5
0
1
2
3
4
5
0
1
2
3
0
1
2
0
1
2
3
0
1
2
4
5
0
1
2
3
4
5
0
1
2
0
1
2
0
1
2
0
1
2
3
4
10
14
15
16
0
1
2
3
4
6
7
10
11
13
0
1
2
3
4
5
0
1
2
0
1
3
4
5
0
1
2
3
4
5
6
7
8
9
0
1
3
4
5
6
7
8
9
10
12
13
14
0
1
2
3
4
5
6
7
8
9
0
1
2
0
1
2
0
1
2
0
1
2
3
0
1
2
3
0
1
2
3
0
1
0
1
2
0
12
20
21
0
1
2
3
0
1
2
3
4
5
7
8
9
0
1
2
0
1
2
3
0
1
2
0
1
2
0
1
2
3
4
0
1
2
3
0
1
3
4
6
8
9
10
11
12
13
14
15
16
17
18
0
1
2
0
1
2
0
1
2
3
4
5
6
7
8
9
10
11
13
14
15
16
17
0
1
2
3
0
1
2
3
4
5
6
7
8
9
10
0
1
2
3
0
1
2
4
5
6
7
0
1
2
0
1
2
0
1
2
0
1
6
7
0
1
2
0
1
2
3
0
1
0
1
2
3
4
5
6
7
0
1
2
3
0
1
2
3
0
1
2
3
4
0
1
2
0
1
2
0
1
4
5
0
1
2
3
4
5
0
1
0
1
2
3
4
5
6
7
8
9
10
13
0
2
6
10
11
0
1
2
3
0
2
3
4
5
6
9
11
12
14
15
0
1
2
0
1
2
3
4
5
6
7
8
9
0
1
2
0
2
3
0
1
2
4
6
7
0
1
2
3
5
6
0
1
2
3
0
2
3
5
6
0
1
2
3
4
5
0
1
2
3
4
5
0
1
2
0
1
2
0
1
2
3
0
1
15
17
18
0
1
2
0
1
2
3
4
0
1
2
0
1
2
3
4
5
7
8
12
13
14
0
1
2
3
0
1
2
3
4
5
6
0
1
2
0
1
2
3
4
0
1
2
3
0
1
2
0
1
2
3
0
1
3
4
0
1
2
0
42
43
44
0
1
6
14
15
17
18
19
20
21
22
23
24
25
26
27
28
0
1
3
4
0
1
2
0
1
2
3
4
0
1
2
3
4
5
6
7
0
3
4
5
0
1
2
3
4
5
6
0
1
2
3
0
1
2
3
0
3
4
5
0
1
2
0
1
2
3
4
5
6
8
9
10
11
12
13
14
15
16
17
18
19
20
0
1
2
3
0
1
2
3
4
0
1
0
1
2
3
0
1
2
3
4
5
7
8
9
10
0
1
2
4
5
0
1
2
0
1
2
3
0
1
2
0
1
2
3
4
6
7
0
1
2
0
1
2
3
4
0
1
2
3
4
5
6
7
8
9
0
1
2
0
1
2
3
0
1
2
3
4
5
6
0
1
2
0
1
2
3
4
5
0
1
2
3
0
1
2
3
4
5
6
7
8
9
10
11
12
13
15
16
17
18
19
20
21
0
1
2
3
0
1
2
3
5
6
7
0
1
0
1
2
3
0
1
2
0
1
2
3
0
1
2
3
0
1
2
3
4
0
1
2
0
1
2
0
1
2
3
4
0
1
2
0
1
2
0
14
15
16
17
0
1
2
3
0
1
3
5
6
7
8
9
10
11
12
13
14
16
17
18
19
0
1
2
3
0
1
2
0
1
2
3
0
1
2
3
0
1
2
3
0
1
2
3
4
5
6
0
1
2
0
1
2
0
1
0
1
2
3
5
9
10
13
14
0
1
2
3
0
1
2
0
1
2
0
1
0
1
2
0
1
2
0
1
0
1
2
3
0
1
2
0
1
0
1
2
3
4
5
6
7
0
1
2
3
5
6
7
10
11
0
1
3
4
5
6
14
18
19
0
1
2
0
1
2
3
4
5
0
1
2
0
1
2
3
4
5
6
7
8
9
0
1
2
0
1
0
1
2
0
1
2
3
0
1
3
4
5
6
7
0
1
2
3
4
5
6
7
8
9
10
11
12
0
1
2
0
1
2
3
4
5
7
8
0
1
2
0
1
2
3
4
5
6
0
1
0
1
2
0
1
2
0
1
2
3
4
5
6
7
8
10
11
12
0
1
2
0
1
2
3
5
6
7
8
9
10
11
0
1
2
0
1
2
3
0
1
2
0
1
2
3
4
5
6
0
1
2
0
1
2
3
0
1
2
3
4
0
1
2
0
1
2
3
4
0
1
2
3
4
5
6
7
8
10
11
12
13
0
1
2
4
5
0
1
2
0
1
2
0
1
2
3
4
0
1
2
0
1
2
3
4
5
6
0
1
2
3
4
5
6
7
8
0
14
15
16
17
19
20
0
1
2
0
1
3
4
5
6
0
1
3
4
5
6
7
8
9
10
11
12
15
16
18
19
20
21
28
33
34
35
36
37
39
0
1
2
0
1
2
0
1
2
0
1
2
3
4
5
6
0
1
2
3
4
5
6
7
0
2
3
4
0
1
0
1
0
20
21
0
1
2
3
4
0
1
2
0
1
0
1
2
0
1
4
5
0
1
2
3
4
5
6
9
10
0
1
2
3
4
0
1
2
3
4
0
1
2
3
4
5
6
0
3
4
0
1
2
0
1
2
0
1
2
3
4
5
0
1
2
0
1
2
0
1
2
5
6
7
0
1
2
3
4
5
6
7
0
1
0
1
2
5
6
7
8
9
10
11
0
1
2
0
1
2
3
4
5
0
1
2
0
1
2
12
13
0
1
2
4
5
6
7
8
9
10
11
0
1
71
72
73
75
76
0
1
2
3
4
5
6
0
1
9
10
0
1
2
3
4
5
6
0
1
5
6
0
1
2
0
1
0
1
2
0
1
2
3
4
5
0
1
2
0
1
2
3
0
1
2
7
8
9
0
1
2
3
4
5
0
1
2
3
4
5
6
0
1
2
3
4
5
6
8
9
10
11
0
1
2
0
1
2
3
4
5
6
7
8
0
1
9
10
0
2
3
0
1
2
3
14
15
0
1
18
19
0
1
2
3
4
5
6
7
8
0
1
3
6
7
0
1
2
0
1
0
2
3
4
5
6
7
0
1
2
0
1
2
0
1
0
1
2
3
4
0
1
2
0
1
0
1
2
0
1
0
1
0
1
0
1
0
1
2
0
1
2
0
1
0
1
0
1
0
1
2
0
1
2
3
0
1
2
0
1
0
1
0
1
0
1
2
0
1
2
4
5
6
7
0
1
2
3
4
5
6
7
0
1
2
3
5
6
7
8
9
0
1
2
3
4
5
6
7
8
9
11
12
0
1
2
3
4
5
8
9
0
1
2
3
4
5
6
0
1
2
3
4
5
8
9
0
1
2
3
4
5
8
9
0
1
0
1
0
1
0
1
0
1
0
1
0
1
0
1
0
1
0
1
2
3
4
5
6
7
8
9
0
1
0
1
0
1
0
1
0
1
0
1
0
1
2
3
0
1
2
3
4
0
1
2
0
1
2
3
4
7
8
9
11
12
13
14
15
16
0
1
2
3
4
8
9
0
1
2
3
0
1
2
3
0
1
2
3
8
9
10
0
1
3
4
0
1
2
0
1
2
3
4
6
8
10
11
13
14
15
16
17
19
20
21
23
24
0
1
2
3
4
5
6
7
8
0
1
2
3
4
0
1
2
0
1
2
3
0
1
2
3
4
5
0
1
2
0
1
2
0
1
2
3
4
0
2
3
0
2
3
0
2
3
0
1
2
3
4
5
6
7
0
2
3
0
2
3
0
2
3
0
1
2
3
4
0
2
3
0
2
3
0
1
2
0
1
2
0
1
2
0
1
2
3
4
5
6
7
0
1
2
3
0
1
2
0
1
2
0
1
2
3
4
5
0
1
3
4
5
6
7
8
10
11
12
13
14
15
0
1
2
3
4
0
1
2
0
1
2
0
1
2
3
0
1
2
3
0
1
2
4
5
6
7
9
10
12
13
14
15
21
27
28
29
30
31
0
1
2
3
4
5
6
7
8
9
0
1
2
3
0
1
2
3
0
1
2
3
0
1
2
0
1
2
3
4
6
7
8
9
10
11
12
0
1
2
0
1
2
0
1
2
3
0
1
2
3
0
1
2
3
0
1
2
0
1
2
0
1
2
3
4
5
6
0
1
2
0
1
2
3
4
5
6
7
0
1
2
0
1
2
0
1
2
4
5
0
1
2
0
1
2
3
0
1
2
0
1
2
3
0
1
2
0
1
2
3
0
1
2
0
1
2
3
0
1
2
7
8
11
12
13
0
1
2
3
4
5
6
0
1
2
0
1
2
3
0
1
2
0
1
2
3
0
1
2
3
0
1
2
3
0
1
2
3
0
1
2
3
0
1
2
0
1
2
3
4
0
1
2
3
0
1
2
0
1
2
0
1
2
0
1
2
0
1
2
0
1
2
0
1
2
0
1
3
4
5
6
7
8
9
10
11
0
1
2
0
1
2
0
1
2
3
22
23
0
1
2
0
1
2
0
1
2
0
1
2
3
4
5
0
1
2
0
1
2
3
4
5
6
7
9
11
12
13
0
1
2
0
1
2
0
1
2
3
4
5
7
9
10
11
0
1
2
0
1
2
0
1
2
0
1
2
0
1
2
0
1
2
0
1
2
0
1
2
0
1
2
0
1
2
0
1
3
4
7
8
9
0
3
5
6
7
9
10
0
1
2
0
1
2
3
4
5
0
1
21
22
0
1
2
0
1
2
0
1
2
3
0
1
2
3
0
1
2
0
1
2
3
4
0
1
3
4
5
6
7
0
1
2
0
1
2
3
0
1
2
3
4
5
6
0
1
2
3
5
6
7
0
1
2
4
5
6
7
8
9
10
12
13
14
0
1
2
4
5
0
1
2
0
1
2
4
5
6
7
8
10
11
14
15
17
18
19
0
1
2
3
0
1
2
3
4
5
6
7
8
9
10
11
0
1
2
0
1
2
3
4
5
6
9
10
11
12
13
0
1
2
3
4
5
0
1
2
3
4
5
6
7
0
1
2
3
4
5
6
7
0
1
2
3
4
5
6
7
0
1
2
3
0
1
2
0
1
2
3
0
1
2
0
5
6
7
8
21
22
0
1
6
7
0
1
2
3
0
1
2
0
1
2
0
1
2
3
0
1
2
3
4
5
6
0
1
2
3
4
5
0
1
2
3
0
1
2
3
5
6
7
0
1
2
3
4
5
6
0
1
2
0
2
3
0
2
3
0
1
2
3
0
1
2
0
1
4
5
6
7
8
0
2
3
0
7
8
0
1
2
3
4
5
6
7
8
9
0
2
3
0
1
2
3
5
6
7
0
3
4
0
4
5
0
2
3
0
1
2
0
1
2
0
1
2
3
4
5
6
7
0
2
3
0
2
3
0
1
2
0
2
3
0
1
2
0
2
3
0
1
2
3
5
6
0
1
2
0
1
0
1
2
3
6
7
11
12
13
14
15
16
0
2
3
0
1
2
3
0
1
2
5
6
0
1
2
0
1
3
4
5
6
7
8
9
10
11
0
1
2
4
5
6
0
2
3
0
1
2
0
1
2
3
0
1
2
3
4
0
1
2
3
0
1
2
4
5
6
7
8
10
11
12
13
14
15
16
19
20
21
22
23
24
25
26
0
1
2
3
0
1
2
3
0
1
2
0
1
2
3
4
0
1
2
0
1
2
0
1
2
0
1
2
0
1
2
0
1
2
0
1
2
0
1
2
3
4
5
7
8
9
10
13
14
15
16
17
18
21
22
23
0
1
2
3
4
0
1
2
0
2
3
0
1
3
4
0
2
3
0
1
2
3
5
6
9
14
18
22
25
26
0
1
2
0
1
2
3
0
1
2
3
5
6
7
8
9
10
0
1
2
0
1
2
0
1
2
0
1
3
4
5
6
7
0
1
2
5
6
7
9
10
11
12
13
0
1
2
3
0
2
4
5
6
7
8
9
10
11
12
0
1
2
3
4
5
0
1
2
3
5
6
8
9
10
11
13
14
15
16
0
1
2
0
1
2
3
0
1
2
3
0
1
2
0
1
2
0
1
2
3
4
0
1
2
0
1
2
0
1
2
3
4
5
6
0
1
2
0
1
2
3
0
1
2
3
4
5
6
0
1
2
3
4
5
6
8
9
10
11
0
1
2
0
1
2
3
0
1
2
3
4
5
0
1
2
0
1
2
3
4
5
0
1
2
0
1
2
0
2
3
5
6
7
8
9
10
11
12
13
15
16
17
0
1
2
0
1
2
3
0
1
2
6
8
13
14
21
22
0
1
2
3
4
0
1
3
0
1
2
3
4
5
6
7
0
1
2
0
1
2
0
1
2
3
4
5
6
7
8
9
0
1
2
3
4
5
6
7
8
11
12
0
1
0
1
0
1
0
1
0
2
3
4
5
6
0
1
2
3
4
5
0
1
0
1
2
3
4
6
7
8
9
10
0
1
2
5
6
0
1
2
5
8
9
0
2
3
0
1
0
1
3
4
7
10
11
0
1
2
0
1
2
0
1
0
1
3
5
6
7
0
1
2
3
4
0
1
2
0
1
2
0
1
2
4
5
0
1
0
1
2
3
0
1
2
3
4
5
0
1
0
1
3
4
5
0
1
2
3
0
1
2
3
4
6
7
0
1
2
0
1
0
1
2
3
4
5
0
1
0
2
4
5
6
7
8
9
12
13
16
22
23
24
25
0
1
2
3
0
1
2
3
5
6
0
2
3
4
0
1
0
1
2
3
4
6
9
10
11
0
2
3
4
0
1
2
3
4
5
6
7
8
9
0
1
2
0
1
2
0
1
2
0
1
2
4
5
6
9
10
0
1
2
3
12
20
21
0
1
2
0
2
3
4
5
8
10
11
0
1
2
0
1
2
3
0
1
10
11
0
1
2
3
4
0
1
2
3
0
1
2
4
5
6
7
0
1
2
0
1
2
3
0
1
2
3
0
1
0
1
2
0
1
2
3
4
0
1
0
1
2
0
1
0
1
2
3
4
5
11
12
13
14
15
0
1
2
0
1
2
3
4
0
1
2
3
4
5
7
8
9
0
1
0
1
4
5
0
1
0
1
2
4
5
6
7
8
9
11
12
0
1
2
3
4
5
7
8
0
1
2
3
5
6
7
8
9
10
11
0
1
3
4
5
0
1
0
1
2
3
4
5
6
7
8
9
0
1
3
4
5
0
1
0
1
2
0
1
0
1
0
1
2
0
1
2
3
4
5
6
7
8
9
10
0
1
0
1
0
1
2
3
4
0
1
2
3
4
5
6
7
9
10
0
1
2
3
4
0
1
9
10
15
16
0
1
2
0
1
2
3
4
5
6
7
8
9
0
2
3
4
0
1
2
3
4
5
6
7
8
9
0
1
2
3
0
1
2
3
4
0
1
2
3
4
0
1
3
4
5
6
11
12
13
15
17
18
0
1
2
3
4
0
1
2
3
4
0
1
2
3
5
6
7
8
9
10
11
12
13
0
1
2
0
1
0
1
2
0
1
3
4
5
6
7
8
9
10
11
12
0
1
3
4
5
0
1
2
3
0
1
0
1
2
3
4
5
6
0
2
3
4
5
0
1
2
0
1
0
1
4
5
0
1
20
21
0
1
2
0
1
3
4
5
0
1
2
0
1
2
3
4
5
6
0
1
2
3
4
5
0
1
2
0
1
2
0
1
0
1
2
0
1
3
4
5
7
8
9
10
0
1
0
1
2
0
1
2
3
0
1
2
0
1
2
3
4
5
0
1
2
3
4
5
6
7
8
9
10
11
0
1
2
3
4
6
7
15
26
47
54
55
56
57
58
59
0
1
2
0
1
2
3
4
0
1
2
3
4
0
1
0
1
2
0
1
2
3
4
5
6
8
10
11
0
1
3
4
5
6
0
1
2
4
11
12
13
14
0
1
0
1
2
3
4
5
7
8
9
10
11
12
0
1
2
3
0
1
2
0
1
2
0
1
2
3
4
6
7
8
0
4
5
6
7
8
9
10
11
12
13
14
15
16
0
1
2
3
4
5
0
1
2
3
4
5
0
1
2
3
5
6
7
8
9
10
11
12
13
0
1
2
4
5
6
7
8
9
10
0
2
3
4
6
7
8
9
0
1
2
3
4
5
6
7
0
1
2
0
3
4
5
6
7
8
9
10
0
1
2
3
4
5
6
7
8
9
10
11
12
13
14
15
16
0
1
3
4
5
6
0
1
2
0
4
5
7
8
9
10
0
1
2
0
1
2
0
2
3
0
2
3
0
2
3
0
2
3
0
2
3
0
2
3
0
1
2
3
0
1
2
3
4
0
1
2
0
1
2
0
1
2
3
5
6
7
0
1
2
0
2
3
0
2
3
0
1
2
0
1
2
0
1
2
3
4
5
0
1
2
0
1
2
0
2
3
0
1
2
3
0
1
0
1
2
3
0
1
4
5
6
0
2
3
0
1
2
0
1
2
3
4
5
0
1
2
0
1
2
3
0
2
3
4
6
8
9
10
0
1
2
3
4
5
7
8
9
10
0
1
4
5
0
1
2
5
7
8
0
1
2
3
4
5
7
8
0
3
4
6
20
21
0
1
3
4
0
1
2
0
1
2
3
0
1
2
0
1
2
0
1
2
3
4
5
6
7
8
0
1
2
0
1
2
3
0
1
2
0
1
2
0
1
2
3
0
1
3
4
0
2
3
4
0
1
2
3
5
6
7
8
0
1
2
3
0
1
2
4
5
6
7
8
9
0
1
2
0
1
2
4
5
0
1
2
3
4
5
6
7
8
9
10
11
0
1
2
3
4
5
0
1
2
0
1
2
3
5
6
7
0
1
2
0
1
2
3
0
1
2
3
0
1
2
3
0
1
2
3
0
1
6
7
8
0
1
2
3
0
1
2
0
1
3
4
0
1
2
3
4
5
6
7
8
9
10
11
12
13
14
15
16
17
18
19
0
1
2
4
5
0
1
2
3
0
1
2
0
1
2
0
1
2
0
2
3
4
5
6
0
3
4
5
6
7
0
1
2
3
0
1
2
3
4
6
8
9
10
12
13
14
0
1
2
0
1
2
0
1
2
5
6
9
10
0
1
2
0
1
0
1
2
3
0
1
2
0
1
0
1
2
0
1
2
3
4
6
7
8
9
10
11
13
14
15
16
0
1
2
3
0
2
3
4
5
6
7
0
1
2
17
19
0
1
2
3
0
1
3
0
1
3
4
5
6
0
1
2
3
0
1
2
0
1
2
3
4
5
0
1
2
3
0
1
2
3
4
6
7
8
9
0
1
2
3
0
1
2
3
4
11
12
19
20
21
22
23
24
0
1
2
3
0
1
2
3
5
6
7
8
9
10
0
1
2
3
4
23
24
25
26
27
28
29
30
31
32
0
1
2
0
1
2
0
1
2
0
2
3
4
0
1
2
3
4
5
6
0
1
2
0
2
4
5
0
1
2
3
4
5
6
7
0
1
2
3
0
1
2
3
4
5
6
0
1
2
3
4
0
1
2
3
5
6
7
8
9
0
1
2
3
4
43
44
75
76
78
79
80
0
1
2
0
1
2
0
1
2
0
3
4
0
1
3
4
5
0
1
2
3
0
1
2
3
0
1
2
3
4
5
6
7
0
1
0
1
2
4
5
6
7
8
10
11
0
1
2
3
4
0
1
2
3
0
1
2
0
1
2
0
1
2
3
0
2
3
0
1
2
0
1
2
3
4
5
6
7
8
9
10
11
0
2
3
0
1
2
3
4
5
0
1
2
3
0
1
2
3
4
6
7
0
2
3
0
1
2
3
0
1
2
0
7
8
0
2
3
0
3
4
0
2
3
4
5
6
7
0
4
5
0
1
2
0
2
3
0
1
2
3
4
5
6
7
0
2
3
0
1
2
4
7
10
11
12
13
20
21
0
1
2
0
2
3
0
2
3
0
1
2
0
1
2
3
4
5
6
7
8
0
2
3
0
1
2
3
4
6
12
13
15
16
24
26
29
30
31
0
2
3
0
2
3
0
2
3
0
1
2
3
4
5
0
1
2
5
6
7
0
1
2
0
1
2
4
5
6
0
1
2
0
1
2
3
0
1
2
0
1
2
0
1
3
4
5
0
1
2
0
2
3
5
6
7
0
1
2
3
0
1
2
0
1
2
3
4
5
6
7
9
10
11
0
1
2
0
1
2
3
4
5
6
7
8
9
10
0
1
2
3
0
1
7
8
9
0
1
2
10
11
12
0
1
6
21
22
0
1
2
0
1
2
3
0
1
2
0
1
2
0
2
3
4
5
6
8
9
0
1
2
0
1
2
3
0
1
4
5
6
7
0
1
2
3
0
2
3
4
5
6
0
1
3
4
5
0
1
2
0
1
2
0
1
2
3
4
5
0
1
2
3
5
6
7
8
0
1
2
3
4
5
0
1
2
3
0
1
2
0
1
12
13
0
1
5
6
7
0
1
2
3
4
5
7
8
9
10
11
12
13
0
1
2
0
1
0
1
2
3
4
5
6
7
9
10
0
1
2
3
4
5
6
0
1
0
1
2
3
5
7
8
0
1
2
0
1
0
1
2
3
4
0
1
4
5
6
0
1
2
3
4
5
6
8
9
10
11
12
13
0
1
2
3
0
1
2
0
1
2
3
4
8
11
12
0
1
2
0
1
2
3
4
5
0
1
2
3
4
5
6
7
8
0
1
2
0
1
2
3
4
5
0
1
2
3
0
1
2
3
4
5
6
7
8
9
0
1
0
1
2
3
4
5
0
2
3
0
1
2
3
4
5
0
1
2
3
4
0
1
2
3
4
0
1
2
3
4
5
0
1
2
3
4
5
0
1
3
4
5
6
7
8
0
1
2
3
4
5
0
2
3
4
5
0
1
2
0
1
2
0
1
2
3
4
5
6
7
8
9
10
11
12
13
14
15
16
0
1
2
3
0
1
2
0
1
2
0
1
2
4
7
9
10
11
12
13
14
15
23
24
25
26
0
1
2
3
4
5
6
7
8
10
11
12
0
1
2
0
1
2
3
0
1
2
3
4
0
1
2
25
26
27
29
63
64
65
66
67
0
1
2
3
0
1
2
0
1
2
3
4
5
6
0
1
2
0
2
3
4
5
0
1
2
0
1
2
3
4
5
7
8
0
1
2
0
1
2
3
4
8
12
13
20
21
0
1
2
3
4
5
6
7
8
9
10
11
0
1
2
3
4
5
6
7
0
1
2
3
4
5
0
1
2
0
1
3
4
0
1
2
0
1
2
0
1
0
1
2
3
0
1
2
0
1
0
1
3
6
7
0
1
2
0
1
0
1
2
3
4
7
8
9
10
11
12
13
14
15
16
0
1
2
3
5
6
7
0
1
2
0
1
0
1
2
0
1
2
3
4
5
6
7
8
9
11
12
0
1
2
13
14
24
26
27
28
29
30
31
37
38
0
1
2
0
1
2
3
4
5
7
15
22
23
26
28
29
30
31
33
34
35
36
37
0
2
3
0
1
2
3
4
5
0
1
2
0
1
2
3
4
5
6
7
0
1
0
1
2
3
4
5
0
1
3
4
5
6
7
8
9
10
11
12
13
0
1
4
5
6
0
1
0
39
40
48
65
66
0
1
2
3
0
1
2
0
1
2
3
4
7
8
9
0
1
2
0
1
2
0
1
2
3
4
7
9
12
13
0
1
2
0
1
2
0
1
2
0
1
2
4
5
7
8
0
1
2
0
1
2
0
1
2
0
1
2
3
0
1
2
0
1
2
0
1
0
1
2
0
1
2
3
0
1
2
0
3
4
5
6
7
0
1
2
0
1
2
0
1
2
3
0
1
2
0
1
0
1
2
3
0
1
2
3
0
1
2
3
0
1
2
3
0
1
2
0
1
2
3
4
5
6
13
14
0
1
2
0
1
0
1
2
0
1
2
3
4
5
6
0
1
2
0
1
0
1
2
0
1
2
3
4
0
1
2
3
4
0
1
2
3
4
5
6
7
8
10
11
12
13
14
0
1
2
0
1
2
3
5
6
7
8
9
10
0
1
2
0
1
2
3
4
5
6
0
1
2
3
4
5
6
7
8
0
1
2
0
1
2
3
0
1
2
0
1
0
1
2
3
4
5
0
1
2
3
4
5
0
1
2
3
4
5
0
1
2
3
4
5
6
7
8
9
10
11
0
1
2
0
1
2
0
1
2
0
11
12
0
1
2
0
1
2
3
4
5
6
0
1
2
3
5
6
0
1
2
3
0
1
2
0
2
4
5
6
0
1
2
0
2
3
5
6
8
9
10
0
2
3
4
5
6
7
9
10
11
12
0
1
2
3
5
6
7
8
9
10
0
1
0
1
3
4
5
0
1
0
1
2
0
1
2
0
1
2
3
4
5
0
1
2
3
0
1
2
3
4
5
6
7
8
0
1
2
3
4
0
1
2
0
1
2
0
1
2
3
4
5
6
7
8
0
1
10
13
14
15
16
17
0
1
2
0
1
2
0
1
2
3
4
0
1
2
0
1
2
3
4
0
1
2
3
0
1
2
3
4
5
6
7
8
9
10
0
1
4
5
6
7
0
1
2
0
1
2
0
1
3
4
5
7
8
0
1
2
3
4
5
0
1
2
0
1
2
3
4
5
8
9
10
11
0
1
2
3
4
0
1
2
3
5
6
7
8
0
1
2
0
1
2
5
6
7
8
0
1
2
3
4
5
0
1
2
3
4
5
6
7
8
0
1
2
3
4
5
0
1
2
0
2
4
5
6
7
8
9
0
1
0
1
0
1
2
0
1
2
0
1
0
1
0
1
2
3
0
1
2
0
1
2
3
4
0
1
0
1
2
3
4
5
6
0
1
0
1
2
0
1
0
1
0
1
2
3
4
5
0
1
2
0
1
2
4
5
0
1
0
1
2
3
5
6
7
8
9
10
11
0
1
2
3
0
1
2
3
0
1
2
0
1
2
3
4
0
1
2
3
0
1
0
1
30
31
0
1
0
1
2
0
1
2
0
1
2
3
0
2
3
4
10
11
0
1
2
3
0
1
3
20
21
22
23
24
25
0
1
2
0
1
5
6
9
10
11
12
13
14
15
17
18
0
1
2
3
4
5
0
1
2
0
1
2
0
1
2
3
4
5
0
1
2
3
4
5
6
7
8
9
10
12
13
14
15
0
2
3
0
1
2
0
1
2
0
2
3
0
2
3
0
2
3
0
2
3
0
2
3
0
2
3
0
2
3
0
2
3
0
2
3
0
9
10
0
2
3
0
3
4
0
4
5
0
2
3
0
2
3
0
1
2
0
1
2
0
1
2
3
4
5
6
7
0
1
2
0
1
0
1
2
3
4
5
0
2
3
0
1
2
3
0
2
3
4
0
1
2
3
4
5
0
1
2
0
1
2
0
1
2
3
4
5
6
7
9
12
13
0
1
2
3
4
5
6
7
0
1
2
3
4
6
7
8
9
10
11
12
13
0
1
2
3
4
5
0
1
2
3
4
5
0
1
2
4
5
0
1
2
4
5
0
1
2
4
5
0
1
2
0
1
2
0
1
2
3
4
5
0
1
2
3
4
5
6
7
8
9
0
1
0
1
2
3
4
5
0
2
3
4
5
6
7
8
0
1
2
3
0
1
2
0
1
2
3
4
5
6
7
8
9
10
11
12
13
14
15
16
17
18
19
20
21
22
23
0
1
2
3
4
0
1
2
3
4
5
0
1
2
5
6
0
1
2
0
1
2
0
1
2
3
0
1
2
0
1
2
3
4
0
1
2
0
1
2
3
4
0
1
2
3
4
5
6
7
8
9
10
0
1
2
3
4
5
6
7
8
9
0
1
2
0
1
2
3
4
5
6
7
8
9
0
1
2
3
5
6
7
0
1
2
0
1
2
3
0
1
2
0
1
2
3
4
0
1
2
0
1
2
0
1
2
0
1
2
3
4
0
1
2
0
1
2
3
9
10
11
0
1
2
0
1
2
0
1
2
3
4
5
6
7
0
1
2
3
4
0
1
2
3
4
0
1
2
0
1
2
3
4
5
6
7
0
1
2
0
1
2
3
0
1
2
0
2
3
4
0
1
2
0
1
2
3
0
1
2
0
1
2
0
1
2
0
1
2
3
4
5
6
7
8
0
1
2
3
0
1
2
0
1
2
0
1
2
3
0
1
2
0
1
2
3
0
1
2
0
1
2
0
1
2
0
1
2
3
0
1
2
3
5
6
7
8
9
10
0
1
2
0
1
2
0
1
2
0
1
2
3
4
5
6
7
8
9
10
0
1
2
3
4
5
0
1
2
0
1
2
3
4
0
1
2
0
1
2
3
4
0
1
2
0
1
2
0
1
2
3
4
0
1
2
0
1
2
0
1
2
3
4
0
1
2
3
4
0
1
2
0
1
2
3
0
1
2
0
1
2
3
4
5
6
7
8
9
10
11
0
1
2
0
1
2
3
4
5
6
7
8
9
10
11
12
13
0
1
2
0
1
2
3
4
5
6
7
0
1
2
0
1
2
0
1
2
0
1
2
3
4
0
1
2
0
1
2
0
1
2
3
0
1
2
3
0
1
2
3
0
1
2
0
1
2
3
4
8
9
0
1
2
0
1
2
0
1
2
3
0
1
2
3
4
5
0
1
2
0
1
2
0
1
2
0
1
2
0
1
2
0
1
2
0
1
2
0
1
2
0
1
2
3
0
1
4
5
0
1
2
3
0
1
2
3
0
1
2
3
4
5
6
7
8
9
10
13
14
15
16
17
0
1
2
0
1
2
0
1
2
0
1
2
0
1
2
0
1
2
0
1
2
3
0
1
2
3
4
5
6
7
0
1
2
0
1
2
3
4
0
1
2
3
4
5
6
0
1
2
3
4
5
6
7
9
10
11
0
1
2
3
0
1
2
0
1
2
3
4
5
6
7
8
9
10
11
12
13
14
15
16
0
1
2
0
1
2
3
4
5
6
0
1
2
3
0
1
19
20
21
22
23
24
25
26
36
37
38
39
40
0
1
56
57
0
1
2
3
4
5
6
7
8
9
10
0
1
2
6
7
8
9
10
11
13
14
15
0
1
2
3
0
1
2
0
2
3
4
6
7
0
1
2
0
1
2
0
1
2
3
4
5
6
7
8
0
3
4
0
1
2
3
4
5
6
7
0
1
2
0
1
2
3
0
1
2
3
4
5
0
1
2
0
1
2
0
1
2
0
1
2
3
4
5
0
1
2
3
4
5
0
1
2
3
0
1
2
3
4
5
6
7
8
9
10
11
12
13
15
16
17
18
19
20
0
1
2
0
1
2
0
1
2
3
0
1
2
0
1
2
3
4
6
7
8
9
10
11
12
13
14
15
16
17
0
4
5
0
1
2
0
1
2
3
7
8
10
26
27
0
1
2
3
4
5
6
0
2
3
4
5
6
7
8
0
1
2
3
0
1
2
3
4
0
1
2
0
1
2
3
4
5
6
8
9
10
0
1
4
5
7
8
0
1
2
3
4
5
6
0
1
2
0
1
2
3
4
5
6
7
0
1
2
3
4
0
1
2
3
4
5
6
0
1
2
3
5
6
7
0
1
2
0
1
2
0
1
2
3
0
1
2
0
1
2
3
0
1
2
0
1
2
3
4
5
0
1
2
3
4
5
0
1
0
1
2
0
1
2
3
4
5
6
0
1
2
3
0
1
2
3
4
5
0
1
2
3
4
0
1
2
3
0
1
2
0
1
2
0
1
2
3
4
0
1
2
0
1
2
0
1
2
0
1
2
0
1
2
0
1
2
3
4
5
6
0
1
2
3
4
7
8
9
0
1
2
3
4
5
6
8
9
10
11
15
17
18
20
21
22
23
0
1
2
3
4
5
6
7
8
9
0
1
2
0
1
2
0
1
2
4
5
6
7
8
9
10
11
12
13
14
0
1
2
3
4
10
11
0
1
2
0
1
2
0
1
56
57
0
1
2
3
0
1
2
0
1
2
0
1
2
0
1
2
3
4
5
6
7
8
0
1
2
0
1
2
3
4
5
0
1
2
0
1
2
3
0
1
5
9
10
14
15
18
19
20
21
0
1
2
3
4
5
6
7
8
9
10
11
12
24
25
26
27
30
31
32
0
1
2
3
0
1
2
0
1
2
3
4
5
6
7
8
10
14
15
16
29
30
0
7
8
0
1
2
0
1
2
3
0
1
2
0
1
2
3
4
0
1
2
3
4
5
6
7
0
1
2
0
1
2
3
4
0
1
2
4
5
6
0
1
2
3
4
5
0
2
3
0
1
2
0
1
2
0
1
2
0
2
3
0
2
3
0
1
2
3
4
0
1
2
21
31
37
42
55
56
0
1
2
3
4
5
6
7
8
9
10
12
14
15
0
1
2
0
1
2
0
1
2
3
4
5
0
1
2
3
4
5
6
0
1
2
0
1
2
3
4
5
0
1
2
0
1
2
3
4
0
1
3
4
0
1
2
0
1
2
0
1
2
0
1
2
0
1
5
6
0
1
2
3
4
5
0
1
2
3
0
1
3
4
5
6
7
8
9
11
12
13
14
16
17
0
1
2
3
4
5
0
1
2
0
1
3
4
0
1
2
0
1
2
3
4
5
0
1
2
0
1
2
0
1
2
3
4
5
6
8
9
10
0
1
2
0
1
2
3
4
5
0
2
3
4
5
6
7
8
9
10
11
12
13
14
16
0
1
2
3
4
5
6
7
0
1
2
3
0
1
2
0
1
2
3
4
0
1
2
3
0
1
2
3
4
0
2
3
4
5
7
8
9
0
1
2
3
0
1
2
3
4
5
6
7
8
0
1
4
5
6
0
1
2
0
1
2
3
0
1
2
3
0
1
2
0
1
2
0
1
2
0
1
2
3
0
1
2
0
1
0
1
2
0
1
2
4
5
7
9
11
12
0
1
2
3
4
5
6
7
8
0
1
2
0
1
2
3
0
1
2
3
4
5
6
9
10
11
13
14
15
0
1
2
0
1
0
1
2
3
4
5
0
1
2
0
1
2
0
1
2
0
1
2
3
4
7
8
9
10
11
12
0
1
2
3
0
1
2
0
1
2
3
0
1
0
1
2
3
0
1
0
1
2
3
4
5
6
0
1
2
3
0
1
2
3
4
5
6
7
8
0
1
2
0
1
2
3
0
1
2
3
4
0
1
2
14
45
46
0
1
2
3
5
6
7
8
0
1
2
0
1
0
1
2
0
1
2
6
7
0
1
2
3
0
1
2
3
0
2
3
4
5
6
7
0
1
2
3
0
1
3
4
0
1
2
5
6
7
8
9
0
1
2
10
17
18
19
20
0
1
2
3
0
1
2
0
1
2
0
1
2
3
4
0
1
2
3
0
1
2
3
4
5
6
7
8
9
10
11
12
13
14
15
16
17
18
19
23
24
0
1
2
3
4
0
1
2
3
4
5
7
9
10
0
1
2
3
4
5
6
7
0
2
3
0
1
2
0
5
6
0
1
2
3
0
1
2
3
4
5
6
0
1
2
0
1
2
3
0
1
2
0
1
2
3
0
1
3
4
5
6
7
0
1
2
3
4
5
6
7
8
9
10
11
0
1
2
3
0
1
3
8
9
0
1
2
3
4
5
10
11
12
0
1
2
3
4
5
6
9
10
11
0
1
2
3
0
1
2
3
4
5
6
7
8
0
1
2
0
1
2
0
1
2
0
1
2
0
1
2
12
20
21
0
1
2
3
0
1
2
3
0
1
2
0
1
2
3
0
1
2
0
1
2
3
0
1
2
3
4
5
6
7
0
1
7
8
9
0
1
2
0
1
2
3
4
5
6
7
0
1
2
0
1
2
3
4
37
38
0
1
2
3
0
1
0
1
2
0
1
2
0
1
2
3
4
5
6
7
0
1
0
1
2
3
0
1
2
0
1
7
8
9
0
1
2
0
1
2
0
1
2
3
4
5
6
7
0
1
2
3
4
0
1
2
0
1
2
0
1
2
0
1
2
3
4
5
0
1
2
0
1
2
3
6
7
0
1
2
0
1
2
3
4
0
1
2
8
9
10
11
12
0
1
2
3
6
7
8
0
1
2
3
0
1
2
0
1
2
3
4
5
6
7
0
1
2
3
4
5
6
0
1
2
3
4
5
6
0
1
2
3
4
5
6
7
0
1
2
3
0
5
6
7
0
1
2
4
6
7
0
1
0
1
2
0
1
2
0
1
2
3
0
1
2
3
0
1
4
5
6
0
1
2
0
1
0
1
2
0
1
2
3
4
5
0
1
2
0
1
2
0
1
2
3
0
1
2
0
1
3
4
5
0
1
2
3
4
5
6
9
13
14
15
16
0
1
0
1
0
1
2
3
4
5
6
7
9
10
11
12
13
0
1
3
4
0
1
2
3
4
5
6
0
1
2
0
1
2
3
4
5
6
7
0
1
2
3
0
1
2
3
4
5
6
7
8
9
10
11
0
1
2
3
0
1
2
3
0
1
2
4
5
6
7
8
9
10
11
0
1
2
3
0
1
2
0
2
3
4
0
1
2
0
1
2
3
4
5
6
7
8
9
10
11
12
13
0
1
2
3
4
6
7
8
9
0
1
4
5
6
0
1
2
3
4
0
1
4
5
7
8
9
10
0
1
2
3
0
1
2
3
4
5
6
7
8
0
1
2
0
1
2
3
18
19
0
1
2
6
7
0
1
2
0
1
2
0
1
2
3
4
5
6
7
8
0
1
2
3
5
6
7
8
9
10
11
12
13
14
15
16
0
1
2
3
0
1
2
3
4
5
6
7
8
0
1
2
3
0
1
2
3
4
5
6
7
8
0
1
2
0
1
2
3
4
5
6
0
1
2
6
7
8
9
11
12
0
1
2
0
1
2
3
0
1
2
3
4
0
1
2
3
4
5
6
9
10
11
12
0
1
2
0
1
2
3
4
5
6
7
0
1
3
4
6
7
8
10
11
12
13
0
1
0
1
2
3
4
5
6
7
8
9
10
11
12
13
14
15
0
1
2
3
4
5
7
8
0
1
2
0
1
2
3
0
1
2
3
4
0
1
2
0
1
2
0
1
2
3
0
1
0
1
2
0
1
2
0
1
2
0
1
2
0
1
0
1
0
1
0
1
0
1
0
1
0
1
0
1
0
1
0
1
0
1
0
1
0
1
0
1
0
1
0
1
0
1
0
1
0
1
0
1
0
1
0
1
0
1
2
3
4
6
7
0
1
2
3
0
2
3
5
7
8
9
0
2
3
4
5
6
9
10
11
0
1
2
0
1
2
3
0
1
2
0
1
2
3
0
1
2
0
1
2
0
1
4
5
6
7
8
9
0
1
2
0
1
2
0
5
6
7
8
9
10
11
12
13
24
25
0
1
2
6
7
8
0
1
2
3
4
5
0
1
2
3
4
0
1
2
3
5
6
0
1
2
0
1
2
3
4
5
0
1
2
4
5
6
7
0
1
2
3
0
1
3
4
0
1
2
3
4
5
6
7
8
9
11
12
0
1
2
3
4
7
8
9
10
0
1
2
3
4
0
2
4
16
17
0
1
2
0
1
2
0
1
2
0
1
2
0
1
2
0
1
2
3
4
0
1
2
3
4
5
0
1
2
5
6
7
8
9
10
11
12
0
1
2
3
0
1
2
0
1
2
3
4
5
6
7
8
9
10
11
12
0
1
2
0
1
17
18
0
1
2
3
9
10
11
0
1
2
3
0
1
2
0
1
2
0
1
2
3
4
5
0
1
2
3
4
5
0
1
2
3
0
1
4
7
8
9
10
11
15
16
17
0
1
2
3
0
1
2
3
4
0
1
2
3
0
1
5
6
0
1
2
0
1
2
3
4
5
6
8
9
10
11
12
13
15
23
24
28
29
30
0
1
3
5
6
7
8
10
11
12
13
14
15
16
17
18
25
27
28
30
31
32
33
0
1
2
0
1
2
0
2
4
5
6
7
8
9
10
11
12
13
14
17
18
19
20
21
22
23
24
26
27
28
29
30
31
33
34
35
36
37
0
1
2
0
1
2
3
0
1
2
0
1
2
0
1
2
3
0
1
2
3
0
1
2
3
0
1
2
0
1
2
3
0
1
2
3
0
1
2
0
1
2
0
1
2
3
0
1
2
3
0
1
2
3
4
0
1
2
3
0
1
2
3
4
0
1
2
3
0
1
2
3
0
1
2
3
0
3
4
0
1
2
3
7
8
9
0
1
2
3
0
1
2
3
0
1
2
3
0
1
2
3
4
7
8
9
10
11
14
15
16
17
18
0
1
2
3
0
1
2
3
4
0
1
6
7
8
0
1
2
3
0
1
2
0
1
2
0
1
3
4
5
0
1
2
3
4
5
0
1
2
3
4
5
6
7
8
9
0
1
2
3
0
1
2
0
1
2
3
4
0
1
2
3
0
1
2
0
1
2
4
5
0
1
2
3
0
4
5
0
1
2
0
1
2
0
1
2
3
4
0
1
2
3
4
8
9
0
1
2
0
1
2
0
8
15
16
17
20
21
22
23
0
1
2
3
4
5
12
13
14
15
0
1
2
0
1
2
4
5
6
0
1
2
3
4
0
1
2
3
4
5
6
7
8
10
11
12
13
0
1
2
0
1
2
3
4
0
1
4
5
6
7
8
0
1
2
3
0
1
2
0
1
2
5
6
9
10
12
13
14
0
1
2
0
1
2
0
1
2
3
4
5
6
7
0
1
2
0
1
2
3
0
1
2
0
1
2
0
1
2
0
1
2
3
0
1
2
3
0
1
2
3
0
1
2
3
0
1
2
3
0
1
2
0
1
2
3
0
1
2
3
4
0
1
2
3
4
5
6
0
1
2
0
1
2
0
1
3
4
0
6
7
8
9
0
1
2
0
3
4
6
8
9
10
0
1
2
0
1
2
0
1
2
0
1
5
6
0
1
2
3
4
5
7
8
9
0
1
2
3
4
0
1
2
0
1
2
3
4
5
6
0
1
3
4
0
1
2
0
1
2
3
4
5
6
7
0
1
2
3
4
5
6
0
1
2
3
4
0
1
2
3
4
5
6
7
8
9
10
11
12
13
14
0
1
2
0
1
2
0
1
2
3
0
1
2
3
4
0
1
2
4
0
1
2
0
1
2
3
4
5
0
1
2
3
0
1
2
3
6
7
0
1
2
3
4
5
0
1
3
4
5
7
8
9
0
1
0
2
3
0
1
2
0
24
25
0
1
2
3
4
5
0
1
0
1
2
3
4
5
6
7
8
9
10
11
0
1
2
0
1
3
4
5
6
7
8
9
10
11
0
1
2
3
4
0
1
2
8
9
0
1
2
0
1
2
0
1
2
3
4
0
2
3
4
5
0
1
2
3
4
6
7
8
0
3
4
5
6
7
8
9
10
0
1
2
3
4
0
1
2
0
12
13
14
0
1
2
3
4
0
1
0
40
46
60
61
0
1
2
3
4
5
7
8
9
0
1
2
3
4
5
8
9
10
11
12
13
0
1
2
0
1
2
0
1
2
3
0
1
2
0
1
2
0
36
37
38
0
1
2
0
1
2
0
1
2
3
4
0
2
3
4
5
6
9
10
11
12
13
14
15
16
17
18
19
0
1
2
0
1
0
1
3
4
5
6
7
8
9
0
1
2
3
0
1
2
3
6
7
9
10
11
12
13
14
15
16
0
1
0
1
2
3
4
5
6
8
9
10
0
1
2
3
4
0
1
2
0
1
2
0
1
2
3
4
0
2
4
5
6
7
8
9
10
11
13
15
16
17
18
19
0
1
2
3
0
1
2
0
1
2
3
0
1
2
0
1
2
3
4
0
1
0
1
2
3
4
7
8
0
1
2
0
1
2
3
4
6
7
8
9
10
12
14
15
16
0
1
2
3
0
1
2
3
4
5
0
1
2
0
1
2
3
4
5
6
0
1
2
3
4
5
6
0
1
2
0
1
2
3
11
12
0
1
2
5
7
8
9
10
18
21
22
23
0
1
2
0
1
2
3
4
5
6
7
8
0
1
2
0
1
2
0
1
2
3
4
0
1
2
0
1
2
3
0
1
2
0
1
2
3
5
6
0
1
2
0
1
2
0
1
2
4
5
6
0
3
4
0
1
2
6
7
0
1
2
3
4
5
6
7
12
13
14
0
1
2
0
1
2
0
1
2
0
1
2
0
1
2
3
4
5
0
1
0
1
2
3
4
5
6
0
1
2
3
0
1
2
3
4
5
6
7
0
1
2
0
1
0
2
3
4
5
7
10
14
15
16
17
19
20
23
24
26
27
28
29
30
31
32
33
34
35
0
1
2
0
1
2
3
0
1
0
1
2
0
2
3
5
6
0
1
0
1
2
0
1
2
3
5
6
7
8
9
10
11
12
15
17
18
19
20
0
1
0
2
3
4
5
6
7
8
0
1
2
3
4
5
6
7
9
10
11
12
13
14
15
0
1
2
5
6
7
8
0
1
2
4
5
6
0
1
2
0
1
2
3
4
5
6
0
1
2
3
0
1
2
3
4
6
7
8
0
1
2
0
1
2
3
0
1
2
3
4
0
1
2
0
2
3
0
1
2
3
0
1
2
0
1
2
3
0
1
2
0
1
2
3
0
1
2
0
1
0
1
2
0
1
2
3
4
0
1
6
7
0
1
2
0
1
2
0
1
3
4
0
1
2
3
5
6
7
8
9
10
0
1
0
1
2
0
1
2
3
0
1
3
5
7
9
11
13
14
15
0
1
2
3
0
1
2
5
6
0
1
0
1
2
3
4
5
6
7
0
1
2
3
0
1
0
1
2
0
1
2
0
1
2
0
1
2
3
4
5
6
0
1
2
3
4
5
0
1
3
4
0
1
0
1
2
5
6
7
9
10
11
0
1
2
3
0
7
8
9
0
1
0
1
2
3
4
6
7
8
9
0
1
2
3
0
1
2
3
0
1
2
3
0
1
2
3
4
5
6
7
9
10
11
12
0
1
2
3
0
1
2
3
0
1
2
3
0
1
2
5
6
7
0
1
2
3
4
6
7
0
1
2
3
4
5
6
0
1
2
3
4
5
8
11
12
13
0
1
0
1
2
0
1
2
0
1
2
0
1
0
1
2
0
1
0
1
2
0
1
0
1
0
1
2
0
1
0
1
2
3
0
1
0
1
0
1
2
0
1
0
1
2
3
0
1
0
1
2
3
4
0
1
2
3
0
1
0
1
2
3
0
1
2
3
4
5
6
7
0
1
2
3
6
7
9
10
11
0
1
2
3
7
8
9
10
0
1
2
4
5
6
0
1
2
3
0
1
2
3
5
6
7
8
0
1
2
0
1
2
0
1
2
0
3
4
5
6
7
8
9
10
11
0
1
2
4
5
0
1
2
0
1
2
3
0
1
2
0
1
2
0
1
2
3
4
5
6
0
1
2
0
1
2
0
1
2
3
4
5
0
1
0
1
2
3
4
5
6
7
8
0
1
2
0
1
2
3
0
2
14
15
0
1
2
3
4
0
1
2
3
4
0
1
2
0
1
2
0
1
2
0
1
2
0
1
2
0
1
2
3
4
5
0
1
2
4
0
1
2
0
1
2
3
4
12
13
14
15
16
0
1
2
3
0
1
0
1
2
0
1
2
0
1
2
0
1
2
3
0
1
2
0
1
2
3
4
0
1
2
3
4
5
6
8
9
10
12
13
14
18
21
22
24
27
28
29
30
32
33
0
1
2
0
1
2
0
1
2
0
1
2
0
1
2
3
4
5
6
7
8
9
10
11
12
13
14
15
16
17
0
1
2
3
4
0
1
2
3
0
1
2
3
4
5
6
7
8
9
10
0
1
2
0
1
0
1
2
0
1
2
0
1
2
3
4
5
6
7
8
0
1
2
0
1
2
3
4
0
1
2
0
1
2
3
4
0
1
2
3
4
5
6
7
8
9
12
13
14
15
16
17
18
19
22
23
24
25
26
27
28
29
30
31
0
1
3
4
5
6
7
8
9
11
12
0
1
2
0
1
2
3
4
6
7
8
9
10
11
12
13
15
16
19
20
21
24
25
26
28
29
30
31
32
33
34
35
36
37
38
39
0
1
2
3
4
5
6
7
0
1
3
4
5
7
8
0
1
2
3
0
1
8
9
0
1
2
3
4
5
0
1
2
3
6
7
0
1
2
3
4
5
6
0
1
0
1
2
0
1
2
0
1
4
7
8
9
11
12
13
0
1
2
3
4
5
0
1
2
0
1
2
0
1
2
3
4
5
6
7
8
9
10
11
12
13
14
15
16
17
18
19
20
21
22
23
25
29
30
35
36
0
1
2
3
4
0
1
2
3
4
0
1
2
3
4
0
1
0
1
3
4
0
1
2
3
0
1
2
3
4
0
1
2
3
4
5
8
0
1
2
0
1
2
3
0
1
2
4
6
7
8
9
10
11
12
13
14
15
0
1
2
3
0
1
2
0
1
2
3
4
5
6
7
0
1
2
3
4
5
6
7
8
9
10
11
12
13
14
15
16
17
18
19
20
21
22
23
24
25
26
27
28
29
30
31
32
33
34
35
36
37
38
39
40
41
42
0
1
2
3
4
6
7
0
1
2
0
1
2
3
4
5
6
7
8
9
0
1
2
0
1
2
3
4
0
1
2
3
4
6
7
8
0
1
2
0
1
2
3
4
0
1
2
0
1
2
3
4
5
6
7
0
1
2
3
4
5
6
8
9
10
0
1
2
0
1
2
0
1
2
3
0
2
3
4
5
6
7
8
0
1
8
12
13
0
1
2
0
1
2
3
4
5
0
1
2
0
1
2
3
4
5
6
7
9
10
11
0
1
2
3
4
5
0
1
2
3
4
5
0
1
2
3
0
1
2
0
1
2
0
1
55
56
0
1
2
3
4
0
1
2
3
4
5
6
7
8
0
1
2
3
4
5
0
1
2
0
1
2
3
4
5
0
1
0
2
3
6
7
8
9
10
12
13
14
0
1
2
0
1
5
6
7
0
1
2
3
4
5
6
7
0
1
2
3
4
5
6
8
9
10
11
12
13
14
15
16
0
1
2
3
4
5
0
1
2
0
1
2
5
6
8
9
10
11
12
0
1
2
3
5
6
7
8
9
13
15
18
19
20
21
22
23
24
25
27
0
1
2
0
1
2
0
1
2
3
4
0
1
2
3
4
5
0
1
2
3
4
5
6
7
8
9
0
1
2
3
0
1
2
3
4
5
7
8
9
10
11
12
13
0
1
2
3
5
6
7
0
1
2
3
4
5
9
10
11
25
26
0
1
2
3
0
1
2
3
0
1
2
3
4
5
0
1
2
0
1
2
3
4
5
6
0
1
2
0
1
2
4
5
0
1
0
1
2
4
5
0
1
2
4
5
0
1
2
4
5
0
1
0
1
0
1
2
4
5
6
0
1
0
1
2
3
4
5
12
13
15
16
17
18
0
1
2
3
4
0
2
3
0
5
7
10
11
12
13
17
26
33
35
36
0
1
2
0
1
2
4
5
6
0
1
2
3
0
1
2
3
0
1
2
0
1
2
3
0
5
6
0
1
2
0
3
4
5
0
1
2
0
1
2
3
4
0
2
6
7
0
1
2
0
1
2
3
4
0
1
2
3
4
5
6
10
11
0
1
2
0
1
2
0
1
2
0
1
2
3
4
0
1
3
4
5
6
9
10
0
1
4
5
8
9
0
1
2
0
1
2
4
5
6
7
8
9
10
11
13
14
16
17
18
0
1
2
3
4
0
1
2
0
1
2
0
1
0
1
2
3
4
0
1
2
0
1
2
3
4
0
1
2
0
1
2
3
4
5
0
1
0
1
2
0
1
2
0
1
2
3
4
5
0
1
2
3
4
5
6
8
9
10
0
1
2
3
4
5
6
7
8
9
10
0
1
2
3
4
0
1
3
5
6
7
8
11
12
13
14
0
1
2
0
1
2
3
4
5
6
7
0
1
3
4
5
7
8
9
12
13
14
15
16
17
0
1
2
3
4
5
6
8
9
10
0
3
4
5
6
7
11
12
13
14
15
0
3
4
5
6
7
8
9
10
0
1
2
0
1
2
0
1
2
3
4
5
6
7
9
10
11
12
13
14
15
16
17
18
19
20
21
22
0
1
2
3
0
1
2
3
6
7
8
10
11
12
0
1
2
0
2
3
4
5
6
7
8
9
11
12
13
14
0
3
4
5
0
1
0
1
2
3
5
6
7
10
11
0
1
4
5
6
0
1
2
0
1
2
0
1
3
4
5
6
8
9
10
0
1
2
3
4
5
0
1
2
3
4
5
0
1
2
0
1
2
3
4
6
7
9
10
0
1
2
3
4
0
1
2
3
5
6
7
0
1
2
3
4
5
7
8
9
0
1
2
3
0
1
2
0
1
2
3
4
5
6
7
0
1
2
0
1
2
3
4
0
1
2
0
1
2
3
4
0
1
2
0
1
2
0
1
2
3
4
5
6
7
0
1
2
0
1
2
3
0
1
2
3
4
0
1
2
0
1
2
0
1
2
7
10
11
12
0
1
2
3
4
7
8
9
10
11
12
13
0
3
4
5
6
7
8
9
0
1
3
5
6
7
0
2
3
4
5
6
0
1
2
3
4
5
6
7
8
9
0
8
11
37
46
48
49
0
8
11
37
46
48
49
0
10
22
23
24
26
73
74
75
76
77
0
1
3
56
57
0
1
3
4
5
6
7
8
9
10
0
1
2
3
4
5
6
7
8
9
10
0
1
2
0
3
4
5
0
2
3
4
8
9
10
0
1
2
3
4
5
0
1
2
3
4
5
0
1
2
3
4
0
1
2
4
5
6
7
8
11
12
13
0
3
4
0
36
64
65
66
0
1
0
1
2
3
4
0
1
2
0
1
2
3
0
3
4
5
0
1
2
4
5
0
1
2
4
5
6
8
9
0
1
0
1
2
3
4
5
6
7
8
9
10
40
41
0
1
2
0
1
2
3
0
1
2
0
1
2
3
4
5
6
7
0
1
2
3
5
6
7
0
1
2
3
4
5
6
7
8
9
0
1
2
0
1
2
3
4
5
6
0
1
2
0
1
0
1
2
0
1
2
3
4
5
6
7
8
9
10
0
1
2
0
1
2
3
4
5
9
10
11
12
13
16
17
18
19
20
21
23
24
27
28
29
30
31
32
33
35
36
37
38
39
0
1
2
0
1
2
3
4
5
6
7
8
9
12
13
14
0
1
0
1
2
3
0
1
0
1
2
3
4
5
0
1
2
0
1
2
3
4
5
6
7
8
0
1
41
71
77
78
79
80
81
93
95
96
97
98
99
100
101
0
1
2
0
1
2
3
5
6
0
1
2
3
4
6
7
8
0
1
2
3
0
1
2
0
1
3
4
17
18
19
22
23
0
1
2
3
4
0
1
0
1
2
3
4
8
9
10
0
1
2
3
4
5
7
8
9
10
0
1
2
3
4
5
10
11
12
0
1
0
1
0
1
2
3
4
5
8
9
10
0
1
2
0
1
3
4
5
6
0
1
2
3
4
0
1
0
1
2
3
4
0
1
2
3
4
6
7
8
0
1
2
3
4
5
6
0
1
2
3
6
7
8
0
1
2
3
7
8
9
0
1
2
3
4
5
6
7
10
11
12
0
1
2
3
4
5
6
7
11
12
13
0
1
2
0
1
2
3
0
1
2
3
4
5
0
1
2
0
1
2
3
4
21
22
0
1
2
3
4
6
7
8
9
0
1
2
3
0
1
0
1
2
3
4
5
6
7
8
9
14
15
0
1
2
0
1
2
0
1
2
0
1
2
3
4
6
7
0
1
2
0
1
0
1
2
0
1
2
0
1
2
3
4
6
7
0
1
2
3
4
5
6
8
9
10
11
12
13
14
0
1
2
3
4
5
0
1
0
1
2
3
0
1
2
3
0
1
2
3
0
1
2
3
0
1
2
3
4
0
1
2
3
0
1
2
3
0
1
2
3
0
1
2
3
0
1
2
0
1
2
3
0
1
2
3
0
1
2
3
0
1
2
3
0
1
2
3
0
1
2
0
1
2
4
5
6
7
8
9
10
11
15
16
0
1
2
3
0
1
2
0
1
2
3
4
0
1
2
3
0
1
2
3
0
1
2
3
0
1
2
3
0
1
2
0
1
3
4
6
7
8
9
10
11
12
13
0
1
2
3
0
2
3
4
5
6
7
8
0
2
3
4
5
6
7
0
1
2
3
4
0
1
2
0
1
2
3
4
0
2
5
6
7
8
0
1
2
3
4
5
6
7
8
13
14
16
17
18
19
20
0
1
2
0
1
2
0
1
2
0
1
2
0
1
2
0
1
2
3
4
0
1
2
0
2
3
4
5
6
7
8
9
10
11
12
13
14
15
0
1
2
0
1
2
3
4
5
0
1
2
0
1
2
3
4
5
6
7
8
9
10
11
0
1
2
0
1
2
0
1
2
3
0
1
2
3
0
2
3
5
6
7
8
0
1
2
0
1
2
4
5
0
1
2
0
1
2
3
4
6
7
8
9
10
11
12
0
1
2
3
4
5
0
1
2
0
1
2
3
0
1
2
0
1
2
3
0
1
2
3
4
0
1
2
4
5
6
7
8
9
0
1
2
0
1
2
3
4
0
1
2
3
0
1
2
0
1
2
3
4
7
8
0
1
2
3
4
5
6
7
8
0
1
2
5
6
7
0
1
2
3
5
6
7
8
9
0
2
3
4
5
6
7
8
9
10
11
0
1
2
0
1
2
0
1
2
3
0
1
11
12
0
1
2
3
4
0
1
2
0
1
2
0
1
2
0
1
2
0
1
2
3
4
5
6
0
1
2
3
4
5
6
7
8
0
1
2
4
5
6
7
8
9
10
11
12
0
1
2
3
0
1
2
3
5
6
0
1
2
3
4
0
1
2
3
0
1
2
0
1
2
3
4
5
6
0
1
2
0
1
2
0
1
2
0
1
2
0
1
2
3
4
5
6
7
0
1
2
0
1
2
3
0
1
2
3
0
1
2
3
0
1
2
3
4
0
1
2
0
2
9
16
17
18
19
20
0
1
2
4
5
6
7
8
9
0
1
2
3
0
1
2
0
1
2
3
4
5
6
7
8
9
0
2
4
5
10
11
12
13
0
1
0
1
2
0
1
2
0
1
2
3
0
2
3
4
0
1
6
7
0
1
2
3
4
6
7
8
0
1
2
0
1
2
4
5
6
7
0
1
3
4
5
6
8
11
12
14
15
16
17
18
21
22
23
24
25
26
27
28
29
30
31
32
33
34
35
36
37
38
39
0
1
2
0
1
2
0
1
2
3
4
5
6
7
0
1
2
0
1
2
4
5
6
7
9
10
11
12
0
1
2
3
6
17
21
22
0
1
2
0
1
2
5
0
1
2
0
1
2
0
1
2
3
0
1
2
0
1
2
0
1
2
3
4
6
8
9
10
11
0
1
2
3
4
5
6
11
12
18
19
20
0
1
3
4
5
0
1
2
0
1
2
3
4
10
11
12
13
0
1
3
6
7
8
0
7
36
37
48
49
50
0
1
2
4
6
7
8
9
11
12
13
0
1
2
0
1
2
0
1
2
3
4
0
1
2
3
4
5
6
7
0
2
12
18
19
20
23
24
25
27
28
29
0
1
2
3
0
1
3
4
0
1
2
3
0
1
2
3
4
9
10
11
17
18
19
0
1
2
3
4
5
6
7
8
9
10
11
12
13
15
16
17
18
19
0
1
2
3
4
5
7
8
0
1
2
3
0
1
2
0
1
2
3
5
6
7
8
0
1
2
9
11
12
0
1
2
3
0
1
2
3
5
6
7
8
9
0
1
4
5
6
7
8
9
0
1
2
3
4
0
1
2
3
4
5
6
0
1
10
11
0
1
2
3
4
5
6
9
10
11
0
1
3
4
0
1
2
0
1
2
3
4
0
1
2
3
0
1
2
0
1
2
3
0
1
2
5
6
7
0
1
2
3
4
0
1
2
3
4
0
1
2
3
4
5
6
7
0
1
2
3
0
1
2
0
1
2
3
4
5
6
8
9
0
1
2
4
5
6
7
8
0
1
2
3
0
1
3
8
9
0
1
2
3
4
5
6
7
8
9
10
11
12
13
14
15
16
17
18
0
1
2
3
0
1
3
10
11
0
2
4
12
13
0
1
2
3
0
1
4
16
17
0
1
2
3
4
0
1
2
0
1
2
3
0
1
2
5
6
8
9
10
11
12
0
2
3
4
5
0
1
2
3
4
5
0
1
2
3
0
1
2
4
5
6
7
8
9
10
11
0
1
2
3
4
0
1
3
4
5
6
7
8
9
0
3
4
0
1
2
3
4
0
1
2
0
1
2
0
1
4
7
8
9
0
1
2
0
1
2
0
1
2
3
4
5
6
7
0
1
2
3
5
6
7
8
10
11
0
1
2
3
6
7
9
10
0
1
2
0
1
2
3
4
0
1
2
3
4
5
6
7
8
9
10
11
12
13
14
15
16
17
0
1
2
3
4
0
1
3
4
5
6
0
1
0
1
3
4
5
0
1
2
3
4
6
10
12
13
16
34
36
37
38
76
90
91
0
1
2
3
4
5
7
8
9
10
0
1
4
5
0
2
3
4
5
6
0
1
2
0
1
2
3
4
7
8
9
0
1
2
4
5
0
1
2
4
5
6
7
8
9
10
0
2
3
0
1
2
4
5
6
9
10
0
1
2
0
1
2
3
4
0
1
2
3
4
0
1
2
0
1
2
0
1
2
3
4
5
16
17
18
19
20
0
1
8
10
16
18
19
20
0
1
2
3
0
1
2
3
0
1
2
0
1
2
3
0
1
2
0
1
2
3
0
1
2
3
4
5
6
7
8
0
6
7
8
0
2
3
4
0
3
4
5
6
0
1
2
3
0
1
2
3
4
0
1
2
3
0
1
2
3
4
0
2
3
5
6
0
2
3
4
0
1
2
3
0
1
2
0
1
2
3
0
1
2
3
0
1
2
0
1
2
3
0
1
2
3
0
1
0
1
2
3
0
1
2
0
5
6
7
0
2
3
4
5
6
7
0
1
7
8
14
15
0
1
2
0
1
2
3
4
5
6
7
9
10
11
12
0
1
2
3
4
5
7
8
9
10
11
12
0
1
2
3
4
5
0
3
4
5
7
8
0
1
0
1
2
3
4
6
7
8
9
10
11
12
0
1
2
0
7
8
0
2
3
5
0
1
0
1
4
5
6
7
9
11
13
14
15
0
1
2
0
1
2
3
4
5
6
7
8
9
10
11
12
13
14
15
16
0
1
2
0
1
2
3
0
1
2
3
0
1
2
0
1
2
3
4
5
0
1
2
3
4
0
2
3
4
5
6
7
8
9
11
12
13
14
15
16
17
0
1
2
3
4
5
0
1
2
3
4
5
6
0
1
0
1
2
3
4
5
7
8
9
10
11
12
13
16
19
20
21
22
25
28
29
30
0
1
2
3
5
6
7
8
0
1
2
0
1
2
0
1
23
24
0
1
0
1
2
3
4
5
6
7
0
1
2
0
1
2
0
1
2
3
4
5
0
1
2
5
6
7
8
10
11
12
0
1
2
3
0
1
6
7
8
9
13
14
21
22
23
25
26
38
39
49
71
78
79
0
1
2
3
4
6
7
0
4
5
6
7
0
1
2
0
1
2
3
0
1
2
0
1
2
3
4
5
6
7
8
0
1
2
3
4
5
0
1
6
7
40
65
66
0
1
2
3
4
0
1
3
4
7
8
9
10
11
0
1
2
3
0
1
2
0
1
2
0
1
2
4
5
0
1
2
3
0
1
2
3
0
1
2
4
5
7
8
9
11
12
13
0
1
2
0
1
2
3
0
1
2
3
4
5
6
0
1
2
3
0
1
2
3
0
1
2
3
0
1
2
0
1
2
3
0
1
2
3
0
1
2
3
0
1
0
1
2
0
1
2
0
1
2
0
1
2
4
5
8
11
12
13
14
20
21
27
28
29
33
34
35
36
37
0
1
2
0
1
2
0
1
2
3
4
5
6
7
8
9
10
11
12
0
1
2
0
1
2
3
4
0
1
2
0
1
2
0
1
2
0
1
2
0
1
2
3
4
0
1
2
3
0
1
6
7
8
0
1
0
1
2
0
1
2
0
1
2
3
4
0
1
0
1
2
0
1
2
3
0
1
2
0
1
2
3
0
2
3
0
1
2
0
1
2
0
1
2
3
0
1
3
4
5
6
12
13
14
0
1
2
5
6
0
1
3
4
5
0
1
2
0
1
2
0
1
2
3
4
5
7
8
0
1
2
0
1
2
0
1
4
6
7
8
0
1
2
0
1
2
5
6
0
1
2
0
1
2
3
4
5
6
0
1
2
0
1
2
0
1
2
3
0
1
0
5
6
7
8
0
1
2
0
1
2
3
0
1
0
1
2
3
0
1
2
3
4
5
0
1
2
3
4
0
1
3
17
20
21
0
1
2
3
4
0
1
0
1
0
1
8
15
16
17
18
19
20
21
0
1
2
0
1
2
0
1
2
0
1
2
4
5
6
7
0
1
18
19
0
1
0
2
3
4
5
6
8
10
11
0
1
2
3
4
5
6
7
8
0
3
4
0
1
10
11
0
1
2
0
1
2
4
5
6
7
0
1
2
0
1
2
0
1
2
3
4
0
1
2
0
1
2
3
0
1
2
3
5
6
7
8
10
11
12
13
0
1
2
3
4
5
6
7
0
1
2
0
1
2
3
0
9
10
0
1
2
0
1
2
3
4
5
7
9
10
11
12
0
1
2
3
0
1
0
1
2
3
0
1
2
3
4
0
1
2
3
0
1
2
3
0
1
2
3
0
1
2
3
0
1
2
3
0
1
2
3
0
1
2
3
0
1
2
3
4
0
1
2
3
0
1
2
3
0
1
2
3
0
1
2
3
0
1
2
3
0
1
2
3
0
1
2
3
0
1
2
3
4
0
1
2
3
0
1
2
3
0
1
2
3
0
1
2
3
0
1
2
3
0
1
2
3
4
7
9
10
0
1
4
6
7
0
1
2
3
0
1
2
6
8
9
0
1
2
3
4
5
6
7
0
1
2
3
4
5
6
7
8
0
1
2
0
1
2
3
4
5
6
7
8
11
15
20
21
22
23
24
25
0
1
2
3
4
5
7
8
9
10
11
0
1
2
0
1
2
3
4
5
6
7
8
0
1
2
5
6
7
0
1
2
3
4
0
1
2
0
1
3
4
5
6
7
0
1
3
4
6
7
8
0
1
3
4
6
7
8
9
10
11
12
13
14
15
16
17
18
19
0
1
3
4
6
7
0
2
3
4
5
6
7
9
10
0
1
2
0
1
2
3
4
5
6
7
8
9
10
11
12
13
14
0
2
6
8
9
10
11
12
13
14
19
20
21
22
23
25
26
27
0
1
2
0
1
2
0
1
2
3
4
0
1
2
4
5
6
7
8
9
10
11
12
0
1
4
5
0
1
5
6
8
9
11
12
13
14
15
16
17
18
19
20
21
0
1
2
0
1
3
4
5
6
7
8
10
11
12
35
36
38
39
40
41
42
45
46
47
48
54
55
56
57
58
59
60
61
0
1
2
3
0
1
2
0
2
3
4
5
7
8
0
1
2
3
4
0
1
2
0
1
2
0
3
4
5
7
8
0
1
2
3
4
5
6
7
0
3
6
7
0
1
2
3
5
6
0
1
2
3
4
5
0
1
2
3
4
5
13
14
15
0
1
2
3
4
0
1
2
0
1
2
0
1
2
3
0
1
2
3
4
0
1
2
0
1
2
41
42
0
2
3
4
5
7
8
9
10
12
13
14
0
1
2
0
1
2
0
1
2
0
2
41
42
0
1
2
3
0
2
3
4
5
6
0
1
2
3
4
0
1
2
0
3
4
0
2
3
4
0
1
2
3
4
5
0
1
2
3
4
5
6
7
8
9
0
1
2
0
2
3
4
5
8
9
0
1
2
3
0
1
2
0
1
2
0
1
2
3
0
1
2
3
4
0
1
2
3
4
0
1
6
7
8
9
0
3
4
5
6
7
8
0
1
2
3
0
1
2
0
2
3
4
6
7
0
1
2
7
8
0
1
2
4
7
8
9
10
12
13
16
17
18
0
1
2
0
1
2
3
4
0
1
2
3
4
0
1
2
3
4
0
1
2
3
0
1
2
4
5
6
0
1
2
3
4
5
6
7
8
9
10
0
1
2
3
0
1
2
3
0
1
12
13
14
15
0
1
6
7
8
9
10
0
1
2
3
5
6
7
0
2
3
0
1
8
9
12
13
14
0
1
2
7
8
10
11
12
0
1
2
3
4
5
6
7
0
1
3
5
16
17
0
1
2
3
0
1
2
0
1
2
0
1
2
3
5
6
7
8
9
12
16
19
24
25
26
28
29
30
31
32
33
34
35
36
0
1
2
0
1
2
3
0
1
3
4
5
0
1
2
4
5
6
7
0
1
2
0
1
3
4
6
7
0
1
3
5
6
0
1
2
3
4
0
1
3
4
0
1
2
0
1
3
4
5
0
2
3
4
5
6
7
0
1
2
3
4
57
58
80
81
0
1
3
5
6
7
8
9
10
11
0
1
2
0
1
2
5
6
0
2
5
6
7
8
9
10
11
12
0
1
2
3
4
5
6
7
15
16
17
20
21
0
1
2
0
1
3
4
5
6
7
0
1
3
4
7
8
0
1
2
4
5
6
0
1
6
7
0
1
2
3
4
0
1
2
4
5
0
1
2
3
0
1
2
3
0
1
2
6
7
8
0
1
2
0
1
2
0
1
2
3
5
6
7
11
12
13
14
15
16
17
0
1
2
3
0
1
2
4
5
0
1
2
3
0
1
2
3
4
5
6
7
0
1
2
0
1
2
0
1
2
3
4
5
6
7
0
1
4
5
6
7
8
9
10
11
12
13
0
2
3
0
1
2
4
5
6
0
1
2
0
1
4
5
6
0
1
2
0
1
2
3
0
1
2
3
4
0
1
2
0
1
2
3
9
10
0
1
2
0
4
5
6
7
0
1
2
3
0
1
2
4
5
6
0
2
3
0
1
3
4
5
6
7
0
1
2
3
4
5
6
7
0
2
3
4
5
6
8
9
10
0
1
2
3
0
1
2
0
1
3
4
5
0
1
2
3
0
1
2
3
4
5
6
7
8
9
0
1
2
3
0
1
2
3
4
0
2
3
4
0
1
2
0
1
2
4
5
6
7
8
9
10
11
12
0
1
2
3
4
5
6
0
1
2
3
0
1
3
4
5
0
1
8
9
11
12
0
1
2
0
1
2
3
4
5
6
7
8
10
12
13
14
15
16
17
18
0
1
2
3
4
5
0
1
2
4
5
0
1
2
3
4
0
1
2
0
1
2
3
4
5
6
7
0
1
2
3
4
10
11
12
0
1
2
3
4
5
6
7
8
9
10
11
0
1
2
0
1
2
0
1
2
3
4
7
8
9
0
1
2
3
6
8
9
10
0
1
2
3
10
11
12
0
1
0
1
0
1
2
0
1
2
3
0
1
2
0
1
2
3
4
5
13
40
49
51
52
0
1
2
3
4
5
6
0
1
2
3
4
0
1
5
6
0
1
5
6
0
1
5
6
7
8
9
0
1
6
7
8
9
12
0
1
2
0
1
3
4
5
6
0
1
2
3
0
1
2
3
4
5
0
1
2
0
1
2
0
1
2
0
1
2
3
0
1
2
3
0
1
2
0
1
2
3
4
0
1
0
1
2
3
4
5
0
1
2
3
0
1
2
3
4
5
6
7
0
1
0
1
2
0
1
2
0
1
3
4
5
7
8
9
0
1
2
0
1
2
3
5
6
7
8
9
10
11
14
30
31
32
33
34
0
1
2
3
4
5
0
1
2
3
0
1
2
4
5
6
0
1
2
3
4
5
6
7
8
9
10
11
12
13
14
15
16
17
18
19
20
22
23
24
0
1
0
1
2
4
5
6
0
1
2
0
1
2
0
1
2
0
1
2
0
1
3
4
6
7
8
0
1
2
3
4
5
6
7
8
9
0
1
2
0
1
2
3
0
1
2
0
1
2
4
5
0
1
2
3
5
6
7
0
1
2
3
4
0
3
5
6
7
0
1
2
0
1
2
3
4
6
7
8
9
0
1
2
0
1
2
3
0
1
2
0
1
2
3
0
1
3
4
0
1
2
3
0
1
2
3
4
5
0
1
2
3
0
1
3
55
56
78
79
0
1
2
3
4
0
1
2
3
4
7
11
35
36
40
41
0
1
2
3
0
1
2
3
0
1
3
4
0
1
2
3
0
1
2
4
5
6
0
1
2
0
2
3
0
1
5
6
7
8
9
10
0
1
2
0
1
2
4
5
6
0
1
2
3
4
5
8
9
10
11
0
1
2
3
4
5
7
8
12
13
0
1
2
3
4
5
6
0
1
2
0
1
9
11
13
0
1
0
1
2
0
1
2
0
1
2
0
1
0
1
2
0
2
3
4
0
1
2
6
8
0
1
2
0
1
2
0
1
2
3
0
1
2
0
1
0
4
5
0
1
2
3
4
0
1
2
0
1
2
3
4
5
6
7
0
1
2
0
1
2
3
6
7
8
0
1
2
0
2
3
0
1
0
1
2
3
4
5
6
7
8
9
10
11
0
1
2
0
1
2
3
10
11
0
1
2
3
0
1
2
0
1
0
1
0
1
2
0
1
2
3
0
1
2
4
5
6
7
8
0
1
2
0
1
2
0
1
2
3
4
5
6
7
0
1
2
3
0
1
3
4
5
0
1
2
3
4
5
6
7
0
1
0
1
2
3
5
6
0
1
2
0
1
2
3
0
1
2
0
4
18
19
20
21
22
23
24
25
26
29
30
31
0
1
3
4
5
6
7
8
9
0
1
2
0
1
2
3
4
5
0
1
2
3
4
0
1
2
3
0
1
2
0
1
2
0
1
2
3
4
5
6
7
8
9
10
11
12
13
0
1
2
3
4
5
6
7
8
0
1
2
3
4
0
1
2
3
4
5
6
0
1
4
5
6
10
11
0
1
2
0
1
2
3
0
1
2
5
6
7
8
9
10
11
12
13
14
0
4
5
6
0
2
3
4
0
1
2
3
4
5
0
1
2
3
4
0
2
3
4
5
6
7
8
9
0
1
2
3
0
1
2
3
0
1
2
3
0
1
2
3
0
1
2
3
0
1
2
3
0
1
2
3
0
1
2
3
0
1
2
3
0
1
2
3
0
1
2
3
0
1
2
3
0
1
2
3
4
0
1
2
3
0
1
2
3
4
0
1
2
3
0
1
2
3
0
1
2
0
1
2
3
0
1
2
3
0
1
2
3
0
1
2
3
0
1
2
3
0
1
2
3
0
1
3
4
5
0
1
2
0
1
2
0
1
2
3
0
1
0
1
2
3
4
0
1
2
3
0
1
0
1
2
3
4
0
1
2
3
0
1
2
3
4
5
6
7
8
9
10
11
12
13
14
0
2
3
4
6
7
8
9
0
1
2
3
4
5
6
7
8
9
10
0
5
7
8
9
10
11
12
0
1
2
3
4
0
1
2
3
4
5
6
7
8
9
0
4
5
6
7
8
9
10
11
0
1
2
3
0
1
2
3
0
1
2
3
4
0
1
2
3
0
1
2
0
1
2
3
4
5
0
1
2
3
0
1
2
0
2
3
4
5
6
7
8
10
12
13
14
15
16
17
18
19
20
21
0
1
2
3
4
5
6
7
8
9
10
11
12
13
14
0
1
2
3
4
0
1
2
3
0
1
2
3
4
5
0
1
2
0
1
3
4
5
6
7
8
0
1
2
0
1
2
0
1
0
1
2
3
4
0
1
2
0
1
2
3
0
1
2
3
0
1
2
3
4
0
1
2
3
0
1
2
3
4
5
6
7
12
13
0
1
2
3
4
0
1
2
3
5
6
7
0
1
2
3
0
1
2
0
1
2
3
0
1
2
3
4
0
1
2
0
1
2
0
1
2
3
4
5
6
0
1
0
1
2
3
4
5
6
7
0
1
2
0
1
2
0
1
2
3
4
0
1
2
0
1
2
3
4
0
1
2
3
0
1
2
3
4
5
6
0
1
2
3
4
0
1
2
0
1
4
5
6
7
8
9
10
11
0
1
2
3
4
0
1
2
3
4
0
1
0
1
2
0
1
2
0
1
2
0
1
2
0
13
14
15
0
1
2
0
1
2
0
1
2
4
5
6
0
1
0
1
0
1
2
0
1
3
4
5
6
0
1
2
3
0
1
0
2
3
0
1
0
1
2
0
1
0
1
0
1
2
3
0
2
3
4
12
13
0
1
2
3
4
5
0
1
2
3
4
5
6
7
0
1
2
3
4
5
8
9
10
20
21
0
1
2
3
0
1
2
3
0
1
2
3
4
5
6
0
1
2
3
4
5
6
7
8
9
10
11
0
1
2
0
1
2
0
1
2
0
1
2
0
1
2
3
4
5
6
7
8
9
0
1
2
0
1
2
3
4
5
6
7
0
1
2
0
1
2
3
4
5
6
0
1
2
3
4
6
7
8
9
10
11
12
13
0
1
2
0
1
2
3
4
0
1
2
3
4
5
6
7
8
0
1
2
3
0
1
2
0
1
2
0
1
2
0
2
3
4
5
6
0
1
2
3
4
5
6
0
1
2
0
1
2
3
0
1
2
3
0
1
2
3
0
1
2
0
1
2
3
0
1
2
3
4
5
0
1
3
4
5
6
7
8
0
1
2
3
4
0
1
2
0
1
2
3
0
1
2
3
4
0
2
3
4
0
1
2
3
0
1
2
3
4
13
14
0
1
2
3
4
5
6
7
8
9
10
11
13
14
15
16
0
1
2
3
4
5
0
1
2
0
1
2
0
1
2
3
4
5
6
7
10
0
1
2
5
6
7
0
1
2
0
1
2
0
1
2
3
4
0
2
3
4
5
6
0
1
2
0
1
2
3
0
1
2
0
1
2
0
1
2
0
1
2
0
1
2
3
0
1
2
0
1
2
3
0
1
2
3
5
6
7
8
9
12
13
15
16
17
18
19
20
21
0
1
2
3
0
1
2
3
4
5
0
1
2
0
1
2
3
4
0
1
2
3
0
1
2
0
1
2
0
1
2
0
1
2
0
4
5
6
7
8
0
1
2
0
1
2
29
30
0
1
2
3
4
5
6
0
1
2
3
4
5
6
7
0
1
2
3
4
5
0
1
5
6
7
0
1
2
3
0
1
2
0
1
2
3
4
0
1
2
3
0
1
2
3
4
0
1
2
3
0
1
2
3
4
5
0
1
2
3
4
5
9
10
11
12
13
14
15
0
1
2
0
1
2
0
1
2
3
0
1
2
0
1
2
3
0
1
2
3
0
1
2
0
1
2
0
1
6
7
8
9
10
0
1
2
3
0
1
2
0
1
2
0
1
2
3
4
5
0
1
2
0
1
2
3
4
5
6
7
8
0
1
2
0
1
2
3
5
6
7
8
10
0
1
2
0
1
2
3
4
5
0
1
2
3
0
1
2
0
1
2
3
4
0
1
2
3
4
5
6
11
12
14
16
0
1
2
3
4
0
2
3
4
5
6
7
8
0
1
2
3
4
5
6
7
8
0
1
2
3
0
1
2
0
1
2
3
4
0
1
2
0
1
2
3
4
5
6
0
1
2
3
5
6
7
0
2
3
4
17
18
19
0
1
2
3
4
5
6
8
9
0
1
2
3
0
1
2
6
7
0
1
2
3
4
5
0
1
2
3
4
0
1
6
18
19
20
0
1
2
0
1
2
3
0
1
2
3
4
6
7
8
10
0
1
2
3
4
5
6
8
9
10
0
1
2
0
1
2
0
1
2
3
4
5
6
7
8
9
10
0
1
2
4
5
6
7
8
0
1
2
3
0
1
2
0
1
2
3
0
1
2
3
0
1
2
3
0
1
2
3
0
1
2
0
1
2
0
1
2
3
4
0
1
2
3
4
0
1
2
3
0
1
3
4
0
1
2
3
4
5
9
10
0
1
2
3
0
1
6
9
40
41
0
1
2
0
1
2
3
4
5
16
26
27
0
1
2
0
6
8
9
11
12
18
19
20
22
23
24
25
0
1
2
3
0
1
3
4
5
0
1
3
4
5
6
0
1
2
3
0
1
2
3
4
5
6
29
30
0
1
2
3
0
1
2
0
1
3
13
14
15
0
1
2
0
1
2
3
4
0
1
4
5
0
1
6
9
10
0
1
2
0
1
2
0
1
2
3
4
5
6
7
0
1
2
3
0
1
2
3
0
1
2
3
4
5
0
1
2
3
4
5
6
0
1
2
3
0
1
2
0
2
3
8
9
0
1
2
0
1
3
4
5
6
7
8
10
11
12
0
1
2
3
4
5
7
8
9
0
1
2
3
4
0
1
2
0
1
2
3
4
5
6
0
1
2
3
7
19
20
21
22
23
24
50
56
57
66
67
68
69
70
71
0
1
2
0
1
0
1
2
3
0
1
2
3
4
5
6
0
2
3
4
6
7
0
1
2
3
4
5
6
7
0
1
2
3
4
0
1
2
3
4
0
1
2
8
13
14
0
1
2
3
4
0
1
2
3
4
5
6
7
8
9
10
11
12
13
0
1
3
5
6
0
1
2
0
1
2
3
0
1
2
3
4
5
6
7
0
1
3
4
5
6
7
8
9
10
11
12
0
1
2
0
1
2
3
4
5
6
0
1
2
5
6
0
1
2
3
4
0
1
2
3
4
5
6
0
1
2
0
2
3
4
7
8
9
10
11
0
1
2
0
1
2
3
4
5
0
1
2
0
1
2
3
5
7
8
9
10
0
1
2
0
1
2
3
4
0
1
2
0
1
0
1
2
3
0
1
2
0
1
2
3
0
1
2
3
4
0
1
2
7
9
10
11
12
14
18
19
0
1
2
0
1
0
1
2
3
0
1
2
0
1
2
3
4
0
1
2
3
4
5
6
7
8
0
1
2
0
1
2
0
1
2
3
4
5
6
7
8
9
10
11
0
1
2
0
1
2
3
0
1
2
0
1
2
3
4
5
6
7
0
2
3
0
1
2
0
1
2
3
0
1
2
0
1
2
0
1
2
3
4
5
6
0
1
2
3
0
1
2
3
4
5
6
7
8
9
10
11
12
0
1
2
0
1
2
3
0
1
2
3
0
2
3
4
5
6
7
8
10
11
12
0
6
7
8
9
10
11
12
13
14
0
1
2
3
0
1
2
4
5
6
7
0
1
2
3
4
5
6
8
10
11
12
13
0
1
2
3
4
5
6
0
1
2
3
0
1
2
0
1
2
3
0
3
4
5
6
0
1
2
0
2
3
4
5
0
1
2
0
1
2
3
4
5
0
1
2
18
19
0
1
2
3
4
5
6
0
1
2
3
8
14
15
0
1
2
0
1
2
3
4
0
1
2
0
1
2
3
4
5
6
7
10
20
23
24
25
26
27
28
30
32
33
0
2
5
6
14
15
0
1
2
3
4
5
0
1
2
3
5
6
7
0
1
2
3
4
5
7
8
9
10
11
12
13
14
16
17
89
90
0
1
2
0
1
3
4
5
6
7
8
0
1
2
0
1
2
0
1
2
3
5
6
7
0
1
2
5
6
0
1
2
3
4
0
1
2
3
5
6
7
8
9
10
11
0
1
2
0
1
0
1
2
3
4
5
0
1
2
0
1
2
0
1
2
4
5
9
10
0
1
2
3
4
5
8
9
10
11
12
0
1
2
3
0
1
2
3
4
5
0
1
2
0
2
5
7
8
0
1
2
3
4
5
0
1
2
3
4
5
0
1
2
0
1
0
1
0
1
2
3
4
0
1
2
0
1
2
0
1
4
5
6
10
11
12
18
21
22
0
1
0
2
3
4
5
6
7
0
1
2
0
1
2
3
4
8
9
0
1
0
1
2
3
4
0
1
2
3
4
5
0
1
2
0
1
2
3
5
6
7
8
0
1
2
0
1
2
3
5
6
7
8
0
1
2
0
1
2
3
4
0
1
3
4
6
7
8
12
13
15
16
17
19
20
0
1
2
0
1
2
0
1
2
0
1
2
3
4
0
1
2
3
4
0
1
2
0
1
21
22
0
1
2
0
1
2
0
1
2
3
0
1
2
3
0
1
2
3
5
7
8
9
0
1
0
2
4
5
0
1
2
13
14
0
1
2
0
1
2
3
0
1
0
1
3
4
5
0
1
2
0
1
2
3
0
1
2
0
1
2
3
0
2
3
4
0
1
2
3
0
1
0
1
2
3
4
0
1
2
3
0
1
2
0
1
0
1
2
0
1
3
4
5
6
7
8
9
0
1
2
4
5
0
1
2
3
4
0
2
3
4
5
6
7
0
1
2
3
4
0
2
3
4
0
1
2
3
0
1
2
4
5
6
7
0
1
2
0
1
2
3
4
5
0
1
2
3
0
1
2
0
1
2
3
0
1
2
3
0
1
2
0
1
2
0
1
2
0
1
2
0
1
2
0
1
2
0
1
2
0
1
2
0
1
0
1
2
0
1
0
1
2
0
1
0
1
2
0
1
2
0
1
2
0
1
0
1
0
1
2
0
1
2
3
4
7
8
0
1
2
0
1
2
0
1
2
3
0
1
2
0
1
2
4
5
0
1
2
3
0
1
2
0
1
3
4
5
0
1
2
3
0
1
2
0
1
2
0
1
2
0
6
7
8
0
1
2
0
1
2
0
1
2
3
4
5
6
7
8
9
0
1
2
0
1
2
0
1
2
3
6
8
9
0
2
3
4
5
7
8
0
1
2
3
4
0
3
4
0
1
2
0
1
2
0
1
2
0
1
2
3
4
5
7
8
9
0
1
2
0
1
20
21
22
23
0
6
7
8
9
10
11
12
13
14
0
1
2
3
0
1
3
5
6
0
1
2
3
5
6
8
9
10
11
0
1
9
10
0
3
4
0
1
2
0
3
4
0
1
2
5
6
0
1
2
0
1
2
0
1
2
0
1
2
3
11
12
0
2
4
5
0
1
2
3
0
1
2
3
0
1
2
3
4
5
0
1
2
6
7
0
1
6
7
8
9
18
19
20
21
22
0
1
2
3
4
5
6
7
8
9
10
11
0
1
4
5
7
8
9
10
0
1
2
3
0
1
2
3
4
5
6
7
0
1
2
3
4
5
6
7
8
9
0
1
2
3
4
0
1
3
4
5
6
7
8
0
1
2
3
5
6
7
9
10
11
12
13
15
16
19
20
0
1
3
4
5
6
7
8
9
10
0
1
2
3
4
5
6
7
10
11
12
13
14
15
19
20
0
3
4
0
1
2
0
1
3
4
5
6
7
8
9
10
11
0
1
2
0
3
5
6
7
8
0
1
2
0
1
14
15
0
1
2
0
1
2
3
4
0
1
2
3
4
0
1
2
0
1
2
0
1
2
0
1
11
12
13
14
16
17
0
1
2
3
0
1
3
4
7
10
16
17
18
19
20
0
1
2
0
1
0
1
2
3
4
5
0
1
2
3
4
5
6
7
8
9
10
11
12
0
1
2
0
5
6
7
10
11
12
13
14
20
21
22
23
0
1
2
3
4
5
6
7
8
0
1
2
3
0
1
2
3
0
1
2
3
8
15
16
17
18
19
20
0
1
2
3
4
0
1
2
0
2
3
4
5
0
1
2
3
6
7
0
1
2
0
1
3
4
5
6
7
0
1
2
3
0
1
2
3
4
5
6
7
9
10
11
12
13
14
15
0
36
44
47
56
58
59
0
1
2
3
4
0
1
3
4
5
8
9
0
1
2
3
0
1
2
0
2
3
4
0
1
2
3
4
5
6
7
0
1
2
3
0
5
6
0
2
3
0
5
6
7
8
0
1
2
3
0
1
2
3
0
1
2
3
4
0
1
2
0
1
2
0
1
2
0
1
0
1
2
3
4
5
6
7
8
9
10
12
13
14
0
1
2
3
0
36
53
54
55
0
1
2
3
4
5
0
1
2
3
0
2
3
0
1
2
3
4
0
1
2
3
0
1
2
4
5
0
3
4
5
0
1
2
3
5
6
7
8
9
10
11
12
13
14
15
17
18
0
1
2
3
0
1
2
3
0
1
2
3
0
1
2
0
1
2
0
1
2
3
4
5
6
7
8
9
10
11
12
13
14
15
16
17
0
1
2
3
4
37
38
48
49
0
1
2
3
0
1
2
3
0
2
3
4
5
0
1
2
5
6
7
8
9
10
0
1
2
3
0
1
2
3
4
5
0
1
2
3
4
5
6
7
8
9
10
11
0
1
2
3
6
17
19
20
0
1
2
3
4
5
6
0
1
2
0
1
2
3
5
6
11
12
13
14
15
16
0
1
2
3
6
7
0
1
2
3
0
2
3
4
5
0
3
5
6
7
14
18
19
20
21
22
23
24
25
28
0
1
2
3
4
5
6
0
1
2
3
4
0
1
3
4
5
6
0
1
2
3
4
0
1
2
3
4
0
1
3
4
0
1
2
3
4
5
6
7
0
1
2
7
8
9
10
0
1
3
4
7
8
9
10
12
13
0
1
2
3
4
0
1
2
4
5
6
7
8
9
11
12
13
14
15
16
17
0
2
3
0
1
0
2
16
17
18
0
1
2
3
5
6
0
1
2
0
1
2
0
1
2
3
4
5
6
16
17
0
1
2
4
5
6
14
15
0
1
2
3
0
1
2
0
1
2
0
1
2
0
1
2
12
13
0
1
2
3
5
6
7
8
0
1
2
3
4
5
0
1
2
3
4
0
1
2
3
4
5
6
11
12
13
14
15
0
1
0
1
2
3
4
5
6
12
13
14
15
18
19
20
0
1
2
0
1
2
3
5
6
0
1
2
7
8
9
10
11
12
0
3
4
5
0
36
37
0
1
2
3
4
5
0
1
2
15
16
0
1
2
3
4
5
6
0
1
2
0
1
2
3
11
12
13
14
0
1
0
1
2
3
4
7
8
9
0
1
2
0
6
9
11
12
13
14
0
1
0
1
2
3
0
1
2
0
1
2
0
1
2
3
4
0
1
2
3
4
0
1
2
6
22
23
0
1
2
3
4
0
1
2
0
1
2
0
1
2
0
3
4
7
8
0
1
2
0
1
2
0
1
0
1
2
3
4
0
1
3
4
5
0
1
2
0
1
2
0
1
2
0
1
2
3
0
1
0
1
0
1
2
3
13
14
15
16
17
0
1
2
3
5
6
7
8
9
10
11
12
0
1
2
0
1
2
0
1
2
4
5
8
9
10
0
1
2
3
4
5
6
10
11
0
1
2
0
1
2
3
4
5
6
7
0
1
2
3
4
6
7
8
9
10
11
12
13
14
0
1
0
1
2
3
4
0
1
2
3
4
5
6
7
8
0
1
6
7
0
1
2
0
1
4
5
6
7
8
9
0
1
2
0
1
2
0
1
3
4
5
6
8
9
0
1
2
3
5
6
0
1
2
0
2
3
4
0
1
2
0
1
2
0
1
2
0
1
2
5
7
8
9
0
1
2
3
4
5
6
7
8
9
10
0
1
2
3
7
8
0
1
2
6
7
8
0
5
6
0
1
2
5
6
7
10
11
12
0
1
2
0
2
3
0
1
2
3
4
5
0
1
2
3
0
1
2
0
1
2
0
1
2
0
1
2
3
4
5
0
1
2
3
0
1
2
0
1
2
0
1
2
3
4
5
0
3
4
5
6
7
8
9
0
1
2
0
1
2
4
5
7
8
0
1
2
3
4
0
1
2
3
4
5
6
7
0
1
0
1
18
19
0
1
2
3
4
5
6
0
1
0
1
2
3
0
1
0
1
2
0
1
2
0
1
2
0
1
0
1
2
3
0
1
2
3
4
5
6
7
8
9
10
11
13
14
15
16
0
1
2
0
1
2
3
4
5
6
7
8
0
1
2
3
4
5
0
1
2
0
1
2
7
8
0
1
2
0
1
0
1
2
3
4
7
8
9
0
1
2
0
1
0
1
2
3
0
1
2
0
1
2
0
1
2
0
1
2
0
1
2
0
1
2
0
1
2
3
4
5
0
1
2
0
1
2
0
1
2
0
1
2
0
3
4
5
6
7
8
9
10
11
12
13
0
1
2
0
1
2
0
1
2
4
5
6
7
8
0
1
2
0
1
2
0
1
2
0
1
2
0
1
2
0
1
2
0
1
2
0
1
2
0
1
2
0
1
2
0
1
2
0
1
2
0
1
2
3
4
5
6
7
9
10
11
0
1
2
3
4
0
1
2
3
4
5
0
1
2
3
4
0
1
2
0
1
2
3
0
1
2
3
0
1
0
1
2
3
0
5
6
0
1
2
3
0
1
2
3
4
5
6
7
0
1
0
1
0
1
2
0
1
2
0
1
2
3
4
0
1
2
0
1
0
1
2
3
4
0
1
2
3
0
1
2
3
4
5
6
11
12
0
8
11
12
13
0
1
2
4
5
6
7
0
1
2
3
4
5
0
1
2
3
4
5
6
0
1
2
0
1
3
4
5
8
9
10
0
1
2
0
1
2
3
4
0
1
2
0
1
2
3
4
5
0
1
2
3
0
1
2
3
0
2
3
4
0
1
3
4
0
1
3
4
0
1
2
0
1
2
0
1
2
0
1
2
0
1
6
7
0
1
2
0
1
2
0
1
2
3
4
6
7
0
1
2
0
1
2
0
1
2
3
0
1
4
5
6
0
1
2
5
6
7
8
9
10
11
12
13
14
15
16
0
1
6
7
8
9
12
18
19
20
0
1
2
3
4
0
1
2
3
4
5
0
1
2
4
5
0
1
2
0
1
2
0
1
2
3
38
39
41
42
0
1
2
0
1
2
0
1
2
0
1
2
5
6
0
1
2
3
4
5
6
0
1
2
3
4
5
6
7
9
23
96
97
0
1
2
3
0
1
0
1
2
3
4
0
1
2
3
0
1
2
3
4
0
1
2
0
2
3
4
6
7
0
1
2
3
4
0
1
2
3
4
5
6
7
9
10
11
0
2
3
4
5
0
1
2
3
0
1
2
3
4
7
8
12
13
0
1
2
3
0
1
2
0
1
3
4
5
0
1
2
3
4
0
1
2
3
0
1
2
3
4
0
1
2
3
4
5
6
7
8
9
10
11
12
16
17
18
19
20
21
0
1
2
4
5
0
1
2
3
0
1
2
3
4
5
6
7
8
9
10
0
3
4
5
6
0
1
2
3
4
0
1
2
3
4
5
0
1
2
7
8
9
10
11
12
0
1
2
3
0
1
2
0
1
2
3
5
6
0
1
2
3
4
5
6
7
0
1
2
3
4
6
7
8
0
1
2
0
1
0
1
2
3
4
0
1
2
3
4
0
1
3
4
0
1
2
3
0
1
3
4
0
1
2
3
4
5
6
7
0
1
2
3
4
5
0
1
2
0
1
2
3
4
5
6
0
1
2
4
0
1
2
0
1
0
1
2
3
7
8
9
10
0
2
3
0
1
2
0
1
2
0
1
2
0
1
2
3
4
0
1
2
3
0
6
10
11
12
13
14
17
18
19
20
0
1
2
3
0
1
3
5
6
7
0
1
2
3
4
5
6
0
1
2
3
8
9
10
0
1
2
3
4
0
1
2
3
0
1
2
0
1
2
3
4
5
0
1
5
7
8
9
0
1
2
5
7
8
9
10
11
0
1
2
3
4
5
6
7
8
9
10
11
12
13
14
15
16
17
18
19
20
0
1
2
3
0
1
2
0
1
2
3
4
5
6
0
2
3
0
1
2
4
8
9
0
1
2
15
17
20
21
0
1
2
3
4
5
0
1
2
3
0
1
2
0
1
2
3
6
10
11
12
13
14
15
16
17
0
1
2
0
1
2
0
1
2
3
0
1
2
3
4
5
6
7
8
9
25
45
46
0
1
2
0
1
2
0
1
2
0
1
2
0
1
2
3
0
1
2
4
5
8
9
0
1
3
4
0
1
2
3
0
1
2
0
1
2
3
5
0
1
2
0
2
3
4
5
6
7
8
60
61
0
1
2
0
1
2
0
2
3
5
17
18
19
20
21
0
1
2
3
4
5
6
7
8
9
10
0
6
9
35
44
46
47
0
1
2
3
4
5
0
1
2
3
4
5
6
0
1
2
3
0
1
3
4
0
1
2
3
4
5
6
0
1
2
3
4
5
0
1
2
3
4
5
0
1
2
0
10
11
14
15
0
1
2
3
0
1
2
0
1
2
3
4
5
6
0
2
3
4
5
6
0
1
2
0
1
2
0
1
8
9
10
0
1
2
0
1
2
3
0
1
2
0
1
2
3
4
0
1
4
5
0
1
3
4
5
6
0
1
3
9
11
12
13
0
1
3
10
11
12
13
0
1
2
3
4
5
0
1
5
6
7
8
9
10
11
12
13
0
1
2
3
4
5
6
7
0
1
2
0
1
2
3
0
1
2
3
4
0
1
2
4
5
0
1
2
5
6
25
26
27
0
1
2
3
4
5
6
7
8
9
11
12
13
15
16
21
23
27
28
31
32
33
35
36
0
1
2
3
4
5
0
1
2
3
0
1
2
3
4
0
1
14
20
21
0
1
2
0
1
2
3
4
0
1
2
3
0
1
2
0
1
2
3
4
5
6
7
0
1
2
0
1
2
3
4
5
6
0
1
3
4
0
1
3
4
0
1
2
3
4
0
1
3
14
35
50
73
74
75
0
1
6
7
0
1
2
3
4
5
0
1
6
7
0
10
20
21
0
1
4
7
17
18
0
1
2
0
1
2
3
4
5
6
7
8
0
1
2
0
1
0
1
2
3
4
5
6
0
5
6
8
9
10
11
0
1
2
3
4
5
6
0
1
2
0
2
5
6
0
1
2
0
1
2
3
0
1
2
0
1
2
3
4
5
6
0
1
2
3
4
5
6
7
8
9
0
1
2
3
5
6
7
8
9
10
11
0
1
2
3
4
5
6
7
8
9
10
11
12
0
1
2
3
0
1
4
5
6
0
1
2
0
1
2
3
4
5
0
1
2
3
4
5
6
8
9
10
11
0
2
3
10
11
13
18
23
24
0
1
2
0
1
2
3
5
6
7
8
9
12
13
14
0
1
2
3
4
0
1
0
5
6
7
9
10
20
21
22
0
1
2
0
1
2
3
4
0
1
2
3
0
1
2
0
1
2
0
1
2
3
4
0
1
2
3
4
0
1
3
4
0
1
3
4
5
6
7
8
0
1
2
3
4
5
6
7
8
0
1
2
16
17
0
1
2
3
4
0
1
2
0
1
2
3
4
5
0
1
2
3
4
5
6
7
0
1
2
3
4
5
8
11
12
13
14
0
1
2
3
0
1
2
0
1
2
3
4
5
0
1
3
11
12
0
1
2
0
1
15
16
21
23
35
40
41
0
1
2
3
4
0
1
2
0
1
3
4
5
6
7
8
0
1
2
0
1
2
0
1
2
3
4
5
6
7
8
0
1
2
0
1
2
0
1
3
4
0
1
2
5
8
10
12
13
21
22
23
24
25
0
2
3
0
1
2
3
5
6
0
2
3
8
9
10
11
0
1
2
3
4
0
1
2
3
0
1
2
0
1
0
2
3
4
5
6
7
0
1
2
3
4
0
1
2
0
1
2
0
4
5
6
0
1
2
0
2
3
0
1
2
3
4
5
6
7
8
9
0
1
2
0
1
2
6
7
0
1
35
36
37
38
40
41
42
43
44
45
0
2
5
6
7
8
9
0
5
6
9
23
24
25
26
27
0
1
2
3
0
1
2
3
4
0
2
3
0
1
2
3
27
28
0
1
2
3
4
5
6
0
1
2
3
5
6
0
1
2
0
15
34
43
51
52
0
1
2
3
0
1
2
3
4
5
6
7
8
10
11
12
0
1
2
3
0
4
5
6
7
8
9
10
11
12
13
14
15
16
17
18
0
1
0
1
2
3
4
0
1
2
5
6
7
0
1
2
3
0
1
4
8
9
0
2
3
4
5
0
1
2
0
2
4
5
0
1
2
3
0
3
4
5
11
13
14
0
1
2
3
4
6
7
10
0
1
3
4
0
1
3
4
5
0
1
2
3
4
5
0
1
2
3
4
5
6
7
8
9
10
11
0
1
2
3
0
1
2
3
4
5
6
7
0
2
3
4
5
6
0
1
2
3
4
0
2
4
6
7
0
1
2
3
4
0
1
2
0
2
3
4
7
8
0
1
2
3
4
5
0
1
2
0
1
2
3
4
5
6
7
9
10
11
0
1
0
1
3
5
6
7
8
9
10
0
1
2
0
1
2
0
1
2
3
0
1
2
3
4
6
7
0
1
2
3
0
1
2
4
5
6
7
8
9
10
11
0
1
2
3
4
5
6
8
9
10
0
1
2
0
1
2
0
1
2
0
1
2
0
1
2
0
1
2
0
1
0
1
2
0
1
2
0
1
2
0
1
2
0
1
2
0
1
2
0
1
2
0
1
2
0
1
2
0
1
2
0
1
2
0
1
2
0
1
2
0
1
2
0
1
2
0
1
2
0
1
2
3
5
6
0
1
2
3
0
1
4
5
6
7
8
9
0
1
2
3
0
1
2
0
1
2
0
1
3
5
6
7
8
0
1
2
0
1
2
0
1
3
4
5
6
7
0
2
3
4
5
6
0
1
2
3
4
5
6
7
8
10
11
12
13
14
15
16
17
18
0
1
2
0
1
2
3
5
6
7
8
0
1
2
4
5
6
7
0
1
2
3
4
5
6
7
8
9
10
11
0
1
2
3
0
2
3
5
7
9
10
11
12
13
0
1
2
3
0
10
11
0
1
2
3
4
5
6
7
0
1
2
3
0
1
2
3
0
1
2
3
4
5
0
1
3
4
5
6
7
0
1
2
0
1
2
0
1
2
0
1
2
3
4
5
6
7
8
9
10
0
1
2
0
1
2
3
4
0
1
2
0
1
2
0
1
2
0
1
2
0
1
2
3
0
1
2
4
5
6
7
8
9
0
1
2
0
1
2
3
0
1
2
0
1
2
0
1
2
0
1
2
3
4
5
6
0
1
0
1
2
3
4
5
6
0
1
2
0
1
4
5
0
1
2
3
4
0
1
0
1
2
0
1
2
0
1
2
0
1
2
0
1
10
13
14
15
16
17
0
1
2
3
0
1
2
3
4
0
1
2
0
1
2
0
2
3
0
1
2
3
4
0
1
2
0
1
2
0
1
2
0
1
2
0
1
2
3
4
5
0
1
0
1
2
0
1
2
0
1
2
0
1
2
3
0
1
2
3
0
1
2
0
1
2
0
1
2
3
4
5
6
7
8
0
1
2
0
3
4
5
6
0
1
2
0
1
2
0
1
2
0
1
2
3
4
5
6
0
1
2
0
1
2
0
1
2
3
0
1
2
0
1
2
0
1
2
0
1
2
3
4
5
6
7
0
1
2
3
4
5
0
1
2
0
1
2
3
0
1
2
4
5
6
0
1
2
0
1
2
3
4
5
6
7
0
1
2
0
1
2
0
1
4
6
7
8
11
12
13
14
15
18
19
22
24
25
26
27
0
1
2
0
1
3
4
5
6
0
1
2
3
4
5
6
0
1
2
0
1
2
3
0
1
2
0
1
2
3
4
0
1
2
0
1
2
3
4
0
1
2
3
4
0
2
3
4
0
1
2
3
0
1
0
1
2
3
0
1
2
3
0
1
2
3
0
12
13
0
1
2
3
4
0
1
2
3
0
1
2
3
0
1
2
3
0
1
2
3
0
1
2
0
1
2
3
0
2
3
4
0
1
2
0
1
2
0
1
2
0
1
2
0
1
4
5
0
1
0
1
2
3
4
0
1
2
3
0
1
2
0
1
2
0
1
2
3
4
5
6
7
0
1
2
3
4
5
6
7
8
9
10
12
15
16
0
1
2
3
4
0
1
2
0
1
2
0
1
2
0
1
2
0
1
2
3
5
6
7
0
2
3
4
6
7
8
9
0
2
3
0
1
2
3
4
0
1
2
3
13
14
0
1
2
3
4
5
6
0
1
2
3
4
0
2
3
0
1
2
3
4
0
1
2
0
1
2
3
4
5
7
8
0
1
10
11
12
13
0
1
2
3
0
1
2
0
1
2
3
4
5
0
1
2
0
2
3
0
1
2
4
5
11
12
25
26
27
0
1
2
0
1
2
3
4
0
1
2
0
1
2
0
1
2
3
4
5
7
8
0
1
2
3
4
0
1
2
0
1
2
3
4
0
1
2
3
4
0
2
3
5
7
11
12
0
1
2
3
4
5
0
1
2
3
4
5
6
0
1
2
0
1
2
3
4
5
6
7
9
10
11
0
1
12
13
14
15
16
17
0
1
2
0
1
2
3
4
5
6
7
0
1
2
3
0
1
3
10
16
17
18
0
1
2
3
4
5
0
1
2
3
4
5
0
1
2
0
1
2
0
1
2
0
1
2
3
4
0
1
2
0
1
2
0
1
2
3
4
5
0
1
2
5
6
11
12
14
15
16
17
18
19
20
0
1
2
3
4
5
0
1
2
3
4
5
6
7
0
1
2
3
5
6
7
0
1
2
3
0
1
2
3
4
5
6
7
0
1
2
0
1
2
3
4
5
0
1
2
0
1
2
0
1
2
3
0
1
2
7
8
0
1
2
3
4
5
6
7
8
9
10
0
2
3
4
0
1
2
3
4
0
1
2
3
4
5
7
8
9
11
0
1
2
3
0
1
2
0
1
3
4
5
6
0
1
2
0
1
2
3
0
1
3
4
0
1
4
5
7
8
9
0
2
3
0
1
3
4
5
6
0
1
2
0
1
2
3
4
5
6
8
9
10
11
12
13
14
15
16
17
18
19
20
21
22
23
24
0
1
3
5
7
8
9
10
12
14
17
18
19
20
21
23
24
0
1
2
3
4
0
1
2
3
4
5
6
0
1
2
3
4
5
6
0
1
2
0
1
3
8
9
10
0
9
10
0
1
2
0
1
3
4
5
0
1
3
4
9
10
0
1
3
5
6
0
1
2
3
0
1
6
7
9
10
22
23
24
0
1
2
0
1
2
0
1
2
0
1
2
3
5
6
7
0
1
2
0
1
2
3
0
1
2
3
4
5
0
1
2
3
0
1
2
3
0
1
2
0
1
2
3
0
1
2
3
4
0
1
2
0
1
2
0
1
2
0
1
2
0
1
3
4
6
7
8
9
11
12
13
0
1
4
5
6
7
8
9
10
11
12
0
1
2
3
0
1
0
1
2
0
1
2
3
5
6
7
0
1
2
3
4
0
1
2
0
1
3
4
5
6
7
8
0
1
2
3
4
5
6
0
1
0
1
2
3
0
1
2
0
1
2
3
4
5
6
7
0
1
2
3
0
1
2
0
1
0
2
3
0
1
2
0
1
2
3
0
1
2
3
0
1
2
3
0
1
0
1
2
0
1
2
0
2
3
4
0
1
2
3
0
2
3
4
5
6
7
8
9
10
12
13
0
1
3
4
5
6
0
1
3
4
6
9
10
0
1
2
4
5
0
1
3
4
5
6
0
1
2
3
4
0
1
2
3
15
16
0
1
2
3
6
7
8
0
1
2
3
4
0
1
2
3
4
5
6
7
0
1
2
0
1
3
4
5
6
7
8
18
19
20
21
22
23
24
25
26
27
28
29
30
31
32
35
36
37
38
39
0
1
2
3
4
5
6
7
8
9
10
0
1
2
3
5
6
0
1
2
3
4
5
6
7
8
0
21
22
0
1
0
1
2
3
4
6
7
8
0
1
2
0
1
2
3
4
5
6
0
1
2
3
4
0
1
2
0
1
2
0
1
4
5
0
1
2
3
0
1
0
1
2
0
2
3
0
1
2
3
4
5
6
0
1
2
0
2
3
0
1
2
3
4
5
6
0
1
2
0
1
2
5
6
7
0
1
3
4
15
16
17
18
19
0
1
2
3
0
1
2
0
1
2
0
1
2
3
4
5
6
7
0
1
2
0
1
2
3
0
1
2
3
4
5
6
7
8
0
1
2
0
1
2
0
1
2
0
1
2
0
1
2
0
1
2
0
1
2
0
1
2
0
1
2
0
1
2
0
1
2
0
1
2
0
1
2
0
1
2
0
1
2
0
1
2
0
1
2
0
1
2
0
1
2
0
1
2
0
1
2
0
1
2
0
1
2
0
1
2
0
1
2
0
1
2
4
5
6
0
1
2
0
1
2
3
4
5
6
7
0
2
3
4
5
6
7
0
1
2
0
1
2
3
0
1
2
0
1
0
1
2
3
4
5
0
1
2
0
1
2
3
0
1
2
3
4
6
7
8
0
1
2
0
4
5
0
1
2
0
1
2
3
4
0
1
2
0
2
5
7
8
9
10
11
12
0
1
3
4
6
7
8
9
10
0
1
2
0
1
2
3
0
1
2
0
1
2
0
1
2
13
26
27
28
0
1
2
3
4
5
6
7
8
9
0
1
2
0
1
0
1
2
0
1
2
0
1
2
3
0
1
2
3
4
5
6
7
0
1
2
0
1
2
0
1
3
4
0
1
2
3
0
1
2
3
4
5
6
7
8
9
10
0
1
0
2
3
0
1
2
3
4
0
1
2
3
4
0
1
2
3
0
1
2
3
4
5
6
7
0
1
2
0
1
3
4
5
6
7
8
9
0
1
2
0
1
2
3
4
5
6
7
0
1
2
3
4
5
6
7
8
0
1
2
0
1
2
3
4
0
1
2
3
4
7
8
0
1
2
4
6
7
0
1
2
0
1
2
3
4
5
6
7
0
1
3
4
5
0
1
2
0
1
2
3
0
1
2
0
1
3
4
5
8
9
10
12
13
18
19
20
21
25
26
27
28
29
0
1
2
0
1
2
3
0
1
2
4
5
6
7
0
1
2
0
1
2
0
1
2
0
1
2
3
0
1
2
0
1
2
3
4
5
14
15
16
17
18
19
0
1
2
0
1
2
4
7
8
10
11
0
1
8
9
10
11
0
1
2
3
0
1
2
3
0
1
2
0
1
2
3
0
1
2
0
1
2
3
4
5
0
1
2
3
8
9
10
0
1
2
0
1
2
0
1
2
4
5
0
1
2
3
4
5
6
7
8
0
1
0
1
2
3
0
1
2
0
1
2
3
4
5
6
7
8
0
1
2
0
1
2
3
4
5
6
7
8
9
10
11
0
1
2
3
4
0
1
2
3
4
5
0
1
2
0
1
2
0
1
2
3
0
1
2
3
12
13
0
1
2
3
0
1
2
3
4
5
6
0
1
2
0
1
3
4
6
7
8
0
1
2
3
4
5
6
0
1
2
4
5
6
0
1
3
4
5
6
0
1
2
0
1
2
23
24
0
1
2
3
4
5
0
1
2
3
4
0
1
2
3
4
5
0
1
2
3
4
5
6
0
1
2
3
0
1
2
3
4
5
0
1
2
3
4
0
1
3
4
6
7
10
15
16
17
0
1
2
3
11
12
16
17
0
1
2
3
0
1
2
3
0
1
2
0
1
2
3
4
5
6
0
1
2
4
5
6
7
8
9
10
11
12
0
1
2
3
4
6
7
8
0
1
2
3
4
0
1
6
9
23
24
0
1
2
3
0
1
2
0
1
2
0
1
2
3
4
0
1
2
5
6
0
1
2
4
5
6
7
8
9
10
11
12
0
1
2
3
4
5
6
0
1
2
3
4
5
6
7
0
1
2
0
1
2
4
5
6
0
1
2
8
9
0
1
2
3
4
5
6
7
8
9
10
0
1
8
9
0
1
2
3
0
1
2
0
1
2
0
1
2
3
7
8
9
10
12
13
14
0
1
2
3
4
5
8
9
10
11
12
13
0
3
4
5
0
1
2
0
1
2
3
5
6
7
0
1
2
0
2
4
5
6
7
8
9
10
11
13
14
15
16
17
0
1
2
0
1
8
9
0
1
0
1
2
4
5
6
0
1
2
0
1
2
3
4
5
6
7
0
1
2
0
1
18
19
20
0
1
2
0
1
2
0
1
2
4
5
6
7
9
12
13
15
16
0
1
2
3
4
0
1
2
3
0
1
2
5
6
7
0
1
2
0
1
2
0
1
2
0
1
2
0
1
2
6
11
0
1
2
0
1
0
1
3
4
5
6
7
8
10
11
0
1
2
0
1
2
4
5
0
1
2
0
1
2
6
7
0
1
2
0
1
2
0
1
2
0
1
2
0
1
2
0
1
2
5
6
0
1
2
0
1
2
0
1
2
4
5
6
0
1
2
0
1
3
4
0
2
3
5
8
9
39
40
0
1
2
4
5
7
8
0
1
2
3
4
5
0
1
3
4
5
6
7
0
1
2
0
1
2
0
2
3
4
0
1
2
3
4
0
1
2
3
4
6
7
0
1
2
3
4
0
1
2
0
3
4
5
6
7
0
1
2
3
0
2
3
4
5
6
0
1
2
3
4
5
6
7
0
1
2
3
4
5
6
0
1
2
4
5
0
1
2
0
1
3
4
5
6
7
0
2
3
0
1
2
4
5
6
0
1
2
0
1
2
3
0
1
2
0
1
2
3
4
5
0
1
2
3
4
5
10
11
12
13
14
15
16
17
0
1
2
0
1
2
0
1
2
0
1
2
3
5
6
7
0
1
2
3
0
1
2
3
0
1
2
3
4
0
1
2
0
1
2
4
5
6
8
9
10
12
13
14
0
1
2
3
0
1
2
3
4
5
0
2
3
4
5
7
8
0
1
2
5
6
0
1
2
4
5
8
9
0
1
2
0
1
3
4
5
6
0
2
3
4
5
6
0
1
2
0
1
2
0
1
2
3
0
2
3
0
1
2
3
5
6
0
1
2
3
0
1
2
0
1
2
0
1
2
3
4
5
6
0
1
2
0
1
2
0
1
2
0
3
4
5
6
7
15
16
17
0
2
3
4
5
6
7
8
9
0
1
2
3
6
7
0
1
2
0
1
2
3
4
7
8
10
11
12
13
0
2
3
4
0
1
2
0
1
2
0
1
2
0
14
15
16
75
76
0
1
2
3
4
5
6
0
1
2
5
8
9
0
1
3
5
13
14
0
1
2
0
2
3
4
0
1
2
3
5
7
8
0
1
2
0
1
2
0
1
2
3
4
0
1
2
0
1
2
5
6
0
2
3
0
1
2
0
2
10
11
12
13
14
15
0
1
2
3
0
1
2
3
4
0
1
2
3
0
1
2
3
4
5
0
1
2
3
4
5
6
7
8
9
0
1
2
3
4
5
6
7
0
1
2
3
4
5
6
0
1
5
7
8
9
10
14
15
0
2
3
4
5
6
7
0
1
2
3
6
7
9
10
12
13
14
15
16
17
18
19
21
22
23
24
25
26
0
1
2
0
1
7
8
9
10
11
12
14
15
16
17
18
19
20
22
23
24
25
27
29
30
0
1
2
0
1
2
0
1
2
0
1
2
3
4
7
8
9
10
0
1
2
3
0
1
3
4
5
0
1
2
0
1
2
3
4
5
0
1
2
0
1
2
3
4
0
1
16
17
0
1
2
0
1
0
1
2
3
0
1
2
3
0
1
2
3
4
6
7
0
1
2
3
0
1
2
0
1
2
0
1
0
1
2
0
1
2
3
4
5
0
1
2
0
1
2
0
1
2
0
1
2
0
1
2
3
0
1
2
0
1
2
0
1
2
0
1
2
0
1
2
0
1
2
0
1
2
0
1
2
0
1
2
0
1
2
5
6
0
1
2
0
1
2
0
1
2
3
4
5
6
0
1
2
3
4
0
1
2
3
0
1
2
3
4
5
6
0
1
2
3
4
5
0
1
2
3
4
5
6
7
8
9
0
1
2
3
4
5
0
1
2
3
4
5
6
0
1
2
0
1
6
7
8
9
10
11
12
0
1
2
3
4
0
1
2
3
0
1
2
3
4
5
6
7
0
1
2
3
0
1
3
4
5
6
8
9
10
0
1
2
0
1
0
1
2
3
4
5
8
9
10
11
12
13
0
1
2
0
1
2
0
1
2
0
1
2
0
1
0
1
3
5
6
7
8
9
10
11
0
1
2
3
4
5
6
7
0
1
2
3
0
1
2
0
1
2
3
0
1
0
1
4
5
6
0
1
2
3
0
1
2
0
1
2
0
1
0
1
2
3
0
1
2
3
4
5
6
0
1
2
3
4
5
0
1
0
1
2
3
4
5
0
1
2
0
1
3
4
5
6
7
8
0
1
2
3
0
1
2
3
0
1
2
0
1
2
3
4
0
1
2
3
0
1
2
0
3
4
5
6
0
1
2
0
1
3
4
5
0
2
3
4
0
1
0
1
2
3
5
6
0
1
2
3
0
1
2
3
4
5
6
0
1
2
3
4
5
6
7
8
9
10
11
0
1
3
4
0
1
3
4
5
6
7
8
9
0
1
0
1
2
0
2
3
6
7
0
1
2
0
2
3
5
6
7
0
1
2
3
4
5
8
9
10
11
12
13
14
15
16
0
1
2
3
4
5
6
7
8
9
0
1
2
0
1
2
0
2
3
4
0
2
3
4
5
0
3
4
5
6
0
1
2
3
0
1
2
3
4
0
1
2
4
5
6
7
0
1
2
0
1
2
0
1
2
0
1
2
3
0
1
2
0
1
2
3
0
1
2
3
0
1
2
3
4
5
6
7
8
9
0
33
34
35
36
37
38
39
0
1
2
0
3
4
5
0
1
2
0
1
2
0
1
2
3
0
1
2
4
5
6
7
9
10
11
14
15
18
22
23
24
25
0
1
2
3
4
6
7
8
10
12
13
14
15
16
17
0
1
2
0
1
2
0
1
2
3
7
8
9
11
13
15
16
17
0
1
2
3
0
1
0
1
2
3
0
2
3
4
5
6
0
1
0
1
2
4
5
0
1
0
1
2
0
1
2
3
0
1
2
3
4
5
6
9
12
14
16
17
18
19
0
1
2
0
1
0
1
2
0
1
2
10
11
12
13
0
1
2
3
0
1
2
3
0
1
2
3
4
0
1
2
3
4
5
6
0
1
2
3
4
5
6
0
2
3
4
5
6
7
8
9
10
11
12
13
49
50
0
1
2
0
1
2
3
4
10
11
0
1
2
3
0
1
2
0
1
2
0
1
2
3
0
1
2
3
4
5
6
7
8
0
1
2
0
1
2
0
1
3
4
0
1
2
0
1
2
3
5
6
7
8
9
10
0
1
2
3
0
1
2
0
2
3
5
6
7
8
9
0
1
2
0
1
2
3
5
6
7
0
1
2
3
0
1
2
0
1
2
0
1
2
0
1
2
3
4
0
1
2
0
1
2
3
0
1
2
3
0
1
2
0
1
2
3
0
1
2
0
1
2
0
1
2
3
4
5
0
1
3
4
0
1
2
0
1
2
0
1
2
3
0
1
2
0
1
2
3
0
1
2
0
1
2
0
1
2
0
1
2
0
1
2
0
1
2
3
0
1
2
0
1
2
0
1
2
0
1
2
3
4
5
6
7
8
10
11
0
1
2
0
1
2
3
4
5
6
0
1
2
3
4
0
1
2
3
4
5
6
7
0
1
2
0
1
0
1
2
0
5
8
9
10
0
1
2
4
5
6
7
8
0
1
2
0
1
2
0
1
2
3
0
2
4
12
13
0
1
2
3
0
1
2
0
1
2
0
1
2
0
1
2
3
0
1
2
3
12
16
17
19
20
0
2
3
4
0
1
2
5
6
0
1
2
0
1
2
0
1
2
0
1
2
3
0
1
2
3
0
1
2
3
0
1
2
3
4
0
1
2
3
0
2
3
4
0
2
3
0
1
2
0
1
2
3
4
5
0
1
2
3
4
5
6
9
10
11
0
1
2
3
4
5
6
0
16
17
0
1
2
3
0
1
2
5
6
7
8
9
10
12
14
15
16
17
0
1
2
0
1
2
3
4
7
8
9
10
11
13
14
0
1
2
0
1
2
3
4
5
0
3
4
8
9
0
1
2
0
1
2
0
1
2
3
4
5
0
1
5
8
10
11
12
13
0
1
2
3
4
5
6
0
1
2
0
1
2
0
1
13
14
15
0
1
2
8
9
32
33
0
1
2
3
4
0
1
2
4
5
6
0
2
3
0
1
2
4
5
6
7
0
1
2
0
1
3
4
5
6
0
1
2
3
4
6
7
8
0
1
2
3
4
5
6
7
0
1
2
3
4
5
6
7
0
1
2
0
1
2
0
1
2
3
0
1
0
1
2
3
18
19
0
2
3
4
5
9
0
1
2
3
0
1
2
3
0
1
2
0
1
2
0
1
2
3
0
1
2
0
1
2
0
1
2
0
1
2
0
1
2
0
1
2
3
0
1
2
0
1
2
3
4
5
6
7
0
1
2
0
1
2
0
1
2
0
1
2
0
1
2
3
0
6
7
8
0
1
0
1
2
5
6
7
8
9
0
2
3
4
5
6
7
0
1
3
6
7
10
0
1
2
0
1
2
0
1
2
0
1
2
0
2
3
0
1
2
3
11
15
16
17
18
19
20
0
1
2
3
4
0
1
2
3
4
5
6
7
8
0
2
3
4
5
6
9
12
13
14
15
17
18
19
0
2
3
0
2
3
0
2
4
5
0
1
2
3
4
6
7
8
11
12
13
14
0
1
2
0
1
2
3
4
0
1
2
3
0
1
2
0
2
3
4
5
6
7
8
9
0
1
2
0
1
2
3
4
5
6
0
1
2
3
4
5
0
1
2
0
1
2
0
1
2
40
41
42
0
1
2
4
5
6
0
1
2
3
0
1
2
0
6
34
35
56
57
62
70
74
75
0
1
2
3
0
1
2
3
0
1
2
0
1
2
0
1
2
0
1
2
0
1
3
10
11
0
1
2
0
1
2
3
0
1
2
0
1
2
0
1
2
3
4
0
1
2
0
1
2
3
5
6
0
1
5
6
0
1
2
3
0
2
3
4
0
1
9
10
11
12
13
14
15
16
17
18
0
1
2
3
4
5
6
7
8
9
10
11
12
13
14
15
19
27
28
0
1
2
4
5
0
1
2
3
4
0
1
2
0
1
2
3
4
0
1
2
3
0
1
2
0
1
2
3
4
5
0
1
2
3
4
5
6
7
8
0
1
2
0
1
2
3
4
0
1
2
3
0
1
2
3
4
5
6
7
8
9
0
1
2
3
0
1
2
0
1
2
3
0
1
2
0
1
2
0
1
2
3
0
1
0
1
2
0
1
2
0
1
2
0
1
2
0
1
2
3
5
15
16
17
18
19
0
1
2
3
4
5
6
0
2
3
4
0
1
2
0
1
2
0
1
2
0
1
2
0
1
2
0
1
2
3
4
5
6
7
10
11
0
1
2
3
4
5
6
7
8
11
12
14
15
17
22
23
24
0
1
2
3
4
5
6
7
8
0
1
2
0
2
3
4
5
6
0
1
2
3
4
5
6
7
8
0
1
2
0
1
2
0
1
2
0
1
2
3
5
6
7
0
1
2
3
0
1
2
0
1
2
0
1
2
0
1
2
3
4
7
8
16
17
18
0
1
2
0
1
2
3
6
0
1
2
3
4
5
6
7
0
1
2
0
1
8
33
34
35
0
1
2
3
0
5
6
7
0
1
2
3
4
5
11
19
20
0
1
2
0
1
2
3
6
7
8
9
0
1
2
3
4
5
0
1
2
0
1
2
3
7
8
0
1
3
5
11
12
13
0
1
2
0
1
2
3
4
0
1
2
0
1
2
0
1
2
3
0
1
2
0
1
2
0
1
2
0
2
3
4
5
6
0
1
2
3
4
0
1
2
3
4
7
8
0
1
2
0
1
2
0
1
3
4
5
6
7
0
1
2
0
1
3
8
9
16
17
0
1
2
3
5
0
1
2
0
1
2
0
1
2
3
4
5
6
7
8
0
1
2
0
1
2
4
5
0
1
2
0
1
2
0
1
2
5
6
7
0
1
2
3
0
1
2
3
4
0
1
14
15
0
1
2
0
1
7
8
0
1
2
0
1
2
3
0
1
2
0
1
2
0
1
2
0
1
2
0
1
2
5
6
0
1
2
0
1
2
0
1
2
3
0
1
2
3
4
5
6
0
1
2
3
4
5
6
7
0
1
2
3
4
6
7
8
9
10
12
13
0
1
2
3
4
5
6
0
1
2
3
0
1
2
4
5
6
8
9
10
0
1
2
3
4
0
1
2
3
4
5
6
7
8
0
1
2
0
1
2
0
1
2
5
6
18
26
27
0
1
2
0
1
2
3
4
5
6
7
0
1
2
0
1
2
3
4
5
6
0
1
2
0
1
2
0
1
2
0
1
2
4
0
1
2
0
1
2
0
1
2
3
4
5
0
1
2
0
3
4
0
1
2
3
11
12
13
0
1
2
3
4
0
1
2
14
15
0
1
2
0
1
2
3
0
2
3
4
5
6
7
8
0
1
2
3
4
0
1
2
3
0
1
2
0
1
2
0
1
2
3
4
0
3
7
8
9
10
17
37
45
56
58
59
0
1
2
3
4
5
0
1
2
3
4
5
6
7
8
9
0
1
2
3
5
6
8
9
10
0
2
3
4
5
0
1
2
3
4
0
1
2
3
4
5
0
1
2
3
4
5
0
1
2
0
1
2
3
4
5
6
0
1
2
3
4
5
6
7
8
0
1
2
3
4
0
1
2
3
4
0
1
2
3
4
5
0
1
2
0
1
2
3
4
0
1
2
3
4
5
6
7
8
9
10
11
12
0
2
3
4
5
0
1
2
0
1
2
3
4
0
1
2
3
4
0
1
2
4
5
6
7
0
1
2
3
0
1
2
4
6
9
13
15
16
0
1
2
3
4
5
7
8
10
11
12
13
0
1
2
6
7
0
1
2
0
1
0
1
2
3
0
1
2
0
1
2
3
4
5
6
7
8
0
1
2
3
4
5
6
7
9
0
1
2
0
1
2
3
4
5
6
7
8
9
10
11
12
0
1
0
1
2
3
4
5
6
7
8
9
0
1
2
4
5
6
0
1
2
0
1
2
0
1
2
0
1
2
3
4
5
6
7
8
0
1
2
0
1
0
1
2
3
4
5
6
0
1
2
3
4
5
6
8
9
10
0
1
2
0
1
0
1
2
3
4
6
7
9
10
11
12
13
14
15
16
19
20
21
22
23
24
25
26
27
28
0
1
2
3
0
1
2
3
4
5
6
7
8
9
10
11
12
13
14
15
0
1
2
3
0
1
0
1
3
4
5
0
2
3
4
5
6
0
1
2
0
1
2
3
4
5
7
8
10
11
12
13
0
1
0
1
0
1
2
3
4
6
7
8
0
1
2
0
1
2
4
5
0
1
2
0
1
2
3
4
5
6
7
8
11
12
0
1
2
0
1
3
4
5
0
1
2
3
0
1
2
0
1
2
3
4
5
6
0
1
2
0
1
2
3
4
5
6
0
1
2
3
0
1
4
5
6
0
1
0
2
3
0
1
2
3
0
1
2
3
0
1
2
3
0
1
2
3
4
0
1
2
0
1
2
3
4
5
6
7
8
9
0
1
2
5
6
7
8
0
1
2
0
1
3
4
5
6
7
0
1
2
3
0
1
2
3
4
5
0
1
2
3
4
9
12
13
14
0
1
2
0
1
2
7
8
9
0
1
2
0
1
2
0
1
2
3
4
5
0
1
2
0
1
2
3
4
0
1
2
3
0
1
2
3
4
0
1
2
3
4
5
6
8
11
12
13
0
1
2
3
4
0
1
2
3
0
1
2
3
4
0
1
2
0
1
2
3
4
5
6
0
1
2
0
1
3
4
5
0
1
2
0
1
2
0
1
2
0
1
2
3
4
5
6
7
0
1
2
3
4
0
1
2
3
4
0
1
2
3
4
5
0
1
2
0
1
2
3
4
5
0
1
2
0
1
2
0
1
2
3
4
0
1
2
3
4
5
6
7
8
0
1
2
3
4
0
1
2
3
4
6
7
0
1
2
4
5
6
7
8
9
0
1
2
3
4
5
6
0
1
2
0
1
2
3
4
0
1
2
0
1
2
0
1
2
3
4
5
6
7
0
1
0
1
2
3
4
5
6
7
8
0
3
4
0
1
2
3
4
5
0
1
3
4
5
6
7
0
1
2
0
1
0
1
2
3
4
0
1
2
3
0
1
2
3
0
1
2
0
1
2
0
8
13
14
34
35
56
57
58
0
1
6
7
8
9
10
0
3
4
5
6
7
8
9
10
11
12
0
1
2
0
1
2
3
4
6
7
8
9
10
0
1
2
3
0
4
12
13
0
1
2
3
0
1
2
0
1
2
0
1
2
3
0
1
2
3
0
1
2
0
1
2
0
1
2
0
1
2
5
6
7
8
9
0
1
2
3
0
1
2
3
4
5
0
1
3
4
5
6
7
8
9
0
1
2
4
5
0
1
0
1
2
0
1
2
3
0
1
0
1
2
3
0
1
2
3
4
0
1
2
3
38
39
0
1
2
0
1
2
3
4
16
17
18
19
20
21
22
0
1
2
0
1
2
3
0
1
2
0
1
2
5
9
10
11
12
0
1
2
3
4
5
6
0
1
2
3
4
5
6
0
1
2
3
5
6
7
11
0
1
2
0
1
2
3
0
1
2
3
0
1
2
3
4
5
6
9
0
1
2
21
22
0
1
4
5
6
8
9
10
0
1
2
3
0
1
2
3
4
6
7
0
1
2
3
4
0
1
2
3
4
0
1
2
0
1
3
6
12
13
0
1
2
4
5
7
8
9
10
0
1
3
4
5
6
7
8
11
17
18
19
0
1
10
11
16
17
18
19
0
1
2
3
0
2
3
4
0
1
2
3
4
0
1
2
0
1
2
0
1
2
3
4
5
6
7
8
9
0
1
3
4
0
1
2
3
4
7
8
0
1
2
3
4
0
1
2
3
4
5
6
7
0
1
0
1
5
6
0
1
3
4
5
6
7
8
10
11
12
13
14
15
0
2
3
4
0
1
2
3
4
7
8
9
0
1
2
3
4
5
0
1
2
3
4
5
0
2
3
0
1
3
4
5
0
2
3
4
0
1
2
0
1
2
3
4
5
6
7
0
1
2
4
5
6
0
1
3
0
1
2
3
4
5
6
7
0
1
3
4
5
6
7
8
9
10
11
12
13
0
1
2
0
1
2
0
1
2
5
6
0
1
2
3
4
5
7
9
10
11
12
13
16
17
18
0
1
2
0
1
2
3
4
5
6
7
0
1
2
3
4
5
6
7
8
9
10
11
12
0
1
2
3
4
0
1
2
3
4
0
1
2
3
4
5
6
0
1
2
3
0
1
2
0
1
2
0
1
2
0
1
2
3
5
6
0
1
2
0
1
2
0
1
2
3
0
1
2
0
1
3
4
0
1
2
0
2
3
4
5
0
1
2
0
1
2
0
1
2
3
4
6
7
8
0
1
2
3
5
6
0
1
2
0
1
2
0
1
3
4
5
8
9
10
11
0
1
2
0
1
2
0
1
2
0
1
2
0
2
3
4
5
0
1
2
0
1
2
0
1
2
3
4
5
6
7
8
0
1
2
3
4
5
6
7
0
1
2
3
4
5
7
8
9
10
0
1
2
0
3
4
5
6
0
1
2
3
4
5
6
7
8
0
1
2
3
4
5
6
8
9
10
11
0
1
2
0
1
2
3
0
1
2
0
1
2
0
1
2
3
0
1
2
0
1
2
3
4
5
6
9
10
0
1
2
3
4
5
0
1
2
0
1
2
3
5
6
0
1
2
0
1
2
3
4
0
1
2
0
1
2
3
20
21
22
23
24
25
26
27
28
0
1
2
0
1
2
0
1
2
0
1
2
3
5
6
0
1
21
22
0
1
2
3
8
9
10
11
13
14
15
16
17
20
22
23
0
1
2
0
1
2
0
2
3
4
6
0
1
3
4
9
10
0
1
2
0
1
2
0
1
2
3
4
5
6
0
1
2
3
4
0
1
2
0
1
2
0
1
2
0
1
2
3
4
5
6
35
36
0
1
2
3
4
5
6
0
1
2
3
4
5
7
8
10
0
1
2
3
4
0
1
2
3
4
0
1
2
0
1
2
0
1
2
3
0
1
2
3
4
5
10
18
19
30
31
0
1
2
0
1
2
3
0
1
2
0
1
2
0
1
2
3
4
5
6
7
0
1
2
3
4
5
0
1
11
13
14
15
20
21
22
0
1
2
3
4
5
6
7
8
9
10
11
0
1
2
3
4
5
6
0
1
2
3
0
1
2
3
4
5
0
1
2
0
1
2
3
4
7
0
1
2
0
1
2
0
1
2
3
4
0
1
4
5
6
7
8
0
1
2
0
1
2
0
1
2
0
1
2
0
1
2
0
2
5
6
7
8
9
0
1
2
3
4
0
1
2
0
1
2
0
1
2
3
0
1
2
0
1
2
3
0
1
4
6
7
8
9
10
0
1
2
0
1
2
4
5
6
7
0
1
2
0
1
3
4
5
6
0
1
2
0
2
8
9
15
16
17
18
19
0
1
2
0
1
2
0
1
2
0
1
2
0
1
2
0
1
2
0
1
2
3
0
1
11
12
0
1
2
0
1
2
3
0
1
2
0
1
2
0
1
2
7
8
9
10
0
1
2
3
4
0
1
2
3
0
1
2
0
1
2
3
0
1
2
0
1
2
0
1
3
4
16
21
32
33
0
1
2
3
4
0
3
4
5
0
1
2
3
4
0
1
2
0
1
2
0
1
2
3
4
5
7
8
0
1
2
3
4
5
6
7
9
10
11
0
1
2
3
4
5
0
1
2
3
4
5
6
7
8
9
10
0
1
2
0
1
2
0
1
2
3
4
5
0
1
2
0
1
6
7
11
12
0
1
2
0
1
2
3
4
5
6
0
1
0
1
2
3
4
0
1
2
3
4
7
9
13
14
0
1
2
0
3
4
5
6
7
8
10
11
14
15
0
1
2
3
4
6
14
15
0
1
2
0
1
0
1
2
3
4
5
6
7
8
9
0
1
2
0
1
2
3
0
1
0
1
2
3
0
1
4
5
0
1
2
3
0
1
0
3
4
6
7
8
9
0
1
2
3
0
1
2
3
4
5
6
7
8
0
1
2
3
4
0
1
0
1
2
3
0
1
2
3
4
5
6
7
0
2
4
5
6
7
8
9
0
1
2
0
1
2
3
0
1
2
0
1
2
3
0
1
2
3
0
1
2
3
4
5
6
0
1
2
3
4
5
6
0
1
0
1
2
3
0
1
2
0
1
2
3
4
5
6
0
1
2
3
4
0
1
2
0
1
2
0
1
2
3
0
1
2
3
0
1
2
0
1
2
3
0
1
2
3
4
5
6
0
1
2
3
0
1
2
0
1
2
3
4
0
1
2
3
4
5
6
0
1
2
3
4
6
7
0
1
2
3
0
1
2
0
1
2
0
1
2
0
1
2
3
4
0
1
2
3
0
1
2
5
6
7
8
0
1
2
3
4
5
6
7
8
0
1
2
0
1
2
3
4
5
6
7
8
9
11
12
0
3
4
5
7
8
10
11
0
1
2
0
1
2
0
1
2
0
1
2
3
0
1
2
3
0
1
2
0
1
2
3
4
5
6
0
1
2
3
4
5
6
7
0
1
2
3
4
5
0
1
2
3
4
5
0
1
2
4
0
1
2
3
4
5
6
7
0
3
4
5
0
1
2
3
4
5
6
0
1
2
3
5
6
8
9
0
1
2
0
1
2
3
4
5
0
1
3
4
5
0
1
2
0
1
2
3
4
6
7
8
0
1
2
0
1
2
0
1
2
3
4
0
1
2
3
6
17
18
0
1
2
3
4
0
1
2
3
4
5
6
8
9
10
11
0
1
2
0
1
2
0
1
0
1
2
3
4
5
6
8
9
16
17
18
19
0
1
2
0
1
4
5
6
7
8
9
0
1
2
3
0
1
2
0
1
3
4
0
1
2
3
5
6
0
1
0
1
2
0
1
2
0
2
3
11
12
13
14
15
16
17
19
20
21
22
23
0
1
2
3
4
5
0
1
4
5
0
1
2
3
4
5
6
7
8
9
10
0
1
2
3
5
6
7
0
1
2
3
4
5
0
1
2
0
1
2
3
4
6
7
8
9
10
11
0
1
2
3
0
1
2
3
4
0
1
0
1
3
7
11
14
15
16
17
18
19
23
24
25
0
2
3
4
5
0
1
2
3
5
6
7
8
9
10
0
1
2
3
0
1
3
4
5
0
1
2
3
4
5
6
0
1
4
5
6
7
8
0
1
2
0
1
2
0
1
2
3
4
5
6
7
8
0
1
2
3
4
6
7
0
1
2
3
4
5
6
7
8
0
1
2
3
5
8
10
11
0
1
2
3
4
0
1
2
3
5
6
0
1
2
3
5
6
7
8
9
10
0
1
2
3
4
0
2
3
4
0
1
2
0
1
2
3
4
6
7
8
0
1
2
3
4
5
0
2
3
4
6
7
8
0
1
2
4
5
0
1
2
4
5
6
7
8
9
0
1
2
3
5
8
9
11
12
0
1
2
0
1
0
1
2
0
1
2
0
1
2
0
1
2
3
4
0
4
5
6
7
8
9
10
11
14
17
24
27
28
29
30
31
32
33
34
35
36
37
0
1
3
9
11
12
0
1
2
3
5
6
7
0
1
2
3
4
9
10
11
12
13
0
1
3
4
0
1
2
0
1
2
3
0
2
3
0
1
2
3
0
1
2
0
1
3
4
5
8
9
10
12
13
0
1
2
3
4
0
1
4
5
7
8
0
1
11
12
13
14
15
16
0
1
2
3
0
1
2
3
5
6
7
8
9
10
0
1
2
3
4
0
1
2
0
2
3
4
6
7
8
9
10
11
0
2
7
8
0
1
3
4
5
6
7
8
9
0
1
6
9
10
11
12
13
0
1
2
3
4
0
2
3
0
1
2
3
5
6
0
2
3
0
1
2
0
1
2
0
1
2
3
4
5
0
1
2
3
0
2
3
4
5
0
2
3
4
0
1
2
5
6
8
9
10
11
0
1
2
3
5
11
12
13
0
1
2
0
1
2
3
4
0
1
2
3
4
5
0
1
2
3
0
1
3
4
5
0
1
2
3
7
8
0
1
2
3
4
5
0
1
3
4
5
0
1
2
3
4
8
11
15
16
0
1
2
0
1
2
3
4
5
0
1
2
0
1
2
3
0
1
2
0
1
2
0
2
3
4
5
6
7
0
1
2
3
0
1
2
3
0
1
2
0
1
2
3
4
5
6
7
0
3
4
0
1
2
3
0
1
4
5
12
13
14
15
0
1
2
3
8
9
10
0
1
3
6
7
8
0
1
2
0
1
2
3
0
1
2
3
0
1
0
1
2
0
1
2
0
1
2
0
1
2
0
1
2
3
4
0
1
0
1
3
4
5
0
1
2
3
4
5
6
7
8
0
1
2
3
4
5
0
1
3
4
5
6
0
1
3
6
7
8
9
10
11
12
13
0
1
2
3
4
0
1
3
4
0
1
2
3
0
1
2
0
1
2
15
16
0
1
2
0
1
2
0
1
2
3
8
9
10
11
12
0
1
2
3
0
1
2
0
1
2
3
4
5
0
3
4
0
1
2
0
1
2
0
1
2
0
1
2
3
4
5
6
7
8
0
2
3
4
0
1
2
0
1
3
4
5
0
1
2
3
4
5
6
0
1
2
3
4
5
7
10
11
14
15
18
19
20
0
1
2
3
0
1
2
0
1
2
3
0
1
2
0
1
2
3
4
8
9
10
0
1
0
1
2
0
1
0
1
2
3
6
7
8
9
10
0
1
2
3
4
5
6
0
3
4
0
1
2
3
0
1
3
4
5
0
1
3
0
1
2
0
1
2
3
4
5
6
7
8
0
1
3
4
5
6
0
1
2
3
4
0
1
2
3
0
1
2
0
1
2
3
0
1
2
3
0
1
2
0
1
2
0
1
2
3
0
1
2
3
4
5
6
7
9
10
11
12
0
1
2
4
5
6
7
0
1
2
0
1
2
0
1
2
3
4
0
1
2
0
1
2
0
1
6
7
0
1
2
3
0
1
2
0
1
2
3
4
5
7
8
10
11
12
0
1
2
0
1
2
0
1
2
0
1
2
3
4
0
1
2
3
4
5
6
7
8
9
10
12
13
0
1
2
0
1
2
0
1
2
3
0
1
2
3
0
1
2
3
4
5
6
7
8
0
2
3
12
13
19
20
0
1
2
0
1
3
4
5
0
1
2
0
1
15
16
17
18
51
52
54
55
56
57
0
1
2
3
4
5
15
16
17
18
0
1
2
0
1
2
3
0
1
2
0
1
2
3
4
0
1
2
0
1
2
0
1
2
0
1
2
4
5
0
1
2
0
1
3
4
5
6
7
8
9
0
1
2
5
6
12
13
14
15
16
17
0
1
2
3
0
1
2
3
4
5
6
8
9
0
1
3
4
5
6
0
1
2
4
5
6
0
1
2
3
5
7
0
1
2
0
1
2
0
1
2
3
4
5
0
1
2
3
4
5
6
0
1
2
3
0
1
2
3
0
1
2
3
4
94
95
96
97
98
100
101
0
1
2
0
1
2
0
1
2
3
4
5
6
0
1
2
0
1
2
3
4
5
6
7
8
9
11
15
16
17
18
0
1
2
0
1
2
3
4
5
0
1
2
3
4
5
6
9
12
14
15
16
17
18
0
1
2
3
4
5
6
0
1
2
3
0
1
2
0
1
2
3
0
1
2
3
4
5
6
0
1
2
3
4
0
1
2
3
4
0
1
2
0
1
2
3
4
5
6
7
8
9
10
0
1
4
5
6
0
1
2
3
5
0
1
2
3
4
6
7
8
9
12
13
0
1
2
0
1
2
3
4
0
5
6
8
13
19
63
64
65
66
67
68
69
0
1
2
0
1
2
3
4
0
1
2
3
0
1
2
3
4
6
7
0
1
2
0
1
8
9
10
12
13
0
1
2
0
1
2
0
1
2
3
4
5
7
8
10
11
12
13
14
15
0
1
2
3
4
5
6
7
8
9
11
12
13
14
15
0
3
27
28
0
1
2
3
4
5
6
0
1
2
3
4
5
0
1
2
3
4
0
1
2
3
0
1
2
3
4
5
27
31
32
33
0
1
2
0
1
2
0
1
2
3
0
1
2
3
4
5
6
7
8
0
1
2
0
1
2
3
0
1
2
3
4
5
0
1
2
3
0
1
3
4
5
6
7
0
1
2
0
1
2
3
0
1
2
3
4
0
1
2
3
4
7
11
12
13
17
0
2
3
6
7
8
0
1
2
3
0
1
2
0
1
2
3
4
5
0
13
14
32
34
45
60
61
0
1
2
0
31
40
44
45
0
1
0
1
2
3
4
5
6
8
9
10
11
0
2
3
4
13
16
17
0
1
2
0
1
2
0
1
2
3
0
1
2
3
4
5
6
7
8
10
11
12
13
0
1
0
1
2
0
1
2
0
1
2
0
1
2
3
4
5
6
0
1
2
3
4
5
6
7
8
9
10
11
12
0
1
2
3
4
5
6
0
1
2
3
4
0
1
2
3
4
5
7
8
0
1
2
3
5
6
7
8
9
10
0
1
2
3
4
5
0
1
0
50
51
73
74
0
1
2
3
4
5
7
8
0
1
2
4
5
0
1
2
3
4
5
6
7
8
0
1
2
3
4
5
6
7
8
9
0
1
0
1
2
3
4
0
1
2
3
4
5
0
1
2
3
4
5
6
7
8
9
14
15
17
18
19
20
0
1
2
3
4
5
6
7
0
1
2
3
4
5
0
1
2
3
4
0
1
2
3
4
0
1
0
1
2
0
1
2
0
1
2
3
0
3
4
5
6
7
0
1
2
3
4
5
6
8
9
10
0
1
2
3
4
5
6
7
0
1
2
0
1
2
0
1
2
3
4
8
9
10
11
0
1
2
3
5
6
0
1
2
3
4
0
1
2
3
0
1
2
3
5
6
0
1
2
0
1
2
3
4
5
6
7
8
10
11
12
13
0
2
3
4
0
1
3
4
5
6
7
8
9
10
0
1
2
0
1
2
3
4
5
0
1
2
3
4
0
1
0
1
2
0
1
2
3
0
1
2
3
4
0
2
3
4
5
0
1
2
3
4
11
12
0
1
2
0
1
2
0
1
2
3
4
5
6
0
1
2
0
1
2
0
1
2
3
4
0
1
2
3
4
5
6
7
8
9
0
1
2
4
5
0
1
2
0
2
25
26
0
2
3
5
6
7
0
1
2
0
1
2
0
1
2
0
1
2
0
1
2
0
1
2
0
2
3
4
6
7
0
1
0
1
2
3
0
1
2
3
4
5
6
7
0
1
2
0
1
2
3
0
1
2
0
1
2
0
1
2
0
1
2
0
1
2
3
0
1
2
3
4
5
6
0
1
2
0
1
4
5
6
7
8
0
1
2
3
4
5
6
7
8
9
10
11
12
13
14
15
16
17
18
19
20
21
22
23
24
26
28
29
30
32
33
34
0
1
2
0
1
16
17
0
1
2
4
5
6
9
10
11
12
0
1
2
3
0
1
3
4
5
0
1
2
3
0
1
2
0
1
2
0
1
2
0
2
3
0
1
2
0
1
2
3
4
0
1
2
0
3
4
5
0
1
2
3
0
1
2
0
1
2
4
5
6
7
0
1
2
3
4
0
1
2
3
0
1
4
5
6
7
8
9
10
11
0
1
2
3
0
1
3
4
0
1
2
0
1
2
0
1
2
3
4
5
0
1
2
3
4
5
6
7
8
0
1
2
0
2
3
0
1
2
0
1
2
0
1
2
3
0
1
2
3
0
1
2
0
1
2
0
1
2
0
1
2
0
1
2
3
4
0
1
2
0
1
2
0
1
2
3
4
5
6
7
10
11
0
1
2
3
0
1
2
3
4
5
6
8
9
0
1
2
3
4
0
1
3
4
0
1
2
3
4
5
0
1
2
3
5
6
8
9
10
11
12
0
1
0
1
2
3
0
1
2
5
6
7
0
1
2
4
10
11
12
13
14
15
0
1
3
4
5
6
7
8
0
1
2
3
4
6
7
8
9
0
1
2
3
7
8
10
11
12
13
14
0
1
2
0
1
3
4
5
7
8
0
1
2
0
1
2
0
1
2
3
5
6
7
0
2
3
4
0
1
2
3
0
1
2
0
1
2
0
1
2
0
1
2
0
1
2
0
2
3
0
1
2
3
0
1
2
3
5
6
0
1
2
3
0
1
2
3
0
2
3
4
0
1
0
1
3
4
5
6
7
0
1
2
3
4
5
6
0
1
2
3
4
0
1
2
3
4
5
6
0
1
0
1
2
3
0
1
2
0
1
2
0
1
2
0
1
2
3
4
5
6
0
1
0
1
2
3
0
1
2
3
4
6
7
8
0
1
2
3
4
0
1
0
1
2
0
1
2
0
1
2
3
4
5
8
9
10
0
1
2
3
4
0
1
2
4
5
0
1
2
0
1
2
0
1
4
5
6
7
0
1
2
3
0
1
2
0
1
2
3
5
6
0
1
2
3
4
5
6
8
9
10
0
2
4
5
6
8
9
10
12
13
15
16
17
18
0
1
2
3
4
5
0
1
2
0
1
3
4
0
2
3
4
0
1
3
4
0
1
2
0
1
2
0
1
2
3
4
5
6
7
8
0
1
2
3
4
5
0
1
2
3
4
5
9
10
11
12
13
0
3
4
5
0
1
2
0
2
3
4
5
0
1
2
0
1
2
3
4
5
6
0
2
3
4
5
7
8
10
11
12
0
1
2
3
4
5
0
1
2
4
5
0
1
2
3
4
5
6
0
3
4
5
6
8
9
0
1
2
0
1
2
3
0
1
2
3
0
1
2
3
4
5
6
7
8
0
1
2
0
1
2
3
4
5
6
7
8
9
10
11
12
13
14
15
0
1
2
0
1
2
0
1
2
0
1
2
3
0
1
3
4
5
0
1
2
3
4
0
1
2
0
1
2
3
4
5
6
0
1
2
3
0
1
2
3
4
0
1
2
0
1
2
3
4
0
3
4
5
0
1
2
0
1
2
5
6
7
8
9
10
11
12
0
1
2
3
4
5
6
0
1
2
3
0
1
2
0
1
2
0
1
3
4
6
7
8
10
11
12
13
14
15
0
1
3
4
5
6
7
8
9
10
0
1
2
3
0
1
2
0
1
2
3
4
5
0
1
2
0
1
4
5
0
1
2
0
1
2
0
2
5
6
0
1
2
0
1
2
3
5
6
7
8
0
1
2
0
1
2
3
0
1
2
3
4
5
6
7
8
0
1
2
0
1
2
4
5
9
10
11
13
14
19
20
21
22
23
24
0
1
2
3
6
8
9
0
1
2
3
0
1
2
3
0
1
2
3
4
0
1
2
3
0
1
2
0
1
2
3
0
1
2
3
4
0
1
2
3
5
6
8
12
13
14
15
0
1
2
3
0
1
2
3
5
6
7
8
9
0
1
2
3
4
6
7
11
12
0
1
2
3
4
0
1
2
26
27
0
1
2
0
1
3
4
0
1
2
3
5
7
11
12
0
1
2
3
4
0
1
2
0
1
2
3
0
1
2
3
4
6
7
8
9
11
19
20
0
1
2
3
0
1
2
3
4
5
6
7
8
0
1
2
3
5
7
8
9
10
0
1
2
0
1
2
0
1
2
0
1
2
14
17
18
0
1
2
18
19
20
21
23
24
25
0
1
2
0
1
2
0
1
2
3
4
5
0
1
2
4
5
6
8
10
11
0
1
2
3
4
8
9
10
0
1
2
0
1
2
0
1
2
0
2
3
4
0
1
5
6
0
1
0
1
2
4
5
6
0
2
4
5
0
1
2
0
1
2
0
1
64
65
66
0
1
2
0
2
3
4
5
6
7
8
9
10
11
12
13
14
15
0
1
2
3
4
5
0
1
2
3
4
5
6
0
1
0
1
3
12
13
14
15
0
1
2
5
6
7
0
1
4
5
6
0
1
4
5
6
0
1
4
5
6
0
1
0
1
2
0
1
2
4
5
0
1
2
0
1
2
3
4
8
9
10
11
12
0
1
2
3
4
5
0
1
2
0
1
2
0
1
0
1
2
3
0
1
2
3
5
7
8
0
1
2
3
0
1
2
0
1
2
0
1
2
0
1
2
0
1
11
12
13
16
17
0
1
3
6
7
8
0
1
2
0
1
2
3
4
5
0
1
2
0
1
3
4
5
0
1
2
0
1
2
0
1
2
4
5
6
7
8
0
1
2
3
4
5
6
7
8
9
10
11
0
1
2
3
4
5
6
0
1
2
3
0
3
4
5
7
8
0
2
3
5
6
0
1
2
3
5
6
0
1
0
1
2
3
4
5
6
0
1
2
3
4
5
9
10
11
12
0
1
2
0
2
3
4
5
0
1
2
0
1
2
0
1
2
3
0
1
2
3
0
1
2
0
1
8
9
10
11
35
36
37
43
44
45
62
70
71
0
1
2
0
1
2
0
1
2
3
5
6
7
8
0
1
2
3
0
2
3
4
5
6
7
0
1
2
3
4
0
1
2
0
1
2
8
9
10
0
1
2
3
4
5
10
13
14
0
1
2
0
1
2
3
4
0
1
12
13
0
2
3
4
0
1
3
4
0
1
2
3
5
6
7
0
1
2
0
1
2
0
1
3
4
5
6
7
8
0
1
2
3
7
8
9
10
11
12
13
15
16
17
0
1
2
3
4
0
1
2
0
1
2
3
4
5
6
10
11
0
1
2
0
1
2
3
4
0
1
2
0
1
2
3
4
0
1
2
0
1
2
3
5
6
7
0
1
2
3
4
0
1
2
0
1
2
0
1
2
3
4
5
7
8
9
33
34
0
1
0
1
2
11
12
0
1
2
3
0
1
3
4
5
0
10
11
12
13
16
17
18
19
20
21
22
25
26
27
28
32
33
36
37
38
39
0
2
3
4
0
1
2
0
1
2
3
4
5
6
7
0
1
2
0
3
6
8
9
10
11
0
1
2
0
1
2
3
0
1
2
3
4
5
6
0
1
2
0
1
8
9
0
1
2
3
4
5
6
7
8
0
4
5
9
10
11
18
19
21
22
27
28
30
31
32
33
34
35
36
38
39
0
1
2
0
1
2
3
4
5
0
1
2
3
4
5
6
8
0
1
2
3
5
6
7
8
9
0
1
3
4
5
6
7
8
9
12
13
0
1
2
0
2
3
4
5
6
7
0
1
2
0
1
2
3
4
5
6
0
1
2
0
1
2
3
4
0
1
2
0
1
3
4
5
6
0
1
2
0
1
0
1
2
0
1
2
3
4
5
0
1
2
3
5
8
9
0
1
2
0
2
3
4
6
8
9
0
1
2
3
4
0
1
2
0
1
2
0
1
2
3
0
1
2
3
0
1
2
0
1
2
0
1
2
0
1
2
0
1
2
3
0
1
2
3
0
1
2
3
0
1
2
0
1
2
3
4
5
6
7
8
0
1
2
3
0
1
2
3
0
2
3
4
5
6
0
1
2
0
1
2
3
5
6
0
1
2
6
7
0
1
2
3
4
5
6
0
1
0
1
2
0
1
2
3
0
1
2
25
26
0
1
2
3
4
0
1
2
0
1
2
0
1
2
3
0
1
2
3
4
5
6
0
1
2
3
4
0
2
3
6
7
19
20
0
1
2
0
1
2
0
1
2
0
1
2
4
5
6
0
1
2
0
1
2
3
0
1
2
3
0
1
2
3
4
0
1
2
0
1
2
0
2
3
4
5
6
7
9
10
11
0
1
2
3
4
5
6
7
0
1
2
3
0
1
2
0
1
2
0
1
2
3
4
5
6
7
8
9
0
1
2
3
4
5
0
1
2
0
1
2
0
1
2
3
4
5
7
8
9
10
11
12
15
16
17
18
19
20
21
0
1
2
0
1
3
5
6
0
1
2
3
0
1
2
3
4
0
1
2
3
4
5
6
7
0
1
2
0
1
2
3
0
1
2
0
1
0
1
2
3
4
6
7
13
14
0
1
2
3
4
5
6
0
2
4
7
8
0
1
2
0
1
8
9
10
11
12
0
1
2
0
1
2
3
4
5
0
1
2
3
5
6
7
0
1
2
0
1
2
0
1
2
0
1
4
5
6
0
1
2
0
1
2
0
1
2
0
1
2
3
0
1
2
0
1
2
3
4
5
6
7
8
0
1
2
0
1
2
3
0
2
4
5
6
7
8
0
1
2
5
6
7
8
9
10
11
12
13
14
15
16
0
1
2
3
4
5
0
1
2
0
1
2
0
1
2
0
1
2
3
4
0
1
2
3
4
0
1
2
6
7
0
1
2
3
4
5
6
7
8
9
10
0
1
2
3
4
10
11
12
13
17
18
0
1
2
3
4
5
6
7
8
9
0
1
2
0
1
3
4
5
0
1
2
0
2
3
4
6
7
0
1
2
0
1
2
0
1
2
0
1
4
8
9
10
15
16
0
1
2
0
1
2
3
4
0
1
6
7
8
10
11
12
0
1
2
4
7
8
9
0
1
2
3
0
1
2
3
4
5
0
1
2
0
1
2
0
1
2
0
1
2
3
0
1
2
3
0
1
2
0
1
2
3
0
1
2
0
1
2
3
4
5
0
1
2
3
4
0
1
2
3
4
0
1
2
3
4
0
1
2
3
4
0
1
2
3
4
5
6
7
8
9
10
0
1
2
3
4
5
0
1
2
0
1
2
0
1
2
0
1
2
3
4
0
1
2
3
0
1
2
0
1
2
0
1
2
0
1
2
3
4
5
6
7
0
1
2
0
1
3
4
0
1
2
3
0
1
2
3
4
5
6
7
8
9
11
12
13
0
1
2
0
2
4
5
0
1
2
0
1
2
0
1
2
3
0
1
2
0
1
3
4
5
0
1
2
0
1
2
0
1
2
0
1
3
4
0
1
2
0
1
2
3
4
0
2
3
0
1
2
0
1
2
3
4
0
1
2
0
2
3
4
0
1
2
7
8
12
13
14
15
16
17
18
0
2
3
6
7
0
1
2
3
4
5
0
1
2
4
5
6
0
1
2
0
1
2
0
2
3
0
1
2
3
4
0
1
3
6
7
0
1
2
5
6
11
12
0
1
2
0
1
3
4
0
1
2
0
1
2
3
0
1
2
0
1
4
8
9
0
1
2
3
0
1
2
3
4
5
0
1
4
5
6
7
8
9
10
11
0
1
2
0
1
2
3
0
1
2
0
1
2
3
5
6
0
1
2
0
1
2
5
6
0
1
2
0
1
2
0
3
4
5
6
7
8
0
1
2
0
1
2
3
5
6
7
8
9
10
11
0
1
2
3
4
5
0
1
2
0
1
2
3
4
10
11
12
13
14
15
16
17
18
0
1
2
0
1
2
3
0
1
2
3
5
6
0
1
2
0
1
2
3
4
5
0
1
0
1
2
0
3
4
5
0
1
2
3
4
5
0
1
2
3
0
3
4
5
0
1
2
0
1
2
3
4
5
6
7
8
9
0
1
2
3
4
5
6
7
10
11
12
13
14
15
16
0
1
2
3
4
0
1
2
3
0
1
2
0
1
2
0
1
2
3
4
5
6
0
1
2
3
4
5
0
1
2
3
0
1
2
3
0
1
2
0
1
2
0
1
2
0
1
2
3
0
1
2
0
1
2
9
10
0
1
2
0
1
2
3
4
0
1
2
3
4
5
6
7
8
9
11
12
13
14
15
16
0
1
2
3
4
5
6
7
8
0
1
2
0
1
2
3
4
5
6
7
8
9
10
11
12
15
16
0
1
2
0
1
2
0
1
2
3
0
1
2
0
1
2
0
1
2
0
1
2
4
5
6
7
0
1
2
0
1
2
3
4
5
6
7
8
0
1
2
0
3
4
0
1
2
3
4
5
6
0
1
3
4
5
6
0
1
2
3
4
5
6
7
8
0
1
2
0
1
2
0
1
2
0
1
2
0
1
2
3
0
1
2
3
0
1
2
0
1
2
3
0
1
2
0
1
2
3
4
5
6
7
8
0
1
2
3
4
0
1
2
0
1
2
0
1
2
3
0
1
2
0
1
2
0
1
2
0
1
2
0
1
2
3
4
6
7
0
1
2
3
4
5
0
1
2
4
5
6
0
1
0
1
0
1
0
1
2
0
1
2
3
4
5
6
7
8
9
10
11
12
0
1
2
0
1
2
3
4
5
6
0
1
2
0
1
2
0
5
6
7
8
0
1
2
0
1
2
0
1
2
3
0
1
2
0
1
2
3
4
5
6
9
12
13
0
1
2
0
1
2
0
1
2
0
1
0
1
2
0
1
2
0
1
2
0
1
2
0
1
5
6
0
1
2
0
1
2
3
0
1
2
3
4
5
6
7
0
1
2
3
0
1
2
0
1
2
0
1
2
0
1
2
3
4
5
6
0
1
2
3
0
1
0
1
2
3
0
1
2
0
1
2
3
4
5
6
7
8
9
10
11
12
13
14
0
1
2
3
4
0
2
3
4
5
6
7
8
9
10
11
0
1
2
3
4
5
7
8
9
10
0
1
4
5
6
0
1
2
3
4
5
6
7
8
9
11
0
1
2
0
1
2
3
4
5
6
0
1
2
3
0
1
0
1
2
0
1
2
3
4
5
0
1
2
3
4
0
1
2
3
0
1
2
3
4
7
8
9
0
1
2
0
1
2
3
0
1
2
0
1
2
3
4
0
1
2
0
1
2
3
4
6
7
0
1
2
3
4
5
0
1
2
0
1
2
0
1
2
0
1
2
3
4
5
6
7
8
9
10
11
12
13
0
1
2
3
0
1
2
3
4
0
1
2
3
0
1
2
3
4
5
0
1
2
3
0
1
3
4
5
0
1
2
3
4
0
1
2
0
1
0
1
2
0
1
2
0
1
2
3
6
7
0
1
2
3
0
1
2
3
4
5
0
1
2
0
1
2
0
1
2
0
1
2
0
1
2
3
4
0
1
2
3
4
0
2
3
0
1
0
1
2
3
0
1
2
3
4
5
6
7
8
9
0
1
2
3
4
5
0
1
2
3
4
5
6
7
8
9
10
11
12
0
1
2
0
1
2
3
0
1
2
0
1
2
3
4
5
6
7
0
1
2
3
4
5
0
1
2
3
0
2
3
4
5
0
1
2
3
4
5
6
7
8
9
0
1
2
3
0
3
4
5
6
7
8
9
10
11
12
13
14
15
16
0
2
3
5
6
0
3
4
0
1
2
3
4
6
7
8
10
11
12
13
14
15
16
0
2
3
4
5
0
1
2
0
1
2
3
4
5
0
1
2
0
1
2
0
1
2
17
18
19
21
36
47
56
68
69
71
72
73
0
1
2
3
4
0
1
2
0
1
2
3
4
5
0
1
4
5
6
0
2
3
4
5
0
1
2
3
4
0
1
2
0
1
2
0
1
2
3
4
5
6
0
1
2
3
6
7
0
1
2
3
0
1
2
0
1
2
0
1
2
0
1
2
3
4
0
1
3
4
0
1
2
0
1
2
0
1
2
3
4
5
6
7
8
9
0
1
2
3
4
5
6
0
1
2
3
4
0
1
2
3
4
5
7
8
9
10
13
14
15
0
1
35
36
37
0
1
2
3
0
1
2
3
4
5
6
7
8
0
1
2
0
1
3
4
5
6
0
1
2
3
0
1
2
0
1
2
0
1
2
3
4
0
1
3
4
5
6
9
10
0
1
2
0
1
4
5
0
1
2
0
1
0
1
2
3
4
5
0
1
2
3
4
5
6
7
8
0
1
2
3
4
5
0
2
3
4
0
1
0
1
2
0
1
2
3
8
9
12
13
0
1
2
0
1
2
0
1
2
0
1
4
5
6
0
1
2
3
4
5
6
7
8
9
0
1
2
3
5
7
8
18
28
29
0
1
2
0
1
2
3
4
8
10
0
1
2
3
4
9
10
13
24
25
0
1
2
0
1
2
3
4
5
6
0
1
2
0
1
2
0
1
2
3
5
6
7
0
1
2
3
4
5
0
1
2
0
1
2
0
1
3
4
5
6
7
8
10
11
0
1
2
3
0
1
2
0
1
2
3
4
5
0
1
2
0
1
2
5
8
9
12
13
14
15
21
23
24
0
1
2
0
1
2
5
8
9
10
11
12
0
1
2
3
4
5
6
7
8
9
10
11
0
1
2
0
1
2
3
4
5
6
7
8
0
1
2
3
0
1
2
0
1
2
3
4
0
2
4
5
0
1
5
6
7
56
57
0
1
2
3
5
6
0
1
5
6
7
8
9
0
1
2
0
1
2
4
6
7
8
0
1
2
0
1
2
3
4
5
6
0
1
2
3
0
1
2
0
1
2
0
1
2
3
4
5
0
1
2
0
1
3
4
0
1
2
8
9
10
0
2
3
4
5
6
7
8
9
11
12
0
1
2
0
2
3
0
1
2
5
6
7
0
1
2
0
3
4
5
6
7
0
1
2
3
0
1
2
3
4
6
7
0
1
10
11
0
1
2
0
1
2
0
1
2
0
1
2
3
4
0
1
2
0
1
3
4
5
6
7
10
11
15
17
18
19
20
0
1
0
1
2
0
1
2
3
4
5
0
1
2
3
4
5
0
1
2
3
0
1
2
3
4
0
1
7
8
9
10
11
12
13
0
1
2
3
4
5
0
1
2
0
1
2
0
2
3
4
0
1
2
3
4
5
6
9
12
13
14
15
17
18
19
20
0
1
2
0
1
2
0
1
2
0
1
2
3
4
7
8
9
10
11
12
0
1
2
3
4
5
6
12
13
0
1
2
3
4
5
6
0
1
3
4
0
36
47
48
0
1
2
0
1
5
6
7
15
16
0
1
2
3
4
5
6
0
1
2
3
4
0
1
2
3
0
1
2
4
5
12
13
14
15
16
0
1
2
3
4
5
6
7
8
9
10
14
17
0
1
2
3
0
1
2
3
4
0
1
2
0
2
3
7
8
9
10
0
1
2
3
4
5
0
1
2
3
0
1
2
3
4
0
1
2
3
4
6
7
0
1
2
3
5
6
7
8
9
12
13
0
1
2
0
1
2
0
1
2
3
6
7
8
0
1
2
0
1
2
3
4
5
6
0
1
2
0
1
2
0
1
2
3
4
5
0
1
3
4
5
6
7
0
1
2
0
1
2
0
1
2
0
1
8
9
10
11
12
0
1
2
0
1
2
3
4
5
0
1
2
5
6
9
11
14
15
0
1
2
3
0
1
2
0
1
2
3
0
1
2
0
3
4
5
8
9
0
1
2
0
1
2
0
3
4
5
0
1
2
3
14
15
0
1
2
0
1
2
0
1
2
0
1
2
3
6
7
9
11
12
13
14
0
1
2
3
4
5
0
1
2
0
1
2
5
6
0
1
2
0
1
0
1
2
3
4
0
1
2
3
0
1
3
4
0
1
2
3
4
0
1
2
3
4
5
6
0
1
2
3
4
5
6
7
8
0
1
2
3
4
0
1
2
3
0
1
2
0
1
2
0
1
2
3
4
0
1
2
3
4
0
1
2
0
1
2
4
5
6
7
0
1
2
0
1
2
3
4
5
6
7
8
0
1
2
0
1
2
3
5
6
7
0
1
7
8
0
1
2
0
1
2
0
1
3
6
8
9
10
11
0
1
2
3
4
5
6
7
8
9
10
11
12
13
0
1
2
3
4
5
0
1
2
0
1
3
4
5
6
0
3
4
7
8
0
1
2
3
4
0
1
2
0
1
2
3
4
5
6
7
0
4
5
6
7
8
9
10
0
1
2
0
1
2
3
4
0
1
7
8
0
1
2
3
4
5
10
11
12
16
18
0
1
2
3
7
8
9
12
13
0
1
2
3
5
6
7
8
9
10
11
12
13
14
15
16
17
18
19
20
21
22
23
24
25
0
1
2
3
4
5
0
1
3
4
5
0
18
19
0
1
2
0
1
2
0
1
2
0
1
2
0
2
3
0
1
2
0
1
2
0
1
2
3
0
1
2
3
4
0
1
2
0
1
2
3
4
5
7
8
9
10
0
1
2
3
4
5
0
3
4
5
0
1
2
3
0
1
2
0
1
2
3
4
5
6
7
8
0
1
2
3
0
1
2
3
4
5
6
0
1
2
8
9
0
1
2
3
4
0
2
3
4
5
6
0
1
2
0
1
2
0
1
2
3
0
1
2
3
5
6
7
0
1
2
3
4
5
6
0
1
2
3
0
1
2
3
0
1
2
3
0
1
2
3
4
5
6
0
1
2
3
0
1
2
3
4
5
6
7
8
9
10
11
12
0
1
2
0
1
4
5
6
7
8
9
0
1
2
0
1
2
3
4
5
0
1
2
3
0
1
2
0
1
2
3
4
5
6
7
0
1
2
0
1
2
3
4
6
7
8
0
1
2
0
1
2
0
1
4
5
6
0
2
3
4
5
6
7
0
1
2
3
6
7
8
9
10
0
1
4
5
6
0
1
2
0
1
4
5
6
7
9
10
11
12
13
0
1
2
0
1
2
0
1
4
5
6
0
1
2
0
1
2
3
0
1
2
0
1
3
4
5
10
11
0
1
6
7
8
0
2
3
4
5
6
7
0
1
0
1
2
0
1
2
3
0
1
0
2
3
4
5
0
2
3
4
0
2
3
4
0
2
3
4
0
1
2
0
1
0
1
2
3
4
0
1
2
3
0
1
2
3
4
0
1
2
3
4
0
1
2
0
1
0
1
2
3
4
0
1
0
1
2
3
0
1
2
0
2
3
4
5
6
7
11
12
14
15
16
17
20
21
22
23
24
27
28
29
30
31
32
33
0
1
2
3
4
6
7
8
9
0
1
2
3
4
5
6
7
8
9
10
11
0
1
0
1
2
0
1
2
3
4
6
0
1
2
3
4
5
0
1
2
3
5
6
7
8
0
1
2
3
5
6
7
8
9
10
11
12
13
0
1
0
1
2
3
0
1
2
3
4
5
6
0
1
2
3
0
1
2
3
4
5
6
15
16
18
19
0
1
2
3
30
31
93
94
0
1
2
3
8
9
10
11
12
0
1
2
3
9
10
11
12
13
0
1
2
3
8
9
10
11
12
13
14
15
16
17
18
0
1
2
3
16
17
0
1
4
5
0
1
2
3
4
5
6
7
8
0
1
2
3
0
1
2
0
1
3
4
0
1
2
3
6
7
8
9
10
0
1
2
0
1
2
3
4
5
7
8
9
10
11
12
0
1
2
3
4
5
0
1
2
3
4
5
6
7
0
1
2
0
1
2
0
1
2
3
4
0
1
2
3
0
1
2
3
5
6
7
0
1
2
3
4
5
0
1
2
0
1
2
0
1
2
3
4
10
11
0
1
4
5
0
1
2
3
4
5
6
7
0
1
2
0
1
2
3
4
6
7
0
1
0
1
2
3
4
5
7
8
9
10
11
13
14
15
16
17
18
20
21
22
23
24
25
27
28
29
31
32
33
34
35
36
37
38
39
40
42
43
0
3
7
8
0
1
2
0
3
4
0
1
2
0
1
2
0
1
2
0
1
0
1
2
3
4
7
8
0
1
2
0
1
2
0
3
9
10
11
12
13
0
4
6
7
8
10
11
0
1
2
3
0
1
2
3
4
0
1
2
3
10
11
0
1
2
3
4
0
1
2
3
4
5
6
7
8
9
0
1
2
4
5
6
7
8
9
0
1
2
0
1
2
0
1
2
3
0
1
2
3
0
1
2
0
1
2
3
0
1
2
0
1
2
0
1
2
0
1
2
0
1
2
0
1
2
3
4
5
6
8
9
10
11
0
1
2
3
0
1
2
3
4
0
1
2
0
1
2
3
4
5
0
7
8
0
1
2
3
4
5
0
1
2
0
2
3
11
12
0
1
2
0
1
2
4
5
0
1
2
0
1
2
3
4
5
6
0
2
4
5
0
1
2
3
0
1
2
3
0
1
2
0
1
2
3
4
5
6
7
8
9
10
11
12
13
14
16
17
18
19
20
21
22
23
24
0
1
2
0
1
2
3
4
5
6
0
1
2
3
0
1
3
4
7
8
10
11
12
15
16
17
0
1
2
0
1
2
0
1
4
5
6
8
9
10
11
12
0
1
2
3
0
1
2
4
5
6
7
8
10
11
12
13
14
15
16
17
0
1
2
0
1
2
3
4
5
7
8
11
13
14
15
0
1
2
0
3
4
5
6
7
0
1
2
4
5
6
0
1
2
8
9
10
11
12
0
1
2
0
1
2
0
1
2
0
1
2
0
1
2
0
1
2
3
4
0
1
2
3
0
1
2
0
1
2
3
4
5
6
7
8
0
1
2
0
1
2
0
1
2
3
4
5
7
8
9
10
13
14
17
18
19
20
21
0
1
2
0
2
3
0
1
2
3
4
6
7
8
9
0
1
4
16
17
20
21
22
0
1
2
0
1
3
4
5
6
0
1
2
3
0
1
2
3
4
5
6
7
12
13
0
1
2
3
0
1
2
5
8
9
0
1
2
0
1
2
0
1
2
0
1
2
3
4
0
1
2
24
25
0
3
4
5
6
7
8
9
10
11
13
14
15
0
1
2
3
4
6
0
1
2
3
0
1
2
0
2
3
4
5
6
7
0
1
2
3
4
5
0
1
2
3
4
0
1
0
2
3
5
9
10
0
1
2
3
4
5
6
7
8
9
10
11
12
13
15
16
17
18
19
21
24
25
26
27
0
1
3
4
5
6
7
8
0
1
2
3
5
9
10
0
1
2
3
0
1
4
6
7
0
1
2
3
0
1
2
0
1
3
4
6
7
0
1
2
0
1
6
7
8
9
10
14
15
16
17
18
21
22
25
28
29
30
31
32
33
0
1
2
3
0
1
2
3
4
0
1
2
3
0
1
2
3
5
6
7
8
9
0
3
4
5
0
1
2
3
8
9
10
11
12
13
14
15
16
17
18
19
20
22
0
1
2
0
1
2
0
1
0
1
2
0
1
4
5
7
8
9
0
1
2
3
4
0
1
2
0
1
0
1
2
0
6
10
11
0
1
2
3
4
0
1
2
0
1
2
5
6
7
8
0
1
2
3
0
1
0
1
2
3
4
5
0
1
3
4
5
6
0
1
0
1
2
3
4
5
0
1
2
0
1
2
3
4
5
6
7
8
9
10
11
12
0
1
5
6
7
8
9
10
11
12
13
14
0
1
3
4
0
1
7
8
0
1
6
56
57
0
1
2
3
0
1
2
0
1
2
0
1
2
0
1
2
3
0
1
2
3
4
5
6
0
1
2
3
0
2
3
4
5
6
7
9
10
11
12
13
14
0
1
2
3
0
1
2
3
0
28
29
30
31
0
1
2
3
5
8
9
10
11
0
1
15
16
0
1
3
4
6
7
8
0
1
3
4
0
1
2
0
1
5
6
7
8
9
10
0
1
2
3
4
5
6
8
10
12
13
0
1
2
5
6
0
1
2
13
14
0
1
2
3
4
6
7
8
0
1
2
0
1
2
3
0
1
2
0
1
2
3
4
0
1
2
5
9
10
11
12
13
0
1
2
0
1
2
5
6
7
0
1
4
5
6
7
8
9
10
11
12
16
17
19
20
22
23
24
25
0
1
2
3
4
5
6
0
1
7
8
9
0
1
2
3
0
1
2
3
0
1
2
3
5
6
7
8
0
1
2
3
4
5
6
7
8
9
10
11
12
13
14
20
21
0
1
3
4
5
6
7
8
9
10
11
12
0
2
3
5
6
7
8
10
11
13
14
15
16
17
0
1
2
3
0
1
6
7
8
9
10
0
1
2
3
0
1
2
3
0
1
2
5
9
12
13
14
34
35
36
0
1
2
3
4
5
6
0
1
4
6
9
10
0
1
2
3
0
2
3
4
0
1
2
3
4
5
0
1
2
0
1
2
3
4
0
1
2
0
3
9
10
0
1
2
0
1
2
3
0
1
2
3
0
1
2
3
4
6
7
8
9
10
11
12
13
14
0
1
2
3
5
6
0
1
2
4
5
6
7
0
2
3
4
5
0
3
4
0
1
2
4
5
6
7
8
0
1
2
3
4
5
6
7
8
0
1
2
0
1
2
0
3
4
5
0
1
2
3
4
0
1
3
4
0
1
2
3
4
0
1
2
7
8
9
0
1
0
2
3
4
5
0
1
2
3
4
0
1
2
0
1
2
0
1
2
7
17
18
0
1
0
1
3
4
0
1
2
3
4
0
1
2
0
1
2
3
0
3
4
0
1
0
3
7
8
0
1
2
0
1
2
0
1
2
0
1
0
1
2
0
1
2
0
1
2
0
1
0
1
2
0
1
2
3
7
8
9
10
0
1
2
0
1
2
3
4
5
6
7
0
1
2
3
4
5
6
0
1
2
0
1
2
0
1
2
0
1
2
3
0
1
2
3
0
1
2
0
1
2
0
1
2
0
1
2
3
0
1
2
3
4
5
0
1
2
3
4
5
6
7
9
10
11
12
13
14
15
16
17
0
1
2
0
1
2
3
4
0
1
2
3
4
5
6
9
10
11
12
0
1
49
50
0
1
49
50
0
1
2
0
1
2
3
4
5
8
9
10
11
0
1
2
0
1
2
3
4
5
6
7
9
10
11
12
13
14
15
16
0
2
3
4
5
6
7
8
9
10
0
1
2
0
2
3
4
6
7
0
1
2
0
1
6
7
8
9
0
1
0
1
2
0
1
2
0
1
2
0
1
4
5
7
8
9
0
1
2
3
0
1
2
0
1
2
3
4
5
6
0
2
3
4
0
1
2
6
7
8
9
10
0
1
2
0
1
2
0
1
2
0
1
2
0
1
2
0
1
2
0
2
3
4
5
0
1
2
0
1
6
7
8
9
0
1
2
3
0
1
2
0
3
8
9
10
0
2
3
4
5
6
7
0
1
2
3
4
0
1
2
3
4
0
1
2
3
0
1
2
3
4
0
1
2
3
4
0
1
2
0
1
2
3
4
0
1
2
0
1
2
4
5
0
1
2
4
5
0
1
2
3
4
6
7
0
1
2
0
1
2
0
1
2
0
1
2
3
0
1
2
3
0
1
2
7
8
9
10
0
1
2
0
1
2
3
4
5
0
1
2
3
0
1
2
0
1
3
4
0
2
3
8
9
0
1
2
0
1
2
3
4
7
8
9
0
1
5
6
7
9
10
0
2
3
4
0
1
0
1
2
3
0
2
3
4
5
6
0
1
10
11
12
15
16
17
0
1
2
0
1
2
3
4
5
6
7
9
10
0
1
2
3
4
0
1
2
0
1
0
1
2
3
4
5
0
1
2
9
16
17
0
1
2
0
1
2
0
1
2
3
4
0
4
5
6
7
8
0
1
2
3
5
6
7
0
1
2
0
1
2
0
1
2
3
4
0
1
2
0
1
2
0
1
2
3
4
7
8
9
10
11
0
1
2
3
0
1
2
3
4
0
1
2
0
1
2
0
1
2
3
4
5
6
0
1
2
0
1
2
7
9
10
12
13
0
1
2
5
7
8
9
0
1
2
0
1
2
0
5
6
7
0
1
2
0
2
3
4
5
10
11
12
13
14
15
20
21
22
23
25
26
27
28
0
1
2
3
4
0
1
2
3
4
0
1
2
3
4
5
6
7
0
1
2
3
4
5
6
0
1
2
0
1
2
0
1
2
3
4
5
6
0
1
2
3
5
6
7
8
0
1
2
0
2
3
0
1
2
0
1
8
9
0
1
2
0
1
8
9
10
0
1
2
3
4
0
1
2
3
4
6
7
8
9
10
11
12
13
14
16
17
18
19
0
1
0
1
2
0
2
3
4
5
6
7
0
1
2
3
4
5
0
1
2
3
0
1
2
3
4
6
9
10
0
1
2
0
1
3
4
5
6
7
0
1
2
0
1
2
5
6
0
1
2
3
4
9
10
11
0
1
2
0
2
3
4
5
6
7
10
11
12
0
1
2
3
4
5
6
7
8
9
0
2
3
0
1
2
0
1
2
0
2
3
4
5
6
7
0
1
2
0
1
2
3
0
1
2
3
4
0
1
2
3
0
1
0
1
2
0
1
2
3
4
5
10
11
12
13
14
0
1
2
0
1
3
4
5
6
7
8
9
0
1
2
0
1
3
6
7
0
1
2
0
1
2
3
4
5
0
1
2
3
4
0
1
2
0
1
2
17
18
0
1
2
0
1
2
4
5
6
7
12
13
14
15
16
26
27
28
29
30
31
33
34
35
0
1
2
3
4
5
0
1
4
9
10
11
0
1
2
0
1
2
3
5
6
7
8
9
11
12
14
15
16
17
18
0
1
2
3
4
5
6
7
0
1
2
0
1
3
4
5
6
7
8
9
10
11
12
13
0
1
62
64
65
0
1
2
3
4
5
6
7
0
2
3
4
7
8
9
0
1
2
3
0
1
2
0
1
2
0
1
2
3
4
0
1
2
3
4
0
1
2
0
1
2
3
0
1
2
0
1
2
0
1
2
0
1
2
3
0
1
2
3
4
5
6
0
1
2
3
4
0
5
6
0
1
2
4
5
7
8
10
11
0
1
2
0
1
3
4
5
0
1
2
0
1
2
0
1
2
0
1
3
4
5
0
1
2
0
1
2
0
1
2
0
1
2
5
7
8
9
10
11
12
13
14
15
16
0
1
2
0
1
2
0
1
2
6
8
9
10
11
0
1
3
4
6
7
0
1
2
0
1
2
0
1
6
7
0
1
2
13
14
0
1
2
0
3
4
5
6
7
0
1
6
7
8
0
1
2
0
1
2
3
8
9
0
1
3
5
6
7
0
1
2
3
0
1
2
0
1
2
0
2
3
0
1
4
5
0
1
4
5
0
1
4
6
7
8
9
0
1
2
3
5
10
12
13
0
1
2
0
2
4
17
18
19
20
21
22
23
24
26
27
0
1
2
3
4
5
7
10
11
0
1
2
0
1
2
0
1
2
3
4
0
1
2
3
4
5
6
7
8
9
10
11
12
13
14
15
17
18
19
20
0
1
2
0
1
2
0
1
2
3
5
6
7
8
9
10
0
1
2
3
0
1
2
3
0
1
0
1
2
5
6
9
10
0
4
5
0
31
39
56
57
0
1
2
0
1
3
4
5
9
10
0
1
2
3
4
5
7
10
11
0
1
2
0
1
3
4
5
6
8
9
0
1
2
0
1
2
0
1
2
4
5
6
7
8
9
10
0
1
2
4
5
6
7
0
1
2
0
1
3
5
6
8
10
11
0
1
2
0
1
2
3
4
5
6
0
1
2
4
5
6
0
2
15
16
20
21
22
25
26
27
28
0
1
2
4
5
6
7
8
9
10
11
12
13
14
15
16
17
18
0
1
2
3
0
1
3
4
5
0
1
2
0
3
7
8
9
10
11
0
1
3
4
5
6
7
8
9
0
9
10
0
2
3
4
5
7
0
1
2
0
1
3
4
5
7
8
9
10
11
12
0
1
0
1
2
0
2
3
4
5
0
1
3
4
0
2
4
5
6
7
0
1
2
3
0
1
2
0
1
2
3
5
6
0
1
0
1
3
4
5
6
0
1
2
3
0
1
2
0
1
2
0
1
2
3
0
1
2
0
2
3
4
5
0
1
0
1
2
0
1
2
3
4
5
0
1
2
3
4
0
2
4
5
6
7
8
0
2
3
4
5
6
0
1
2
3
0
1
2
0
1
2
0
1
2
4
5
6
0
2
3
4
5
6
7
0
1
2
0
1
0
1
2
0
1
2
0
1
2
0
1
2
0
1
2
0
1
2
0
1
2
0
1
2
0
1
2
3
6
13
14
0
1
2
0
1
3
4
5
6
7
8
9
10
11
12
0
1
4
6
7
8
9
10
0
1
2
4
6
7
15
16
0
1
2
3
0
1
2
0
1
2
3
0
1
2
0
1
0
1
2
3
4
0
1
2
0
1
2
0
1
2
0
1
2
4
5
6
7
10
11
0
1
2
0
1
2
3
4
0
1
2
0
1
2
0
1
2
0
1
2
3
5
6
0
1
2
0
1
2
3
0
1
2
3
4
5
6
7
8
9
10
0
2
3
0
1
2
0
1
2
0
2
4
5
6
0
2
4
5
6
7
8
9
10
11
12
0
1
2
0
1
3
4
5
6
0
3
4
5
6
0
3
5
8
9
0
2
3
21
22
0
1
2
3
0
2
3
4
5
0
1
2
4
5
6
7
8
9
10
11
12
13
14
15
0
1
2
0
1
2
0
1
2
3
0
1
2
0
1
2
3
0
1
2
4
5
6
7
8
9
10
0
1
2
4
5
6
7
8
9
0
1
3
4
5
0
1
3
4
5
0
1
3
4
5
0
2
3
0
1
2
3
0
1
2
0
1
2
3
0
1
2
0
1
2
0
1
2
0
2
3
4
5
0
1
2
0
1
2
0
1
2
0
1
2
3
6
8
11
12
13
14
15
16
17
0
2
3
4
0
1
2
5
6
7
8
0
1
2
0
1
2
3
0
1
2
3
0
1
2
0
1
2
3
4
5
6
7
9
10
11
12
13
14
0
1
4
6
7
8
0
2
3
4
0
1
2
0
2
3
4
0
1
2
3
0
1
2
3
4
5
6
8
9
0
1
3
4
0
1
0
1
2
0
1
2
3
0
1
2
0
1
2
3
0
1
2
0
1
2
4
5
0
1
2
0
2
3
4
0
1
2
0
1
2
0
2
3
4
5
6
0
1
2
0
1
2
0
1
2
3
0
1
2
0
2
3
4
5
0
1
2
3
4
5
7
8
9
0
1
2
3
5
6
7
0
1
2
0
1
2
0
1
2
0
2
3
4
5
6
7
0
2
3
4
5
6
7
8
0
1
2
0
1
2
5
6
0
1
2
3
4
5
6
0
1
2
3
0
1
2
0
1
2
0
1
2
3
4
0
1
2
3
0
1
4
5
6
0
1
2
3
4
0
1
2
0
1
2
0
3
4
5
0
1
2
0
2
3
4
5
6
0
1
2
0
1
2
3
4
5
6
12
13
0
1
2
0
1
2
0
1
2
3
4
0
1
2
3
4
5
7
10
23
24
28
29
30
0
1
2
0
1
2
3
4
0
1
2
3
0
1
2
0
1
2
3
4
0
1
2
3
4
0
1
2
3
0
1
2
0
1
2
0
1
2
0
1
2
3
0
1
2
0
1
2
3
4
5
0
1
2
0
1
2
0
1
2
0
1
2
3
4
5
6
7
8
9
10
11
12
13
14
0
1
2
3
4
0
1
2
0
1
2
0
1
2
3
4
5
0
1
2
3
4
6
7
8
9
10
11
12
0
1
2
3
4
5
6
7
8
0
1
0
1
2
7
8
9
10
11
12
0
1
0
1
2
0
1
2
3
4
5
6
7
0
1
2
3
0
1
2
3
0
2
3
5
6
0
1
2
3
4
5
6
7
8
0
1
2
0
1
2
0
1
2
3
0
1
2
0
1
2
3
4
5
6
7
8
9
10
11
0
1
2
0
1
3
4
6
7
8
9
10
0
1
2
0
1
2
3
0
1
2
3
4
5
6
7
9
10
0
1
2
0
2
3
4
5
6
7
0
1
2
3
0
1
2
0
2
3
4
0
1
2
3
0
1
2
0
1
2
3
0
3
4
5
6
7
8
9
10
11
12
0
1
2
3
10
11
12
13
16
18
0
1
2
0
1
2
3
4
7
8
0
1
2
3
4
5
6
7
8
9
0
1
2
3
4
0
1
2
0
1
2
0
1
2
3
4
5
6
0
1
2
0
1
2
0
1
2
0
1
4
26
27
62
63
0
1
3
4
5
6
7
0
1
3
4
5
0
1
2
0
1
2
0
1
2
0
1
2
0
1
2
0
2
3
4
5
6
7
8
9
10
11
13
14
17
18
0
1
2
3
4
5
6
7
8
9
10
0
1
2
3
0
1
2
0
1
2
3
4
5
6
7
0
1
2
0
1
2
3
4
5
7
8
0
1
2
3
4
5
6
7
8
10
11
15
16
17
18
19
20
21
22
0
1
0
1
2
3
4
5
6
0
1
2
0
1
2
3
4
5
6
7
0
1
2
3
4
5
0
2
3
0
1
2
0
1
2
0
1
2
3
4
5
0
1
3
4
5
6
7
0
1
2
0
1
0
1
2
0
1
2
0
1
2
0
1
2
3
4
5
6
0
1
0
1
2
0
1
2
3
0
1
2
0
1
2
0
1
2
0
1
2
3
4
5
6
7
0
1
2
0
1
0
1
2
0
1
2
3
4
5
6
7
8
0
1
2
3
0
1
2
3
0
1
2
0
1
2
0
1
2
3
0
1
2
3
0
1
2
3
4
0
1
2
3
4
5
6
7
8
9
10
11
12
13
14
15
16
17
18
19
20
21
22
23
24
25
0
1
2
5
6
7
8
9
10
11
12
13
0
3
4
5
6
7
8
0
1
3
4
5
6
7
8
9
10
11
0
1
2
3
4
5
0
1
4
5
6
7
8
9
10
11
12
13
14
0
1
3
4
5
6
7
8
11
12
13
15
16
17
18
19
20
21
22
23
0
1
2
0
1
2
3
4
0
1
2
0
1
2
3
0
1
2
0
1
4
5
0
1
2
3
0
1
2
0
1
2
3
4
5
6
7
8
9
11
12
13
14
0
2
3
4
5
0
1
2
0
1
2
3
4
5
6
0
1
2
3
4
5
6
7
8
0
1
2
3
0
1
2
0
1
2
3
4
5
6
0
1
2
3
4
5
6
7
0
1
2
3
4
5
6
7
8
9
11
12
13
14
0
1
2
0
1
2
3
4
5
6
7
8
10
11
12
13
14
15
16
17
0
1
2
0
1
2
3
0
1
2
0
1
2
0
1
2
3
4
5
6
0
1
2
4
5
0
1
2
0
1
2
0
1
2
3
0
1
2
3
4
0
1
2
0
1
2
3
4
7
8
9
10
0
1
2
3
0
1
2
3
4
0
1
2
3
4
5
6
0
1
2
0
1
2
0
1
2
3
4
0
1
2
0
1
2
3
4
0
1
2
3
0
1
2
0
1
2
0
1
2
0
1
2
0
1
2
3
4
5
6
0
1
2
0
1
2
0
1
2
3
4
5
6
0
1
2
0
1
2
3
4
5
7
8
0
1
2
3
4
0
1
2
0
1
2
3
4
0
3
4
6
7
9
12
13
14
15
17
18
0
1
2
0
1
2
0
1
2
3
4
5
0
1
2
3
4
0
2
3
4
8
9
10
11
12
0
1
2
3
4
7
8
9
10
11
12
13
14
15
16
20
21
22
23
24
26
27
28
29
30
31
32
0
1
2
0
1
0
1
0
1
2
4
5
6
0
1
2
3
4
5
0
1
4
5
6
0
1
2
0
1
2
0
1
2
0
1
2
0
1
0
1
2
0
1
2
0
1
0
1
2
3
0
1
2
0
1
2
0
1
2
3
4
0
1
2
3
0
1
2
0
1
2
3
4
5
6
7
8
9
10
11
0
1
2
3
4
0
1
2
3
4
5
0
1
7
8
0
1
3
0
1
2
3
0
1
2
0
1
2
3
4
5
0
1
2
0
1
2
3
0
1
2
0
1
2
3
4
0
1
2
3
0
1
2
0
1
2
0
1
2
5
6
7
0
1
2
3
0
1
2
0
1
2
3
4
0
1
2
3
4
0
1
2
3
0
1
2
3
0
1
2
3
4
0
1
2
3
0
1
2
0
1
2
0
2
3
4
5
6
7
8
9
14
15
16
17
0
1
2
3
4
0
1
2
3
8
11
12
0
1
2
3
0
1
2
0
1
2
3
8
9
10
18
19
31
33
34
35
36
0
1
2
0
1
2
3
0
1
2
3
4
0
1
2
3
7
8
9
10
13
19
20
31
32
33
34
0
1
2
3
5
6
7
0
1
2
3
0
1
2
3
4
5
0
1
2
3
0
1
2
3
4
5
8
11
12
13
14
15
16
0
1
2
3
0
1
2
0
1
2
3
4
0
1
2
3
4
5
6
7
0
1
2
0
1
2
3
0
1
2
3
6
7
0
1
2
0
13
14
15
0
1
2
3
0
1
2
0
1
2
0
1
2
3
0
1
2
3
4
5
6
0
1
2
3
0
1
2
0
1
2
3
4
5
6
7
15
16
17
0
1
2
3
4
0
1
2
3
4
8
9
10
11
0
1
2
0
1
2
3
4
5
0
1
2
3
4
0
1
2
0
1
2
3
4
0
1
0
1
2
0
1
2
3
4
5
9
10
0
1
2
3
8
9
10
0
1
2
3
0
1
0
1
2
0
1
2
0
1
2
5
6
7
8
9
10
11
12
13
14
15
16
17
18
0
1
2
3
4
5
6
7
8
9
11
12
13
14
15
16
17
18
19
20
21
22
0
1
2
5
6
7
0
1
2
0
1
2
0
1
2
3
0
1
2
3
0
2
3
4
0
1
2
57
58
0
1
2
4
5
6
7
8
9
0
1
2
0
1
2
3
0
1
2
3
4
0
1
4
5
0
1
2
0
1
0
1
2
3
5
6
11
13
14
15
0
1
2
3
4
6
7
8
9
13
14
15
16
17
18
19
20
21
22
23
29
30
31
32
33
37
0
1
2
3
0
1
2
3
6
7
8
9
10
0
1
2
3
0
1
2
3
4
5
0
4
5
6
0
1
2
3
0
1
2
0
1
2
0
1
2
0
1
2
0
1
2
3
4
5
6
7
9
10
11
0
1
2
3
4
0
1
4
5
6
0
1
2
3
0
1
2
0
1
2
0
1
2
0
1
2
0
1
2
0
2
3
4
5
6
7
8
0
1
2
3
4
5
6
7
8
9
10
0
1
2
3
5
0
1
2
3
0
1
2
3
4
0
1
2
0
13
14
15
16
18
47
48
49
0
1
2
3
4
0
1
2
3
4
5
6
7
8
0
2
3
4
25
26
0
1
2
3
0
1
2
0
1
2
3
4
5
0
1
2
3
0
1
2
0
1
2
3
0
1
2
3
0
1
2
3
0
1
2
3
4
5
7
8
9
10
0
1
2
3
0
1
2
3
0
1
2
0
1
2
0
1
2
0
1
2
3
4
5
6
7
8
0
1
2
0
1
2
0
1
2
3
0
1
2
3
4
5
6
0
1
6
7
8
9
10
0
1
2
3
0
1
2
3
4
0
1
2
0
1
2
3
4
5
0
1
2
0
1
2
3
4
0
1
2
0
1
2
0
1
2
3
4
5
6
7
8
10
11
12
13
14
0
1
2
0
1
2
3
4
47
48
0
1
2
3
0
1
2
3
4
5
0
1
2
0
1
2
3
4
0
1
2
3
4
5
0
1
2
3
4
5
6
7
8
9
10
11
12
13
14
15
16
17
19
20
0
2
3
4
0
1
2
0
1
2
0
2
3
4
14
15
0
1
2
3
4
5
0
1
2
0
1
2
3
4
5
9
10
11
12
14
16
17
0
1
2
0
1
2
0
1
2
0
1
2
3
4
0
1
2
0
1
2
0
1
2
3
5
7
8
9
10
0
1
2
0
1
2
3
4
0
4
5
6
7
8
9
11
12
13
14
15
0
1
2
3
4
0
1
2
0
1
2
0
1
2
0
1
2
0
1
2
0
1
2
3
4
5
0
1
2
3
4
5
8
9
10
0
1
2
0
1
2
3
0
1
2
0
1
3
4
0
1
2
3
7
8
9
10
11
12
0
1
2
0
1
2
3
6
7
0
1
2
0
1
2
3
4
5
0
1
2
0
1
4
7
10
11
12
13
14
15
16
17
0
1
3
4
0
1
2
3
0
1
2
3
4
0
1
2
3
5
6
8
9
10
11
0
1
2
3
4
5
6
7
0
1
2
3
0
2
3
4
5
6
7
8
9
10
0
1
2
16
17
0
1
2
3
4
5
8
0
1
2
3
4
0
1
2
0
1
4
5
0
1
2
0
1
2
3
4
5
6
7
8
0
2
3
4
5
6
0
1
2
0
1
2
3
6
10
11
12
0
1
2
0
1
2
3
7
8
9
11
12
15
16
0
1
2
3
4
5
6
0
1
2
0
1
2
0
1
2
3
0
1
2
3
4
0
1
2
3
4
0
1
2
3
4
6
7
8
0
1
2
0
1
2
0
1
2
3
8
9
0
1
6
18
19
0
1
2
0
1
2
3
4
5
0
1
2
4
5
0
1
2
3
4
5
6
0
1
3
5
6
7
8
9
11
12
13
14
15
0
1
2
3
4
8
9
0
1
2
0
1
2
0
1
2
0
1
2
3
4
0
1
2
3
5
6
7
9
10
11
12
13
0
1
4
5
6
7
8
9
0
27
36
38
39
0
1
2
0
1
11
13
41
42
0
1
3
4
5
6
7
8
9
0
1
2
3
0
1
2
0
2
3
4
5
6
7
8
0
1
2
3
0
1
2
3
0
1
6
7
8
9
10
11
12
13
14
15
16
17
0
1
2
3
4
6
7
0
1
3
4
5
6
0
1
4
7
8
9
10
11
12
13
14
15
16
17
18
23
28
31
32
33
34
35
37
38
39
40
41
0
1
2
0
1
2
3
4
5
8
9
11
12
13
14
16
17
18
19
20
21
22
23
24
25
26
0
2
3
4
0
1
2
0
1
2
3
5
6
7
0
1
2
3
0
1
0
1
2
3
4
5
6
0
1
0
1
2
0
1
0
1
2
3
4
5
0
1
2
3
4
5
0
1
2
3
4
0
1
0
1
2
0
1
0
3
4
0
1
2
0
1
2
4
5
0
1
2
3
5
6
7
9
10
0
1
2
0
1
6
7
8
9
10
0
1
2
3
4
0
1
0
1
2
0
1
2
3
4
5
0
1
5
6
7
8
0
1
2
3
4
0
1
2
0
1
2
0
1
2
0
1
5
9
10
0
1
2
0
5
6
7
8
9
0
1
2
0
2
3
4
5
0
1
2
3
4
8
9
10
0
4
5
6
7
8
9
10
11
12
13
14
15
16
0
1
2
3
4
8
9
10
0
1
2
3
4
5
9
10
11
0
1
2
3
4
0
1
2
3
4
5
9
10
11
0
1
2
0
1
2
3
4
5
6
7
8
9
10
0
1
2
0
1
2
0
1
2
3
4
5
0
1
2
3
4
0
1
2
3
0
1
2
0
1
2
3
0
1
2
3
0
1
2
3
0
1
2
0
1
2
3
0
1
2
3
4
0
1
2
3
8
10
18
19
0
1
2
3
4
0
1
2
3
4
7
8
0
1
2
3
4
0
1
3
4
5
7
8
0
1
2
3
4
5
6
0
1
3
4
0
1
2
3
4
0
1
2
3
0
1
2
3
4
5
0
1
2
3
5
6
7
8
10
11
12
13
15
16
42
75
80
81
0
1
6
7
12
13
0
1
2
0
1
2
0
1
2
3
4
0
1
2
0
1
6
7
8
9
11
12
13
0
1
2
3
6
7
8
0
1
2
3
4
5
6
0
1
0
1
2
0
1
2
3
4
5
0
1
2
3
4
5
0
1
2
0
1
2
3
4
0
1
2
3
4
0
1
6
7
8
0
1
2
0
1
4
5
6
0
1
2
3
4
6
8
9
0
1
2
38
39
40
0
1
2
6
7
0
7
8
0
1
0
1
2
3
0
1
2
3
4
0
1
2
3
4
5
7
8
9
10
11
0
1
2
4
5
6
7
8
9
0
2
3
4
5
6
7
8
9
10
11
12
13
0
2
3
0
1
2
3
0
1
2
0
1
2
0
1
2
3
4
6
7
8
9
0
1
2
0
1
2
3
4
5
6
7
8
9
10
11
0
1
2
3
0
1
2
3
4
5
6
7
8
9
10
11
12
13
14
15
16
17
18
19
21
22
0
1
2
0
1
2
3
0
1
2
3
4
5
6
7
8
9
10
11
12
13
14
16
17
18
0
1
2
3
5
6
7
0
1
9
10
11
0
1
2
0
1
2
0
1
2
3
4
0
1
2
3
4
5
0
1
2
3
4
0
1
2
0
1
2
0
2
5
6
7
0
1
2
3
0
1
3
4
5
0
1
2
3
5
6
7
8
9
10
11
12
13
14
15
16
17
18
19
20
21
22
23
0
1
2
0
2
3
4
0
1
0
3
4
5
0
1
2
3
4
0
1
2
3
4
5
6
0
1
2
0
1
2
3
0
1
2
3
0
1
2
3
4
5
0
1
2
4
5
6
7
11
12
13
14
16
17
18
0
5
6
0
1
7
8
9
10
0
1
2
3
4
5
6
0
1
2
3
4
5
6
0
1
2
3
4
0
1
2
3
4
5
6
0
1
2
3
4
0
1
2
3
0
1
2
0
1
2
0
1
2
3
0
1
2
0
1
2
0
5
6
7
8
10
11
12
13
14
0
1
2
0
1
2
3
7
8
0
1
2
0
1
2
0
1
2
3
0
4
5
0
1
3
4
5
6
7
8
9
10
0
1
0
1
2
0
1
2
0
1
2
0
6
7
11
12
19
21
22
23
0
1
2
3
4
0
1
0
1
2
4
0
1
2
0
1
2
0
1
2
4
5
6
7
8
9
0
1
2
3
0
1
2
0
1
2
3
0
2
3
4
5
6
7
0
3
4
5
6
0
1
2
0
1
2
3
4
6
7
8
15
16
17
19
20
33
34
35
0
1
2
0
1
2
3
4
0
1
2
0
1
2
3
4
5
6
0
1
2
3
4
5
6
7
8
9
0
1
2
3
4
0
1
2
0
1
2
5
6
0
1
2
3
4
0
1
2
0
2
3
0
5
6
7
0
1
2
0
1
2
0
1
2
0
1
2
0
1
2
0
1
2
0
1
2
0
1
2
3
4
5
6
7
8
9
0
1
2
0
1
2
3
4
0
2
3
4
5
0
1
3
9
10
11
0
1
13
14
15
16
17
41
53
54
55
56
0
1
2
3
30
31
32
0
1
2
4
5
6
7
8
10
11
12
13
0
1
2
3
4
5
0
1
2
0
1
2
3
0
1
2
3
5
6
0
1
2
3
0
1
2
3
4
5
0
1
4
5
6
7
0
2
3
4
5
6
0
1
2
0
1
2
3
0
1
2
3
0
1
2
0
1
2
3
4
5
6
7
8
9
10
0
1
2
0
1
4
5
6
0
1
2
3
4
5
6
7
0
1
2
0
1
2
0
1
2
0
1
2
0
2
3
4
5
6
8
9
24
25
0
1
2
3
4
0
1
2
3
4
5
6
7
8
13
14
15
16
0
1
2
0
1
2
3
4
5
6
0
8
9
0
1
2
0
1
4
6
8
9
10
11
12
13
14
15
16
17
18
0
1
2
3
0
1
2
3
4
0
1
2
3
4
0
2
3
4
5
6
8
9
0
1
2
3
4
5
6
7
10
11
12
13
14
16
17
18
19
20
21
0
1
2
0
1
2
0
1
2
3
4
0
1
2
5
6
7
0
1
2
3
4
5
6
0
1
2
3
0
1
2
0
1
3
4
0
1
2
3
4
5
6
0
1
2
0
1
2
3
0
1
2
3
4
5
0
1
2
0
1
2
4
5
0
27
28
0
1
2
0
1
2
5
6
0
1
2
3
0
1
2
4
5
6
0
1
2
3
4
5
6
7
8
9
10
0
1
2
3
0
1
3
4
0
1
2
3
9
10
0
1
2
0
1
2
4
7
8
0
1
2
0
1
3
5
6
0
1
2
3
0
1
2
3
4
5
0
1
2
0
1
2
3
4
5
0
2
3
4
5
6
7
0
1
2
3
4
5
6
7
0
1
2
3
4
5
0
1
2
3
4
5
0
1
2
4
5
0
1
2
0
1
2
0
1
2
3
4
5
6
0
1
2
3
0
1
2
0
1
2
3
4
0
1
2
0
1
2
3
4
5
6
7
8
0
1
3
4
0
1
2
3
4
5
6
7
8
9
10
0
1
4
6
7
0
1
2
0
1
2
3
4
5
6
7
9
13
14
16
17
18
19
20
0
1
2
0
2
3
4
5
6
0
1
2
3
4
5
6
0
1
2
0
1
2
4
0
1
2
3
4
0
1
2
0
1
2
3
4
5
6
7
0
1
2
0
1
2
3
0
1
2
3
4
0
1
2
0
1
2
3
4
5
0
1
2
0
1
2
3
4
5
6
0
1
2
3
0
1
2
0
1
30
31
0
1
2
3
4
8
9
0
1
2
3
0
1
2
3
0
1
2
3
4
5
6
0
2
3
4
5
0
1
2
3
0
1
2
3
0
3
4
5
6
9
10
0
1
2
3
0
1
2
0
1
2
0
1
2
3
4
5
6
7
0
1
3
4
5
7
8
9
10
11
12
13
14
0
1
2
3
0
1
2
0
2
3
4
5
6
7
0
1
2
3
0
2
3
0
1
0
1
2
3
4
0
1
2
3
0
1
4
7
8
9
10
0
1
2
3
4
5
6
7
0
2
3
4
0
1
2
3
4
0
1
2
3
0
1
2
3
4
0
1
0
1
2
3
4
0
1
2
0
1
2
0
1
2
0
1
2
0
1
2
0
1
2
3
5
6
7
8
9
10
0
1
76
77
78
0
1
2
3
4
5
0
1
2
4
8
10
11
12
0
1
2
3
4
5
6
7
8
9
10
11
12
13
14
15
16
17
18
19
20
21
22
23
24
25
26
27
28
29
30
31
32
33
34
35
36
37
38
39
40
41
42
43
44
45
46
47
48
49
50
51
52
53
54
55
0
2
3
4
5
6
0
1
2
3
4
0
1
2
3
0
1
2
3
4
0
1
2
0
1
3
4
30
31
0
1
2
0
1
2
3
4
5
6
7
8
9
10
11
0
1
2
3
0
1
2
3
4
5
11
12
0
1
2
3
4
5
0
1
2
3
4
5
6
7
0
1
2
4
5
7
8
0
1
2
3
5
8
20
24
29
32
33
0
1
2
3
0
1
2
3
4
5
6
7
0
1
2
5
6
7
0
1
2
0
1
2
3
4
5
6
7
8
9
0
1
2
3
4
0
1
2
3
4
5
7
8
0
2
8
9
11
25
26
27
28
29
0
1
2
3
4
5
6
7
0
1
2
8
9
32
33
0
1
18
19
23
24
25
0
1
3
4
5
7
8
9
11
12
13
15
16
0
1
5
6
7
8
0
2
3
0
1
2
3
4
5
54
55
0
1
2
3
4
5
6
8
10
11
12
13
0
2
4
5
7
8
9
10
0
2
3
0
1
2
3
4
8
9
10
11
0
1
2
4
5
6
7
0
1
2
3
4
0
1
2
3
4
5
0
1
2
3
4
5
6
7
8
9
10
0
2
4
5
18
20
21
0
1
3
4
0
1
4
5
6
7
8
9
0
1
2
6
7
8
9
10
12
20
27
32
33
37
38
0
5
6
20
21
27
28
33
36
41
44
46
48
49
51
52
0
1
2
3
4
5
0
1
2
3
7
19
21
26
37
38
0
1
2
5
7
8
0
1
2
3
0
1
2
0
1
2
3
4
5
6
7
8
10
0
1
2
3
6
7
0
1
2
3
4
5
6
0
1
2
3
11
12
13
0
1
6
7
8
11
16
22
27
30
35
38
40
42
43
44
46
47
48
0
1
2
3
4
5
6
7
8
0
1
2
0
1
2
3
5
6
0
1
2
3
0
1
2
9
10
11
0
1
4
13
14
0
1
2
0
1
2
3
0
1
2
4
6
9
17
37
38
0
1
2
0
1
2
3
0
1
2
0
1
2
3
4
5
7
8
9
10
11
12
20
40
41
0
1
3
4
5
6
7
8
9
10
14
15
16
19
20
21
0
4
5
6
0
2
4
5
0
5
6
7
8
9
10
0
1
2
3
4
0
1
2
3
4
0
1
2
0
1
2
3
4
0
1
2
3
0
1
2
3
9
10
0
1
2
3
0
1
2
0
1
3
4
5
0
2
3
27
28
29
0
1
2
0
1
2
0
1
2
0
1
2
3
0
2
3
0
1
3
4
5
0
1
2
3
4
5
7
11
12
0
1
2
3
0
1
2
3
4
0
1
2
3
4
5
6
7
8
9
10
0
1
2
3
8
9
0
2
6
9
10
0
1
2
0
1
2
3
0
1
2
3
0
1
2
3
0
1
3
5
6
0
2
3
4
0
1
2
3
0
2
3
4
5
20
21
0
1
2
3
4
11
12
13
14
0
1
2
3
4
5
6
0
18
19
0
5
6
0
1
6
12
13
0
1
6
7
13
14
0
1
2
0
1
2
0
1
17
18
0
1
2
0
4
5
0
2
3
5
6
0
3
4
5
11
12
13
0
1
2
3
4
0
1
2
5
6
9
10
11
0
1
2
3
4
0
1
2
3
4
5
0
1
2
3
4
0
1
2
3
4
6
7
0
1
2
0
2
3
4
0
1
2
0
1
2
0
1
2
3
4
5
6
7
8
0
11
12
14
15
16
17
0
1
2
0
1
3
4
0
1
2
0
1
2
3
4
5
6
7
8
9
10
11
12
0
1
2
3
4
5
6
7
8
9
10
11
12
13
14
0
12
13
0
2
3
5
6
7
8
9
0
2
3
4
0
1
2
3
8
9
13
14
16
17
19
20
21
0
1
2
3
5
13
16
17
18
19
22
23
24
0
4
5
0
1
4
5
6
7
8
0
1
6
7
8
0
1
2
3
0
7
8
0
1
4
7
8
9
0
1
10
11
0
1
2
3
8
11
12
13
14
19
20
21
22
0
2
3
4
5
10
15
16
19
20
21
23
24
25
0
2
3
4
5
6
7
9
10
11
0
9
10
0
2
3
4
5
6
7
8
0
1
2
3
0
1
2
0
1
4
5
7
12
13
14
17
18
19
20
0
1
2
7
8
0
1
2
3
0
2
3
0
1
2
3
4
5
6
0
1
2
4
5
6
7
8
9
10
0
2
3
4
0
1
2
3
4
5
0
1
2
3
4
5
6
7
8
0
1
2
3
0
1
11
12
0
1
8
9
10
11
12
13
16
18
20
21
22
0
1
9
10
11
12
13
0
1
2
3
4
5
6
0
1
2
3
0
1
2
3
4
5
0
1
9
10
0
1
2
3
4
5
6
7
8
0
1
2
0
1
2
0
1
2
0
1
2
3
0
1
2
3
4
5
6
7
8
0
1
2
0
1
2
4
9
10
0
1
3
4
5
6
8
9
10
11
12
0
1
2
3
0
1
2
10
11
0
2
3
4
5
6
0
2
3
4
5
6
7
8
0
1
2
3
4
5
6
0
1
2
4
10
11
0
1
4
9
10
0
5
6
7
10
11
12
14
16
17
0
1
2
3
4
5
0
1
2
3
11
12
0
1
2
3
0
1
2
3
4
5
0
1
2
3
4
0
1
3
5
6
7
8
9
11
12
0
1
2
0
1
5
6
7
8
11
12
0
2
3
4
5
6
7
8
9
0
1
2
0
1
2
3
4
5
0
1
2
3
4
5
6
0
1
2
3
4
8
9
0
1
2
3
0
1
2
3
4
5
6
8
9
10
11
12
13
16
17
18
0
1
2
4
5
0
3
4
5
6
7
8
9
11
12
0
1
2
4
5
6
7
0
1
3
5
6
0
1
2
0
1
2
3
4
5
6
7
0
1
2
3
6
7
8
9
0
1
5
6
7
0
1
2
3
0
1
2
3
4
5
6
7
8
9
10
11
12
0
1
2
3
4
5
6
7
8
9
10
11
12
13
15
16
0
1
2
3
4
0
1
4
5
0
1
2
4
5
6
9
0
1
4
5
0
1
2
0
1
2
0
1
2
0
1
2
0
1
2
0
1
2
0
1
2
0
1
2
3
4
5
0
1
2
0
1
2
3
4
5
6
0
1
2
0
1
2
3
4
5
6
7
8
0
1
2
3
0
1
2
3
4
5
0
1
2
3
4
0
1
2
3
0
1
2
3
0
3
4
0
3
4
0
1
2
0
1
2
0
1
2
0
1
2
3
0
1
2
3
4
5
0
1
2
3
4
5
6
0
1
2
3
4
5
6
7
8
9
10
0
1
2
0
1
2
3
0
1
2
0
1
2
3
4
5
0
1
2
3
0
1
2
3
0
1
2
3
4
5
6
7
8
0
1
2
0
1
2
0
1
2
0
1
2
3
4
5
0
1
2
3
0
1
2
3
0
1
2
0
5
6
0
1
0
1
0
1
2
3
4
5
6
0
1
0
1
0
1
0
1
0
1
0
1
0
1
2
0
1
0
1
2
3
4
5
0
1
3
4
0
1
2
3
