# Supplementary material for: Correct and stable sorting for overflow streaming data with a limited storage size and a uniprocessor
Source: PeerJ Comput Sci. 2021 Feb 12;7:e355. doi: 10.7717/peerj-cs.355 (PMC7959636; doi:10.7717/peerj-cs.355)
Supplement: Supplemental Information 5 — Dew point data (Celsius Degree) in Guangzhou extracted from PM2.5 data of five Chinese cities in UCI Machine Learning Repository. [file peerj-cs-07-355-s005.txt]

9.4
10.2
10.4
10.2
10.4
10.3
10
10.4
10.3
10.5
10.9
10.8
10.7
10.9
10.8
10.8
11
11.5
11.8
12.1
12
12
12.2
12.2
12.2
12.5
12.4
12.6
12.4
12.5
12.4
12.6
13
13
13.5
13.3
13.2
13.3
13.7
13.9
13.9
13.9
13.7
13.7
13.8
14
13.8
13.8
13.5
13.4
12.8
13
12.8
12.7
12.4
11.8
12.5
13.3
12.9
12.4
12.4
11.9
11.9
11.3
11.2
12.7
13.5
13.1
13.2
13.4
13.7
13.8
13.8
14
14
14.2
13.8
13.3
13
13.5
13.7
14.2
14
13
13.1
12.2
12.6
12.7
13
13.7
14
14.4
14.5
14.2
13.7
14.9
14.7
15.3
15.1
15
14.9
14.3
13.4
13.3
13.4
13.9
13.5
13.6
13.7
13.5
13.4
12.3
11.3
11.2
12
12.2
13.9
14.1
14.2
14.2
14.2
14.3
14.2
13.9
13.8
13.6
13
12.3
10.7
10
10
9.1
8.6
7.7
7.2
7.2
6.9
6.7
6.1
5.9
5.5
5.3
5.1
4.9
4.6
4.8
4.4
3.9
3.9
4.1
4.3
4.8
4.9
5.2
5.4
5.9
6
6
6.2
6.5
6.9
6.9
6.9
6.8
6.7
6.4
6.3
6.3
6.6
6.5
6.5
6
5.8
6
6
5.8
5.7
5.9
5
5.3
5
5.2
5.3
5.5
5.6
5.6
5.7
5.3
5.2
5.2
5.3
5.5
5.7
6
6
6.5
6.8
6.9
7.1
7.3
7.4
7.8
7.8
8.1
8.7
8.7
9.1
9.1
9.1
9.8
10.5
10.4
10.9
10.6
10.9
10.3
9.9
9.9
10.3
10.4
10.8
10.8
10.8
11.4
11.6
12.1
12.2
12.3
11.8
12
12.4
12.8
12.7
12
11.9
11.9
12.2
12
12.2
11.9
11.8
11.1
10.4
10.2
9.6
10.2
9.6
9.4
9
8.7
8.6
9
8.9
8.8
8.2
8
7.8
7.6
7.1
6.5
5.7
5.6
5.1
5.1
4.6
4
3.3
3.3
2.5
1.9
1.6
1.4
1
0.8
0.2
-0.4
-0.9
-1.8
-0.7
0.3
0.5
-0.2
0.2
0.8
1.8
0.6
0.2
-0.8
-1.1
-2.5
-2.2
-2.7
-3.3
-2.1
-3.4
-3
-4.3
-3.7
-3.4
-5.1
-4.4
-4.3
-2.5
-4.6
-4.4
-3.5
-2
-1.9
-1.6
-1.3
-0.2
-0.8
-1.3
-1.3
-0.9
-1.1
-1.3
1.8
1.2
1.2
2.7
-1
-2.2
-2.4
-1.5
-2.4
-2.3
-4.1
-2
-0.5
2.6
4.2
5.1
5.8
6.1
6.4
6.8
7.2
7.2
7.8
7.6
7.5
6.9
6.3
6.3
5.8
6
5.8
5.8
6
6.8
6.9
8
8.5
8.2
8.6
8.2
8.4
8.7
8.5
8.4
8.3
8.3
8.5
8.4
8.9
8.6
8.5
8.4
8.6
8
8.2
8.1
7.3
7.5
7.2
7.5
8.3
9.1
9.3
9.4
9.3
8.6
8.6
9
8.9
8.9
8.7
8.5
7.9
7.2
6.9
7.6
7
6.6
6.5
5.6
6.9
7.3
6.8
6.3
6.9
8.5
9.1
9.3
9.9
10
9.9
10.3
10.1
10.2
9.9
10
10.1
9.8
10.1
10.6
11.9
10.8
11.2
10.7
10.7
9.8
8.7
8.2
10.4
10.7
10.6
12
12
12
12.1
11.8
11.9
11.8
11.9
11.9
11.3
11.2
10.9
12
12.5
12
12.2
12.2
13.5
13.6
14.2
14.1
14.1
14.3
14.4
14.6
15.2
15.2
15.2
15.4
15.6
15.6
15.7
15.8
15.8
16.1
16.1
16.6
16.5
16.8
17.1
17.2
17.5
17.7
18.2
18.3
18.4
18.4
18.7
18.9
18.9
18.8
18.8
18.7
18.8
18.5
18.8
18.3
18.6
18.6
18.7
18.9
19.3
19.5
19.4
19.3
19.1
19.1
20
19.2
19.3
19.6
19.6
19.8
19.7
16.2
15.9
15.1
14.6
14.5
14.3
13.8
13.6
13.2
13.1
13.4
13.1
13.1
13.4
13.3
12.7
12.5
12
11.4
11
10.9
10
9.4
8.6
8.8
8.6
8.4
8.3
8.3
8.5
8.3
8.3
8.1
7.8
7.5
6.9
6.8
6.6
6.7
6.3
6.2
5.9
6.1
6
5.8
5.8
5.9
6
6.2
6.2
6.2
6.3
6.4
6.3
6.6
6.7
6.7
6.6
6.6
7.4
7.5
7.7
7.7
8.2
8.4
8.5
8.8
8.9
8.7
8.8
9.1
9.1
9.2
9.2
9
9.1
9.8
10.3
10.4
10.8
11.3
11.7
11.5
11.9
12.3
12.4
12.4
12.4
11.9
11.8
11.9
11
10.3
9.4
8.5
7.9
7.4
7.2
7.7
7.5
7.1
6.8
6.2
6.1
6.1
6.2
6.1
6.2
6.4
7.1
7.8
7.8
7.8
7.9
8.5
9.3
9.8
9.3
9.1
9.4
9.7
9.9
9.8
10
10.2
10.4
10.8
10.8
11.2
11.6
11.7
11.3
11.6
11.5
11.6
11.9
12.3
12.6
12.9
13
13
12.7
13
13.4
13.3
13.3
13.6
13.4
13.4
13.6
13.6
13.8
14
14.1
14.7
14.8
15.5
16.1
16.3
16.4
16.6
16.6
16.9
17.2
17
16.8
16.6
16.2
16
16.3
16.8
17
17
16.9
17
17
16.7
16.3
16.8
17.1
17.7
17.7
17.6
17.9
17.7
16.8
16.9
15.7
15.8
15.5
15.4
15.1
15.1
15.2
15.1
14.7
14.5
14.8
14.6
13.8
13.6
13.4
13.5
13.6
13.9
14.2
14.2
14.5
14.9
15.8
15.7
15.8
16.2
16.3
16.8
16.7
16.7
16.7
16.2
16.2
16.4
16.8
16.8
16.5
16.6
16.4
16.5
16.6
16.7
17.5
17.7
17.4
17.6
17.6
16.9
17.5
17.9
18.2
18
17.8
17.7
17.8
17.5
17.6
17.7
17.9
17.8
17.9
17.9
17.8
17.6
17.7
17.4
17.3
17.2
17.2
17.4
17.1
16.7
16.9
17.3
17.6
17.4
17.9
17.8
17.5
17.6
17.6
17.3
17.6
17.3
17.3
17.6
17.5
17.6
17.9
17.8
17.6
17
16.7
16.9
16.8
16.7
16.9
16.8
16.7
16.8
16.9
16.7
16.4
16.5
16.4
16.3
16.3
16.2
16.2
16.1
16
16.1
16.3
16.4
16.6
16.6
16.9
17.1
17.2
16.8
17
16.8
16.6
16.3
16.4
15.8
16.2
16.2
15.8
15.9
15.4
15.1
14.9
14.8
14.5
14.5
14.7
14.9
14.8
14.4
14.3
14.3
14.5
14.3
14
14.3
14.4
14.3
14.5
14.3
14.3
14.1
14.1
14
13.9
13.9
13.7
13.9
14.2
14
14.9
15
15.1
15
15.1
15.4
14.9
15.1
14.8
15.1
15.2
15.3
15.7
15.7
15.9
15.9
16.5
16.5
16.5
16.5
16.5
16.5
16.5
16.4
16.3
16.4
16.5
16.9
16.8
16.9
16.6
17.2
17.1
17.3
17.3
17.5
17.6
17.4
17.4
17.3
17.1
16.9
16.8
16.5
16.5
16.4
16.4
16.3
16.4
16.6
16.5
16.8
16.9
16.8
17
17.1
17.4
17.2
17.2
17.2
17
17
17
16.9
16.8
16.7
16.8
16.7
16.6
16.6
16.5
16.6
16.9
16.7
17.1
16.5
16.8
17.1
17.4
17.8
18.4
18.4
18.6
18.7
18.7
18.9
18.7
18.7
18.5
18.7
18.7
18.8
19.3
19.4
19.5
19.7
19.9
20.4
20.9
20
20.2
20.3
20.5
20.8
20.5
20.4
20.4
20.2
20.3
20.3
20.5
20.5
20.2
20.1
20
19.9
19.7
19.8
19.9
20
20.3
20.6
20.8
20.5
20.8
20.7
20.7
20.3
19.3
19.2
19.1
20.1
20.2
20.3
20.2
20.1
20.1
19.9
20
20
20
20
20
20.2
20.1
20.4
19.8
19.9
19.9
19.6
20.4
20
20.4
20.5
20.6
14.7
12.7
10.3
8.5
8.7
7.9
7.3
6.9
6.4
5.6
4.9
4.8
4.2
4.3
3.8
3.6
4
3.5
3.3
3.3
3.2
3
2.8
4.4
4.6
4.4
4.4
4.5
4.3
4.2
4.1
4.2
4
3.9
4
3.9
4.1
4.4
4.6
4.8
5
5.3
5.5
5.8
6
6.6
6.7
7
7.1
7.5
7.8
8.2
7.9
8.1
8.4
8.1
8
8.1
8.2
8.1
8.3
8.6
9
9.3
9.4
9.4
8.8
8.6
8.3
8
8
7.7
7.5
7.3
6.9
6.6
6.3
6.6
6
6.1
5.3
5.2
5
4.8
4.3
3.8
3.8
3.8
4
3.9
4.3
4.3
3.8
4
3.8
4.4
4.3
4.3
4.1
3.8
3.7
3.8
3.6
3.6
3
2.6
2.2
2
2.4
2.1
2.7
2.6
2.6
2.4
2.6
3.3
3.6
4.2
4.5
4.7
4.9
4.6
4.5
4.6
4.7
4.5
4.6
4.4
4.2
4.1
4.1
4
3.6
3.8
3.4
3
2.7
2.2
2.1
1.8
1.8
2.3
2.1
1.9
1.9
1.4
1.6
1.4
1.1
0.6
1
0.9
0.1
-0.5
-0.8
-0.8
-0.8
-0.8
-0.5
-0.9
-0.9
-0.7
-0.2
-0.3
-0.4
-0.1
0.3
3.2
3.7
3.8
3.9
4.2
4.1
4.1
4
4
4.1
4.1
4.1
4
4.2
4.2
4.5
4
4.1
4.3
4
4.2
3.9
3.8
5.3
5.9
6.1
6.1
5.6
5.5
4.7
4.6
4.4
4.2
4.4
4.1
3.8
3.4
5.2
3.7
2
1.9
0.5
1.3
2.8
1.9
1.6
2.9
4.3
6.2
7.9
9
9.4
9.7
9.7
9.4
9.7
9.8
9.3
9.3
9
9.2
9.1
8.4
8.2
8.6
9.2
9.6
9.9
10.2
10.2
11.1
11.3
10.7
10.6
10.8
10.7
10.8
11.8
11.6
11.5
11.2
11.5
11.5
11.4
11.7
12.2
12.8
13.2
13.5
14.1
14.6
14.7
15
15
15.1
15.4
15.2
15.4
15.3
15.3
15.2
15.3
15.2
15.3
15.3
15.2
15.1
15.3
15.3
15.7
16.1
16.5
16.3
16.4
16.5
16.7
16.4
16.3
16.7
17.3
17.5
17.4
17.1
17.1
17.4
17.8
17.9
17.6
17.7
17.7
18
18.1
18.5
18.7
18.9
19.1
19.4
19.4
19.5
19.4
19.3
19.3
19.1
19.5
19.6
19.5
19.5
19.7
19.2
19.3
19.5
19.5
19.7
19.5
19.7
19.8
19.9
20
20.4
20.8
20.9
21.3
21.4
21.4
21.7
21.3
21
20.9
20.7
20.6
20.6
20.4
20.6
20.6
20.6
20.4
20.2
20.4
20.6
20.6
20.9
20.9
20.9
21.3
21.1
21.1
20.8
20.6
20.4
20.9
20.4
21
21.2
21
20.9
20.7
20.8
20.8
21
21
21.1
21.1
21.5
21.5
21.4
21.5
21.6
21.5
21.1
20.4
20.6
20.2
20.5
20.3
20.4
20.6
21.1
21.3
21.6
21.6
21.6
21.8
21.7
21.8
21.9
21.8
21.7
21.7
21.5
21.5
21.4
21.5
21.1
21.1
20.6
19.9
20.5
20.7
20.8
21
20.7
20.4
20.8
20.7
20.6
20.7
20.7
20.8
20.9
20.8
20.7
20.5
20.5
20.6
20.4
20.5
20.5
20.9
20.7
21.2
20.8
20.9
20.9
20.8
20.8
20.8
20.9
20.7
20.7
20.9
20.8
20.6
20.6
20.8
20.9
21
20.9
21.1
21.3
21.1
21.3
21.2
21.2
21.1
21.8
21.6
21.7
21.7
21.7
21.6
21.5
21.5
21.6
21.5
21.5
21.6
21.3
21.4
21.5
21.3
21.2
21.4
21.4
21.2
21.7
20.8
20.9
20.6
21
20.9
20.9
20.8
21
20.8
20.8
20.8
21
21.2
21.3
21.2
21.1
21.3
21.2
21.3
21.4
21.4
21.3
21.3
21.3
21.6
21.7
21.9
21.8
21.6
21.5
21.6
21.5
21.6
21.5
21.5
21.6
21.5
21.3
21.2
21
21.1
21
21.2
21.4
21.6
21.6
21.7
21.4
21.5
19.9
20.2
20
19.5
19.2
19.4
18.8
19.5
21
21.3
21.4
21.3
21.4
21.4
21.3
21.4
21.1
21.4
21.5
21.6
21.7
21.3
20.3
20.4
20.5
21.5
21.8
21.5
21.8
21.7
16.2
16.4
14.6
13.4
12.5
11.9
10.9
10.4
9.9
10.1
9.2
9
8.7
8.2
8
8
8
7.6
7.7
7.7
7.7
8.9
9.2
9.3
9.4
9.5
9.7
9.6
9.5
9.4
9.2
9.3
9.2
9.3
9.2
9.1
8.8
8.9
9.1
9.2
9.4
9.1
9.1
8.7
8.8
8.7
8.3
7.9
7.8
7.6
7.3
6.9
6.8
6.2
5.6
5.2
5.2
4.9
5.3
5
5.1
4.1
3.7
3.7
3.4
2.1
3
1.7
0.4
1.2
0.3
0.4
1.1
0.6
-0.2
-0.5
-1.5
-1.5
-1.2
-1.1
-1.4
-1.2
-0.9
-1
-0.6
-0.4
-1.5
-2.4
-1.6
-3.6
-3.5
-3.2
-2.7
-3.1
-3.5
-2.6
-0.7
0.3
1.4
1.5
1.3
1.8
2
0.4
0.7
2.3
1.9
3.2
2.7
-0.4
-1.4
-0.4
-1.2
-3.7
-0.9
0.7
1.1
0.7
1.9
4.7
5.3
6.5
7.7
8.4
9.5
9.9
10.4
10.7
11.1
11.6
11.4
10.9
10.4
9.5
9.1
9.6
9.5
10.7
11.9
12.2
12.7
12.7
12.9
12.8
13.1
13
13
12.9
13.1
13.2
13.4
13.6
13.5
13.4
13.6
13.7
13.9
14.2
14.5
14.9
15.3
15.5
15.6
15.9
16.2
16.4
16.6
16.9
16.8
16.9
16.9
17.1
17.2
17.5
17.8
18.1
18.2
18.1
18.2
18.3
18.2
18.5
18.7
19.2
19.9
19.7
20.2
20.1
20.1
20.3
20.2
20.4
20.3
20.5
20.4
20.5
20.2
20.3
20.2
20
20.1
20.4
20.3
20.3
20.4
20.5
20.6
20.7
21
21.1
21.3
20.9
20.9
20.8
21
21.1
17.8
16.2
16
15
14.4
13.7
13.5
12.7
12.3
12.1
11
10.6
10.2
10.6
10.4
10.2
10.2
10.2
10
10.1
10
9.9
10.2
10.5
10.5
10.6
10.8
10.8
11.1
11.1
11.2
10.9
11.2
11.5
11.9
12.1
12.2
12.3
12.6
12.8
13.2
13.4
13.5
14.2
13.8
13.9
14
14
14.1
14.3
14.7
14.6
14.6
14.6
14.4
14.2
14.1
13.9
14.4
14.5
14.3
14.5
14.2
14.5
14.3
15.2
14.9
14.7
15
14.4
14.6
14.4
15.4
15.8
16
16.2
16.2
16.2
16.3
16.4
16.7
16.5
16.7
16.5
16.7
17.1
17.1
17.2
17.1
17
16.9
16.2
16.8
16.9
16.7
16.7
16.6
16.8
16.6
16.5
16.8
17.2
17.1
17.1
16.7
17
16.7
16.6
16.6
17.2
17
17.3
17.1
17.1
17.1
16.8
16.3
16.5
16.5
16.5
17.1
17.8
17.6
17.8
17.7
17.7
17.7
17.5
17.3
17.3
17.3
17.2
17.2
18.5
18.1
17.3
16.7
17.2
16.7
16.1
16.1
16.9
16.6
16.8
16.8
17.5
18.1
17.4
17.7
17.3
17.1
17.1
16.9
16.7
16.5
16.1
16
15.8
15.7
15.9
16
16.1
16.7
16.2
16.7
16.8
17.2
17.8
18.3
18.6
18.8
18.8
18.7
18.7
18.9
19
18.9
18.7
18.5
18.7
18.6
18.8
18.7
18.5
18.4
18.3
18.4
18.7
18.2
19.1
19.1
19.3
19.1
19.1
19.6
19.6
19.8
19.7
19.8
19.9
19.8
19.7
19.9
19.8
19.9
20.2
20.5
20.7
21.1
20.9
20.6
21
21.7
22
21.6
18.3
16.7
13.8
13.4
12.2
11.4
10.3
9
8
7.2
6.6
6.6
6.3
6.2
6.4
6.4
6.2
5.8
5.9
5.9
5.6
5.9
5.9
5.8
4.3
2.9
3.3
3.4
3.5
1.7
1.3
1.5
3.4
1.6
2.2
1.3
0.7
0.9
0.1
0
0.6
0.1
1.1
0.4
1
1
1.5
1.4
2.1
2.2
4.3
4.1
6.3
6.1
6.5
7.7
8.7
9.3
9.4
9.9
10
9.7
9.6
9.8
9.7
9.5
8.9
7.1
8.1
8.4
7.5
7.6
9.1
9
11.1
11
10.8
10.4
10.2
10.6
10.5
10.5
10.6
10.7
10.4
10.7
10.3
8.6
6
4.3
4.9
5.1
5.8
5.5
6.7
5.7
6.6
8.8
9.8
11.5
11.5
12.9
12.5
11.8
10.7
11.5
11
9.7
10.2
10.2
9
7.9
6.6
7.1
5.6
5.3
3.5
0.9
1.2
2.8
3.9
4.5
5.8
6
6.3
7.4
7.1
8.8
9.5
8
8.4
9.1
10.2
9.7
9.5
9.8
10.7
11.8
12.3
13.2
13.8
14.3
14.7
15.5
16.4
16.2
16
16.1
16.2
16.2
16.1
16.3
16.5
16.4
16.6
16.7
16.4
16.6
17.1
17.2
17.7
17.9
17.6
17.8
17.1
16.5
16.5
17.5
17.5
18
18.5
18.5
18.5
18.3
18.5
18.5
18.6
18.4
18.5
18.4
18.4
18.5
18.6
18.8
19.5
19.2
19.3
19.6
19.5
19.9
20
20.2
20.6
20.4
20.4
20.3
20.2
20.3
19.8
18.6
17.8
16.2
16.1
15.5
16
15.6
15.5
15.1
14.9
14.9
14.7
14.6
15.1
14.7
14.6
14
13.8
13.3
13.3
13.4
13.7
13.6
13.5
13.6
13.6
13.3
13.3
13.1
13.1
13.2
13.6
13.7
13.8
13.9
14.4
14.9
15.3
15.1
14.9
14.8
14.7
14.7
15.2
15.4
15.5
15.5
15.6
15.7
15.5
15.5
15.4
15.4
15.5
15.6
15.7
15.9
16
16.1
16.4
16.9
16.9
17.4
17.9
18.1
18.4
18.5
18.7
18.9
18.7
18.8
18.7
18.9
18.8
18.7
18.8
18.9
18.9
19
19.2
19.4
19.4
19.3
19.6
19.9
20.2
20.2
20.2
20.3
20.2
20.1
20.2
20.2
20.2
20.1
20
20
20
19.9
20
20
20.1
20.2
20.3
20.6
20.6
20.8
21.2
21.3
21.2
21.3
21.5
21.6
21.7
21.8
21.7
21.8
21.9
21.8
21.2
20.7
20.1
19.8
19.3
19
18.6
18.3
18
17.7
17.4
17.2
17.7
17.8
17.3
17.2
17.3
17.2
17.3
17.2
17
17
17
17
16.7
16.6
16.6
16.5
16
15.6
15.5
15.6
15.3
14.4
13.8
13.9
13.9
14.6
15.1
14.2
14.3
14.3
14.3
13.6
13.9
13.7
13.6
13.5
13.9
13.5
13.2
13.5
13.1
12.9
12.6
12.7
12.6
12.9
13.7
13.7
13.8
14.1
14.2
14.4
14.8
15.2
15.4
15.7
15.9
16
16.1
16.3
16.6
16.7
16.4
16.4
16.6
16.8
16.8
17.2
17.4
17.7
18
18.4
18.7
18.8
18.9
19
19.2
19.3
19.2
19.3
19.5
19.3
19.4
19.4
19.4
19.4
19.4
19.4
19.4
19.5
19.6
19.7
19.9
20.2
20.8
21.2
22
22.6
22.3
22.5
22.5
22.4
22
22
21.9
21.6
21.7
21.3
21
21
20.9
21.8
21.9
21.9
22
22
22.5
22.6
22.7
22.5
22.3
22.6
22.6
23.2
23.1
23
22.8
22.7
22.9
22.8
22.5
22.8
22.6
22.4
22.6
22.3
22.4
22.4
22.1
22.1
22.7
22.9
19.9
20.2
19.7
19.2
18.2
18.1
17.7
17.6
17.2
16.6
16.9
16.6
16.3
17.1
18
17.9
18.2
17.6
17.6
17.1
17.1
17.1
17.1
17.1
17.5
17.5
17.3
17.2
17.1
17.5
17.3
17.8
18.2
17.9
18
17.2
16.8
15.9
14.6
13.5
13
12.7
12.1
11.4
11.1
10.4
10.1
9.7
9.4
9.5
9.9
9.6
9.5
9.4
9.2
9
8.7
8.9
8.7
8.5
8.6
7.9
7.6
7.7
7.9
7.6
7
7.3
6.9
6.8
7
7.4
7.4
7.9
8.2
8.1
8.4
8.6
9.2
9.4
9.8
10.4
10.6
11.3
11.1
11.9
12.1
11.5
12.3
12.1
12.6
12.6
13
13.1
13.5
13.8
13.3
13.2
13.5
13.4
13.8
13.8
14.5
15.4
16.2
15.4
15.4
16.1
15.9
16.2
16.5
16.7
16.7
16.7
16.8
16.8
16.9
17.1
17.4
17.6
17.6
17.9
17.9
17.9
17.8
18.1
18
18.7
18.6
18.9
19
18.9
19
19.1
19
19
19.1
18.9
18.9
18.9
18.9
19
19.3
19.5
19.4
19.5
19.6
20
20.5
20.5
20.5
20.5
20.6
20.7
20.6
20.6
20.5
20.4
20.3
20.3
20.2
20.3
20.4
20.3
20.4
20.5
20.8
20.8
21.3
21.4
21.9
21.7
21.8
22.1
22.7
22.2
22.5
22.2
21.6
21.3
21.9
22.3
22.4
22.5
22.4
22.4
22.4
22.3
22.3
22.2
22.5
22.5
22.8
22.8
23.4
23.3
23.5
23.6
23.2
22.6
22.7
23.1
23.1
23.1
23.1
23.1
22.9
22.8
22.9
22.9
22.9
22.9
23
22.8
23.1
20
18.4
17.9
16.7
16.3
17
17.2
16.9
16.3
15.9
15.8
15.5
14.6
14.2
13.2
13.1
12.2
11.1
11
10.9
10.9
10.9
10.9
10.7
10.6
11.2
11.9
11
12.5
12
12.1
11.8
12
11.7
11.7
11.5
12.2
13.1
13.4
13.5
13.7
13.8
13.7
13
12.9
13
13.7
13.3
11
11.4
11.5
11.7
11.9
12.1
12.1
12.7
12.1
12.6
13.2
11.2
12.6
13.2
12.2
12.2
12.8
13.1
13.4
12.6
12.3
10.7
12.6
12
11.2
10.3
10.1
9.5
9.7
9.1
9.9
9.8
11.2
11.1
12.2
13.3
13.9
13.7
14.1
13.8
14
13.7
13.9
14.1
14.5
14.4
14.6
14.8
15.3
15.5
16.4
16.6
16.6
16.5
16.6
16.9
16.8
16.7
16.6
16.3
16.1
15.8
15.2
14.9
14.8
14.5
14.4
14.1
13.9
14.1
13.9
13.8
13.9
12.4
12.1
13.2
12.4
12.3
12.9
12.5
12.5
13.3
13.7
14.1
15.1
15.4
16.2
16.9
17.1
16.8
16.9
17.1
17.2
17.5
17.8
18.1
18.4
18.1
17.6
17.6
18.3
18
18.4
18.7
18.8
19.2
19.2
19.2
19.4
19.5
19.3
19.4
19.1
18.9
19.1
19.3
19.3
19.3
19.7
20.1
20.2
20.7
20.8
20.4
20.3
20.2
20.1
20
19.5
19.3
19.2
19.3
18.9
18.1
17.5
17.8
17.5
17.3
16.2
15.8
15.6
15.5
15.6
15.3
15.5
15.7
16.1
15.6
16.3
17.3
16.9
16.7
16.7
16.9
17.8
18.2
18.7
18.8
19.2
18.8
18.7
17.7
17.7
17.8
17.6
18
18.4
18.1
17.9
17.6
16.2
16.5
16.5
15.3
14.8
14.8
15
16.1
16.1
16.4
16.6
17.5
18.3
18.8
19
19.2
19.4
19.3
19
19
20.1
19.8
19.2
19.6
19.5
18.6
18.3
17.7
16.7
17.1
17
18.3
18.5
19
19.6
20
20
20.1
20.2
20.2
20.3
20.1
20.1
20.1
20.3
20.6
19.7
18.6
18.9
18.9
18.1
17.8
15.1
13.8
12.3
16.1
17.2
17
17.5
17.7
18.5
18.7
18.5
18.8
17.7
17.7
17.7
17.7
18
18.5
18.9
19.3
20
19.5
19.6
19
19.1
19.5
19.4
19.7
20
20
20.2
19.9
20.1
20.3
20.4
20.4
20.5
20.7
21.2
21.2
21.4
21.4
21.4
21.6
21.8
22.5
22.2
22.6
22.7
23.1
22.9
23.1
23.1
23.2
23.3
23.4
23.4
23.5
23.6
23.7
23.8
23.7
23.7
23.8
23.9
24
23.9
24
24
23.5
23.9
23.8
23.6
23.7
23.3
23.7
23.8
24.1
24
24.2
24.2
24.1
21.6
21.6
21.9
22.3
22.3
22.4
22.4
22.9
23.4
23.1
22.9
23
23.2
23.6
23.8
23.5
23.6
23.9
23.7
23.8
23.7
23.9
24.1
24
24.2
24.4
24.3
24.3
24.2
24.2
24.2
24.3
24.5
24.4
24.5
24
24.2
23.9
23.8
25
24.7
24.6
24.4
24.3
24.1
24.1
24.1
24.1
24
24.1
24
24
23.9
24.1
24
24
23.8
24.2
23.4
23.4
23.6
24.2
23.1
23.7
24.2
22.2
22.1
22.1
22.1
21.8
21.5
21.6
21.6
20.3
20.2
20.5
20
20
20
19.9
18.4
18.1
19.5
20
19.9
19.6
19.7
19.6
19.8
19.6
19.4
19.3
19.1
19.4
19.6
19.6
19.3
18.9
19.2
19.2
18.9
18.5
19
18.8
19
19.6
19.9
20.1
20.4
20.7
20.7
20.8
20.8
21.1
21
21
21.3
21.3
21.7
21.8
21.7
21.6
21.7
21.5
21.3
21.3
20.7
20.9
20.3
20.1
20.6
20.4
20.4
20.8
20.8
21.1
21.1
21.2
20.9
21
21.3
21.3
21.3
20.7
20.5
20.3
20.4
20.5
20.4
20.3
20.2
20.1
20.4
20.5
20.7
21.2
21.9
21.9
22
22
22.1
22.2
22.3
22.2
22.2
22.1
22
21.9
21.7
21.7
21.7
21.8
21.7
21.7
21.5
21.7
22.1
22.2
22.9
22.9
23.1
23
23.2
23
23
22.9
23.4
23.3
22.9
23.3
23.1
23.2
23
22.9
22.7
22.7
22.7
22.7
22.6
22.8
23
23
23.1
23.2
22.9
23.2
23.1
23.2
23.2
23.2
23.2
23
22.9
23
22.9
22.5
22.5
22.2
22.1
22
22
22.2
22.2
22.6
22.7
22.6
22.8
22.9
22.8
23
23
23.2
23.3
23.2
22.9
23.2
23.2
22.8
22.5
22.4
22.3
22
22
22.1
21.9
21.7
21.9
22.1
22
22.2
21.4
21.5
21.9
22.1
22.1
22.8
22.7
22.6
22.7
22.6
22.8
22.9
22.9
22.9
22.9
22.8
22.9
22.9
22.7
22.5
22.7
23
23.3
23.7
23.6
23.7
23.4
24.5
24.8
25.7
25.3
25.4
25.2
23.8
23.6
23.5
23.5
23.7
23.6
23.4
23.7
24
23.8
24.2
24.2
24.5
24.6
24.3
24.4
24.5
24.5
24
23.1
21.9
21
21
21.1
20.7
20.8
20.7
20.6
20.5
20.8
20.8
20.9
20.9
20.9
21
21.2
21.5
21.6
21.9
22.4
22.7
23.1
23.4
23.4
23.3
22.8
22.4
23
23.2
23
23.4
23.6
23.7
24
24.2
24.1
24.2
24.3
24.2
24.5
24.7
24.5
24.6
24.8
24.5
24.9
25.4
23.1
22.7
22.5
23.9
25
25.3
25.1
25.2
25
25
24.8
24.8
24.5
24.3
24.6
24.8
24.8
25
25.4
23.7
24
24.1
24.7
25.1
25.1
25.6
25.3
24.9
25.2
25.9
25.9
25.7
25.9
24.7
23
21.5
20.4
20.2
19.7
19
18.4
18.2
18.1
17.8
17.6
17.3
17.5
17.3
16.1
17.1
16.2
15.8
15.4
17.4
17.9
18.4
18.6
18.3
18.3
18.8
18.6
17.8
17.7
17.8
19.9
17.7
15
11.4
12.8
10.3
9.7
10.9
11.4
11
12.3
12.7
13.1
15.4
18.1
18.7
19.2
19.6
20.1
20.2
20.3
20.2
20.6
20.4
20.6
20.1
19.8
19.3
18.5
16.7
13.7
12.8
10.8
11.2
10.2
12.1
14.6
17.9
18.3
18.6
18.6
18.8
17.5
18.2
18.5
18.9
19.1
19.3
18.8
17.9
16.8
18.1
18
17.7
17.3
17.6
17.1
17.1
16.6
17.4
17.3
17.7
21.5
21.7
21.7
21.8
21.7
21.1
21.4
21.9
21.4
21.5
21.8
21.5
20.7
21.2
21.1
22.2
22.3
22.3
22.4
22.4
22.2
22.6
22.7
22.5
22.8
22.8
23.1
23
23.1
23.1
23.1
23.2
23
23
23.2
23.1
23.4
23.6
22.6
22.6
23
22.7
23.1
24.2
23.3
23
23.3
24.4
24.4
24.9
24.3
23.9
23.9
23.8
23.7
23.6
23.6
23.6
23.8
23.7
23.8
24.6
24.7
25.3
24.8
24.2
24.9
23.7
25.4
24.6
24.4
23.8
24.1
24.2
24.3
23.8
23.5
23.1
23
23
22.4
22.3
22
22.2
21.7
21.8
21.7
21.7
21.9
22.2
21.4
21.6
21.5
21.1
21.8
22.1
22.9
22.7
22.4
22.5
22.5
22.7
22.6
22.7
22.8
22.8
22.8
22.8
22.7
22.4
22.4
22
22.6
24
24.1
24.2
23.6
23.8
23.4
23
22.6
22.2
22
20.9
20.3
19.8
20.4
20.9
21.3
20.3
19.8
19.2
19.1
19
17.4
15.6
15.9
17.5
20.1
18.4
18.3
16.7
16.8
16.6
17.4
18
18.6
18
18.2
19
18.9
18.8
18.5
18.5
18.8
18.8
19
19.1
19.1
19.1
18.8
18.8
18.9
19.4
19.3
19
18.8
19.1
18.7
18.8
18.5
18.4
18.2
18.2
18.3
18.5
19
18.9
19.3
19.5
19.3
18.8
19.1
18.8
18.3
18.5
18.9
18.4
18.8
18.7
19.4
18.6
19.5
18.7
19.4
19.4
19.5
19.6
19.4
19.1
19.2
19.1
19.3
18.8
18.9
19
18.4
18.7
17.2
17.1
16.8
17.8
17.8
18.3
17.6
18
18.3
18.6
18.5
18.7
18.7
18.6
18.8
18.5
18.4
17.9
18.4
17.2
17.3
16.9
16.2
17.5
16.1
16.1
14.7
14.5
14.8
15.3
16.7
21.2
21.2
21
20.9
20.7
20.9
20.5
20.6
20.2
20.1
20.3
20.4
20.1
20.6
20
20.4
20.3
18.5
18.5
19.2
18.9
18.7
19.4
19.9
20.1
20.8
21.2
20.5
20.4
20.5
19.7
19.9
20
20.2
20.3
20.8
20.5
20.2
19.7
19.2
19.3
19.4
19.5
19.5
19.6
19.2
19.2
18.1
17.6
18.7
19.4
20
18.8
19
18.9
18.4
15.8
15.8
17
17.5
18.5
18.6
18.5
18.9
19.3
19
20.2
19.6
19.6
18.8
19
19.7
20.4
20.7
22.1
21.8
21.6
21.9
22.1
22.5
22.7
22.8
23
23.2
23.2
23.6
23.5
23
23
22.7
23.1
22.4
22.8
23.2
23.1
23
23
23.1
23.8
23.1
22.8
22.7
22.6
22.3
22.5
22.3
22.4
22.4
22.6
22.8
22.6
22.5
22.9
22.8
22.8
22.6
22.3
22
22.5
22.4
21.4
21
20.8
20.6
20.8
20.6
20.8
21.1
20.8
20.9
21
21.4
21.3
21.2
21.5
21.8
21.1
21.1
20.7
20.8
20.3
20.1
20.1
20
19.9
20
20.1
20.5
20.2
20.5
21.1
20.7
20.8
20.8
20.9
21.2
21.5
21.6
21.4
22.1
21.7
22.4
22.5
22.8
22.3
23
22.6
22.5
22.6
23
22.8
23
23
22.8
22.9
22.8
23
23
23
23.7
23.7
24.1
23.8
24.3
24.6
24.1
22.8
23
24.3
24.6
25
25
24.9
25.1
25.3
25.4
25.3
25.5
25.5
25.4
25.2
25.3
25.3
25.3
25.3
25.4
25.5
25.2
25.2
24.2
24.2
24.5
24.8
24.8
24.8
25
25.2
24.8
24.9
24.7
25
25
25.3
25.4
25.5
25.5
25.4
23.8
24.1
24
24.2
23.9
24.5
24.8
24.9
24.9
24.4
22.5
23.5
23.5
23.6
23.8
23.6
23.7
23.5
23.5
23.5
23.8
24.1
24
24.5
24.9
25.3
25.5
25.7
25.9
25.9
25.4
22.3
22
22.9
22.8
22.9
22.9
22.9
23.5
23.6
23.9
24.3
24.7
24.9
25.2
25.3
25.4
25.2
25.5
25.6
25.6
25.3
25.7
25.3
25.6
25
25.6
24.6
24.9
24.6
24.6
24.9
24.8
24.9
24.8
25
24.8
24.9
25
24.9
25
24.9
25.1
25.3
25.1
25.1
24.7
25.1
24.2
24.2
24.6
24.8
24.5
24.5
24.5
24.3
24.5
24.3
24.3
24.4
24.5
24.5
24.6
24.6
24.5
24.4
24.5
24.5
24.7
24.1
23.3
22.3
22.7
22.6
23
22.7
23.2
22.9
23
23.7
23.6
23.8
24
24.1
24.3
24.3
24.4
24.6
24.5
24.4
24.3
24.4
24.3
23.9
23.6
23
22.9
22.1
22.9
22.4
22.2
21.9
22.6
22.8
23.9
23.8
24.1
24.4
24.4
24.4
24.1
24.2
24.3
24.2
24.6
24.4
23.7
23.7
22.6
23
23.9
23.3
23.5
24.1
22.2
22.2
22.2
22.4
22.4
22.2
22.1
22.3
22.3
22.5
22.9
22.9
22.8
22.7
23.4
24.1
24.1
24.7
24.7
23.6
24.3
22.8
22.7
24.1
24.2
24.8
25
23.5
23.9
24.2
24.6
24.6
24.6
24.5
24.6
24.6
24.7
24.6
24.8
24.8
22.3
24.1
24.3
23.7
24.1
24.2
23.2
23.5
23.9
24.6
25.3
25.3
25.2
25.4
25.4
25.7
25.6
25.4
25.3
25.1
24.9
24.9
24.8
24.8
24.6
25.4
24
26.6
25.7
25
26.1
24.8
24.9
24.6
24.8
25.1
24.6
24.3
24.6
24.7
25
24.9
25.1
25.1
25.4
25.2
25.3
25.4
25.8
25.3
24.6
24
23.9
23.4
24.2
23.8
23.9
23.6
23.5
22.8
22.7
22.7
22.8
22.8
22.9
23.1
23
23.1
23.1
23
23.1
23.4
23.3
23.5
23.8
23.8
23.8
23.7
23.7
23.8
24.1
24.1
24.1
24.2
24.2
23.9
23.8
23.8
23.6
23.7
23.8
23.6
23.6
23.4
23.6
23.4
23.7
24
23.7
23.9
24.4
24.4
24.1
23.8
23.8
23.9
23.9
23.6
23.8
23.8
23.5
23.6
23.5
23.6
23.7
23.6
23.5
23.5
23.6
23.8
24
23.5
23.8
23.7
23.6
23.7
23.9
23.6
23.6
23.6
23.5
23.3
23.4
23.3
23.1
22.9
23
23
22.8
22.7
22.6
22.8
22.9
23.4
23.4
23.6
23.3
23.2
23.7
23.1
24.7
25.7
23.8
24.2
24
24.1
24
24
24
23.7
23.9
23.6
23.8
24
24
23.9
24.8
24.6
24.5
24.1
23.8
23.5
23.2
22.5
23.8
24.8
23.4
24.1
24.3
24.6
24.6
24.5
24.6
24.6
24.5
24.7
24.4
24.4
24.2
24.4
24.7
24.2
23.7
22.5
22.4
21.3
21.3
21
21.3
21.4
21.2
23.1
24.5
24.5
24.5
25
23.8
23.6
23.8
23.5
23.2
23.7
23.4
23.6
23.8
23.4
23.3
22.9
22.8
21.9
21.9
21.5
21.5
21.4
22
21.4
22.6
24
24.4
24.5
24.8
23.8
23.2
21.9
22.1
22.5
23
23.2
23.7
23.8
23.4
23
22.7
23.2
22.8
21.7
21
21.5
21.3
21.9
23.8
24.2
24.8
24
24.6
24.7
24.1
23.6
23.9
23.8
23.9
24
24.2
24.2
24
23.1
22.2
23.3
21.7
22.2
21.9
22.7
22.5
22.3
25.6
26.3
25.2
24.9
24.1
23.6
23.1
23.1
23.7
23.9
23.9
24
24.2
24.5
24
22.4
20.7
20.3
21.5
21.1
20.7
20.5
21.3
23.3
24.8
23.8
23.3
23.6
23.4
23.3
23
23.5
23.9
24
24
23.9
24.1
24.1
24.4
24.4
23.7
23.6
23.5
23.1
22.7
22.5
22.3
24.7
25.4
25.8
26.1
26
24.8
24.7
24.6
24.5
24.5
24.6
24.3
24.4
24.1
24.1
24
23.6
23
23.2
22.5
22
22.3
24
24.5
25
25.6
25.5
25.3
24.7
24.4
24.5
24.7
24.9
24.6
24.5
24
24.5
24.7
24.5
24.4
23.5
23.3
23
22.9
21.6
21.5
23.8
24.4
24
22.2
22.9
23.5
23.4
23.8
24.1
24
24.3
24.2
23.6
23.5
23.6
23.8
23.6
23.6
23.2
22.9
23.1
22.2
22.2
22.3
21.7
22.2
22.8
22.2
23.1
23.2
23.6
23.7
23.7
23.8
23.9
23.9
23.8
23.9
23.9
24
24
22.8
21.9
22.5
21
20.9
21.2
21.4
22.6
23.9
24.6
21.4
21.5
21.7
22.8
23.1
23.2
22.9
23.2
23.5
23.6
23.6
23.8
24
23.9
23.4
23.5
23
21.6
21.6
20.1
21.5
22.7
24.5
24.6
25.1
25.3
24.5
23.3
23.4
23.4
23.9
24.1
24.4
23.8
24.2
24.1
24.3
24.1
23.6
23.2
22.8
21.3
20.8
19.8
21.7
21.9
22.8
23
22.8
23.1
23.5
23
23.7
23.4
23.3
23.5
23.5
23.5
24.1
24
23.9
23.9
23.1
22.8
21.6
23.3
22.5
21.4
20.1
19.8
19.5
21
20.8
21.9
22.5
22.6
23.5
23.9
24.2
23.9
23.4
23.5
23.6
23.6
23.7
24
23.2
22.8
22.6
21
22.1
22.6
21.7
21.6
21.4
22.5
23.9
22.2
23.4
22.8
22.7
23.5
23.8
23.7
23.7
23.4
23.3
23.4
23.3
23.3
23.2
23.9
23.8
24.5
25.5
24.6
23.4
22.8
23.2
22.9
23.1
23.7
23.2
22.8
22.5
23.2
23.4
23.5
23.1
23.1
22.9
22.7
23.1
23.5
22.9
22.1
23.6
24
22.8
24.2
21.5
22.1
23.2
22.2
22.9
22.9
23.7
23.4
23.7
23.7
23.4
23.2
23
22.8
23.1
23.3
22.9
23.8
23.7
22.5
23.4
22.8
23.1
24.3
24.9
23.9
22.6
21.8
23.4
23.1
22.6
22.8
22.1
22.2
22.4
22.4
22.8
22.9
22.8
22.7
23.3
23.1
22.5
22.6
23
22.6
22.7
22
21.7
22.2
22.5
22.3
22.7
22.4
23.3
23.8
23.4
23.6
23.8
23.8
23.9
24
24.1
23.9
24.2
23.6
22.6
21.2
21.6
22.3
21.6
20.8
21.3
20.8
19.3
21.7
21.7
22.4
22.2
22.1
22.2
21.7
22.7
23.4
23.6
23.7
24
24.1
24.3
24.1
23.1
23.2
22.6
21.4
22.2
21.7
21.6
19.5
18
18
19.9
22
22.4
23.3
23.4
23.3
23.4
23.9
23.6
22.1
22.5
23.2
23.2
23.8
24.2
23.6
23.3
22.4
24.7
22.5
23.7
23
23
23.3
23.5
23.3
23
22.8
22.5
22.7
22.3
22.2
22.1
22.2
22.4
22.5
22.8
23.1
23.3
23.8
23.6
23.5
23.4
23.5
23.8
24.4
24.3
23.6
23.6
23.2
23.2
23.3
23.3
23.2
23.2
23
22.9
23
23
23
23.2
23.5
23.8
23.9
23.7
23.8
23.9
24.3
23.9
24.2
24
23.2
23.1
23.6
23.7
23.7
24
23.7
23.4
23.5
23.3
23.1
23.2
23
23.4
23.7
23.5
23.6
22.5
22.3
22.1
21.8
22.8
21.9
23
23.6
23.1
23.5
23.8
24.4
24.5
24.2
24
24
23.8
23.8
23.8
23.7
23.9
24.1
23.9
23.6
23.3
22.2
22.7
22.1
20.4
22.1
23.1
23.2
23.7
24.2
24.9
24.7
24.6
24.9
24.5
24.8
24.6
24.5
24.3
24.3
24.6
25
24.4
23.3
24.1
24
24.8
24.6
23.6
24.9
22.7
23.4
23.9
24.1
24
24.5
24.6
24.8
24.8
24.5
24.5
24.6
23.9
23.7
24
24.6
24.5
24.4
24.8
24.9
25.5
25
24.7
23.9
23.5
23.4
23.3
23.9
24.3
24.1
23.8
23.8
23.9
24.3
24.1
23.7
24.1
23.9
24.4
24.4
24.3
24.9
25.4
25.4
23.8
23.6
23.1
23.4
23.6
23.5
23.8
23.8
24
23.9
23.8
24
23.7
23.8
23.8
23.7
23.8
23.7
23.9
24
24.5
24.9
25.1
25.4
25.3
23.6
24.4
24.6
24
22.1
23.3
23.1
23.1
23.1
23
22.8
22.9
22.7
23.1
23.2
23.2
23.3
23.5
23.7
24.3
24.6
24.8
24
23.4
23.4
24.9
24.7
24.3
24.4
24.7
25.5
25.7
25.2
25.1
25.2
25
25.1
25
24.8
24.8
24.9
24.9
24.9
24.4
24
23.7
23.2
23.4
24
23.8
23.9
24
23.6
23.3
23.7
24
23.7
23.7
24.3
24.1
24.1
24.1
24
24.3
24.6
24.5
24.9
23.2
22.7
22.4
22.5
22.3
22.4
23.1
20.2
21.6
21.7
22
23
23.7
23.5
23.8
24.3
24.1
24.4
24.4
24
23.6
23.9
23.9
24.2
23.9
23.5
23.4
20.6
21.3
21.3
22.2
21.3
19.7
22.2
23.1
23.5
23.6
23.4
23.2
23.4
23
23
23.2
23.4
22.8
23.4
23.8
23.8
22
21.3
22
22
20.3
20.5
21.2
21.4
21.8
20.9
21.7
21.8
21.8
22.4
22.2
22.2
22.6
21.7
22.1
22.4
22.9
22.6
23.2
23.2
23.6
23.3
22.7
22.9
20.9
21.1
20.8
21.6
20.5
20.4
22.5
23.3
23.7
23.7
23.8
23.5
23.7
23.8
23.9
22.1
22
22.3
21.9
21.6
20.3
21.1
23.4
23.9
22.7
21.2
21.1
22.2
22.4
21.3
21.3
21.9
21.7
22
21.4
21.6
21.8
21.5
20.9
21
21.1
20.5
21.2
20.9
20.5
21.3
21.2
21.1
21.7
21.7
20.3
20.8
20.5
21.5
22
22.5
23
23
22.9
23.4
23.5
23.5
22.7
23.3
23.5
23.7
23.8
24
23.6
22.9
22.9
23.1
23.3
22.2
21.9
20.8
18.8
21.2
20.3
22.2
23.3
23.5
23.7
23.9
23.5
23.3
23.6
23.6
23.7
23.6
23.8
24
24.1
24
24
24
24
22.7
22.2
23.1
22.5
22.1
24
23.1
23.6
23.7
23.9
23.9
23.8
24
23.9
24
23.8
23.6
23.8
24
24
23.5
23.6
23
21.8
21.5
20.9
20
21.5
22.2
22.5
23.8
23.4
23.9
24
24.1
24.7
24.9
24.9
24.8
24.9
24.8
24.9
24.6
24.2
23.5
23.9
24.4
22.1
21.6
21.6
20.9
21.1
21.6
24.1
24.1
24.3
24.5
23.9
23.9
23.9
24.1
24.1
24.2
24.2
24.1
24.4
24.4
23.9
26.3
25.3
24.7
24.1
22.2
23.7
24.6
25.3
23.8
24.1
24.4
23.6
23.3
23.4
23.6
24.3
24.6
24.4
24.3
24
24.2
23.9
23.9
24.2
24.1
24.4
23.8
22.9
24.3
23.3
22.5
22.5
23.3
24
23.8
24.5
24.7
24.4
24.5
24.6
24.5
24.8
24.7
24.4
24.3
24.3
24.6
23.5
23.8
23.5
23.5
22.1
23.4
22.4
21.3
23.8
23.7
23.2
23.6
25
25.2
24.7
24.3
24.7
24.5
24.6
24.6
24.4
23.8
24.4
24.2
23.1
23.5
22.4
22.1
21.8
21.6
22.7
22.9
22.2
21.3
23.2
24.6
23.2
23.1
23.8
24
23.9
24.2
24.3
24.4
24.3
24.5
24.5
24.8
23.4
23.6
24.2
24.4
23.8
24.3
23.3
23
23.5
22.7
23.3
23.5
23.6
23.8
23.8
23.7
23.7
23.8
23.8
23.9
23.6
23.9
24.4
23.9
23.7
24.1
24.1
23.4
23.8
23.5
23.5
22.9
23.1
22.7
23
22.9
23
22.5
22.6
22.9
22.8
23.1
23.4
23.4
23
23
23.4
24
23.8
24.7
23.8
24.3
23.8
23.4
22.9
21.9
22.6
22.8
22.8
23.6
23.4
23.7
23.6
23.7
23.6
23.1
22.6
23.3
23.4
23.3
23.7
23.5
23.4
23.3
22.3
23.7
23
23.8
22.3
22.7
23.1
22.2
20.4
21.5
21.8
21.5
22
22.2
22.6
23
23
22.9
23.1
23.2
23.2
23.1
23.2
23
22.7
22.5
22
22.6
23.7
23.4
23.6
24.3
23.6
23.8
23.9
23.4
23.3
23.2
23.1
22.8
22.7
22.8
22.4
22.5
22.8
23.2
22.9
23.4
22.3
22.3
20.9
22.3
21.8
23
23.5
23.7
23.4
23.4
23.5
23.4
23.2
23
22.8
22.8
22.9
22.7
22.7
22.6
23.6
23.9
23.3
23.7
22.9
21.5
21
21.5
21.3
21.3
20.7
21.3
22.8
23.8
24
24.1
24
24.4
24.7
24.3
24.1
24.3
24.1
24.4
25.1
24
23.5
24
21.7
22.2
22.6
22.5
21.6
20.4
20.2
21.1
23.9
23.4
23.7
23.7
24.2
24
23.9
24
23.8
23.5
23.6
23.3
23.9
24.1
23
22.5
22
22.3
21.8
23.3
24.7
23.2
22.3
21.6
22.1
22.9
23.4
22.7
23.1
22.2
22.5
22
22.3
22.3
22.7
22.6
22.4
22.2
22.1
22.4
22.7
22.2
23
24.1
23.7
24.3
23.5
23.5
23.5
23.6
23.6
23.6
23.5
23.4
23.2
23.1
22.9
22.9
22.8
22.7
23.1
22.8
22.9
23.8
22.7
23
22.3
21.7
21.9
22
22.4
21.7
22.2
23.7
23.5
23.8
23.9
23.9
23.3
23.7
24
24
23.8
23.5
24.1
23.9
23.2
23.1
21.7
21.7
22
23.5
24.2
24.6
23.5
21.8
22.5
23
22.9
23.1
23
23.1
23
23.1
23.3
23.2
23.2
23
23.4
23.2
22.6
22.2
21.3
21.9
22.2
23.5
23.4
23.7
23.3
23.7
23.8
23
23.3
23.3
23.3
23.1
23.1
22.8
22.8
22.4
22.1
21.8
21.9
22.3
22.1
22.1
22.1
21.9
22.5
22.1
21.5
22.1
21.3
21.6
21.5
21.3
21.5
21.4
21
21
21.2
21.4
21
21.1
20.8
20.6
20.8
20.7
20.5
20.7
21.6
19.9
20.2
20.5
19.1
19.7
19.9
20.4
21
21.3
20.8
20.5
21.3
21.6
21.5
21.2
20.4
20.4
20.4
20.2
20.4
20.5
20
20.5
19.8
20.3
20.3
17.9
19.6
18.2
17.7
18.5
19.7
19.6
20.3
20.5
21
21.2
21.2
21.4
21.5
21
21
21
20.8
20.1
18.9
18.5
17.7
17.5
17.1
17.7
17.3
18.8
16.4
16.9
18.4
19
19.2
19.9
20.5
19.5
20.1
20.2
20.7
20.4
20.4
20.1
19.9
20.4
20.1
20.3
19.7
19.5
20.5
20
20.2
20.2
19.8
20.5
20.7
21.5
21.4
20.3
20.1
20.6
21.1
20.8
20.8
20.9
21.1
20.8
21
21.2
21.3
21.7
22.1
23.1
22.6
22.3
22.4
23
22.6
23.6
25.3
23.9
24.2
24.6
24.3
22.9
23
24.2
24.6
23.8
24.3
24.6
24.8
24.7
24.9
25.1
25.1
25
25
25.2
25.1
25
25.1
25.2
25.2
25.2
25.2
25
24.6
24.5
24.3
24.3
24.4
24.3
24.4
24.6
24.4
24.5
24.8
25.2
25.4
25.4
25.2
25.6
26.2
26
25.2
25.1
25
24.8
25.1
25.1
24.9
25.1
24.6
24.3
24.3
24.4
23.9
23.7
24.3
24.8
23.8
23.2
22.9
23.2
22.9
22.8
22.8
23.4
22.7
23.6
23.6
24
24.1
24.6
25.3
25
24.7
24.9
25.4
25.1
25.7
25.8
26.1
26.3
25.7
25.3
24.6
24.1
24.8
23.5
24.1
23.9
24.5
24.5
25.4
25.1
25.6
26
26.1
26
26
25.9
26.2
26.4
26.7
27
27.3
27.2
26.4
26.4
25
25.2
25.6
24.4
24.4
25
25.3
24.8
25.2
25.6
26.3
24.8
25.9
25.9
25.8
26.2
26.7
26.9
27.2
27
27.2
26.3
26.7
26.3
26
25.5
25.3
25.3
25.2
23.9
24.2
24.3
24.8
26.1
26.4
26.2
25.4
26
26
25.4
24.2
24.3
24
24.7
24.6
24.2
23.8
24.6
24.7
25.1
25
24
26.9
27.4
26.7
26.4
27
27.1
26.7
26.7
26.6
26.3
26.4
26.4
26
25.9
25.9
25.8
26.1
26.5
25.8
25.7
24.6
24.1
24.9
24.1
24
24.8
24.1
23.8
24.2
24.3
23.8
24.3
23.8
23.1
24.8
26.3
25.8
25.6
25.6
25.8
26.1
26.2
26
25.8
25.9
25.6
24.9
25.8
26.1
26.2
26.5
26.1
25.9
25.8
25.7
25.8
25.7
25.7
25.8
25.6
24.6
24.4
24
24.2
24.5
24.7
24.7
24.7
25.5
25.4
25.1
25.5
25.4
25.1
24.9
25.1
24.5
24.8
24.6
25.1
24.9
24.4
24.7
24.5
24.4
24.3
24
24
24.2
24.5
24.8
24.2
23.7
23.2
22.4
22.2
21.8
21.9
22
22.5
23.5
23.7
23.4
24.1
24.5
24.8
25.1
25.2
25.1
24.8
24.5
24.4
24.9
24.8
23.9
23.5
23.6
23.6
22.9
21.6
22.3
23.2
23.2
23
23.4
23.3
23.4
23.4
23.6
23.4
23.4
23.4
23
22.8
23
23
23.6
23
22
21.9
22
21
21.3
20.5
19.8
19.8
19.9
22.3
22.6
22.8
23
22.8
22.6
22.8
23.2
23.3
23.4
23.5
23.6
23.7
24.2
24.3
23.9
23.2
23.4
22.9
23.3
21.5
23.8
23.6
24.4
24.8
24.7
24.7
24.8
24.8
24.7
24.9
24.7
24.6
24.4
24.5
24.4
24.3
24.5
24.8
24.8
24.8
25.2
23.6
24.1
24.4
22.7
23.4
24
21.3
22.7
23.2
23.6
23.6
23.1
23.1
23.7
24.2
23.9
24.1
24.3
24.2
24.2
24.1
23.6
24
23.9
23.8
23.7
21.8
22
23.2
23.4
22.8
23.6
23.4
23.2
23.3
24.4
24.2
24.4
24.9
24.5
24.2
24.4
24.5
24.1
24.1
24.6
23.8
23.2
23.1
23.6
23.4
22.9
22.7
23.1
23.3
24.1
24
23.6
22.6
22.9
23.7
24.2
24.3
24.1
24.1
24
24
23.6
23.9
23.4
22.6
22.2
21.5
20.1
20.3
21.7
23.5
23.3
23.2
22.8
22.3
22.5
22.9
23.6
23.3
23.3
23.2
23
22.9
22.9
22.9
22.8
23
23.3
23.3
23.7
23.4
23.9
23.6
23.5
22.4
22.4
22.5
21.8
21.6
21.6
21.6
21.4
21.3
21.3
21.5
21.5
21.7
21.8
21.8
22
22.5
22.9
23.2
23.4
22.6
23.5
23.1
23.2
22.8
23.2
23
22.8
22.8
22.7
22.6
22.6
22.6
22.4
22.7
22.6
22.4
22.3
22.1
22.7
22.8
23.4
22.5
23.1
22.7
23.1
23.1
23.4
23.1
23.3
23.2
23
22.5
22.6
22.6
22.4
22
21.9
22
21.9
21.7
21.7
21.5
21.7
22.2
21.4
21.9
21.7
22.5
22.1
22.1
22.3
22.1
21.7
22.2
21.9
22.2
22.4
22.8
22.6
22.5
22.4
22.4
22.7
22.7
22.4
22.7
22.8
22.8
22.8
22.5
22.8
22.5
23
23.3
23.5
23.6
24.2
23.9
22.4
22.6
22.8
23
23.2
23.2
23.1
23
23.2
23.3
23
22.7
23
23.6
23.4
22.7
22.5
22.2
21.8
21.2
20.8
21.4
21.2
21.8
22.3
23.1
22.7
22.7
22.3
22.3
22.9
23.5
23.3
23.1
23.5
23.3
23.5
23.4
23
22.4
22
22.6
21.8
21.8
21.4
21.6
21.5
22.7
23.2
23
23
22.9
23.5
23.4
23.6
23.5
23.6
23.6
23.5
23.6
23.7
24
23.6
23.8
22.6
23.3
21.7
22.6
22.7
23.3
23.5
23.2
22.6
23.4
22.9
23
23.1
22.8
23.3
23.3
23
21.5
21.4
20.9
21.5
21.9
22.2
22.6
22.2
22
21.7
21.6
21.8
21.8
22.9
22.5
22.5
22.7
23
21.8
22.1
22.7
22.6
22.5
22.6
22.1
22.3
22.1
22.7
22.9
22.7
21.9
21.7
21.4
21.7
21.6
21.8
21.4
21.9
21.5
21.6
21.3
20.7
20.8
20.6
20.5
20.5
20.5
20.2
20.3
19.9
19.9
19.9
19.9
20.3
20
21.1
21.1
20.9
20.6
20.5
20.7
20.3
20.9
21.4
21.7
21.6
21.6
21.7
21.7
22.1
21.9
22
21.8
21.1
20.5
20.4
20.6
20.5
21.5
21.6
21.6
20.6
20.8
20.6
20.1
20.4
20.4
20.4
20.3
20.3
20.1
19.4
19.2
18.8
18.7
18.2
18.2
18.3
18.4
18.3
18.2
18.4
18.8
18.9
19.3
19.7
19.2
19.1
19.8
19
18.4
17.4
16.9
16.2
14.7
12.6
11.6
12
11.6
11.3
10.4
9.1
7.5
7.7
8
7.8
7.9
8.3
9.1
10.8
11
10.9
13.6
13.4
13.1
12
12.3
12.5
12.4
12.9
12.7
12.4
12.1
10.4
10.8
11.2
11.4
12.4
11.9
11.7
11.5
11.9
12.5
12.9
12.9
12.8
14
14
14.4
15
15.8
14.8
14.8
15.5
14.9
15.1
14.7
14.9
15.1
14.6
14.5
14
13.8
13.9
15.4
14.2
13.9
15.1
15.2
15.6
16.1
16.3
16.5
17
17.1
17.7
17.5
17.7
18
18.5
19
19.4
19.3
19.3
18.8
18.6
18.8
18.6
18.6
19.4
18.1
18.7
19.4
18.9
18.5
18.6
17.9
17.6
17.7
17.5
17.2
17.1
17.1
17
16.8
16.7
16.7
16.7
16.6
16.8
17.1
17.1
16.9
17.1
17.4
17.8
18.2
18.4
18.4
18.3
18.4
18.1
17.7
18.1
18.4
18.5
18.4
18.4
19.2
18.9
18.7
18.7
18.5
19.1
19.1
19.8
20.3
20.3
20.3
20
19.9
20.1
20.2
19.8
20
20
20.2
20.2
20
20.2
20.2
20.4
20.4
20.4
20.3
20.4
20.5
20.3
20.4
19.8
20.1
20.2
20.6
20.8
21.4
21.4
21.8
22.1
22.1
22.7
22.6
22.8
22.4
22.4
22.3
22.1
22.1
22
22
22.2
22
22.2
22.5
23
23.9
24.1
24.1
24.7
25
24.4
24.5
24.6
24.8
24.6
24.8
24.7
24.3
24.3
24.3
24.4
24.4
24.1
23.9
24
23.9
24.1
24.3
24.5
24.1
24.2
22.7
22.7
22.3
22.9
23.2
23.4
24
24.3
25.1
25.3
25.2
24.9
24.8
24.6
24.6
24.6
24.3
24.8
24.4
24.7
24.8
24.5
24.6
24.4
24.7
24.4
24.3
24.5
25
25.2
25
25.3
25.3
24.2
23.6
23.7
23.3
24
24.1
24.3
24.2
24
24.1
24.1
24.6
24
24.3
24
23.8
24.8
25
25.7
26.1
25.1
25.2
25
24.8
24.3
24
23.1
22.6
22.1
21.5
21.1
20.1
19.9
19.6
19.2
18.9
18.5
18.4
17.8
18
18.2
18.8
18.5
18.8
19.1
19.5
18
17.4
16.9
16.3
16.1
16.8
16.5
16.1
15.9
16
15.7
15.8
16
16.2
16.7
17.2
17.3
17.7
18.5
18.4
20.1
19.4
19.4
19.4
19.1
19.5
19.4
19.6
19.8
20
19.1
18.9
18.8
19.2
18.5
17.9
17.9
18.6
18.5
18.4
19.3
18.8
19.2
19.9
19.4
19.9
20.1
20.6
21.2
20.5
20.5
20.4
20.3
19.1
18.9
18.9
19.3
18.5
18.4
18.1
18.1
18.3
18.7
19
19
19
18.1
18
17.4
17.2
16.1
17.7
18
18.4
17.2
15.9
15.6
15.5
15.7
15.6
15.8
15.6
15.7
15.4
15.5
15.9
15.9
15.1
16.3
15.1
15.4
16.2
15.5
15.9
15.5
16.1
15.6
15.4
15.9
16.4
15.8
14.8
14.5
13.8
13.2
13.3
14.1
13.3
13.4
12.8
13
14.2
14.8
14.7
15.8
16.2
16.4
16
16
16
15.8
15.9
15.7
15.4
15.2
15
15.1
15.1
15.3
15.2
15.4
15.8
15.7
16.1
16.1
16.7
16.3
16.4
16.5
15.5
15.9
15.6
15.6
15.4
15.1
14.8
14.1
13.9
13.6
13.4
14.3
14.1
14
13.3
13.2
13.1
13.6
13.6
14
13.3
13.9
13.8
14.4
14.7
14.4
15
14.3
14.4
14.4
13.3
12.7
12.2
12.6
12.2
12.5
13
13.1
13
13.6
13.7
13.9
14.4
14.2
14.1
14.1
14.7
14.4
15.3
15.5
15.1
14.7
14.9
14.7
15.1
15.2
15.4
15.7
15.8
15.9
15.6
15.5
15.4
15.5
15.6
15.7
15.7
15.6
15.9
16.2
16.1
16.4
16.2
17
16.3
16.6
16.8
17.2
17.2
17
16.6
16.6
16.4
16.7
17.1
17.1
16.9
16.9
16.9
18.2
17.7
17.4
17.5
16.5
16.6
16.7
17.1
17.6
17.1
17.1
16.9
16.7
16.2
15.7
15.5
15.8
15.8
15.6
15.3
15.1
14.9
14.9
14.4
14.7
14.9
17.1
15.4
14.3
14.1
14.3
13.9
13.4
12.4
12.3
11.9
11.6
11.6
11.3
10.8
10.3
10.2
10.1
9.7
9.2
8.8
8.5
8.2
7.8
7.9
7.8
6.8
6.3
6.3
5.9
7
7.6
7.2
7.1
6.8
7.4
7.9
8
6.5
4.4
3.7
3.1
2.5
2.8
2.5
2.6
2.7
1.9
1
0.3
0.7
1.4
2.4
2.2
2.9
2.8
2.9
3.4
4.8
5.5
5.9
5.4
3.9
3.6
1.7
1.6
2.3
1.8
1.1
1
0.5
0.6
0.5
0.5
0.7
1
1.7
1.7
2.2
2
1
1.2
2.2
1.3
1.9
2
1.2
0.1
1.3
-0.7
-1.6
-1.3
-1.3
-2.2
-2.5
-1.8
-1.9
-1.2
0.4
0.2
1
1.5
2.6
1.7
1.9
1.6
2.6
3.7
4.3
3.4
1.2
0.2
2.2
3.3
3.3
2
2.4
2.7
3
3.4
4.1
3.3
3.8
4.5
3.9
4
5.1
4.9
3.9
4.5
7.1
7.9
8.2
8.8
8.7
8.4
8.5
8
7.8
7.6
7.4
7.8
7.6
8.2
8.3
6.4
5.7
6.6
5.1
5.5
5.7
5.7
4.3
4.5
7.3
9.2
10.4
10.8
11.6
11.9
11.4
11.8
11.9
12.4
12.5
13.1
13.4
13.5
14.9
12.4
9.1
7.3
7.4
8.5
7.2
7.2
7.1
6.3
6.1
8.5
9.7
10.5
11.1
10.4
9.8
7.5
5.9
4.7
4.1
4.1
4.4
4.7
5
5.5
5.6
6.1
7.3
6
6.7
6.1
6.2
6.1
6.2
6.2
7.4
7.5
6.5
5.6
5.8
6
6.6
6.9
6.8
6.9
7
7.4
7.4
7.8
7.9
8.2
9.4
8
8
8.3
8.1
8.4
8.5
8.4
9
8.9
9.4
8.4
8.2
8.3
7.8
7.8
8
8.3
14.2
14.7
13
13.7
12.7
12.8
12.6
12.6
13.5
12.4
12.3
13
14.2
15.1
15.4
16
16
16.1
15.7
15.9
15.7
15.9
16.3
16.4
16.3
16.1
17
14.9
13.6
12.6
12.8
13.1
12.8
12.8
12.3
12.3
13.5
14
15.5
15.7
15.3
16.1
16.3
16.1
16.5
16.1
15
13.5
13.2
12.5
12.2
11.9
11.4
11.5
12
11.4
9.9
8.8
9.4
9.8
11.7
13
13
13.3
11.9
11
11.3
10.7
10
9.4
9
8.2
7.3
6.4
7.2
5.4
5.2
4.2
3.6
3.2
3.1
4.7
4.2
4.1
6.6
8
8.7
9.5
8.8
6.2
5.6
5.8
6.6
6.3
6.4
7.6
7.6
7.3
6.6
4.8
4.9
3.9
3.5
2.7
2.7
1.8
3.2
3.5
5.3
7.7
8.2
8.5
9
9.8
9.4
8.9
8.6
8.5
8.4
9.1
8.4
7.8
8.8
4.2
3.8
2.4
1.4
2.3
2.6
3.2
2.2
3.6
6
8.9
9.4
9.8
9.9
9.8
9.1
9.3
10.6
10
11.7
12.3
12.7
13
14.8
13.7
13.4
10.6
8
6.8
5.5
1.7
5
5.8
8.6
10.2
11.4
10.8
11.1
12.1
12
12.1
11.1
11
10.3
9.5
8.1
7.4
8.6
8
7.6
6.9
4.6
5.1
4.7
4.2
3.3
5.8
7.4
9.5
9.3
12
12.8
12.7
12.6
13.4
14.4
14.7
14.8
15
15.1
15.4
15
12.9
11.2
8.3
8.3
8.2
8.8
8.1
8.1
9.3
11.5
13.2
14.2
14.3
14.5
16.2
16.9
16.8
16.8
17
17.2
16.9
17.2
17.4
18.4
17.1
14.5
14.2
13.9
13.8
13.9
14.1
13.7
13.9
14.6
15.5
16.8
17.7
17.5
17.2
17.2
17.3
17.5
17.8
17.9
18.1
17.9
16.8
14.7
14.6
14.5
14.4
14.5
15.4
14.7
14.9
14.6
15.5
14.4
14.2
14
13.8
13.8
13.3
13.2
12.6
12.6
12
11.5
11.3
10.7
10.8
10.8
11
11.1
11.6
11.6
11
11.5
11
11
11.3
10.9
10.9
10.7
10.7
10.5
10.4
10.2
10
10
10
9.5
9.6
9.4
9.7
10.3
10.3
10.5
11.1
10.9
10.8
11.1
10.6
10.5
10.9
11
10.7
11
11.4
11.5
12.1
12.3
12.9
12.7
12.4
12.2
12.1
11.9
11.9
11.7
12.1
11.8
12.9
13.1
12.8
12.4
12.3
12.2
12.7
13.1
12.8
13.2
13.2
12.9
13.4
12.9
13.1
13.1
12.8
12.9
12.7
12.6
12.4
12.7
12.7
12.3
12.4
12.7
12
12.6
12.4
12.1
12
12
11.6
11.8
11.5
12
12.5
13.1
13
13.1
12.4
12.1
12.1
11.6
11.2
11
10.6
11.2
10.7
10.7
11.2
10.9
10.7
11
12
12.2
12.8
13.5
14.5
16
16.9
17.1
17.2
17
17
16.7
16.2
16.3
16.6
16.9
17.1
16.8
16.3
15.6
15.6
15.9
15.5
15.8
16.6
16.9
17
17.3
17.6
17.4
17.4
17.8
17.6
17.5
17.7
18
17.3
16.8
16.8
16.6
16.5
14.9
14.5
14.9
14.4
14
13.4
13.1
12.8
12.5
12.3
12.1
11.2
10.8
11.2
11.8
10.2
10
10.2
10.3
10.1
10.1
10.5
9.8
9.8
9.8
10.5
10.1
9.6
9.7
9.6
9.6
10.2
11
11.8
12.5
12.6
12.9
13.8
14.1
13.5
13.7
13.6
13
12.3
12.2
11.8
12.9
12.6
12.9
12.1
12.8
12.3
11.7
10.9
11.3
11.5
12.5
13.7
13.5
13.4
13
13.2
13.2
11
11.7
11.3
10.8
9.7
8.9
7.6
7.1
6.9
7.1
6.9
5.7
5.2
5.8
5.7
5.9
5.6
6
6.4
7.5
6.5
6.3
7
7
7.4
6.8
6.3
6.5
6.6
6.8
7.2
7.2
7.4
7
7.8
8.2
7.7
8
7.9
8.1
8.1
9.1
10.3
10.9
11.4
11.2
11.2
11.8
11.9
11.4
11.5
12.3
12.4
13.1
13
13.1
12.9
13
11.5
10.5
9.9
10.4
9.8
9.4
10.1
11.1
12.2
12.4
12.4
12.5
14.5
15.3
15.4
15
14.7
14.7
14.8
15
14.7
14.9
14.6
14.4
12.9
11.7
11.5
11.4
11.6
12.5
12.9
12.5
13.4
13.4
13.8
13.3
13.4
13.5
13.8
13.8
13.1
13.1
13
13
13.7
14.1
14
13.9
14
13.9
14.8
14
14
14.2
14.3
13.9
14.4
14
14
14.1
13.9
13.6
13.7
13.6
13.5
13.6
13.8
14.1
14.1
14
14.1
14.4
14.2
14.4
13.5
13.1
12.9
12.5
12.4
13
13.4
13.1
13
12.6
12.5
12.3
12.3
12.3
12.3
12
10.7
10.7
10.3
10.4
9.9
9.9
10
10.7
10.5
10.6
11.1
11.6
11.9
12.1
13.2
13.3
14
14.3
14.1
14.1
13.7
13.6
13.5
13
13.1
12.7
12.7
13
13.3
13.3
12.1
11.9
11.4
10
9.1
9.3
9.6
11
9.3
9.3
8.7
9.2
9.9
8.2
8.4
5.3
4.7
5.3
6
6.3
6
5.1
4
4.2
4.2
4
4.3
5.1
5.3
5.7
5.5
7.8
9.2
10
9.7
10.6
10.9
10.2
10.5
11
10.9
11.1
11.4
11.3
11.7
12.7
13.3
13.4
12.6
11.7
11.5
9.8
10.1
9.6
11
11.6
12
12.6
12.4
12.7
12.9
13.3
13.5
13.9
14.2
14.2
14.4
14.3
14
14.5
14.2
14.3
14.6
14.4
14.9
13.5
13.8
13.2
14.2
15.3
15.9
16.6
16.4
16.4
16
16.2
16.3
15.7
15.5
15.2
15.2
15.5
15.4
15.8
15.1
15.2
14.5
13.4
13.2
12.1
10.3
10.5
11.3
12.5
12.4
11.5
11
10.5
9.9
9.6
8.8
8.2
7.9
7.4
7.2
7.4
6.8
6.6
5.7
4.8
4.3
3.7
4.2
4.2
4.8
4.8
4.3
3.4
3.9
3.1
3.4
3.5
3.9
3.8
3.7
3.5
3.1
2.4
2.2
1.8
1.6
2.2
1.4
1.7
0.4
-1.3
-2.9
-5.4
-4.7
-5.8
-2.4
0.1
1.6
2
3.2
3.7
3.4
3.6
3.9
4.3
3.9
4.1
4.5
4.2
3.6
3.5
-1.4
-1.9
-5.9
-9.6
-7.2
-5
-6.6
-5.8
-4.2
-3
-1.3
3.1
3.8
5.5
5.8
6.1
6.7
6.1
5.7
6.2
7.1
7
7.1
7.2
7.2
6.5
5.9
7.2
7.1
8.3
8.3
8.8
8.6
8.1
8.1
8.3
8.2
8.3
7.7
9.3
9.6
8.9
9.6
11.8
12.1
12.4
12.4
12.6
12.6
12.6
12.8
12.9
13
13.6
13.6
13.6
13.8
14.1
14.1
14.1
14.1
14.5
14.1
14.1
14.1
14
14
14.2
14
13.7
13.9
13.9
13.5
13.4
13.6
14
14.7
14.8
14.8
15.9
15.3
15.9
16
16
15.8
15.6
16.1
16.6
16.7
17
17.1
17.4
16.3
16
16.5
17.4
17.6
18.4
19
19.1
19.5
19.2
19.5
19.3
19.9
19.6
19.3
19.3
19.3
19.3
19.3
19.9
20
20
17.7
17.2
16.6
15.5
14.7
15
14.5
14.4
15.1
13.9
13.4
12.8
12.5
12.2
11.9
12.2
12
11.9
11.9
11.8
11.7
11.7
11.7
11.9
12.7
13.2
13.3
13.5
13.6
13.5
13.7
14
13.9
13.3
13.6
12.9
12.1
11
10
9.1
8.7
7.9
7
6.5
5.9
5.7
5.3
4.8
4.4
4.1
4.1
3.4
3.3
2
1.6
2.1
1.5
1.3
0.5
0.7
-0.4
-1.5
-1.7
-1.3
-1.3
-1.4
-1.4
-1.4
-0.9
-1.1
-0.8
-0.8
-0.7
-1.1
-1.5
-1.5
-1.4
-1.3
-2.7
-2.4
-1.9
-4.1
-5.2
-4.1
-4.3
-3.5
-5.2
-0.1
1
1.7
1.7
0.3
0.8
0.3
1.5
1.1
0.9
1
1.1
1
0.8
1.7
-2
-1.8
-2.6
-1.5
0
1
2
5.1
4
5.6
6
7.6
8.1
8.5
9.5
9.6
8.7
7.9
7.8
8.7
9.3
8.6
8.9
9.2
8.4
9.4
9.3
9.9
10.1
10.4
11.7
12.4
12.1
13
13.4
13.7
14.1
14.1
14.1
14.1
13.6
13.4
13
13.6
13.6
13.1
12.7
12.6
12.3
12.8
12.7
12.9
12.3
12.5
12.4
12.4
12.6
12.7
13.3
13.6
14.4
14.6
14.5
14.9
14.8
13.8
13.6
13.8
13.8
14.1
14.1
14
14.2
13.4
12.3
11.4
11
11.5
11.9
12
12.7
12.7
13.6
14.3
14.9
14.6
14.6
13.3
11.7
11.1
11
10.7
10.2
10.2
9.6
9.4
9.2
7.1
6.1
5.9
6
5.2
4
1.5
2.9
2.8
7.1
7.2
8
5.5
5.6
6.7
6.5
6.8
7.9
8.2
8.7
9.6
9.9
9.5
9.1
4.9
7.1
4.6
3.5
3.3
2.5
2.2
6.3
8.4
8.9
9.6
9.8
10.9
9.1
9.4
10.5
11
11.3
11.4
12
12.2
12.2
12.3
12.6
11.5
10.7
9.1
9.4
8.1
8.2
7.7
8.3
7.7
9.3
9.9
10.1
10.2
9.9
10.2
9.8
9.6
9.6
11.9
11.3
11.2
10.7
10.7
10.7
10.2
9.5
9.3
8.7
8.2
7.5
7.2
6.9
7.2
6.4
6.4
6
5.3
5.1
4.6
4.3
4.2
3.9
3.8
3.2
2.7
2.4
1.8
1.3
0.9
0.1
-1.2
-2.4
-3.2
-4.6
-4.2
-4.3
-2
-0.1
-0.9
-0.7
-1.2
-0.9
-0.8
-2.6
-2
-1.9
-2.3
-3.3
-2.3
-1.5
-1.5
-4.7
-5.5
-5.8
-7.3
-5.4
-6.7
-6.5
-6.7
-3.1
-0.4
1.2
2.7
3.2
3.3
3.7
4.3
4.4
3.9
4.4
4.7
4.4
3.4
3.4
4.2
1.2
-0.5
0.2
-2.3
-0.9
-2.6
-2.9
0.6
0.6
3.8
4.4
5.6
7.2
7.1
7
7.1
6.8
6.5
5.9
6
5.6
5.3
5.8
7.2
8.2
7.2
4.8
3.6
3.2
1.8
2.8
4.2
5.4
6.7
6.7
8.2
9.1
8.7
8.8
8.3
7.8
8
7.9
7.1
6
5.7
5.6
5.2
2.8
1.7
1.2
1.2
2.1
2.2
2.4
1.9
2.1
3.5
4.4
2.7
2.1
1
0.4
0.2
0.1
-3.4
-3.9
-5.6
-5.2
-5.7
-7.5
-7.4
-7.1
-7.9
-8
-7.8
-6.7
-6.3
-6.8
-6
-5.4
-1
-2.4
-0.7
1.6
1.3
0.7
-2.4
-1.9
-2.4
-2.8
-3.5
-2.8
-4.1
-1.5
-2.5
-5.5
-5.4
-6.4
-4.2
-5
-4.7
-4
-4.4
-4.9
-0.6
2.3
3.6
3.8
3.9
3.9
3.4
3.7
2.7
1
-1.5
-2.3
-0.9
-0.9
-1
-2
-1.6
-1.6
-1.9
-1.5
-1.2
-0.7
0.2
0.6
-1.1
-1.4
-1.2
-1
-1.7
-1.5
-2.4
-3
-2.6
-1.6
0.1
1.6
2
2.3
2.7
3.5
3.7
3.8
3.7
3.6
4
4.2
4.3
4.2
4.2
4.1
4.1
4.3
4.4
4.2
3.9
4
4
3.7
3.6
3.4
3
3.3
3
3.1
3.5
3.6
4
4.2
4.1
4.4
4.6
4.2
4.4
4.1
3.7
4
4.3
4.1
4.2
3.9
4.2
4.4
4.2
4.4
4.2
4.4
5
5.4
5.9
6.4
6.5
6.7
6.5
6.6
6.8
6.5
6.6
6.3
6.4
6.5
6.4
6.3
6.1
6
5.8
5.6
5.3
4.9
5.1
4.1
3.6
3.9
4.1
2.8
3.1
3.5
2.5
2.3
1.9
1.9
1.6
1
0.6
0.1
-0.5
-1.1
-1.7
-1.5
-1.7
-2.3
-2.5
-3.2
-3.5
-4
-4.2
-4.4
-4.3
-4.5
-4.7
-5.4
-5.6
-5.4
-5.3
-5.3
-5.2
-4.4
-4.6
-2.7
-0.8
-0.5
-2.2
-2.4
-3.2
-3.1
-2.6
-2.9
-2.6
-2.9
-2.8
-2.8
-3.1
-2.8
-2.3
-1.6
-1.2
-0.4
-0.2
0.4
0.6
0.7
1.3
1.8
0.4
0.3
0.2
-0.1
-0.3
-0.5
-0.6
-0.6
-0.3
-0.7
-0.5
-0.2
-0.7
-0.4
-0.3
0.2
-0.1
-0.1
-0.4
-0.5
0.1
0.2
-0.5
-1
-1.4
-2.1
-2.5
-3.3
-3.8
-3.9
-4
-3.9
-4
-4.7
-5.5
-5.1
-4.8
-4
-4.1
-4.5
-4
-3.7
-3.2
-3.9
-3.2
-3
-3.4
-3.4
-3.3
-4.1
-3.6
-3.6
-3.8
-3.9
-3.8
-4.4
-4.3
-2
-0.2
1.3
1.7
2
2.3
2.2
2.2
2.3
2.2
2.1
1.7
1.7
2
1.8
1.7
1.6
2
1.6
1.4
1.3
0.8
0.6
0.3
0.4
0.5
0.3
-0.4
-0.3
-0.4
-0.5
0.4
0.6
1.1
1.5
2
1.4
1.8
2.2
2
2.8
2.1
2.2
2.3
2.7
3.4
2.9
3.6
4
3.4
2.6
3.5
3.6
3.8
4.3
4.6
4.7
4.5
4
4
3.9
4.6
3.8
4
4
4.2
4.1
4.4
4.9
4.4
4.6
4.5
4.5
4.5
5
5.8
5.8
6.1
5.9
6.9
6.8
7.3
6.9
7.3
8.6
8.5
7.7
6.9
6
5.5
5
4.3
3.8
3.5
3
2.8
2.5
1.6
1.1
0.4
-2
-3.3
-4
-3.9
-3.8
-3.6
-2.7
-2.2
-2.9
-2.9
-0.9
-0.1
-1
-3.5
-4.6
-5
-3.8
-3
-4.8
-6.5
-7.7
-7.4
-7.2
-6.7
-6
-6.2
-5.6
-5.2
-5.9
-4.5
-5
-3.4
0.7
0.7
0.5
0.1
-1
-1
-1.3
-2.2
-2.5
-2.5
-3.6
-2.6
-3.8
-2.9
-4.1
-3.7
-3.2
-2.7
-3
-4.4
-2.8
-2.4
-3.1
-1.5
1.9
3.2
2.7
2.8
2.7
1.7
2.2
1.2
0.3
0
0.1
-1
-0.3
-0.9
-1
-1.8
-2
-2.1
-1.5
-1.6
-1.1
0.1
-0.2
0.9
2.3
1.5
-0.5
0.7
1
0.2
0.4
-0.6
-0.1
-0.6
-0.8
-0.9
-1.5
-0.7
-0.7
-0.2
-0.6
0.6
1.6
0.7
1.2
1.6
1.1
1.6
2.1
2.2
2.2
1.5
1.6
1.9
1.9
2.6
2.7
3.4
3.3
3.5
3.4
3.4
3.3
3.2
3.1
4.4
4.1
4.2
4.3
3.9
3.6
3.5
3
3
2.5
2.3
1.6
1.3
1.1
0.6
0.7
0.6
0
0.2
0.1
0.2
0.4
0.6
0.1
0.5
0.5
0.4
0.6
0.9
0.7
0.8
0.8
0.7
0.6
0.3
0
-0.3
-0.6
-0.9
-1
-0.9
-1.2
-1.1
-1
-0.9
-0.6
0.2
0.4
1
1
1.1
1.3
2
1.8
1.9
3
2.3
2.7
3.3
3.3
3.7
3.3
3.2
3.3
3.4
3.1
3.3
3.1
2.8
2.6
2.6
3
3.2
3.8
3.1
3.3
3.5
3.5
3.6
3.3
2.8
2.6
2.1
2.1
1.7
1.4
0.9
0.9
1
0.4
-0.3
0
0.3
0.5
0.3
-0.1
0.6
1.4
1.6
1.7
1.5
1.5
1.5
1.9
1.9
1.8
1.8
1.8
1.8
1.8
1.6
1.6
1.9
2.1
2.2
2.2
2.1
2.3
2.5
2.4
2.8
3
3.7
3.5
3.6
3.7
4.2
3.9
3.4
3.4
3.5
3.3
3.4
3.3
3.8
3.5
3.1
3.2
3.4
3.6
4.1
4.2
4.4
4.4
4.8
5
5
4.8
5.4
5.8
5.6
5.4
4.6
4.3
4.2
4.1
4.1
4
4.1
4.3
4
4.1
3.8
3.7
3.9
4.1
4.5
4.5
5.3
5.2
4.7
5.7
6
6.7
6.3
7.1
8
6.6
5.6
5.4
5
5.2
4.9
4.7
4.3
4.2
4
4
4
3.9
3.7
3.6
3.4
3.2
2.3
2.2
2.3
2
2
2.3
1.7
1.5
1.4
0.4
0.3
-0.1
0.1
-0.2
0
-0.1
-0.5
-0.1
-0.3
-0.5
-1.2
-1
-1.1
-1.1
-1
-1.2
-1
-1.1
-1
-1.4
-1.4
-1.9
-2.2
-2.4
-2.7
-2.3
-2.4
-2
-2
-2.1
-2.7
-2.8
-2.7
-2.8
-3.1
-3.7
-3.7
-3.6
-3.3
-2.9
-2.8
-3
-3.1
-1.7
-2
-2.2
-2.2
-2.9
-2.9
-2.7
-3.3
-4
-3.7
-3.9
-4.1
-3.8
-3.4
-3.3
-3.1
-3.9
-3.5
-3.2
-4
-3.1
-2.4
-2.6
-2
2
3.1
2.6
2.8
0.7
0.9
2.1
3
3.4
3.8
3.3
2.8
1.3
-0.5
0.4
-0.1
-1.1
-1.2
-1.4
-1.8
-0.7
-0.6
-0.6
0.2
0.2
0.6
0.4
-0.1
-0.5
-0.1
0.5
0.5
0.6
0.3
0.1
0.1
0.1
0.4
0.4
0.4
0.5
0.2
0.4
1.5
1.6
1.5
1.7
2.5
5.1
6.7
7.1
7
7.3
7.3
7.8
8.2
8.3
8.2
8.2
8.2
7.8
7.7
8.3
8
7.2
5.4
5.2
5
5.1
5.6
5.6
6.4
8.6
9.2
9.8
10
9.8
10.1
9.6
8.9
8.6
8.2
7.7
7.3
6.9
7.2
9.5
10.8
8.2
8
6.5
6.5
6.5
5.8
5.9
6.6
9.6
10
9.7
9.7
9
8.6
8.4
8.2
7.9
7.8
7.8
7.4
7.5
8.1
10
11.2
9.7
8.2
7.6
7.4
7.3
6.3
5.6
7.3
10.5
10.6
10.4
10
9.5
9.2
8.8
8.3
7.8
7.6
8.5
7.4
7.5
8.2
10.3
11.2
10
7.7
6.2
5.6
5.9
4.9
5.5
6.1
9.8
10.8
12.1
11.6
11.3
11.5
11.4
11.9
12.1
12.3
12.4
12.6
12.7
12.5
12.4
11
11.6
10.3
8.5
6.5
6.3
6.4
7.9
7.9
8.2
9.5
11.1
11.5
12
12.4
13
12.5
12.3
12.1
11.5
11.6
11.1
11.5
11.9
11.1
11.2
10.4
12.1
11.9
11.7
12
12.6
13.7
14.7
15.1
14.6
15
14.6
14.4
14.1
14
13.8
13.9
14
13.6
14.7
15.6
15.8
16.2
15.8
15.2
15.6
14.9
14.1
14.1
14.5
16.1
15.4
16.4
17
17.2
16
10.9
12.2
11.6
11.5
12
11.7
12.2
12.3
12.8
13
13.2
13.2
13.3
13.9
13.9
14.2
14.3
14.6
15.2
15.3
15.3
15
15.6
15.4
12
10.9
10.2
9.9
9.7
9
8.7
8.4
7.9
7.6
7.2
7.4
7
6.4
6.2
6.2
5.9
5.7
5.7
5.2
5
4.7
4.5
5.5
5.6
5.4
5.1
4.7
5.1
4.6
4.1
4.4
4.7
4.9
5.1
5.1
5.3
6
6.3
6.1
6.4
6.8
7
6.8
7.3
7.5
7.6
8
9.2
8.8
8.6
8.6
8.6
8.9
8.6
8.3
8.3
8.1
8
8.4
9
8.7
8.3
8.6
8.3
7.8
7.6
6.9
6.3
5.6
5.6
4.6
4
3
2.2
2.2
2.2
1.8
1.9
1.7
2.1
1.9
2
1.9
2
2.8
1.4
2.2
1.7
1.2
1.4
4
4.7
5.2
6.7
5.2
0.9
0
4.9
5.4
4.5
4.9
4.2
4.6
5.3
5.5
5.2
5.6
6.5
6.2
6.2
6.1
6.2
6.3
6.5
6.5
6.6
6.6
6.7
6.7
6.8
6.8
7
7
7
7.2
7.2
7.3
7.6
7.7
8.2
8.1
8.4
8
8.1
8.2
8.3
8.5
8.4
8.2
8.4
8.7
8.9
8.7
8.9
8.8
8.9
8.9
9.2
9.3
9.4
9.4
9.3
9.6
9.9
10.1
9.9
10.4
10.7
10.1
10.7
10.5
10.3
9.8
9.4
9.5
9.4
9.2
9
8.8
8.6
8.3
8.2
8
8
7.7
7.7
7.8
7.6
7.8
8.2
9.4
9
8.7
8.7
8.7
8.8
8.9
8.9
8.9
9
8.8
8.7
9
8.9
8.7
8.5
8.5
8.4
8.4
8.3
8.6
8.5
8.8
8.6
8.8
8.9
9.1
9.5
9.5
9.1
8.5
8.8
8.6
8.2
8.2
8.1
7.5
7.5
7.9
7.7
6.5
5.8
5.5
5.5
5.2
5.4
6.1
6
6.7
7.1
7.2
7.4
7.7
8.7
9.9
10.1
11.1
11.5
11.6
11.4
11.3
11.2
10.2
8.2
8.8
8.7
9.3
9.6
9
8.1
7.8
8.2
8.1
8.5
7.8
8.6
8.4
9
10.3
11.2
11.8
11.6
11.9
12
12.2
12.1
12.3
12.2
12.3
12.2
12.4
12.7
12.3
12
11.4
11.3
10.7
10.9
10.5
10.4
10.3
11
12.5
12.5
13
12.9
13.1
13
13
13.3
13.4
13.5
13.5
13.3
13.5
13.9
13.7
13
12.2
11.2
11.1
11.2
11.6
11.5
12.3
12.5
14.1
14.2
14
14.3
13.9
13.4
12.8
12.6
12.5
12.2
12.1
12.3
12.8
13.5
14.1
13.8
13.2
13.3
13.8
14.5
14.5
13.9
14.5
14.8
14.5
15.4
15.6
15.3
15.3
15
15.1
15.1
15.2
14.9
14.3
14.1
13.7
14.2
16.4
15.9
15.7
15.4
16.4
15.3
14.6
15.2
15.5
15.7
15.9
16.2
15.7
15.7
15.7
14.7
14.6
14.7
14.6
14.7
14.6
14.6
14.4
14.4
14.1
14.1
14.3
13.8
14.2
14.2
14.2
13.3
13.7
14.4
15.2
15.5
15.8
15.9
15.4
14.9
14.8
16
16
16.8
16.8
16.9
16.8
16.5
16.7
16.9
17.6
17.3
17.4
17.3
16.7
16.8
17.2
16.1
16.9
17.2
17.3
16.9
16.2
16
15.6
15.6
15
14.8
14.5
14.4
14.3
15.2
17.7
17.9
16.9
15.6
15.1
14.7
14.2
15
15.2
15.6
15.5
16.4
16.4
16.3
16
15.8
15.3
15.3
15.5
15.6
15.4
15.8
15.9
16.8
17.1
16.9
16.6
16
15.9
15.3
14.2
13
12.3
11.6
10.5
10.2
9.5
9.4
9.2
8.9
8.6
8.4
8.1
7.6
7.3
7.5
7.3
7.2
7.1
7.6
8
7.6
7.5
8.2
8.8
8.9
9.2
10
11.5
11.9
11.9
11.9
11.5
11.7
11.9
12.5
12.7
13.1
12.6
13.1
12.7
11.4
9.9
10.5
10.9
11.2
10.5
10
9.8
9.3
8.7
8.6
8.2
7.9
7.7
7.1
6.8
6
5.3
5.5
5.3
5.6
5.6
5.7
5.6
5.3
5.6
6.4
5.9
5.5
7.1
7.2
7.8
8.1
8.3
9
9.5
10.7
11.6
11.6
12.3
12
11.1
11.2
10.5
10.1
10
10.9
10.7
10.7
10.8
10.7
11.2
10.6
11.5
11.2
11.8
12.1
12.1
12.7
13
13.3
13.5
13.4
13.5
13.7
14
14.1
13.9
14.5
14.3
14.4
14.6
14.9
15.4
15.7
15.8
16.7
17.3
17.4
17.6
17.8
18
17.5
17.5
17.5
17.2
17.1
16.4
16.5
15
12.9
11.7
10.2
10.3
9.6
9.5
9.3
9
8.8
8.9
8.3
8.4
7.4
7.8
7.2
7.3
7.4
6.8
6.4
7.6
6.4
5.3
5.5
5.8
5.8
5.6
5.8
7.5
8.3
8.8
9.5
8.8
8.3
8.3
7.6
7.2
10.1
10.1
11.2
10.7
11
11.2
11.4
11.6
11.7
11.7
11.9
12.1
11.8
11.6
12
12
12.1
12.1
12
11.8
12.5
12.6
12.5
12.5
12.7
12.2
11.6
11.7
11.9
11.9
11.4
11.5
11.5
11.7
11.7
11.8
11.9
11.6
11.7
11.4
11.8
11.7
12.1
11.7
12.1
12.1
11.5
12
12
11.3
11.1
10.9
10.7
10.6
10.6
10.9
11.1
11.2
11.3
11.3
11.3
11.3
11.2
11.1
10.9
11.2
10.7
10.6
11.1
11.1
10.9
11.4
11.4
11.6
11.6
11.5
11.2
11.4
11.4
11.7
11.8
11.8
12.1
12.3
12.2
12.4
12.3
12.5
12.5
12.6
12.6
12.9
13.2
13.1
13
13.2
13.7
13.7
14.2
14.1
14.3
14.1
13.9
14
14
14.2
14.2
14.5
14.4
14.1
13.7
13.4
13.2
13.8
14.6
15.6
15.9
15.5
15.5
15.5
15.5
15.5
15.4
15.6
15.8
16.5
15.3
15.4
16
16.4
15.9
15.6
15.6
16.2
16.2
16.4
16.3
16.2
17.3
17.7
17.5
15.9
15.2
16.8
16.2
16
15.4
16.1
16.2
18.2
18.4
18.2
18
17.6
17.4
16.8
16.8
16.4
16.6
17.5
17
17.4
17.9
17.5
16.8
15.2
12.3
11.1
9.8
8.1
7.4
7
6.7
6.5
6.2
5.4
5.2
4.7
4.7
4.1
3.2
2.9
2.8
0.9
-0.4
-0.3
-0.1
-0.8
0.4
-0.3
-1.6
-1.6
-1.1
0.2
-0.9
-1.4
-2.9
-2.7
-3.2
-2.7
-2.1
-1.8
-0.7
0.1
0.1
0.4
0.4
0.8
1.3
1.3
1.8
1.4
0.8
-0.8
-0.1
1.6
1.1
0.5
2.1
3.1
5.8
6.7
7.8
6.9
7.4
6
6.1
7.1
7
9.9
10
8.1
8.1
7.9
8.4
8.5
9
10.3
10.3
10.7
10.7
10.8
10.8
10.6
10.7
10.7
11.1
11.4
11.5
11.6
11.8
11.9
12.2
12.3
12.4
12.4
12.5
12.7
13.2
14
14.5
15
15.1
15.1
15.3
15.4
15.9
15.9
15.8
15.7
15.6
15.6
15.6
15.6
15.8
15.8
15.9
16.3
16
16
16
16.2
16.6
17.3
17.9
18.1
18.7
19.2
19
19
19.6
19.7
19.6
19.9
19.8
19.9
20.1
20.1
20.4
20.6
20.6
20.6
20.8
20.6
20.8
21
21.3
21.6
21.8
21.4
21.6
21.5
21.5
21.5
21.1
20.6
20.9
20.6
20.5
20.1
20.7
20.4
20.3
20.4
20.3
15.8
14.7
14
13.4
13.2
12.4
11.5
10.5
10.4
10.1
9.5
9.8
9.6
9
8.7
8.2
7.8
7.4
6.8
6.9
6.8
6.5
5.7
5.9
5.2
5.7
5.2
5.2
5.4
5.8
6.3
6.5
7.5
7
7
7.2
7.6
7.9
8
8.5
8.4
8.6
8.9
10.2
10.5
9.3
9.2
8.6
8.4
8.3
7.9
7.6
7.3
7.6
7.8
7.7
7.7
7.7
8.3
8.1
8.6
7.9
7.9
7.5
7.4
7.3
6.9
6.3
6
5.8
5.8
5.9
5.7
5.9
5.9
6
5.8
5.9
6.2
6.1
6.3
6.3
6.6
6.9
7.6
6.9
6.8
7.3
7.5
7.6
7.4
7.2
7.4
7.5
7.2
7.1
7.5
7.2
6.6
6.8
6.4
6.7
6.4
6.3
5.8
6.3
6.2
5.6
5.9
6.6
6.1
5.8
5
4.8
4.2
3.8
3.7
3.5
3.7
4
4.5
6
7.3
6.9
7.5
7.8
7.8
7.8
7.6
8.1
7.5
8.4
8.1
7.9
8.2
7.5
7.6
7.9
8.2
8.4
8.2
8.5
9.2
8.2
8.6
9.3
9
7.9
7.7
7.5
7.1
7.3
5.4
4.5
3.7
4.2
3.1
4.4
3.9
3.4
8.1
9.3
9.8
9.3
9.7
10
9.9
10.4
11.4
11.2
10.8
10.1
9.2
9.5
4.2
3.4
2
2.1
1.5
1.5
2.1
2.5
3.1
3.9
9.3
10.2
8.9
10.6
9.7
9.9
10.3
9.8
10.5
10.3
10.4
10.5
10.7
11.3
10.7
9
6.9
8
8.1
8.7
8.5
8.5
8.4
5.6
8
9.2
10.4
10.9
10.9
10.6
10.5
11.4
11.3
11.4
11
10.6
11.1
11.1
10.1
4.7
2.7
3.2
2.5
1.4
0
0.2
2.3
2.9
9.3
7.2
7.3
10.4
10
10.7
10.9
11.5
11.5
11.1
11.5
11.7
11.9
11.4
8.4
7.3
9.7
11.6
11.5
12.1
12
11.9
11.8
12.6
14.7
15.5
15.5
15.3
15.5
15.7
16
15.9
15.5
15.1
14.8
14.8
14.8
16.5
16.9
15.8
15.6
15.2
15
14.1
14.7
14.3
15.4
15.1
15.2
16.9
16.8
17.3
17.6
17.8
17.8
17.9
17.7
17.1
17
16.8
17.2
18.5
19
18.2
17.7
16.9
16.8
17.2
17.1
17.8
17.4
17.4
17.7
17.4
15.9
15.4
14.7
13.8
13.4
12.8
12.3
12
11.6
11.6
10.8
11
10.8
9.8
10
9.6
9.5
9.8
9.9
10
9.6
9.9
10.1
10.4
10.4
10.5
10.7
10.8
10.5
10.5
9.9
9.9
10
10
10
10.3
10.6
10.8
10.3
10.5
10.8
12.2
12.1
12.4
12.8
13.2
14.3
14.1
14.4
14.9
14.9
14.2
14
13.5
13.4
13.1
11.3
11.5
11.7
11.8
11.4
10.7
10.5
10.3
11.3
11.4
11.6
11.5
11.2
11.8
13.6
14.4
14.4
14.5
14.5
14.7
14.4
13.6
13.8
14.2
14.5
15.1
15.4
14.5
14.4
14.5
15.1
15.6
15.5
16.1
15.6
14.9
15.2
16.6
17.5
17.9
18.2
18.5
18.6
18.4
18.4
18.3
18
18.1
17.9
18.1
18.2
18.8
19
18.5
18.3
17.9
17.7
18.3
18.8
18.7
18.6
19.3
19.9
19.9
19.2
19.6
19.1
18.8
18.7
18.1
17.9
17.6
17
17.4
17.2
17
17
17.2
17.4
17.9
17
17.5
16.8
16.4
16.6
16.3
16.8
18.6
18.8
18.5
18.3
18
18
18
17.7
17.1
17.1
17.3
17.8
18.5
18.4
18.2
18.1
17.8
16.7
16.1
16
15.6
15.6
15.7
18.4
18.4
18.4
18.8
18.3
18.2
18
17.9
17.7
17.6
17.3
17.2
17.7
19.1
19.9
19.2
18.8
16.6
17
15.4
16.2
15.5
15.8
16.4
19.7
19.4
20
18.4
19.1
18.6
18.8
18.4
17.8
16.1
15.9
15.8
14.7
13.7
13.5
13.4
13.5
13.8
13.9
14.8
14.8
15.2
15.9
16.3
16.7
17
17.4
17.1
17.3
17.4
17.3
17.5
17.1
16.7
16.5
16.2
15.7
15.9
15.2
15.4
15.3
16
16.1
15.7
15.1
13.8
14
15.6
16
16.7
17.4
17.4
17.2
17.4
17.4
17.6
17.4
17
16.8
16.6
16.9
18.5
18.6
18.6
18.3
17.6
17.1
17.3
16.8
17.5
17.7
17.4
18
18.1
18.7
18.6
18.2
18.2
18.2
18.2
18.1
18.3
18.6
18.7
18.8
19.5
19.2
19.1
18.4
18.1
17.9
17.3
17.4
17.6
17.9
18.5
19.4
19.7
20.4
20.6
20.3
20.7
21.1
21.2
21.3
21.3
21.3
21.2
21.3
21
20.3
19.6
19.6
19.8
20
19.6
20
20.3
20
20.6
21.4
22
21.9
22.3
22.5
22.6
22.5
22.6
22.7
22.7
22.8
22.7
22.9
23.3
22.8
22.9
22.3
22.6
22.8
20.5
21.8
22.8
23.1
23
22.2
21.2
20.4
19.8
19.2
19.1
18.7
18.3
17.7
17.6
17.1
17.5
17.3
17.6
17.1
15.7
14.6
13.9
12.5
9.1
7.2
7.8
7.4
9.9
14.5
15.7
15.8
15.7
16.6
16.7
17
17.5
17.4
17.5
17.3
17.3
18
16.4
16.6
11.5
10.5
9.9
8.8
7.9
7.5
8.2
8.5
8.6
13.1
14
14
16
16.5
17
17.2
16.9
16.4
16.1
16.1
15.7
16
17
15.1
14.5
14.5
14.5
14.2
14.2
13.2
14.5
15.5
16
16.1
16.5
16.3
15.3
15.1
14.4
14.7
15.4
16
16.2
16.2
16.2
16.5
16.8
17.1
17.6
17
17.1
17.5
17.2
15.4
15.9
15.4
16.2
18.1
17.9
17.7
17.6
18.5
18.7
19
19.4
19.5
19.5
19.5
19.4
19.6
20
19.5
19.3
19.4
19
19
19.1
19.1
19.7
18.7
18.6
18.2
15.8
15.2
15.7
16.3
16.5
16.8
16
15.7
15.7
15.2
14.9
15.1
15
14.6
14.7
14.6
13.5
13
12.2
12.5
13.5
13.7
13.5
14.5
15.6
16.3
16.7
16.4
16.4
16.5
16.2
16.2
15.9
16
15.9
16.5
17.6
16
12.5
11.1
7.3
7
7.3
7.9
7.3
7.7
8
12.5
14.4
15
15.2
15.6
15.5
16.2
16.1
14.5
14.7
14.2
13.9
14.6
15.5
16.8
13.7
12.3
12.4
10.8
11.1
9.9
8.6
9.3
13.6
15.9
16.1
16.2
16.3
17.1
17.2
17.3
17.4
17.6
17.5
17.2
17.1
17.4
19
17.9
16.1
15.3
13.2
12
11.7
11.3
10.9
16
17.2
17.8
18.2
18.8
19.7
20.2
20.1
19.9
20
20.1
20
19.9
19.9
20.4
21
21.3
21.4
20.3
19.7
19
18.9
18.8
17.6
17.1
17.7
20.5
21
21.2
21.1
21.4
21.7
22
21.7
22
22
22
22.1
22.3
22.9
23.4
23.2
22.9
21.5
21.2
21.8
21
22.3
21.7
21.3
21.1
21
20.6
20.4
20.2
19.8
19.8
19.9
20.3
20.9
20.9
20.9
20.9
21.2
21
21
21.8
22.6
22.1
22.2
21.1
21.7
21.7
21.6
21.5
21.6
21.8
21.8
21.7
21.8
21.6
21.6
21.7
21.8
21.8
21.8
22
22.2
22.5
22.9
23.1
22.1
22.7
22.7
22.9
23.3
23
22.6
22.1
22.4
22.8
23
23.2
23.4
23.3
23.4
23.3
23.2
23.3
23.2
23.3
23.5
23.6
24.2
24.5
24
24.2
24.1
23.8
24.1
24.1
23.8
23.7
23.6
24
24
24
24
23.8
23.6
23.2
23.4
23.2
23
23
23.2
23.2
23.4
22.3
23.1
23
23.2
22.9
23
22.9
23.1
23.3
23.3
23.2
23.2
23.3
23.4
23.8
23.4
23.8
23.9
23.8
23.9
24
24
23.8
23.9
24.3
19.7
20.5
19.9
19.3
18.9
19.1
19.1
19.1
19
18.4
18.3
18.5
18.3
17.6
17.7
17.6
17.3
17.3
17.4
17.3
16.9
17.2
17.5
17.3
16.6
16.9
17.2
17.4
17.7
18.2
18
18.1
17.9
18.2
18.3
18.4
18.4
18.2
18.3
18.3
18.2
18.3
18.3
18.6
18.6
18.3
18.7
19.2
19.2
19.2
19.7
19.9
19.9
20.1
20.3
20.2
20.2
20.3
20.5
20.8
21.3
21.3
21.4
21.5
21.5
21.5
21.5
21.7
22.2
22.6
23
23.2
23.8
23.8
23.4
23.2
24.2
22.9
22.9
22.9
22.9
23.5
23.5
23.6
23.5
23.5
23.5
23.4
23.2
23.1
23.2
23.5
23.3
23.2
22.7
23.2
23
24
23.4
23.8
23.8
23.3
23.1
23.4
23.8
23.6
23.3
23.7
23.8
23
22.7
22.6
22.4
22.3
22.5
22.6
22.9
23.3
22.9
22.9
23
21.6
23.1
21.2
21.4
21.2
21.8
21.9
21.5
21.8
21.1
20.8
21.4
21.4
21.5
22
22.1
21.9
21.9
22.2
22.6
22.5
22.1
21
20.6
20.9
20.8
20.9
21.3
20.8
19.8
20
21
22.5
22.9
23.3
23.3
23.4
23.3
23.5
23.6
23.7
23.7
23.8
23.4
22.9
22.5
22.5
23.3
22.5
22.4
22.6
22.3
23
23.1
23.5
24
23.8
24.1
24.6
24.6
24.4
24.5
24.4
24.3
24.4
24.7
24.8
24.9
25
24.5
24.1
23.6
23.7
24.4
24.3
24.4
25.1
20.5
21.6
22.5
22.5
22.7
22.6
22.6
22.8
23
23.2
23.8
24.1
24.1
24.6
25.3
25.8
24
24.2
24.5
24.2
23.5
24.5
23.9
24.2
24.4
22.4
22.5
22.2
22.3
22.8
22.4
22.7
22.7
22.3
22.3
22.3
22.3
22.1
21.4
21.7
21.5
21.2
21.6
20.6
20.7
20.6
20.6
20.3
19.9
19.9
19.8
19.5
19.5
19.4
19.5
19.6
19.4
19.4
19.4
19.5
19.6
19.6
20
20
20
20.4
20.8
21
20.9
20.8
20.6
20.3
20.3
20.4
20.8
20.8
20.9
20.6
20.6
21
21.1
21
21
21.1
21.3
21.5
21.9
22.4
22.8
22.9
23
22.6
23.1
23.2
23.5
23.2
23.3
23.5
23.5
23
23.1
23.2
23.3
23.2
23.4
23.2
23.3
23.1
23.5
23.7
24.1
24.3
24.1
24.1
23.4
22
21.1
21.7
21
20.5
20.3
20.6
20.2
19.3
19.2
19.3
19.1
19.4
18.9
18.6
18.3
17.9
18
17.9
17.9
17.9
17.9
17.8
17.1
17.6
17.5
17.7
17.9
17.6
18.7
19.3
19.7
20.4
20.7
20.8
20.7
20.6
20.3
20.2
20
20.1
19.7
20.5
20.1
12.7
14.6
14.2
15.5
15
12.6
13.2
13.7
13.6
12.2
12.3
12.5
15.9
16.6
17.4
17.3
17.5
17.6
17.3
17.4
17.6
18
18.4
17.3
17.5
14.7
14.5
13.8
13.8
15
14.8
16.4
15.8
16.5
18.5
18
20.3
21.6
21.9
21.9
22.1
21.6
23.1
22.7
22.3
22.5
23.1
23.6
21.6
20.8
20.6
20
19.8
18.5
18.8
17.8
17.4
18.3
18.4
20.9
21.6
21.5
22.3
22.4
22.6
22.5
22.2
21.8
22.1
22.2
22.3
22.3
22.4
22.4
22.1
21.8
21.8
21.7
21.2
22
22.4
23
22.9
23.2
23.2
23.3
23.2
23.4
23.5
23.2
23.4
23.6
23.7
23.8
23.9
23.6
23.8
24
24.2
24.4
24.3
24.5
23.9
23.7
24
24.4
24.6
22.1
22.7
22.4
22.7
22.6
22.6
19.8
18.4
17.3
17.2
16.6
16.1
16.1
15.8
15.7
15.7
15.5
16
16.4
16.5
16.3
16.7
16.6
16.2
16
15.6
15.5
15.6
15.1
14.7
14.4
14.2
14.1
14.5
14.2
14.3
14.3
15.1
14.8
15.3
16
15.5
16.8
17.2
16.8
17.4
16.9
17.3
16.9
17.6
17.8
18.5
16.9
16.7
16.6
16.4
16.3
16
15.1
15.4
15.5
15.2
15.4
15.1
15.8
15.1
15.8
16.2
15.8
16.3
16
16.3
16.5
16.4
16.8
16.8
17.2
17.2
17.4
17.2
16.6
15.9
15.9
16.3
16
15.6
15.4
15.5
16.3
16.4
16.6
16.5
16.5
16.4
16.4
16.7
17.7
17.3
16.8
16.5
16.5
16.1
17.4
16.6
16.5
16.5
16.4
16.3
16.6
16.4
17
17.3
17.3
15.8
16.1
16.6
15.1
16.2
17.2
17.5
18.4
18.1
18.4
18.7
17.8
16.4
16
15.8
16
16.2
16.6
17.9
17.1
16.5
17.1
17.9
17.5
16.6
15.6
15.8
14.8
16.5
15.3
18.1
19.2
19.4
19.1
18.6
18.6
17.8
17.7
17.2
16.8
16.6
16.5
17.7
17
16.7
14.8
16
15.6
16.6
14.1
15.3
15.9
15.1
15.8
21.8
22.4
22.4
21.8
21.6
21.4
21.6
21
21.3
21.7
21.6
21.8
21.2
20
19.4
19.2
19.4
19.7
18.9
19.2
17.8
17.9
18.2
17.5
18.6
19
19.2
19.1
20
19.9
19.6
19.5
19.1
18.7
18.3
18.1
18.9
19.4
15.5
16.6
16.2
16.9
18.4
15.4
15.5
15.6
13.6
16.5
20.3
20.8
19.5
20.2
20.8
20.9
21.1
20.9
20.9
20.4
20.2
20.2
20.7
21.5
19.6
20
20
21.2
20.7
20.9
19.5
19
19.7
19.8
23.7
23.3
22.9
23.2
23.3
24.3
24.6
24
23.8
23.5
23.6
23.1
22.7
23.1
23.5
23.4
23.4
22.6
22.6
22.1
21.4
22.5
22.4
22.3
23.1
23.4
23.8
23.9
24.1
24.3
24
24.1
23.7
23.7
23.4
23
23.5
23
22.7
21.8
21.1
19.6
20.3
18.3
21.1
22.5
22.3
22.9
23.1
23.1
23.6
23.8
23.8
23.7
23.7
24.2
24
24.1
23.9
23.9
23.8
24
24.2
24.6
24.5
24.3
24.8
24.5
25.9
25.5
25.4
25.3
25.1
25.2
25.2
25.2
25.2
24.9
24.9
24.7
24.7
25
25
25.2
25.3
24.8
25
24.6
24.6
25.3
24.5
25
25
24.7
25.4
25.2
25.4
24.9
24.7
25.2
25.3
25.1
24.6
24.5
24.5
24.3
23.9
24.3
25.2
24.4
23.9
23.9
23.4
24.6
24.1
25.4
23.5
24.3
25.7
25.1
24.2
25.1
25.1
24.8
24.6
24.6
24.7
24.8
24.8
24.8
24.9
24.9
24.9
24.9
24.6
24.6
24
23.3
22.6
24
24.5
24.1
24.1
24.1
24.2
24.3
23.9
24
24.3
24.4
24.5
24.8
25.4
25
24.9
24.6
25.4
26.3
24.7
24.7
25.8
26
26.9
25
25.4
24.2
24.7
24.8
24.9
25.3
25.3
25.4
25.5
25.5
25.1
25
25
24.8
24.6
24.9
25.3
25.5
25
24.5
24.4
24.6
24.2
24.2
22.7
22.8
23.5
23.8
23.7
24
24.7
25.1
24.4
24.2
24
23.6
24.4
24.4
24.1
24.1
24.8
24.7
23.7
23.3
23
22.8
23.3
23.7
23.3
23.3
23.7
23.9
23.2
23.2
23.8
24
23.5
24.3
24.6
24.4
24.6
24.8
24
24.4
25
25.7
26.4
25.2
25.3
25.9
26.1
26.6
27
24.7
24.6
23.7
24.5
24.8
25.1
25.2
25.4
25.5
25.6
25.7
25.7
25.5
24.2
24.5
23.1
23.5
23.2
23.7
24.5
25
24.9
25
25.3
24.3
24.1
25
24.9
25
25.1
25.1
24.9
24.7
24.7
24.5
24.4
24.7
24.8
24.8
24.6
25.2
24.6
24.7
25
24.6
25.1
25.2
25.6
24.7
25.7
25.2
24.8
24.7
25.1
25.2
25
25.5
25.1
25.4
25.1
25.1
25.1
25
25.5
25.6
24.5
23.9
23.8
24.6
24.7
24.8
25.4
25.4
25.7
25.9
25.1
25.6
24.9
25
25.1
24.7
24.8
24.9
24.9
24.8
25
25
25.4
24.9
24.6
23.5
24.6
24.1
25.3
26.4
25.8
25.6
25.4
24.4
24.2
24.5
24.6
24.3
24.5
24.7
24.4
24.3
24.2
24.3
24.3
24.4
24.5
23.2
23.8
24.7
25.6
24.3
24.9
24.8
24.7
24.6
24.5
24.7
24.7
24.6
24.3
24.5
24.8
24.7
24.4
24.4
24.5
24.6
24.6
24.6
24.5
24.5
25
25.3
25.9
25
25.6
25.4
25.3
25.5
25.6
25.3
25
25.1
25.2
25
25
24.9
24.9
25
24.9
24.8
24.7
24.5
25
25.2
24.8
24.1
24.9
24
23.7
24.4
23.7
23.2
22.2
23.9
24.2
23.8
24.3
24.5
24.6
24.4
24.2
24
24.2
24
23.8
23.7
25
24.9
24.6
24.7
24.4
23.7
23.9
25
25.2
24
24.9
25.8
24.7
25
24.6
24.5
24.4
24.4
24.4
24.2
24.2
23.9
23.9
23.7
24.9
26
25.3
24.3
24.5
24.3
23.9
23.9
24.2
24.1
25
24.9
25.8
25.6
25.5
25.5
25.4
25.3
24.9
24.6
24.3
23.9
23.7
23.7
25
25.3
25.6
25.3
25.6
26.8
25.3
25.6
26.4
25.7
25.9
23
24
24
24.5
24.4
24.7
24
23.6
23
23.3
23.3
23
23.2
23.5
23.3
24.2
23.8
24.1
24.2
26.1
25
25.1
24.9
25.2
24.1
24.5
23.9
24.1
24
23.8
23.6
23.8
23.8
23.5
23.6
23.7
23.6
23.8
23.9
24.9
24.8
24.9
23.9
24.3
25.2
24.5
23.7
24.3
24.4
23.8
23.9
24.2
24.4
24.4
24.4
24.3
24
23.8
23.9
23.9
23.9
24.3
24.4
24.2
24.4
24.5
24.7
24.8
26
26
24
24.4
23.9
24.4
24.7
25
24.9
24.6
24.3
24.2
24
24.1
23.7
23.7
23.6
24.7
25.9
25.1
25
25.6
24.8
25.6
25.9
24.9
24.8
25.7
24.8
25.3
24.6
24.5
24.9
25.2
25.5
25.7
25.8
25.6
25.5
24.5
23.7
23.7
23.9
24
24.3
24.8
25.8
25.1
25.2
25.5
25.4
24.9
24.7
25.3
24.8
24.6
24.6
24.5
24.8
24.7
24.6
24.4
24.4
24.6
24.6
25
25.5
26
25.7
24.9
25.3
23.7
23.6
22.5
23
25
23.9
24.7
24.4
24.6
25
25
24.9
25.1
25.2
25.1
24.3
24.3
24.2
24.7
25.4
25.3
25.6
23.9
24.8
23.5
24.3
24.6
24.4
24.6
24.5
24.3
24.5
24.5
24.5
24.4
24.4
24.3
24.3
24.4
24.5
24.4
24.7
24.2
23.7
24.2
25
24.5
23.6
24.4
24.3
24.4
24.3
24.4
24.3
24.2
24.1
24.1
23.7
23.7
23.8
23.7
23.7
23.7
23.7
23.7
23.7
23.8
24.2
24.4
24.9
24.8
25.1
24.2
24.7
25
25.5
25.4
24.4
25.1
25.2
25.3
25.2
25.3
25.3
25.1
25.2
25.1
25.1
24.9
25
25.3
25.2
25.4
25.6
25.3
25.5
25.4
25.2
24.5
24.6
25.4
26.1
25.3
25.4
25.4
25.5
25.1
24.8
24.8
25
25.1
24.9
24.9
24.9
25.4
25.5
25.4
25
24.9
25.3
24.8
24.1
24.5
24.1
24
25.1
24.8
25.1
25.1
25.1
25
25
25.1
25.1
25.2
24.7
24.8
24.5
25.2
25.6
25.4
24.3
24.6
24.5
23.9
24
24.9
24.1
24.5
24.7
24.9
25
25.3
25.4
24.8
24.4
24.6
24.6
24.6
24.9
25.1
25.1
26.1
25.3
24.7
24.3
24.3
24.5
24.7
23.9
23.9
24.4
25.2
25.1
24.6
25.1
25.1
25.3
25.1
24.6
24.4
24.6
24.4
24.6
24.3
24.2
25.4
24.9
24.3
23.8
23.3
24
22.5
22
22.4
23.7
24
24.4
25
24.8
25
25.8
26
25.5
25.2
25
24.8
24.7
24.5
24.7
24.1
24.2
23.7
23.3
23.4
23.5
23
22.6
22.6
23.7
24.1
23.9
23.8
24.2
24.2
24.7
24.6
24.7
25
24.7
24.7
24.7
24.3
24.4
25.1
24.3
24.7
24.5
24.6
24.1
24.8
24.3
23.9
24.8
24.8
24.9
24.8
25.1
25
25.7
25.4
25.2
25.2
25.3
25.2
25.1
25.3
25.4
26
25.7
25
24.8
24.1
23.9
24.8
24
23.6
23.6
24.2
25.4
25.9
26
26.8
26.4
26.4
26
24.3
24.9
25.1
25.4
24.9
24.8
25.7
25.8
25.6
26
26.1
23.4
23.2
24.3
25.1
26.1
24.2
24
24.2
24.1
24.1
23.8
24
23.8
23.7
23.5
23.6
23.5
23.5
23.7
24.2
25
25.2
25.3
25.2
25.8
25.5
25.2
24.7
26
25.1
25.5
26.2
26.8
26.7
23.6
23.9
23.2
23.3
23.3
23.8
23.8
23.8
24.1
24.3
25.8
25.6
25.4
25.9
26.2
25.3
26
26.2
26.4
26.1
25.2
24.8
24.4
24.6
24.8
24.9
24.9
25
24.8
24.9
25
25
25.1
25.5
26
25.8
26
26.2
26
25.7
25.6
25.8
26
26.1
25.8
25.6
25.1
25.1
25.2
25.2
25.2
25
25.2
24.9
24.8
24.7
24.6
25.3
25.2
25.6
24.7
24.7
25.6
25.7
25
24.8
24.5
23.9
24.7
24.8
25.4
25.2
25.2
24.6
24.2
24.1
24.4
24.5
24.6
24.5
24.4
24.9
25.1
25.2
24.7
24.4
24.3
24.3
24.7
24.5
25
25.1
25
25.6
24.9
24.8
24.9
25
25
24.9
24.6
24.7
24.6
24.2
24.4
25
25.3
25.4
25.3
25.2
25.3
24.7
24.9
24.4
25.4
24.5
24.8
24.8
24.8
24.9
25
24.9
25
24.9
24.4
24.3
24.4
24.3
24.5
24.4
24.5
24.6
24.7
25
25.1
25
25.6
26.1
26
26.3
26.1
25.2
25.1
24.7
24.4
24.4
24.3
24.2
24.5
24.3
24.3
24.2
24.3
24.4
24.9
25.6
25.7
25.2
25.4
25.4
24.3
24.5
25.4
25.7
24.8
25.1
23.9
24.5
23.9
23.9
24
24.2
24.1
24.2
24.3
24.2
24.5
24.9
25.6
25.4
25.7
25
25.3
25.8
25.2
25.3
23.4
22.8
23.2
22.6
23
23
23.3
23.5
23.2
23.2
23.2
23.2
23.2
23
23.3
23.8
24.5
25.4
24.7
24.9
24.7
23.1
23.3
23.9
23.7
24.2
23.7
23.7
24
23.8
24
24.3
24.5
24.5
24.7
24
24.1
24
24.4
24.6
24.6
25
25.1
25.2
24.5
24.5
25.3
25.1
24.7
25
25.7
25.1
25
24.9
25.4
25.2
24.9
24.8
24.8
24.7
24.3
24
24
24.3
24.4
24.4
23.8
24.1
24.3
23.7
23.3
24.3
24.8
24.8
24.8
24.6
24.5
24.9
25.1
25.5
25.3
25
25
25
25.3
25.4
24.5
25.2
25.2
25.5
25.5
25.2
26
24.9
25.1
25.4
26.1
24.5
24.2
24.5
24.2
24.3
24.9
25
25
24.9
25.1
25.1
24.9
24.9
25
25.6
25.6
25
24.8
24.9
24.3
23.9
23.3
23.2
23
22.6
21.9
23.7
24.8
25
24.9
25.1
25.1
25
24.7
24.6
24.3
24.2
23.9
24.8
25.6
24.7
24.9
24.1
22.9
24.5
23.9
24
23
23.1
23.3
26.5
26.2
25.9
25.6
25.6
25.4
25.3
25.2
25
25.2
25.1
25.1
25.5
27.4
26.5
26.1
25.7
25.5
25.2
25
25.3
24.3
25.1
24.7
27.5
26.4
26.7
26.5
26.3
26.6
26.6
26.2
25.7
25.5
24.9
25
25.4
25.3
24.8
24.8
24.1
24.5
23.8
23.6
22.6
22.9
21.9
21.2
22.6
22
23.3
24.7
24.9
24.5
23.8
23.4
24
24.1
24
24
24.4
25.1
24.7
24.4
24.6
24.2
24.3
25
24.8
26.4
24.9
23.8
23.9
24.4
24.9
24.8
24.8
24.2
24
23.6
23.5
23.4
23.5
23.3
24.7
25.3
24.5
23.1
23.6
23.9
23.3
23.2
22.3
22.1
21.3
24.9
25.2
25
24.7
24.9
24.8
24.6
24.3
24.2
24.3
24.2
24
23.6
23.9
24.4
24.4
25.4
25.5
24.2
24.1
24.5
24.3
24.4
23.6
22.9
24.5
24.4
24.8
23.8
23.7
23.9
23.7
23.7
23.7
23.8
23.4
23.4
23.6
24.1
24
24.3
24.4
24.7
24.9
24.8
24.4
24.4
24.6
24.7
25
24.8
24.7
24.9
24.8
24.5
24.3
24.2
24
23.9
24.1
24.1
24.2
25.3
24.6
24.8
24.1
23.6
24.5
23.8
23.1
22.6
24
24.1
24.2
24
24
24.2
24.1
24
24
24
23.9
23.7
23.7
23.7
24.2
25.1
25.4
25.4
26.4
26.5
24.7
24.8
24.9
24.9
25.1
25.2
26.3
26.1
26
25.6
25.2
25.2
24.9
24.7
24.5
24.5
24.3
24.1
24.7
25.9
25.3
24.5
23.4
24.6
23.3
22.4
22.8
22.1
22.6
22.8
23.4
25.4
25.2
25.4
25.3
24.9
25
24.7
24.6
24
23.7
23.4
24.2
24.6
22.9
23.1
22.4
22.7
21.5
21.1
20.3
20.6
20.1
20.8
23.3
24.6
24.9
25.3
25.4
25.1
24.8
24.7
24.4
24.1
23.9
24
24.5
25.4
24.1
24
24.3
23.3
24.1
23.6
22.7
22.9
22.2
22.5
25.3
25.5
25.1
24.5
24.3
24.3
24.4
24.5
24.9
25
24.9
24.6
25
25.6
24.3
24.5
24.1
24.3
23.6
24
23.5
23.8
23.4
24.2
23.8
25.3
24.6
25
25.3
24.8
24.7
24.9
24.7
24.9
24.9
24.9
25.4
25.5
25.4
24.2
22.5
23.1
23.4
22.9
24
24.5
24.3
25.8
26.5
26.1
26.1
26.1
26.1
26
26.2
25.8
25.8
25.6
25.6
25.5
25.9
26.9
26.2
25.3
26.8
25.9
24.6
24.6
22.9
21.3
22.4
24.6
25.6
25.5
24.4
25
24.9
24.7
25.3
25.1
25.2
25.3
25.3
25.2
25.8
26.6
26.7
26.1
25.5
25.6
24.5
23.7
25.1
25.4
25.2
25.6
24.8
24.8
24.9
25.3
25.4
25.1
25.4
25.3
24.7
24.3
24.5
24.3
24.7
25.5
24.4
23.6
24.5
24.5
24.8
24.3
24.7
25.5
25.3
25.6
24.9
24.3
24.5
24.5
24.7
24.5
24.7
24.6
24.6
24.3
24.2
23.4
24
24.1
23.9
24.7
24.6
24.9
25.1
24.5
24.9
25.8
24.3
24.3
24.4
24.5
24.4
24.6
24.3
23.8
23.9
23.8
23.8
23.8
23.9
23.9
24.4
24.2
24.8
25.7
26
26
24.3
25.1
25.4
25.2
24.9
25
25.3
25.4
25.4
25.4
25.7
25.1
25.3
25
25.3
24.9
24.8
24.8
25.2
26.1
26.7
25.7
24.7
24.5
24
24
23.7
23.5
23.3
24.5
24.9
24.5
24.6
24.4
24
24.3
24.3
24.7
24.6
24.6
24.2
24.1
25
25.8
24.4
23.5
23.7
23.8
22.3
22.2
22.4
24.8
24.2
24.7
25
25.1
25.4
25.3
24.1
24.2
24.1
24.3
24.3
24.6
24.6
24.6
25.4
25.3
24.9
24.4
24.5
22.8
23.9
23
24.6
24
23.7
24.5
24.5
24.7
24.7
24.1
24
23.8
23.7
23.7
24.3
23.9
23.8
23.9
24.6
25.4
23.7
23.6
23.1
23.1
22.4
22
21.6
22.8
23.1
24.6
24.4
25.3
25.6
24.9
24.7
24.8
24.7
24.7
24.6
24.6
24.6
24.7
25.4
24
23.9
23.3
22.7
23.2
21.8
23
22
23.5
23.5
22.8
23.7
24
24.3
24.3
24.3
24.6
24.5
24.7
24.6
24.3
24.1
23.8
24.4
25.5
25.4
25.3
24.3
23.8
23.4
23.2
23.2
24.1
24.8
24.9
24.7
23.9
24
24
24.1
23.9
23.7
23.5
23.4
23.1
23.3
23.3
24.4
24.6
24.3
25
24.2
23.4
23.4
21.8
22.8
23.7
23.2
24.1
24.2
23.9
23.9
23.8
23.9
23.7
23.4
23.5
23.4
23.2
23.4
23.2
23.6
24.6
25.1
25
23
23.9
23.7
23.5
23.3
22.4
23.1
23.9
24.8
24.7
24.6
24.4
24.2
24.2
24
23.5
23.4
22.8
22.5
22.3
23
22.4
22.2
22.5
23.4
23
22.6
21.3
20.7
20.4
21.1
22
23.2
23.7
24.1
24.5
24.5
24.4
24.3
24.4
24.5
24.4
24.3
24
24.6
25.5
23.6
23.1
22.6
22.6
23
23.6
22
23.1
23.8
23.7
23.9
24.7
24.6
24.4
24.6
24.4
24.4
24.2
24.2
24.2
24
24
24.5
25.9
24.8
24.3
24.1
23.3
23.1
23.2
22.3
23.5
23.8
24.9
24.5
24.7
25.4
25.3
25
24.6
24.4
24.4
24.4
24.5
24.4
24.2
24.9
26
24.7
23.7
24.2
24.1
23.7
23
22.3
22.2
24.2
25.1
24.2
25.5
25.6
24.9
24.6
24.4
24.5
24.7
24.6
24.9
25.1
25.2
25.3
25.6
24
23.9
23.8
23.7
24.1
22.9
23.8
24.2
24
23.5
23.1
23.1
23.2
23.4
23.5
23.7
23.2
23
22.5
22.5
22.1
21.9
21.9
22.4
23.1
23.1
23.9
24.1
23.9
23.9
23.9
23.9
22.9
22.9
22.8
23.3
23.9
22.8
22.5
22.2
22.2
22.2
22.1
22
21.6
21.4
21.7
21.9
22
23
22.6
23.2
22
22.2
21.5
20.8
21.6
21.8
21.8
22.1
22.5
22
22.1
22
22
22.2
22
21.6
21.4
21.2
21.5
22.1
22.2
22.3
22.2
22.5
22.1
21.5
21.2
21.5
21.6
21.7
22.7
24
23.8
23.6
23.3
23.5
23.5
23.4
23.3
23.1
22.7
22.3
22.1
22.7
22.7
23.5
22.6
23.1
22.9
23.1
23.1
23
22.6
22.4
23
23.6
24.1
24.1
24.4
24.2
24
24
23.8
23.7
23
22.6
22.8
23
23.2
23.4
23.5
24.5
24.3
24.1
23.8
23
22.7
22.7
23.8
24.2
24.1
24.3
24
23.8
23.5
23.4
23.2
23.6
23.4
23.4
23.6
24.4
23
23.3
23.1
20.7
20.5
21.6
20.6
18.4
18.8
20.6
22.8
22.5
23.2
23
23.3
23
23.2
22.8
22.6
22.5
21.9
22.4
22.7
22.2
22.1
21.8
21.5
21.5
20.9
21.3
22.3
23.5
22.3
22.9
22.6
22.9
22.6
22.4
22.1
22.1
22.9
22.9
22.1
22
21.9
21.7
22.4
22.8
23.1
23.1
24
23.8
24.4
24.1
24.5
24.3
24.1
23.8
24.1
24.2
24.2
23.9
24
24.1
24.1
24.1
24.2
24.3
24.3
24.3
24.3
24.6
24.8
25.3
24.8
25
25
25
25.2
25.3
25.7
24.6
24.9
24.7
24.4
24.4
24.3
24.3
24.2
24.2
24.2
24.1
24.3
24.3
24.5
24.9
24.9
25.1
25.1
25.4
25.1
25.9
25.3
25.2
24.3
24.2
24.9
24.5
24.5
24.3
24.1
24
24.3
24.6
24.7
24.5
24.3
24.1
24.3
25.5
25.7
26.1
25.3
26.3
25.2
25
23.5
23.3
23.5
25.5
26
25.5
24.4
24.5
24.7
24.8
24.9
25.1
25
25
24.9
24.7
24.7
25.5
25.7
25.7
26.1
26
25.5
25.6
24.9
25.2
24.7
26.5
23.8
24.6
25.1
25.3
25.2
25.1
24.9
24.8
24.7
24.7
24.8
24.8
25.1
26
25.1
25.5
25.5
24.5
24.3
23.7
25
24.3
24.6
24.5
23.4
24.1
24.4
24.4
24.8
25.1
23.6
24.1
23.7
23.6
23.7
23.8
24.3
24.4
24
25.5
24.9
23.8
23.8
23.9
22.5
23.1
21.1
22.6
22.3
24
24.4
23.9
24.3
24.2
24.1
24.1
23.9
23.6
23.4
23.4
23.9
25.1
25.1
24.9
24.3
24.3
23
23.7
22.8
22.8
23.1
23.6
24.1
24.1
24.2
24.1
24.2
24.2
24.4
24.3
24
24
23.8
23.7
24.1
24.7
24.1
23.6
22.6
22.7
22.2
21.2
19.9
20.2
20.4
21.9
22.4
23.5
23.7
23.9
23.7
23.6
23.7
23.7
23.8
24
24.1
23.9
23.9
24.5
24.6
24.6
24.4
24
24.5
24.3
24.5
23.7
23.3
24.3
22.7
22.9
23
23.2
23.4
23.4
23.4
23.3
23.2
23.1
23.2
23.1
23.5
23.9
24.4
24.5
23
23.4
23.1
22.5
21.8
22.1
22.7
22.5
23.6
24.2
24.4
24.5
23.4
23.9
23.8
23.6
23.3
23.1
23.1
23
23.2
23.5
22.8
23.1
23.2
23.5
22.3
22.7
22.8
21.6
22
22.9
24.4
24.1
24.3
24.7
22.8
22.8
23.2
23.5
23.7
23.8
23.7
23.7
24
24.1
23.3
22.1
22.3
21.9
22.5
22.3
21.6
21.4
21.8
22.6
22.8
22
22.2
21.9
22.5
22.9
23
23.1
23
23.1
23.1
22.8
23.1
23.9
23.8
22.9
23.3
22.3
22.7
23.3
23.4
24.9
24
23
22.8
23.4
23.5
23.7
23.9
23.7
23.8
23.9
23.5
23.4
23.4
23.1
23.3
24.6
24.5
24.2
24.6
24.3
24.2
24.3
24.2
23.6
23.6
24.2
24.2
21.2
22
22.1
22.3
22.6
22.8
23
23.1
23.2
23.5
23.6
23.9
24.8
24.7
24.4
24.4
23.4
23.3
23.3
24.1
23.6
24
23.9
22.4
23.3
23.6
23.6
23.8
23.6
23.5
23.4
23.4
23.4
23.3
23.3
23.5
23.8
24.9
24.3
23.7
23.8
23
23.7
23.4
23.2
23.5
23.1
25
22.9
23.5
23.7
23.9
24.3
24.4
24.4
24.2
23.9
23.6
23.3
23.3
24.3
24
23.1
20.4
21.9
20.6
20.2
19.2
20.2
20.2
21.5
22.9
22.9
22.2
22.1
22.1
22.1
21.8
22.2
22.3
22.4
22.4
22.6
22.9
22.7
23.2
23.5
23.4
23.4
23.8
22.6
23.7
23.1
24.9
23.8
23.1
22.3
22
21.4
21.1
20.2
19.9
18.7
18.5
18
17.8
17.5
17.5
17.8
18.2
18.6
19.2
18.6
19.5
19.8
19.9
19.5
19.3
19
18.9
18.2
17.8
17.5
17.5
16.9
16.1
15.7
15.6
14.9
14.7
14.7
15
15.4
15.7
15.7
16.3
18
17.8
17.6
17.5
17.6
17.5
17.5
17.1
16.6
16.4
16.3
16.1
15.9
15.6
15.3
15
15.1
14.9
14.8
15
15.6
16.1
16.3
16.8
17.9
18.2
17.9
17.3
16.4
17.9
17.9
19.2
19.3
18.7
18.3
18.3
18.2
18.2
17.5
16.5
15.8
15.3
15.1
15.6
15.7
16.2
16.9
17.4
17.8
18.9
17.8
18.9
17.2
17.9
17.8
18.7
18
17.4
16.7
16.7
16.8
16.3
16
15.7
15.6
15.6
15.5
15.5
15.6
16.5
16.7
16.7
18
18.3
18.5
18.8
19
18.7
19
18.9
19.4
19.8
19.9
19.8
19.1
18.2
17.5
17.4
17.2
17
16.8
16.5
16.5
16.9
17.6
18.3
17.9
18
18.8
18.7
18.7
20.1
20.4
20.4
20.3
19.6
19.7
19.8
20
19.7
18.8
18.6
18.6
18.8
18.9
18.8
18.8
19.6
19.6
20.6
21.3
20.7
21.9
21.7
21.9
21.5
22.3
22.6
22.3
21.5
21.9
22
22.1
22.1
21.8
21.4
20.8
20.4
20.4
20.8
21.1
21.4
21.6
22.5
22.1
22.2
22.3
22.6
22.5
22.8
23
23.3
23.2
21.8
21.1
20.9
21.2
21.1
21.2
20.9
20.8
20.6
20.6
20.8
21.2
21.7
21.1
22.3
23.1
22.4
22.6
23.1
22.5
22.3
21.7
20.7
20.9
21.4
22
21.9
21.9
22.1
22.2
22.3
23.1
23
23.5
23.6
24
23.4
23.1
22.7
23
23.7
24
23.5
23.1
23.7
23.4
23.4
23.8
23.4
23.7
23.8
23.9
23.9
23.8
23.7
23.7
23.7
23.5
23.5
23.6
24.6
24
24
23.7
24.5
24.8
24.2
24.6
23.8
24.2
24.1
24.1
24.2
24.3
24.3
24.4
24.5
24.5
24.1
23.5
24.1
24.3
24.4
23.9
24.3
23.2
23.3
24.1
22.9
23.8
23
23.1
23
23
23.1
22.7
22.9
23.5
23.7
23.7
23.7
23.5
23.2
23.1
22.9
22.3
22.1
22.1
21.7
22.2
22.2
22
21.8
21.7
21.3
20.7
21.5
21.3
20.7
20.2
19.6
19.5
19.4
19.1
18
17.7
17.4
17.3
16.8
16.6
16.7
16.7
16.5
17.1
17.2
16.9
16.6
16.3
16.6
16.3
16.2
16.9
16.7
16.6
16.6
16.5
16.5
16.3
16.2
16.1
15.9
15.9
15.8
15.9
15.9
16.2
16.5
17.1
18
17.4
17.6
17.7
16.6
16.8
16.4
16.5
16
16
15.8
15.3
15.6
15.4
15.4
15.4
15.3
15.6
15.4
15.5
15.6
16.2
16.5
17.2
18.2
18.5
18.7
18.8
19.1
19.1
19.1
19.2
19.4
18.1
18.4
17.9
17.8
17.5
17.5
17.4
17.1
16.8
17.1
16.8
17.1
17.5
17.8
18.1
18.5
19.2
20.4
20.8
20.9
20.4
20.6
20
19.9
19.8
19.4
19.6
19.3
19.1
19
18.7
18.3
18.1
18.2
18.1
18.2
18.4
19.4
19.6
19.3
20.2
20.9
21.2
21.1
21
20.3
20.1
19.8
19.7
19.3
19.3
19.1
19
18.7
18.7
18.5
18.4
18.5
18
17.9
18.7
19.8
19.7
20.5
20.8
20.2
20.5
21.2
21.2
21.4
20.4
20.3
20.7
20.5
20.5
20.5
20.4
20
19.9
19.7
19.8
19.6
19.4
19.3
20
20.1
20.6
20.1
20.5
20.6
20.2
21
21.3
20.7
22.4
22.8
22.7
22.5
22.4
22.2
22.1
21.9
21.7
21.4
21.4
20.9
20.6
20.7
21.4
20.8
21.9
22
22.1
22.4
22.3
22.3
22.3
22
22.5
22.9
23.4
23.4
23.4
22.8
22.9
22.7
22.4
22
22.2
22.2
22.2
22.3
22.3
22.8
22.9
22.7
22.9
22.9
23.1
22.9
22.9
23.3
23.3
23.4
23.4
23.4
23.4
23.4
23.3
23.4
23.4
23.2
23.1
23.1
22.8
22.9
23.4
23.1
23.4
22.7
23.1
23
23.3
23.5
23.6
23.3
23.4
23.2
23.4
23.2
23.1
23
22.9
22.9
22.7
22.8
23
22.9
23
22.9
23.3
23.3
23.7
23.9
24
23.8
23.1
22.7
21.8
21.8
21.6
21.8
21.9
22.4
22.4
22.6
22.6
22.5
22.2
22
21.7
21.3
21
20.5
20.5
21
22.2
22.1
21.8
21.9
21.5
21.5
20.3
19.7
19.2
19.1
19
18.8
18.9
18.7
18.7
18.3
18
17.6
18
17.9
17.5
16.7
16.8
17.4
16.7
15.9
16
16.4
14.6
14.8
14.9
14.2
16.2
17.2
16.9
16.8
16.4
16.2
15.8
15.5
14.4
13.5
12.6
12.6
12.4
12.6
13.2
12.9
13.6
14.4
14.6
15.9
15.7
14.6
14.3
14.5
17.1
17.9
17.4
16.7
16.4
16.2
16.3
16.1
15.6
14.8
13.2
12.5
14
13.1
13.1
13.5
13.5
12.4
13
13
12.7
12.3
11.1
12.2
16.5
16.7
15.8
15.1
15.2
14.9
14.6
14.6
14.5
12.9
13
13.2
12.9
13.3
14.1
13.5
13.8
12.9
12.7
13.3
13.6
14
13.5
14.9
16.9
17.8
17.2
17.5
17.3
17.2
16.9
16.9
16.6
16.5
16.6
16.5
16.5
16.6
16.9
16
15.5
15.6
14.9
14.8
15.2
16.3
15.3
15.9
18.2
18.7
18.2
18.2
17.6
17.7
17.8
17.7
17.7
17.8
17.7
17.5
17.2
17.4
18.6
20.2
19.2
16.5
16.4
15.7
16.4
16
17
15.6
18.7
19.1
18.7
18.3
18.1
17.9
17.4
17.3
17.3
16.9
16.8
16.8
16.5
16.3
18.2
17.3
16.1
16.1
16.7
15.4
15.9
15.8
15.6
15.4
18.4
19.1
18.7
18.7
18.3
18.1
17.9
17.4
17.7
17.4
17.3
17.3
17.1
17.1
18.6
19.4
17.6
17.6
16.4
16.6
16.5
16.2
17
18.4
19.6
20
19.7
19.1
19.3
19.2
19.4
19.4
19.8
19.6
19.8
19.2
19
19
20.6
20.4
19.6
20.1
19.8
20.3
20.4
20.2
20.4
20.3
21.5
21.5
21.2
20.6
20.4
20.2
20
19.9
19.8
20
19.8
19.7
19.4
19.6
20.8
22.5
22.1
21.5
21.5
21.8
20.6
20.3
20.1
21.6
22.4
21.8
21.5
21.2
21
20.9
20.1
19.2
18.1
17.5
17.5
17.3
17.1
17.1
17.6
17.5
17.7
17.8
18
18.4
18.1
17.1
16.1
15.8
15.2
14.8
15.1
14.9
15.1
15.3
15.1
15.1
14.9
14.8
14.9
14.8
14.9
14.7
15
15.8
15.7
16.2
16.8
16.9
17
17.2
17.4
17.3
17.3
18
17.7
17.3
16.5
16.7
16.5
16.3
16.6
16.7
16.6
16.7
17.3
17.1
17.1
17.7
18.1
17.7
17.5
17.1
16.8
17.7
17.6
17.3
18.2
18.7
18.8
18.4
18.1
18
17.5
17.7
17
16.9
17.1
17.2
17.1
17.3
17.4
17.3
17.6
18.1
17.8
17.2
17.8
16.6
16.4
16.6
17.3
18.2
18.2
18.1
17.6
17.1
17.1
17.2
17.1
16.8
16.4
16.1
16.1
16.1
16.1
16.4
16.3
16.6
17.1
17
17.1
16.5
16.3
16.5
16.2
16.5
16.8
16.8
16.6
16.2
16.1
15.9
15.9
15.9
15.6
15.4
15.4
15.6
15.9
16.5
16.2
16.7
16.6
17.3
16.9
17.1
17.5
18.1
18.1
18
17.9
17.4
17.3
16.9
16.9
16.6
16.6
16.4
16.7
16.6
16.5
16.4
17.4
17.5
17.8
19
17.3
18.3
18.5
17.4
17.6
17.9
18.9
19.1
18.6
18
17.9
17.7
17.9
17.6
17.6
17.3
17.3
17.1
17.1
17.1
18.2
19.9
18.1
17.5
17.1
17.2
17
17.5
17.4
17.7
19.4
19.2
19.1
18.4
18
18.1
18.1
17.8
17.5
17.1
17
16.8
16.5
16.4
16.9
17.6
17.5
17.9
18.5
18.1
17.5
17.6
17.9
18
19.5
19.8
19.5
18.9
18.9
18.7
18.4
18.2
17.8
17.5
17.5
17.2
17.1
17.1
17.5
18.1
18.2
18.3
19.3
19.7
19.5
19.5
19.9
20.1
21.2
21.3
21.1
21.2
20.6
20.7
20.8
20.5
20.4
20.5
20.5
20.6
20.6
20.5
21
20.8
20
20.5
20.4
21.1
21.4
21.7
22
22.3
21.3
21.1
20.8
21
20.8
20.9
20.8
20.9
21.1
20.8
20.6
20.7
20.5
20.6
20.6
21.2
21.4
21.4
21.6
21.5
21.7
20.9
20.7
20.5
21
21.7
21.3
21.1
21
20.9
20.5
20.9
20.7
20.2
20
19.9
19.9
19.6
19.9
19.9
20.6
20.1
21.4
21.1
20.3
20.6
21.2
21.6
21.4
22.5
22.3
22.1
21.1
21.3
20.9
20.9
20.5
20
19.8
19.5
19.4
19.5
20.2
20.3
20.3
20.9
20.5
20.3
20.5
20.5
21.3
20.8
21.4
21.8
21.6
22.2
21.5
21.2
21.6
21.7
21.4
21.5
21
21.1
20.8
20.7
20.6
21.1
21.6
21.3
21.3
20.8
20.7
20.6
20.2
20
19.4
19
18.9
18.6
18.3
18
17.7
17.4
17
16.8
16.4
16.4
16.1
16.1
16
16
15.9
16
16
15.9
15.7
15.8
15.7
15.5
15.5
15.4
15.2
14.8
14.3
14.2
13.4
13.3
13.1
12.9
12.7
12.7
12.5
12.6
12.7
13.3
13.4
13.7
13.7
13.4
13.5
13.3
13.5
13.6
13.3
13.2
13.2
13.2
12.8
13.4
13
12.5
12.5
11.5
11.1
11.2
11.2
11.3
11.7
12.4
11.9
12.3
12.4
13.2
13.4
13.3
13.8
13.6
14.9
15.6
16.2
16.1
15.4
14.9
15.7
15.3
14.5
14
14
14.4
14
13.9
15.3
14.8
14.1
14.4
13.9
15.4
14.6
13.3
14.3
14.9
16.3
15.8
16.1
16
15.7
15.6
15.3
15.1
15
14.9
15
14.8
14.9
14.9
16
17.4
17.1
16.1
15.3
16.3
16.2
15.4
15.5
16.4
17.6
18
17.7
17.3
17
16.8
16.4
16.3
16.3
15.8
15.9
15.4
15.2
15.1
15.1
15.6
15.7
14.8
15
15.8
15.6
15.4
14.6
15.9
17.6
18.1
17.7
18.1
17.8
17.7
17.4
16.9
17.5
16.9
16.7
16.3
16.1
15.4
15.6
16.1
16.5
16.3
16.6
16.9
17.6
17.5
17.7
17.6
19
19
18.5
18.3
18.1
18
17.8
17.8
17.8
17.6
17.7
17.5
17.5
17.5
18.7
19.8
19.1
19
17.8
18.3
17.3
17.9
18.7
19
20.2
19.9
20.2
20.1
19.5
19.1
19.5
19.4
19.2
18.8
18.5
18.8
19
18.3
18.4
18.5
19.1
19.4
19.9
19.7
20.2
20.3
20.6
20.5
20.8
20.5
20.8
20.9
20.8
20.8
20.8
20.9
20.9
20.9
20.8
20.9
20.9
21
21.2
22
21.9
22.5
22.1
22.3
21.9
22.2
22.6
22.5
22.3
22.1
22.2
22.1
22.2
22.2
22.1
22
21.9
21.8
21.9
21.8
21.9
21.9
22.1
22
21.2
21
20.9
20.2
19.2
19
18.6
18.1
17.7
18.3
17.7
17.7
17.1
16.7
15.7
14.9
14.7
14.3
13.3
13.2
13.3
13.2
12.8
11.9
11.5
10.6
11.9
12.9
12.7
12.9
12.2
12.9
15
14.9
14.4
14.2
13.8
13.4
13.2
13.2
13.5
12.7
12.5
12.5
12.8
13
13.1
13.6
13.6
13.6
14.5
13.9
13.8
14.3
14.5
14.2
14.5
14.7
14.8
14.8
15.4
15.5
15.7
15.7
15.4
15.5
15.2
14.9
14.4
14.6
15.1
15.8
16.3
16.1
15.2
16.1
15.7
15.5
15.7
15.9
16.9
17.7
17.2
17.1
16.9
16.8
16.5
16.4
16
15.1
13.3
13
13
13.4
11.7
11.6
11.3
10.5
10.7
11.6
11.8
11.4
11.7
12
12.9
13.5
12.9
12.6
12.8
11
10.5
10.2
9.9
9.8
10.1
9.5
8.8
8.5
8.9
8.9
8.2
8.7
8.8
8.4
8.4
7.8
9.2
11.7
13.3
13.9
13.9
13.8
13.6
13.2
13.4
13.6
13.4
13.7
13.2
13.2
13.1
12.4
12.7
12.3
11.6
11.7
12.1
12
12.4
13.1
13.7
14.4
15
15.3
15.4
15.3
15.3
15.5
14.8
14.9
14.7
14.9
15
14.7
14.9
14.9
14.2
14.5
14.8
14
15.3
13
14.1
12.6
11.8
12.5
14.4
14
14.3
14
13.7
13.5
13.4
13
12.9
12.8
12.6
12.4
12.3
12
13.6
13.6
14.8
14.3
13
13
12.8
11.9
12.3
13.6
15.3
15.2
15.3
14.8
14.7
14.4
14
13.8
13.4
12.9
13.1
12.8
12.9
12.7
14
16.6
17.5
15.6
15.1
15.8
14.4
14.4
14.9
16
17
17.2
16.8
16.5
16
15.6
15.6
15.4
15.6
15.8
15.7
16.1
15.8
16
16.3
18.1
18.5
18.3
18
17.5
16.7
16.8
16
15.6
17.8
17.6
16.9
16.8
16.7
16.5
16.1
16
15.6
15.7
15.6
15.7
15.6
15.7
17.1
19
19
17.9
18.3
17.8
16.3
17.3
15.5
15.9
16.5
16.2
14.8
14.3
14
13.7
13.7
12.6
11.8
11.3
10.8
10.6
10
9.6
9.2
9
8.6
8.9
8.8
8.2
8.3
7.8
7.2
6.8
5.8
5.7
5.8
5.7
5.3
5.1
5
4.6
4.7
4.6
5.4
5.7
5.5
5.5
5.2
5.4
6
6.1
5.7
5.9
6.1
5.9
5.7
5.1
5.3
5.1
5.1
5.2
5.2
5.4
4.3
2.8
2.6
3.2
2.5
2.6
2.4
2.7
3
2.9
3.2
2.7
2.5
2.1
3.1
2.1
2.2
4.2
6.9
7.6
7.4
6.9
6.5
6.6
5.6
5.8
6
5.6
4.4
4.1
4.4
4.1
5.3
5.2
3.8
5.5
4.7
4
4.1
5
5.2
6.9
9.4
10.2
10.3
10.6
10.6
10
10.2
10
9.7
9
9.9
8.8
9
8.8
9.2
10.5
8.5
7.9
9.5
9.9
10.1
11
10.2
11.3
13.1
13.2
13.4
12.1
12.5
12.5
12.4
12.3
12
13
12.7
13.3
12.9
11.9
12.5
13.1
13.7
13.6
13.7
14.5
13.5
13.8
14.1
14.1
15.2
16.1
16.5
16.4
16.4
16.3
15.8
15.7
15.7
16.2
15.9
16.1
15.7
15.4
16
16.8
17.1
17
16.2
16.5
16.3
16.4
16.5
16.2
15.9
15.7
15.3
15.2
14.9
14.5
14.1
13.6
13
12.3
11.7
11.4
11
10.7
10
10.1
10
10.4
10.1
9.9
9.1
8.6
8.1
7.9
7.5
7.2
6.7
6.3
5.9
5.7
5.4
5.3
5
5
5.2
4.6
5
5.6
3
2.4
2.5
3.4
3
2.7
2.1
2.2
2.3
1.9
1.6
0.8
0.9
0.6
-0.4
-2.9
-4.9
-4.3
-5.1
-5.7
-6.1
-6.2
-6.7
-6.3
-6.1
-5.9
-5.8
-5.2
-4.8
-4.1
-5.5
-6.4
-6.1
-6
-7
-7.3
-7.9
-8.1
-8
-8.4
-8
-7.6
-7.1
-7.1
-6.9
-6.9
-6.8
-6.5
-5.9
-6.1
-6.4
-6.5
-5.7
-4.3
-4.5
-4.3
-4
-3.3
-0.7
2.6
1.8
0
-1.1
-1.9
-1.2
-2.4
-2.2
-2.3
-2.5
-2.7
-2.5
-2.4
-2.4
-2.3
-2.4
-1.5
-0.7
-1.1
-1
-1.2
-0.9
0.3
4.6
5.7
5.7
5.6
2.2
1.7
1.6
-0.7
-2
-1.8
-1.6
-1.9
-2
-1.3
-1.8
-1.4
-1
0.3
1.6
1
2.3
2.2
2
3.6
7.3
8.4
7.4
7.6
7
7.2
7
6.4
6
5.7
5.9
5.7
4.8
4.2
5
4.8
6
5.7
6.4
6.7
6.4
6.5
6.4
7
9.4
10.6
10.7
10.6
9.7
9.7
9
8.2
7.9
8
7.2
6.8
5.6
5.7
4.8
4.6
4.4
4.4
4.2
3.7
4.5
4
3.8
3.8
3.7
3.5
3.9
4.3
3.4
3.2
2.2
2.4
2.4
2.2
2.3
3.2
2.8
2.9
3
3.8
3.8
3.9
3.9
4.4
4.7
4.5
4.3
4.5
4.5
4.1
3.4
2.5
1.4
1.4
0.7
0.9
0.9
1.3
1.6
1.4
1.7
1.9
1.9
2.1
2.3
3.2
3.7
3.9
4.3
4.3
3.9
5.2
7.2
7.9
7
6.5
6.8
6.8
6.9
7.2
6.9
5.5
4.3
4.5
4
3.9
4.8
4.3
3.4
3.6
3
3.6
3.9
3
3.2
3.6
6.1
7.6
6.9
7.6
7.2
6.5
6.3
4.8
5
4.2
3
2
2.1
1.8
2.5
2.1
2.2
2.4
3
4.1
5.1
5
4.5
5.6
8.1
8.9
8.8
8.2
7.8
7.3
6.7
6.6
6.3
6.4
5.6
5.2
5.6
5.5
5.7
6.7
7
6.8
6.8
7.9
8.1
7.4
8.1
8.7
9.9
11.7
11.2
11.4
11.2
11.1
10.6
8.8
8.4
8
7.6
7.3
7.1
7.2
7.2
7.8
8.3
8.8
9.4
9.2
9.1
9
9.3
9.5
11.1
11.8
11.5
10
9.6
8.8
8.5
7.9
7.4
6.7
6.3
5.8
5.6
5.2
4.8
4.8
5
4.7
4.7
4.5
5.5
5.8
5.3
5.8
6.2
6.9
6.4
6
5.5
4.8
4.4
3.8
3.4
3.3
3.2
3.4
3.8
3.8
4.3
4.5
4.1
4.8
5.1
4.8
4.6
4.6
5
5.2
5.4
4.9
4.4
4.3
3.1
0.3
-3
-4.7
-5.3
-6.3
-7.1
-6
-4.7
-3.9
-3.4
-2.2
-2.8
-3.7
-3.4
-3.6
-4.8
-3.6
-4.4
-4.8
-4.7
-4.3
-5.1
-5.7
-3.9
-1.2
-1.8
-4.6
-4.6
-4.6
-4.5
-4.7
-5.2
-5.3
-4.5
-4
-3.6
-4.3
-3.8
-5.1
-4
-4.2
-4.3
-3.7
0
2.2
3.1
2.4
2.8
1.8
1.9
1.7
0.1
-1
-0.9
-1.5
-1.8
-2.1
-1.6
-0.9
-0.1
-0.3
-1.3
-0.6
-1
-0.2
-0.2
0.5
3.3
5.8
5.6
5.8
6.3
6.3
6.5
6.3
6.9
6.7
6.1
5.9
5.4
5.2
5.7
6
3.5
3.6
4.1
4.7
5.4
5.9
6.2
7.2
9.7
10.2
10.2
10.7
10.6
10.7
10.5
9.4
9.6
9.7
9.5
9.4
9.5
9.4
10.2
9.9
8.7
10.1
9.9
9.6
10.6
9.8
9.9
10.4
11.5
12
11.8
11.9
11.9
11.4
11.4
11.5
11.4
11.5
11.5
11.4
11.4
11.3
11.1
10.5
10.3
9.9
10.5
10.5
9.8
10.4
11.2
10.7
10.3
9.7
9.8
9.7
9.4
9.4
9
9
8.8
8.7
8.8
9.2
9.1
9.3
9.1
9
9
8.9
8.6
8.8
9.5
9
9.1
9
9.1
9.2
9.6
9.5
9.2
9
8.4
7.9
8
7.8
7.6
7.9
7.8
7.8
8.9
8.1
8.5
8.9
8.9
9.2
9.1
9.8
9.5
9.8
9.7
9.3
9
8.8
9
9.1
9.1
9.1
8.9
8.4
8.1
7.8
8
7.8
7.9
8.7
8.7
8.7
8.9
9.2
8.8
9
9.1
9.1
8.5
8.2
8.2
8.2
8.2
8
8.1
8.3
8.4
8.8
8.6
8.6
8.5
7.9
8.7
8.2
8.3
8.4
8.5
8.6
8.6
9.1
9.1
10.1
10.5
11.5
11.4
11.3
10.6
11.4
11.4
11.3
11.6
11.9
11.6
11.6
11.5
11.9
12.1
12.2
11.9
10.8
10.4
10.7
10.3
9.7
9.2
8.9
8.6
8.3
7.8
6.9
6.7
5.3
4.7
4.4
4.1
3.6
3.5
3.2
2.8
3
3.1
3.1
3.4
3.2
3.1
2.4
2
1.9
1.7
1.4
1
0.8
0.8
0.8
1.1
1
0.8
0.9
0.5
0.5
1
2.3
3
3.3
3.5
3.3
4.3
4.3
4.4
4.3
4.9
4.9
4.6
4.4
4.4
4.3
4.6
4.6
4.6
4.6
4.6
4.6
4.6
4.9
4.9
4.6
4.6
4.8
5.2
5.5
6.1
6.6
6.9
7.5
7.4
7.4
7.1
6.8
6.5
6.4
6.3
6.2
6
5.9
5.4
5.3
5.5
5.2
5.4
5
5.1
5.1
5.2
5
5.4
5.7
5.7
5.8
5.9
5.8
6.3
6.2
6.3
6.4
6.2
6.2
6.2
6.3
6.8
7
6.7
6.8
6.8
6.7
6.6
6.2
6.1
6.6
7
7.5
7.8
7.6
8
8.5
8.2
7.8
7.8
7.6
7.4
7.2
6.8
6.7
6.8
6.6
6.3
6.2
6.2
6.2
6.2
6.4
6.5
6.9
7.3
8.2
8.3
8.8
8.9
8.8
9.4
9.8
10
9.7
9.4
9.3
8.8
8.2
8
7.6
7.8
7.3
7
6.6
6.3
6.4
7.2
7
7.3
7.8
8.6
8
8.5
9.2
8.4
8.3
9
10
10
10.1
10.2
10
10.3
9.5
9.5
8
7.8
7.2
7.2
7.9
7.4
7.2
7.4
8.4
8.5
8.9
8.3
8.5
8.3
8.3
8
8.3
8.2
8.7
8.1
7.7
7.9
8.3
8.4
9.1
8.8
8.7
8.1
8.3
8.3
8.3
8.1
8.1
8.8
9.5
9.3
9.7
9.9
9.7
9.9
10
10.2
10.1
10
10.1
9.6
9.6
9.3
9.4
9.6
9.7
9.9
10.1
10.5
11.5
11.5
11.8
12.4
12
12.7
13.3
13
12.9
12.7
12.8
12.6
12.5
12.6
12.4
12.4
12.5
12.4
12.5
12.5
12.5
12.6
12.6
12.8
13.6
14.5
14.2
14.8
15.3
15.2
15.2
15.1
15.4
14.8
14.3
14.1
14.2
14
14.1
14.1
13.9
14.1
14.2
14.2
14.2
14.2
14
13.7
12.8
12
12.1
12.4
12.3
12.7
12.5
12.5
12.4
12.4
12.5
12.6
12.3
12.4
12.4
12.5
12.2
11.5
11.2
10.9
10.6
10.5
10.1
10
10
10
10.4
10.4
10.5
10.7
9.6
10
10.2
9.6
9.7
9.7
9.9
9.3
9.1
8.5
8.4
8.2
8.1
8.2
8.4
8.2
8.2
8.2
8.1
8.5
8.7
9.3
9.6
10.4
10.7
10.5
10.6
10.4
11
11.3
11
11.1
11
11
11
11.2
10.8
10.6
10.6
10.5
10.8
11
11.5
11.7
12.1
12.8
13.1
14.1
14.5
14.4
14.9
15.3
15.7
16.4
16.6
16.6
16.6
16.7
16.7
16.7
16.7
16.6
16.4
16.6
16.8
16.9
17.3
17.6
17.4
18.3
17.7
17.5
16.2
16
15.1
14.4
13.6
13.3
13
12.9
12.8
12.5
12.2
11.8
11.7
11.7
11.5
11.2
11.1
11.3
11.7
11.9
12.6
13
12.7
13
13.4
13.4
12.7
12.4
12.5
12.4
12.3
12.6
12.5
12.4
12.3
12.2
12
11.6
11.1
11.2
11.3
11.3
11.4
11.6
11.8
11.7
11.5
11.6
11.8
11.5
11
10.7
10.4
10.1
9.9
9.9
9.7
9.6
9.3
9.1
8.4
7.8
7.3
6.8
6.5
6.1
6
5.8
5.4
6.2
6.2
5.9
5.6
6.2
5.6
5.8
5.4
5
4.3
3.9
3.8
3.6
3.2
3.9
3.8
3.6
3.5
3.5
3.6
3.8
3.6
4.9
4.9
5.6
5.2
5.1
5.5
5.5
6
6.1
6.4
5.3
5.3
5
4.8
5.1
5.3
5.2
4.8
4.9
4.7
4.1
4.1
4.2
4.2
4.2
4.4
4.5
4.7
4.7
4.4
4.5
4.6
4.5
4.4
4.5
4
3.7
3.2
2.2
1.7
1.2
1.5
1.7
2.1
1.8
1.3
1.5
1.4
1.3
1.2
1.5
1.5
0.8
1.2
1
1.7
1.7
2
2.7
3.3
2.5
2.5
2
2.5
3.1
3.5
3.2
3.4
3.2
3.3
3
3
3.3
3.4
3.8
3.9
4.3
4.2
4.1
4.1
4.2
4.1
4.4
4.3
4.6
4.8
4.9
4.9
5.1
5.4
5.5
5.6
5.9
6
6.2
6.7
7.2
7.9
8.7
9
9.5
9.7
9.4
9.4
9.1
9.2
9.2
9.3
9.5
9.7
10.3
10.4
10.6
10.8
10.6
10.5
10.7
10.9
11.2
11.6
12.2
13.2
13.6
12.9
12.1
12.4
11.7
11.4
11
10.6
10.4
10.1
9.8
9.5
9.1
8.9
8.7
8.4
8
7.8
7.8
7.3
7.2
7.1
7.3
7.6
7.7
8
8.2
8.6
8
7.9
8.1
8
7.7
7.8
7.7
7.7
7.6
7.3
7.1
7
7
7
6.6
6.5
6.5
6
6.8
7.1
7
7.3
7.5
6.9
6.8
6.7
6.9
6.8
6.5
6.6
6.5
6
6
5.5
5.4
4.7
4.4
4.2
4
4.1
3.8
4.1
4.7
5
4.7
5.1
5.4
4.9
6.1
6
7
8.9
8.7
8.6
8.5
8.2
8.2
8.7
8.5
8.3
7.9
7.4
8.2
8.5
8.9
9.4
9.6
9.4
9.2
9.8
9
9.1
10.1
9.8
9.6
10.8
11
11
10
10.9
11
10.7
9.9
9.2
9
9.1
8.8
8.7
9.3
9.5
9.4
9.8
9.5
9.7
10.4
9.9
9.3
8.9
8.7
8.5
8.1
8.2
8
7.9
7.7
7.7
7.9
7.9
7.9
7.4
7.3
6.6
7
7.2
6.6
6.3
7.2
6.7
7.1
7
7.3
7.8
8.2
7
7.1
6.8
7.2
7.4
7.5
7.6
7.6
7.5
8
7.6
7.4
7.8
8.3
8.6
9.1
9.7
10.3
10.4
10.8
10.9
11.3
11.5
11.9
11.7
11.8
11.8
11.9
12
12.2
12.2
11.8
11.7
11.8
11.8
12
12.3
12.2
12.7
13
13.4
14
14.3
14.5
14.6
14.8
15
15
15.1
15.4
15.5
15.6
15.6
15.7
16
15.9
15.9
16
16
16
15.7
15.8
16.3
17.6
18.1
18.8
19
18.8
18.8
19.1
19
18.9
19
18.9
19
19
19.1
16.3
13.8
12.2
10.5
10.1
9.4
9.2
8.7
8.2
8.4
8.2
8.3
7.7
8.3
7.5
7.4
7.3
6.9
6.7
6.9
7.2
6.8
6.2
6
6.4
6.1
7.2
7.1
7.2
7
6.9
7
7.3
7
5.9
4.8
5.3
4.8
4.1
2.5
0.7
0.6
2.4
1.4
1.1
0
0.3
1.6
0.8
1
1.3
1.6
1.7
1.8
2.1
2.7
3.2
3.6
4.1
4.9
5.7
6
6.2
6.7
7
7.2
7.8
8
7.6
7.9
8.6
9.4
9.8
9.7
9.8
10
7.3
6.4
6.2
7
7.6
7.9
7.8
7.6
7.6
7.5
7.3
6.9
6.5
6.2
5.8
5.6
5.4
5.1
5
4.8
4.6
4.5
4.5
4.5
4.5
4.4
4.5
4.4
4.9
4.9
4.7
5.1
4.8
5.2
5.6
5.6
5.7
5.4
5.3
5.6
5.7
5.8
5.9
6.6
6.8
7
7.1
7
7.2
7.6
7.8
8.1
8.4
8.7
9.3
9.1
9.9
10
10.8
11
11.2
11.2
11.4
11.1
11.1
11.1
10.7
11.3
11.4
11
10.7
10.7
10.9
11.6
12
12
12.4
13.1
14.1
14.6
15.6
15.5
15.5
15.2
14.7
15.3
15.9
16.6
16.5
16.1
15.8
15.8
15.9
16.2
16.1
16.2
16.4
16.5
16.7
16.8
17.2
18
17.9
17.9
18
17.7
17.9
18.1
18.3
18.6
18.8
19.3
19.3
19.1
19
19
18.9
18.6
18.9
18.8
18.9
18.9
19.1
19.2
19.3
19.6
20
20.4
20.3
19.8
19.7
19.3
19.6
18.3
19.1
19.3
19.4
19.1
18.8
19.1
16.3
15.3
13.9
13.1
12.3
11.3
11
11
10.4
10.2
10.3
10.1
9.6
9.5
9
8.4
8.2
8.1
7.9
7.4
7.5
7.1
7.2
6.6
6.4
6.5
6
5.7
4.9
4.1
4
4.2
4.4
4.3
4.6
4.5
5.2
5.6
6
5.8
5.5
6.1
5.5
5.4
4.8
4.3
4.2
3.9
3.6
3.5
3.1
3.2
2.9
3.2
3.2
3
3.5
3.6
4.1
3.4
4.8
5.1
5.4
4.4
4.7
4.5
4.1
4
3.8
3.5
3.2
2.3
1.8
1.5
1.5
1.3
1.6
1.8
1.4
1.7
1.8
2.6
3.4
3.9
3.6
4.1
3.8
4.4
4.7
5.5
6.1
7.6
8.4
7.9
7.2
6.8
6.8
6.9
6.9
6.6
6.6
6.8
6.6
7.4
6.7
6.1
6.5
7.5
6.5
7.6
6.9
7.4
7.4
7.8
7.6
8.9
8.9
9.5
9.5
9.9
10
9.8
9.5
10.3
10.3
10.5
10.6
10.5
10.6
11.5
12.9
13.8
14.5
14.6
14.1
14.4
14.6
14.4
14.8
14.9
15.5
16.4
16.5
16.5
16.7
16.8
16.9
17
17
17
17
16.9
17.4
17.9
18.4
19
18.6
18.8
19
19.1
19
19.4
19.3
19.2
19.2
19.5
19.7
19.7
19.7
19.6
19.4
19.4
19.2
19.2
19.4
19.5
19.6
20.1
20.7
20.8
21.7
22.1
21.8
21.9
21.3
21.5
21.6
21.4
21.3
21.4
21.4
21.4
21.4
21.2
21.2
21.3
21.3
21.1
21.2
20.7
20.8
21.1
21.5
21.6
21.6
21
20.9
20.3
19.9
19.9
19.7
18.8
18.7
18.6
18.3
17
16.2
15.8
15.1
14.7
13.9
13.4
13.1
12.9
12.5
12.2
12.2
12.3
12.3
11.9
11.6
11.2
11.4
11.3
11.4
11
10.5
10.3
10
9.8
9.3
9
8.7
8.5
7.8
8
7.7
7.3
7.5
7.5
7.2
7.1
6.7
6.8
6.5
7.3
7.2
6.3
6
6.3
6.2
6.3
6.5
6
5.5
5.2
5.2
4.8
4.9
4.9
4.9
4.6
4.6
4.9
5.4
5.6
5.6
5.8
5.9
6
5.7
5.6
5.7
5.7
5.7
5.7
5.7
5.7
5.7
5.7
5.8
5.9
5.9
5.8
6.1
6.3
6.8
7.1
7.5
8.3
9.1
8.8
9.5
9.5
9.3
8.9
8.9
8.8
8.9
9.4
9.9
9.7
9.6
9.5
9.5
9.4
9.4
9.4
9.7
9.9
10.2
10.9
11
11.7
11.9
11.9
11.6
11.4
11
11.2
11.2
11.2
11.3
11.4
11.5
11.5
11.8
11.9
11.9
11.8
11.8
11.8
11.8
11.7
11.9
12.6
13.1
14.1
14.3
14.2
14.4
14.6
14.8
14.9
14.7
14.6
14.6
14.5
14.5
14.7
14.8
15.2
15.3
15.4
15.5
15.6
15.5
15.9
16
16.7
18.2
19.3
19.5
19.7
19.7
20.1
19.3
19.2
18.8
18.3
17.1
16.5
16
15.3
14.9
14.7
14.2
14
14.1
14.1
14
14.1
14.5
14.9
15.7
16.8
16.8
17.1
16.4
16.8
16.5
16.4
16.5
16.6
16.5
16.6
17.1
17.2
17.3
17.6
17.5
17.6
17.8
18.2
18.2
18.2
18.2
18.4
18.8
18.6
18.6
19
18.3
18.6
16.9
17.3
17.6
17.8
17.8
18
18
18.7
18.9
19
18.9
19.3
19.1
19
18.9
19
19.2
19.4
19.9
20.3
20.5
20.6
21
21.6
21.3
21.6
21.4
21.5
21.6
21.6
21.5
21.5
21.7
21.5
21.8
21.6
21
21.5
21.5
21.6
21.7
22
22.2
22.4
21.9
22.8
22.4
22.4
22.2
21.7
21.6
21.6
21.5
21.3
21.5
21.5
21.5
21.5
21.5
21.4
21.5
20
17.4
16.9
16.6
16.6
16.7
16.4
16.2
16.1
15.7
15.3
15.2
14.9
15
14.6
14.5
14.4
14.6
14.5
14
13.6
13.3
12.9
12.8
12.7
12.5
12.6
12.7
13
13.3
13.3
13
13.1
12.8
12.6
12.6
12.1
12.2
12
11.8
11.6
11.5
11.4
11.2
11.1
10.7
10.6
10.5
10.2
9.9
10
10.1
10
9.8
10.1
10
9.7
9.5
9.4
9.2
9.5
9.5
9.2
8.7
8.5
8.1
7.9
7.4
7.2
6.7
6.9
6.6
6.4
6.3
6.2
6.4
6.8
6.8
7.5
7.5
7.5
7.5
7.4
7.3
7.2
7.1
6.9
7
7.4
8.2
8.1
8
8.2
8.5
8.2
8
8.1
7.9
8.1
8.2
8.6
8.7
8.6
8.6
8.5
9
8.9
9.2
9.3
9.1
9
9.1
9.1
9.3
9.1
9
9
9
9.1
9
9.2
9.2
9.2
8.8
8.7
9
9.3
9.5
9.5
9.7
10.4
10.4
10.6
10.7
10.9
11
11
11.2
11.6
11.4
11.1
11
10.8
10.5
10.5
10.2
10.2
10.4
10.4
10.1
10.6
11
10.7
10.9
11.4
11.1
11.3
11.3
11.3
11.3
11.5
11.4
11.4
11.3
11.2
11.3
11.5
11.3
11.4
11.5
11.7
12.2
12.6
13
13.2
13.2
13.4
13.4
13.9
14.2
14.2
14.5
14.4
14.9
15
15.1
15.2
15.4
15.4
15.1
15.2
15.2
15.3
15.3
15.3
15.5
15.7
16.4
16.4
16.4
16.5
16.8
17
17
16.8
17.1
17
17.2
17.3
17.2
17.3
17.2
17.2
17.2
17.2
17.1
17.2
17.3
17.5
17.8
18.2
19.3
20.2
20.4
20.5
20.9
20.8
20.8
21.2
21.4
21.2
20.9
20.8
20.3
20.2
19.7
19.7
19.9
19.8
19.8
19.6
19.7
19.7
19.8
19.7
20
20.3
20
20
20.3
20.2
20.6
20.6
20.4
20.2
20.2
20.3
19.7
19.2
19
19.6
19.4
19.1
18.7
18.5
18.6
18.9
19.8
21.9
21.2
21
21.3
21.3
21.4
20.9
20.9
20.9
21.3
21.9
21.4
20.6
20.2
19.8
19.5
19.3
18.9
18.6
18.5
18.3
18.5
18.6
19.8
22.1
21.1
20.7
20.7
20.6
19.9
19.8
19.6
19.4
19.1
19
19.1
19.4
18.9
18.6
18.5
18.7
18.9
18.7
18.6
18.7
18.3
18.6
18.6
18.8
19
19.1
19.7
19.5
19.6
19.4
19.4
19.3
19.9
20.3
20.5
20.5
20.1
20
19.9
20
19.6
19.1
18.9
18.8
18.7
18.7
18.3
18.1
18.4
17.7
17.7
18
17.9
18
17.7
17.2
16.7
16.7
16.8
17.1
16.3
15.2
14.9
14.9
15.1
16
16
16.2
16.3
16.6
17.2
17.4
17.5
17.8
17.9
18.3
18.6
18.6
18.9
19.1
19.4
20
19.7
19.7
19.9
19.7
19.7
19.8
19.6
19.6
19.4
19.5
19.5
19.5
19.9
20.1
19.9
13.6
12.3
11.3
9.7
9.3
9.1
9.6
9.6
9.5
9
9.1
7.9
6.8
5.5
7.7
8.1
8
7.5
7.9
8.2
8.3
8.7
8.9
7.4
8
7.8
7.5
6.5
7.4
6.2
5.6
6.4
8.3
9.2
9.8
10
9.9
9.4
9.9
10
10.2
9.1
8.8
9.3
8.3
9.6
7.7
4.7
5.6
5.3
5.4
6.6
6.4
6.2
4.4
4.9
10.8
11.5
11.5
10.8
11
11.2
11.2
11.2
11
10.6
10.7
10.6
10.4
12.2
13.2
11.2
8.7
8.3
8.3
7.3
7.1
7.5
7
6.7
12.1
12.5
12.7
12.9
13
13.1
12.8
10.5
9.8
9.4
9.2
9.1
9.3
10.4
8.9
5.3
2.9
1.6
1.4
1.9
1.6
1.2
5.3
7.2
11.5
11.3
12.6
13
13
13.9
14.5
14.9
15.4
15.7
15.6
15.2
15.4
16
14.7
14.1
13.6
13.6
13.6
13
13.1
11.3
11.6
9.8
13.3
15.7
15.8
16.3
16.6
16.6
16.8
16.6
16.7
16.8
16.2
16.3
16.7
17.2
17.1
15.9
15.9
15.1
14.7
15.1
14.6
15.4
15.6
16.2
16.8
17.3
17.6
17
17.4
17.8
17.8
17.9
18
18
18.2
17.7
17.6
18.8
18.5
19.3
19.3
19.3
19.2
18.9
18.9
19.1
19.2
19.3
19.4
20
20
20.2
20.1
19.9
20.1
19.8
18.4
17.6
16.8
15.6
14.2
14
12.9
13.1
13.1
13.4
13.1
12.6
11.1
10.6
11.5
10.5
11
12.4
12.6
12.5
12.3
12.4
12.8
13.1
13
12.6
12.6
12.3
12.6
13.4
11.5
9.9
9
11.2
11.8
12.9
12.7
12.8
13.7
14.3
14.2
13.4
13.3
14.6
14.7
14.4
14.7
15.2
15.2
15.2
15.3
15.4
15.5
15.9
16.2
16.4
17.1
17.8
18.7
18.8
18.6
18.9
19.3
19.6
19.8
20
20
19.9
20
20
20.3
20.2
20.3
20.2
20.2
20
19.8
20.9
21.5
20.7
20.7
19.8
20.6
20.2
19.9
19.7
18.5
19.9
20.4
20.4
20.3
20.1
19.6
19.6
19.3
19.1
19
19
18.9
19
18.2
18.7
19.5
19
17.3
17.7
17.8
17.9
18.4
18.9
19.2
19.2
19.4
19.4
19.3
19.7
19.6
19.1
18.4
18.2
18.2
18.6
18.7
18.8
18.9
19
19.1
19.4
19
19.4
20.2
19.8
19.9
20
20
19.8
19.6
19.7
19.6
19.5
19.5
19.5
19.7
19.7
19.4
19.3
19
18.8
18.8
19
19.6
18.9
18.9
18.5
18.6
18.6
19
18.2
17.7
17.6
17.5
17.5
17.6
17.7
17.7
17.4
17.2
17.2
17
16.9
16.8
16.8
16.9
17.1
17.1
17
17.1
17.7
17.5
17.3
16.2
16.3
16.2
17.4
17.9
17.8
17.7
17.9
17.9
17.6
17.6
17.2
17.3
17
17
16.7
16.7
16.8
16.9
17
17.1
17.4
17.5
17.3
17.4
17.5
17.4
17.5
17.2
17.1
17.1
17.1
17.2
17.4
17.5
17.7
17.7
17.7
17.7
17.8
17.8
18.4
18.7
19.1
19.9
20.4
20
20.3
20.7
20.8
21.1
21.6
21.6
21.3
21.1
21
21.1
21
21
20.9
20.8
20.5
20.5
20.3
20.7
21
20.9
21.3
21.3
21.1
21.4
21.2
20.9
21
20.4
21.8
21.7
21.6
21.9
21.8
21.6
21.1
21
20.9
21.1
21
21
21.2
21.1
21.3
21.5
21.6
21.7
22.5
21.4
21.4
21.6
21.5
22.1
22.1
22.1
22
22.3
22.3
22.4
22.2
21.9
22
22
22
22.2
22
22.1
22.5
23
22.4
22.1
21.9
22.3
22.2
23.5
23.3
23.2
22.6
22.3
22.6
22.5
22.6
22.8
22.8
22.7
22.8
22.8
22.9
22.8
22.9
23.2
23.4
23.6
24.1
23.9
23.6
23.9
22.7
22.5
22.1
22.4
22.9
22.5
22.4
22.4
22.2
22.2
22.2
22.2
22
21.8
22.1
22.2
22.2
22.4
22.8
23.1
23.8
24.1
24.5
24
23.5
24.2
24
24
23.9
23.9
23.9
23.7
23.7
23.8
23.7
23.8
23.8
23.8
23.7
23.7
23.8
23.8
24.1
23.9
23.9
24
22.7
23.2
23.2
23.7
23.4
23.5
23.8
23.8
23.9
24
24
24
24
23.9
23.8
23.7
23.5
23.6
23.7
24
24.5
22.7
23.3
23.9
23.4
23.9
23.6
23.8
23.3
23.3
23.3
23.3
22.4
22.4
22
21.9
21.9
21.3
21.2
21
21
21.4
21.4
21.7
22.1
21.8
22
21.8
21.2
21
20.7
21.2
20.4
19.7
19.3
19.2
19.1
19.3
19.4
19.3
19.4
19.5
19.6
19.4
19.4
19.2
19
19
19.4
19.3
19.5
19.6
20.2
20
20.5
20.4
20.7
20.9
20.5
20.6
20.6
20.7
20.6
20.8
20.7
20.7
20.6
20.6
20.7
20.8
20.7
20.9
21.1
21.1
21.2
21.6
21.7
21.4
21.7
21.6
21.5
21.5
21.5
21.2
21.2
20.8
20.9
20.8
20.9
20.6
20.7
20.6
20.5
20.6
20.7
20.7
20.6
20.4
20.4
20.3
20.3
20.6
21.2
20.2
20.9
20.8
20.8
20.7
20.3
20.2
20.2
20
19.9
19.7
19.5
19.5
19.6
19.6
19.5
19.8
20.1
19.5
18.5
18.5
18.3
18.2
17.4
18.1
17.2
17
17.4
19.8
19.8
19.5
18.9
18.6
18.1
17.9
17.9
17.7
17.6
17.4
17.4
18.3
20.6
17.9
17.4
16.3
16.6
16.7
16
16.5
15.9
15.6
18.2
19.5
19.3
18.9
19.2
19.6
20.1
20
19.9
19.2
19.4
19.6
19.8
20.1
20.4
21.1
21.4
21.7
23.2
23.2
23.1
23.2
23.1
22.5
22.9
23
22.9
22.2
21.1
22.1
22.4
23.2
23.6
23.8
23.8
23.8
23.6
23.6
23.7
24
24.2
23.9
24
24
24.4
24.6
24.3
24.4
24.4
24.4
24.2
24.2
24.4
24.3
24.4
24.4
24.6
24.5
24.4
24.5
24.5
24.7
24.9
24.9
24.8
24.7
24.9
25.4
24.8
24.8
24.8
21.1
21.5
22.8
22.2
20.7
19.7
18.6
18.1
17.6
17.5
17.3
17
17.1
17.1
16.9
17.4
17.3
18.1
17.5
18.2
18.3
19.5
18.8
19.9
19
17.7
17.7
17.8
17.9
18.9
20
19.8
19.7
19.9
20.1
20.3
20.1
19.6
19.6
19.7
19.5
19.9
20.1
20.1
20.3
19.3
19.4
21.3
20.4
20.2
20.2
20.1
20.2
20.2
20
20.1
19.9
20
20
19.9
20
20.2
20.5
20.7
21.4
21.5
21.9
21.9
22
21.9
22.5
22.6
22.6
22.9
23
23.1
22.9
22.7
22.5
22.4
22.6
23
23.2
21.7
21.4
21.8
22.2
23.9
22.9
22.9
23.4
24
24.4
25.4
25.5
25.5
25.2
25.2
25.1
25.2
25.2
25.2
25.2
25.1
24.9
25.1
25
25
24.9
24.8
25.1
25.2
25
25.4
25.5
25.9
25.3
24.9
25
25.8
25.7
25.2
25.3
25.2
25.1
25.3
25.4
25.5
25.3
25.3
25.1
25.2
25.2
25.1
25.4
25.3
25.5
25.1
24.5
25
25.4
25.6
26.1
25.4
25.9
25.5
25.6
25.5
25.6
25.4
25.7
25.8
25.8
25.9
25.6
25.7
25.7
25.6
26
25.9
25.7
26.1
25.4
25.9
25.7
26.5
25
25.2
25.5
25.6
25.9
21.9
22.7
23
22.9
23.2
23
23.2
23.6
23.8
24.2
24.5
25.7
25.8
25.2
24.1
24.2
24.6
25.8
22.7
23.3
23.9
22.9
22.8
23
22.9
23
22.8
23
23
23
23.1
23.3
23.3
23.8
23.6
24.1
24.8
25.6
26.6
26.6
25.7
25.4
24.8
26.3
26.2
24.7
23.7
24
24.2
24.2
24
23.8
23.5
23.9
23.9
23.7
23.6
23.2
23.2
23.3
22.8
22.8
23.3
23.3
23.5
23.9
23.4
24.4
24.5
23.8
24.2
24.6
24.3
24.3
24.5
24.1
23.9
23.3
23.2
23.3
23.4
23
22.9
22.8
23
23.9
23.7
23.6
24.2
23.7
24.1
24.5
24.5
22.9
23
23.2
23
22.9
23.1
23
23.3
23.3
23.3
23.2
23.4
23.4
23.3
23.5
23.4
23.8
24.4
23.8
24.2
24.5
23.2
23.6
24.1
23.2
23.3
23.6
24.1
24.2
24
23.9
24.2
24.2
24.3
24.2
24.2
24.3
24.4
24.6
25
24.2
24.2
24.1
23.5
24.1
24
24.1
24.1
24.8
24.9
24.9
25.3
25.3
25.6
24.9
24.7
24.9
24.8
24.6
24
23.9
24.1
24.6
24.9
24.8
24.4
23.6
24.5
23.6
24.1
23
23.1
22.7
23
24.5
24.5
25.3
25.4
25.5
25.3
24.5
24.6
24.6
24.6
24.7
24.7
25.1
24.9
24.7
24.8
24.4
24.6
23.7
24.1
24.3
23.7
24.4
22.5
22.6
22.6
23.2
23.4
23.9
23.8
23.4
23.2
23.4
23.4
23.2
23.4
23.3
23.5
23.8
24.1
24.2
24.4
24.7
24.6
24.9
24.7
24.9
24.3
24.2
23.9
23.6
23.3
23.1
23
22.7
22.4
22.4
22.2
21.9
21.8
21.8
21.9
22.5
22.7
23.3
23.5
23.9
23.3
23.4
23.4
23.3
23.2
23.1
23.2
23.2
23.2
23.4
23.4
23.7
24.1
24.4
24.6
24.4
24.5
24.2
24.7
25.1
24.6
23.7
25.2
23.8
22.9
23.2
23.8
23.8
23.3
23.8
23.7
23.5
23.4
23.6
23.6
23.6
23.5
23.5
23.7
23.6
23.8
24
25.1
25
25.3
24.9
23.7
23.3
23.4
24.4
23.8
24.7
24.8
25.1
25.1
25.5
25.5
25
25.2
25.4
25.4
25.2
24.9
23
22.5
22.9
23.6
23.6
23.9
23.9
24.1
23.6
23.9
23.4
23.1
23.4
22.9
22.4
22.3
22.1
21.8
21.5
21.4
21.5
22
21.8
21.4
20.9
20.8
21.2
22.2
23.8
23.2
24.1
24.5
23.7
24.9
24.5
24.3
24
24.5
24.3
23.9
24.1
24.2
24.2
23.6
23.7
24
24
24
24
24
24.2
24.6
24.6
24.8
24.5
23.9
24.4
23.5
23.8
24.3
24.7
24.3
24
23.3
23.6
23.6
23.7
23.5
23.5
23.4
23.4
23.3
23.4
23.4
24.2
25.5
24.4
25.4
25
23.9
23.8
24.3
24.4
24.1
24
24.1
23.7
23.8
23.6
23.1
23
23
22.7
22.8
22.6
22.6
22.8
22.8
23
23.6
24.2
24.9
24.3
24.8
25.5
25.5
24.6
23.7
23.1
23.7
23.5
23.4
23.4
23.3
23.3
23.5
23.6
23.4
23.2
23.4
23.3
23.4
24.1
25.2
25.2
25
24.5
25.2
24.3
24.8
25.1
25.3
25.3
25.2
24.9
24.8
25
24.3
24.6
24.4
24.4
24.7
24.5
24
23.9
23.2
22.8
23.2
22.1
22.2
22.8
22.3
22.5
23.1
22.1
22.1
22.4
22.1
22.1
22.5
23.3
23.4
23.3
21.9
21.3
20.4
20.3
20.1
20.4
20.8
21.2
19.9
19.6
19.2
18.3
19.1
19.5
19.5
19.2
18.9
18.5
18.3
18.7
20.7
21.1
21.3
20.9
20.8
20.7
20.5
20.3
20.4
20.4
20.7
20.2
19.3
18.8
18.4
19.2
19.1
19.9
20.9
21.1
21
21.9
21.7
23
21.4
21.2
19.2
19.2
18.9
20
20
20.3
20.4
20.1
20.2
21
19.8
20
20.9
21
21.9
21.1
21.5
21.8
22.2
22
22
22.2
22.5
23.4
23.1
23.1
23.2
23
22.7
22.6
22.5
22.3
22.2
23.9
24.4
23.8
23.9
23.7
22.7
22.4
22.4
23.6
23.2
23
23.5
25.1
24.8
24.6
24.2
24.1
23.9
23.9
23.7
23.7
23.8
23.8
23.5
23.9
23.3
24.2
24.1
23
23.8
24.1
24.2
24.7
23.9
23.8
23.6
23.5
23.3
23.4
23.2
23.2
23.3
23.4
23.4
23.4
23.3
23.5
23.7
23.7
23.9
24.5
24.7
24.5
23.9
24.6
24.3
24.7
24.3
24.4
24.7
24.9
24.5
24.4
24.2
24.4
24.4
24.5
24.4
24.3
24.5
24.2
24.2
25
24.8
25.1
24.8
25.4
24.2
24.3
24.2
24.2
24.2
24.2
24.3
24.6
24.4
24.6
23.8
23.5
23.4
23.3
23.5
22.8
22.8
23.1
22.8
23.1
22.7
22.8
22.8
23.1
22.3
22.7
22.9
23
23.4
23
22.9
22.9
22.6
22.5
22.8
22.6
23.1
22.8
22.6
22.6
22.6
22.7
23
23.5
23.6
22.9
23.2
24.1
23.1
24.1
24.8
23.2
23.1
24.1
24.3
23.5
24
24.1
24.4
24.6
24.1
22.8
23.5
22.9
22.5
21.9
22
22.4
22
22.2
22.3
23.1
22.9
22.7
22.6
22.3
22.9
23.1
23.4
23.3
23.3
23.3
23.1
22.4
22.3
22.3
22.3
22.3
22.2
22.2
22.2
22.8
23.2
23.1
23
22.7
21.8
22.8
21.8
21.6
21.6
22.3
23
23.2
23.8
23.8
23.8
23.8
23.9
23
23.2
23.1
23.1
22.9
23.2
23.8
23.6
24.5
24
23.5
23.5
23.9
23.5
24.1
24.6
23.7
23.9
23.9
23.6
23.4
23
22.9
22.9
22.8
22.8
21.6
21.7
21.6
21.2
21.4
21.5
21.8
21.7
22.1
22.5
22.1
22.4
22.6
22.3
22.7
22.8
23.4
24
23.8
23.8
24
24.1
23.9
23.8
24
23.9
23.7
23.3
23.8
23.9
24.1
23.4
23.4
23.3
23.4
24.1
23.9
23.6
23.3
23.4
24.7
24.7
23.3
23.5
24.2
23.8
23.8
23.5
22.9
23.3
23.2
23.3
24.1
23.9
23.7
23.4
23.2
23.5
23.4
23.3
23.3
22.9
23.5
22.7
21.9
23.3
24.5
24.8
24.5
24.1
24
23.9
23.7
23.6
23.8
24
24
23.7
23.4
23.4
23.6
23.4
21.4
22.5
21.7
21.7
21.7
20.8
21.9
23
23.2
23.5
23.7
24.3
24.4
24.4
23.4
23.9
23.6
23.7
24.7
24.8
25.3
24.5
23.6
23.8
23.9
22.3
22.8
21.9
22.5
22.3
23.4
23.8
24
23.2
24
24.5
24.4
24.6
24.6
24.7
24.6
24.6
24.7
24.7
24.4
24.9
25.2
25.4
25.3
25.4
26.5
26.2
25.9
25.4
24.9
25.4
25.8
25.8
25.4
25.5
25.9
25.8
26
25.9
26
25.7
26
25.9
25
25.5
24.9
25.5
24.5
24
24.3
25.3
24.8
25.5
25.4
26.2
25.6
25.6
25.2
25
25
25.2
24.9
25.1
25.2
25.4
25.8
26.3
25.7
25.8
24.8
24.5
25.5
25.4
26.3
26.1
26.2
26.2
25
24.9
25.7
25.9
25.8
25.8
25.6
25.7
25.8
25.6
25.7
25.7
26.2
25.9
25
24.8
24.9
24.9
26.7
25.3
25.8
25.5
24.9
24.4
24.9
25.5
25.7
25.6
25.6
25.6
25.6
25.1
24.7
24.7
24.6
24.9
25.3
25.9
25.7
25.8
25.4
25.4
25.5
25.2
25.2
23.7
24.9
24.5
25.9
26.2
24.9
24.6
25
24.8
25.1
25
25
24.9
24.8
25
25
25.2
25.1
25.1
25.1
25.3
25
24.7
24.9
24.3
24.6
24.4
23.9
24.1
23.9
23.9
24.1
24
23.8
23.7
23.5
23.4
23.4
23.3
24.4
24.6
23.8
23.9
23
22.3
22.7
22.7
22.6
22.8
23.2
22.7
23
24
24.2
24
24.2
24.2
24.2
24.3
24.4
24.5
24.6
24.4
24.5
24.4
24.3
24.3
24.5
24
24.6
24.6
25.2
24.1
23.6
24
23.1
24.4
24.3
24.2
24.3
24.2
24
24
24.1
23.8
23.6
23.8
24.3
24.7
24.5
23.9
23.8
24.3
23.3
24
23.1
24.2
25.7
24.3
24.1
23.7
23.8
23.9
24
23.7
24.1
24.1
24
23.7
23.6
23.6
23.6
23.6
24
24.6
24.7
24.4
24.5
24.5
26.1
25.3
24.3
23.8
23.6
23.7
23.7
23.8
23.5
23.5
23.9
23.7
23.6
23.5
23.7
23.6
23.7
24.9
24.6
24.3
24.6
24
24.2
24.1
23.9
24.6
24.5
23.9
24.3
24.5
24.6
24.7
24.4
24.7
24.4
24
23.9
23.8
23.8
23.7
24.6
24.6
24.6
24.7
24.7
23.8
24.2
24.3
24
23.9
24.4
25
25.1
25.3
25.5
25.4
25
24.9
25.1
25
25.1
25.1
25.1
25
25.1
25
24.9
24.6
24.8
24.3
24.1
24.1
24.8
24.3
24.5
24.9
26.2
24.7
25.2
23.6
24.8
24.7
24.6
24.5
24.6
24.6
24.7
24.6
25.1
25.4
25.5
25.5
25.3
26
24.5
24.3
24.2
24.6
24.6
24.5
24.5
24.5
24.5
24.5
24.5
24.6
24.6
24.8
25
25.1
24.8
25
25.4
25.5
25.4
25.3
24.9
26
23.5
23.9
24
24.3
24.7
25
24.9
24.9
25.1
25.2
25.1
24.6
24.2
24
24.7
25.1
24.7
24.6
24.6
24.8
24.5
25.4
25.2
26
25.9
25.4
24.5
24.4
25
25.5
24.9
25
24.5
24.4
24.5
24.2
24.4
24.5
24.7
25.2
25.1
25.1
25.2
23.9
23.9
24.2
24.2
24.4
25.3
25.1
25.4
25.7
26.2
25.9
25.6
25.6
25.7
25.6
25.4
25.4
25.5
25.4
25.5
25.5
25.3
25.2
25.4
25.2
25.3
25.8
27.2
24.9
25.4
24.8
25.1
25.8
26.3
24.6
25.3
25.1
25.3
25.3
25.4
25.6
25.6
25.3
25.2
25.4
25.1
25.3
25.5
25.4
25.5
26
25.2
25.5
24
25.3
26.4
26.2
26.2
25.8
25.7
25.4
25.3
25.3
25.4
25.4
25.5
25.5
25.4
25.4
25.2
25
25.2
24.8
25
24.7
24.2
24.9
24.1
23.9
24.3
24.5
23.8
23.8
23.8
24.5
24.8
25.1
25
25.1
24.9
24.3
24.1
24.5
24.6
24.6
24.9
24.9
24.3
24.6
24.2
23.8
24.2
25
23.8
24.3
23.3
23.8
23.1
23.2
24.8
24.7
24.8
24.8
24.7
24.7
24.6
24.4
24.2
24.2
25.2
25.9
26.4
25.3
25.1
24.6
24.1
24.1
24.4
23.1
23
23.8
23.9
24.2
22.4
21.8
22.1
22
21.9
22.2
22.6
22.7
23.2
23.9
24.1
24.2
24.4
24.6
24.4
23.6
23.7
23.3
23.6
23.9
23.6
23.4
23.4
23.5
23.4
23.3
24
23.4
23.2
23.1
23
23.3
23
22.9
23
23.3
24.2
24
23.7
24
22.9
24.1
25
24.1
23.4
23.2
24.2
24.2
24.3
24.3
24.2
23.9
23.5
23.2
23.1
23.3
23.7
23.9
24.2
24.3
24
23.4
23.2
23
22.8
22.8
21.8
21.8
20.7
22.4
23.2
22.8
22.9
23.4
23.6
23.5
23.3
23.4
23.2
23.5
23.1
23.1
24.2
24.6
23.5
22.9
23.6
22.4
21.5
21.3
22.3
21.3
20.8
21.5
22.7
22.2
23.8
23.8
23.5
23.5
23.3
23.2
23.1
22.9
23
23
24.5
25
24.2
24.2
24
23.9
23.6
23.2
22.3
23.1
23.5
24.3
24.4
24.9
24.8
24.8
24.4
24.3
24.2
24.3
24.2
24
24
24.1
24.6
25.6
25.7
25.3
25.2
25.3
24.5
25.1
25.4
25.8
24.7
25.1
24.8
24.8
25.1
25.2
24.9
25.1
25
25
24.8
24.6
24.7
24.6
24.8
24.8
24.7
24.1
24.3
24.9
23.1
24.2
23.1
25.3
24.4
22
24.3
24.6
23.7
23.5
24.3
24.5
23.8
24.1
24.2
24.3
24.6
24.8
25.2
25
25.1
24.5
25.2
24.6
24.4
24.2
24.2
24.2
23.6
23.5
22.5
23.2
23.9
24
24.4
24.3
24.2
24.4
24.2
24.5
24.7
24.7
25
25.9
25.8
24.2
23.6
23.3
23.4
23.7
23.1
23.5
24.5
24.4
23.9
24.3
24.6
24.6
24.7
24.7
24.5
24.6
24.5
24.7
24.8
24.6
25.1
25
24.1
23.6
24.3
23.9
24.1
24.3
23
23.4
23.3
23.6
23.6
23.5
24.3
24.5
24.2
24.4
24.5
24.7
24.4
24.8
24.6
24.5
25.1
24.6
24.2
24.2
24.4
23.8
23.2
23
24
24.5
23.7
24
25
25.4
25.5
25.5
25.1
25.1
25.1
25.2
25.1
24.8
25.2
24.9
25.2
24.7
24
24.1
23.8
23.9
23.5
24.1
23
23.9
24.1
24.4
25.4
25.4
24.6
24.4
24.1
24.3
24.5
24.7
24.5
24.5
24
24.1
24.9
25
23.7
23.4
22.6
22.9
22
22.1
23.1
23.5
23.7
23.9
23.8
24
24.2
24.4
23.7
24
24
24.3
24.5
24.3
24.5
24.6
24.7
25.1
25.5
25.2
23.8
23.3
23.1
24.5
25.2
24.7
24.5
24.8
24.8
25.1
25.3
24.2
24.7
24.7
24.6
24.7
24.7
24.8
25
25.1
25.8
24.7
24.2
24.1
24.4
23.8
23.6
23.3
23.6
22.8
24.4
25
24.9
25.8
25.8
25.2
24.8
25
25.3
25.3
25.4
25.4
25.4
25.6
25.7
25.6
24.7
24.2
24.7
24.8
24.3
24.4
24.5
24.7
25.8
26.5
26.2
26.4
26.5
26.4
26.3
25.9
25.9
25.8
25.9
26
25.7
25.7
26.5
26.2
25.3
25.2
25.1
24.9
25
25.1
25.3
24.6
24.3
25.1
26.4
26.3
26.3
26.7
26.4
26
25.9
25.7
25.7
25.6
25.4
25.2
25.4
25.1
24.8
24.1
23.9
23.9
22.9
24.3
23.8
24.8
24.5
25.3
25.2
25.4
25.5
25.6
25.7
25.6
25.2
25.3
25.5
25.5
25.6
25.1
25.2
26
25.4
25.8
25
24.5
24.8
26.1
25.5
24.8
24.8
24.4
24.9
22.6
22.7
23
23.1
23.1
23.4
23.5
23.9
24.2
24.2
24.5
24.9
26.9
26.4
26.1
24.8
23.9
23.9
25.4
23
23.8
24.3
25
24.1
23.9
24.4
24.6
24.7
25
25.2
25.4
25.4
25.4
25.4
25.6
25.8
26.6
26.2
25.4
24.4
24.7
25
25.5
23.3
24.7
25.6
25.3
25.1
24.7
24.4
24.3
24.6
24.5
24.4
24.5
24.1
23.6
23.2
23.5
23.7
24.1
24.9
24.7
23.5
23.2
24.4
24.2
23.3
22.5
23.8
25.1
26.8
25.7
25.4
24.6
24.6
24.4
25
25.1
25.2
25.1
25
25
25.2
25.6
25.4
25.1
24.4
25.7
24.4
24.8
23.9
24.5
25.1
25.5
25
25.1
25.3
24.8
24.4
24
23.8
23.7
23.7
23.9
23.7
23.4
23.6
23.2
22.9
23.4
23.1
23.4
23.5
23.5
22.6
23.8
24.6
23.8
23.4
23.2
23
23.4
22.8
22.8
22.9
23.2
23.3
23.8
24
23.9
24.2
24.4
24.2
24.5
24.4
24.3
24.1
24.6
25.1
25.3
24.8
24.9
25.2
25
24.7
24.6
24.6
24.4
24.5
24.4
24.3
24.4
24.4
24.4
24.4
24.4
24.8
24.9
24.5
24.5
24
24.2
24.1
24.4
24.2
23.9
23.6
23.4
23.4
23
23.2
23.3
23.4
23.3
23.3
23.4
23.4
23.5
23.6
23.9
24
23.8
24
24.2
24.3
24.3
24.3
24.4
24.1
24.1
24.2
24.3
23.9
24.1
24
23.9
23.8
23.9
23.8
23.5
23.6
23.4
23.5
23.8
24
24
24.7
24.6
24.3
24.6
24.8
24.4
24.5
24
24
24
23.7
23.5
23.6
23.7
23.6
23.7
23.8
23.8
23.8
23.7
24.1
24.3
23.9
24.4
25.3
25.1
26.2
24.7
24.3
24.6
25.2
25.5
25.2
25.1
24.8
24.6
24.2
23.9
23.7
23.5
23.4
23.1
23.1
23.2
23.6
25.2
25.3
23.8
24.7
24
24
23.3
24.4
24.2
25.6
25.3
25.3
25.4
25.2
25
24.6
24.5
24.4
24.3
24.1
23.9
24
23.8
24.4
26
25.3
24.8
24.5
24.7
24
22.8
23.7
22.7
23.4
23.4
19.9
21.1
20.8
21.2
21.9
21.4
21.9
22
22.5
22.7
22.6
22.7
22.9
23.5
23.8
24.1
24.3
24.9
24.6
23.8
23.9
23.7
22.8
24.8
25.9
25.7
25.4
25.5
25.6
25.5
25.6
25.7
25.6
25.4
25.2
25
25.2
25.2
26.8
25.4
24.9
23.8
23.8
23.1
23.6
23.8
24.2
24.3
25.6
25.4
24.8
24.8
24.9
25.2
24.8
24.8
24.8
24.5
24.4
24
24.4
23.9
23.6
22.8
23.5
22.4
22.6
22
21.6
22.3
22.8
22.2
24.2
24.3
24.5
24.1
23.7
24.2
24.1
23.9
23.5
23.7
23.6
23.6
23.9
24.7
24.2
24.5
24.3
24.9
24.6
24.3
25.3
25.5
24.4
25.5
25.5
25.4
25.5
25.7
25.4
25.3
25.1
25.1
24.9
24.9
25.2
25
25
25.4
24.7
24.3
24.5
23.9
24.5
24.3
25
22.8
24
24.3
23.7
23.7
23.9
23.9
24.1
24.3
24.4
24.5
24.5
24.2
24.8
25
25.3
25.8
26.4
26.7
26.9
25.6
25.8
24.1
22.9
22.8
22.9
24.2
24
23.9
23.9
23.5
23.3
23.4
23.5
23.7
23.7
23.9
23.9
23.9
24.1
24.7
24.9
24.9
25.2
24.5
24.2
25.1
25.2
25.8
25.3
25.2
24.9
25.1
24.8
24.6
24.3
24.2
24.4
24.1
23.9
24.1
24
23.8
24.4
24.9
25
25.8
25.6
25.7
25
24.8
24.4
26.6
27.4
26.9
25.9
26.5
26.3
26.2
26.3
26
26
26
25.7
25.5
25.2
24.9
25.3
24.8
24.2
23.6
23.7
24.4
24.1
23
22.4
23.2
22.2
23.1
24.4
24.9
24.5
23.9
23.6
23.7
23.8
23.6
23.6
23.5
23.7
23.7
24.4
25.3
25.4
25.6
24.7
25.8
24
24.6
22.7
23.9
23.6
24.5
24.1
23.4
23.8
24.4
24.8
25
24.8
24.7
24.3
24
24.3
24.3
24.7
25.4
25.7
25
24.7
25
24.8
24.9
24.8
25.2
23.8
23.4
24.2
23.7
23.3
24.2
24.2
24.6
24.7
24.7
24.2
23.8
24.3
24.3
25
24.9
24.6
25.5
25.3
24.8
26.6
24.9
24.6
25.1
24.4
24.7
24.8
25
25
25
25
25
24.9
24.7
24.7
23.8
23.4
23.2
23.6
24.2
25
24.8
25.1
24.9
24.9
23.8
24.1
25
25.2
25.4
25.4
25.1
25.2
25.2
25.3
25.2
25.3
25
24.9
24.7
24.8
24.7
24.5
25.3
25.4
25.2
25.3
25
25.4
24.3
23.9
24.2
24.7
24.4
24.3
24.2
24.2
24.3
24.3
24.2
24.3
24.3
24.4
24.3
24.6
24.5
24.9
25.5
25.2
25.1
25.1
25.1
24.8
26
25.1
24.6
24.6
24.8
25
25.2
25.5
25.1
25.3
25.4
25.4
25
24.9
24.8
24.9
25.1
25.2
26.2
26.5
25.2
25.1
24.8
24.1
24.4
25.1
24.5
25.3
25.4
26.5
26.4
26
26.3
26.1
25.8
26
25.9
26.1
26.3
26.3
25.2
24.9
24.9
25.9
25.9
26.3
25.7
25
25.6
25.1
25.2
24.7
24.9
24.7
24.5
24.3
24
23.7
23.8
23.7
23.7
23.6
23.7
23.6
23.2
23.1
23.1
23.7
23.5
23.7
23.7
24.2
25.4
24.7
24.3
24.7
24.4
24.2
24.2
24.3
24.6
24.5
24.4
24.5
24.3
24.3
24.4
24.4
24.4
24.6
24.8
25.5
25.7
25.8
24.6
24
24.8
24.2
25.3
24.5
24.6
24.1
24.4
24.3
24.5
24.8
24.6
24.7
24.8
25
24.7
24.5
24.5
24.9
25.6
25.5
25.3
25.3
26.5
24.7
25.4
25.4
25.1
25.2
25
25.2
25
25.5
25.2
25.4
25.3
25.2
25.2
25.2
25
25.3
25
25.4
26.7
25.2
24.2
24.3
24.6
24.9
24
23.9
23.8
23.6
24.7
24.4
24.4
24.3
23.5
24.2
24.5
24.9
25
25.1
24.8
24.7
24.7
24.9
26.4
25.3
24.3
23
24.1
24.7
24.5
23.4
23.3
23.4
24.8
24.9
25.3
21.7
22.7
23.1
23
23.2
23.2
23.2
23.4
23.4
23.3
23.6
24.1
24.5
24.7
25.6
25.5
25.5
23.8
24
24.5
24.5
24.4
24.3
24.2
24.3
24.1
24
23.8
23.7
23.5
23.4
23.4
23.2
23.1
23.7
24.8
24.6
24.5
24.4
24.3
24.8
23.2
23.3
23.1
23.1
24
23.7
23.6
23.2
23.4
23.5
23.3
23.1
22.7
22.3
22.2
22.1
21.8
21.8
22.1
22.3
22.2
23.5
22.8
23.2
22.7
22.9
22.7
22
22.5
22.3
22.3
23.1
22.1
21.6
21.4
21.2
21.3
20.8
21.1
21.1
21.1
21.4
21.3
21.4
21.9
22.3
22.5
23.2
23.2
22.9
23.3
23.3
23.5
23.4
24.4
24.5
24.6
24.3
24.3
24.2
23.7
23.9
24
23.1
23.2
23.6
23.8
23.9
23.1
23.3
22.4
22.6
21.7
21.9
21.6
21.6
22.7
24.2
24.2
23.9
23.3
23.4
23
22.9
22.7
21.9
22.4
22.2
22.1
22.7
24.1
23.2
24.1
22.2
21.8
21.4
22.6
21.4
21.4
21.6
22.7
23.4
24.2
23.7
23.7
23.5
23.3
23.6
23.8
23.7
23.2
23.2
23.1
23.1
23.6
23.8
23.8
24.4
22.9
22.7
23.9
22.8
22.4
22.9
25
25.4
25.2
25
25
24.7
24.5
24.5
24.6
24.6
24.6
24.6
24.7
25
26.1
26.4
25.5
25.7
24.8
26.2
23.8
24.2
23.6
23.6
23.6
24.5
25.1
25.5
25.5
25.4
25.4
25.2
25.2
25.1
24.8
24.6
24.8
25.1
26.1
26.4
26
24.7
24.2
25.4
25.1
24.6
24.4
23.7
24
25.6
25.7
25.9
25.7
25.7
25.8
25.5
25.6
23.4
23.2
23.5
24
24.3
25.4
26.6
25.8
23.9
25.3
24.7
23
24
25.1
24.7
24
24.6
24.7
25
24.2
24.2
24.3
24.3
24.3
24.1
23.9
23.9
23.7
24.1
24.2
23.8
24
23.8
22.4
25
25.5
24.1
22.8
23.7
24.3
24.3
24.6
24.6
24.2
24
23.6
23.4
23.2
23.2
23.2
23
23.2
23.6
23.8
23.7
23.3
23.1
23
22.9
21.9
22.7
22.9
22.2
22.1
22.4
23.5
24
24.1
24.2
24.3
23.9
23.7
23.5
23.3
23.2
23
23.6
24.1
24
23.5
23.1
22.5
22.1
22.8
23.7
24.3
24.6
24.4
23.1
23.3
24.1
23.6
23.6
23.6
23.9
23.8
23.8
23.8
23.7
23.6
23.7
24.2
23.6
23.5
23.9
24.2
24.1
24.6
23.5
23.6
24
22.9
23.7
23.6
23.3
23.5
23.5
23.8
23.7
23.4
23.3
23.1
23
22.9
22.9
23.7
24.3
24.1
23.4
23.7
23.2
22.9
22.9
23
23.3
23.3
23.8
23
23.5
23.3
23.5
23.7
23.4
23.5
23.2
23.2
23.1
22.8
22.8
23
22.8
22.5
22.8
23.6
22.9
23.3
23.6
24.5
24.4
23.8
24.5
25.3
24.3
24.5
24.6
25
24.8
24.7
24.6
24.6
24.6
24.8
25
25
24.9
25.2
24.9
25.3
22.1
23.1
24.2
25
24.9
23.8
23.8
23.3
23.3
23.3
23.3
23.4
23.4
23.3
23.3
23.1
23.2
23.2
23.6
25.2
25.7
24.9
24.8
24.8
25.3
24
24.1
23.9
23.8
25.5
25.6
25.1
25.2
25.1
24.7
24.7
24.6
24.5
24.4
24.5
24.4
24.5
24.6
25.8
26.2
25.4
25.1
25
25.9
25.1
25.4
25
24.5
24.8
25.1
25
25.1
25.4
25.3
25.1
24.5
24.3
23.9
23.9
23.9
24.2
24.4
25
24.8
24.7
24.9
23.9
24.1
23.3
24.3
23.9
24.1
25.5
25.9
26
25.5
25.8
25.7
25.8
25.8
25.7
22.4
22.5
23
23.2
23.4
24.1
25.6
25.3
25
24.4
24.1
23.8
23.5
23.4
23
24.9
25.9
25.9
25.8
25.2
24.4
24.6
24.9
25
24.8
24.7
24.4
24.5
24.6
25.7
25.3
23.8
23.5
23.5
22.2
23
23.2
23.8
22.8
23.8
23.6
24.4
24.4
24.8
24.8
24.7
24.5
24.4
24.5
24.2
24.3
24.3
24.6
25.3
25.2
25.1
24.6
26.5
23.6
24.9
22.9
24.1
22.5
21.1
20
20.1
20.2
19.7
19.3
18.8
18.3
18
17.8
17.4
16.9
16.3
16.3
16.2
16.3
16.4
16.3
17.1
17
16.5
16.5
16.2
16
15.9
16.3
16
15.7
15.7
15.7
15.4
15.5
15.4
15.2
15
15.3
14.9
15
15
15.2
15.7
16.8
17.5
18.2
18
18.1
18.6
18.4
18.1
18.9
19.7
19.6
19.1
18.4
18
16.5
15.9
15.7
15.3
15.1
14.8
15.1
15.4
16
16.5
17.2
17.6
16.9
16.4
14
14.7
15.1
16.9
19.3
19
18.6
17.8
18.4
18.1
17.4
17
16.5
16.2
15.9
14.7
15.8
16
15.1
13.6
12.7
12.7
12.8
13.8
12.9
12.2
12.8
16
17.8
18.7
18.3
17.5
17.3
17.3
16.4
17.4
17.2
17
18
17.6
16.5
16.6
14.9
16.4
16.6
16.6
16.5
15.9
16.9
17.3
17.1
19.2
19.7
18.5
18.4
17.4
18.1
18.8
18.3
19.5
19.5
19.4
18.7
18.9
18.9
19.4
18.8
18.3
19.4
20.2
18.6
19.9
18.9
20
19.3
19.5
19.7
20.6
20.2
20.2
20.2
20.5
20.5
20.8
20.5
20.4
20.6
20.7
20.8
21.2
21.7
20.8
21
21.1
20.8
20.9
21.6
23
23.1
22.3
22.1
21.9
22.4
22.4
22.5
22.4
22.3
22.4
22.5
22.6
22.3
22.4
22.5
22.8
22.2
22
21.4
21.6
20.7
20.9
21.5
23.3
21.7
23.2
23.5
24
24
23.9
23.9
23.2
22.8
23.1
22.7
22.4
22.6
22.3
22.7
23
23.9
23.2
23.1
23.9
23.1
23.1
22.3
23.3
23.6
24.1
23.5
23
23.4
23.7
24.3
24.6
24.7
24.6
24.5
24.4
24.2
24.5
24.4
25.3
25.3
24.8
25.1
24.9
25
23.6
23.8
25.1
24.7
24.7
25.3
25
25.3
25.1
25
24.6
24.6
24.7
24.7
24.4
24.4
24.7
24.9
24.9
26.1
25.5
22.6
24.5
24.1
24.2
24.7
24.7
23.3
24
23.4
23.3
23.8
24
24.2
24.2
23.9
23.9
24
23.9
24
23.8
23.9
23.9
23.8
23.7
23.2
23.5
23.4
23.7
24.2
23.7
23.5
23.5
23.3
23.5
23.6
23.7
23.4
23.2
23.3
23.4
23.3
23.3
23.4
23
23
23.3
23.1
23.8
22.5
21.8
23
23.5
23.2
23
22.8
22.7
22.8
23.1
22.6
21.7
21.1
20.7
21
20.8
20.4
20.2
20.1
20
19.9
20.4
20.9
20.8
20.7
19.7
20.5
20.5
19.7
19.6
18.8
18.8
20.5
21.2
20.8
19.2
18.4
18
17.9
17.6
17.6
17.5
17.5
16.9
17.2
17.6
18.2
18.6
18.5
18.4
18.7
18.4
18.8
18.3
18.6
18.4
19.3
17.7
18.3
18.5
17.8
15.9
15.8
15.3
15.7
15.6
15.8
15.7
16.2
16.7
17.2
17.5
17.5
17.4
18.4
17.5
17.2
17
16.3
16.8
17.8
17.6
16.5
16.5
16.6
17
16
12.9
12.7
12.8
11.9
11.5
11.9
12.2
11.9
11.5
11.6
11.7
10.2
10.1
11.2
11.5
10.8
13.6
15.5
14.4
13.6
13.7
14.9
14.1
14.4
14.3
14.8
13.6
12.3
11.4
11.7
12.7
13.4
12.9
13
13.5
12.9
14.2
15.2
14.9
13.8
17.6
18.3
18
18.4
18
17.9
17.5
17.4
17.1
17
16.8
17
16.7
16.5
17.7
16
14.4
16.4
16.2
15
14.8
14.3
13.2
15.7
17.7
19
19
18.9
18.1
18.5
18.4
18.4
18.5
18.5
18.5
18.5
18.7
18.9
20.3
20
20
19.5
19.9
19.3
18
18.1
16.3
17.8
19.7
20
19.7
19.7
19.3
19
18.9
18.6
18.6
18.7
18.7
18.6
19
19.2
20.8
21.4
21.1
19.2
15.2
15.8
15.4
16
16.6
16.2
19.4
19.8
20
19.9
19.9
19.2
19.2
19.3
19.6
19.9
19.6
19.4
19.6
19.7
20.7
20
19.5
18.6
20.1
18.3
17.9
18.4
18.6
17.9
20.2
21.1
21.1
20.8
20.9
20.6
20.4
20.2
20.2
20
19.8
20
19.9
19.9
21.6
21.3
19.7
19.4
19
18.9
19.1
19.3
18.9
20.1
21.1
21.9
22.2
21.5
21.1
20.8
20.8
20.7
20.4
20.5
20.3
19.8
17.1
16.4
16.9
16.9
17.5
17.2
17.8
17.9
18
19.1
18.4
17.5
19.5
19.7
19.5
19.3
19.9
19.2
19.9
19.6
19.4
20
20.2
20
20.4
20.3
19.9
17.8
18.2
17.6
18.1
16.3
17.3
17.8
17.8
17.6
19.6
21
20.7
19.7
19.1
18.3
18.8
19.5
19.7
19.5
19.6
19.4
19.4
19.5
20.1
18.8
17.8
18.6
18.1
17.6
17.8
17.5
17.6
18.1
20
19.7
19
19.2
18.6
17.8
17.4
17.6
16.9
15.9
14.7
14.1
13.3
13.2
13.8
14.2
14.6
13.7
14
13.5
13.1
13.4
13.7
14.4
15.5
17
16.4
16.3
16.3
15.9
15.5
14.3
14.1
14.6
14
14.3
14.8
14.8
15.3
14.9
14.4
13.5
13.4
13.7
12.5
13.3
13.7
15.1
17.8
18.2
17.8
17
16.3
16.8
16.8
16.3
16.5
16
16.2
16.1
16.2
16.4
17.6
16.7
16.3
14
13
14.2
13.8
13.8
11.5
12
17.1
17.4
17.1
16.6
16.7
16.6
16.4
16
16.4
16.7
16.9
16.9
16.9
17.4
18.5
18.8
18.8
17.8
17.6
16.8
16.6
16.2
17
18.4
20
19.9
19.8
19.5
19.5
19.1
19.1
18.9
19
18.9
18.7
18.9
18.8
18.6
19.9
20.5
19.8
19
19.1
18.4
17.9
17
17.9
18.1
20.8
20.5
20.8
20.6
20.5
20.6
20.5
20.4
20.2
20.3
20.3
19.9
19.9
20.1
21
21.2
20.9
19.7
19.9
19.6
19
18.4
18.9
19.1
19.4
20.8
20.9
20.7
21
20.9
20.4
20.3
20.2
20.7
20.5
20.7
21
21
21.2
20.9
20
20
19.1
19
18.4
19.2
18.4
18.5
20.7
20.6
20.3
20.1
20
19.8
20
19.9
19.9
20
20
19.8
19.2
18.8
18.4
17.2
17
17.4
16.5
16.8
16.9
16.1
15.4
14.6
14.4
14.8
14.6
13.1
11.6
12.2
12.7
13.2
12.8
12.3
11.9
10.6
9.3
9.5
9.8
8.6
8.8
9.8
9.1
11.4
10.2
12
13.7
13.9
16.4
16.4
15.4
16.5
15.5
16.6
16.5
16.6
16.2
16.9
17.1
17.5
17.4
17.5
17.4
17.1
17.4
16.9
16.8
16.1
15.7
15.4
15.3
17.2
18.3
18.5
18.6
18.4
18
18.5
18.3
18.2
17.7
17.5
17.1
16.7
16.6
16.6
17.6
16.9
17.1
17.7
17.5
16.8
16.5
16.5
16.5
16.8
19.4
19.7
19.6
19.5
19.3
19.4
19.2
18.9
18.9
18.8
18.2
18.4
18.3
18
19.1
18.1
17.2
15.7
14.9
15.7
16.4
13.3
13
13.5
16.9
17.2
17.3
17.4
17.2
17.1
17.2
17.3
17
17.2
17.1
17.1
16.9
16.9
18.8
18.7
17.1
16.8
16
16.5
17.1
15
14.9
16
19.2
19.4
19
18.8
18.5
18.3
18.1
18
17.8
17.6
17.6
17.6
17.4
17.3
18.1
18.4
17.6
17.9
18.6
18.6
19
18
18.4
18.8
18.7
19
18.7
18.2
20
20.5
21.1
21.1
21.2
20.2
20.6
20
20.2
20.1
19.3
19.5
19.1
19.2
18.6
19.2
17.1
17.7
17.5
18.3
20.1
19.6
19.9
19.4
19.3
19.1
19.1
18.8
19
19
19
18.7
18.5
18.6
19.9
20
19.4
19.5
19.1
19.4
17.2
18.2
16.7
16.6
19.1
19.7
19.5
19.4
19.1
19.3
19
18.9
18.9
18.8
18.5
18.4
18.4
18.3
19.8
20.3
19.6
18.2
18
18.7
17
19
18.3
18.4
19.9
17.4
18.2
19.3
19.3
18.8
19.8
20
20.1
19.9
19.8
19.5
19.8
19.6
19.1
19.4
19.4
19.4
19.5
19.6
19.7
19.4
19.2
18.5
18.2
18.5
18.7
18.3
18.2
18
18
18.3
18.8
18.7
18.9
18.9
18.8
18.7
19.1
19.2
19.3
18.7
18.8
18.9
18.5
18.6
16.8
17.2
20
20.3
19.9
20.4
20.5
20.6
20.4
20.6
20.5
20
20.2
20.1
20.2
20.1
19.4
19.5
19.3
19.2
19.4
19.2
19.3
19.7
20.2
20.1
19.3
19.7
19.5
20.4
21.2
21
20.9
20.7
20.8
20.6
20.9
20.7
20.6
20.4
20.5
20.5
20.8
19.8
20.6
20.4
20.1
19.7
19.2
18.7
17.9
17.2
16.6
15.9
15.2
14.4
14.1
13.7
13.6
13.9
13.6
13.7
12.8
12.4
11.9
12.1
11.9
10.8
11.4
8.6
9.9
8.8
9.4
8.2
8.8
11.8
11.3
11.4
11.7
11.1
11.3
11.4
11.3
10.8
9.9
9.2
8.2
8.2
7.6
6.3
5.4
6.9
7.7
8.8
7.8
7.2
6.5
9
11.2
12.5
12.4
12.1
11.8
11.6
11.3
11.2
10.8
10.6
10.8
10.9
10.8
10.8
11.4
11.8
10.5
11.7
10.9
11.4
12
10.3
9.6
11.4
14.3
14.9
14.5
14.4
14.1
14.1
14.4
14.1
14
14.2
14.5
14.3
14.4
14.7
14.7
15.5
14.6
14.5
15.4
14.9
15.9
14.9
15
16.5
17.7
18.2
17.8
17.3
17.6
17.5
17.5
17
15.8
14.8
14.7
14.3
14
13.6
14.5
14.4
14.5
14.2
14.6
12.7
13.4
13.7
13.4
14
14.4
13.7
14.9
14.2
12.6
13.3
12.3
12
12.4
11.8
12.5
12.8
14.2
13.7
11.6
12.1
11.1
12
12.9
12.5
13
13.3
13.1
11.2
12
12.4
13.4
14.2
13.3
14.6
13.7
13.8
14.9
14.1
13.4
13.3
13.3
12.3
12.9
13
9.5
10.5
10.8
10.2
11.2
11.5
12.6
11.2
12
12.5
11.1
10.7
11.2
11.6
12.4
13.1
13.3
13.8
13.5
13.6
14.1
14.6
15.4
15.9
16.5
16.2
16.6
15.8
16.4
16.1
16.9
17.4
18
18.2
18.3
16.4
16
17.1
17.1
17.6
16.8
17.1
16.7
16.7
16.5
16.5
16.2
16.7
17.1
17.7
18
18.3
18.4
17.8
18.8
18.8
19.1
19.2
19.6
19.9
20.1
20.4
20.1
20.2
20.2
20.3
20.5
20.5
20.4
20.5
21.3
21
21.1
20.1
20
20.8
20.4
20.8
20.7
20.8
21.2
21
20.2
20.8
20.8
20.8
20.7
20.8
20.8
20.7
20.8
20.9
20.9
20.9
21.5
21.4
20.9
19.7
20.9
20.3
19.9
20.4
20.6
20.6
20.8
21.6
19.3
18.8
18.7
18.1
17.2
16.8
15.8
15.6
14.7
13.9
13.8
13.2
13.5
13.3
13
13.3
13
12.9
13.1
12.8
12.1
12.1
11.5
11.6
11.7
11.4
11.9
12
11.6
11.2
10.9
11.5
11.8
11.5
11.5
10.8
10.8
11.2
11.6
11.3
12
12.4
13.4
13.6
13.7
14
14.1
14.9
14
14.1
14.4
14.6
13.9
13.8
14.7
14.6
14.9
15.1
15
14.8
14.8
15.4
16
16.2
16.5
16.5
16.8
16.1
15.8
16.6
17.8
17.9
17.7
17.5
17.2
16.8
16.6
16.6
16.5
16.3
16.4
16.8
17.1
17
17.8
18.4
18.7
18.8
18.5
18
18.2
18.1
18.7
18.6
19.3
19.6
19.2
18.9
18.7
18.2
18.1
17.8
17.6
17.4
17.5
17.4
17.3
17.3
17.9
17.2
17.6
16.9
16.3
16.6
16.3
16.8
17.5
18
19
18.9
19.2
19.8
19.7
19.7
19.7
18.9
19.1
19
19.3
19
18.6
18.4
18.4
18.8
18
17.7
18
18.2
18.5
18.2
18.6
18.9
18.8
19.5
19.1
17.7
15.5
15.2
14.3
13.9
13.7
13.7
13.4
12.9
12.8
12.6
12.5
13.3
13.5
13.8
13.4
13.6
13.2
13.6
14.6
13.3
12.8
12.5
11.6
10.6
10.4
12.1
12.5
11.8
11.9
10.3
10.1
9.8
10.1
10.5
10.3
11.1
11.6
12.2
12.5
12.6
13.3
13.8
13.9
14.2
14.2
14.9
15.3
15.1
15.4
15.2
15.4
15.5
15.5
15
15.3
15
15.2
15.2
15.6
15
15.2
15
15.9
15
15.7
16
15.3
15.5
17.1
17.2
17.3
17
17.1
17.4
17.5
17.8
17
17
17.3
17.4
16.9
15.8
15.4
15.5
16
16.9
16.5
17.3
17.4
17.7
17.3
17
16.8
16.7
16.8
16.3
16.5
16.9
16.5
17.1
17.2
17.5
17.6
17.8
17.8
17.6
18
18.3
19.3
19.6
19.9
19.9
20.1
20.3
20.7
20.6
20.8
20.8
21.1
21.2
21.2
21.1
21
20.9
20.9
20.8
20.8
20.8
20.9
20.9
21.1
21.5
22.2
22.5
21.1
20.6
20.6
21.8
22.1
22.2
22
21.9
22.2
22.4
22.6
22.9
22.9
22.8
22.6
22.8
18.1
17
15.8
14.5
14.3
14.5
14.3
14.1
13.7
13.3
13
13.6
12.3
12.5
12.3
12
11.8
11.4
11.6
10.9
12
12
12.1
12.2
12
12
12.3
12.4
12.7
13.1
13.2
13
13.5
13.5
13.9
13.6
13.4
13.6
13.7
14
14.1
13.9
14.3
14.4
14.3
14.7
15
15.1
15.3
15.5
15.5
15.6
16
16.3
16.9
17.6
18
17.9
18.3
18.6
18.6
18.5
18.7
18.8
18.8
19
19
19
19.4
19.5
19.6
19.5
19.5
18.8
15
13.7
12.9
12.2
11.9
11.8
11.5
11.7
11.6
11.6
11.4
11.2
11
10.6
10.8
10.5
10.5
10.1
9.9
9.8
9.8
9.7
9.4
9.2
9.2
9.1
9.5
9.5
9.6
9.5
10
10.4
10.7
10.7
10.9
10.9
11.1
11.2
11.3
11.4
11.4
11.3
11.2
11.6
11.7
12
12.1
12.6
12.6
12
12.4
12.9
13.2
12.7
13.2
13.6
13.8
14.2
14.3
14.1
14.3
14.1
14
13.9
14.1
14.2
14.1
14
14
14
14
14
14
14
14.3
14.5
15.9
15.9
16
15.7
16.2
16
16.3
16.2
16.1
15.9
16.4
16.3
16.2
16.3
16.4
16.3
16.4
16.6
16.4
16.4
16.6
16.7
16.1
15.7
16
15.6
14.8
15
14.9
15.3
15.1
15.1
15.2
14.9
14.9
14.4
14.6
14.8
15
14.9
14.9
14.9
14.8
14.7
14.5
14.6
14.8
14.7
14.9
15.5
15.9
15.9
15.8
16
15.4
15.3
14.8
14.8
14.6
14.5
14.3
13.7
13.4
13.1
12.9
12.5
12.3
11.8
11.9
12
12
12.2
12.2
13
12.3
12.6
12.5
12.4
12
12.4
12.5
11.4
11.4
11.5
11.2
11.2
11.4
11.8
11.9
12
12
11.7
11.6
11.4
11
11.4
11.6
11.7
12.2
11.3
10.4
10.5
10
9.5
9.4
9
8.8
8.6
8.9
8.6
8.6
8.6
8.7
9.1
8.7
9.2
9.7
9.6
9.7
9.9
9.8
10.3
10.5
10.4
10
9.7
10.7
10.7
10.7
10.9
11
11.3
11.1
11
11
11.3
11.3
11.5
11.5
11.7
11.9
12.2
12.2
11.9
11.9
11.7
11
10.7
9.9
9.5
8.9
8.9
9.6
10.4
9.8
9.7
10
9.6
9.3
8.4
7.2
6.5
7.4
7.3
6.8
6.5
6.6
6.5
6.3
6.4
5.1
4.6
5.5
6.8
7.3
7.5
9.8
10.5
11.5
11.7
11.6
11.4
10.7
11.1
11
11
10.9
11.1
10.5
10.1
10.7
10.9
10.1
10
9.9
11.4
10.5
11.4
11.8
12.4
14.1
14
14
13.6
13.6
13.6
13.3
11.7
9.5
8.9
8.7
7.9
7.3
7.2
8.8
9.7
10.9
9.3
8.3
10
10.5
9.8
9.8
9.5
13
13.5
13.5
13.2
12.8
11.8
11.6
12
11.7
11.4
10.8
10.3
8.9
9.2
10.3
10.2
9.5
9.3
9.5
10.7
11
10.7
10.9
10.9
13.1
13.5
13.2
13.1
12.7
12.5
12.4
12.2
11.9
11.9
12.1
12.8
13.5
13.5
14.1
14
13.1
13.2
12.6
11.8
12
11.3
10.6
12.7
13.9
14.6
14.8
14.6
14.5
14.7
14.9
14.4
12.7
11.1
10.1
10.2
10.8
10.8
10.4
10.4
10.4
10.6
10.4
10.9
9.9
9.8
9.4
9
8.7
8.3
8.7
8
7.8
7.6
7.7
7.6
7.6
7.3
7.5
7.1
7.4
7.3
7.8
8.3
8.7
9.3
9.9
10.2
10.1
10.4
10.4
10.4
9.9
10.2
10.3
10.6
10.7
10.8
10.8
10.8
10.6
10.7
10.7
10.5
10.5
10.9
11.1
11.1
11.5
11.9
12.5
13.6
12.9
12.8
13
13.4
14.5
14.9
14.9
15
15.1
14.9
14.8
14.3
14.1
13.7
14
14.2
14.5
14.7
15.2
16
15.7
15.8
16.3
16.4
17
17.4
17.5
17.6
17.9
17.8
18
17.6
17.3
17.1
17.1
17.1
17.4
17.6
17.4
17.8
17.8
18
18.1
19.2
19.2
19.2
19.4
19.4
18.3
17.1
18.1
17.8
18.2
19.1
19.3
19.1
18.4
17.8
17.5
17.9
17.9
18.1
18.3
18.5
18.5
18.7
18.7
20.2
20.2
20.1
19
18.4
17.6
17.8
17.7
18.2
19.7
19.7
19.2
18.9
18.6
18.6
18.4
18.3
18.3
18.8
19
19.1
18.8
18.4
17.9
18
17.8
17.5
18
18.2
18.4
18.3
18.3
18.3
18.4
18.6
18.2
18.5
17.6
17
16.8
16.7
17
14.9
13.5
12.4
11.7
11.5
11
10.3
9.7
9
9.5
8.6
8.3
7.9
7.4
7.3
7.1
6.9
6.2
5.9
5.6
5.2
5
4.6
5
4.8
4.5
4.7
4.4
4.3
4.7
4.6
5.6
6
6.4
6.9
7.4
7.5
7.5
8.3
8.4
8.3
8.3
8.7
9.2
9.4
9.5
9.2
9.4
9.5
9.9
10.4
10.4
10.8
11.1
11.3
11.8
12.4
12.7
13.2
13.4
13.6
14.1
14.5
14.2
14.7
14.7
15.4
15.6
15.6
15.6
15.9
15.7
15.8
16.2
16.1
16.3
16.4
16.5
16.5
16.9
17.8
17.9
18
17.5
16.8
15.1
14.4
13.9
13.2
13.2
12.4
11.9
11.5
11.2
11
10.6
10.1
9.7
9.4
9.3
8.8
8.6
8.5
8.2
8
7.8
7.5
7.3
6.7
6.3
6.1
6
5.5
5.5
4.7
4.2
4.2
3.7
3.4
2.8
2.7
2.5
2.1
2
2.1
1.8
1.6
1.8
2.1
1.5
1.8
1.8
1.9
1.6
1.3
1.4
1.8
1.7
1
0.9
0.7
1.2
1.5
1.5
0.9
0.5
0.5
0.5
0.3
0.8
1
0.7
1.2
2.3
2.3
4
3.4
3.3
4
6.4
7
6.6
6.7
6.5
6.1
6
5.9
5.8
5.8
6.7
6.4
6.3
6.2
6.3
6.1
6.5
5.4
5.9
6.9
7.5
8.4
9
9.5
9.4
10.7
12.3
12.4
12.1
11.9
11.9
10.8
10.1
11.7
10.3
10.7
10.6
10.2
10.2
10.1
10
10.2
9.9
10
10.8
10.5
11
10.8
10.4
9.9
10.6
10.5
11.3
11.3
11.8
12.2
12.2
12.2
11.9
11.8
11.1
11.1
11.2
11.4
11
10.3
10.1
10.1
10.7
11.7
12.2
12.6
12.8
12.9
12.5
12
11.7
11.7
11.3
11.4
11.3
11.3
11.3
11.2
11.4
11.2
11.6
11.9
12.6
12.8
13
13.8
13.9
14.4
14.5
14.7
15
14.7
14.4
14.6
14.1
13.7
13.8
13.5
13.7
14.1
14.2
14.2
14.3
14.2
14.3
14.5
14.5
14.9
14.2
14.7
15.3
13.1
11.7
9.6
8.2
7.6
6.2
6
5.7
5.3
5.1
4.8
4.1
3
2.3
1.9
1.4
1.3
1.2
0.2
0.1
-0.8
-0.2
-1.5
-3.4
-3.3
-2.6
-3.2
-3.1
-2.3
-3.3
-4.8
-4.7
-6.4
-5.8
-5.1
-5.2
-5.6
-7.4
-7.7
-7.8
-6.6
-5.6
-5.8
-7.3
-8
-5.5
-7.3
-6.9
-6.9
-6.6
-6.4
-0.6
2.2
2
3.3
2.8
3.1
3.7
4.2
4.3
3.5
2.7
1.5
2.3
2.9
1.7
0.4
1.3
0.7
-0.2
0.1
1.1
1.1
1.6
3
5.1
6.3
6.7
6.5
6.3
6.6
6.4
6.6
7.1
7
5.1
3.9
4.9
3.8
4
4.7
5.6
4.7
5.7
4.9
4.5
4.8
5.9
6.8
7.4
7.7
7.5
8
7.8
7.4
7
7.4
7.3
7.4
8.5
7.3
7
5.7
4.8
5.4
5.5
5.6
5.9
6
6.1
5.8
5.3
5.4
4.6
3.8
3.1
3
2.7
2.5
2.3
2.2
1.7
1.6
2
2.1
3
2.4
1.8
1.8
2.7
2.7
2.5
3
2.8
3.6
2.9
2.8
2.6
2.5
2.4
2.7
3
2.9
3.3
2.7
2.8
3.3
3.9
3.7
3.7
3.7
3.3
3.2
3.8
3.8
3.3
3.8
3.7
4
4.2
4.1
4.2
4.3
4.2
4.1
4.1
4.1
3.9
3.7
3.7
3.4
3.5
3.5
3.4
3.4
3.7
3.7
3.9
4.2
4.3
4.7
5.4
5
4.9
4.6
4.8
4.4
4.3
4.6
4.4
4.2
4.5
5
4.9
4.5
4.4
4.2
4.3
4.6
4.7
4.6
4.9
5.4
6
6.2
6.2
6.1
6.3
6.4
7
8.5
8.1
7.7
7.9
7.4
7.4
6.7
6.7
6.4
6.2
6.3
6.4
6.4
6.4
6.8
7.3
7.2
7.4
7
7.6
7
8.1
7.7
7.5
7.5
7.1
7
6.7
6.1
6
5.9
6
6.1
6
5.2
5.3
4.8
4.6
4.7
4.1
3.9
3.5
3.8
3.3
3.7
3.5
3
3
3.1
3
3.1
3.1
2.6
1.9
1.4
1.8
2
1.1
1
0.4
-0.3
0.2
0.5
0.5
1.1
1.3
2.7
3.1
3.1
3.1
3.3
3.4
4
4.4
5.7
5.8
7
7
6.4
5.3
5.5
5.3
5
5
4.8
4.5
5.4
5.4
5.7
6
6.2
6.3
6.5
6.2
6.4
6.6
6.3
6.4
6.4
6.6
6.4
6.4
6.5
6.3
6.5
6.3
6
5.9
5.8
6.3
6.4
6.9
7.3
7.4
7.7
8.5
8.3
8.5
8.3
8.2
7.9
7.6
7.8
7.8
7.8
7.9
7.7
8.1
8.4
8.1
8.1
8.1
7.8
7.9
8.4
8.4
8.5
8.7
9.3
9.3
9.4
9.2
8.6
9
9.4
9.2
8.9
8.5
7.6
7
6.7
7
6.4
5.9
5.5
5.3
4.9
5
5.8
5
4.5
4.5
3.9
4.7
4.6
3.9
4.1
7
8.3
8
7.8
7.4
6.9
6.7
6.7
6.6
6.6
6.6
6.4
6.2
6.1
6.7
9.5
10.6
10.4
9.4
9
8.2
8.4
8.8
8.9
10.2
10.4
10
9.7
9.2
9.6
9.2
9.4
9.7
10.1
9.4
9.1
8.8
9
9.8
12
11
10.4
10.1
10.1
9.9
9.4
9.8
10.7
12.4
12.8
12.7
12.3
12
11.6
11.4
11.3
11.1
11
10.7
10.7
10.5
10.4
10.4
9.9
10.3
9.5
9.4
8.7
7.9
7.1
6.3
5.3
4.2
4.6
4.7
5
5.4
6
4.9
3.8
3.4
3.3
3.3
3.7
3.8
3
3
3.7
4.5
4.8
4.7
5.6
6
5.7
6
6.1
7.2
8.7
8.4
7.9
7.7
7.4
7.4
7.2
7.5
8
8
8.1
7.7
7.1
7.1
7
5.7
6.5
6.3
6.2
5
4.1
3.8
4.5
6.3
8.5
8.4
8.8
8.5
9.2
9.6
9.8
10.3
10.4
10.5
10.7
10.9
11.2
11.3
10.5
11.1
11.7
11.8
12.4
12.7
12.8
13.2
13.3
13.3
14.6
14.7
14.7
14.8
14.8
14.8
14.8
14.8
15.1
15
15
14.9
14.9
15
15
15.4
16
15.9
16.3
16.9
16.6
17
16.5
17.1
16.8
16.4
15.9
15.6
15.1
14.7
14.4
14.1
13.9
14.3
15.3
15.5
15.6
15.8
16.7
17.1
16.7
16.2
16.1
15.6
15.2
14.8
14.9
15.2
15.8
14.9
14.3
14.4
14.1
13.9
13.1
12.7
12.3
11.8
11.8
11.6
11.7
11.5
11.1
10.9
11.8
11.9
11.8
11.7
11.6
12
12.4
12.5
11.7
11.3
11.8
12.5
12.4
12.3
12.5
12.7
12.5
12.6
12.3
11.9
11.8
12.2
13.1
14.3
14.7
14.6
14.7
13.9
13.8
14.8
14.6
15.2
14
13.2
12.5
12.1
11.3
11.2
10.7
10.2
9.8
9.3
9.2
8.5
8
8.2
8.6
9.1
8.8
9.2
9.4
9.4
9.2
8.6
9.5
9.8
10.6
9.5
9.5
10
11.2
11.3
11.6
11.8
11.9
12
12.5
13
12.8
12.3
12.6
13.6
14
13.8
13.9
13
12.8
12.6
12.8
12.9
12.9
12.4
12.2
12.2
12.1
11.8
11.7
11.4
11.4
10.9
10.5
10
9.8
9.2
8.6
8.1
8
8.3
7.8
7.8
5.2
4.3
3.6
6.9
7.8
8.9
8.4
7.9
7.7
6.7
6.5
6.7
7
6.4
6.7
6.6
6.5
7.4
8.2
7.1
4.6
5.5
5.3
5
4.7
5.8
6.4
7.4
10.1
10.7
10.8
10.9
11.5
11.5
11.7
11.9
12.1
12.2
12.2
12.1
12
12.1
12
11.8
10.6
10.7
11.6
11.8
12.3
11.6
12.5
13.6
14.3
14.2
13.8
13.5
13.1
12.7
12.5
11.7
11.7
11.7
11.9
12.3
12.4
12.8
13.9
15
14
13.5
13.3
12.8
13.3
12.7
12.9
13.2
14.8
14.4
14.3
13.9
13.2
12.7
12
12.1
11.9
12.1
11.8
11.9
11.7
12.1
12.6
12.1
11.6
11.6
12.6
13.3
12.9
13.3
13.5
13.3
13.6
14.7
14.6
14.2
14.1
14.4
14.3
13.9
13.7
13.3
13
13
12.8
13.5
15.3
14.7
14.1
13.9
14.4
14.5
13.2
13
13.6
15.4
16.2
16.1
15.8
15.6
15.2
14.6
14.5
14.4
14.2
13.9
13.7
13.8
14
14.7
16.5
15.8
16
13.8
13.8
13.5
14.3
13.3
13.6
15
15.3
14.8
14.8
14.3
15.5
14.9
15.5
15.3
15.4
15.6
15.6
15.9
15.9
16
16.4
16
15.7
15.4
15.6
15.7
16.1
16
16.2
16.6
17.7
17.8
18.1
18.1
18.2
18
18.1
18.3
18.2
18.4
18.3
18.2
18.4
18.6
18.6
18.6
18.5
18.9
18.9
19.6
19.2
19.3
19.6
19.7
19.6
19.7
19.6
19.5
19.4
19.4
19.1
19.4
19.3
19.6
19.9
19.7
19.7
19.7
20.4
20.7
20.9
20.3
20.8
20.9
20.8
19.9
19.1
19.1
19.4
19.5
19.2
19
18.9
18.9
19.4
19.2
19.7
19.9
19.8
19.7
19.4
19.3
19.3
19.2
18.9
19.2
18.1
17.9
18.1
17.1
17.3
17.2
17.8
17.8
17.7
17.9
18
17.8
18.1
18.1
18.2
18.2
18
17.9
17.5
17.8
18
18
17.9
17.5
17.4
17.6
17.4
18
17.9
18.1
18.1
18.1
18.1
18.8
18.8
18.5
18.1
18.2
15.1
13.3
12.6
11.9
11.2
10.6
10
10.1
9.9
9.7
9.5
9.7
8.7
8.5
8
7.6
7.5
7.8
7.9
6.6
5.2
4.7
4.6
4.6
4.4
3.7
3.4
3.4
3.4
3.5
2.9
3
3.4
3.2
3.8
3.9
4.2
4.5
4.3
4.6
4.6
4.8
4.5
4.8
4.9
4.8
4.9
5
4.7
4.8
4.6
4.3
4.6
4.8
5.2
6.3
6.2
6.4
7.2
7.6
7.8
8.6
8.9
9.1
8.6
8.9
8.8
8.9
9.2
9.4
9.2
9.3
9.2
9.3
9.1
9.4
9.9
10.4
10.5
10.8
12.3
12.5
12.7
12.9
13.3
13
13.2
13.8
14
13.9
14.1
14.1
14.4
14.7
14
14.1
14.2
14.1
14
14.3
12.8
11.4
11.4
11.4
10.5
10.8
11
10
9.5
9.1
8.8
8.4
8.2
8.1
8
7.6
7.4
7
6.9
6.7
6.6
6.4
6.5
6.4
6.6
6.9
7.6
7.9
8
8.5
9.4
9.6
9.6
10.2
10.7
10.5
11.6
12.3
12.2
12
11.9
11.7
12.4
12.4
12.6
12.7
13.1
13.2
13.6
13.9
14
13.9
13.1
13.9
14.3
14.3
14
14.6
14.4
15.2
15.4
15.8
16
16.1
16.3
16.5
16.5
16.6
16.7
16.7
16.7
16.7
16.6
16.7
16.9
16.8
16.2
15.1
14.4
13.5
13.4
12.3
11.4
10.8
10.5
10.3
10
9.7
9.6
9.4
9.1
8.8
8.8
9.2
9.4
9.2
9.1
9.4
9.8
10.3
10.2
10.7
10.7
10.9
11.7
11.1
11.1
11.2
11.7
12.7
12.8
13.4
13.5
14.4
14.1
13.7
13
13.2
13.4
13.6
13.5
13.5
14
13.7
14.3
14.7
15.1
14.8
14.8
15
14.9
15.3
15.9
16.2
15.9
16
15.8
15.8
16.1
16.1
16.3
16.2
15.9
16.2
16.4
16.8
17.2
17.3
17.7
16.9
16.8
16.4
16.1
16.1
16.4
16.6
17.2
16.9
17
16.6
16.3
15.7
15.3
15.4
16.1
16.7
16.7
17.3
17.1
17.2
18.9
19
18.5
17.8
14.8
13.1
12.2
11.2
10.6
10.1
9.8
9
8.3
8.1
8.1
7.6
7.3
6.5
6.5
6.6
6.6
7.2
7.4
7.2
7.6
7.6
8.1
7.9
7.7
7.9
8.2
9.1
8.4
8.8
8.9
8.8
8.4
8.5
8.8
8.8
8.7
8.5
8.5
8.7
8.7
8.9
8.7
8.8
9.3
9.5
10
10.1
10.9
10.9
10.7
11.1
11.2
11.5
11.7
12.3
12.1
11.3
11.4
10.8
10.3
10.2
9.6
9.6
9.5
9.4
9.6
9.7
9.9
9.4
9.2
9.6
9
8.7
8.6
8.8
8.6
9.2
8.7
8.7
8.5
8
7.6
7.5
7.5
7.3
7.1
6.8
7
7
6.9
7.9
8
8.2
8.4
8.6
9.4
10.1
9.7
10.1
9.6
10
11.8
11.6
11
10.6
10.4
10.3
10.3
10.1
10.2
10.2
10.5
10.5
10.2
10.6
11.4
10.9
11
11.7
11.3
12.2
12.7
12.5
12.7
14.1
14.4
15.1
15
15.3
15.4
15.3
15.4
15.1
15.2
15.6
15.8
15.9
15.5
16.1
15.8
14.4
13.9
13.9
14.3
14.9
14.7
15.2
15.4
15.5
15.1
16.5
17.2
17.3
17.8
18
18.1
18.2
17.3
17.6
17.7
17.7
17.9
18
18.2
18.9
19.2
19
19.1
19.4
19.8
20.1
20.2
19.9
20.3
20.2
20.2
20.1
20
19.7
19.7
19.6
19.6
20.1
19.9
20
20
20.1
20
20
20
20.1
20.2
20.1
19.8
19.1
19.1
19.3
20.1
20.1
19.7
19.2
18.8
18.7
18.6
18.6
18.9
19.7
19.9
19.9
19.8
19.7
19.6
19.1
18.8
18.7
18.7
18.7
18.6
18.7
19.2
19
18.9
18.7
18.4
18.5
18.5
18.1
18
17.9
17.8
17.8
17.8
17.7
17.9
18.1
18.3
18.7
19.1
19.2
19.4
19.6
19.5
19.9
20
20
20.1
20.2
20.3
20.4
20.5
20.5
20.4
20.4
20.4
18.3
15.8
14.5
13.6
13.5
12
11.7
11.1
11.3
10.8
9.2
9
9.1
8.9
8.3
8.3
8
7.6
7.1
6.2
5.8
5.4
4.9
4.4
4.4
5.2
5.3
5.7
5.2
5.3
4.4
4.4
4.6
4.6
3.9
3.7
3.3
2.9
3.3
2.8
3.5
4.2
5
6.3
6.5
6.9
7.2
7.3
5.5
6.5
5.6
5.4
4.9
2.8
2.4
1.5
1.3
-0.6
-0.3
-2.1
-1.1
0.7
3.2
8.3
9.1
9.6
9.6
8.9
9.1
9.4
9.4
9.1
9
8.6
8.5
8.2
8.9
9
8.2
4.2
2.6
2.7
3.1
2.4
2.9
2.7
3.9
9.3
10.5
10.6
10.8
10.4
10.1
9.6
9
8.8
8.5
8.4
8.2
8.2
9.2
8.3
6.9
5.8
8.1
8.7
8.8
9
8.1
8.7
9.7
12.6
13.8
14
13.4
13.4
13.1
12.7
12.5
12.1
11.7
11.5
11.4
11.2
12.3
13.4
11.8
11.8
11.8
10.8
10.2
10.3
10
10.1
10.8
13.8
14.4
14.9
14.7
14.1
13.8
13.7
13.4
13.1
12.9
12.6
12.4
12.7
13.6
14.9
13.5
13.2
13.6
13.1
13
12
11.6
11.7
12.4
12.3
14.9
16.1
15.8
15.3
14.7
14.4
13.8
13.4
12.9
12.6
12.2
12.1
13.3
14.2
11.8
9.8
9.9
8.6
9.6
8.8
11.7
13.7
13.4
14.3
15.3
15.8
16.5
16.8
16.3
15.7
15
14.7
14.1
13.8
13.5
13.7
14.9
16.9
15.1
13.9
13.3
12.9
12.2
12.5
11.6
11.9
11.8
14.7
15.9
16.4
16.1
15.9
15.8
15.2
15.2
15.1
15
14.9
14.5
14.6
16
16.4
15.3
15.6
15.4
15.4
15.3
15
14.9
15.2
15.3
15.7
15.9
16.6
16.4
16.5
16.6
16.1
16.4
16.7
16.9
16.5
16.3
16.1
16.4
16.5
17
15.5
15.7
16
15.4
15.4
15.3
15.9
16.1
16.7
17.2
17.9
18.5
18.4
18.3
17.8
17.5
17.8
18.1
18.2
18.5
18.7
19.1
19.2
19.7
19.5
19.5
17.5
17.3
17
16.7
16.3
16.4
18
19.2
19.3
19
19.1
18.9
18.1
17.3
16.8
16.1
15.4
15.2
14.3
13.8
13.9
14.2
13.4
13.6
13.7
13.4
13
12.4
11.4
11.9
12.1
13.5
14.5
14.6
14.8
14.7
14.6
14.3
14.4
14.3
14.1
14.2
14.4
14.8
14.9
14.8
15
15.1
15.6
15.5
15.5
15.1
15.4
14.6
16
17.1
17.2
17.1
17.2
17.3
17.3
17.1
16.8
16.5
16.5
16.5
16.6
16.1
16.3
16.2
16.1
16.3
14.7
14.3
14.9
14.5
14.7
15.1
15.7
17
17.2
17
16.8
16.9
17.2
16.9
16.4
16.5
16.1
16
15.7
16.4
16.4
16.1
17.3
17.8
17.4
17.4
17.9
18.4
19.3
19.7
19.8
20
20.2
20.2
20.2
20.2
20
19.9
20
19.9
19.7
20.1
20
20.3
20.6
20.8
20.3
20.2
19.2
19.4
20.6
20.8
20.8
20.6
20.7
21
20.9
20.9
20.8
20.9
20.9
21.9
21.9
22
22.3
22.1
22.5
22.5
22.6
22.6
22.5
22.5
22.6
22.8
22.7
22.2
22
22.3
21.7
21.8
22.2
22.5
22.6
22.4
22.5
22.4
22.6
22.4
22.2
22.2
22.3
22.3
22.8
22.8
19.1
19.5
19.7
18.9
19.1
19.3
19.3
19.2
19.4
18.9
19.3
18.7
18.4
18.8
18.3
19.2
19.1
18.8
18.6
18.5
18.2
19.3
19.2
19.3
17.2
18.5
19.4
19.6
20.3
20.2
20.5
20.3
20.1
19
19.1
19.1
19.2
19
18.8
18.8
18.7
18.6
18.6
18.8
18.8
18.9
19.3
19.4
19.8
19.7
20.5
20.6
19.9
19.5
20.1
20.9
21
20.8
20.7
20.3
20.2
20.4
20.7
20.8
20.8
20.7
20.6
20.7
20.7
21.2
21.3
21.5
21.1
21.3
20.8
20.7
21.3
21.4
21.8
21.6
21.9
21.4
21.4
21.4
21.3
21.3
21.3
21.2
21.2
21
21.3
21.1
21.3
20.1
21.2
20.5
20.7
21.5
21.9
21.5
20.7
20.9
21.6
21.2
21
21.1
21.4
21
20.5
20.1
20.2
19.9
19.9
19.6
20
19.8
19.3
19.3
18.8
19.2
18.9
19.2
19.3
19.4
19.6
19.6
18.4
18.1
17.8
17.8
17.6
17.7
18
18.2
18.2
18
17.8
17.8
17.2
17.1
17.4
18
18.2
18.1
18.5
18.4
19.2
19
19.5
17.7
17.7
17.8
17.8
17.8
17.8
17.7
17.7
17.8
17.4
17
16.7
16.6
16.4
15.8
15.7
16.1
16.7
16.5
15.6
14.9
15.5
16.7
16.8
17.5
17.1
17
16.9
17.1
17.2
17.4
17.3
17.2
17.3
17
17
17.2
17.2
17.4
18
18
18.2
18.5
16.8
17.2
17.3
17.7
17.9
18
17.4
17.4
17.3
17.1
17.3
17.5
17.6
17.6
17.6
17.6
17.6
17.5
17.5
17.5
17.4
18.3
18.5
18.1
19
18.2
18.5
18.5
18.6
18.9
19.5
19.8
19.7
19.7
19.6
19.6
19.5
19.4
19.4
19
18.8
18.5
18.5
18.5
18.2
18
17.7
17.7
18
18
18.1
18.2
18.1
17.9
17.7
18.1
18.3
18.3
18.4
18.4
18.2
18.1
17.8
17.9
18.1
18
18
18.1
18.1
18.4
18.6
18.8
18.7
18.5
18.9
19.3
19.6
19.8
19.6
19.6
19.4
19.3
19.1
19
19
19
19
19
19
18.7
18.7
18.6
18.6
18.8
18.9
19.4
19.1
18.7
18.2
19
18.6
18.9
19.7
19.9
20.1
20.1
20.1
20
20.1
19.6
19.6
19.6
19.7
19.7
19.7
19.5
19.7
19.8
20.4
20.5
20.7
20.7
20.9
20.8
21.1
21.1
20.7
20.8
20.5
20.5
20.4
20.3
20.3
19.8
19.9
20.3
20.2
19.4
18.9
18.7
18.5
17.2
18.1
18.3
18
18.1
18.1
18.2
18.3
18.5
18.4
18.5
18.5
18.4
18.4
18.2
18.2
18.1
18.1
18.1
18.1
18.3
18.3
18.3
18.4
18.8
18.8
19
19.4
19.5
20
20.2
20.6
20.6
20.7
20.7
20.8
20.8
20.7
20.5
20.5
20.4
20.5
20.4
20.6
20.5
20.5
20.5
21.2
22.2
22.3
22.2
22
21.8
21.9
22.1
22.7
22.8
22.9
22.7
22.7
22.7
22.6
22.6
22.4
21.7
20.7
19.7
17.9
15.8
13.3
11.9
12
11.8
11.6
11.9
12
11.7
11.2
10.7
10
10.7
9.6
9.7
9.3
9.8
9.6
9.5
9
7.8
8.1
8
7
8.2
8
8
7.6
7.2
6.1
5.1
6.8
7
6.9
5.7
5.5
6.6
6.7
7.1
8.5
10.4
10.2
11.1
11.1
11.1
11.6
11.6
11.4
11.2
10
10.5
10.4
11.3
12.6
13.1
12.7
13.6
13.8
13.8
13.7
14
14.2
14.6
14.7
14.7
14.7
14.7
14.8
15.1
15.3
15.7
15.7
15.6
15.6
15.8
16
16.1
16.6
17.4
17.5
17.9
17.6
17
17.3
17
17.4
16.8
17.2
16.6
16.9
16.3
16.9
17.1
17
17.2
17.2
16.6
16
16
15.3
15.5
15.4
15
15.7
16.3
16.2
16.5
16.4
16.2
16.4
16.2
16.4
16.5
16.4
16.4
16.6
16.3
16.5
16.4
16.1
16.2
16.2
15.8
15.5
15.6
15.8
15.5
15.1
14.6
14.3
15
15.3
15.7
15.1
15.2
15
14.7
14.7
14.6
14.6
14.6
14.6
14.6
14.5
14.4
14.2
13.5
13.4
13.4
13.6
13.2
13.7
11.9
10.1
7.5
7
7.5
6.9
10.5
12.5
14.4
14.3
15.3
15.2
15
14.8
14.9
15.3
15.4
15.1
14.8
15.1
15.7
16.4
15.6
13.9
13.6
14.5
13.8
15.1
14.6
13.1
14.2
15.7
17.3
17.2
16.8
16.8
17
16.9
16.8
17
16.9
16.8
16
16.7
17
16.4
15.3
14.5
15.2
14.2
13.4
14.2
14
13.8
14.3
17.2
18.2
18
17.4
17.2
16.6
16.4
16.3
16
15.8
15.7
15.6
16
18.3
18.6
17.2
15.8
14.3
15.2
14.3
14.3
14.2
15
14.7
17
17.2
18.2
19.5
20
20.5
20.2
19.9
19.8
19.5
19.1
19.6
19.5
19.8
19.9
20.2
20.5
20.8
20.9
21.1
21.5
21.6
21.6
21.6
21.3
21.3
21.4
21.5
21.7
21.7
21.8
21.8
21.9
21.9
22
22.1
22.1
22.3
22.6
23.2
24.1
24.7
24.7
24.5
23.9
23.1
23.1
23.7
24
24.1
23.9
23.9
23.7
23.9
23.8
23.5
23.1
22.9
22.6
22.6
22.9
23.3
23.9
24.1
24.4
24.1
24.1
24.1
24.3
24.2
24.4
24.4
23.7
22.8
22.8
22.8
22.9
22.9
23
23.1
23.3
23.3
23.4
23.4
23.7
24.4
24.6
24.7
24.7
23.7
25.1
24.8
24.7
24.8
24.8
24.1
23.9
24
24.4
24.9
24.6
23.6
23
22.4
22.3
22.4
22.1
22
22.3
22.5
23
23.5
24.2
24.5
24.7
24.4
24.4
24.5
24.6
22.3
21.7
22.3
22.2
22.4
21.2
20.4
19.6
18.7
18.2
17.7
17
16.8
16.4
16.4
15.9
16.5
17.2
17.3
17.9
17.7
18.1
19
18.8
18.6
18.9
18.8
18.4
18.2
18.8
18.2
18.3
18.1
18.5
18.4
18.5
18.5
18.6
18.8
19
18.9
19
18.9
19.1
19
19.2
19.4
19.3
19.1
19.4
19.8
19.4
19.1
19.2
19.7
19.3
19.4
19.5
19.3
19.5
19.4
19.7
20.1
20.6
20.8
20.9
21.4
21.5
21.7
21.6
21.6
21.8
21.7
21.6
21.6
21.3
21
21.8
21.7
21.8
21.6
21.6
21.7
21.6
21.7
21.8
22.1
22.2
22.8
22.4
23.1
22.7
22.9
23
22.9
24.6
23.4
23
23.7
23.7
23.1
23.2
23.2
23.2
23.1
23.3
23.1
23.1
23.1
23.2
23.2
23.7
23.7
23.8
24.5
23.7
23.4
23.5
23.8
24.4
20.5
20.3
20.6
20.7
20.7
20.4
20.5
19.7
19.4
19.4
19.2
18.9
18.5
18.3
18.1
17.9
17.9
19.1
18.4
18.4
19
18.9
18.9
18.8
18.8
18.8
18.9
18.9
18.8
18.6
18.5
18.7
18.5
18.4
18.1
17.9
17.7
17.8
17.6
17.9
16.7
16.6
17.6
17.8
17.7
18.2
18.7
18.6
19.2
19.4
19.2
19.3
19.2
19
19.2
19.1
19.5
19.6
19.7
19.6
19.7
19.7
20.3
20.7
20.4
20.8
21.1
21.6
21.4
21.8
21.9
21.8
22
22.5
22.8
22.7
22.4
22.1
21.7
21.8
21.7
21.9
21.7
21.7
21.7
21.7
22.1
22.2
22.5
22.5
22.5
22.2
22.2
23
23.1
23
22.8
23
23.1
23.1
23.5
23.4
23.4
23.3
23.2
23.2
23.1
23.2
23.2
23.6
24.4
24.3
24.2
23.2
23.1
20.7
21.3
20.9
21.3
21.3
21.5
21.4
21.4
21.1
20.9
20.6
20.5
20.3
19.7
18.8
18.1
17.9
17.9
17.7
17.6
18.4
18.6
19.3
18.4
19
18.8
19.2
18.9
19.1
19.4
19.9
20.2
19.7
19.6
19.8
19.3
18.9
18.3
18.4
18.7
18
17.4
15.4
16
16.4
16.7
16.7
16.4
15.1
14.8
15.3
15.5
14.8
14.7
16.5
16.9
17.4
17.1
16.5
17.3
16.1
15.9
16.7
17.1
17.2
17
17.4
16
16.2
17.1
18.1
17.7
17.7
17.5
18.1
18.4
18.1
18.3
18.1
17.9
17.8
17.7
17.3
17.3
17.2
17.1
16.9
17.1
17.1
17.1
17.4
17.4
18.2
18
18
18.5
18.9
18.6
19.1
19.6
19.7
19.3
19.3
18.5
18.7
18.9
18.8
18.8
18.9
18.7
18.6
18.7
18.7
18.6
18.9
19.5
19.5
19.3
19.9
20
19.9
20.3
20.5
20.8
20.6
20.6
20.7
20.7
20.9
20.8
20.5
20.9
21
20.9
20.9
21
21
21.1
21
21.1
21.4
21.7
21.7
22.2
22.7
22.2
22.4
22.6
22.7
22.4
22
21.9
22.3
22.4
22.2
22.1
22.3
21.9
21.8
21.6
21.6
21.6
21.7
22
22.3
22.2
22.1
21.4
22.1
22.1
22.3
22.3
22.1
22.5
22.3
22.5
22.5
22.5
22.2
21.9
21.7
21.5
21.1
20.9
21
21.9
21.6
21.5
21.6
22.7
22.7
23
23
22.8
22.6
22.8
22.5
22
22
21.5
22.1
22.6
22.7
22.8
22.8
22.8
22.8
22.8
22.9
22.9
23.1
23.3
23.4
23.2
23.8
24.1
24
24.1
23.7
24
23.7
22.2
22.6
22.7
22.5
22.5
22.6
22.7
22.7
22.4
22.2
21.9
21.8
21.9
22.4
23
23.4
23.8
23.9
24.7
24.3
24.7
24.9
24.2
23.7
23.8
24.1
23.4
23.5
23.2
23.2
23
22.9
23
23
22.9
22.9
22.8
23
22.3
22.1
22.7
22.4
23.2
22.6
22.3
22.6
21.9
21.8
22.2
22.1
22.7
22.8
22.6
22.3
22.5
22.6
22.6
22.2
22.2
22
22.1
22.1
22.3
22.9
22.3
22.2
22.2
22.3
23
23.5
22.8
23.3
23.4
23.7
23.7
23.8
23.6
23.1
23.5
23.5
23.4
23.4
23.3
23.3
23.3
23.2
23.6
23.7
23.8
23.3
23.5
23.6
23.9
22.8
23.4
22.5
22.3
22.8
23.2
23.4
23.5
23.3
23.7
23.2
23.3
23.3
23.1
23.4
23.2
23.5
23.7
23.8
24
24.3
24.5
24.1
24.5
24
24
24
24.5
24.5
24.4
24.4
24.1
24.2
24
24.2
24.2
24.6
24.6
24.8
25
25.2
25.6
25.8
25.7
25.7
25.9
25.9
25.8
25.6
25.3
25
25.2
25.8
26
26.3
26.3
26
26.3
26.1
26
26.3
26.2
25.8
25.7
25.8
26.1
26.1
26.2
26.3
23.8
22.8
22.8
23.2
23.6
23.4
23.9
23.7
24.1
24.4
24.3
24.1
24.2
24.3
24.2
23.9
23.6
23.7
23.8
24
24
24.3
24.6
24.9
24.5
24.6
24.7
24.9
24.9
25.4
25.6
25.9
26.1
26.2
26
25.8
25.9
25.9
25.6
25.6
25.4
25.5
25.6
25.8
26.6
26.7
26.7
26.3
26
26
25.6
26.3
26.6
25.9
26.1
23.9
25.1
25.4
26.3
26.4
26.4
26.4
26.4
26.4
26.6
26.7
26.6
26.8
26.7
26.9
27.1
26.3
26.2
26.2
25.9
24
24.2
22.1
22.5
22.4
23
23
24
24.1
24
24
24
24
24.1
24
23.9
24.4
24.4
25.4
25.4
25.7
25.8
25.6
26.6
25.8
26.3
26.5
22.4
22.7
22.8
22.9
22.9
22.9
23
23
23
22.9
22.8
22.9
23.1
23.5
23.6
24.1
24.3
24.5
24.4
24.4
24.3
24.9
25.2
25.3
25.1
25.5
25.3
24.5
24.3
24.3
24.3
24
24.1
24
23.9
23.9
23.7
23.7
23.9
24.1
24.3
24.3
25
24.8
24.9
24.8
24.6
24.4
24.1
24.2
23.8
23.8
24
24.2
24.2
24.2
24.3
24.2
24
24.2
24.2
24.3
24.6
24.7
23.6
24.4
25.3
24.7
24.7
24.8
24.1
24.5
24
24.1
24.6
24.9
24.9
24.6
24.5
23.9
24
23.9
23.9
24.1
24.3
24.7
25.6
24.7
25.1
24.4
24.5
24.5
23.9
23.9
24.2
24.3
24.7
23.9
24.8
23.5
23.6
24
23.7
23.9
23.6
23.3
23.7
23.8
23.8
24.4
23.4
24.4
24.3
24.7
24.2
24.5
24.5
24
24.4
24.5
24.4
24.4
24.2
24.4
24
23.5
23.4
23.3
23.6
23.9
24.4
24.5
24.5
24.7
24.9
24.7
24.6
24.3
24.6
24.7
25.3
25.6
25.5
25.9
26.1
26
26
26.1
25.4
25.2
25.3
25.6
25.5
25.5
25.7
25.7
25.7
25.8
25.8
25.7
25.7
25.8
25.8
25.5
25.1
25.1
25.4
25.5
25.7
25.2
25.6
26
25.7
25.7
25.8
25.5
25.6
25.5
25.5
25.5
25.4
25.9
26.7
26.2
25.8
25.9
26.2
26.4
26.6
26.1
25.8
25.3
25.8
26.1
26.5
26.2
25.8
26.1
26.2
26.4
26.1
26.2
26.6
26.4
23.6
23.6
24.2
25
26.2
25.3
24.5
25.4
25.4
24.7
24.2
22.2
23.9
24.6
25.4
25.4
24.2
24.5
24.3
24.4
24.4
24.2
24.2
24.3
24.2
24.9
25.6
25.3
24.9
24.6
24.1
23.6
23.7
24.6
21
23.1
23.4
23.9
24.2
24.4
24.8
24.6
24.4
24.4
24.4
24.2
24.4
24.4
24.5
25.3
26
25.4
24.6
24.9
24
23.5
23.6
23.7
22.9
22.1
24.9
24.9
24.9
25.4
25.5
25.2
25
25
24.8
24.8
24.8
24.7
24.7
25.6
24.8
24.6
24.1
23.9
24.1
23.5
23.2
23.2
23.3
23.1
25.2
25.2
25.4
26
25.9
25.3
24.4
24.3
24.4
22.5
22.8
23.4
23.6
24.4
24.8
23.7
23.9
24.3
22.8
23.4
22.9
22.9
24.1
23.2
21.7
24.7
25.2
25.4
25.3
25.3
25.4
24.8
25.2
25.4
25.3
25.1
24.8
25.8
25.8
25.5
25.2
25.7
25
23.4
23.1
24.2
24.3
24.9
23.2
23.6
23.9
23.2
22.7
23.4
23.5
23.6
23.7
23.6
23.5
23.5
23.6
24.1
25.3
26.4
26
26.2
25.7
25.3
23.4
24
24.2
24.3
25
25.1
24.8
24.7
24.6
24.8
24.3
24.2
24.4
24.4
24.4
24.4
24.5
24.9
25.4
25.1
25.6
25.6
24.8
23.6
23.4
22.7
23.2
23.5
23.5
23.6
23.7
23.6
23.6
23
23.1
23.2
23.4
23.5
23.6
23.7
23.8
23.8
24.4
24.5
24.2
23.8
24.5
24.1
24.5
24.6
24.6
24.5
24.7
24.7
24.3
24.3
25.2
25.2
25
25.1
25.3
25.7
25.6
25.7
25.4
25.6
25.2
25
24.6
24.8
24.7
23.8
23.7
25.2
24.6
24.5
25.7
25.7
25.6
25.5
25
24.4
24.6
24.7
25
25
25.1
25.3
25.4
25.6
25.6
25.3
24.9
24.5
24.3
23.8
25.9
24.1
25.7
25.3
25.6
25.8
25.9
25.8
25.7
26.1
26
25.9
26.1
26.2
26.3
26.5
26.5
26.5
26.8
26.3
25.9
25.6
25.6
25.2
25.6
25.2
26.2
26
26.2
26.2
26
26.3
26.2
26.4
26.5
26.3
26.1
26.4
26.3
26.2
26.2
26.3
25.2
25.3
25
24.5
24.6
24.3
24.9
24.7
25
24.4
24.6
24.3
24.2
24.1
24
23.8
22.4
21.7
21.2
21.2
20.2
19.9
20.2
20.7
20.6
20.5
20.5
21
20.9
21.1
21.1
20.5
20.8
21.5
21.3
21
20.8
20.6
20.5
20.1
19.9
19.7
19.4
19.2
19.3
19.1
18.9
18.9
19.3
19.3
19.1
19
19.8
19.6
19.5
20.1
19.2
19.1
20
19.7
19.7
19.9
20.4
20.7
20.5
20.3
19.8
19.7
19.6
19.3
19.3
19
19.7
19.7
20.3
20.3
21.5
22
21.8
21.8
21.8
22.3
21.8
21.7
21.5
21.3
21.4
21.7
22
22.1
22
22
22.1
22.2
22.1
22.5
22.5
23
23.5
23.6
23.3
24.2
24.7
24.4
24.5
24.2
24.4
24.4
24.2
24.1
24
24
24.1
24
24.2
24.2
24.1
24.2
24.2
24.4
24.7
24.7
25
25.3
24.7
25.1
25.2
25.3
25.2
24.9
24.8
24.8
24.7
24.7
24.5
24.4
24.4
24.4
24.4
24.5
24.4
24.5
24.7
24.8
24.9
25.8
25.5
25.5
25.4
25
25
25.8
25.2
25.8
25.5
25.9
25.9
25.8
25.4
25.4
25.6
25.5
25.4
25.2
25.1
25
24.8
25
24.8
25.2
25.6
25
25.5
24.8
26.4
26.3
26
26.3
25.5
25.6
25.6
25.4
25.3
25.2
25.1
25.1
24.9
24.9
24.7
24.7
24.8
25.2
26.2
25.4
25.1
25.3
25.4
24.8
24.8
24.2
23.7
24.5
24.4
24.4
24.6
24.8
24.4
24.5
24.9
24.8
25
25.4
25.3
24.9
24.9
26
25.9
25.4
25.1
24.5
24.5
23.9
24.6
24.8
24.4
23.3
23.3
26.6
26.5
26.3
26.5
26.2
26.1
26.5
26.2
25.9
26.1
25.9
25.9
26.4
26.8
25.4
25.3
24.5
24.9
24.8
23.3
24
24
23.8
25.2
26.5
27.3
25.2
25.3
25.8
25.9
25.9
26.1
26.2
25.9
26
26.1
26.2
26.3
26.4
23.7
25
24.6
23.8
22.9
23
23.6
23.1
23.9
24.2
24.5
24.2
23.6
23.9
23.7
23.5
24.2
23.9
24
24.2
24.2
24.4
24.3
24.9
25.2
24.4
24.7
24.9
24.8
24.4
24.6
23.7
24.2
24.1
24.4
24.4
24.3
24.1
24.1
23.7
23.8
24.3
24.2
24.3
24.5
24.5
24.7
24.9
25.3
25.9
24.9
25.7
25.6
24.6
25
24.8
25.1
24.8
25
25.3
25.4
25.4
25.2
25.1
25.1
24.9
24.8
24.8
24.5
25.1
25.2
24.8
24.6
24.8
24.8
24.9
24.8
25.1
24.9
24.9
25
25.1
25.3
25.4
25.1
25.1
25.2
25.4
25.9
26.1
26.1
25.9
25.6
26
25.7
26.6
25.7
24.2
25.4
23.9
26.3
25.8
26.4
26.3
26.4
26.7
25.4
25.5
25.7
25.6
25.8
25.8
26
26
26.1
26.1
25.8
26.1
25.8
25.3
25.2
25
24.8
24.8
24.7
24.1
24.1
24
24
24.1
24.5
24.7
25
25.4
25.2
25.5
25.3
25.6
25.2
24.9
24.8
25.4
25.4
25.5
25.6
25.4
25.3
26.4
25
23.2
23.1
23.8
23.5
23.6
23.8
23.8
23.9
24.1
24.8
25.2
25.2
25.3
25.2
24.9
24.9
25.4
25.5
25.6
25.2
25.1
26
26.4
25.1
24.9
25
25.2
24.6
24.4
25
24.6
24.6
24.8
25
25.4
25.2
25.4
25.6
25.6
25.8
25.9
25.6
25.6
24.9
24.8
25.3
25.3
26.4
25.8
25.4
24.8
24.3
24.4
24.7
25.2
25.4
25.6
25.6
25.4
25.3
25
25.2
25.6
25.7
25.6
25.8
25.8
24.9
24.9
24.8
24.3
22.6
23.1
21.8
22.5
23.9
23.1
23.4
23.8
24.5
24.5
24.5
24.1
24.1
24.1
23.9
24.1
24.2
24.4
24.4
24.4
24.7
25.3
25.4
24.1
25.6
25.1
26.2
22.9
24.6
24.5
24.3
23.7
24.2
24.2
24.3
24.2
24.2
24.3
24
23.9
24.1
24.4
24.8
24.4
24.7
24.7
25.4
25.4
24.3
24.2
23.9
23.6
24.3
24.3
24.5
24.5
24.5
24.7
24.8
25.1
25.2
25.2
25.2
25.1
25
25.3
25.6
25.4
25.5
24
23.7
23.1
24.1
24.3
24.2
23.8
24.1
24.4
24.8
25
24.8
25.1
25.1
25
25.1
24.7
25
24.7
24.8
25.1
24.5
23.5
23.2
23.8
24.3
24.1
24.6
25
24.9
24.2
24.1
24.2
24.4
24.9
25
24.6
24.5
24.3
24.6
24.6
24.8
24.8
24.9
24.9
24.7
24.1
23.4
22.9
22.2
23.1
21.4
21
22.2
22.3
22.6
23.2
24.3
24.2
24.3
24.1
24
24
24.2
24.2
24.3
24.5
24.5
25.1
25.3
23.1
22.6
22.6
24
24.9
24.1
24.1
24
24.8
24.4
24.2
24.9
24.1
24.4
24.2
24.1
24.1
24.1
24.4
24.4
24.6
23.9
24.8
24.6
24.8
24.4
24.7
23.7
23.6
24.8
24.6
24.8
24.8
24.6
24.7
24.4
24.5
24.2
23.5
23.5
24.2
24.2
24
23.9
24.1
23.9
24.3
25
24.5
25
23.3
22.7
22.9
23.6
22.8
24.2
23.5
23.7
23.8
24.2
24.5
24.5
24.5
24.8
24.5
24.1
23.9
24.3
24.6
24.6
24.9
24.8
23.9
24.5
23.3
22.9
22.1
22.8
22.5
23.8
22.4
23.8
23.2
23.2
24.1
23.9
23.9
23.8
23.8
24.2
24.4
24.5
24.6
24.5
24.6
24.4
23.4
24.7
23.7
24.1
23.8
24
22.1
22.3
23
23.4
21.6
21.8
22.7
22.6
23.1
23.7
24
23.8
24
23.9
24
24.3
24.3
25.3
24.3
24.1
25.6
24.6
24.8
23.2
25.2
25.4
25.6
26.2
27.3
26.1
25.9
25.8
25.8
25.6
25.3
25.2
25
24.8
24.7
24.6
25.2
25.3
24.9
25.2
26.2
24.4
23.5
23.8
23.6
24.5
23.2
23.6
26.5
26.3
25.7
26
25.9
25.4
25.5
25.1
25.1
24.9
25.1
24.8
25.3
25.9
25.5
25.3
25.3
24.9
24.9
24
22.7
22.1
23.3
23.3
24.7
26.8
26.2
24.9
25.3
24.9
25.4
25.6
25.5
25.3
25.6
25.4
25.5
25.5
25.3
25.4
25.4
25
24.9
25.2
25
25.7
24.7
25.1
24.7
25.1
26.7
23.4
24.7
24.8
23.7
23.4
23.5
24.6
24.6
24.6
24.6
24.7
24.7
25.1
25.4
25.2
24.6
23.6
23.1
24.4
24.5
24.6
24.2
24.3
24.1
23.9
23.8
24
23.9
24
24.1
24.1
24
24
24.4
24.8
25
23.7
24.3
24.2
24.7
24.5
24.4
24
24.2
24.2
24.1
24.5
24.5
24.5
24.5
24.3
24.2
24
24.2
23.9
23.7
23.8
24.1
24.1
25.1
24.6
24.2
25.2
23.4
24
24.7
24.1
23.8
24
24.1
23.3
23.9
23.8
23.5
23.7
23.2
23.1
23.1
23
23
23.2
23.5
24
23.3
25
24.4
24.6
23.5
24.3
23.5
23.1
22.3
22.2
24.3
24.3
24.3
24.2
24.4
24.4
24.6
24.9
24.9
24.3
24.6
24.4
25.2
25.5
25.2
24.5
25.1
24.6
24.1
24.8
24.9
24.8
25
25
25
24.5
25.4
24.7
24.8
24.2
24.4
24.3
24.5
24.6
24.7
24.7
24.7
24.8
25.8
25.4
26.4
26
26.9
23.6
24.5
24.5
23
23.2
23.4
23.8
24.2
24.8
24.6
24.5
24.6
24.6
24.5
24.4
24.4
24.3
24.2
24.4
24.2
24.5
25.2
25
25.5
25
24.9
25.1
23.4
24.1
24.5
24.7
24.7
24.7
24.6
24.6
24.4
24.3
24.2
24.2
24.2
24.2
24.6
25.6
25
24.8
25
25
24.6
23.2
24.8
24
24.3
24.5
24.5
24.6
24.6
24.7
24.7
24.8
24.7
24.9
24.7
24.3
24.3
24.3
25.1
25.1
25.8
25.3
25.8
24.9
25.6
25
24.8
24.1
24.9
24.5
25.3
25.8
25.7
25.7
25.6
25.3
24.4
24.8
24.5
24.3
24.3
24.3
24.4
25.2
24.4
24.5
24.2
23.9
24.5
24.9
25
25
24.4
24.3
24.2
24.5
24.4
24.3
24.6
24.4
24.3
24.1
23.9
23.7
23.7
23.7
24
24.1
24.3
24.4
25.7
25.2
24.7
25
24.7
25.3
24.7
24.6
24.4
24.5
24.2
24.5
24.2
24.1
24.3
23.4
23.4
23.3
23.1
23.3
23.5
24
25.2
24.5
24.4
25.5
24.2
24.2
24.5
26
25
24.6
24.6
24.7
24.2
24.2
24.4
24.4
24.3
24.3
24.6
24.5
24.5
24.6
24.5
25
25.3
25.8
25
25.9
26.4
25.6
24.2
25
25.4
25.6
25.2
25.3
25
25
25.1
24.8
24.5
24.5
24.3
24.5
24.5
24.5
24.9
24.9
25.5
25.6
25.2
24.1
23.5
24.4
24
23.9
23.9
23.9
24.4
23.8
23.5
23.9
23.6
23.7
23.5
23.4
23.4
23.4
23.4
23.4
24.1
25.1
24.8
24.7
24.3
24.3
24.6
24.6
24.6
25
24.4
25.6
25.7
25.7
25.9
25.8
25.6
25.3
25.3
25.1
24.8
24.8
24.6
24.4
24.8
26
25.8
26.2
24.5
23.8
25.1
24.5
24.4
24.3
23.6
24.8
25.9
26
25.2
25.1
25.2
25.3
25.1
24.7
24.5
24.1
24
24.2
24.8
25.8
24.9
24.8
24.7
24.5
25.1
24.4
23.6
24
23.2
23.8
23.5
24
24.5
24.6
23.9
23.9
24.1
24.1
24.3
24
23.9
23.8
24
24.9
24.5
24.4
23.7
24.6
24.1
24.3
23.9
23.8
23.2
23.9
24
23.4
23.8
24
23.7
23.7
23.7
23.4
23.2
23.2
23.2
23.1
23.4
23.4
23.6
23.9
23
23.5
24.2
25.4
24.6
24.5
24.5
25.1
25.2
25.3
25.5
25.5
25.2
25.1
24.8
24.4
24.4
24.6
24.7
24.9
25.1
25.2
25.5
25.7
25.4
25.5
25.8
25.9
26.3
26.4
26.3
25.6
26.1
25.2
25.3
25.1
25.1
25.4
25.4
25.3
25.2
25.2
25.1
25.3
25.5
25.7
25.3
25.1
24.5
23.6
23.1
22.3
21.6
21.1
22.2
21.9
22.6
23.7
24.2
24.4
24.3
24.1
24
23.8
23.8
23.8
23.5
23.5
24.6
25.7
24.3
24.6
23.5
23.9
23.1
22.9
22.4
23.1
23.5
22.7
25.3
25.2
25
25
24.9
24.9
24.8
24.4
24.3
24
23.8
23.8
24.5
25.2
24.5
24.3
24.2
23.4
23.3
23.3
23.7
23
23.2
24.7
24.2
24.5
23.8
24.5
24.9
25.1
25.2
25.1
24.8
24.7
24.7
24.6
25.7
25.9
25
24.8
26.1
23.8
24.1
25.1
25.9
25.7
25.4
24.7
24.9
24.9
24.4
24.8
24.6
24.5
24.5
24.3
24.4
24.4
24.6
24.7
25.2
25.7
25.8
25.9
25.4
24.5
23.4
22.8
23.6
23.6
23.3
24.5
23.8
24.2
24.8
25
25.2
25.3
25
24.9
24.8
24.7
24.6
24.5
25.1
25.5
24.6
25.1
24
24.3
23.5
23.8
23.7
23.3
23.4
24.3
26.1
25.8
25.9
25.8
25.6
25.6
25.5
25.5
25.3
25.2
25.1
25
25.6
26.9
26.4
25.3
26.7
26.3
25
25.7
26.1
25.1
25.3
22.9
22.4
21.4
22.1
21.8
22.1
22.4
22.6
22.7
22.2
22.3
22.4
22.4
23.2
22.3
23.5
23.3
22.4
22.5
22.2
22.2
22.3
22.7
21.8
22.1
24.4
24.4
24.8
25
25.3
25.5
25.3
25.3
24.9
24.7
24.6
24.2
25.1
25
24.5
24.2
23.7
23.6
24.4
22.8
21.9
21.6
21.4
22.6
25.4
25.1
24.9
25
25.1
24.8
24.6
24.4
24.1
24.4
24.5
24.6
25.2
26.1
25
25
24.8
25.2
25.4
25.6
24.9
24.8
24.8
24.6
24.4
24.4
23.5
23.6
23.7
23.7
23.4
23.5
23.7
23.8
23.8
23.8
24.1
24.1
24.7
24.7
25.1
25
24.6
24.2
24.6
24.7
24.8
24.5
24.2
24.2
24.3
24.5
24.3
24.7
24.6
24.3
24.6
24.5
24.5
24.7
24.7
25.1
25.4
25.3
25.7
25.3
24.9
24.9
26
26.2
26
25.8
25
25.1
25.3
25.8
25.3
24.8
25.3
25.8
24.9
25
25.3
25.6
25.6
25.4
25.8
25.1
25.3
24.8
25.6
26
25.8
25.3
25.1
24.7
24.9
25.6
25.5
25.7
25.7
25.9
25.7
25.9
25.9
25.6
25
24.2
24.1
24.5
25.2
25.4
26
25.8
26.2
25.8
25.8
26.1
25.7
25.5
25.4
25.6
25.3
25.4
25.2
25.1
25
24.9
24.9
24.9
24.9
24.7
24.8
25.2
25.3
25.8
25.3
24.6
24.7
24.7
24.9
25
25
25.1
25.1
24.9
24.8
24.8
24.9
24.9
24.5
24.4
24.7
24.8
24.7
24.8
25.1
25.6
25.3
26
25.8
26.3
27
25.8
24.1
24.8
25.4
25.3
25.2
25.4
25.2
24.9
24.9
24.7
24.6
24.4
24.7
24.7
24.7
24.7
24.8
25.8
26.4
26.6
27.1
26.6
26.6
26.2
26.5
24.6
26.4
26.7
24.4
24.7
25
24.7
24.2
23.9
24.3
24
24.1
23.9
24
23.9
24.2
25.2
25.2
26.1
26.1
26.8
26.1
26
26.6
26.5
26.3
26.2
27.4
27.3
25.1
25.1
25.2
24.3
24.8
25.1
24.9
25.1
25.1
25
25.2
25.4
25.6
25.4
25.6
25.9
26
25.5
25.9
25.6
25.9
26.8
27.1
25.2
25.2
25.7
25.2
24.3
23.8
24.7
24.8
25.2
24
24.3
24.4
24.6
24.7
24.9
25.1
25.3
26
25.6
25.5
25.4
25.2
25.2
25.4
25
25.2
26.2
26.1
26.1
25.9
26
25.8
24.3
24.4
24.5
24.9
25.2
25.5
25.9
26.3
25.7
24.9
24.9
25.1
25.5
25.8
25.8
25.9
25.9
26
26.1
26
25.7
25.5
25.6
25.5
25.6
25.3
25
25
25.9
25.9
26
25.5
25.4
25.4
25
24.8
25.3
25.6
25.3
25.3
25.3
25.2
25.1
24.9
24.6
24.4
24.2
24
24
23.9
23.7
24.1
25.6
25.8
25
25.3
25
26.3
26
24.6
24.3
23.6
25.6
26.1
26
25.8
25.8
25.5
25.2
25.1
24.8
24.6
24.4
24.2
24.2
24.5
26
25.9
25.3
24.6
23.8
23
22.5
23.9
23.9
22.9
23
25.8
26.5
25.5
25.9
25.7
25.8
25.7
25.5
25.3
25.1
24.8
24.7
25
26.2
25.2
25.5
23.7
23.4
23.8
23.3
23.8
22.4
23.5
24.2
26.5
27
24.5
25.4
25.4
25.7
25.9
25.3
25.5
25.4
25.2
25.1
25.2
26
25.6
26.5
26.4
25.9
26.6
24.6
24.4
25.6
24.4
25.3
25
26.5
26.4
26.6
26.8
26.7
26.5
26.6
26.7
26.8
24
23.1
22.9
23.3
23.9
24.9
24.9
24.7
24.6
24.5
24.5
24.2
24.1
24.3
24.5
24.3
24.3
24.6
24.8
24.5
24.5
24.6
24.1
24
23.9
23.9
24.2
24.7
25
25.5
25.7
25.5
25.2
25.2
25.8
24.5
25.3
25.2
24.4
23
22
22.4
22.6
22.6
22.7
22.6
22.7
22.7
22.5
22.2
22.7
23.2
23.9
23.7
23.6
23.7
24.1
23.5
22.6
23.5
21
23.7
24.1
23.7
23.6
23.4
23.2
23.1
23.1
23.2
23
22.8
22.8
22.6
22.9
23.3
23.9
23.2
23.1
22.6
23.2
22
23.4
23.1
22.6
23
22.9
22.8
21.8
22.2
22.5
22.7
22.6
22.7
22.7
22.8
22.8
22.8
23.2
23.7
23.9
23.7
24.2
22.7
23
23.1
23.5
23
23
22.5
22.7
22.9
24
24.1
23.9
23.9
24
23.9
23.8
23.8
23.9
23.9
23.8
23.9
23.8
24.1
24
24.2
24.3
24.7
23.8
23.8
23.5
23.1
22.8
22.9
23
22.8
22.6
22.4
22.3
22.4
22.5
21.9
21.8
21.5
21.6
21.6
21.3
21.7
21.8
22
22.6
22.4
23.1
23.1
23.8
23.7
23.7
23.9
23.2
23.7
24
24
23.9
23.9
23.9
23.6
23.4
23.4
23.6
24.4
22.9
22.9
22.5
22.7
22.9
22.1
21.5
22
22.6
22.9
24.7
24.8
24.6
24.3
24
23.9
23.9
23.6
23.7
23.6
23.6
23.6
23.7
24.4
24.8
24.3
24.1
24.6
23.9
23.3
24
24.5
23.8
24.3
25.1
25.1
24.6
24.5
24.7
24.5
24.3
24.1
24
24.2
24
24.1
24.3
23.7
24.1
23.3
23.6
24.1
22.5
24.7
22.8
23.1
22.6
24.2
25.2
25.6
25.2
25.2
24.8
24.8
24.7
24.4
24.4
24.2
24.1
24.2
24.7
25.4
26
25.8
24.3
24.9
24.5
23.1
24.8
22.2
21.6
24.7
24.2
25.4
25.2
24.6
24.7
24.2
24.7
24.8
24.7
24.6
24.5
24.6
24.9
25.2
24.2
24.1
21.8
22.2
22.4
21.8
21.9
22.1
22.3
23.4
24.8
24.3
23.9
24.4
24.8
24.6
24
23.9
24
23.8
23.7
23.5
23.8
24.8
24.2
23.5
23.5
22.6
22.7
22.1
20.8
21.2
22
23.5
23.2
24.4
24.7
24.7
24.6
24.6
24.7
24.7
24.3
24.3
24
24.2
24.6
25.1
25.4
24.8
24.2
25.4
25.1
23
23.6
23.4
23
23.4
24.1
24.7
24.9
25
24.7
24.7
24.6
24.6
24.3
24.2
24.1
24.2
24.4
25.1
24.6
24.6
24.1
23.6
22.9
22.8
23
23.1
23
22.9
22.8
23.7
23.9
23.9
23.8
23.8
23.8
23.4
23.5
23.6
23.4
23.3
24
24.5
24
23.9
23.5
23.2
22.4
23.2
24
23.1
24.7
24
25.2
25.6
25.1
25.4
25.2
24.8
24.6
24.5
24.8
24.8
24.6
24.7
24.8
25.7
25.6
25.1
24.2
25.6
23.8
23.1
23.8
23.5
23.2
24.7
26.2
25.9
24.6
22.6
22.8
22.9
23.5
23.3
23.7
24
24
23.8
23.9
24.6
24.9
22.9
21.5
21.5
21.2
20.4
21
21.8
21
21.4
24.3
24.7
24.2
24.2
24.4
24.4
24.6
24.3
23.8
23.5
23.2
23
23.2
24.2
22.6
20.5
18.2
17.1
18.1
17.8
18.7
18.4
16.9
19.6
21.2
21.9
21.3
21.8
20.7
21.2
21.6
21.7
21.8
21.8
21.7
21.7
21.9
22
20.4
20.7
19.6
18.7
19.2
18.6
18.9
19.2
19.1
19.8
21.5
21.8
22.5
22.2
21.8
21.1
20.9
20.8
20.6
20.5
20.1
20
20.2
20.3
20.6
19.6
20.6
21
20.7
20.1
21.8
22.2
21.2
24.5
24.8
22.7
23.2
23.6
23.6
23.5
23.1
23.5
23.3
22.9
22.9
23
23.7
24.5
23
23.1
22.7
23
21.8
22.5
21.7
20.9
20.9
21.7
23.9
24.4
24.3
24
23.6
23.6
22.8
23.2
21.7
20.8
20.4
20.4
20.8
20.3
20.8
20.9
19.9
19.6
20.5
19.2
18.6
19.4
19.3
20.2
21.1
22.6
22.5
23.1
22.6
22.7
22.8
22
21.7
21.1
20.7
20.9
20.8
20.6
20.9
21.5
21.8
23.2
22.8
24.4
23.7
24.1
24.3
23.9
23.6
22.9
23.4
23.1
23.5
23.5
23.6
23.5
23.5
23.7
24
24
23.8
24.1
24.3
24.7
25
25.1
25.7
25.7
25.7
25.6
25.4
25.6
25.6
26
26
25.7
25.9
25.8
25.6
25.5
25.4
25.3
25.1
24.9
24.9
24.6
24.8
24.9
24.6
24.3
24.2
24.6
24.3
24.4
24.9
25.5
25.6
24.2
24.4
24.4
24.3
23.9
23.6
23.5
23.4
23.6
23.7
23.8
24.1
24.7
24.6
24
22.9
24.3
24
22.9
23.7
23.9
24
24.6
24.3
24.2
22.9
22
21.3
21.4
21.4
21.5
21.6
20.6
20.1
19.6
19.6
19.1
19.7
20.2
19.5
19.8
20.2
20.8
20.3
20.3
20.2
19.8
19.2
19.1
18.9
18.4
17.6
17.7
18.3
17.9
17.8
17.4
17.6
18.3
18.6
18.8
18.7
18.6
19.1
20.2
19.8
20.1
19.3
20.3
20.1
21.2
22.4
22.5
22.4
22.3
22.2
22.3
22
21.6
21.6
21.2
20.9
20.8
20.2
19.9
19.7
20.4
20.8
20.8
20.9
21.1
21.5
21.5
21.2
21.1
21.1
20.5
20.2
20.4
20.2
20.1
19.7
19.3
18.9
18.6
18.5
18.1
18.1
18.6
18.5
19.2
19.5
19.8
20.2
20
20
20.3
20.1
20.4
20.6
21.1
20.9
20.7
20.8
20.6
20.6
21.5
21.1
21.1
21.1
21
21.2
21.3
21.3
21.8
21.9
22.2
22.3
21.5
21.6
21.3
21.5
21.4
21
21.1
21
20.9
20.8
21
21
20.6
20.8
20.8
20.5
20.8
20.6
20.9
21.4
21.8
22.5
22.4
22.5
22.3
22.3
22.2
21.8
22.6
24.1
23.9
23.2
23.1
22.6
21.8
22
22.3
21.8
21.5
19.4
15.8
15.4
15.5
15.6
15.3
14.2
15.7
13.1
15.1
14.8
14.6
14.7
17.3
18.9
18.5
18.6
18.3
18.3
18.2
17.6
17.1
17.6
16.5
17.7
17.4
18
18.8
17.4
16.2
16.7
17.3
17.1
16.5
16.6
17.3
17.5
20
20.5
19.8
19.6
19.2
19
18.8
18.8
19
18.8
18.4
18.4
18
17.8
18.6
18.1
17.9
16.1
18.2
16.8
16.7
15
14.7
16
18.4
19.4
19.4
19.4
18.6
17.7
17.8
17.4
17.2
17.3
16.3
16.9
16.2
16.3
16.1
15.5
15.8
15.9
16
16.2
13.1
13.6
13
12.6
16.5
17.8
17.8
17.3
17.2
17.5
16.9
16.6
15.9
14.1
13.3
13.7
14.1
12.9
12.9
13.3
13.1
13.9
15.1
13.3
13.8
14
13.7
14.3
13.5
15.7
17.5
18
17.5
16.8
16.5
17.7
16.6
15.9
16.5
16.7
16.1
16.2
17.5
17.2
17.3
18
18.4
19.1
19.1
17.8
18.1
17.4
17.9
19
18
17
16.5
17
17.1
17.1
17.3
17.8
17.5
17.4
17.9
18.2
19.1
18.6
19.2
18.6
18.5
19.2
20
19
18.9
19.6
19.4
19.1
19
19
19.4
19.2
19.4
19.5
19.6
19.7
19.9
19.9
19.9
19.9
20.3
21
20.5
21.2
21.8
21.6
22.4
21.8
22.1
21.7
22.1
22.1
22.7
23
22.9
22.6
22.5
22.2
22.2
22
22.3
22
22
22.1
23
23.4
23.1
23
22.2
21.1
21.8
21
21
21.3
23
23.5
23.2
22.9
22.7
22.4
22.3
22.4
22.4
22.3
22
21.6
21.1
20.7
20.7
21
21.2
20.7
21.4
21.5
21.6
21.5
21.9
21.3
23.3
23.8
23.8
23.7
22.9
22.9
22.2
22.4
22.3
21.9
22
21.9
21.9
22
21.9
21.3
21.6
21.5
21.5
20.7
19.7
19
19.1
20.9
23.3
23.2
22.8
22.9
22.8
22.7
22.9
22.9
22.9
23
22.8
22.7
22.6
22.6
22.1
21.2
19.5
18.6
19.4
19.1
19.4
19
19.5
19.3
20.3
21.9
22.1
21.8
21.8
21.5
21.3
21.5
21.2
21.1
21.3
21.2
21.4
21.6
22
21.5
19.6
19.6
20.2
20.4
19.9
20.5
21.2
21.5
21.5
22.2
22
21.8
21.9
21.7
21.3
21.1
20.7
20.8
20.6
20.5
20.5
20.4
20.7
20.4
20
19
18.4
18.5
17.9
15.8
16.1
16.2
19.1
19.4
19.3
18.8
17.5
17
16.8
16.7
16.3
15.9
15.8
15.8
15.4
15.6
16.1
15.8
16.4
16.7
17.1
16.8
17.6
17.8
17.5
18.1
18.6
17.4
17.5
17.4
17
17.4
17.2
17.4
16.9
17.3
16.6
16.8
16.7
16.5
16.6
16.5
16.4
15.8
16.7
16.5
17.4
17.1
17.6
17.7
18.8
19.8
20.1
19.8
19.5
19.2
18.7
18.5
18.8
18.6
18.7
18.1
17.4
16.5
15.9
15.6
17
16
15.9
16.6
16.2
16.6
15.3
16.2
15.9
16.1
15.9
15.6
15.2
15.1
14.8
14.4
14.4
14.3
14
13.9
14.2
14.3
14.5
14.6
14.5
14.7
14.9
15.3
15.7
15.6
15.3
15.7
17
17.8
18.2
18.3
18
17.2
17.5
17.4
15.9
15.3
14.9
14.8
15
14.6
15
15.5
16
16.2
16.6
16.3
15.8
15.4
15.1
15
16.6
18.1
18.4
18.1
17.5
16.5
16
15.5
15.5
15.8
15.4
15.5
15.2
15.3
15.6
15.8
16.7
16.9
16.1
16.9
16
16.7
15.9
16.3
16.9
17.3
17.6
17.5
17.2
17.3
16.7
17.1
17.1
16.7
16.5
16.1
16.2
16.1
15.8
16.3
16.2
15.7
14.3
12.4
12.7
13.3
13.3
13.8
14.9
16.4
17.1
16.7
16.3
14.5
13.2
12.4
10.7
10.6
10.9
10.2
9.6
9.4
10
10.5
11.3
8.9
9.1
7.9
8.2
7.3
5.7
6.1
10.9
12.9
14
13.9
14.4
13.7
11.2
11.1
8
7.4
7.3
7.3
6.9
6.8
7.1
7.5
8.4
8.9
8.8
8.9
7.8
8.2
8
7.4
7.1
10.9
11.1
13.1
11.5
6.8
4.5
4.1
4.7
5.8
6.8
7.7
7.8
7.7
7.8
7.1
5.9
5.1
2.7
2.4
3.7
3.7
4.9
4.4
5
8.7
10.5
7.7
9.2
8.6
3.9
3.8
3
2.5
1.7
0.9
4.4
4.8
7.2
4.5
3.4
5.4
6.4
6.3
6.8
5.6
5.8
6.6
10.5
12.4
11.2
11.8
11.6
10.8
11
10.6
11.2
11.2
10.5
11.3
10.7
10
10.7
9.6
9.2
7.6
7
7
8
6.8
7.5
9
12.1
13.3
13.6
13.8
13.6
13.6
13.5
13.3
13.5
13.5
13.5
13.2
13.3
13.6
15
15.2
15.3
14.3
13.5
12.8
11.8
13.2
12.2
12.9
16.1
16.6
16.5
16.3
15.8
15.3
15.2
15.2
15.7
15.7
16
16.3
16.5
17
17.8
17.9
17.5
17.3
16.2
16.6
15.6
15.1
13.7
14.8
16.9
17.5
17.6
17.9
17.3
17.2
17.7
17.9
17.6
18.1
17.6
17.9
18.2
18
18.3
18.6
18.4
17.9
17.6
17
17.4
16.4
17.8
17.2
18.7
19.7
19
18.6
18.5
18.7
18.5
18.7
18.6
18.5
18.5
18.3
18.2
18.1
19.4
20.1
18.5
17.9
16.8
15.2
14.9
15.5
15.6
16.4
18.7
20.2
19.7
19.7
19.4
19
18.9
18.7
18.6
18.5
18.5
18.4
18.3
17.4
17.6
17.9
17.1
17.6
16.8
16.3
15.7
15.8
16.2
16.6
18.9
19.2
18.7
18.6
18.7
18.1
16.9
16.6
16.1
15.7
15.8
16
16
16.3
16.7
17.2
17.9
17.6
17.5
17.7
17.6
18
18.5
18.3
18.7
18.9
19.1
19.2
19.2
17.9
17.6
17.5
17.5
17.4
17.5
17.4
17.2
17
17.4
17.4
17.6
17.6
18.3
18.4
18.7
17.9
18.2
18.4
18.5
18
17.1
16.7
16.3
16.1
16.2
16.1
15.9
15.7
15.8
15.8
15.6
15.6
15.7
16.6
16.4
17
16.7
17
17
17.3
17.2
16.7
16.4
16.4
16.6
17
17.4
16.8
16.6
17.3
17.2
16.8
17.3
17.8
18
18.1
18.2
18.6
18.7
19.3
19.1
19.4
19.6
19.6
19.1
19
18.7
18.8
18.8
18.8
18.7
18.8
18.6
18.4
18.5
18.5
18.5
18.4
18.5
18.6
18.6
19.5
18.8
19.5
19
19.5
19.5
19.3
19.3
18.9
20.1
20.5
20.4
20.3
19.7
19.5
19.7
19.1
19
18.7
18.5
18.3
18.2
18.2
18.2
18.6
15.7
16.9
15.8
16.8
15.3
15.6
17.1
16.7
18.4
19.7
19.4
19.2
19.1
18.8
19.1
19.3
19.3
19.3
19.7
20.1
20.2
20.4
20.6
20.8
21
20.9
19.9
19.2
19.5
19.3
19.7
20.3
21.5
21.7
21.8
21.4
21
20.6
20.2
19.9
19.5
19.3
19.4
19.1
19.2
18.9
19.9
21
20.1
19.8
19.8
18.6
18.7
19.9
20.6
21
22.1
22
22
22.1
21.6
21.7
22
22.1
22.1
21.4
20.9
20.7
20.3
20.3
20.9
21.8
22.5
22.2
22.9
23.5
22.9
23.1
22.8
22.3
22
22
21.8
21.7
21.4
21.4
21.4
21.2
21.2
21.2
21
20.9
21.2
20.9
21
21.2
21.2
21.2
21
21.1
20.9
21
20.9
20.6
20.5
20.7
20.5
20.5
20.5
20.3
20
19.9
19.5
19.2
18.8
18.7
18.8
18.7
18.9
19.1
19.4
19.4
19.8
20.9
19.1
18.9
19.6
18.7
18.1
17.7
17.3
17
16.7
16.4
16
15.7
15.4
15.3
14.9
14.7
14.6
14.3
14.2
14.2
14.1
13.7
14.2
14.1
14
14.1
14.2
14.3
14.2
14.8
14.9
15
14.9
15.1
15
14.9
14.9
14.5
14.2
14.1
13.8
13.8
13.8
14.5
14.5
14.4
15.4
15.3
14.6
14.7
14.4
14.6
14.1
13.9
13.8
13.7
13.6
13.5
13
12.6
12.5
12.2
11.6
11.2
11.2
11.4
11.6
12
12.6
12.9
12.8
13.6
13.3
14.1
13.7
13.9
15.1
15.3
15
13.8
13.6
12.7
12.2
11.8
11.6
11.2
11.3
10.9
11.1
11.5
11.4
11.9
11.1
12.6
12.1
12.3
13.5
12.6
12.6
12.9
13.2
13.7
13.3
12.6
12.8
10.6
8.8
8.6
6.7
6.9
7.4
8.6
8.5
7.1
8.7
9.4
8.8
9
6.9
5
7.8
9.1
10.2
13.3
14.3
14.4
13.2
13.7
13.1
11.1
11.1
9.4
8.4
8.2
9.7
10
9.4
7.2
8.7
7.6
5.9
4
3.2
4.1
3.3
3.5
5
8.6
12.3
12.7
11.3
11.3
12.4
12.5
12.1
10.6
10.3
9.6
8.2
8
8.2
8.1
8.4
10.3
9.4
9.5
8.8
9
5.6
8.5
9
13
14.1
13.5
13
12.3
12
11.7
11.7
12
12
11.8
11.7
11.8
11.8
11.7
12.2
11.8
12.3
10.8
11.3
9.5
9.4
8.9
8.8
11.6
12.9
13.6
12.7
13.1
12.9
12.3
12.5
11.9
12.5
11.8
11.7
11
11.6
11
10.8
10.4
10.2
11
10.1
10.8
10.9
8.8
8.9
9.7
13.5
14.3
14.7
14.4
14.3
14.3
14.7
15
15.2
15.3
15.2
15
14.7
14.9
15.1
12.9
10.5
11.6
10
9.2
8.5
9.9
11.7
14
15.4
15.3
15
15.1
15.2
15.5
15.3
16
15.8
15.8
15.7
16
16
16
16.2
16.3
15.6
15.6
14.9
14.6
13.6
14.1
14.2
15.8
16.9
17.3
17.3
17.3
17.6
18.1
18
18.1
18.1
18.4
18.4
18.5
18.3
18.6
19.1
18.8
18.8
17.5
18.9
18.6
17.6
17.7
18.7
18.2
16.9
14.9
13.4
12.1
11.5
10.1
9.7
9
9.2
8.7
8.4
7.4
3.4
2.4
3
3
2.3
3.8
3.1
3.9
2.7
3.5
3.9
4.8
9.6
9.9
9.2
8.8
7.8
7.2
6.8
6.2
7.1
6.5
6.5
6.3
5.9
6
6.5
6.4
7.5
6.4
6.9
6.6
7.1
8.3
8.6
9.9
12.1
12.3
12.6
12.6
12.5
12.5
12.5
12.9
12.7
13.4
13
13
13.1
12.8
13.7
13
12.9
12.4
12.7
13
13.3
13.4
12.8
12.7
12.2
11.6
11
11.1
10.8
10.4
9.6
9.1
9.2
9
8.7
8.6
8.3
9.1
9.7
9.3
9.1
8
5.7
5.3
3.6
2.1
0.8
0.8
1.7
3.6
4.9
3.6
4.3
4.9
5.9
5.2
4.8
4.2
4.1
3.5
3.2
4.1
4.3
1.4
-1
-0.2
-0.9
-3.7
-2.7
-3.6
-2.9
-1.4
4.1
5.2
4.2
4.3
4.1
5.5
4.7
4.2
3
2.7
3.6
1.9
2.4
3.6
3.3
0
-0.6
-0.6
-2.7
-1
-2.1
-2.8
-2.5
-1.8
4.4
6.5
6.5
6.7
6.1
5.5
5
4.7
4.2
5
4.6
4
2.9
3
2.3
2.4
2.5
0.2
-0.4
0.8
0.6
0
1.3
1.9
6.3
7.4
7.7
6.9
7.1
6.8
6.3
4.1
4.7
5.1
5.3
3.3
4.6
4.2
5.4
4.2
3.1
3.9
3.2
1
0.5
0.2
-0.2
0
6.5
8.8
8.5
8.3
8.2
7.8
7.5
7.2
7.3
7
7.1
6.9
7.1
7.3
8.3
9.9
10.5
9.2
3.4
1.2
0.3
0.5
2.1
3.6
8.3
10
9.5
9.3
9.1
8.8
8.3
8.5
8.3
8.2
7.9
7.4
7.3
7.4
6.6
6.6
7
6.9
6.3
5.3
3.6
4.3
4.5
4.1
6.3
7.4
7.3
7.7
7.9
6.9
6.5
6.2
5.3
4.9
4.3
4.5
4
3.5
3.7
2.1
0.5
1.8
1.9
-0.9
-1.4
-0.5
1.5
3.6
7.3
8.6
8.3
8.1
8.1
7.7
7.5
7.3
7.2
7
7
6
6.2
6
5.2
4.4
4.8
4.6
2.6
2.4
2.3
1.5
1.3
2.3
7
8.2
8.2
7.8
7.7
8.3
8.6
6.9
6.7
6.6
6.8
7.3
6.8
6.7
6.4
7.6
6.9
6.9
6.8
6.3
6.1
5.4
6.8
8.3
10.2
10.7
10.3
10.3
10
10
9.4
9.4
9.2
8.9
8.8
9.1
9.1
9
9.7
10.6
10.4
10.9
10.3
9.9
10.9
10.4
10.7
11.2
13.3
14.1
13.9
14
14.2
14.1
13.5
13.4
13.8
13.7
13
11.6
11.6
11.6
11.7
11.9
11.8
11
10.6
10.3
10
10.1
9.3
10.1
10.3
9.7
10
10.4
10.3
9.7
8.1
7.7
8.1
7
6.8
7.3
7.1
6.7
6.8
7
7
7.7
6.8
6.9
7.4
7.2
8
9.3
11.3
11.9
11.8
10.6
10.7
10.2
9.7
9.3
10
8.9
8.2
7.9
7.1
7.5
6.9
6.7
7
7.8
6.8
6.1
4.4
3.7
3.5
1.8
2
2.7
2.9
1.9
2.1
3.6
3.6
2.3
2.4
2.8
2.4
2.3
2.7
6
6.4
7.9
7.9
8.8
7
7
8.9
8.6
7.5
10.2
10.2
10.9
10.9
10.5
9.7
10.3
7.6
7.6
8.5
10.2
11.3
11.5
11.2
11.2
11.6
11.8
12.1
11.9
12.1
11.9
11.9
11.9
12.7
12
12.1
12.6
13
12.7
12.3
12.4
13.3
13.5
13.2
13
-9999
-9999
-9999
-9999
13.4
11.4
12.1
12.6
12.7
12.8
12.3
12.8
12.7
12.5
12.2
12.3
12.6
12
11.8
11.8
11.7
11.7
11.6
11.5
11.5
11.5
11.5
11.5
11.7
11.7
11.9
12.4
12.3
12.7
13.2
12.5
12.6
12.5
12.1
12
11.8
11.6
11.2
10.9
10.4
10.1
9.5
9.2
8.8
8.6
8.6
8.5
8.6
8.2
8
8.1
8.2
8.3
8.6
8.3
8.3
8.3
8.2
8.3
8.3
8.4
8.6
8.8
8.8
8.6
8.5
8.3
8.2
8.1
8.1
7.9
7.8
7.9
8
7.8
7.9
7.9
7.7
7.4
7.6
7.7
7.3
7.1
6.5
6.6
6.2
6
5.1
4.7
4.6
4.8
5
4.5
4.6
3.6
3.1
3
2.6
2.7
3.1
3.2
2.6
2.7
2
1.6
2.2
2
2.2
2.7
3.1
2.3
2.2
2.2
1.8
1.5
1.3
1.4
1.1
1.3
1.5
1.9
2.2
1.7
2.4
2.7
2.5
2.3
2.5
2.2
4.5
5.2
4.4
3.7
3.5
3.9
2.9
2.5
2.4
1.9
1.7
1.9
2
1.7
1.8
1.8
3.1
2.8
2.9
4.2
3.8
3.5
3.8
4.2
4.4
5.1
5.7
4.9
4.9
4.6
4
3.8
3.4
3.1
2.4
2.1
2.5
2.3
2
1.9
1.7
2.6
1.9
1.5
1.6
1.1
0.9
1.5
2.2
3.6
2.4
1.8
1.8
1.9
0.8
-0.5
-0.3
-2.2
-2.7
-2.6
-3.3
-3.5
-3.4
-3.6
-2.9
-3.2
-0.7
-1
-0.7
-1.2
-1.5
-2.3
1.4
3.4
3.5
3.5
2.5
3.1
3
2
0.8
1.3
0.9
0.6
-0.6
-0.8
-0.8
-0.4
-0.1
0
0.6
-1
0.9
-1.3
-1.5
-1.6
2.9
4.5
4.2
3.9
4.1
2.7
2.5
1.3
0.2
-1.5
-2.1
-2.9
-2.7
-2.5
-1.5
-1
-0.2
0
0.6
0.8
0.6
0.5
0
0.9
3.9
5.2
4.9
3.9
1.7
3.5
0.1
-0.6
-0.3
-0.2
-0.3
-0.4
-0.8
-0.6
0.1
1.1
0.8
0.7
2.2
1
2.1
2.4
2.2
2.5
5.1
6.2
3.3
5.2
3.8
2.5
1.2
1.8
1.5
1.6
-0.2
-0.8
-1.6
-2.2
-3.3
-3.5
-4.9
-2.6
-3.4
-2.9
-3.4
-1.8
-1.6
-1.4
-1.1
-1.1
-0.4
-1.1
-0.8
-0.6
-4.1
-4.1
-4.4
-4.4
-4.2
-3.8
-3.4
-2.9
-2.4
-2
-2.5
-2.2
-3.2
-3
-2
-2.1
-1.4
-1.9
-1.1
-0.9
-1.5
-2.4
-3.3
-4.5
-6.1
-6.5
-6.7
-6.6
-6.6
-6.4
-5.4
-5.4
-4.6
-5
-5.9
-7.5
-8.4
-10
-10.2
-10.9
-8.3
-7.7
-3.8
-0.1
0.7
-0.3
0.1
-1.3
-3.4
-4.3
-7.7
-8
-8
-6.7
-6.9
-7.8
-7
-7
-7.1
-8.5
-8.4
-6.4
-6.4
-6.8
-7.7
-7
-0.3
2.2
2.1
1.9
1.9
1.8
0.7
1
0.7
0.6
0.1
-0.4
-1.4
-1
-1.7
-2.2
-2.8
-4.3
-5.7
-4.3
-6.5
-4.6
-2.6
-3
1.5
3.8
4
3.8
4.1
3.5
2.8
1.3
2
1.9
0
1.3
1.5
1
0.7
-0.5
-2.1
-2.2
-2.5
-2.1
-1.6
-1.2
-1.4
-1
3.4
5.3
4.7
4.6
4.2
4.2
3.9
4.1
4.1
3.6
3.4
3.6
3.1
3
2.2
3.4
-0.6
-2.6
-3.4
-2.6
-2.9
-1.8
-1.8
-0.4
3.8
6
6.5
6.1
6
5.6
5.4
5.4
5.2
5.1
5
5.1
4.7
4.6
5.3
7.1
7.5
8.1
8.6
9.4
9.5
10.1
10.2
10.4
10.8
11.8
12.2
12.2
12.3
12.3
12.3
12.3
12.3
12.2
11.8
11.8
11.8
11.1
11.1
12.6
13
12.5
13
12.9
12.1
11
11.2
11.8
13.5
13.6
13.2
12.4
11.5
10.9
9.8
9.2
8.5
8
7
6.3
5.6
5.2
5
5.7
4.9
4.4
4.1
2.5
2.9
3.4
3.8
4.3
5.6
7.5
7.9
7.5
7.3
6.7
6
5.6
3
3.9
3.8
4
2.9
3.7
2.4
2.7
0.6
0.4
-1.6
0.2
0.4
0.3
0.3
2
6.2
8
7.6
7.3
7
6.6
6.6
6.8
6.9
7.1
7.1
7.5
8.1
7.7
8.9
9
8.2
7.8
7.7
8.2
8.5
8.4
9.3
8.7
10.2
11
10.7
10.4
10.2
10.3
10.8
11.2
11.2
11.1
11.2
12.1
12
11.7
10.8
11.2
11.8
11.9
12.5
13
12.6
12.8
13.8
14.8
15.4
15.6
15.9
15.9
15.8
16
16
15.9
15.8
15.7
15.7
15.9
16
15.4
15.1
14.7
13.7
12.5
11.6
10.9
9.9
9.9
9.2
8.7
8.5
8.1
7.9
7.4
6.7
6.6
6.1
6.2
5.7
5.6
5.4
5.3
5.3
5.3
5.5
5.8
5.5
6
5.4
5.4
4.5
4.6
5.2
4.8
5.2
5.2
5.7
5.9
6.2
5.8
5.8
5.2
4.9
5.1
5.2
5.3
5.3
5.7
5.9
6.4
6.3
6.8
7.3
7.1
7.8
8.2
9
9
9.5
9.9
9.8
9.5
9.2
8.9
9.7
9.2
8.9
8.7
8.7
8.7
8.9
8.9
9
9.7
9.3
10
9.9
10.3
10.5
11.2
10.9
11.2
12.3
12.7
12.2
11.9
11.4
11.1
11.1
10.9
11.2
11.7
11
10.6
9.7
9.1
9.1
9.3
9.8
9.4
9.5
9.3
8.9
8.3
8.1
7.9
7.6
7
6.8
7
6.4
5.7
5.3
4.8
4.5
4.2
4.1
4
3.7
3.5
3.4
3.5
3.5
3.3
3.7
3.4
3.1
3.9
3.4
3.6
3.7
3.5
4
3.6
3.7
3.1
3.3
3.6
3.4
2.9
2.2
2.4
2.3
2.1
2.1
2.4
2.9
3.3
3.3
2.9
3.6
2.4
4.1
4
4.9
6
6
5.2
4.9
4.7
5
3.7
2.7
2.2
1.9
1.3
1.4
1.3
1.6
1.6
1.6
0.3
-0.2
-0.1
0.9
-0.4
-0.6
-0.9
3.1
4.2
4
4.3
4.1
3.9
4
4
3.7
3.5
3.5
3.5
3.2
3.2
3.7
4.4
4.9
2.8
2.1
1.7
0.9
2
3.2
3.3
6
7
7.3
6.6
6.5
6.3
5.8
5.4
5.5
5.2
5.1
4.8
5.1
5
5.6
7.9
6.5
4.8
5.3
5
4.1
3.6
2
3
5
7.1
7.1
6.5
6.1
5.7
4.6
3
-0.3
-1.2
-0.8
-0.4
-0.2
0
0.8
0.5
0.1
0
0.7
0
-0.4
0
0.8
-0.6
1.7
4.7
4.4
3.9
3.2
3.4
2
1.1
2.6
2.2
0.6
0.9
0.2
1
1.5
1.3
-0.4
-1.7
-1.5
-0.3
-1.6
-2
-2.2
-1.4
1.5
4.6
5.1
4.9
4.9
4.7
4.4
4.4
5
4.5
4.5
4.2
3.7
3
4.2
4.2
2.4
0.8
0.3
0.8
0.6
-0.6
-1.4
-0.6
0.5
1.1
0.9
-0.5
-1
-3.1
-4.3
-5.3
-5.8
-5.9
-5.6
-6
-5.9
-5.7
-4.8
-5.5
-6.1
-6.7
-7.4
-6.5
-6.8
-8.2
-7.8
-7.7
-7.4
-6.5
-3
-8.3
-6.2
-5.4
-6
-4.2
-4.9
-5.6
-5.2
-5.4
-3.5
-2
-1.4
-5
-9.7
-8.9
-10
-11
-8.8
-10.8
-9.8
-8
-3.5
1
1.4
1.5
1.7
1.1
1
1
1
1
0.7
1.1
0.6
0.7
1.4
3.1
3.5
0.4
-0.3
-1.4
-4.1
-5.2
-4.5
-4.6
-0.2
3.7
3.8
3.8
3.2
3.5
3.7
3.8
3.8
4.4
5
5.8
6
6
6
6.3
4.2
5.3
7
8.3
9
8.5
9
9.2
10.2
10.7
11.2
11.4
12.2
12.1
12
12.4
12.4
12.3
12.2
11.9
12.2
12.4
12.3
12
12.6
12.3
13.5
13.9
13.7
13.3
13.5
13.8
13.9
14.3
14.4
14.2
14
13.8
13.5
13.7
13.6
13.4
13.3
13.3
13.1
13.2
13.3
13.5
13.2
12.9
13.1
12.1
11.5
12.1
12.8
12.7
14.9
14.4
13.6
13.8
13.5
14.3
14.2
14
13.7
13.5
13.2
13.2
13.1
13.1
13.3
13.3
11.6
12.3
11.7
11.9
11.4
11.4
11.4
11.2
11.9
12.9
12.9
12.4
12.1
11.6
11.1
10.7
10.5
10.1
9.9
10
10.6
11
11.4
12.6
12.1
11.3
10.7
11.2
10.5
10.7
11.3
11.5
12.4
13.1
12.9
12.4
12
11.4
11.2
10.6
10.4
10.1
10.1
9.9
9.7
9.5
9.9
13
13.9
12.9
12.6
12
9.5
9.1
9
9.7
12.5
13.5
13.4
12.9
12.4
11.7
11.3
11.1
10.4
10.6
10
9.7
9.9
9.6
9.9
12.4
13.1
11.9
11.2
11.1
9.9
9.4
9.7
9.5
11.8
13.5
13.2
12.7
12.4
11.9
11.7
11.3
10.8
10.7
10.3
9.9
9.7
9.7
10.2
13.1
12.6
11.8
10.1
8.9
7.3
7.8
8.6
8.5
9.4
11.6
11.9
12.2
11.9
12.3
12.2
11.6
12
12.9
13.4
13.9
14.3
13.9
14.1
15.5
15.8
15.6
14.3
13.2
12.5
12.1
11.2
11.2
10.8
13.8
13.7
13.4
12.7
12.1
11.9
11.8
11.5
11.3
11.3
11.4
11.5
11.2
11.9
15.2
16.6
14.4
14.7
13.9
13.4
14
13.7
12.8
13.4
14.8
14.7
14
13.7
13.5
13.1
12.5
12.5
12.2
12.2
12.2
12.1
11.7
12.3
15
15
14.7
12.6
11.3
11.8
10.9
12.1
11.4
12.2
14.4
14.5
14.5
14.1
13.7
13.5
13
13
12.6
12.5
12.2
12.2
13.5
14.4
15.1
15.6
14.8
14.4
14.4
13.8
14.2
14.1
13.5
13.6
14.4
14.7
15.3
14.7
14.4
14.2
14
14.1
14.4
14.5
14.4
14.2
14.6
14.7
14.3
14
13.9
13.8
14.5
14.8
14.4
13.9
14
14.2
14.8
15
14.9
14.8
15
15
15
15
15.3
15.3
15.5
15.5
15.5
15.7
16
16
16.2
16.4
16
16.1
15.4
16.1
16.2
16.4
16
16.6
16.7
16.8
16.7
16.8
17
17.1
17.2
17.1
17.3
17.3
16.6
16.7
16.8
17.4
17.5
17.4
17.3
17.9
17.7
15.7
13.9
12.3
11.1
10.6
9.9
9.2
8.8
9
8.4
8
7.6
7.7
7.4
7.3
6.9
7
8
8
8
8
8.2
8.8
9.3
9.5
9.1
8.9
9.1
9.1
9.3
9.4
9.4
9.6
9
8.7
8.7
8.6
8.8
8.6
8.4
8.4
7.9
8.1
7.6
7.7
7.6
7.3
7.3
7.1
6.7
6.7
6.4
5.9
5.1
3.9
3.2
2.7
1.7
1.2
0.9
0.2
0
-0.3
-0.6
-1.1
-0.5
-0.2
-0.5
0.2
-0.2
1.7
0.6
0
0.1
0
0
-1
-1.3
-1.9
-1.9
-1.9
-1.7
-2.1
-2.3
-2.8
-3.2
-3.7
-3.4
-3.5
-3.7
-4.1
-3.6
-3.7
-4.5
-4.5
-4.6
-4
-3.7
-3.6
-3.5
-3.2
-2.8
-2.4
-1.8
-1.4
-1.8
-1.8
-1.6
-1.2
-0.6
0.4
1
1.3
1
0.8
1.2
1
1.4
2.8
3
3.4
3.5
3.6
3.7
4
3.9
3.7
3.7
3.6
3.4
3.4
3.3
3.3
3.2
3.2
3.2
2.8
2.8
3.1
3.5
3.5
2.8
2.8
3.6
3.7
3.5
2.9
2.5
2
1.9
1.1
1
0.8
0.6
0.3
0.5
0.7
0
-0.2
-0.5
-0.3
0.1
0.2
0.6
0.4
1.4
2.4
1.6
1.8
1.8
1.6
1.7
1.6
1
1.2
1.4
1
1
1.3
1.4
1.6
1.8
1.7
2
1.6
1.9
2
2.2
3.1
2.7
3
3
3.1
3.4
3.8
3.6
4.1
4.5
5.3
5.6
5.8
6
6.2
6.3
6.4
6.8
6.8
6.9
7.1
7.5
7.9
8.3
8.7
9.2
9.7
9.9
9.2
9.4
10
9.9
9.8
10
10.1
10.2
10.4
10.3
10.6
10.5
10.9
11.1
11.5
11.9
12.3
13.2
13.8
14.9
15.5
14.8
14.8
15.5
15.2
16.1
16
15.5
14.5
14.3
14.2
14.4
14.5
14.4
14.6
13.8
13.6
13.6
13.6
13.1
12.4
11.8
11.2
10.6
10.2
9.3
8.2
7.6
7
7
6.2
5.8
5.7
5.3
5.5
5.4
5.1
5
4.9
4.2
3.6
4.2
4.4
4.2
4.2
4
4.3
4.2
3
3.7
2.3
2.2
2
2
2.2
2.1
2.2
2.4
2.2
1.6
1.8
1
0.7
0.4
0.4
0.3
0.2
0
0.5
0.9
1.2
-0.1
0.9
0
0.3
-0.3
-0.6
-1.9
-0.4
4.6
5.5
5.3
4.9
4.1
4
2.8
3.3
3.6
3.6
3.4
3.4
3.7
5.1
5.7
5.6
4.1
3.8
2.5
3.6
2.4
1.9
3.4
4.5
6.5
6.9
7.3
7.8
8.1
8.6
8.7
8.3
8.4
9.1
9.3
9.6
9.5
10
10.2
10.2
9.7
10.1
9.6
8
8.2
8.6
8.9
8.7
9
8.9
8.9
9.3
9.3
9.5
9.6
9.6
9.6
9.8
10
10.1
10.2
10.6
11.3
11.1
10.6
10.1
9.5
7.3
8.1
8
8.2
9.8
11.2
11.8
11.4
11.2
10.8
10.3
10.3
9.7
9.9
9.8
9.7
10
9.8
10.5
12.4
12.2
13
12.5
13
13.2
13.2
13.5
13.1
13.4
13.8
13.9
14.2
14.4
14
13.6
13.4
14
13.9
14.1
14.1
14.2
13.9
14.5
14.8
14.8
15.7
15.7
15.8
16.4
16
16.5
17
18
18.4
18.3
18.2
18.1
17.9
17.8
17.9
17.6
17.6
17.6
17.5
17.5
17.3
17.6
18.4
18.3
17.7
17.2
17.5
17.1
17.4
16.5
16.5
16.4
16
15.8
15.4
15.7
15.6
15.7
15.9
15.7
15.4
14.6
14.3
14.4
14.2
14.7
15.3
15.5
15.4
15.4
15.1
15.4
15.4
15.7
16.1
16.7
17.2
16.9
16.7
16.4
16.5
15.6
15.3
15.3
15.1
15
14.7
15.3
15
15
15.4
15.7
15.7
15.9
15.4
16.1
16
16.4
16.5
16.6
16.7
16.9
16.9
17.1
17.2
17.2
17.1
17
16.8
16.9
16.7
16.9
16.9
17.1
17.4
17.8
18.2
17.8
18.3
17.8
18
18.3
18
18.2
18.3
18.5
18.8
18.8
18.6
18.6
14.7
14.2
13.3
12.8
12.1
11.7
11.9
12.5
11.6
11.8
12.4
12.6
12.4
12.6
12.4
12.6
12.9
12.4
12.6
12.9
13.4
13.3
13.2
13.2
12.7
12.8
12.9
13
13
12.9
13
13.1
13.3
13.6
13.5
13.6
13.8
13.9
13.9
14.1
13.6
13.7
13.5
13.4
13.4
13.5
13.7
13.7
13.7
13.5
13.3
13.3
13.3
13.4
13.3
13.5
13.6
14
14.5
14.4
13.7
14
13.9
13.7
13.6
13.3
13.1
12.8
12.4
12.4
12.4
11.8
11.5
10.8
10.7
10.5
10.1
10
9.5
9.7
9.9
10
10.5
10.2
9.6
9.7
10.1
11
11.2
11.3
11.8
11.9
12
12.2
12.4
12.6
12.6
12.8
12.8
12.9
12.9
12.5
12.4
12.2
11.9
12.4
12.5
12.3
12.6
12.7
12.9
13
13.5
13.7
13.4
13.6
13.7
13.8
13.8
14.1
14.1
14.2
13.9
13.2
12.8
12.7
12.7
12.5
13
12.7
13.2
13.3
13.3
13.4
13.2
12.9
13
12.9
12.9
12.9
12.8
12.9
12.8
12.8
12.8
12.6
12.7
12.6
12.5
12.6
12.4
12.5
12.7
12.9
13.2
13
12.8
12.9
12.8
12.5
12.3
11.8
11.7
11.5
11.5
11.3
11
10.7
10.7
10.3
10.2
9.9
9.8
9.4
8.9
8.7
9.6
9.6
9.7
9.6
9.9
9.8
9.7
10.4
10.5
9.9
9.8
10.2
10
10.1
9.7
9.9
9.5
9.5
9.5
9.7
9.6
9.6
9.6
9.8
10.2
10.3
10.2
10.8
10.6
11.2
11.1
11.2
11.4
11.3
11.3
11.1
11.2
11.1
11.2
11.3
11.3
11.2
11.3
11.3
11.3
11.4
11.3
11.4
11.6
11.8
12.1
12.3
12.2
12.3
12.6
12.7
12.9
13
13.2
13.3
13.5
13.5
13.6
13.7
13.7
13.9
14.1
14.5
14.5
14.8
14.8
15.5
16
16.6
16.9
17.4
17.4
17.6
17.7
17.9
18.2
18.2
18.1
18
18.2
17.8
17.8
18.1
18
17.2
16.8
16
15.3
14.8
14.5
14.6
14.9
14.7
14
14.8
14.4
14.3
13.9
12.9
12.2
11.6
11.8
11.4
10.2
11.2
9.9
9.6
9.3
9.6
9.5
9.4
7.9
8.1
7.9
8.4
7.3
6.7
6.7
7.4
6.1
5.8
5.8
5.6
7.1
7.3
8.5
7.3
8.1
8.8
8.6
8.8
7.5
7.1
7
7.1
7.7
7.2
7.5
7.8
7.9
7.6
7.6
7.9
6.8
8.4
8.3
8.9
7.8
8.4
9.2
9.5
9.8
9.6
10.2
10.7
10.6
10.7
10.7
10.8
11.2
11.4
11.6
11.9
12
12.3
12.1
12
12.4
12.4
12.5
13
13.1
13.9
13.7
14
14.1
13.9
13.8
13.7
13.8
13.9
14
14.1
14.4
14.4
14.5
14.8
15
16.2
17
17.4
17.4
16.9
17.5
17.3
18
18.4
18.6
18.5
18.4
18.4
18.3
18.2
18
17.8
17.7
17.8
17.8
17.9
17.9
18.4
18.9
19.6
19.5
19.1
19.5
19
17.9
17.9
16.4
16.7
17.6
17.7
17.9
17.8
17.5
17.3
18
18.1
17.8
17.4
17.7
18.1
17.9
18.7
19.4
19.4
18.7
18.5
16.9
17.5
17
17.1
17.1
17.6
18.8
18.8
18.5
18.2
17.8
17.2
17
16.6
16.6
16.7
16.6
16.7
16.8
17.9
19.5
19.3
19.3
19.6
19.8
19
17.6
16.2
14.7
13.3
11.9
10.3
8.4
7.9
7.2
5.9
5.8
5.6
5.5
5.5
5.8
5.7
5.8
5.7
6.2
6.7
6.5
6.6
7
7.1
8.4
8
7.9
7.9
7.7
7.9
8.2
8.4
7.9
7.4
7.3
7.6
7.9
7.9
8
7.9
8
8
8.5
8.7
9.7
10
8.9
7.7
8
9.8
8.6
8.9
10.8
11.9
11.8
12.3
12.4
12.6
12.5
12.7
12.8
12.9
12.9
12.7
12.8
12.6
11.1
10.3
10.9
10.5
8.8
6.3
4.2
6.9
9
8.8
12.2
12.7
12.9
13.1
12.6
12.6
12.2
12.1
12
11.5
11.3
11.2
11.3
13.3
13
10.3
11
8.2
9.4
6.7
6.8
9.4
9.8
11
11.9
14
14.1
14.7
14.8
15
15
15.2
15.3
15
15
14.8
15.5
16.3
16
16.4
16.1
16.1
15.9
16.1
16.7
16
15.4
15.2
16.8
16.8
17.6
17.4
17.1
17.1
16.7
16.3
16.1
15.9
16.4
16.2
16.9
17.8
18.9
18.9
18.2
18.3
17.4
16.8
16.4
16.6
16.6
17.2
17.1
18
18
17.9
17.6
17.5
17.2
17.2
17
16.6
16.6
16.8
16.5
18.7
19.5
18
17.2
18.3
18.4
17.5
17.6
17.4
17.1
17.3
18.4
19
19.4
19.3
19.5
19.7
19.7
19.6
19.7
19.4
19.8
19.6
19.9
20.1
20.3
19.9
19.9
20
19.8
19.9
20
20.2
20.4
20.8
20.7
20.9
21
21
21
21
20.9
20.7
20.9
20.8
20.9
21.2
21.3
21.3
21.2
21.3
21.7
20.2
19.4
20.3
20.2
20.1
20
19.8
19.7
19.6
19.3
18.9
18.8
18.8
19.1
19.4
19.6
19.6
19.5
19.6
19.6
19.6
19.7
19.9
19.7
19.8
19.5
19.3
19.1
19.4
19.4
19.6
19.4
19.3
18.9
19.2
18.7
18.8
18.6
18.6
18.7
18.9
18.6
18.5
17.4
17.5
18
18.2
18.5
19.2
19.3
19.2
19.3
19.2
19.3
19.3
19
19.1
19.1
19.1
19.1
18.9
18.7
18.6
18.8
18.8
18.8
18.9
18.1
18.2
18.2
17.1
17.4
17.9
17.2
17.1
17.9
17.8
18.2
17.9
17.7
17.8
17.9
17.9
17.8
17.9
17.7
17.6
17.7
17.3
17.1
17.1
17
17.6
17.7
17.5
17.8
18
17.9
17.6
17.6
18
17.8
18.1
18.2
18.3
18.2
18.4
18.3
18.2
18.2
18
17.9
17.8
17.8
18
18.1
18
18.1
18.6
18.6
18.6
18.4
18.8
18.9
18.4
19
19.3
20
20.3
20.2
19.4
19.5
19.4
19.3
19.1
18.1
16.6
16.5
16.1
16.2
16.8
17.2
16.5
16.3
16
15.8
15.4
15.9
16
16.5
16.9
16.1
16.6
16.4
17.1
16.7
16.1
15.9
15.7
15.2
15
14.6
14.3
14.6
16.2
16.6
15.3
14.5
15.1
13.6
13.1
13.2
13.6
14
14.5
15.3
17.4
17.2
16.9
16.8
16.7
16.5
16.3
16.4
16.3
15.9
16
16.3
16.1
15.9
15.7
16.7
17
16.5
16.7
16.9
16.3
16.7
16.6
16.7
17
16.6
16.5
16.2
16.5
16.6
16.4
16.5
16.4
16.6
16.7
16.8
17.3
16.9
17.1
17.2
17.4
18.2
17.7
17.8
17.9
18.1
18
18.2
18
18.2
18.2
18.4
18.2
18.3
18.4
18.4
18.4
18.4
18.3
18.5
18.9
19.1
18.8
18.9
18.7
19
19.2
19.2
19.8
19.9
19.9
19.7
20
20.2
20
19.5
18.8
19.2
19.4
19.6
19.6
19.5
19.8
19.7
20.6
20.5
20.2
20.7
19.5
19
18.8
18.1
19
18.4
19.2
20.8
20.7
20
20.2
20.2
20.1
20.2
20.1
19.9
19.5
19
19.5
19.8
20.2
20.4
19.8
20.2
19.5
19.8
18.4
18.2
18.6
18.6
18.1
17.9
19.1
19.2
19.1
18.3
17.1
16.3
17.2
17.6
17.6
17.7
17.8
17.6
18.5
18.9
19.4
19.4
20
19.1
19.4
19.2
19.5
20.3
19.1
19.8
20.3
20.3
20.4
20.2
20.5
19.8
19.7
19.7
19.9
19.8
19.7
19.7
20
20.3
21.1
20
20.9
19.3
19.2
18.2
19.6
20.4
20.3
20.8
21.3
21.6
21.1
21.3
21.2
21.1
21
21.3
21.1
21.2
21
21.4
21.9
21.8
22.2
21.5
21.1
20.9
21.2
20.1
21.2
21.3
21.6
23.3
23.4
22.7
23
22.9
22.7
23.1
23.1
22.8
22.6
22.3
21.7
20.9
21
19.7
20.2
20.8
21.2
21.4
20.6
20.8
21.4
21.3
20.5
20.1
19.8
19.5
19.2
18.6
17.9
17.5
17.3
17.6
17.8
17.7
17.1
17.2
17.4
17.5
17.3
17.1
16.5
17.4
16.7
15.2
15.1
15.5
15.9
16.6
17.6
18.1
18.6
18.9
17.7
16.7
16.6
16.1
16.5
16.8
17
17.6
18.2
17.8
18.3
18.8
18.8
19.8
19.3
19.2
19.6
19.7
19.8
19.6
19.9
20.1
19.9
20.1
20.3
20.3
19.9
20
20.2
20.1
20.1
20.3
20.9
20.4
20.6
20.8
19.5
19.4
18.5
19.5
19.8
19.3
19.5
20.2
20.5
19.9
20.1
20.1
20.1
20.2
19.9
19.6
19.5
19.2
19.1
19.7
21
21.7
21
21.4
20.8
20.3
20.4
19.5
18.4
19.4
18.1
17.9
18.7
19.3
19.9
20
20
20.1
19.9
19.8
20
20.2
20.6
20.9
21.7
21.5
21.1
21.2
20.3
20
20.2
21.1
20.4
20.8
21.2
21.1
21.4
21.2
21.6
22.1
22.1
22.2
22
22.2
22.1
22.1
22
22.2
22.4
22.5
22.8
22.7
22.6
22.8
22.6
23.4
23.4
23.3
23.4
23.6
23.5
23.1
22.9
22.8
22.5
22.5
22.4
22.4
22
22
22
22.3
22.5
22
21.9
21.3
21.3
21.1
21.1
21
21.2
21
20.7
20.7
20.8
20.8
21
21
21.3
21.3
21.3
21.3
21.6
21.5
21.5
21.6
21.8
22
22.3
22.1
22.4
21.4
21.7
21.5
20.8
20.5
20.4
20.3
20.5
21.1
21.2
21.1
20.3
20
19.7
19.2
19.6
19.4
19.5
19.6
19.5
19.8
20.1
20.5
20.9
21.2
21
21.2
21.1
21.3
21.1
20.7
20.4
20.5
20.2
19.9
19.8
19.8
19.9
19.8
19.6
19.7
19.5
19.7
20.1
20.4
20.4
20.7
20.7
21.3
21.1
21
21.1
21.2
21.1
20.8
20.6
20.5
20.7
20.6
20.3
20.6
20.5
20.4
20.5
20.4
20.6
20.7
21.2
21.4
21.6
21.7
21.6
21.9
22.2
21.6
21.8
22.1
22
22.1
22
22.1
22.2
22.2
22.5
22.4
21.8
21.5
21.7
21.4
21.5
21.7
21.9
21.8
21.8
21.8
20.1
20.1
20.1
20.3
20.4
20.5
20.6
20.5
20.1
20.2
20
20
19.8
19.4
19.6
19.7
19.6
19.5
19.4
20
20.5
20.8
20.9
20.2
20.6
19.9
20.2
20.3
19.4
19.7
18.9
19
18.3
18.3
18.6
18.6
18
17.3
16.9
16.7
16.5
16.2
15.8
16.1
16
16.7
16.7
16.9
16.9
15.7
17.9
18
16.6
16.3
16.4
17.2
16.9
17.1
16.4
16.9
17.9
18.1
17.8
17.9
17.7
17.7
16.7
16.4
17.6
16.5
16.2
17
17.3
16.1
16.4
15.9
16.8
17.2
17.4
18.5
18.4
18.2
17.8
17.8
17.7
17.4
17.3
17.3
17.4
17.6
17.7
17.7
18
18
18
17.7
18.5
18.4
17.8
17.3
17.1
17.1
17.1
17
17
17
17
17.2
17.3
17.3
17.1
17
16.6
16.4
16.6
16.7
17.3
17.6
18.5
18.3
18.8
18.7
19
18.8
19.1
19.5
19.5
19.6
20
20.2
20.2
19.9
19.9
19.7
19.8
19.7
19.6
19.1
19.1
19.1
19.4
19.6
19.6
20.3
21.2
20.3
21
20.4
19.8
19.9
20.2
21.1
21.4
21.4
21
20.9
20.5
20.5
20.5
20.6
20.6
20.6
20.6
21.2
21.9
21.8
21.1
19.7
17
17.1
16.2
16.6
16.8
16.9
17.6
17.4
18.9
19.6
19.5
18.9
17.9
17.2
17.4
18.7
18.8
18.4
17.8
17.9
17.6
17.9
18.9
19.2
20.6
21.1
21.2
21.8
21.9
21.2
21.3
21.5
21.5
21.3
21.4
21.3
18.8
18.1
17.4
17.3
16.9
16.7
16.5
16.4
16.6
16.9
16.7
16.4
16.1
16.2
16
16.3
16.5
16
16.3
16.4
16.4
16.2
16.4
16.2
16.4
16.1
16.1
16.2
16.2
16.1
15.9
16.1
16.6
16.8
17.1
17
17.4
17.5
17.7
17.6
17.8
18.3
18
18.2
18.4
18.2
18.2
18.2
18.2
18.3
18.3
18.2
18.1
17.9
17.8
17.9
18
17.8
18.1
18.4
18.4
18.5
18.6
18.7
19
19.2
19.1
19
18.8
18.8
18.9
18.8
18.8
18.8
18.7
18.9
19
19.1
19
19.3
19.5
20
20.4
20.8
20.8
20.7
21
21.3
21.4
21.4
21.4
21.4
21.5
21.5
21.1
20.9
20.7
20.6
20.4
20.5
20.5
20.3
19.8
19.9
20
19.7
19.8
20
20.2
20.3
20.4
20.4
20.7
20.6
20.3
20.2
20.4
20.4
20.4
20.6
20.5
20.6
20.3
20.2
20.4
20.3
20.4
20.7
21
21.2
21.6
21.8
21.6
22.2
21.8
22.3
21.8
21.8
21.8
21.2
20.9
21.5
21
21.3
21.4
21.6
21.8
21.8
21.8
22.3
22
22.2
22.5
22.3
22.4
22.5
22.9
23.1
22.2
22.6
22.9
21.7
21.8
22
22.3
22.2
22
21.9
21.9
21.9
21.8
21.8
21.7
21.8
21.9
22.1
23.1
22.8
22.8
23.3
23.4
23.3
23
23.5
23.5
23.6
23.5
23.4
23.2
23.1
23.2
23.1
23.1
23.1
23.1
23.2
23.4
23.7
23.4
24
24.2
24.6
25.5
25.2
25.5
25
25.5
24.9
25.6
26.1
25.6
24.5
24.9
25.1
25.1
25.1
25
24.8
24.8
25
24.9
24.8
24.9
25.2
25.3
25
24.9
25.2
24.6
24.8
24.5
24.5
25
24.2
24.2
23.9
24.2
24.5
24.7
25
25.1
25.2
25.1
25
25
25
24.9
25.2
25.6
25.6
23.9
24.7
24.4
24.3
24.4
24.1
23.8
23.9
24.4
24.8
24.7
24.8
24.7
24.8
24.5
24.5
24.3
24.7
25
24.5
24.7
24.8
25.2
26
25.4
24.8
25
25.2
24.2
24.4
24.5
24.6
24.7
24.2
24.1
23.9
24
24.1
24
24.1
24
24.1
23.1
23.1
23.3
23.2
23.2
23.5
23.4
24.8
24.6
24.5
24.6
23.6
24.2
23.6
21.3
21.5
21.6
21.6
21.7
22
21.9
22.2
21.9
21.9
21.9
22.2
22.5
22.9
23.5
24.6
25.6
25.1
24.4
23.2
23.9
23.9
24.7
24.5
24.3
24.1
21.2
21.5
21.6
21.6
21.7
21.8
21.8
21.7
21.8
21.8
22
22.5
22.8
23.1
23.4
25.6
25.3
26.7
25.9
22.3
23.9
23.8
23.6
23.6
23.7
24
23.8
23.6
23.4
23.5
23.5
23.4
23.5
23.5
23.4
23.9
24.5
24.3
24.5
25.1
25.1
25.5
24.2
24.1
22.7
23.4
22.9
22.9
22.5
22.6
22.5
22.6
22.7
22.6
22.6
22.6
22.6
22.7
22.8
22.7
22.7
22.3
23
24.1
23.7
24.5
24.3
24.6
24.8
24.4
25.8
25.3
25.1
25.1
25.2
25.1
24.9
25.1
25.2
25.1
25.2
25.1
24.8
24.8
24.8
24.8
25.1
25.1
25.1
25.3
25.2
25.5
20.8
21.2
21.6
21.7
21.7
21.6
21.5
21.5
21.8
21.2
21.5
21.7
21.7
21.9
22.2
22.7
23.2
23.5
23.8
24.2
24.3
23.6
23.7
23.6
23.7
23.3
22.6
22.3
22.4
22.3
22.6
22.9
22.9
23
23.1
23.2
23.2
23.2
23.2
23.5
24.1
24.1
24.9
24.9
24.6
25.6
24.7
24.4
23.1
23.9
24.3
24.5
24.8
25
24.6
24.9
25
25.3
25.2
25.2
24.7
24.3
24.5
25
25.7
25.7
24.7
24.2
24.2
23
23.6
25
24.6
24.7
25.2
25.3
25.6
22.3
23.3
23.4
23.7
23.9
23.7
23.6
23.5
23.4
23.3
24.2
26.1
24.9
24
24.3
24.4
24.3
25
25.3
25
24.3
24.3
25.2
25.4
25.2
25
24.6
24.7
24.9
24.5
24.5
24.2
24.3
24.3
25.1
25.5
25.2
24.6
24.6
24.9
24.7
24.3
23.9
23.5
23.4
23.7
24.5
24.7
24.9
24.6
24.6
24.3
24.3
24.4
24.2
24.2
24.1
24
24.9
26
24.2
24
24.2
23.4
23
22.1
22.5
21
24.2
23.7
23.8
24.9
24.8
24.9
24.9
24.3
24.6
24.3
24.3
24.3
24.3
24.5
25.6
25.2
24.7
24.3
24.1
24.4
23.7
23.4
23.9
23.8
23.7
23.7
24.3
24.4
24.3
24.4
24.2
24.4
24.5
24.6
24.8
24.7
25
24.9
25.7
25.8
25.5
24.8
24.4
25.5
25.1
25
25.5
25.2
25.1
24.9
24.2
24.3
24.4
25
25.1
25.2
25.3
24.8
24.9
24.8
24.9
24.7
25.6
25.5
24.1
23.5
22.4
24
23.1
22.8
23.9
24
23.9
24.7
24.5
24.7
24.8
24.9
25.5
25.4
25.3
25.1
25
25
24.9
24.8
25.9
26
24.4
24
24.2
22.9
21.9
21.9
21.9
22.3
24.3
24
24.7
25
25
24.1
24.2
24.3
24.3
24.1
24.2
24.3
24.3
24.5
25.1
24.2
24.3
24.8
23.5
23
23.4
24
23.8
23.3
23.8
24.5
24.5
25.8
24.9
24.1
24.8
24.9
24.7
25.1
25.2
24.7
24.9
24.9
25.1
23.1
23
23.7
23.6
24.1
24.1
25.3
25.1
25.7
24.4
24.4
23.9
24.7
24.6
24.5
24.4
24.6
24.5
24.6
24.2
24.4
24.5
24.4
25.1
25.8
25.3
25.2
24.5
24.5
23.8
23.1
22.6
23.2
24.2
23.8
24.2
24.8
24.8
25.5
25.5
25.4
25.2
25
25
24.8
24.7
24.7
25.8
26.6
24.5
24.5
24.9
24.9
24.8
23.4
23.1
24.3
25.9
24
24
23.9
22
22.1
22.3
22.4
22.7
22.7
22.7
22.5
22.8
22.7
23.9
24.4
24.5
24.4
25.5
25.6
22.5
23.5
23.6
23.5
23.6
24.3
24
23.9
23.9
24
24
23.9
23.9
24
24
23.9
23.8
23.8
24.1
24.3
24.4
24.4
24.1
24.1
24
24.4
25.1
24.8
24.5
24.4
24.3
24.5
24.4
24.1
24.3
23.9
23.7
23.6
23.6
23.6
23.8
23.9
24.4
24.5
24.6
23.9
24
22.6
23.2
22.8
22.7
22.7
22.3
22.5
25.8
25.3
25.5
25.5
25.5
25.3
24.9
24.5
24.7
23.8
23
23.6
24.1
24.3
24.5
24.5
24.8
25.6
24.2
24.5
24
23.6
23.5
24
23.5
23.9
24
24.2
24.1
23.8
23.8
23.7
24
23.8
23.8
23.7
23.8
24.1
23.2
23.9
23.8
24.2
23.4
24.3
24.2
24.4
24.4
24.5
24.9
25.1
24.9
25
24.5
24.5
24.5
24.5
24.7
24.5
24.6
24.5
24.6
25.3
24.9
23.5
23.6
23.8
24
24
24
24.9
24.4
24.3
24.4
23.9
23.7
23.8
23.8
23.9
24
24
23.8
23.8
24
24
24.2
24.8
24.5
21.3
21.5
21.7
17.4
18
18.4
19
17.6
20.4
22.3
23.3
23.2
23.3
23
22.5
22.5
22.3
22.3
21.7
21.4
20.6
21.7
22.4
22.5
20.4
16.9
16.7
17.3
15
15.2
16.1
16.5
17.5
20.4
21.2
21.4
22
22.2
21.4
21.2
21.7
21.5
21.9
21.1
20.4
21
21.3
21.2
20.1
18.9
16.8
19.1
19.1
19.2
20.3
19.8
21
23.9
24.1
24.1
23.7
22.4
23
23.2
23.2
23.2
23.2
23.3
23.7
23.9
24.2
22.8
23.1
23.7
23.1
21.3
21.6
22.4
22.8
21.9
23.4
24.9
24.8
25
24.9
24.9
25.4
25.6
25.8
26
26
26
26
26.5
27.1
26.2
24.5
23.8
24.4
23.8
23.4
23.8
25.2
24.9
25.7
25.9
26
26.1
26.1
26.2
25.9
25.6
25.4
25.3
25.1
24.9
25.1
25.3
25.5
25.1
25.6
26.6
26.3
25.3
23.1
24.5
24.7
25.3
25.6
25.8
25.6
25.6
25.2
24.9
24.8
24.7
24.6
24.6
24.5
24.4
24.3
25.4
25.8
26.1
25.1
24.7
24.7
24.3
23.4
24.6
25
25.1
25.3
25.7
25.5
25.4
25.6
25.7
25.7
26
25.6
25.7
25.7
25.6
25.9
26.2
25.6
25.3
24.8
25.4
23.9
24
24.3
25.8
25.3
25.7
25.6
25.7
26.2
25.9
25.8
25.9
26.1
25.6
25.3
25.4
25.4
26
25
25.6
26.6
26.3
25.8
25.4
26.4
26.2
25.4
25.6
25.9
26
26
25.9
25.9
25.9
26
26.2
26.2
26.2
26.1
26.2
26.3
25.9
25.9
23.1
23.7
24.2
24.8
25.2
25.6
25.8
26
25.9
26.1
23.1
23.6
24.4
24.5
24.4
24.4
24.3
24.3
24.2
24.4
24.4
24.4
24.5
24.5
24.7
25.2
25.4
25.6
25.6
25.3
24.4
25.1
24.9
25.4
25.3
25.3
24.7
24.6
24.8
25
24.8
24.7
24.2
24.1
24
23.7
23.9
24.2
24.9
25.8
24.8
25
25.2
26.3
24.9
25.6
24.3
23.9
24.9
25
24.6
23.9
24.3
24.2
24.1
24.1
24.3
24.3
24.2
24.2
23.9
23.9
24.5
24.9
25.3
25.5
25.6
26
24.2
24.8
24.4
24.5
24.4
24.6
24.2
24.7
24.8
24.7
25
24.7
25
25
25
25.3
25.1
25
25.2
25.6
25.3
25.4
25.6
24.3
25
25.6
25.7
25.7
26.2
25.9
25.9
25.5
25.6
25.5
25.8
25.9
26.2
26.1
26
25.8
25.4
25.5
26.2
25.8
24.9
24.5
24.3
23.4
23.8
22.9
23.2
23.7
24
24.1
24.2
25.4
25.5
25.9
25.7
26.1
25.5
25.4
25.1
25.1
25.2
24.9
26.3
25.4
25.6
23.9
23.9
23.3
22.1
22
22.4
23.4
23.3
23.8
23.9
24.4
25.3
25.5
25.6
25.7
25.7
25.5
25.8
25.4
25.7
25.8
26.3
26.6
25.8
24.9
25.1
26.1
25.8
23.4
22.7
23.2
23.3
22.9
22.6
22.8
24.6
24
23.3
23.6
24.7
24.8
24.9
24.9
24.8
24.9
25.6
26.3
24.3
24.3
23.6
23.3
21.9
23.1
22.9
23.3
24.2
24.6
24.8
25.5
25.4
25.5
25.6
25.6
24.8
24.8
24.9
24.9
24.9
24.9
25.3
24.8
25
25.3
24.9
24.3
25.5
24.9
26.4
26
24.8
23.5
23.7
24.3
24.6
24.9
24.9
24.8
25.3
24.8
24.7
24.5
24.3
24.6
25.6
25.1
25.3
25.7
25
24.2
23.9
25.9
24.1
24.6
24.6
25.4
25.7
25.7
25.7
25.5
25.3
25.3
25.3
25.3
25
24.9
24.7
24.8
25.4
25.7
25.3
25.4
24.1
24.2
24.3
24.7
24.5
24.3
25.1
25.5
25.7
25.7
25.5
25.8
25.8
25.6
25.5
25.4
25.3
25
24.9
24.7
26.1
25.5
24.8
23.8
23.6
24.3
23.3
23.3
23.2
24.3
24.5
24.3
24.8
25.5
25.5
25.8
25.8
25.2
24.9
24.9
24.7
24.8
24.8
24.8
26
25.9
25
23.9
24.1
23.6
23.8
22.8
22.9
22.9
23.1
22.6
23
24.1
24.3
24
23.4
24
24.6
24.8
24.8
24.8
24.8
24.9
25.5
25.5
24.5
23.6
22.5
24
22.4
22.2
21.2
21.1
21
23.3
23.7
23.9
24.7
25.1
24.7
24.9
25
24.9
25.1
25.1
25.2
25.2
25.3
26.4
24.4
24.6
24.5
23.4
22.9
23.3
21.4
21.8
20.7
24.4
25.5
26
25.7
25.9
24.7
24.3
24.2
24.8
25.1
24.7
24.3
23.7
24
24.9
25.1
25.1
25.6
25.7
25.3
23.7
24.8
25.3
25.9
26
26.8
26.5
26.3
26
26.1
26.2
25.9
25.9
25.8
25.7
25.9
25.9
25.8
25.7
26.4
26
26
26
25.7
25.1
24.8
23.6
24
23.4
23.6
24
24.1
24.2
23.9
24.1
24
23.9
23.8
23.6
23.5
23.5
24.4
24.2
24.7
24
25
24.9
24
23.7
24
24.6
23.8
24.5
26.7
26.7
24.9
24.8
25.1
25.8
25.5
25.4
25.4
25.7
25.6
25.7
26.1
26.7
26.2
25.8
25.6
24
25.4
25.2
25.2
26.6
24.4
25.2
25.6
25.5
25.6
25.5
25.3
24.9
25.2
25.4
25.5
25.6
25.6
25.5
26.3
24.8
24.6
25.3
25
26.7
24.6
25.6
25.8
25.5
25.1
25
25.1
25.3
25.1
25
24.7
24.7
24.8
25
24.9
24.6
24.7
24.6
25.6
26.2
25.7
24.4
25.1
26.3
25.2
24.5
25.6
26.1
26.4
25.1
25.3
25.4
25.6
25.5
25.3
25
25
24.9
25
25.1
24.8
24.8
25.7
26
26.1
25.9
24.8
24
23.2
23.8
26.6
25.4
24.9
25.7
26.1
23.7
24.5
24.7
24.8
25
25
24.9
25.2
25.1
25
24.8
25.3
26.7
26
24.6
25.8
26.6
23.8
24.2
23.4
25
24.3
24.5
24.1
24.8
25.1
25.4
25
25.2
25.3
24.8
25.1
25.2
24.9
25.1
25.8
24.9
24.8
24.2
24.2
24.8
24.6
25.6
25.4
23.7
22.7
24.6
24.6
25.1
25.1
24.8
25.1
25.3
25.3
25
24.7
24.6
24.3
24.3
24.9
26
25.7
25
24.2
23.6
23.4
23.3
25.1
22.2
20.5
21.8
22.1
22.4
24.3
24.6
24.5
24.4
24.1
24.2
24.1
23.7
23.6
23.4
23.9
24.5
23.5
23.1
22.4
22.6
21.7
22.5
21.7
22.3
23
22.8
23
24.2
24.7
24.4
23.2
22.7
22.9
23
22.7
22.5
22.5
22.5
22.9
22.8
23.6
22.9
24.4
23.5
24
23.7
24.6
24.8
24
24
23.8
23.5
23.1
22.9
23
23.5
23.5
23.7
23.7
23.9
24.2
24.3
24.4
24.8
25.1
24.6
25.7
24.5
23.9
23.5
24.7
24.9
25.5
25.7
24.1
24.6
24.4
24.2
24.4
24.5
24.4
24.4
24.3
24.4
24.4
24.4
25
25.5
25.3
24
25.4
24.7
23.9
23.3
23.4
24.6
23.6
25.8
26.4
26.1
25.8
25.5
25.3
25.1
24.8
24.4
24.4
24.1
24.2
24.4
24.5
25.3
25.6
24.4
24.3
24
23.6
24.8
25.4
24.4
24.9
25.6
25.4
25.5
25.1
24.7
24.4
24.4
24.2
24.2
24
24.1
23.9
23.9
24.3
24.7
24.2
22.8
22.9
24.2
24.3
24.4
24.2
23.8
24.3
24.1
26
26.6
25.5
25.5
25.3
25.4
25.3
25.4
25.4
25.1
25.3
25.1
25.9
25.9
24.9
25.2
25.3
24.5
24.5
23.9
23.7
23.5
23.1
23
25.4
26.2
25.9
25.8
25.9
25.7
26
25.4
26.2
25.8
25.9
25.7
25.7
24.3
24.1
24.2
24.8
24.2
24.4
24.1
23.9
23.4
25.1
20.9
21.6
22.1
22.5
22.9
23.6
23.6
23.4
23.4
23.6
23.8
23.7
23.7
23.9
25.1
24.9
24.6
24.7
25
24.3
24.2
24.2
24.7
24.1
24.2
24
24.4
24.5
24.7
24.9
22.9
23.5
23.4
23.2
23.3
23.7
23.5
25
25.8
25.5
24.8
23.7
24
23.6
24.7
25.5
25
24.2
24.1
22.7
23.9
24.2
24.2
24.1
24.2
24
24.1
24
23.6
23.6
23.5
24.3
24.5
23.9
23.4
23.2
23.2
24.7
24.4
24.9
23
24.6
24.4
24
24.9
25.1
24.8
24.6
24.5
24.2
24
23.8
23.7
23.5
23.4
24.2
25.1
24.1
23.1
24.2
21.6
21.7
20.9
21.6
19.4
21.8
21.7
23.9
24.8
24.2
24.1
23.6
23.8
23.7
23.5
23.5
23.7
23.6
23.8
24.5
25.1
23.1
22.7
21.7
23.2
22.9
21.9
21.8
20
20.4
22.7
24.6
25.2
24.9
25.2
24.4
24.1
23.8
23.7
24.2
24.6
24.5
24.4
24.7
25
23.8
23.4
23.8
24.6
23.3
22
22.6
22.4
22.6
22.6
25.2
26
25.9
25.9
25.8
25.8
25.8
25.6
25.4
25
24.9
24.7
25.4
25.6
25.4
24.9
23.7
24.4
23.2
23.5
23
23
22.4
22.3
26.2
25.6
25.7
25.6
25.7
25.3
25.4
25.3
25.5
25.2
25.1
25
25.6
26.6
25.6
25.8
24.4
26.4
25
24.8
24.1
24.9
19.2
24.5
24
24.2
23.1
23.3
23.6
23.4
23
23.7
23.4
23.5
23.4
23.1
23.8
24.7
23.9
23.6
23.8
23.7
22.9
24.2
22.5
23.3
24.4
24.5
24.9
23
22.9
23.3
23.5
23.6
23.6
23.2
23.3
23.1
23.2
23.4
23.7
25.1
24.5
24.2
24.4
23.9
23.1
22.8
23.2
22.7
24.1
25.3
24.3
24.3
23.8
25
25.2
25
25.1
24.8
24.8
24.7
25
24.6
25.4
25.9
26.2
25.9
24.1
23.4
23.4
25.2
23.5
23.8
23.9
24.1
23.3
23.9
24.6
25.3
25.4
25.7
25.7
25.2
25.2
25.2
25
24.8
25.3
26.3
25.4
25.3
24.6
24.3
23.1
23
23.2
21.4
23.3
24.4
23.3
23.3
23.7
25
25.2
25.5
25.6
24.6
24.6
24.9
24.9
25.1
25.7
25.6
26.5
25.5
24
23.2
25.3
24.7
24.1
24.3
24.5
25.2
25.5
25.8
26
25.8
24.5
25.1
25.3
23.5
24.1
24.4
24.8
25.2
25.3
25.7
25.6
25.6
26.3
26.4
25.6
26.2
25.2
26.1
26.4
26.3
24.7
25.6
26.1
26.1
25.8
25.9
23.5
22.9
23.2
23.3
23.3
23.4
24.1
25.7
25.5
25.3
24.5
24.8
23.5
26.8
25.5
24.5
24.7
25.3
25.5
24.9
25.2
24.7
23.9
24.7
24.8
24.8
24.8
24.7
24.8
24.6
25.5
25.5
24.5
23.6
23.5
23.2
23.1
23.4
23.6
22.7
24
24.2
23.8
25
25.1
24.9
24.8
24.6
24.7
25.3
25.2
25.2
24.6
24.2
24.8
25
24.6
24.7
24.8
24.3
23.5
23
22.9
23.1
24
24
25.3
24.6
24.8
24.9
25.1
25.2
25.3
25.2
25
25
25.1
25.2
25.5
26.4
26.8
25.5
24.8
23.1
22.6
21.9
24
24.7
24.3
24.9
24.6
24.5
24.9
24.9
24.7
24.4
24.6
24.9
25.3
25.2
25.6
25.6
26
26.3
26.3
24.5
23.3
24.6
23.4
22.6
23.9
24.8
25.1
25.1
25.1
25.1
25.1
25.4
25.3
22.9
22.9
23
22.8
22.9
23
23.1
23.3
23.7
24.1
24.7
24.7
25.1
23.5
24.2
24.5
24.7
25.1
25.3
25.1
25
24.8
24.7
24.5
24.6
24.6
24.8
24.7
24.9
24.9
24.9
24.9
25.5
25.4
24.7
24.9
24
24.4
24.6
25.7
25.6
25.2
25.1
25.4
25.2
25.2
25.1
24.8
24.6
24.4
24.5
24.3
24.2
24.6
24.3
25.2
25.5
23.6
23.9
23.5
22.7
22.9
21.9
23.7
22.5
22.6
22.6
24.3
25
23.7
24
24
23.9
23.6
23.3
23.3
23.3
23.3
23.2
23.5
24.5
25.2
24.2
24.6
23.5
22.3
22.6
21.7
23.3
22.9
23.1
24.1
23.3
24.1
23.3
23.5
23.7
23.4
23.3
23.1
23.2
23.3
23.1
23.6
24.4
24.2
23.9
23.2
23.6
23
23.1
21.2
21.8
21
22.5
25.1
25.1
24.8
24.9
24.8
25.2
25
24.9
25
24.7
24.6
24.4
24.8
25.2
24
23.7
22.8
22.7
22.4
21.6
21.6
22.5
22.1
24.9
25.3
25.5
24.9
25.6
26.1
25.4
24.9
24.9
25
25.3
24.7
24.3
24.6
24.8
24.4
24
24
23.9
24.4
21.4
22.8
23
22.9
22.9
22.9
22.9
22.7
23.1
23.1
23.1
23
23
23.1
23.1
23
22.8
23.1
23.6
23.9
23.7
23
23.3
22.9
23.2
23.4
23.6
23.5
23.6
23.5
23.4
23.2
23
22.9
22.7
22.9
22.8
22.6
22.4
22.4
22.4
22.3
22.6
23.2
23.6
23.7
23.5
23.6
23
22.2
24.3
23
23.7
24.3
23.6
23.8
23.6
23.7
23.6
23.7
23.7
23.5
23.3
23.5
23.6
23.6
24.8
25.5
24.3
24.9
22.4
24.2
23
23.8
24.2
24.3
23.4
23.6
23.4
23.4
23.3
23.2
23.3
23.1
23.2
23.3
23.2
23.8
23.5
24.1
25.7
25.1
23.4
22.9
23.4
22.8
22.3
22.7
24
23.4
23.2
24.3
24.6
24.3
24.9
25.1
24.5
24.7
24.7
24.5
24.5
24.3
24.7
24.8
24.5
23
23.7
23.2
23.3
22.8
22.1
23.8
22.9
22.1
21.1
21.9
22.6
24.2
24.1
23.8
23.8
23.9
23.8
23.7
24
23.8
23.5
24.1
24.5
24
23.7
21.5
23
21.8
22.5
22.3
21.6
23
23.2
25.3
23.8
24.8
25
24.7
24.5
24.4
24.3
24.1
23.9
23.8
24.1
24.6
25.3
24.6
23.5
23.9
24.1
23
22.7
22.9
22.1
22.5
22.6
24.5
24.5
24.8
25
24.6
24.4
24.3
23.9
23.7
23.4
23.3
23.2
24
24.8
23.2
22.6
22
22.2
22
22
21.8
23.1
21.7
21.3
22.9
23.6
23.7
22.5
22.7
22.8
22.9
23.4
23.5
23.2
23
22.9
23.3
23.4
23.5
23.9
23.9
23.3
21.9
23.3
22.8
23.1
23.6
22.5
22.3
23.6
23.4
23.6
23.6
23.6
23.7
23.5
23.5
23.4
23.6
23.5
23.7
25.4
24.6
24
24.2
23.3
23.1
23.2
21.8
22.1
23
23.8
24.8
25.4
25.1
24.9
24.5
24.4
24.5
24.6
24.3
24
23.8
23.7
24.2
24.8
24.4
23.3
22.5
21.9
22.6
22.3
21.3
19.6
20.5
22.1
22.9
23.3
23.8
23.8
23.9
24
23.9
24.2
24.1
24
23.8
23.7
24.2
24.7
24.6
24.2
23.6
22.9
23.8
22.1
23.6
24.2
24.5
23.5
23.8
23.4
23.6
23.5
23.1
23
22.8
22.7
22.9
23
22.9
23.1
23.7
25
24.6
24.1
24.3
24.3
24.7
22.8
23.5
24
24.2
22.8
24.1
24.3
24.7
24.4
24.2
24.1
23.8
23.7
23.4
23.3
23.3
23.2
23.8
25.5
24.7
24.2
22.3
23
23.1
24.5
24.2
23.3
22.6
24.6
25.6
25.5
25.3
24.9
24.6
24.6
24.8
24.7
24.4
24.2
24.3
24.1
24.5
24.9
24.2
22.4
22.5
23.6
22.9
22.1
22.5
21.3
21.8
24
25.7
22.1
22.4
21.4
22.6
23.1
23
23
22.7
22.3
22.1
21.5
22.4
22.5
22.3
22.5
22.7
22
22.6
21.9
20.8
20.2
21.3
22.3
24.3
24.4
24.1
23.2
23.9
23.7
24
23.8
23.8
23.8
24
23
23.6
24.5
25.4
25.1
22.5
23.1
24.3
23.8
24.2
24.1
24.6
23.9
24
24
23.9
23.5
23.6
23.3
23
23.2
23
22.8
22.6
22.6
23
23.3
23.6
23.6
23.6
23.7
22.8
23.3
22.4
22.7
21.9
23.1
25
24.9
25
24.7
24.7
24.6
24.5
24.7
24.3
24.3
24.2
24
24.6
25.5
24.9
23.9
24.2
23.9
24.9
24.3
22.9
22.6
23.4
23.9
23.4
22.9
23.5
23.9
24
24
24
24.3
24.3
24
24.3
24
24.5
24.2
23.9
24.6
24.3
24.4
24.9
24.8
25.6
25.4
25
24.2
24.2
24.4
24.3
24.2
24.3
24.1
24.8
24.6
24.7
24.5
24.4
24.4
24.9
25.6
24.9
25.4
25.5
24.9
25.7
24.1
23.3
23.5
24.5
24.6
24.1
24.4
24.1
24.6
24.6
24.6
24.5
24.4
24.2
24
24
23.9
24.3
25.9
24.6
24.2
25.2
24.7
25.1
22.6
24.3
23.1
23.7
25.7
25.5
24.3
23.9
25
25
24.8
24.7
24.8
24.7
24.4
24.4
24.4
24.8
25.6
25.3
25.3
24.1
24.2
23.6
24.3
22.1
21.8
23.3
24.1
24.1
25
24.8
24.8
24.6
24.3
24.3
24.3
24.4
24.3
24.1
24
24.3
24.4
24.1
22.9
22.9
23.7
24.4
24.9
25.4
24.3
24.9
24.9
24.5
24.5
24.4
24.3
24.1
24
23.8
24.1
24
24
24.1
23.7
23.8
24.8
24.2
25.1
24.2
25.1
24.5
24.3
24.8
25.5
25.8
25.9
25.6
25.1
25
24.8
24.7
24.5
24.2
24.1
24
24.1
24.1
24
24.4
25.8
24.7
24.5
24.5
23.8
23.7
24.4
23.6
23.4
24
24.1
24.8
25.4
25.5
25.2
25
24.9
25
24.9
24.8
24.7
24
23.8
24.1
24.7
24.7
24.4
24.8
23.4
24
24.1
24.2
24.3
23.9
24
24.3
24
24.8
24.3
23.9
23.7
23.4
23.6
23.7
23.1
22.9
22.2
22.4
22.6
23
24.2
23.8
23.8
24.8
24
24.3
24.4
23
23.4
23.2
23.6
23.6
23.7
23.9
23.8
23.9
24.1
23.8
23.7
23.9
24
24.1
24.3
24.6
24.8
24.9
24.6
25.7
26
24
23.8
25.2
25.3
24.1
24.1
23.8
23.8
24.1
24.2
24.2
24.1
24.1
23.8
23.8
23.6
23.9
25.1
24.2
23.7
23
23.5
22.6
22.3
22.4
21.8
22.8
25.3
25.6
25.1
24.7
24.5
24.3
24.2
24.1
23.7
23.6
23.4
23.5
23.4
24
25.3
24.6
24.6
24.9
24.6
24.4
23.6
24.4
23.6
23
24.2
25
25
24.6
23.1
23.3
22.5
22.3
22.1
21.4
20.7
20.7
20.2
20.3
20.6
20.5
20.2
20.8
20
19.5
20.4
20
19.6
19.2
18.9
19
18.9
18.6
18.9
18.7
18.3
17.8
17.4
17
16.3
16.5
16.7
16.7
17.1
17.8
18.1
18.3
18.3
17.7
19
19.1
20.3
19.9
18.8
19.2
20
20.1
19
19.8
19.3
18.6
17.4
17.5
17.5
17.6
18.3
18.2
18.5
18.4
19.4
18.5
19.1
19.4
20.4
19.7
20.5
20.1
21.5
20.4
21.7
21.1
20.8
20.5
20.5
20.5
20
20.4
19.6
18.7
19
19.7
19.5
19.4
20.4
19.4
19.4
19.4
19.6
19.7
20.7
20
20.2
21.5
21.7
21.5
20.9
20.4
20.5
20.9
21.1
20.6
21.1
20.5
19.9
19.9
20.1
20.6
20.8
20.8
20.5
22
20.3
21
20.5
21.6
22.8
23.2
22.7
22.6
22.8
22.7
22.4
22.1
21.9
22
21.6
21.6
21.4
21.8
22.2
21.6
21.7
21.8
20.7
19.8
20.1
18.6
20.6
22.2
23.5
23.4
23.4
23.1
23.3
23.5
23.1
23.2
23
23
22.8
22.6
22.7
22.9
24.1
22.8
23.4
21.5
21.1
20.6
21
21.6
20.7
16.1
21.1
22.1
22.3
22.4
22.4
22.6
22.7
23.1
22.8
23.1
22.9
22.8
22.7
23.2
24.1
24.1
23
23.4
21.9
20.9
21.3
21.1
22.1
17.6
19.9
22.5
22.4
22.3
22.4
22.5
22.9
22.9
23
22.9
22.7
22.6
22.3
22.8
25.1
24
22.4
22.1
20.4
17.9
17.9
18.9
19.7
19.3
23.1
23.4
23
22.9
22.6
22.7
22.9
22.7
23.2
22.7
22.9
22.8
22.9
22.9
24.6
23.4
22.1
21.9
21.9
21.9
20.4
21.4
20.3
20.7
24
24.5
24
24.1
23.9
23.7
23.7
23.6
23.5
23.5
23.5
23.3
23.4
23.5
25.1
24.3
23.2
23.7
23.9
23
22.6
20.6
22.3
22.5
22.9
22.6
22.8
22.6
22.8
23.4
23.4
23.3
23
23.3
23.3
23
22.3
22.1
22.4
22.4
22.1
22.2
23
21.8
22.1
21.7
21.6
21.8
23.3
24
23.6
23.2
22.7
22.6
22.8
22.9
22.8
22.6
22.3
22.3
22.4
22.6
23.6
23.7
23.3
23.3
23.5
21.8
21
21.3
20.9
21.9
22.8
23.7
23.9
23.7
23.4
23.2
23.2
23
23.3
22.2
22.6
22.7
22.7
22.8
23.7
23.2
22.5
20.8
21.7
21
21
19.2
21
20.9
20.7
21.5
21.6
21.9
22.1
22.3
22.1
22.2
22.1
21.9
22.2
22
21.9
22.3
22.4
21.4
19.6
20.3
19.2
16.6
17.6
19
18.3
18.3
20.8
21.7
21.7
21.7
21.2
21
20.5
20.5
20.3
20.2
19.3
18
17.1
16.3
17.2
15.8
15.3
16
14.5
15.1
14.3
12.9
11.3
12.7
13.5
17.2
17.5
17.6
16.5
15.9
12.7
12.1
12.3
12.5
13.8
14.1
14.7
14.9
16.1
14.9
13.4
13.4
12.6
13.7
13.3
12.5
13.7
13.9
17.9
18
18.2
17.4
16.9
16.3
16
15.9
16.3
16
15.7
15.3
14
14.1
14
13
13.3
13
13.6
13
13.4
11
13.1
12.9
16.2
17.1
17.2
16.7
16.5
16.6
16.1
15.9
16.8
16
15.7
15.2
15
15.3
14.8
13.9
13.2
14.3
15.2
13.1
12.9
13.1
12.8
13.4
16.8
16.8
17
16.9
16
15.6
15.1
15
13.6
13.8
14.7
13.6
13.3
13.7
14.1
14.3
14
14.7
13.7
12.6
13.3
12.5
13.1
13
16.1
17
17.6
17.2
17
17.1
16.3
15.9
15.1
14
13.7
13.6
14
14.1
14.9
15.1
15.4
15.9
16.1
16
15.7
14.8
15.2
15.7
17.1
19.1
18.3
18
18.4
18.2
17.6
17.9
17.6
17.8
16.6
15.2
15.4
15
15
15.6
15.8
15.8
16.6
16.8
17.1
16.2
16.3
16.5
18.9
19.5
19.1
18.9
18.9
18.3
17.4
16.6
16.5
16.5
16.5
16.2
16.4
16.1
16.1
16
14.2
13.6
13.8
13.2
12.6
12.6
11.9
12.7
15
17.1
17.4
17.5
17.2
16.4
12.7
10.7
11.7
12.4
13.1
13.4
12.8
13.2
12.5
12.4
12.5
12.4
11.5
11.6
11.6
11.3
11.4
11.3
12.2
13.8
13.8
13.1
11.6
11.6
11.7
11.9
11.9
12
12
12.3
12
12.2
12.5
13.4
13
13.5
12.3
11.8
12.1
12.2
12.8
12
13.5
15.6
15.6
14.9
14.8
13.7
13.4
12.9
13.7
14
14.1
13.5
13.2
13.3
13.5
13.2
12.5
13.7
12.5
11.9
11.6
11.6
11.2
11.5
16
16.8
16.5
16.5
16.3
16.1
16
15.4
16
16.2
16.2
16.1
16.5
16.5
17.6
17.7
14.9
15.2
14.6
14.8
14.4
13.9
14.3
15.6
18
18.7
18.5
18.3
18.2
18.1
17.8
17.7
17.3
17.1
17
16.7
16.3
16.6
17.8
16.7
15.4
14.8
15.1
16
14.8
14.9
14.2
15.1
17.9
18.5
18.8
18.4
18.2
18.2
17.6
17.9
17.8
17.6
17.6
17.5
17.4
17.3
18.9
17.2
17
17.1
16.6
16.6
15.1
14.5
15.6
16.8
18.1
18.5
18.7
18.3
18.4
18.3
18.2
18.1
18
18
18.1
18.1
18
18.3
19.8
19.8
19
17.7
17.7
16.2
16.7
17.8
16.7
17.2
19.2
20.3
20
19.7
19.5
19.5
19.1
19.1
18.8
18.8
18.5
18.5
18.4
18.8
20
20.6
19.9
19.7
18.7
19.3
18.5
16.9
17.7
17.7
19
20.4
20.8
20.9
20.9
21
21
20.9
21.1
21.1
21
20.9
20.7
20.9
21.8
21.8
21.5
20
19.8
20.2
19.4
20.1
20
19.9
22.2
22.4
22.3
21
20.5
19.9
19.3
18.1
17.7
17.4
17.3
17.4
17.4
17.3
17.6
17.8
17.5
17.4
16.3
16.6
16.6
16.4
16.2
16.5
16.6
16.8
16.4
16.2
16.2
15.6
15.3
15
14.7
15
14.4
14
14
13.9
13.7
14.8
14.4
14.7
15.2
15.5
15
15.8
19.2
19
19.1
18.9
18.3
18.9
18.8
18.2
18.4
18.1
18
18.3
17.7
18.3
18.6
18.2
18.4
18.2
18.1
18.4
19.3
19
18.6
18.2
17.5
17.3
18.7
19.1
19.1
19
18.9
18.7
18.7
18.6
18.4
18.3
18.4
18.6
18.5
18.8
19.7
20
19.6
19.8
18.7
17.6
17.6
17.9
18.6
18.6
20.3
20.7
20.5
20.6
20.3
20.3
20.1
20
20
20.2
20.3
20.2
20.2
20.4
20.5
20.9
21.1
20.7
20.5
20.8
20.2
20.6
20.1
20.6
20.7
21
21.2
20.6
20.3
20.4
20.5
20.3
20.2
20.1
20.1
20
20
19.9
20.6
19.5
18
18
16.7
13.9
14.6
15.1
15.2
16.3
18.4
19.8
19.6
19.7
20.5
20.1
19.6
19.5
19.7
19.2
19.1
18.8
18.7
18.6
19.3
18.1
18.2
15.9
14.1
15.2
15
15.7
15.6
15.4
19.4
19.7
19.7
19.8
19.8
19.7
19.7
19.9
19.8
19.8
20.1
20.1
20.2
20.3
19.7
19.7
18.4
18.1
17.8
17.7
17
17.8
17.7
18.7
19.5
20.5
20.3
20.6
20.4
20.2
19.8
19.7
19.5
19.4
19.4
19.3
19.4
19.8
20.3
19.3
19.5
19.8
18.4
17.7
18.7
18.9
20.1
19.3
20.2
20.3
20.4
20.3
20.2
20.1
20.1
20
20
19.7
19.7
19.6
19.4
19.3
20.7
20.7
20
19.2
19.1
19.7
19.2
18.8
19.1
19.5
20.9
21.2
21.1
20.7
20.6
20.2
20.1
20.1
20.1
20
20
19.8
20
20
21.1
22.2
21.2
21.2
20.2
19.7
20.3
20.1
19.7
21.3
21.9
21.6
21.8
21.4
21.4
21.3
21
21.1
21
21
20.2
19.7
19.2
18.3
17.2
17.2
16
16.3
16.4
15.6
15.2
14.8
14.9
14.3
13.8
13.6
13.6
13.3
13.1
12.6
11.9
11.4
11.2
11
9.3
7.8
7.1
6.7
7.9
7.5
7.7
8.3
7.7
8.4
9.5
9.2
9.9
11.8
11.9
13.5
14.6
14.7
14.8
14.9
15.2
14.2
15.1
14.5
14.9
14.6
12.9
13.5
12.2
12.3
12.3
11.2
11.5
11.2
11.1
11.2
11
12.1
12.4
13.3
13.4
14.1
14.4
14.2
15.1
15.3
15.6
15
15.3
15.1
16
16.4
17.4
17.5
17.7
17.6
17.6
18.3
18.2
18.1
17.7
18.8
19.2
19.4
19.4
19.8
19.5
19.8
19.9
20
18.6
18.7
18.7
18.6
18.3
18.2
17.9
18.1
17.9
18.1
18.6
19
18.3
17.7
17.6
17.6
17.3
17.3
17.2
16.8
16.6
16.9
16.9
16.8
16.6
16.1
15.6
15.7
15.5
15.5
15.3
15.3
15.7
15.7
15.6
16.5
15.9
16
16.2
16.4
16.3
15.8
15.8
15.5
15.4
15.6
15.6
15.1
15
14.6
14.6
14.6
14.7
14.8
14.9
15
15.4
15.4
15.8
15.6
16
16
15.8
15.8
15.7
15.8
15.8
15.2
15
15
14.9
14.4
14.1
14.2
14
13.9
13.9
14.1
14.4
14.2
14.4
14
14.6
15.5
14.8
15.1
14.9
14.9
14.3
14.5
14.8
14.9
15.1
15
15.1
15.5
15.2
15.2
15.2
15.2
15.4
15.6
15.4
15.7
15.9
16.1
16.6
16.8
16.5
16.4
15.7
15.5
15.3
15.5
15.6
15.8
15.8
15.9
16
16.3
16.4
16.4
16.6
16.5
16.6
16.7
17.1
16.8
17.3
17.2
17.3
17
17.1
17.5
17.2
17.1
16.9
17
17.2
16.6
16.3
16.2
16.3
16.2
16
16.1
16.2
16.3
16.1
16
15.9
15.8
15.9
16.1
15.8
15.3
15
15.4
15.4
14.6
14.6
14.5
14
13.4
13.2
13.2
12.6
12.6
13.7
11.2
11
10.9
10.8
10.8
11.5
11.8
12.4
12.3
12.8
12.7
13.4
12.7
12.2
13.1
13.7
13.4
13.2
13
13.4
13
12.7
13.3
12.6
11.2
10.7
10.3
10.5
10.4
10.9
10.5
11.7
12.2
12.4
12.7
13
13.2
13.4
14
14.2
14.5
14.5
14
14
14
13.5
13.5
13.3
13.6
13.6
13.5
13.6
13.9
14.3
14
14.2
14.4
14.7
14.9
15
15.1
14.7
14.8
16.8
17
16.7
16.4
16.2
16.4
16.1
15.5
15.1
15
15.2
14.5
14.5
14.2
14.5
14.4
14.4
15
13.9
14.2
13.8
14.1
14.3
14.6
14.5
15.2
14.1
13.8
13.5
13.4
12.4
11.5
11.1
11.2
10.8
10.7
10.4
10.6
10.9
10.8
9.8
10
10.4
11.3
11.3
11
10.8
10.2
10
9.7
9.9
9.6
9.6
9.6
9.6
9.2
9.2
9
9.1
9.1
9.2
9.2
9.6
10
10.3
10.5
10.7
11.5
10.6
11.1
10.8
11.2
11.3
10.9
10.9
10.4
10.5
10.9
10.6
10.2
10
9.9
9.9
9.5
8.8
8.8
9.2
9.3
9.6
9.1
10
10.7
9.5
10.8
9.8
10.7
12.3
13.1
13
12.6
12.3
12
11.9
11.9
12
11.7
11.8
11.3
11.4
11.1
11.6
11.7
12.7
12.5
12.9
11.8
12.4
11.8
12.4
12.7
14.8
14.8
14.6
14.2
14.2
13.7
13.8
13.7
13.5
13.5
13.3
13.3
13.5
14.2
15.4
16.3
16.2
14.9
13.8
13.1
14
12.8
12.5
13.7
15.9
16.1
15.9
15.6
15.4
15.6
14.9
14.7
14.7
14.7
14.3
14.2
14.4
14.4
15.4
16.1
15.8
14.9
14.6
15.1
14.6
13.5
14.2
16.4
17.5
17.4
17.3
17.2
17.3
17.3
17.1
16.9
16.7
16.4
16.4
16.2
16.5
16.8
17.5
18.2
17.2
16.5
16.3
16.5
16.1
15.8
16.2
16
17
18.1
18.2
18.2
17.6
17.3
17.2
16.9
16.8
16.7
16.9
16.8
16.9
17.1
18.6
18.2
16.7
16.8
16.9
16.8
17.6
17.3
17.4
18.1
19.4
19.3
18.9
18.3
18.2
18.1
17.8
17.7
17.5
17.2
17.2
17.1
16.9
17
18.1
19.9
18.6
18.3
18.6
17.2
17.7
17.4
17.4
18.2
18.6
17.3
16.5
16.1
15.9
15.7
15.6
15.7
15.1
14.6
14.6
14.6
14.5
14.4
14.8
15.6
16.4
16.3
16.6
17
17.5
17.4
17.9
18.5
18.9
18.9
18.6
18.9
17.8
17.5
17.6
18.2
17.5
17.6
17.8
17.6
17.4
16.9
17.6
17.5
16.9
16.3
17
17.3
16.7
16.5
17.2
17.5
18
18.4
18.5
18.4
18.4
18.6
18.8
18.7
18.7
18.8
18.7
18.8
18.9
18.9
19.3
19
19.3
19.4
19.6
19.3
19.7
19.8
19.8
19.9
20.4
20.3
20.1
20.2
20
20.1
20.1
20.2
20.3
20.2
20.2
20.5
20.4
20.5
21.1
21.3
21.4
20.6
20.4
20.2
19.6
20.1
19.7
20
20.2
20.6
20.5
20.5
20.6
20.5
20.4
20.4
20.6
20.6
21
21.1
21.3
21.3
21.3
21.8
21.3
21.2
21
21.2
21.1
21.3
21.5
22.2
22.3
22.3
22
21.7
21.4
18.7
15.7
13.2
11.9
12.1
12.2
11.4
10.8
10.1
10
9.7
10.2
9.7
9.7
8.7
9.6
9.5
9.4
8.9
8.4
8.7
9.9
10
9.5
9.3
9
8.2
8
8.7
9.4
9.1
9.1
8.2
7.2
8
7.1
8
7.3
7.5
8.8
9.3
10.1
10.5
10
10.2
10.4
10.5
10.6
10.8
10.9
10.9
11.4
11.7
11.8
11.3
11.3
11.7
12
12.5
12.7
13
13
12.8
13.7
14
13.8
13.8
13.1
13
13.1
12.9
13
12.5
12.1
11.2
10.2
9.1
7.9
7.8
7.5
7.7
8.2
7.3
8.1
6.5
6.6
6
6
7
5.7
4.6
4.7
4.6
3.5
2.8
3.9
2.6
3
3.8
2.3
2.3
2.1
1
1.7
2.3
1.6
2.4
0.5
-0.5
-0.4
-0.3
-0.1
-0.1
0.3
0.5
5.3
6.8
6.7
6.6
6.2
6.3
5.7
6.1
4.4
5.3
3.9
4.3
3.3
3.5
4
3.1
4
2.5
3
3.8
3.9
3.7
4.9
6.5
7.6
7.6
9.7
9.7
8.6
8.3
8.1
9.8
9.1
9.3
9.5
9.6
9.6
9.5
9.2
9.7
10
10.2
10
10
10.3
10.4
10.5
10.3
10.5
10.4
10.2
10.6
10.7
10.5
10
9.9
9.6
9.5
9.4
8.9
8.9
9
9.1
9.9
9.5
10.7
10.8
10.2
10.5
9.8
9.4
8.7
9.1
9
9.9
8.3
8.3
8.8
9
8.3
8.9
8.3
7.6
9.3
9.3
9.1
9.7
9.2
9.3
9.5
10.4
10.5
9.5
10.8
9.6
10.5
12.6
12.6
12.4
12.5
12.2
12.1
12.4
12
11.7
10.9
10.3
9.7
9.4
9.4
10.1
10
9.8
10.6
10.6
10
10.3
10.5
10.7
10.7
11
11
10.2
9.8
9.8
9
8
7.5
7.2
6.7
6.4
6.4
6.3
6.4
6.8
6.9
6.8
8.1
7.6
7.8
7.8
7.7
8.1
7.7
7.2
6.8
6.4
5.9
5.6
5.2
5
4.7
4.4
3.6
3
1.8
1.1
0
-0.9
-2.1
-3
-2.5
-2
-1.2
-1.1
-0.7
-0.6
-0.8
-0.5
-1.2
-0.8
-2.4
-3.6
-4.6
-4.6
-4.8
-5.2
-4.5
-4.9
-4.4
-4.1
-3.9
-4
-3.7
-4.3
-3.6
-3
-2.4
-2.2
-1.8
-1.4
-1.3
3.4
4.6
4.4
4.3
5
4
3.8
4.4
2.2
1.5
2.3
1.6
1.3
1.4
-0.6
-0.9
-0.3
-1.9
-0.8
-0.7
0.1
0.8
1.2
1.1
5.3
6.5
6.7
6.8
6.6
6.5
5.8
6.2
6.9
7.3
7.9
7.7
5.9
6.4
6.1
6
5.7
5.1
5.4
5.9
6.5
8.2
8.9
9.4
9.9
8.4
9.7
8.8
6.6
4.9
4.1
4.1
3.9
3.7
3
2.9
2.5
2.6
2.5
1.7
0.8
0.1
0
0.1
-0.4
-0.5
-1.7
-3.6
-3.5
-4
-3.9
-3.3
-2.4
-1.5
-2.2
-3.9
-5.1
-7.3
-8.1
-8.8
-9.1
-9.4
-9.5
-9.8
-9.8
-10.5
-8.6
-10.4
-9.5
-11.7
-10.3
-9.6
-8.4
-4.3
-2.8
-3.7
-1.9
-0.8
-1.5
-0.5
-4.6
-5
-3.8
-5.4
-4.9
-3.5
-4.1
-5.9
-5.4
-5.4
-4.8
-3.7
-3.4
-2.9
-3
-3.4
2.4
3.5
4.9
5.5
6
6.1
7.6
7.9
7.1
7.8
8.1
8
7.3
7.2
7.2
7.4
7.2
8.4
8.5
8
8.3
7.9
8.7
8
8.1
8.5
8.6
7.9
7.6
7.6
6.6
6.8
6.1
5.7
5.3
4.5
3.9
3.5
5.2
3.5
2.7
1.8
0.8
1.6
0.1
0
-0.6
0.8
4.8
6.3
6.5
6.4
6
5.7
5.8
5.9
5.7
6.4
6.2
4.9
3.9
3.4
2.8
2.2
2.3
1.3
1.2
0.9
0.7
1.3
0.8
-0.1
0
-0.9
-2.7
-2.3
0.9
1.6
-0.3
-0.7
-0.3
-1.5
-2.1
-2
-2
-0.3
-2.3
-2.7
-3.7
-5.4
-5.1
-5.9
-6.2
-5.3
-5.8
-5
1.7
3.4
3.5
3.7
3.4
3.4
3.5
4
4
3
3.6
1
2.9
1.7
0.2
1.2
0.2
0.8
-0.5
1
0.9
0.8
1.9
6.2
7.8
8.5
9
7.8
8.5
8.5
8.4
8.5
8.8
8.9
9.1
9.1
9.5
9.4
10.1
9.3
10.5
10.6
9.8
9.2
9.1
9.9
10.4
11
12.2
12.7
12.3
11.9
12
12.1
12.3
12.3
12.2
12.3
11.9
10.8
11.8
12.2
12.5
13.2
13.3
12.1
12.3
11.8
12.2
12.5
12.7
13.2
13.3
13.8
13.7
12
13.1
13.3
13.5
13.8
13.8
13.3
12.8
13
11.9
12.4
11.1
10.1
9.2
9.5
9.8
9.7
10.3
11.1
10.8
10.4
11.1
11.9
12.4
12.2
11.7
11.9
11.9
12.1
11.8
11.4
11.3
11.1
11.2
10.9
10.7
10.8
10.9
11.7
11.6
11.8
11.9
11.7
11.9
12
11.5
11.3
11.1
11.1
10.9
10.8
10.2
10
9.9
9.7
9.4
9
9.1
8.8
8.6
8.4
8.4
8.4
8.1
7.5
7.2
6.4
6
5.7
5.1
5.4
5.6
6
5.9
5.2
5.1
5.4
5.1
5.2
4.6
5
4.7
4.3
4.7
6.3
5.7
4.5
3.9
3.8
0.6
1.4
1.2
1.9
6.1
7.3
7.1
6.9
6.2
6
5.8
5.4
5
4.8
4.2
4.2
4.1
4
5
7
4.2
-0.2
-1.3
-0.1
0.4
-0.7
-0.7
1.5
5.8
7.4
7.3
6.9
6.7
6.3
5.8
5.9
5.7
5.3
5.3
5
4.4
4.4
5.1
7.9
6
5.6
1.8
1.7
1.1
1.1
0
0
5.5
7.1
6.6
6.1
6
3.9
2.3
2.5
2.2
2
1.8
2.8
2.3
2.1
3.8
4.1
2.8
0
0.5
-0.3
0.7
-0.7
-0.7
-0.4
3.4
5
4.9
2.4
2.6
0.7
1.2
2.3
2.1
2.4
3
2.7
-0.1
-0.5
-1.7
-1.9
-1
-3
-2.6
-1.6
-2.3
-1.5
-1.9
-1
4.9
6.9
6.8
6.8
6.3
5.9
6.3
6.1
5.9
6
6
5.9
6
5.9
6.6
9.3
8.8
6.4
6.2
4.8
4.3
3.1
3.3
3.5
7.5
8.6
8.6
8.4
7.9
7.8
7.7
7.6
7.5
7.4
7.4
7.2
7
7.1
7.8
10
9.2
9
8.4
9.3
9.2
10.9
12
12.3
12.7
13.3
13.3
13.6
13.7
13.6
13.7
13.8
14
13.9
14
13.5
13.3
13.3
13.6
13.9
14.4
14.8
15.4
15.7
16.3
16.3
16.5
16.9
17
17.2
17.1
17.3
17.4
17.5
17.6
17.5
17.3
17.3
17.2
17.1
17.1
17.9
17.6
18
18.3
18
17.9
17.8
17.2
16.6
16.3
16.9
17.9
17.7
17.4
17.1
16.5
16.1
14.4
12.9
12.3
11.3
10.3
9.8
10.4
9.9
9.7
9.8
9.7
9.8
9.1
8.6
8.7
8.7
8.3
7.7
7.4
6.7
6.5
6.3
5.7
5.5
5.3
5.1
5
4.7
4
3.9
4.2
3.8
4.3
4.2
3.2
3
2.7
1.6
2.2
0.6
0.8
1.2
4.5
6.6
6.3
5.5
3.9
4
5
5.6
5.2
5.3
4.7
5
3.1
3
3.8
3.6
3.7
3.7
3.4
3.5
3
3.9
3.7
3.3
5.9
7.5
7.6
7.3
6.8
5.9
6.1
6.4
6.9
6.9
7.1
6.4
7.6
6.9
4.3
4.1
3.4
3.3
3.9
2.9
3.2
2.7
3.5
1.7
1.8
2.6
2.4
2.8
3.4
4
4.5
6.1
6.5
6
6.2
6.1
6.4
6.9
7.3
7.2
6.6
6.7
6.4
7.2
6.9
6.8
6.3
6.7
7.7
8.3
8.3
8.1
8.1
9
8.9
8.8
8.9
8.9
8.9
8.9
8.7
8.9
9
9.5
9.5
9.2
8.8
8.8
8.8
9.1
9.3
9.4
9.4
9.6
9.7
9.7
9.6
9.5
9.4
9.3
9.1
8.9
8.7
8.7
8.6
8.5
8.6
9
8.9
9.3
9.3
8.9
9.3
8.4
7.8
7.6
7.3
7.5
7.4
7.1
6.8
6.8
6.5
6.7
6.4
6.4
6.3
6
5.6
5.2
5.3
5.5
5.7
5.6
6.1
5.5
4.1
5.6
5.1
5.4
5.4
7.4
7.3
5.8
6
5.8
6.1
5.4
4.8
4.1
3.9
3.8
3.7
4.5
4
4.3
4
3.5
3.8
3.1
4.2
4.3
4.6
4.5
6.2
7.8
7.7
7.2
7
6.6
6.4
6.1
6
6
5.8
6.2
6
5.7
6
6.6
7.3
6.5
7.1
5.5
4.4
2.5
3.7
5.5
5.7
7.6
8.5
8.5
8.5
8.2
8
7.8
7.7
4.7
3.5
3.9
3.1
3.8
4.1
4.1
4
3.4
1.5
2.1
2.7
2.6
2
2.3
6.4
8.2
8.2
7.9
6.9
6.9
6.7
6.2
6.3
6.1
6
5.8
5.8
5.5
6
7.6
6.4
5.5
4.8
4.9
4.2
4
4
3.6
4.6
5.4
4.1
4.3
4.3
2
1.5
0
-0.5
-0.5
-0.7
-0.6
0.4
0.1
1.6
0
-0.5
-0.4
-1.1
0.4
0.1
0
0.2
-0.7
4.1
6.8
6.8
6.8
6.4
6.1
6
5.8
5.2
5.3
5
5.3
5.4
5.4
6
8
7.8
7.3
7.3
5.5
5
4.3
5.9
6.1
8.8
9.9
9.9
9.5
9.3
9.5
9.6
9.8
9.8
9.9
9.7
9.9
10
10.1
9.7
10.3
8.9
6.1
5.5
5.8
6
5
5
5.9
8.7
10.3
10.2
9.2
8.5
8.4
8.2
8.2
7.7
6.8
5.3
4.4
3.6
4.8
4.7
3.7
1.5
3.1
0.2
1.9
-1.3
-0.2
0.1
-0.3
5.4
8.2
7.7
7.4
7
6.5
6.3
6.2
5.9
5.9
5.8
5.7
5.6
5.4
6.2
7.3
3.4
3.2
3.7
1.3
0.3
-2.6
-1.4
4.4
5.5
7.4
8.7
8.7
8.4
8.6
8.5
8.4
8.5
8.5
8.3
8.4
8.6
8.7
9.1
9.4
9
9.2
10.6
10.5
10.9
11.2
11.8
12.3
12.9
14.1
15
14.8
14
13.8
13.8
13.9
13.8
14.1
14.3
14.2
13.8
14.1
14.4
14.9
14.7
14.7
15.4
15.4
15.5
14.7
15
15.2
15.9
15.8
15.5
15.5
15.6
15.2
14.9
14.9
14.5
13.7
13.8
14.1
14.2
14
14.4
15
15
15
15.2
15.3
15.5
15.6
14.8
15.4
15.7
15.4
14.9
14.6
14.3
13.8
13.6
13.6
14.9
14.8
14.4
14.3
13.4
13.1
13.8
15.4
15.2
14.8
14
14.3
14
13
13.1
13.7
14.2
14.8
14
14.2
13.5
13.2
13.5
13.9
14
13.8
13.4
13.2
12.8
12.7
12.9
12.9
12.8
12.3
12.3
11.8
11.8
12
12.4
12.2
12.3
12.5
12
11.1
11
10.8
11.1
11
10.8
10.8
10.9
10.9
10.8
10.8
11
10.7
10.6
10.7
10.4
10.1
10.2
10.2
10.1
9.8
12
13.2
12.9
12.7
12.5
11.8
10.9
10
9
8.4
7.7
7.4
6.7
6.4
6.3
6.4
6.3
6.7
7.2
7.8
6.9
6.7
6.8
6.3
6.7
6.7
6.4
6.1
5.5
5.2
4.9
4.9
4.5
4.6
4.5
4.5
4.6
4.6
5
5.1
5.4
5.8
6
6.5
7.2
6.4
6.4
6.6
6.6
6.2
6.1
6
6.1
5.7
5.5
5.4
5.4
5.5
5.4
5.5
5.7
5.7
6.1
5.7
5.9
6
6.4
6.3
6.9
6.9
7.3
7.7
7.6
8.8
8.9
8.2
6.9
7.4
7.3
6.9
6.5
6.6
6.2
6
5.6
5.7
6.2
6.8
7
7.8
8
7.6
8.6
8.9
8.8
9.2
9.3
11
10.7
10.7
10.6
10.6
10.5
10.8
10.8
11
11.4
11.3
11.5
11.5
11.9
12.5
10.9
10.3
11
10.5
10.7
10.4
10.7
10
10.9
10.6
10.8
11.3
10.5
9.9
9.2
9.1
8.7
8.4
8.1
8
7.8
7.6
7.5
7.5
7.2
7
7.6
7.6
7.5
6.9
7.1
6.8
6.9
6.4
6.1
5.9
5.7
5.7
5.2
5.1
5.2
5
5
4.2
3.8
3.9
3
4.2
3.7
2.3
2.4
2.6
2.6
1.9
2
2
1.8
1.3
1
0.9
1.2
1.4
2.3
2.7
4.2
3.8
3.7
2.2
1.8
2.5
2.3
2.1
1.1
1.3
1.4
1.7
2.5
2.7
3.2
3.1
4.7
4.5
5.2
6
6.6
7.2
7
7.1
6.8
7.3
7.1
6.9
7.5
7.3
7.1
7.1
6.6
7.4
6.8
7.1
6.8
7
6.1
6
6.1
6
5.9
5.6
4.4
3.9
4.2
4.4
4.1
4.2
3
1.9
1.2
0.7
-0.2
-1.1
-2.5
-2.3
-1.8
-1.8
-1.6
-0.4
-1
-1.8
-1.6
2
3.7
4.2
3.6
2.6
3.3
4
3.2
3.2
2.6
3.1
2.7
2.8
2.8
1.1
0.6
-0.3
0.3
-0.5
-0.2
-0.5
0.3
0.3
0.8
4.7
6.3
6.7
5.6
5.1
4.9
5
5.3
5.2
5.3
5.8
5.7
5.8
6.3
8.2
6.7
4.4
2.1
1.6
1.4
1.8
3.3
5.3
5.9
8.1
8.6
9.2
8.6
8.9
9.4
9.4
9.4
9
9
9.3
8.9
9
9.1
8.2
6.8
8
8
6.2
5
4.8
5
5.4
5.9
7
7
7.3
7.8
7.7
8
8
7.8
7.8
7.6
7.4
7.4
6.7
7.7
8.3
7.8
7.2
4.8
4.6
1.9
0.9
0.8
-0.4
4.2
7.3
7.8
7.2
7.8
7.9
7.6
7.5
7.2
7.1
6.7
6.6
6.6
6.6
7.2
7.6
7.4
3.6
0.9
-1.1
1
1.2
-0.1
0.6
4.4
7.6
8.6
8.2
8.3
8.2
8.5
8.7
8.4
8.4
8.2
8.1
8.2
7.9
8.5
6.8
5.9
5.8
7.5
7.8
7.6
7.6
7.8
9.2
12.4
13.1
13.6
12.9
12.4
12.6
12
12.6
12.5
12.7
12
12.3
12.5
12.9
13.2
13.8
14
15.2
15.6
15.6
16.5
16.2
16.2
16.5
16.7
16.5
16.3
15.3
15
14.3
14.1
13.7
13.5
13.7
14.3
14.9
15.5
15.6
15.8
16.3
16.9
16.1
15.8
15.8
16
16.2
15.8
16.2
15.9
15.7
15
14.4
14.3
14.5
13.7
13.4
13.1
13
13
12.8
12.4
12.5
13.1
14.7
16.6
16.3
15.4
15.6
15.9
15.8
15.1
15.2
15.5
15.9
15.9
15.6
15.5
15.3
14.7
14.5
14.5
14.6
14.6
13.8
13.1
13
13.5
15.5
14.1
13.1
12.8
13.2
13.9
13
13.6
13.8
13.5
14.9
14.3
14.8
14.9
15
14.8
14.9
14.7
15
14.9
14.8
14.3
14.7
13.9
12.7
12
13.2
12.3
12.5
12.5
12.2
12.4
12.4
12.3
12.1
12.4
11.8
11.7
11.9
12.4
12.8
13.1
13.4
13.2
13.9
14.5
13.6
13.4
13.6
13.9
14.1
15
14.9
15.3
15.4
15
15.3
16
15.9
16.2
16.1
15.9
15.9
15.9
15.9
16
16
16.1
16.2
16.2
16.3
16.5
16.9
16.8
17.1
17.1
17.2
17.5
18
17.8
17.8
18.3
18.2
18.3
18.6
17.4
17.4
17.6
17.8
17.7
17.9
17.9
17.9
18.2
18.1
18.4
19.1
19
18.5
18.5
18.5
17.8
18
18.1
18.4
19.1
19
19
19
18.9
19.2
18.8
18.6
18.2
18.1
18.2
18.2
18.2
18.2
18.4
18.8
18.3
18.4
18.3
18.4
18.5
18.8
19.2
19.3
19.3
19.1
18.9
18.8
19.1
19
18.6
18.1
18
17.9
17.9
18
18
18.1
18.2
18.1
19
19.1
19.1
19.4
19.1
19.1
19.2
18.8
18.7
18.8
18.7
18.5
18.3
18.2
18.3
18
17.8
18
18
18.1
18.1
18.2
18.2
18.5
19.1
19.2
19.1
18.8
18.3
18.5
19.2
18.7
18.9
19
18.9
19
19.1
19
18.8
18.4
18.4
18.4
18.3
18.2
18
18.2
18.5
18.5
19
19
18.8
18.5
18.7
18.1
17.9
18.1
18.3
18.5
18.2
18.5
18.7
18.8
18.5
18.4
18.5
18.3
18.5
18.5
18.3
18.7
18.9
18.8
18
17.4
17.7
17.7
17.6
17.4
17.3
17.4
17.4
17.1
17
17.1
16.6
16.6
16.6
16.2
16.2
16.3
16.4
16.1
16.1
16.1
16.3
16.5
16.6
16.7
16.6
17
16.8
16.9
17.1
17
16.9
17
17.3
17.9
17.9
17.7
13.4
12.3
10.7
10
9.5
8.2
8
7.7
7.9
7
7.7
7.8
8.2
8.3
8.2
8.8
8
8
7.6
7.9
7.9
7.8
7.9
7.6
7.3
7
7.2
7.1
7
7.1
7.3
7.5
8
8.1
8.5
8.7
9.5
10
9.9
10.5
10.6
11.1
11.2
11.4
12.2
13.1
13.9
14.4
14.7
14.5
14.6
14.6
14.6
14.4
14.4
14.5
14.6
14.9
15.2
15.8
16.1
16.1
16.3
16.1
15
14.2
13.7
13.2
12.9
12.7
12.5
11.6
11.6
11.1
10.8
10.5
10.2
10.2
10
10.1
10.7
10.6
10.8
10.7
11.1
11.5
11.8
11.6
11.7
11.6
11.6
11.6
11.6
11.7
11.7
11.9
11.9
12.2
12.5
12.8
13
13
13
12.6
13
13
13.8
14.2
14.5
14.3
14.1
13.6
13.6
13.5
13.4
13.6
13.8
13.3
12.9
12.7
12.3
12
11.8
11.7
11.3
11.2
11.1
11
10.8
10.6
10.3
10.2
10
9.9
9.9
9.9
9.9
9.7
9.6
9.6
9.6
9.7
9.6
9.5
9.4
9.6
9.5
9.4
9.5
9.5
9.4
9.6
9.4
9.6
10.2
10.9
11.2
12.2
12.6
12.6
13
13.4
13.3
14.1
14.1
14.3
14.2
14.5
14.7
14.8
15
15.4
15.2
15.3
15.2
14.9
15.1
15.5
15.4
15.7
16.3
16.1
16.1
16.2
16.7
17
17.3
17.4
17.2
16.9
16.7
16.3
16.2
16
15.9
16.5
16.4
16.4
16.2
16.4
16.8
17.1
17.4
17.2
16.8
17.4
17
16.1
15.5
15.5
15.4
14.7
14.1
14.2
14.1
13.8
13.7
13.9
13.8
13.5
13.5
13.2
13.1
13.3
13
12.8
12.7
13.1
12.5
12.9
12.6
12.4
12.7
12.6
12
12.1
12.1
11.8
11.9
11.8
11.5
11.2
11.2
11.1
11.1
11.1
11.2
11.2
11.4
11.6
11.5
12
11.7
11.7
11.4
11.6
11.8
11.6
11.5
11.5
11.3
11.1
11.1
11.1
10.9
10.6
10.6
10.5
10.6
10.4
10.4
10.2
10.5
10.9
11
12.1
11.7
11.1
11.5
11.5
11.4
11.7
12.1
12
12.2
12.4
12.3
12.1
12.5
12.7
12.1
12.5
12.2
12.3
12.2
12
12.1
12.7
12.6
12.3
12.4
12.4
12.8
13.1
13.1
13.3
13.3
13.5
13.5
13.9
14.1
14
14.2
14.1
14.1
14.3
14.4
14.6
14.7
15
15.1
15.3
15.3
15.5
15.8
16.3
16.7
16.8
17.1
17.1
17.5
17.7
17.8
17.8
17.8
17.8
17.6
17.6
17.6
17.3
17.4
17.5
17.7
17.7
17.8
18.1
18.2
18.5
18.8
18.9
19.2
19.6
19.4
19.4
19.4
19.2
19.6
19.4
19.6
19.3
19.4
19.2
19.3
19.2
19.2
19.1
19.1
19.1
19.5
19.5
19.8
20
20.2
20.1
20.4
20.4
20.1
20.2
20.1
20.2
20.2
20.3
20.1
19.9
19.9
20
19.9
19.8
19.6
19.6
19.6
19.6
19.7
19.6
19.6
19.8
19.1
18.8
18.9
19
19.1
19.1
19
19.1
19.6
19.6
19.5
19.7
19.8
19.9
19.9
19.4
19.3
19.3
19.2
19.1
19.4
19.8
20.1
20.1
20.2
20.4
20.3
20.5
20.8
20.6
20.8
20.9
20.8
20.8
20.7
20.8
20.6
20.6
20.7
20.6
20.3
20.4
20.3
20.2
20.4
20.9
21
20.9
21
19.4
20
18.8
19.3
19.9
19.6
20.2
20.5
20.4
20.3
20.6
20.7
20.8
20.8
20.8
20.8
20.6
20.3
20.3
20.9
20.9
20.9
20.1
19.4
18.8
17.5
17.7
17.2
18.2
18.2
18.4
18.9
19.3
19.3
19.1
18.7
18.8
19
18.9
18.9
18.7
19.3
19.1
18.1
17.9
17.4
18.7
19.1
18.2
17.5
17.6
17.1
17.2
17.4
17.6
17.6
17.3
16.8
16.4
16.4
16.5
16.5
16.1
15.6
15.5
15.6
15.3
15.4
15.3
15.7
16.3
16.3
16.3
16.6
17
16.9
18.1
18.5
18.3
18
17.9
18.3
18.1
17.1
16.4
15.4
13.9
14.7
15.1
15.6
15.6
15.9
14.5
12.5
13.2
13.2
13.7
15.2
16.6
16.5
16.6
17
16.7
16.4
16
15.9
16.1
16.2
16
15.9
15.6
15.6
15.4
15.4
15.4
15.3
14.4
13.4
13.4
13.9
13.3
13.5
14.2
14
13.6
13.5
13.4
13.1
13.1
12.9
13.1
13.2
13.3
13.4
13.4
13.3
13.2
13.2
13.3
13.6
13
13.5
13.4
13.9
13.8
13.9
12.8
13.2
14.2
14.1
14.2
14.1
14.5
15
14.8
14.7
14.6
14.7
14.5
14.4
14.4
14.4
14.6
14.8
15.1
15.2
15.2
15.5
15.6
15.2
16.2
16.2
16.3
16.1
16
15.8
15.6
15.4
15.5
15.6
15.5
15.4
15.5
15.4
15.3
15.4
15.4
15.7
16.6
16.9
16.7
16.8
16.6
16.7
17.4
16.7
17.9
17.6
18.1
17.8
17.7
17.3
17
16.5
15.9
16.1
15.6
15.4
15
15
15
15.7
15.1
15.1
15.5
15.2
15.9
15.5
15.4
14.8
15.1
16.1
16.6
17.5
17.7
17.4
17.5
17.1
16.6
16.5
16
15.6
15.8
16.2
16.8
17.4
17.8
16.7
17.1
17.3
17.1
17.2
17
16.6
16.5
16.6
17.2
17.5
17
17.4
18.1
18
18.1
18.3
18.4
17.8
17.7
17.8
17.8
18.1
18.6
19.2
19
18.3
18.7
18.8
18.7
19.3
19.1
18.9
19.5
19.4
19.5
19.8
19.7
19.6
19.7
18.8
19
19.4
19.4
19.5
19.7
19.9
19.7
20.2
20.2
19.1
19.3
19.1
19
19.3
19.4
19.6
20
20.2
20.4
20.5
20.3
20.6
20.4
20.5
20.4
20.1
20.1
20.1
20.3
20.3
20.5
21.1
20.9
20.7
21
21.3
21.1
21.2
20.9
20.7
20.4
20.4
20.6
20.6
21.1
20.8
20.9
21
20.9
20.9
21.2
21.2
21.3
21.5
21.5
21.3
21.4
21.5
21.7
21.7
21.2
21.4
21.5
21.6
21.8
21.8
21.9
21.9
22
22.1
22
21.9
22
22
22
21.6
21.6
21.5
21.6
21.5
21.3
21.8
21.5
21.9
21.9
22
22.1
22.2
22.2
22
22
22.1
22.1
21.9
21.9
21.9
21.8
22.1
22.1
22
21.9
22.1
21.7
21.4
21.6
21.3
21
21
21.6
21.5
21.1
21.4
21.5
21.6
21.8
22
22
21.8
21.9
21.6
21.8
21.5
21.3
20.9
21.2
21.6
20.9
19.9
19.6
18.3
18.3
13.5
12.5
16
17.3
18.3
18.3
19.4
20.3
19.9
20
19.6
19.5
19.6
19
19.1
19.2
18.9
19.1
20.6
21.2
20.5
19.6
19.6
19
18.3
18.2
18.2
17.8
19.1
20.1
20.9
21.2
21.2
21.1
21
20.8
20.7
20.7
20.9
21
21.1
21.3
20.5
19.6
18.6
18.3
18.8
19.3
18.9
18.4
16.3
15.6
14.9
14.8
14.4
13.6
13
13.3
12.4
11.8
11.3
12.2
11.9
12.1
11.7
12
12
12.6
10.6
10.4
10.8
11
11.6
11.6
11.9
11.9
11.9
12
11.6
11.3
11.4
11.4
11.4
11.8
11.8
11.5
11.4
11.3
11.3
11.4
11.4
11.7
12.4
12.3
12.2
12.3
11.9
11.9
11.9
12.3
12.1
11.9
12
12
12.4
12.2
12.2
12
12
11.9
11.7
11.6
11.6
11.7
11.7
11.6
11.7
11.3
11.7
11.9
12.1
11.7
11.8
11.3
11.2
11.7
11.7
11.8
11.5
11.6
11.4
11.3
11.1
11.2
11.2
11.4
11.4
11.6
11.6
11.7
11.9
12.2
12.3
13.7
13.3
13.5
13.5
13.6
13.6
13.3
13.4
13.6
13.7
13.7
13.8
13.7
13.7
13.3
13
12.7
12.2
12.8
13.8
13.3
13.2
13.3
13
12.5
12.1
11.7
11.2
11.6
11.7
13.2
14.2
14
13.7
13.5
13.1
12.7
12.3
12.1
12.1
11.4
11.4
12.2
13.1
11.8
10.3
9.9
10.3
8.2
7.7
8.7
8.9
9.1
7.8
12
12.9
12.6
12.9
10.9
8.4
8.7
6.8
7.6
7.8
7.2
6.7
7.6
8.6
1.2
2.8
1
0.1
0.2
0.8
3
3
2.7
3.1
9.9
11.4
11.3
11.1
11.3
11.4
10.8
11
11
10.6
10.7
10.7
11.3
13.2
13.3
10.5
9.6
10
9.1
7.8
8.2
10.5
7.9
5.7
7.8
10.5
12.1
11.9
13
13
13.4
13.2
13.1
12.7
12.6
12.5
13.2
14.6
13.4
13.4
13.7
13.8
15.1
14.4
13.6
12.8
14.4
15.9
16.4
16.8
17.3
17.4
17.2
17.1
17
16.5
16.2
15.7
15.6
15.4
15.9
18.7
19.3
17.9
15.8
16.6
17.8
17
16.4
14.6
13.7
13.8
13
14.8
17.2
17.4
17.4
17
17
17.3
17.5
17.5
17.8
18.1
18.3
18.6
18.9
19.6
20.8
21.7
21.8
22
22.1
22.1
22.4
22.2
22.3
22.3
22.3
22.4
22.5
22.6
22.5
22.5
22.3
22.5
22.5
22.5
22.5
22.5
22.8
22.7
22.6
22.8
22.8
23.3
23.2
23.1
22.9
22.9
22.8
22.6
22.6
22.5
22.5
22.5
22.6
22.6
22.8
22.6
22.8
22.8
22.7
23
23
20.3
20.2
21.5
21.2
21
18.9
17.9
17.4
16.7
16.6
17.1
16.4
16.2
15.8
15.8
15.9
15.4
15
14.7
14.5
14.3
14.2
14.3
14.5
14.7
14.1
14.5
14.7
15
14.6
15.3
15
14.6
16.5
16.8
16.6
16
15.6
14.8
14.6
14.3
13.8
13.5
13.2
12.8
12.5
13.8
14.2
14.4
13.7
12.8
13.2
13.5
14.3
14.1
13.6
15.3
15.6
16.8
17.1
15.7
16.1
16.3
16.5
16.8
16
16.2
14.8
15.1
15.1
15.1
16
15.6
15.4
16.1
17
16.6
17
17
16.9
17
17.1
17.9
18
18.2
18.3
18.5
18.3
18.2
18.3
18.1
18
17.9
18.1
18.5
18.3
18.4
18.7
18.4
18.5
17.1
19.3
18.8
18.8
18.9
18.6
19
19.3
19.3
19.1
19
18.9
19.1
19.1
19.1
19.1
18.6
19.7
20
19.5
19
19.7
19.9
19.4
19.5
21.4
21.6
21.8
21.4
21.3
21.3
21.3
21.3
21.3
21.2
21.1
20.5
20.3
20.6
19.3
19.3
19.9
20
20.2
19.8
20.3
20.3
20.5
20.5
20.4
21
20.1
20.6
21
20.6
20.2
20.1
20
19.8
19.5
19.4
19.2
18.9
18.8
18.7
19.2
19.9
20
19.7
19.2
18.5
17.8
17.9
18.5
18.4
18.4
19.1
19.5
20.2
20.4
20.5
20.3
20.2
20.2
20.8
20.6
20.4
20.3
20.2
20.4
20.4
20
20
19.8
19
19.1
19.2
19
19.8
20.2
20.2
20.9
21
21.4
21.8
22
21.5
21.2
21.3
21
20.7
20.7
20.4
21.3
22.8
22.2
21.7
21.8
21.6
21.4
22
20.3
20.8
21.1
21.9
21.9
22.2
21.9
21.4
21.6
21.6
21.7
21.7
21.5
21.4
21.1
21.3
21.7
22.1
22.7
22.3
22.1
22.8
21.2
20.5
20
19.7
19.1
20.6
20.5
21.5
22.1
22.4
22.5
22.7
22.4
22.1
22.2
22.1
22.1
22
22.2
21.9
21.8
21.1
21.7
21.1
21.4
21.1
21.5
22.4
23.1
22.3
21.9
21.6
22.5
22.5
22.3
22.8
22.8
22.8
22.4
22.7
22.8
22.8
22.6
22.7
22.6
21.8
21.9
21.8
22.2
22.4
22.8
23.1
22.7
22.2
23.7
23.5
22.8
22.9
23
23.6
23.8
23.6
23.5
23.4
23.4
23.5
23.7
23.4
23.2
23.5
23.4
23.3
22.5
22.1
23
24
23.3
22.2
23
23.5
23.9
24.6
24.7
24.7
24.8
24.4
24.3
24.4
24.3
24.3
24.4
24.6
24.1
24.8
23.6
24
22.9
24.2
23.6
24.1
23.3
23.7
23.5
24.1
23.1
22.3
22.4
22.6
22.6
22.8
22.9
22.7
22.6
22.6
23
23.7
23.5
23.7
21.9
23.3
21.9
22.6
23.8
23.7
23.8
23.7
24
24.1
23.8
23.3
23.1
23
22.4
22.4
22.3
22.3
22.3
22.2
22.5
22.7
22.7
22.9
23.1
24.3
24.4
24.1
24.5
23.9
23.6
24.1
21.8
21.8
22.1
21.7
21.5
21.5
21.4
21.5
21.5
21.5
21.5
21.5
21.4
21.5
22
22.4
22.9
23.1
23.6
24.1
23.8
23.8
23.7
23.7
24.3
24.2
22.8
24.4
24.4
24.2
24
23.9
23.8
23.9
23.8
23.7
23.8
23.7
23.8
23.2
24
24.1
23.8
23.9
24.2
24.4
24.1
23.9
23.8
23.9
24.1
24
24.1
24.2
24.4
24.3
24.3
24.5
24.2
24.2
24.3
24.1
24
23.9
23.8
23.8
23
22.5
22.1
22.2
22.5
22.3
22
21.9
21.6
21.5
21.3
21.2
21.1
20.9
20.9
21.1
21.2
21.2
21.3
21.7
21.7
21.7
22
22.4
22.2
21.4
22.6
22.6
21.1
21.6
22.3
22.2
22.3
22.5
22.6
22.4
22.4
22.5
22.4
22.2
22.1
22.2
22.5
22.9
23.3
23.3
23.5
23.6
22.4
22.9
20.1
21.1
21.4
21.4
21.1
21
21
19.7
18.1
17
17.1
16.8
16.7
16.7
16
15.9
15.6
15.9
11.2
11
11
9.2
8.2
7.4
9.2
9.1
8.3
9.8
15.8
16.8
16.1
17.5
16.4
17.4
16.8
17.3
17.1
17.8
17.7
18.1
18.8
19.5
20.3
20.6
20.3
20.9
21.1
21.5
22.3
23
22.2
21.8
22.1
22.3
22.2
22
22.3
22.5
22.7
22.2
22.1
22.2
22.2
22.3
22.4
23
23.2
22.6
22.6
22.2
21.8
21.9
22.5
22.1
22.1
22.2
22.3
22.4
22.9
22.9
22.7
22.9
23
22.8
23
23.1
23.2
22.6
23.1
23.1
23.9
23.2
23.1
23
23.4
22.9
23.3
23.6
23.2
23.9
23.8
23.6
23.2
23.3
23
23.1
23.3
23.3
20.9
21.1
21.2
21.2
21.4
21.7
21.6
21.9
21.7
21.9
22.4
22.3
22.3
22.8
22.5
21.9
22.1
22
21.6
21.9
22.3
22.3
22.2
22.2
22
22
22
22.1
22.8
23.1
22.9
22.7
23.7
23.8
24.3
22.4
22.4
23
22.3
22
22.1
22.1
22.2
22.3
22.3
22.5
22.6
22.6
22.7
22.8
23
23.1
23.6
24.3
24.5
24
23.6
23.3
22.3
22.9
23.3
24
24.4
24.3
24.1
24.5
24.6
24.4
24.3
24.4
24.5
24.5
24.4
24.3
24.5
24.6
24.7
24.8
24.8
24.9
24.4
24.6
24
24.4
25
24.4
25
24.5
23.9
23.7
24.3
24.9
25
24.9
24.9
24.8
25
25.1
25
24.9
25
25.2
25
25.2
22.2
22.4
21.9
21.7
22
22.4
22.3
22.3
22.3
22.3
22.3
22.3
22.4
22.6
22.4
22.5
22.4
22.6
22.4
22.4
22.8
22.9
23.3
23.4
23.6
23.6
23.5
23.1
22.9
22.7
22.5
22.2
21.7
21.3
21.1
20.8
20.9
20.9
20.7
20.9
20.8
20.7
20.6
20.3
20.5
20.6
20.6
20.6
20.7
20.7
20.9
20.8
21.1
21.3
21.3
21.3
21.4
21.3
21.3
21.4
21.3
21.4
21.4
21.5
21.4
21.5
21.5
21.8
21.8
22.1
22.4
23.2
23
23.2
21.8
22.1
22.1
22.2
22.3
22.3
22.3
22.3
22.2
22.2
22.2
22.1
22
22.4
22.5
22.5
22.5
22.5
22.7
22.9
22.8
23.1
23.4
23.5
23.7
23.7
23.7
24.1
24.3
24.3
24.1
24
24
24
24
23.9
24
23.8
23.7
23.6
23.5
23.4
23.8
24.8
24.3
24.6
24.6
24.8
24.5
24.3
24.6
24.6
22.5
22.8
23
23.3
23.4
23.5
23.5
23.6
23.7
23.9
23.7
23.7
24
23.9
24.1
24.5
24.9
25.9
24.2
24.4
24.1
24.8
24.6
25.3
24.3
24.3
24.5
24.1
24.5
24.9
24.6
24.5
24.5
24.4
24.5
24.7
24.7
24.7
24.8
25.2
26.1
25.7
25.9
25.4
25
25
25.1
24.3
25.1
25.2
25.3
25.3
25.4
25.3
25.2
25.3
25.3
25.3
25.6
25.5
25.5
25.3
25.8
26
25
25.2
25.1
24.9
25.1
24.3
25.2
24.5
25.4
25.3
25.2
25.2
24.8
24.5
24.5
24.6
25.1
25.2
25.4
25.4
25.2
25.4
25.5
25.8
24.8
25.1
24.9
24.7
25.2
25
24.8
24.4
24.5
25
25
25
24.7
24.7
24.8
24.9
25
25.2
25.3
25.4
25.4
25.6
26.2
25.8
25
25.6
25.6
25.4
25.7
24.1
25.3
22.4
22.9
23
22.9
22.9
22.9
23.1
23.2
23.2
23.2
23
23.1
23.2
23.2
23.1
23.1
23.8
24.2
24
24.2
23.9
22.4
22.7
24.1
23.4
23.5
21.3
21.5
21.7
21.5
21.8
22.2
22.1
22.3
22.4
22.7
22.6
22.5
22.6
22.9
23.7
23.7
25.1
25.1
22.8
23.9
22.4
23.5
24.2
24
24.3
24.3
24.4
25.1
25.2
25
25.2
25.3
25.2
25.2
25.1
25
24.9
25.3
25.2
24.4
24.2
23.9
23.3
23
23.9
23.8
24.2
24.2
24.8
24.8
24.9
24.8
25
24.7
24.7
24.8
24.5
24.4
24.6
24.5
24.5
25.2
24.9
24.2
24.9
23.3
22.6
22.6
24
22.9
22.3
22.5
24.1
24.4
23.9
23.5
23.6
24
24.2
24.3
24.1
24.1
23.9
24.2
24.3
24.8
25.3
24.1
23.3
22.8
23.8
23
23.3
23.9
21.9
23.2
23.7
24
23.7
23.8
23.6
23.6
23.5
23.6
23.5
23.6
23.6
23.8
23.9
24.5
25.1
25.4
24.8
23.9
25.1
25.2
24.2
23.2
24.2
24
24
23.6
23.1
23
23.2
23.5
23.4
23.4
23.3
23.3
23.2
23.3
23.4
23.7
24.6
24
24.1
24.6
23.6
23.6
22.6
23.4
23.2
24.7
22.4
22.5
22.9
23
23
23
22.9
22.9
23
23.7
24.7
24.6
24.3
24.8
24.3
23.9
23.6
23.5
23.9
24.7
23.6
23.7
23.3
22.2
22.7
23.9
24.3
23.5
23.8
23.7
24.1
24
23.7
23.7
23.7
23.9
24
24.5
24.4
23.6
23.5
23.4
23.6
24.7
23.8
23.7
24
24.1
24.3
23.9
24.3
24
24.1
23.8
24
24
24.1
24.2
24.1
24.1
24.2
24.7
24.7
24
24.7
23.5
24
24
24.2
25.1
24.4
25.8
25.3
24.2
23.5
24.1
24.4
23.3
23.8
24.1
24.3
24.7
24.8
24.7
24.6
25.5
25.1
24.5
24.4
25.9
24.6
24.9
24.9
25.1
25.6
25.9
25.7
25.3
24.8
24.6
24.5
24.7
24.6
24.7
24.9
24.4
24.4
24.4
24.5
25.3
25.9
25.4
25.1
24.9
24.7
25.2
26.2
25
23.1
23.5
22.3
22.5
22.7
22.9
22.7
22.7
22.5
22.5
22.7
22.7
22.6
22.5
22.9
23.6
24.9
24
25
25.1
24.2
23.8
24.3
23
22.5
22.6
23
23.1
23.1
23
23
23.2
23.1
22.9
22.9
23
23.4
23.4
23.4
24.6
25.7
24.8
24
22.6
22
23.3
23.5
24.2
23.7
23.2
23.3
24
24
24
24.1
23.9
24.1
24.1
24
24.1
24.1
24.1
24.1
24.9
25.6
24.1
24.1
24.5
23.7
20.2
22.4
22.9
24.3
25.1
24.6
24.2
24.6
24.5
24.6
24.5
24.4
24.9
24.8
24.5
24.3
24.3
23.2
23.9
24.1
24.7
24.4
23.6
23.4
22.9
25.2
25.7
22.3
22.2
24
24.6
24.4
24.7
24.6
24.5
24.4
24.3
24
23.8
23.5
23.6
23.5
24.8
25.6
23.3
23.8
23.2
21.8
21
22.7
22.6
23.2
23.6
23.7
24.2
24.3
24.6
24.5
24.4
24.3
24.4
24.7
24.3
24.1
23.9
24
24.5
24.7
24.5
23.7
22.6
22.3
21.7
21.5
22
21.7
23
23.9
23.9
22.6
22.5
23.1
23.5
23.8
24.2
24.2
23.6
23.9
23.9
23.9
24.4
24
23.8
23.3
22.9
22.1
21.5
22
22.3
21.8
21.8
25
24.1
24.2
24.4
25.2
24.8
24.7
24.9
24.9
24.4
23.9
24.1
23.9
25.1
23.8
23
23.2
22.1
21.8
21.3
21.9
20.7
21.8
22.8
23.3
23.6
23.4
23.7
24.2
24.4
24.2
24.7
24.5
24.6
24.5
24.4
24.2
25.2
24.8
23.6
23.8
22.9
22.9
20.7
21.4
21.6
20.1
21.4
21.3
22.2
23.1
23.5
23.7
24.3
24
24
24
24.1
24
24
23.9
24.7
24.4
24
23.9
24
23.4
22.1
24
25.3
25
25.3
24.3
25.3
23.5
23.9
24
24
24.2
23.9
23.9
24.1
23.7
23.6
23.6
24.4
24.1
23.5
24.2
23.9
24.2
23.5
24.7
24.4
25.5
24
23.6
23.8
24.4
24.4
24.1
24
23.9
23.8
23.8
23.8
23.9
24.1
24
24
24.2
24.4
24.6
24.2
24.4
23.9
24.6
24.1
24.1
24.6
24.5
23.9
23.5
23.1
23.2
23
23.1
23.2
23.3
23.8
24
23.8
24
23.7
23.7
24.1
24.3
24.6
24.1
23.7
24
24.5
24.3
24.7
24.9
24.8
24.5
24.4
24
24.9
24.5
24.8
25
24.9
24.9
24.7
24.9
25.4
26.1
24.1
25
25.1
24.7
24.9
25.3
24.6
24.5
23.5
23.8
24.3
24.9
25.1
25
25.1
25.2
24.8
25
24.9
24.9
25.2
25
25.2
25.3
24.9
25.1
24.5
23.6
22.7
24.2
24
23.5
24.5
24.3
24.2
24.5
24.7
24.4
24
24.4
24.8
24.4
24.4
24.6
24.7
24.6
25
24
23.9
23.4
22.7
22.5
23.5
23.2
23.7
25
24.4
24.6
24.8
24.9
24.7
24.4
23.7
24.2
24.5
24.4
24.2
24.4
24.5
24.6
25.6
24.5
24.7
24.3
23.6
23
23.6
23
23.7
23
23.6
23.5
24
24.2
24.4
24.3
24.3
24.3
24.4
24.5
24.6
24.5
24.2
24
24.9
23.7
23.7
23.3
22.7
22.1
22.8
23.4
23.7
23.4
23.2
24.7
24.9
25
25.2
25.2
24.3
24.3
24.6
24.6
24.6
24.4
24.1
24.1
24.1
23.8
24.4
23.8
23.5
22.5
23.3
23
23.8
24.2
24.9
25.4
25.2
25.1
25
25.1
24.6
24.7
24.3
24.4
24.5
24.8
24.6
24.7
25.1
24.5
24.6
24
23.4
22.4
23.4
23.1
24
24.1
25.1
25.4
25.4
25.5
25.6
25.5
25.3
24.5
24.7
24.8
24.7
24.8
24.8
25
25
25.4
24.4
24.1
24
24.1
22.6
24.2
24.8
25.6
25.1
25.5
25.3
25.6
25.4
25
24.6
24.3
24.7
24.8
24.6
24.9
25.1
25.2
25.7
25.1
25.2
24.9
24.7
25
24
24.2
24.1
24.8
23.2
23.8
25.1
25.7
26
25.4
25
25.4
25.6
25.2
25.3
25
24.8
24.4
24.5
24.1
24.7
24.4
24.3
24.6
23.1
23.9
24.1
23.9
24.3
23.9
24.3
24.2
24.5
24.9
25
25
25.1
25.3
25.1
24.5
24.3
24.7
24.8
24.4
24.9
24.6
25
24.6
25.1
23.8
23.2
23.8
24.5
24.1
24.2
24.4
24.4
23.8
22.8
22.7
22.3
22.1
21.9
21.8
21.2
20.9
20.7
20.8
20.7
20.7
21
21
21.8
22.3
21.1
21.8
21.3
21.4
20.9
21
21.4
21.8
21.9
21.4
20.8
20.5
20.3
20.2
20.3
20.6
20.7
20.4
20.4
19.9
20.7
19.3
19.6
19.7
20.2
19.7
20.1
19.7
19.6
19.7
19.7
19.6
19.5
19.3
19.3
18.8
18.7
18.4
18.3
18.2
18.1
18.6
17.6
18.5
18
18.7
19.4
19.4
20.2
20.3
19.2
19.2
19
19.4
19.6
19.7
19.5
19
18.8
18.7
18.5
18.7
18.7
18.9
19
19.1
19.4
19.9
20.3
20.3
20.6
20.8
21.3
22
22
22.1
21.8
22
21.8
22
22.5
22.9
23.1
23
22.9
22.9
23
23
23
23
23.6
23.8
23
22.3
22.6
22.7
21.6
21.2
23.7
22.7
23.6
23.4
23.9
23.7
23.6
23.6
23.1
22.9
22.4
22.2
21.9
22.3
22.5
22.5
22.4
21.9
22.6
22.9
21.6
20.8
21.4
21.4
21.8
22.1
24.1
24.6
24.1
24.1
23.9
23.5
23.3
23
23
23.1
22.8
22.7
22.6
23.1
23.8
24
23.3
22.4
21.9
22
21.8
20.9
22.5
21.8
25.3
25.5
25.2
25.3
25
25.2
25
24.9
24.9
24.7
24.8
24.5
25.1
26.1
25.3
25.3
25.1
24.2
22.3
21.5
21.5
21.8
23.7
24.1
22.9
23.3
24.3
24.2
24.1
24.7
24.4
24.6
24.5
24.6
24.3
24.1
24.8
25.2
24.8
24.4
25
24.1
24.5
22.3
22.6
23.7
23
23.9
24
23.8
24
24.1
24.4
24.3
24.8
24.8
24.7
24.7
24.9
25
25.4
25.7
25.3
25
24.4
24.5
24.4
23.7
23.6
23.4
22.7
24
23.7
24
24.6
25.2
24.6
24.7
24.8
25
25.1
25.2
23.8
23.2
23.3
23.9
24.7
25.3
25.2
25
23.7
25.7
25.8
25.1
24.4
23.9
23.7
23.7
24.1
24.2
24.4
24.5
24.5
24.7
24.3
24.1
24.2
24.4
24.4
24.6
24.8
24.8
24.6
24.9
24.8
25.1
24.6
25.2
25.4
25.2
25.4
25.5
25.7
23.6
23.5
23.6
23.7
24.1
23.8
23.7
23.7
23.8
24.5
25.5
24.9
24.6
24.8
24.5
24.9
23.8
25
24.5
24.5
24.4
24.3
24.1
24.2
24.2
24.6
24.5
24.4
24.4
24
23.8
23.7
23.7
24.3
24.9
24.4
25.3
24.7
24.1
24.5
24.7
22.6
22.1
24.8
24.4
24.4
25.5
25.3
25.2
25.3
25
24.6
24.4
24.3
24.6
24.6
24.5
24.4
24.9
25.2
23.6
23.3
23.6
25.2
26.1
24.4
24
23.5
24
24.4
24.5
24.2
24.1
24.1
24.1
24
24
24.1
24
24.1
24.3
24.4
24.6
25.5
23.6
23.2
23.5
23.9
24.1
24.3
23.8
23.9
23.8
23.6
23.5
23.4
23.2
23.2
23.3
23.3
23.5
23.5
23.5
23.5
23.7
23.9
24.2
24.1
24.3
24
23.6
24.2
23.2
23.3
23.2
22.6
22.7
23.2
23.4
24.1
24.1
24.1
24.2
24.2
24.3
24.8
24.8
24.7
24.8
25.1
24.9
23.8
23.9
23.1
24.5
24
24.3
24.7
23.7
24.9
24.7
24.5
24.4
24.8
24.9
24.6
24.1
24.1
23.1
23.8
23.7
24.1
23.6
23.4
21.9
22.6
23.3
23.9
24
24.2
24.8
24.8
25
24.4
23.8
24
23.6
23.9
24
24.1
24.3
24.2
24.2
24.6
24.4
24.6
24.5
24.7
24
24.6
23.7
24
22.6
22.7
24
24.3
23.8
23.4
23.8
23.6
23.3
23.4
23.6
24
24.5
24.6
24.5
24.1
24.5
24.5
24.4
24.7
24.8
23.8
25.1
23.3
22.3
21.7
23.4
24
24.1
24.1
24.3
24.3
24.6
24.5
24.7
23.7
23.3
23.5
23.2
23.3
23.4
23.5
23.6
24.2
24.3
24.6
24.1
23.7
24
22.6
23.4
24.7
21.7
22.8
23
23.1
23.3
23.3
23.3
23.3
23.3
23.4
23.1
23
22.8
23.1
23
23.9
24
22
23.1
22.4
21
21.9
22.5
21
21.3
21.3
21
21.3
22.4
22.7
22.7
23
22.9
22.9
22.7
22.6
22.4
22.3
22.3
23
23.7
23.7
22.7
22.6
22
22
21.3
21.6
21.8
22
22.2
21.8
21.3
22.4
22.9
22.9
22.7
22.6
22.5
22.6
22.7
22.4
22.5
22.5
23.1
22.9
23
23.6
24.8
23.2
22
21.9
21.7
21.8
21.6
21.9
21.1
21.5
22.3
22.6
22.7
22.7
22.5
22.3
22.2
22.3
22.5
23.5
23.2
23.2
22.9
23
22.9
21.7
18.9
18.5
16.4
16.8
18.9
19.3
20
22.4
22.7
22.9
22.9
22.8
22.8
22.8
22.5
22.5
22.4
22.9
23.9
23
21.2
22.3
21.9
21.5
21.3
21.7
22.1
22.4
22.1
22.6
23
23.2
23.4
23.6
23.4
23.2
23.2
23.2
23.4
23.1
22.8
23.4
23.2
22.7
21.6
21.5
20.6
22.1
21.4
20.2
21.2
20.8
22.1
20.4
22.9
23
22.6
22.5
22.5
22.3
22.4
22.2
22.3
22.2
22.2
23.1
23.9
23.1
22.3
22.5
23.6
22.3
20.1
18.2
20.4
22.9
21
23.3
23.4
23.7
23.5
23.3
23.1
22.9
22.9
22.7
22.5
22.4
22.3
23.1
24.5
22.8
22.3
21.6
20.7
21.1
19.8
18.5
20.1
19.5
20
23.3
23.4
22.9
22.7
22.9
22.9
22.9
22.9
23
23
22.8
22.9
23.5
24.3
23.3
23
23.3
21.5
23.2
20.5
20.3
20.8
20.8
22.9
24.4
24.3
24
23.9
23.7
23.9
24
23.9
23.6
23.7
23.5
23.5
24
24.7
23.8
21.6
21.4
22.9
21.8
22.4
21.9
22.7
21
21.2
24.4
24.9
19.8
21.5
22
22.1
22.1
21.6
21.7
22.6
22
22.1
22.6
22.3
22.1
22.7
22.2
22.9
22.9
23.1
22.8
22
21.3
21.9
24.8
25.1
25
24.6
23.9
22.1
22
22.6
22.3
22.4
22.3
22.2
22.5
22.7
22.5
22.3
22.1
22.4
22.1
21
20.5
20.3
20.7
21.4
21.6
24
24.3
23.9
23.7
21.4
21.4
22.7
22.6
22.3
22.9
22.2
23.2
22.7
21.4
20.8
21.5
22
21.8
22.6
22
23.2
21.7
21.9
23.5
23.6
23.7
24
23.8
23.9
24.1
24.5
24
22.4
22.4
23.3
23.8
23.9
23.2
23.1
23.3
23.3
24.1
23.2
24.2
24.6
24.8
24.7
24.4
23.9
24.1
24.3
24.3
24.3
24.2
24.4
24.6
24.5
24.5
24.5
24.3
24.1
23.2
22.9
23.1
23.6
24
23.6
24.1
24.3
24.6
24.9
24.9
24.7
24.4
24.4
24.1
24.1
24.2
24.2
24.6
24.5
24.7
23.5
23.7
24.6
25.3
25
24.1
22.8
21.6
21.9
22.1
20.1
23.6
23.4
24.3
23.8
24.5
25
24.6
24.4
24.7
24.7
24.7
24.8
24.6
24.4
25
25.5
24.3
24.3
24.4
22.3
24.2
25.2
25.7
23.9
23.8
22.8
23.1
23.6
23.7
23.7
23.9
24
24.2
24.2
24.3
24.6
24.7
24.5
24.6
24.5
24.7
24
24.4
25.1
25.3
22.4
22.9
23.3
23.8
24
24.3
24.2
23.5
23.7
23.4
23.4
23.3
23.3
23.6
23.6
23.6
23.6
23.8
24.1
24
23.8
24.5
24.9
25.1
23.9
24.1
23.3
22.1
22.3
22.4
22.4
22.5
22.4
22.6
22.5
22.8
22.9
23
22.9
23
23.1
23.3
23.5
23.7
24.6
25.1
25.1
25.6
25.1
24.8
25.3
25.9
24.6
24.9
25.1
24.8
24.8
25.1
25
25.1
24.8
25.2
25.1
25.3
25.3
25.2
25.2
24.7
24.9
24.6
24.4
24.3
24.5
22.6
23.2
24.1
24
23.7
24.1
24.3
24.6
24.6
24.5
24.5
24.5
24.6
24.6
24.7
24.7
25.3
25.5
24.5
23.6
23.5
23.9
22.5
21.7
21.9
23
23.3
22.7
24.3
24.4
24.7
24.5
24.8
24.7
24.6
24.6
24.6
24.8
24.6
24.4
24.9
25.9
24.6
24.6
24.1
23.9
25
23.2
22.7
24.2
23.9
24.5
24.6
24.6
24.8
25.4
25.4
25.4
25.7
25.7
25.6
25.5
25.2
25.2
25.5
26.2
25.8
26.2
25.4
25.8
25.1
24.5
22.5
24.1
24.8
25.2
25.5
25.3
24.9
24.7
23.9
23.3
23.5
23.5
23.4
23.3
23
22.8
22.9
22.8
23.4
23.6
24.2
23.9
23.8
24.6
23.3
23.4
23.8
23.4
23.4
24.1
22.4
22.9
22.5
22.1
22.6
22.8
22.7
22.1
21.9
21.8
22.1
21.9
22.2
22.5
22.8
22
22.9
22.8
23.4
22.3
21.9
21.9
22.4
23.2
23.3
23.1
23.4
22.8
23
22.7
22.8
22.5
22.3
22.2
22.4
21.7
21.2
21.7
21.4
22.3
20.9
21.9
21
21.1
20.9
21.8
23.7
24
23.5
23.5
23.7
23.6
23
22.9
22.6
22
21.9
22.3
22.8
21.9
21.5
20
19.9
20.3
20.3
18.4
19.4
20.2
20.2
20.9
23.7
23.3
22.6
22.6
22.3
22.2
21.7
21.8
21.2
20.8
20.3
19.7
19.9
19.3
18.5
18.4
17.8
17.3
17.4
18.2
17.5
18.4
18.4
21
23.3
22.9
22.6
21.8
22.1
22.1
21.7
21.8
21.3
21.7
21.4
21.4
22
22.6
22.7
22.4
21.6
21.9
19.2
20.2
19.4
19.7
21.9
22.5
23.6
24
21.3
22
23.1
23.1
23.1
23
22.9
23
22.7
23
23.3
23.9
23.9
22.4
22.2
22.1
21.7
20.9
21.1
21.5
22.1
22.6
22.1
23.2
22.7
23
22.8
22.9
22.9
22.8
22.8
22.9
22.9
22.9
23.1
23.3
24.2
24.4
23.8
23.7
23.7
24.1
24.4
24.3
23.3
23
23.8
23.9
24
23.8
23.9
23.8
23.6
23.5
23.6
23.4
23.5
23.6
23.9
24.3
24.5
24.8
23.9
23.9
22.4
22.8
23.7
24.5
24.2
23.7
23.7
23.7
23.7
23.7
23.6
23.7
23.5
23.4
23.3
23.2
23.2
23
23.4
23.5
23.5
24
23.5
23.3
23.3
24
24
23.2
23.1
23.3
23.4
23.6
23.5
23.5
23.4
23.3
23.3
23.3
23.4
23.3
23.5
23.3
23.3
23.9
23.6
23.5
23.9
23.9
23.7
24.7
24.2
24.9
24.9
24.9
23.7
23.8
23.8
23.9
23.8
23.8
23.8
23.6
23.7
23.7
23.6
23.6
23.7
23.8
23.9
24.2
24.5
24.8
24.6
24.2
23.1
23.4
23.9
24
23.8
23.7
23.9
23.9
22.8
22.8
22.9
23.2
23.5
23.4
23.4
23.5
23.8
24.3
24.3
24.1
24
24.4
24
24
23.1
23.1
23.2
23.2
23
23.2
23.1
23.1
23
22.8
22.6
22.5
22.4
22.4
22.3
22.3
22.5
22.9
23.3
23.3
23.7
24.5
24.6
24.8
24.5
24.6
24.8
25.3
25
24.7
24.6
24.4
24.3
24.2
24.2
24
24
23.7
23.5
23.2
23.6
24.9
24.2
24.6
23.5
22.9
22.5
22.3
21.2
21.9
22
22.5
22.5
23.9
24.1
24.2
24.2
24.1
23.9
23.9
23.8
23.7
23.5
23.2
24
25.8
23.9
23.2
22.8
22.7
21.4
21.1
21.9
21.4
22.1
22.2
24.4
24.4
24.9
24.4
23.7
23.4
23.4
22.9
23.2
23.4
23.3
23.5
24.1
24.4
23.9
23.6
23.6
22.1
22.6
22.7
22.3
22.2
22.6
22.6
25.2
25.1
25.1
24.7
24.5
24.6
24.7
24.9
24.9
25
25.1
25.4
23.8
24
23.9
24.1
23.8
23
22.8
23.2
23.6
23.7
23.3
23.6
23.8
22.9
23
22.8
23.1
23.2
23.1
23
23
23
23.1
22.9
23.2
23.9
23.1
21.6
22.4
21.5
22.1
21.5
21.2
21.2
22.3
23.6
24.1
23.4
23.4
23.4
23
22.8
22.3
22.1
22.2
22.2
22.2
22
22.2
22.9
22.2
22.4
22.1
22.3
22.2
22.4
21.4
22
22.5
23.4
24.6
24.7
23.9
24.3
24.3
24.1
23.8
23.9
23.6
23.4
23.1
23.1
23.4
23.5
22.6
22.2
22.6
23.4
22.2
22.3
21
21.1
22.1
23.6
24.2
23.6
23.6
23.6
22.8
23.6
23.3
22.8
22.8
22.4
22.5
22.5
22.8
22.8
22.4
23.1
21.8
22.1
22.6
21.5
22.3
21.3
21.6
23.6
23.7
23.4
23.1
22.6
22
21.8
22.1
22.4
22.3
22.3
22.1
22.2
22.7
23.5
23.4
22.7
22.6
22.3
20.8
19.8
21.6
22.1
22.9
22.4
23.9
22.1
21.2
20.3
19.9
19.6
19.3
19.3
19
18.8
18.2
18.3
18.4
18.5
18.8
19.2
19.4
19.9
19.8
20.4
19.9
20.3
19.6
19.4
19.5
19.2
18.9
18.5
18.3
18.7
18.7
18.9
19.1
18.9
18.4
18.2
18.6
18.8
19.6
19.1
20
18.8
19.7
19.5
20.1
19.2
19.5
20.2
21.4
21.8
21.6
21.4
21.3
21.2
21.1
20.9
20.4
20.4
20.3
20
20.6
20.4
20.8
20.3
21
21.5
20.6
19.5
19.7
20.3
20.4
20.6
22.2
22.5
22.3
22.2
22
22.1
22.2
22.1
21.8
22.2
21.1
21.3
21.4
20.3
20.3
20.1
20.2
20
20.7
21
21.8
21
20.6
22.3
23.1
23
23
23
23.2
23
22.9
23.1
23.1
23.2
22.9
22.7
22.5
21.6
19.9
19.2
18.7
19
20.5
20
20.6
19.5
19.5
21.3
22.5
22.7
22.7
22.7
23.1
22.9
23.1
22.8
23.1
23.2
23.2
23
23
23.6
23.6
23.4
23.5
22
22.4
21.8
21.3
22.4
21.5
23.5
24.3
23.8
24.2
23.8
23.6
23.3
23.2
23.2
23.2
22.9
23.2
23.4
23.5
23.3
22.7
22.9
24
22.5
22
22.5
22.4
23.1
23.1
23.1
23.1
23.7
23.4
23.5
23.3
23.1
23.3
23.3
23.3
23.4
23.2
23.2
23.4
23.4
22.9
23.1
22.9
22.7
22.5
22.6
22.9
22.9
23.8
22
22.2
22.5
22.3
22.4
22.4
22.3
22.3
22.3
22.3
22.3
22.4
22.4
22.4
22.3
22.2
22.3
22.5
22.5
22.4
22.5
22.8
22.7
23
23
22.8
22.9
22.9
22.7
22.7
22.8
22.7
22.6
22.5
22.2
22.3
22.2
22.3
22.8
23.6
23.9
22.6
23.5
22.6
23.1
23.3
21
22.3
21.9
22.6
23.2
23.7
23.7
23.9
23.7
23.7
23.5
23.2
23
22.9
22.9
23.1
24.5
23.9
23.2
23.1
22.6
20.9
24.4
23.2
23.8
22.5
24.1
23.4
23.6
23.9
24.4
24.2
24.1
24
23.9
23.8
23.7
23.7
23.5
23.7
24.6
23.7
23.3
23.8
23.4
22.1
22.4
21.6
21
20.4
23.8
24.2
24.5
24.6
24.5
24.6
24.2
24.2
24
24
23.6
23.4
23.1
23.3
25
24.8
24.9
23.9
23.2
23.9
22.2
22.9
21.7
21.5
24.6
24.9
24.2
24.4
24.6
24.7
24.5
24.6
24.6
24.4
24.3
24.9
24.5
24.1
23.7
24.1
23.9
24.2
24.4
23.7
23.9
23.7
23
23
23.1
23.5
23.8
23.6
23.4
23.6
23.2
23.3
21.7
21.8
21.1
20.8
21.1
20.8
20.2
20.5
21.4
19.7
20.9
20.6
20
20.4
20.7
21
20.4
20.7
21
21
20.3
20.7
21.1
21
20.8
20.5
20.3
19.4
19.1
19.1
19.3
19.3
18.6
19.8
18.4
18.3
18
17.3
17.7
18.1
18.5
20.1
20.4
20.7
20.6
19.3
16.5
13.9
13.3
16.4
15.3
15.3
15.6
15.1
15.5
15.5
16.5
17.4
18
18.8
19.5
19.8
20.5
22.2
23.3
23.5
23.3
23.1
22.6
22.4
21.8
21.4
20.7
20.5
20.7
20.8
20.7
20.8
21.3
22
21.5
22.4
22.8
23.4
23.4
23.6
23.7
23.8
23.7
23.7
23.7
24.1
24
23.9
23.8
23.7
23.8
23.5
23.5
23.6
23.4
23.4
24.1
23.5
23.6
22.9
23
22.5
21.2
21.5
21.4
20.8
20.8
20.7
20.3
20.4
20
19.1
18.9
18.9
18.8
18.8
18.3
18.2
18.1
18
18.4
18.7
19.1
18.5
18.2
18.8
19.3
19.4
20.6
20.3
20.6
20.4
21
20.6
20.8
21.1
20.3
20.4
20.7
19.9
19.7
19.6
19.9
19.8
20.2
21.1
20.7
20.6
21.7
21.6
22
21.3
21.1
21.7
22.4
22.3
22.5
22.4
22.4
22.6
22.7
22.5
22.3
22.4
22.5
22.3
22.4
22.6
22.5
22.7
22.4
22.7
23.2
22.7
22.6
22.7
22.5
22.5
22.5
22.6
22.6
22.4
22.1
22.2
22.6
22.8
22.8
22.8
22.8
22.8
22.7
22.9
22.9
22.8
23.3
23.3
24
23.7
23.3
22.6
22.6
23.2
23.1
23.1
23
22.8
23
22.9
22.9
22.9
22.7
22.6
22.3
22.2
22.1
22.3
22.4
22.5
23.3
23.5
23.2
23.2
23.7
23.9
24
24.1
23.8
23.8
23
22.9
23.4
23.4
23.3
23.3
23.3
23.2
23
22.9
23
23.1
22.5
23
23.2
22.2
22.2
22.7
22.8
23
22.5
22.7
22.7
22.8
22.7
22.6
22.5
22.3
22.6
22.6
22.9
23.1
22.8
23.2
23.1
22.3
22.1
20.6
21.2
20.7
20.5
20.2
19.2
19.6
19.8
19.6
19.9
19.2
18.9
17.8
18.9
17.6
17.1
16.4
15.9
16.7
17.2
17.7
17.7
18.3
18.1
18.6
17.4
17.7
18.1
19.7
17.7
18.5
17.6
17.4
17.8
17.5
17.4
17.3
18.5
18.4
17.7
18.4
18.5
18.6
16.9
16.6
16.9
17
17.4
17.5
17.5
17.2
17.4
17
17
16.4
15.9
15.6
15.2
15.2
15.5
15
15.2
13.9
13.8
13.3
12.9
13.3
13.3
13.9
13.9
13.1
13.7
14.5
14.1
13.4
13
13.2
14.9
14.8
15.1
15.1
15.5
15.6
15.4
15.3
15.7
15.1
15.4
15.2
14.7
15.4
15.5
14.7
14.7
14
15.1
14.3
14.4
13.2
12.8
12.7
13.9
14.2
14.6
16.5
17.2
17.8
17.3
17.4
17.2
17.1
17
16.8
17
15.8
16.1
15.2
16.3
15
13.9
13.1
14.4
13.9
12.9
13
14.5
13.1
12.7
16
18.9
18.9
18.6
18.1
18.7
18.8
18.7
18.1
18
18.2
18.2
17.7
17.8
18
19.2
19.4
18.2
16.3
14.8
14.6
14.3
13.9
11.9
12.9
17
17.9
17.8
17.8
17.5
17.2
16.6
17.2
17.1
17.2
17.5
17.6
17.6
18
19.5
19.8
18.6
18.2
16.9
15.5
16.5
13.7
13.9
15.8
18.5
18.7
18.3
18.1
17.9
17.9
17.6
17.4
17.5
17.4
17.3
17.2
16.9
16.7
16.8
15.6
15.6
15.2
14.7
13.5
14.2
13
12.3
13.3
16.5
17.1
16.7
15.8
15.5
15.7
15.5
14.4
15.1
14.9
13.5
13.3
12.9
13.4
15.6
14.9
15.2
15.3
12.7
14.3
13
11.9
13.3
15.2
17.2
18
17.6
16.7
16.6
16.1
16
16.1
15.1
14.9
13.4
13.2
14.2
14.5
15.8
15.5
15.2
14.9
15.2
13.4
12
11.3
11.5
13.7
16.7
17.3
16.9
16
15.1
14.4
14.9
15.3
14.9
14.6
14.3
13.9
13.8
14.1
13.5
13.6
13.7
13.3
15.1
14.6
13.7
12.8
13.5
13.4
15.2
15.7
16.2
16.2
15.9
15.5
16
15.9
15.1
14.1
13.6
13.8
12.8
12.2
12.5
13.2
12.3
12.2
13.2
14.2
14.2
12.5
12.9
13
15.8
16.9
16.9
15.9
16
15.3
15.2
15.2
15.6
15.2
15.3
15.6
16.1
16.4
16.8
16.2
16.9
17.8
17.4
17
17.8
18.5
16.6
18.1
19.4
19.9
20
19.7
18.8
18.7
18.4
18.5
18.8
18.2
18.3
18.2
17.8
18.1
18.6
18
18.3
19.6
18.1
17.7
17
17.1
17.6
18.3
20.7
20.3
20.2
20
19.8
18.9
19.1
19.2
19.2
18.7
18.6
18.3
18.3
18.1
18.6
17.3
17.4
16.3
16.7
15.3
16.5
15.7
15.9
14.4
18.1
18.8
18.4
18.4
18.1
18.1
18.1
17.8
17.5
17.7
17.6
17.4
17.5
17.9
19.1
16.9
15.2
13.8
15.7
15
15.4
15.6
14.3
16.4
19.1
19.9
19.5
19.3
19.4
19.5
19.4
19.8
19.6
20
20
20.3
20.4
20.4
20.8
21.1
21.1
21.7
21.3
20.4
20.4
20.2
19.7
20.6
22.2
21.9
21.6
21.1
21
20.7
20.7
20.5
20.5
20.4
20.1
19.9
19.8
20
20.2
19.5
19.6
20.1
19.5
19.6
20.2
19.9
19.6
20
21.6
20.9
21.1
21.2
21.1
21.3
21.3
21.2
21.1
21.3
21.1
21.3
21.3
21.5
21.9
22.1
21.3
20.9
21.9
21.5
22.7
22.1
21.5
21.4
21.5
21.6
21.3
21.2
21.2
20.9
21
20.8
20.7
20.7
20.6
20.5
20.7
20.6
21.5
21.2
21.3
21
21.5
21.4
20.4
22.1
22
21.4
22.6
22.2
21.6
21.7
21.2
20.9
20.8
20.2
20.2
20.5
20.4
20.5
20.5
20.5
20.9
21
20.5
21.3
19.9
20.3
19.6
20.2
18.1
19.3
19.6
20.4
21
20.8
20.8
20.8
20.9
20.9
21.1
20.6
20.9
20.7
20.9
21.3
21.5
22
22.6
22.4
21.4
21.4
20.5
21.1
21.4
20.2
21.1
19.6
18.8
18.2
18.1
18
17.6
17.5
17.2
16.9
16.6
16.8
16.6
17
16.9
17.2
17.8
17.8
17.8
17.4
17
16.6
16.4
15.7
15.2
15.4
15.1
14.7
15.3
15.5
15.4
15.1
14.7
14.7
14.2
14.1
14.3
14.2
14.2
13.7
13.6
13.7
13.2
12.7
13.1
12.4
12.5
12.3
11.8
11.9
11.8
11.5
11.3
10.7
10.4
11.1
10.7
11.3
10.3
9.6
9.3
8.8
8.8
9.5
9.3
9.2
10.4
9.9
10.3
9.5
9.5
11.1
11.9
12.9
12.7
12.1
12.3
10.8
11.2
10.9
11
10.7
10.2
10.1
11.1
11.3
10.9
11.3
11.7
12.5
14.4
14.4
15
14.7
15.2
15.5
16.6
17
16.6
16.1
15.6
15.3
15.2
15.5
15.5
15.4
15.2
15.5
15.1
15
15.3
16.3
16
16
16.3
15.7
16.7
16.4
16.5
17
18.7
19.3
19.1
19
18.9
18.5
18.2
17.7
17.7
17.6
18.1
18.2
18.3
18.4
18.5
18.3
19.3
18.4
18.7
19.4
18.8
18.3
19
19.4
21.1
20.8
20.5
21.4
21.6
21.4
21.2
21.5
21.6
21.5
21.4
21.3
21.2
21.6
22.1
21.3
21.3
21.2
21.1
21.1
20.5
20.2
20.5
20.6
20.7
20.2
20.9
20.9
20.6
20.2
20.3
19.9
20
20.1
20.4
20.4
20.6
20.7
21.5
21.4
21.2
21.5
21.5
22.1
21.7
21.4
22.3
22.2
22.9
22.6
22.7
23.1
23.1
22.6
22.4
22.1
22.3
22.5
22.4
22.4
22.4
22.6
23.1
23.5
23.9
23.5
23.2
23.1
22.3
21.7
20.9
22.8
23
22.9
22.4
22.1
22.1
21.9
22.1
21.8
21.6
21.8
21.7
21.6
21.6
22.1
21.7
21.5
21.1
21.1
20.7
20.5
20.1
19.5
19
18.4
18.1
17.4
17.3
17.2
16.7
16.3
16
15.6
15.5
15.6
15.7
15.7
15.7
15.7
15.7
15.9
16.4
16.2
15.9
16.5
16.8
17.3
17.2
16.7
16.8
16.7
16.9
17.2
17.1
17.3
17.4
17.7
17.6
17.4
17.5
17.3
17.5
17.5
17.7
17.9
18.1
18.7
18.1
18.9
18.6
19.3
19.4
18.9
18.4
18.5
18.3
18.4
18.8
19
19.1
19.2
19
18.9
18.8
18.6
18.4
18.5
18.7
19.2
18.8
19.2
18.9
19
18.9
19.4
19.5
20
19.7
19.4
19.1
18.9
17.8
17.6
17.4
17.2
17
16.9
16.7
16.7
16.5
15.7
15.4
15.1
15
15.9
17
17.3
17.4
17.2
16.8
16.5
15.9
15.8
16.4
16.6
16.1
15.7
15.4
15.4
15.2
15.1
15.1
14.8
14.7
14.9
15.2
15.6
16.3
17.4
17.9
18.4
18.6
18.9
18.9
19.3
19.9
19.7
19.9
19.5
19.2
19.1
19.1
19.2
19.4
19.4
19.5
19.4
19.2
19.3
19.7
20.1
20.4
20.2
20.1
20.3
20.4
20.6
20.8
20.5
20.4
20.3
20.2
19.7
19.5
19.2
18.6
18.6
19.2
19.4
19.5
19
19
19.2
19.9
19.9
20.7
21.1
21
21.4
20.7
21
20.9
20.9
21.1
20.8
21
20.9
20.4
20.4
20.4
20.6
20.4
20.7
20.8
20.7
20.9
21.1
21.6
21.9
22.2
21.9
20.9
19.9
20.1
20.2
19.8
20.1
19.6
19.7
20.5
20.6
20.5
20.2
20.1
20.3
20.4
20.6
20.4
20.3
20
19.9
20.7
22.3
21.9
21.4
20.6
20.7
20.7
20.9
20.2
20.6
21.9
21.5
21
20.7
20.3
20
19.9
19.6
19.5
19.3
19.4
19.5
19.3
19.6
20.2
20.7
21.6
20.9
20.9
21.1
21.1
20.8
20.7
20.9
20.9
20.7
20.5
20.3
20.5
20.5
20.4
20.2
20
19.6
19.6
19.2
18.9
19
20.1
20.7
20.6
20.8
20.2
20.2
19.7
20.2
19.7
20.4
21.3
21.2
21.1
21
20.7
20.3
20.6
20.3
20.4
20.5
20.4
20.5
20.2
19.9
19.7
19.9
19.6
19.3
19.7
20.1
20.1
20.3
19.6
19.5
19.3
19.5
19.7
19.5
19.5
19.4
19.2
19.3
19.2
18.7
18.7
18.3
17.9
17.7
18.2
18.7
19.2
18.9
18.6
19.2
18.7
18.9
19.9
19.7
20.1
20.2
20.1
19.6
19.2
19
18.7
18.4
18.3
17.8
17.4
16.9
16.9
16.5
17.1
17.4
17.6
18.2
18.5
18.5
18.3
17.3
17.8
17.5
18.6
17.7
17.6
17.4
17.1
16.4
16.5
17
16.6
15.9
15.6
15.9
15.9
15.8
15.9
16.7
16.6
17
17.3
17.1
17.1
15.9
15.9
16.7
18.5
18.6
18.5
18.5
18.3
18.1
17.9
18.1
18.2
18.3
16.8
14.9
13.7
12.2
12
11.3
11.2
11.9
12.3
12.2
12
11.4
10.6
9.3
9.1
8.4
8
7.6
7.4
6.7
6.4
6.4
6
5.7
4.8
4.2
4
3.7
3.9
4.2
4.4
4.2
4.3
4.9
4.8
4.9
4.7
5.2
5.8
6.1
6.4
4.8
4.3
4
5.2
4.3
5
4.9
4
3.9
3.9
4.2
4.6
4.5
2.3
3.1
3.5
2.6
1.5
3
2.9
2.8
7.4
8.3
8.7
8.2
7.8
7.7
7.7
7.9
7.8
7.8
7
6.9
6
7
7.4
6.6
7.5
9
8.7
8.2
8.3
9.6
9.5
10
12
11.8
11.3
10.9
10.9
10.9
11.2
11.6
11.9
11.5
12
11.3
11.1
11.6
11.9
12.5
13.2
12.7
12.9
13.6
15.3
13.3
12.7
12.9
13.2
13.4
12.9
13.1
12.8
13
12.8
12.7
12.5
12.5
12.3
12.3
12.1
11.7
12
13
13.1
13.8
14.2
14.4
14
14.5
14.9
14.3
15.2
15.5
14.2
13.5
13.2
13.4
13.8
13.8
13.6
13.4
13.3
13.6
13.7
13.9
14.2
14.4
15.1
15.7
15.7
16.1
16.6
15.7
16.4
17.1
17.9
17.9
17.8
18
18.1
18.2
18.3
18.3
18.3
18.2
18.1
17.9
18
17.7
18.1
18.3
18.1
18.1
18
17.9
17.9
18
19.2
17.1
15.2
14.4
14.1
13.4
12.5
12
12
12.2
13.3
13.3
13
12.8
12.6
12.3
12.4
12.5
13.3
12.9
13
12.9
12.9
12.9
13
12.9
12.8
13
12.9
12.9
13
12.9
12.8
12.8
12.8
12.8
12.8
12.9
12.9
12.5
11.9
12.2
12.2
12.4
13.2
13
12.3
11.9
11.8
11.5
11.2
11.3
11.1
11.3
11.3
11.5
11.5
11.7
11
10.7
10.5
10.7
10.7
10.8
11.1
10.9
11.2
11.1
11.1
10.3
10.3
9.9
10.5
10.6
10.7
11.1
11.2
11.3
10.8
10.1
9.8
9.5
9.2
9.1
9.2
8.6
8.3
8.1
7.9
8
7.8
8.1
8.7
8.4
7.9
7.8
7.5
7.2
6.9
6.8
6.7
6.5
6.4
6.5
6.7
6.6
6.4
6.4
6.7
6.5
6.3
6.4
6.5
7.2
7.7
8.4
8.6
9.1
9
8.7
9.3
9.2
9.2
8.7
8.7
9.1
9
9.2
9
8.5
8.5
8.6
8.6
8.4
8
7.9
7.9
8.1
9.3
9.4
9.7
9.4
9.8
10.1
10.1
10.7
10.4
10.4
11
11
10.9
11.4
11.7
11.9
11.4
11.4
11.4
11.6
11.5
11.7
11.8
12
12.3
12.9
12.8
12.1
12.8
12.7
12.8
12.8
12.8
12.8
12.8
12.9
12.9
13.1
13.3
13.1
13.1
13.2
13.1
12.9
13
12.4
13.3
13.4
14.4
14.3
14.8
14.2
14.2
14.7
14
13.7
13.9
13.3
12.9
12.7
12.4
12.5
12.3
12.2
12.4
12.1
11.8
11.5
11.2
11
11.4
11.7
12.2
12.1
12.3
12.8
13.9
13.1
13.3
13.1
12.9
12.3
11.9
11.9
11.9
11.9
11.5
11.2
11.2
11.3
11.4
11.3
11.5
11.8
11.9
12.2
12.7
13.2
13.2
13.7
14.2
14.7
14.9
15.4
15.7
15.8
16
15.9
16.2
15.5
15.6
15.2
15
14.9
14.7
14.7
14.6
14.7
14.9
15.1
15.6
16.1
15.9
16.4
16.6
16.9
17.1
17.8
18
17.7
17.2
16.5
16
15.2
15
14.5
14.3
14.5
13.9
13.4
13.2
12.9
12.5
12.4
12.8
12.8
13.1
12.8
13.2
12.4
12
11.9
11.5
11.3
11.3
10.9
9.8
9.9
9.5
8.9
8.9
8.6
8.5
8.4
8.3
8.1
8.5
8
8.1
8
8.5
9.1
9.3
9
9.2
9
9.5
8.6
8.3
7.7
7.6
7.8
6.9
7
5.9
5.1
3.3
2.1
1.9
2
2.3
2.4
2.7
3.5
3.6
3.3
3.1
1.8
1.4
-1.1
3.1
3.2
1.6
-0.1
-1.6
-2.3
-2.9
-3.3
-2.7
-3.4
-3.6
-3.2
-4.4
-4.1
-3.3
-2.3
-4.1
-4.2
-2.9
-5.2
-4.8
-3.7
-4.2
-3.9
-2
0.9
1.2
1
1.8
1.2
0
-1
-1
-0.4
-1.6
-0.5
-1.2
-2.1
-2.1
-2.6
-1.7
-1.4
-2.8
-1
-0.6
0.7
0.6
0.7
4.7
5.4
5
5
4.1
4
4
3.9
3.7
3.4
2.7
2.6
1.6
2.3
2.4
2.2
3.1
2.1
2.2
2.8
1.4
3
2.3
2.7
6.3
7.5
7.4
7.6
7.7
7.8
6.5
5.4
6.4
6.6
6.9
7.1
7.1
6.1
5.9
6.5
6.6
6.9
7.5
7.5
8.7
10
9.9
10.3
10.8
12.1
12.1
12.5
12.1
12.3
12.1
12
12.2
12.1
12
11.5
12.3
12.8
12.7
12.7
12.8
12.7
13
13.6
14.2
13.8
13.6
13.1
13.1
13.3
13.2
12.6
12.6
13
13.2
13.4
13.7
13.4
13.9
14.1
14.5
14.6
15.1
15.5
15.7
15.8
16.3
15.8
16
16.4
16.6
16.8
17.5
17.7
17.7
17.5
17.7
17.6
17.5
17.5
17.4
17.5
17.4
17.4
17.4
17.4
17.6
18.9
19
19.3
18.7
19.1
19.2
19.2
19.2
19.1
19.5
19.7
19.6
19.6
19.8
19.7
19.6
19.7
19.6
19.4
19.5
19.5
19.7
19.8
19.7
20.1
20.4
20.8
20.1
19.9
20.1
20.2
20.3
20.9
21.3
16.6
15.6
14.8
13.6
12.7
11.8
11.2
10.9
9.8
9.3
8.7
8.5
8.4
8.5
8.5
8.5
9.7
8.8
8.8
8.5
8.9
8.6
8.3
7.9
7.8
7.6
8.3
7.8
7.8
7.4
7.3
7.2
7.7
7.1
7.3
7.7
8
8.4
8.6
8.4
8.5
8.4
9.1
9
8.8
9.1
9.2
9.5
9.7
10.1
10.5
10.8
10.8
11.1
11.1
11.1
11.1
10.9
11
11.1
11.2
11.3
11.9
12.1
12.3
12.2
12.9
13
12.9
12.9
13
12.9
12.5
12.9
12.6
12.2
10.4
9.4
9.1
8.9
8
8.1
8.5
8.5
8.5
9.2
9.5
9
8.9
9.1
9.1
9
9.1
9.9
10.1
10.8
11.2
11.3
9.4
9.9
9.8
10.3
10.2
9.5
9.9
10
9.8
9.4
8.7
8.9
9.4
9.9
10.5
10.4
11.1
11.1
10.8
9.9
9.9
9.3
9.4
9.7
9.9
9.9
9.9
10
9.8
9.9
9.8
9.8
9.4
9.4
9.4
9.6
9.6
10
10.3
10.4
10.7
11
11.2
11.1
10.8
10.2
10
9.9
9.6
9.7
9.6
9.7
9.3
9.2
9
8.9
8.2
8
7.8
7.7
7.8
8.4
8.6
8.1
8.1
9.2
8.9
8.9
9.7
10.1
11
11.4
11.1
10.4
