# Supplementary material for: Correct and stable sorting for overflow streaming data with a limited storage size and a uniprocessor
Source: PeerJ Comput Sci. 2021 Feb 12;7:e355. doi: 10.7717/peerj-cs.355 (PMC7959636; doi:10.7717/peerj-cs.355)
Supplement: Supplemental Information 7 [file peerj-cs-07-355-s007.txt]

-21
-21
-21
-21
-20
-19
-19
-19
-19
-20
-19
-18
-19
-18
-18
-18
-19
-18
-18
-17
-17
-17
-17
-17
-16
-15
-11
-7
-7
-7
-7
-7
-8
-7
-7
-8
-8
-8
-9
-9
-9
-8
-8
-8
-7
-7
-8
-8
-7
-8
-8
-8
-8
-9
-10
-10
-10
-11
-11
-11
-11
-11
-11
-11
-11
-11
-11
-11
-10
-11
-11
-12
-14
-16
-17
-18
-19
-20
-21
-21
-22
-22
-22
-23
-21
-20
-21
-21
-21
-20
-23
-21
-24
-24
-24
-26
-26
-26
-26
-27
-27
-27
-26
-27
-26
-26
-25
-25
-25
-24
-22
-23
-24
-23
-23
-22
-22
-24
-22
-22
-25
-25
-26
-26
-26
-26
-26
-26
-26
-25
-25
-24
-24
-22
-22
-22
-22
-21
-22
-22
-22
-21
-22
-21
-21
-21
-22
-23
-24
-25
-24
-25
-24
-23
-22
-20
-21
-21
-20
-20
-18
-19
-19
-18
-19
-19
-21
-21
-21
-19
-20
-19
-18
-18
-18
-16
-16
-16
-17
-16
-16
-15
-16
-16
-16
-17
-17
-17
-17
-18
-16
-16
-17
-17
-17
-17
-17
-19
-18
-19
-18
-18
-17
-17
-16
-16
-15
-14
-15
-15
-15
-15
-15
-15
-15
-15
-15
-17
-17
-17
-19
-18
-19
-19
-19
-17
-16
-15
-15
-14
-14
-13
-14
-14
-13
-15
-15
-15
-16
-17
-17
-17
-19
-20
-21
-22
-22
-22
-22
-22
-22
-21
-20
-19
-19
-20
-20
-20
-20
-22
-22
-23
-23
-22
-22
-22
-22
-24
-24
-25
-24
-25
-26
-25
-25
-24
-23
-22
-23
-22
-23
-24
-24
-23
-23
-24
-23
-23
-24
-24
-25
-24
-25
-25
-25
-25
-25
-23
-23
-22
-21
-21
-20
-22
-21
-19
-19
-20
-19
-19
-18
-18
-18
-20
-20
-20
-20
-21
-19
-21
-19
-19
-18
-17
-16
-17
-16
-15
-16
-15
-14
-16
-15
-16
-17
-18
-19
-17
-18
-19
-19
-19
-20
-19
-19
-19
-19
-18
-18
-17
-16
-17
-17
-15
-15
-15
-14
-14
-14
-15
-15
-16
-16
-16
-15
-14
-15
-15
-15
-14
-14
-13
-13
-12
-12
-12
-11
-11
-12
-12
-12
-12
-13
-14
-15
-14
-14
-14
-14
-14
-14
-15
-13
-13
-12
-11
-11
-11
-10
-11
-10
-10
-10
-10
-11
-10
-11
-12
-12
-13
-11
-13
-13
-13
-14
-14
-14
-11
-10
-9
-8
-9
-9
-9
-8
-7
-7
-7
-5
-5
-5
-6
-4
-5
-5
-5
-4
-4
-4
-4
-4
-4
-4
-5
-5
-4
-4
-3
-3
-2
-3
-3
-3
-3
-3
-3
-2
-2
-4
-2
-3
-3
-5
-9
-10
-10
-11
-13
-13
-13
-13
-15
-14
-15
-16
-17
-19
-18
-19
-19
-20
-20
-20
-22
-23
-24
-24
-25
-25
-25
-22
-22
-22
-21
-21
-20
-21
-20
-20
-19
-19
-17
-18
-18
-18
-20
-21
-21
-20
-20
-20
-20
-19
-20
-19
-19
-19
-18
-19
-18
-18
-18
-18
-17
-18
-17
-17
-17
-17
-17
-17
-18
-18
-18
-18
-18
-18
-18
-17
-17
-19
-20
-19
-19
-19
-18
-18
-17
-18
-15
-16
-16
-15
-14
-14
-16
-14
-15
-16
-15
-16
-13
-12
-13
-16
-19
-18
-19
-20
-19
-18
-20
-20
-21
-25
-26
-25
-25
-24
-24
-23
-22
-21
-21
-21
-21
-22
-22
-23
-26
-25
-25
-24
-22
-19
-19
-17
-18
-18
-18
-16
-16
-16
-16
-16
-17
-17
-17
-18
-16
-16
-15
-15
-18
-19
-18
-17
-14
-13
-13
-11
-13
-11
-11
-11
-12
-11
-11
-12
-11
-11
-11
-11
-10
-9
-9
-9
-9
-13
-14
-14
-13
-13
-12
-13
-14
-14
-14
-13
-15
-15
-15
-15
-15
-15
-15
-16
-17
-18
-19
-21
-24
-25
-25
-24
-25
-22
-20
-21
-21
-21
-22
-22
-21
-21
-19
-20
-20
-18
-21
-21
-24
-25
-24
-25
-24
-25
-25
-23
-22
-21
-20
-20
-20
-19
-19
-18
-18
-15
-15
-16
-16
-15
-16
-15
-15
-18
-21
-22
-22
-22
-23
-23
-22
-21
-21
-19
-19
-19
-18
-18
-18
-16
-15
-15
-17
-15
-18
-17
-17
-19
-19
-20
-17
-18
-18
-18
-17
-17
-15
-13
-8
-7
-7
-8
-9
-9
-9
-9
-9
-10
-10
-10
-9
-9
-9
-10
-12
-14
-14
-12
-10
-9
-10
-10
-10
-10
-11
-10
-11
-11
-11
-12
-13
-11
-11
-10
-14
-18
-20
-20
-20
-20
-22
-22
-19
-20
-21
-19
-16
-21
-19
-20
-21
-18
-17
-17
-17
-17
-19
-18
-18
-19
-20
-22
-23
-24
-25
-22
-21
-22
-17
-20
-20
-21
-21
-21
-21
-21
-19
-19
-19
-18
-20
-17
-19
-20
-20
-22
-22
-22
-23
-23
-22
-20
-22
-22
-20
-21
-19
-19
-19
-19
-19
-15
-13
-13
-12
-19
-18
-14
-13
-14
-13
-14
-13
-12
-12
-12
-13
-13
-12
-12
-11
-11
-11
-11
-11
-11
-11
-12
-12
-13
-12
-11
-11
-11
-11
-12
-12
-12
-12
-10
-9
-7
-6
-6
-6
-6
-7
-7
-7
-7
-7
-7
-7
-6
-6
-6
-6
-6
-7
-7
-6
-6
-6
-7
-7
-7
-6
-5
-7
-6
-6
-7
-8
-6
-6
-6
-6
-6
-5
-5
-5
-5
-5
-5
-5
-4
-4
-5
-4
-4
-5
-4
-4
-5
-5
-6
-5
-6
-6
-5
-5
-4
-9
-15
-17
-18
-16
-14
-13
-12
-11
-10
-7
-6
-8
-15
-18
-20
-19
-21
-21
-22
-22
-22
-22
-23
-23
-22
-24
-24
-26
-26
-22
-22
-23
-23
-22
-22
-21
-22
-21
-22
-22
-22
-22
-23
-23
-23
-22
-22
-22
-22
-22
-22
-24
-23
-23
-23
-23
-22
-21
-21
-21
-20
-21
-22
-22
-22
-22
-23
-22
-22
-23
-21
-22
-22
-22
-23
-23
-23
-23
-23
-23
-22
-21
-19
-18
-16
-18
-18
-18
-19
-19
-19
-19
-19
-19
-17
-17
-18
-18
-19
-20
-20
-20
-20
-20
-18
-15
-15
-15
-13
-13
-13
-14
-14
-14
-14
-17
-17
-18
-20
-21
-22
-22
-23
-24
-23
-24
-24
-23
-23
-22
-23
-22
-21
-22
-21
-22
-22
-22
-22
-22
-22
-22
-21
-22
-23
-23
-23
-23
-23
-26
-26
-26
-23
-22
-21
-20
-20
-18
-17
-19
-19
-20
-18
-17
-20
-20
-18
-19
-20
-20
-21
-21
-19
-16
-15
-15
-13
-12
-12
-12
-12
-12
-13
-13
-12
-12
-12
-8
-15
-15
-19
-22
-22
-23
-25
-25
-25
-26
-27
-25
-22
-22
-19
-18
-20
-18
-19
-19
-17
-18
-16
-18
-18
-18
-17
-18
-17
-21
-21
-21
-21
-21
-21
-21
-21
-20
-20
-20
-17
-16
-15
-15
-14
-15
-15
-15
-15
-15
-13
-14
-15
-17
-16
-16
-17
-18
-18
-18
-19
-18
-16
-14
-13
-13
-12
-14
-14
-12
-12
-12
-12
-13
-11
-12
-12
-11
-10
-9
-9
-8
-8
-8
-8
-8
-9
-7
-8
-8
-7
-6
-6
-6
-7
-8
-8
-7
-6
-6
-8
-8
-13
-15
-15
-15
-15
-15
-15
-13
-13
-12
-3
-6
-6
-5
-6
-7
-8
-8
-7
-8
-7
-7
-8
-9
-10
-10
-10
-10
-10
-9
-8
-7
-7
-7
-6
-7
-7
-6
-7
-8
-7
-8
-7
-8
-6
-5
-6
-7
-7
-7
-7
-6
-6
-6
-6
-7
-6
-6
-5
-6
-6
-6
-5
-6
-6
-5
-5
-5
-5
-5
-4
-4
-4
-2
-2
-2
-1
0
0
2
3
3
2
3
2
1
1
1
0
0
-1
-3
-1
1
0
0
-1
-2
-2
-1
-1
-1
-2
-2
-2
-6
-7
-6
-7
-7
-6
-6
-5
-5
-5
-5
-6
-6
-6
-6
-6
-6
-6
-6
-7
-7
-7
-7
-8
-10
-11
-12
-11
-13
-13
-13
-12
-6
-5
-5
-5
-5
-4
-4
-4
-4
-4
-5
-5
-5
-5
-5
-5
-5
-5
-5
-4
-4
-4
-4
-6
-5
-4
-5
-4
-7
-11
-15
-16
-18
-18
-14
-8
-6
-3
-3
-3
-3
-3
-3
-4
-5
-5
-5
-5
-5
-5
-5
-5
-5
-5
-5
-6
-6
-5
-5
-5
-5
-5
-5
-5
-5
-5
-5
-5
-5
-5
-5
-6
-7
-7
-8
-6
-4
-7
-9
-9
-11
-12
-12
-13
-12
-13
-12
-12
-11
-6
-6
-6
-5
-5
-7
-8
-8
-8
-9
-7
-8
-7
-7
-5
-5
-5
-6
-6
-6
-6
-5
-5
-5
-4
-6
-5
-5
-5
-5
-4
-3
-4
-4
-3
-4
-4
-4
-4
-4
-4
-4
-3
-2
-2
-2
-2
-2
-2
-2
-2
-10
-13
-17
-16
-16
-16
-18
-19
-23
-25
-25
-24
-25
-25
-25
-24
-25
-24
-24
-25
-23
-22
-22
-22
-21
-21
-22
-22
-23
-23
-23
-22
-22
-23
-22
-22
-20
-18
-13
-13
-10
-9
-9
-9
-9
-9
-9
-9
-9
-9
-10
-9
-10
-10
-11
-9
-10
-10
-10
-11
-11
-10
-11
-11
-12
-12
-11
-10
-10
-10
-11
-5
-5
-5
-5
-5
-5
-5
-5
-6
-7
-6
-6
-6
-6
-8
-7
-7
-7
-8
-8
-8
-10
-12
-13
-15
-16
-17
-18
-19
-19
-20
-18
-18
-19
-18
-17
-15
-16
-19
-20
-23
-22
-20
-18
-17
-18
-13
-16
-11
-13
-12
-13
-14
-14
-14
-13
-11
-13
-15
-16
-16
-18
-19
-19
-15
-15
-14
-12
-11
-10
-11
-10
-8
-8
-8
-8
-7
-8
-7
-7
-6
-9
-10
-10
-10
-10
-9
-9
-8
-9
-6
-6
-6
-6
-6
-6
-6
-9
-10
-10
-13
-13
-13
-14
-15
-16
-18
-20
-20
-18
-19
-18
-19
-18
-19
-17
-13
-8
-12
-5
-5
-6
-7
-7
-7
-8
-10
-10
-12
-13
-13
-12
-12
-11
-10
-10
-9
-10
-11
-10
-10
-10
-11
-10
-11
-10
-9
-8
-9
-8
-6
-3
-2
-2
-2
-1
-1
-1
-1
-1
-1
-1
-1
-2
-1
-1
-1
-2
-1
-1
-2
-3
-8
-10
-13
-12
-13
-13
-11
-12
-12
-11
-10
-11
-11
-11
-11
-12
-11
-13
-11
-11
-10
-9
-9
-9
-9
-10
-10
-10
-9
-9
-12
-15
-13
-13
-14
-13
-14
-12
-11
-10
-7
-9
-11
-11
-9
-7
-7
-11
-11
-12
-13
-15
-15
-16
-15
-15
-14
-17
-17
-17
-18
-17
-14
-12
-12
-11
-7
-6
-5
-5
-5
-5
-5
-4
-4
-4
-4
-4
-3
-3
-3
-3
-2
-2
-2
-3
-2
-2
-3
-2
-2
-2
-1
-1
0
2
2
2
2
2
2
2
2
3
3
3
2
2
2
2
2
2
2
2
2
2
3
3
3
3
2
2
-6
-2
-5
-5
-5
-7
-10
-14
-19
-18
-17
-15
-13
-12
-12
-10
-7
-5
-6
-5
-5
-6
-6
-5
-5
-5
-5
-8
-10
-12
-14
-14
-14
-13
-12
-12
-11
-5
-5
-5
-5
-5
-5
-3
-3
-3
-4
-4
-3
-2
-2
-2
-8
-10
-11
-12
-10
-14
-13
-14
-12
-12
-12
-12
-11
-10
-10
-9
-10
-9
-8
-6
-8
-7
-6
-6
-7
-7
-8
-8
-8
-8
-8
-9
-8
-8
-7
-8
-6
-7
-6
-6
-5
-6
-6
-6
-5
-4
-6
-8
-11
-14
-15
-16
-15
-9
-8
-5
-4
-3
-1
1
1
0
0
0
-1
-2
-2
-2
-2
-13
-16
-15
-17
-20
-20
-20
-19
-19
-18
-16
-14
-12
-10
-10
-10
-6
-7
-6
-9
-11
-7
-9
-8
-6
-7
-14
-17
-18
-17
-15
-14
-14
-12
-13
-11
-8
-8
-8
-9
-10
-8
-10
-11
-11
-4
-4
-7
-8
-9
-10
-9
-10
-10
-10
-10
-9
-10
-9
-8
-7
-7
-8
-8
-8
-8
-7
-7
-7
-7
-6
-6
-5
-6
-6
-6
-7
-7
-6
-6
-6
-9
-11
-9
-8
-9
-8
-8
-7
-4
-6
-6
-5
-4
-4
-4
-3
-1
-2
-2
-3
-4
-3
-1
3
5
5
5
5
6
6
6
6
6
6
6
6
6
6
6
6
6
6
6
6
6
7
7
7
7
7
7
7
7
7
7
8
7
7
6
6
6
5
5
6
5
7
7
7
7
6
6
4
1
-5
-7
-7
-8
-8
-10
-13
-14
-14
-14
-13
-16
-18
-18
-19
-19
-20
-18
-18
-17
-17
-18
-18
-17
-18
-19
-19
-17
-17
-11
-11
-7
-8
-9
-12
-10
-12
-15
-14
-16
-18
-18
-19
-21
-20
-20
-20
-22
-22
-21
-19
-12
-10
-11
-10
-8
-9
-7
-12
-9
-11
-10
-7
-9
-9
-11
-11
-12
-11
-8
-7
-5
-4
-4
-4
-4
-2
-2
-2
-1
-1
-1
-1
-1
-1
0
0
1
0
-3
-8
-8
-11
-13
-11
-11
-13
-10
-11
-8
-7
2
2
2
1
1
0
0
0
1
1
2
1
0
0
1
1
1
2
2
2
4
4
4
4
4
3
2
-3
-7
-7
-8
-11
-12
-13
-14
-16
-16
-17
-14
-15
-17
-17
-17
-17
-15
-17
-15
-11
-8
-10
-5
-9
-9
-8
-7
-7
-7
-3
-5
-5
-5
-4
-4
-5
-7
-7
-7
-8
-7
-8
-6
-4
-3
-2
-1
-1
-1
-1
-1
-1
0
0
1
1
1
1
1
0
1
1
1
1
1
2
3
4
4
4
3
4
3
0
2
2
1
2
0
-1
6
3
3
3
3
3
3
2
2
2
2
2
2
2
2
3
3
0
-8
-10
-10
-11
-12
-11
-13
-13
-13
-13
-13
-13
-13
-14
-14
-8
-4
-5
-6
-6
-5
-4
-3
-3
-3
-2
-1
0
1
1
2
2
1
1
1
1
1
2
2
3
2
2
2
3
2
2
3
3
4
4
4
4
3
-2
-3
-8
-13
-15
-12
-14
-16
-15
-12
-13
-13
-14
-14
-14
-14
-13
-13
-14
-14
-15
-15
-14
-17
-20
-21
-22
-22
-22
-20
-20
-19
-19
-18
-16
-11
-11
-15
-16
-8
-12
-7
-8
-7
-11
-8
-7
-10
-10
-16
-16
-17
-18
-17
-17
-16
-10
-6
-4
-3
-3
-2
-1
-1
-1
-1
-1
0
0
0
1
1
1
1
1
2
1
1
1
2
1
2
1
2
1
1
1
1
0
0
0
1
1
1
2
3
3
4
4
3
3
3
3
3
3
4
5
5
5
4
5
4
4
3
3
2
2
2
2
2
2
2
2
2
3
3
4
4
5
5
5
5
5
5
5
5
6
6
7
7
6
7
7
6
6
6
6
6
6
6
6
6
6
7
7
7
7
8
8
8
8
9
9
8
8
8
8
9
8
8
6
6
6
6
8
9
9
7
9
9
9
8
8
8
8
8
7
7
7
7
8
8
8
8
7
2
2
2
1
1
1
1
0
2
-2
-2
-3
-2
0
1
1
-1
-2
0
2
4
4
4
6
5
3
2
2
2
2
2
2
3
3
4
6
6
6
6
6
6
6
6
6
6
6
7
6
7
6
6
5
5
4
4
4
4
4
3
3
4
3
4
2
1
2
2
4
2
-1
-2
-4
-10
-10
-11
-12
-13
-9
-10
-10
-8
-8
-7
-6
-6
-5
-4
-3
-2
-2
0
1
0
0
-1
2
3
3
3
3
4
4
5
5
5
5
6
6
6
6
6
6
7
6
7
7
7
7
7
7
6
5
5
6
8
7
8
8
8
7
6
4
4
3
0
-3
-5
-7
-7
-8
-7
-8
-10
-7
-7
-7
-8
-7
-4
-1
-2
-4
-5
-9
-11
-11
-12
-15
-14
-14
-13
-12
-13
-12
-12
-11
-9
-9
-8
-8
-6
-7
-9
-9
-11
-12
-10
-10
-10
-11
-11
-8
-6
-8
-10
-10
-10
-11
-11
-11
-11
-11
-11
-10
-11
-11
-10
-10
-10
-10
-8
-7
-7
-7
-7
-4
-5
-7
-6
-7
-6
-6
-6
-6
-8
-8
-9
-9
-9
-9
-8
-8
-9
-7
-6
-5
-4
-3
-3
-4
-4
-5
-5
-5
-5
-6
-6
-8
-8
-8
-10
-8
-7
-6
-7
-7
-7
-5
-4
-3
-3
-3
-2
0
1
1
1
2
2
2
0
0
0
-1
-1
-1
0
-1
-2
-3
-2
-2
-2
1
2
3
3
3
4
6
7
7
9
10
10
10
8
7
-1
-5
-5
-4
-6
-7
-8
-4
-9
-8
-9
-9
-2
0
-1
0
3
-2
-2
5
-2
3
3
4
6
6
6
6
7
7
6
5
6
4
5
5
4
7
9
10
10
9
10
10
8
8
9
8
8
11
13
15
15
15
16
17
18
17
16
16
16
15
15
15
15
15
14
15
15
15
16
17
16
8
7
7
6
6
3
0
0
-1
-1
-1
-1
-1
-1
0
0
0
1
1
0
2
2
2
1
1
-1
-1
0
0
-2
-3
2
2
2
0
2
2
4
4
6
6
8
8
8
8
10
0
-2
0
-3
-1
-1
-2
-2
1
0
2
0
0
-1
5
6
6
7
7
8
9
10
9
9
7
4
6
7
8
7
7
7
6
5
5
6
6
11
12
12
12
10
6
3
0
-1
-1
-1
0
-1
-3
-2
2
-3
-9
-9
-9
-7
-4
-2
0
-2
-1
0
3
5
4
6
6
6
3
-6
-8
-6
-4
-5
-3
-1
-2
-1
-1
-2
-1
-1
0
-1
0
-1
0
0
0
3
2
2
1
3
2
2
2
2
3
3
3
3
3
4
4
4
4
5
6
6
6
6
6
7
7
8
8
7
6
6
5
5
6
5
5
5
4
6
6
6
6
6
5
6
5
5
5
6
6
8
7
9
6
7
5
5
6
6
7
7
7
5
5
6
7
7
7
7
6
6
6
7
8
8
9
8
9
9
10
11
10
10
10
11
11
13
13
13
14
14
14
14
13
12
12
14
14
14
13
13
13
13
13
11
11
12
11
10
10
10
11
11
11
11
11
10
11
11
11
12
12
13
13
13
13
13
12
12
13
12
12
13
14
14
14
13
14
13
13
13
13
13
13
13
13
13
13
14
14
14
14
15
14
13
13
13
13
13
13
13
13
13
13
13
13
14
12
12
11
11
12
9
9
8
6
7
8
13
12
13
10
6
7
7
7
9
9
9
8
9
9
10
10
10
5
6
4
3
0
1
0
-2
-2
-3
-2
-1
-2
0
0
4
7
9
8
9
9
10
9
8
7
9
9
4
5
2
0
-2
-1
-1
-1
-1
2
5
7
9
10
10
10
12
12
11
12
13
13
12
13
13
11
7
8
9
8
10
10
12
12
12
12
12
12
12
11
11
11
11
12
12
13
14
14
14
10
8
10
12
13
11
9
9
11
12
12
12
12
13
13
12
11
12
13
12
11
12
11
10
8
4
4
2
2
5
13
13
12
11
11
11
11
12
11
11
10
8
8
6
7
7
7
7
7
7
6
7
7
6
7
6
3
3
1
0
-2
0
1
1
2
2
4
4
4
6
5
6
6
5
4
4
5
5
5
7
7
7
7
10
9
11
10
10
13
13
12
12
12
11
11
11
11
11
10
10
9
10
11
10
12
12
13
14
11
11
13
13
12
13
14
15
15
15
14
15
15
16
15
16
16
16
16
16
16
16
16
16
15
16
16
15
16
16
16
16
16
17
17
16
16
15
15
17
18
18
17
16
16
16
16
16
16
16
16
15
15
15
16
17
17
17
17
16
8
5
7
8
6
7
11
13
15
15
9
11
11
10
8
8
8
11
11
11
10
10
10
10
9
9
12
13
11
11
13
15
15
15
15
15
15
14
14
14
14
14
15
15
15
15
13
11
9
10
10
11
12
12
12
14
16
15
14
14
13
13
14
14
14
14
13
14
14
14
14
14
14
14
14
15
15
14
15
16
17
16
17
16
14
15
15
15
15
16
15
15
15
15
15
15
15
15
14
14
14
13
13
15
15
15
15
15
15
15
14
13
13
14
14
15
13
12
13
14
12
13
13
12
13
11
10
12
12
12
13
14
14
14
13
13
12
13
14
13
13
13
13
11
11
10
10
9
8
8
11
11
11
13
12
12
12
11
11
12
12
14
15
15
15
14
14
13
11
11
12
12
12
11
9
11
13
12
12
12
12
11
11
12
12
13
14
14
14
15
15
15
10
10
11
12
12
11
11
13
14
14
15
16
17
17
16
16
16
17
17
18
18
17
17
17
13
12
11
11
13
16
15
14
14
14
13
14
14
14
14
14
14
15
13
14
14
14
15
14
11
11
11
11
10
11
12
10
11
12
12
12
12
13
13
14
13
14
14
13
12
11
11
11
11
10
11
10
11
13
13
12
11
12
13
12
12
12
13
13
16
16
16
16
16
16
15
16
15
15
14
14
14
15
15
15
15
15
15
16
15
16
16
15
16
16
16
15
15
15
15
15
15
15
15
15
15
15
16
16
16
16
16
16
17
17
17
16
16
15
16
16
16
16
16
16
15
16
15
15
17
17
17
17
17
18
17
15
18
18
17
17
17
17
18
18
18
18
18
18
19
19
18
19
19
19
16
17
17
17
18
17
17
17
17
17
16
18
18
18
18
18
17
17
17
18
18
18
19
19
19
20
20
21
20
21
20
20
19
19
19
19
19
19
19
20
20
20
19
19
17
14
15
17
18
19
17
21
21
20
20
20
21
20
20
19
19
19
18
18
18
18
19
20
20
19
20
15
17
16
16
18
19
18
18
18
18
18
18
18
18
18
18
17
17
17
17
17
17
18
17
17
17
17
17
17
17
17
17
17
16
17
16
17
17
16
17
17
17
17
17
16
18
18
19
19
17
16
17
17
17
16
16
16
17
16
16
17
19
17
17
18
18
18
17
16
19
19
19
19
20
21
21
21
21
21
20
20
20
19
19
19
19
18
17
15
14
10
11
10
12
10
16
16
17
17
15
15
15
15
15
14
14
14
14
15
13
13
14
15
15
16
17
16
16
17
14
15
16
17
18
18
18
18
19
19
19
18
19
20
20
20
20
19
19
17
16
15
16
15
15
16
15
14
13
13
14
13
10
12
12
13
13
14
10
8
8
8
9
9
10
10
10
11
11
11
12
12
13
13
11
12
13
14
14
14
14
16
15
15
13
13
13
12
12
11
12
12
11
11
12
11
14
15
14
15
15
15
15
16
16
18
17
17
16
16
15
15
14
15
14
14
15
15
16
16
18
17
17
17
17
18
17
18
18
18
18
18
17
17
17
17
17
17
17
16
16
15
15
16
14
14
14
14
13
12
13
14
15
17
16
14
16
16
14
15
15
15
14
16
16
16
19
20
18
19
18
19
19
19
19
19
19
19
20
19
19
18
19
18
18
18
19
19
18
19
19
20
20
20
19
19
20
20
19
19
19
20
20
20
20
20
20
18
18
18
19
19
19
20
20
20
21
21
20
20
21
20
20
19
20
20
20
20
20
20
20
20
19
20
20
19
20
20
20
20
21
21
21
21
21
22
22
22
22
22
22
22
21
22
22
22
22
22
22
21
19
20
20
20
20
20
19
19
20
19
18
19
18
19
20
19
19
18
18
16
15
14
13
12
11
13
16
16
17
18
19
19
20
20
20
21
20
20
21
22
21
20
20
20
19
17
16
16
17
17
17
17
18
20
21
22
21
21
21
20
20
21
21
20
20
20
22
19
14
15
14
18
17
16
18
19
20
20
20
20
20
21
21
20
19
20
15
13
11
11
9
7
7
6
5
5
5
4
9
12
8
12
15
14
10
8
9
9
12
13
10
10
8
8
6
5
6
7
6
6
7
8
10
12
12
18
18
15
14
14
14
15
15
15
15
15
15
16
16
16
16
17
17
17
18
18
18
19
18
17
17
17
17
17
17
17
17
18
18
17
17
16
14
12
11
11
11
11
10
10
11
11
16
18
17
17
16
16
16
16
17
18
17
17
17
17
17
18
19
19
20
21
21
19
21
20
20
20
19
20
19
19
19
20
20
19
19
19
19
20
20
21
20
21
21
21
21
20
19
20
19
20
19
19
19
19
19
19
20
20
20
20
20
20
20
21
21
21
21
22
22
22
22
21
21
21
20
18
19
19
19
20
20
20
20
20
20
20
21
21
21
22
21
21
21
21
21
21
21
21
22
21
21
20
20
20
21
21
21
21
21
22
22
21
21
21
21
21
21
21
21
20
20
21
21
22
21
21
22
22
22
22
22
22
22
23
22
21
22
21
21
21
21
21
22
22
22
22
22
22
22
22
22
22
21
21
21
21
22
22
22
22
22
22
22
22
22
22
22
22
22
22
22
22
22
22
22
22
22
22
22
23
23
23
23
23
23
23
24
23
23
23
23
23
23
22
21
22
21
22
22
22
22
23
23
23
23
23
22
23
23
24
23
22
21
21
21
21
21
22
22
22
23
23
23
19
20
21
21
21
22
22
23
23
24
23
23
22
23
24
24
24
24
24
24
23
23
23
23
23
23
23
23
24
24
24
24
24
24
22
22
20
21
21
21
20
19
20
20
20
19
19
19
19
19
19
19
20
19
19
19
19
20
20
20
21
21
21
20
21
21
21
21
22
21
21
21
21
20
21
22
22
22
22
22
22
21
21
22
22
22
22
22
22
22
22
22
22
22
22
22
22
22
22
23
23
23
24
24
24
25
25
23
24
23
24
24
25
25
25
25
24
24
24
24
23
24
23
24
24
24
25
24
24
25
23
23
23
22
22
22
23
23
23
23
23
23
23
23
24
23
24
24
25
25
25
24
23
24
22
22
21
20
21
22
22
23
23
24
24
24
23
23
23
22
23
24
24
24
25
25
24
24
23
24
23
22
21
23
23
23
23
23
23
23
24
23
24
24
24
24
24
24
25
25
25
25
25
24
24
23
24
24
26
26
25
26
25
24
24
24
24
24
24
25
25
25
26
25
24
23
22
22
23
22
23
23
23
23
23
24
24
24
24
24
24
24
24
24
24
25
25
25
24
23
23
22
23
23
24
24
24
24
25
25
25
25
25
25
25
25
25
25
26
25
26
26
26
27
27
27
27
28
27
27
28
28
27
27
26
25
24
24
23
23
24
24
25
25
25
25
26
26
26
26
26
26
27
26
26
26
26
26
26
26
26
26
26
26
27
27
28
28
24
23
24
24
21
20
19
18
16
15
16
17
19
21
22
21
22
22
22
21
22
22
22
21
20
20
16
14
13
12
13
13
14
16
16
17
18
18
18
19
18
19
18
18
18
18
18
17
17
16
16
15
14
13
14
14
13
14
15
16
16
16
16
17
18
18
18
17
18
18
18
18
19
19
18
19
19
19
20
20
21
21
21
21
21
21
21
21
21
21
21
22
22
22
22
22
22
22
22
22
22
22
22
21
21
21
21
20
20
20
20
20
20
20
20
20
20
20
20
11
10
9
10
10
10
10
9
8
8
8
8
10
8
8
9
9
12
12
13
13
14
13
13
13
12
11
11
12
12
12
11
14
15
15
17
16
17
17
17
17
17
17
17
17
18
18
18
18
20
20
20
20
20
21
20
19
17
15
15
16
18
18
19
19
19
19
19
19
19
19
19
19
19
19
19
19
20
20
21
21
22
22
22
22
23
22
23
22
23
22
22
22
22
23
23
22
23
23
22
22
22
22
22
22
22
22
23
23
23
23
24
23
24
23
20
17
15
14
13
12
11
12
14
18
20
20
20
21
21
21
21
22
23
23
23
23
23
23
23
22
22
22
23
23
23
23
23
23
22
22
21
21
21
21
20
20
20
20
20
20
20
19
20
20
20
21
22
21
20
21
22
21
21
21
22
21
22
23
23
23
24
24
24
24
24
24
24
24
24
24
24
24
25
25
25
25
25
25
25
25
25
25
25
25
25
25
24
24
24
24
23
23
22
23
24
23
18
13
-1
0
1
3
2
5
7
6
7
9
9
9
9
9
9
9
10
10
12
11
12
10
9
8
9
9
10
11
12
12
13
13
13
16
15
17
17
17
17
17
17
17
17
17
15
16
15
16
16
16
14
14
15
15
17
15
15
16
17
18
18
19
19
19
19
18
19
20
21
20
21
19
17
17
16
16
17
16
17
18
18
19
19
21
22
22
22
22
22
22
22
23
23
23
23
23
23
23
23
23
24
24
24
23
23
22
19
20
20
20
21
21
21
21
21
21
22
21
21
21
21
21
21
22
21
22
22
23
22
22
22
22
22
22
22
22
22
22
21
22
22
23
22
22
21
23
21
22
23
22
23
23
23
22
22
23
21
21
21
21
21
21
21
21
21
20
19
20
19
19
18
19
18
19
19
18
18
17
17
16
16
16
16
16
15
16
16
16
16
17
16
16
15
16
15
15
14
17
17
18
18
18
18
18
18
18
18
17
17
17
17
18
18
18
19
18
18
19
18
18
19
20
20
20
20
21
21
21
21
20
20
20
20
20
20
21
21
21
21
20
22
21
21
19
18
18
18
17
16
17
17
17
17
17
17
17
16
16
16
18
18
18
18
19
18
17
19
18
17
16
18
18
19
19
19
18
19
18
18
17
17
16
17
17
17
18
17
16
16
18
16
16
18
19
19
20
16
14
14
15
15
15
15
15
16
16
16
16
17
16
18
15
14
15
14
13
13
15
14
15
14
15
15
17
17
17
17
17
17
17
16
17
17
16
17
17
16
14
14
14
13
16
16
17
18
18
19
20
20
19
19
20
20
20
20
19
20
19
19
20
20
19
19
18
17
17
17
18
18
19
19
19
19
19
19
19
18
18
18
19
19
19
19
18
18
20
20
20
21
22
21
22
22
22
21
21
19
21
20
19
19
18
18
19
20
19
19
19
20
20
20
20
20
19
20
20
20
20
20
20
19
20
20
21
18
18
19
20
20
19
19
19
19
19
19
19
18
19
18
19
19
18
18
18
18
18
19
18
18
18
18
18
18
18
18
18
18
18
19
18
19
20
20
21
21
21
20
20
20
20
20
20
20
20
20
20
19
18
18
18
17
18
19
19
19
18
19
20
20
19
19
18
18
18
18
17
17
17
17
18
17
17
17
16
17
15
16
16
16
17
16
16
17
16
18
18
19
19
19
19
18
18
18
19
19
19
19
19
20
19
20
20
20
19
19
20
20
19
19
20
19
19
19
18
18
19
19
20
21
20
20
19
19
18
19
20
20
21
22
21
22
22
22
22
22
22
22
21
22
21
21
21
22
21
20
17
16
14
13
14
15
17
17
17
14
17
17
15
16
16
16
16
15
15
15
17
17
17
13
10
10
10
12
12
11
12
13
15
15
15
14
16
16
16
15
14
14
14
15
15
15
15
15
15
16
16
17
16
16
16
17
17
16
17
17
16
17
16
16
16
16
15
15
16
12
10
9
9
8
8
8
8
9
8
9
10
13
16
13
12
12
11
12
12
12
12
12
13
13
12
11
11
11
11
12
12
11
12
14
13
14
14
16
16
15
16
15
16
16
15
15
17
16
14
14
13
13
12
12
13
13
15
16
14
15
15
16
16
17
17
17
17
17
16
16
17
17
17
17
16
16
17
16
15
16
15
15
15
16
17
18
18
18
18
17
17
17
16
17
17
18
17
17
17
17
15
15
14
13
15
16
17
18
18
18
19
19
19
19
18
18
18
18
18
19
20
20
20
20
19
19
19
19
19
19
20
21
21
21
21
21
21
21
21
21
21
21
21
21
21
20
20
20
20
20
20
20
19
19
18
18
18
18
17
17
17
16
16
16
15
16
16
16
17
16
15
15
14
14
14
14
13
13
13
13
13
13
12
12
12
12
12
12
12
12
12
12
12
12
12
13
13
13
13
14
14
13
13
13
14
14
14
14
14
14
14
13
14
14
15
15
15
15
15
15
14
13
13
13
13
12
12
14
14
15
15
15
15
16
15
15
15
15
15
15
15
15
15
15
15
15
15
16
15
15
15
15
15
15
15
15
14
13
13
12
11
11
11
11
11
10
11
11
11
10
10
10
10
10
10
10
11
11
11
11
9
10
8
6
7
6
8
5
2
3
-2
-2
-3
-3
-3
-3
0
1
3
5
4
7
8
8
7
8
7
7
7
7
7
8
7
8
8
6
4
4
8
7
7
9
10
10
10
11
11
10
10
11
10
10
10
10
11
13
12
12
12
13
12
8
8
10
9
9
9
9
7
7
8
8
9
9
9
9
9
9
11
11
12
12
12
12
12
13
12
12
12
12
13
13
14
14
14
13
14
13
14
14
13
12
11
13
9
3
0
2
0
-1
-1
-2
-2
2
4
6
6
7
8
8
9
9
9
8
8
8
8
1
1
-2
-1
-3
-3
-3
-4
-4
-4
-4
-3
-2
-2
-4
-4
-4
-2
-3
-1
0
0
-1
0
-1
-1
-1
-1
0
-2
-2
-1
-2
-3
0
2
3
5
6
5
5
5
5
5
5
5
5
5
6
7
7
6
6
5
5
5
4
5
7
8
8
9
9
9
9
9
8
8
8
8
8
8
10
10
9
9
9
10
10
10
11
12
13
13
13
13
13
13
12
12
12
11
11
11
10
11
13
13
13
13
14
14
15
15
16
16
17
17
17
16
15
16
15
15
15
15
16
16
15
15
15
15
12
10
10
9
9
7
7
8
8
8
8
8
9
8
7
7
7
5
3
3
3
3
2
0
0
0
1
-1
-2
0
0
2
2
2
2
4
3
4
6
6
6
6
6
5
6
7
6
5
4
5
5
6
6
6
7
8
8
10
11
10
11
10
9
10
8
8
9
8
8
9
11
10
10
10
9
9
10
10
11
12
13
13
14
13
13
13
11
12
12
12
11
11
10
11
13
14
13
13
13
14
14
14
15
15
16
15
16
14
15
15
14
13
13
12
12
12
12
12
14
14
15
13
13
13
13
13
13
14
15
15
14
14
14
14
14
13
11
12
12
11
11
13
13
14
15
15
15
14
14
12
10
12
13
13
13
13
13
13
13
12
11
12
11
11
11
10
12
12
12
13
13
13
14
14
14
15
14
14
14
13
13
13
13
12
12
12
12
12
12
13
13
14
14
15
15
14
14
15
16
16
16
16
16
16
15
13
12
12
11
11
9
7
7
8
8
8
7
6
5
6
5
5
6
5
4
4
4
4
6
6
6
5
6
6
6
6
5
6
7
6
4
5
5
4
4
4
5
6
6
7
8
9
8
8
8
8
8
8
8
7
7
7
8
9
9
8
7
8
8
7
8
9
9
11
12
11
10
11
9
8
0
3
1
0
1
1
-2
-2
-3
-3
-2
-1
-1
-1
-1
-2
-2
-2
1
0
0
-2
-2
-3
-3
-1
0
0
-1
-2
-2
-1
-2
-2
-2
-1
1
0
0
1
1
1
2
5
5
5
6
5
5
4
4
4
4
4
5
2
5
5
6
7
8
7
7
7
7
6
6
5
3
2
1
0
-2
-4
-5
-6
-6
-6
-5
-4
-4
-5
-5
-4
-4
-4
-4
-3
-3
-1
0
0
2
3
1
1
1
1
2
2
2
1
0
0
2
3
2
5
5
5
6
6
6
6
6
6
6
6
5
6
6
6
6
6
6
7
7
7
7
7
7
7
7
7
7
7
8
8
8
7
7
6
6
7
7
7
6
7
7
6
6
7
6
7
6
6
6
7
7
7
7
7
7
7
7
7
8
8
8
8
8
8
8
8
8
8
8
8
8
8
9
9
8
8
8
9
10
9
9
9
9
9
9
9
9
9
9
9
9
9
9
9
9
10
10
10
10
11
11
10
10
10
10
10
10
10
10
10
10
10
10
11
11
11
11
11
12
12
12
12
13
13
13
13
12
12
12
12
12
12
13
13
13
13
13
13
12
9
7
6
5
4
3
3
2
2
1
1
1
0
-1
-1
-3
-2
-6
-7
-9
-10
-10
-10
-7
-7
-6
-7
-7
-7
-9
-9
-10
-11
-11
-11
-11
-12
-10
-9
-9
-14
-13
-13
-12
-10
-10
-7
-9
-12
-12
-12
-14
-14
-14
-15
-15
-14
-10
-8
-7
-10
-6
-5
-3
-4
-4
-4
-4
-3
-3
-3
-2
-2
-4
-6
-5
-6
-5
-4
-4
-3
-1
0
0
-1
0
-1
-1
-1
-1
-1
-1
-2
-3
-2
-1
-1
-1
-1
-1
0
0
-1
-1
0
0
0
0
-1
1
2
2
2
1
2
0
1
0
0
2
2
0
0
-2
-3
-3
-4
-3
-2
-3
-2
-2
-2
1
1
2
2
1
1
0
0
0
0
2
1
0
-2
-2
-3
-6
-4
-2
-2
3
-3
1
2
3
2
2
2
1
0
0
0
-1
-1
2
1
0
0
0
-1
-1
-1
-4
-3
0
2
2
2
2
2
1
1
1
0
0
0
-1
-1
-2
-3
-4
-5
-7
-6
-7
-9
-10
-10
-9
-6
-6
-9
-9
-8
-9
-8
-8
-6
-6
-6
-6
-6
-5
-7
-10
-9
-9
-9
-8
-7
-7
-7
-7
-6
-6
-6
-2
-2
-1
-2
-1
-1
-1
-1
-3
-2
0
-1
0
-2
-3
-3
-4
-3
-3
1
1
1
2
2
1
1
0
1
0
-1
-1
-1
-2
-2
-1
0
-2
-3
-2
-3
-3
-2
-2
-2
-1
0
2
2
2
1
1
1
2
1
0
0
0
0
0
0
1
-1
1
0
0
0
0
1
4
4
4
4
3
3
3
3
3
2
2
1
1
2
3
5
4
4
4
4
5
5
6
6
7
7
6
6
6
6
5
6
6
6
6
5
5
2
1
-3
-4
-4
-5
-4
-5
-5
-6
-7
-8
-8
-8
-8
-7
-8
-8
-7
-7
-7
-7
-5
-4
-7
-3
-4
-8
-11
-10
-11
-13
-12
-14
-13
-13
-11
-11
-11
-11
-10
-6
-5
-5
-7
-8
-6
-5
-6
-4
-5
-5
-6
-7
-8
-8
-8
-8
-6
-4
-3
-4
-3
-3
-4
-2
-3
-4
-4
-4
-4
-4
-5
-3
-2
-3
-4
-4
-3
-4
-4
-2
-2
-1
0
0
-1
-1
-1
-1
-1
-1
-1
0
0
0
-3
-2
-2
-2
-2
-2
-2
-2
-2
-2
-2
-2
-3
-6
-6
-6
-6
-6
-6
-6
-6
-6
-6
-5
-5
-5
-5
-5
-5
-5
-5
-5
-5
-5
-7
-14
-14
-14
-14
-14
-14
-14
-14
-14
-14
-14
-14
-14
-14
-14
-14
-14
-14
-14
-14
-14
-14
-14
-14
-13
-11
-8
-8
-8
-8
-8
-8
-8
-8
-8
-8
-8
-8
-8
-8
-8
-8
-8
-8
-8
-8
-8
-8
-8
-8
-8
-8
-8
-8
-8
-8
-8
-8
-8
-8
-8
-8
-8
-8
-8
-8
-8
-8
-8
-6
-6
-4
-4
-4
-4
-4
-4
-4
-4
-4
-4
-4
-4
-4
-4
-4
-4
-4
-4
-4
-4
-4
-4
-4
-4
-4
-4
-4
-4
-4
-4
-4
-4
-4
-4
-4
-4
-4
-5
-5
-4
-2
-3
-4
-3
-3
-3
-2
-2
-2
-1
-1
-2
-2
-2
-2
-3
-2
-3
-3
-3
-3
-3
-3
-1
1
1
0
0
1
2
2
2
2
2
2
2
3
2
2
2
1
0
0
-1
-1
-1
-2
1
2
3
1
2
1
-3
-2
0
-1
-1
-1
0
1
1
0
0
-1
-1
-1
-2
-2
-2
-2
-1
0
-1
-1
-2
-2
-2
-2
0
0
1
1
1
1
1
0
1
1
-1
0
0
1
1
-2
-7
-14
-12
-11
-12
-12
-12
-13
-13
-12
-13
-13
-13
-13
-11
-12
-11
-8
-10
-8
-10
-9
-7
-9
-8
-11
-11
-12
-14
-14
-14
-13
-12
-12
-12
-9
-9
-7
-7
-7
-7
-9
-9
-9
-8
-8
-7
-8
-5
-7
-8
-7
-7
-8
-8
-7
-7
-6
-4
-6
-6
-6
-6
-6
-6
-6
-6
-6
-6
-6
-5
-11
-14
-15
-16
-16
-16
-16
-17
-17
-16
-16
-16
-17
-16
-15
-16
-13
-13
-13
-10
-12
-12
-12
-11
-11
-11
-10
-12
-12
-12
-14
-14
-14
-14
-14
-11
-9
-10
-10
-10
-10
-9
-10
-10
-10
-9
-10
-10
-10
-9
-7
-8
-11
-12
-12
-12
-12
-12
-12
-11
-11
-8
-8
-8
-19
-21
-23
-23
-22
-20
-20
-20
-18
-21
-22
-22
-22
-22
-22
-22
-22
-20
-19
-17
-17
-16
-16
-15
-13
-11
-13
-14
-13
-14
-14
-13
-12
-12
-13
-13
-14
-14
-14
-15
-12
-12
-12
-12
-10
-9
-9
-8
-10
-9
-9
-9
-9
-9
-8
-8
-7
-5
-4
-4
-4
-2
-2
-1
-1
-1
-1
-2
-1
-3
-2
-3
-2
-3
-4
-4
-4
-5
-5
-5
-5
-5
-3
-1
-1
0
0
0
0
0
-1
0
0
0
0
0
0
0
0
0
-1
-1
-1
-1
-1
-1
-1
-1
-1
-1
-1
-1
-1
-1
-1
-1
-1
-1
-2
-2
-1
-2
-2
-2
-2
-1
-9
-11
-14
-14
-14
-14
-14
-17
-19
-19
-18
-18
-18
-18
-16
-15
-15
-15
-16
-15
-15
-15
-14
-15
-14
-13
-14
-12
-11
-12
-12
-14
-14
-14
-13
-12
-11
-11
-11
-9
-11
-11
-10
-10
-10
-10
-10
-10
-10
-10
-10
-9
-8
-9
-10
-11
-11
-11
-10
-10
-9
-9
-8
-7
-7
-7
-7
-7
-7
-7
-7
-8
-8
-7
-7
-8
-7
-7
-8
-8
-8
-10
-11
-10
-11
-11
-12
-13
-14
-15
-15
-15
-15
-16
-15
-16
-16
-15
-16
-16
-18
-18
-18
-19
-21
-20
-20
-21
-20
-21
-20
-19
-18
-16
-17
-17
-13
-18
-18
-18
-19
-13
-11
-11
-14
-18
-17
-20
-19
-17
-17
-17
-16
-16
-16
-17
-16
-14
-12
-11
-11
-10
-11
-8
-10
-12
-10
-9
-10
-12
-12
-12
-12
-12
-13
-15
-16
-15
-16
-15
-14
-9
-10
-10
-10
-9
-8
-8
-8
-8
-8
-8
-7
-8
-7
-7
-7
-8
-8
-9
-8
-8
-8
-8
-7
-7
-7
-7
-7
-7
-6
-7
-7
-7
-7
-6
-8
-9
-11
-12
-15
-18
-18
-18
-19
-20
-18
-19
-18
-18
-17
-18
-18
-18
-18
-17
-16
-16
-16
-15
-13
-15
-17
-17
-17
-17
-17
-17
-15
-15
-15
-14
-13
-12
-11
-11
-10
-11
-11
-11
-12
-11
-11
-10
-10
-10
-12
-12
-11
-11
-11
-11
-11
-9
-8
-8
-7
-6
-13
-13
-13
-16
-18
-19
-18
-19
-21
-22
-23
-24
-24
-24
-24
-24
-24
-24
-24
-23
-23
-22
-22
-23
-22
-23
-23
-22
-22
-22
-23
-23
-22
-21
-22
-23
-23
-23
-23
-23
-23
-23
-23
-23
-24
-23
-24
-25
-24
-24
-25
-27
-28
-28
-28
-26
-26
-26
-26
-26
-26
-26
-25
-24
-24
-24
-24
-23
-23
-22
-22
-24
-24
-24
-22
-21
-23
-23
-23
-22
-21
-19
-18
-20
-23
-24
-24
-24
-24
-21
-21
-18
-18
-20
-17
-16
-18
-18
-21
-19
-19
-18
-18
-17
-17
-15
-13
-14
-18
-21
-20
-19
-19
-17
-17
-16
-13
-13
-13
-13
-13
-13
-13
-13
-13
-14
-13
-13
-12
-13
-11
-10
-12
-13
-13
-14
-13
-13
-12
-11
-11
-10
-11
-10
-11
-11
-10
-11
-10
-12
-12
-12
-17
-17
-17
-15
-13
-12
-11
-12
-12
-12
-14
-15
-13
-15
-14
-14
-14
-12
-11
-11
-12
-11
-12
-12
-11
-11
-7
-10
-10
-13
-13
-15
-14
-13
-14
-14
-13
-12
-10
-10
-10
-11
-10
-10
-10
-9
-10
-10
-10
-10
-9
-7
-6
-5
-6
-5
-5
-5
-5
-5
-5
-6
-6
-7
-8
-7
-8
-8
-8
-9
-9
-9
-9
-10
-10
-12
-14
-14
-14
-14
-15
-16
-19
-20
-20
-21
-21
-22
-19
-16
-9
-14
-14
-16
-20
-24
-27
-26
-26
-28
-28
-26
-26
-26
-26
-28
-27
-26
-24
-24
-26
-25
-25
-25
-26
-26
-26
-26
-26
-26
-26
-26
-26
-26
-26
-26
-26
-26
-25
-24
-25
-24
-22
-23
-22
-24
-22
-23
-23
-24
-24
-25
-25
-24
-23
-23
-22
-22
-23
-23
-23
-22
-22
-22
-21
-21
-21
-21
-19
-20
-20
-20
-19
-20
-18
-17
-17
-17
-17
-17
-17
-16
-16
-19
-19
-19
-19
-19
-19
-17
-18
-16
-17
-16
-16
-17
-16
-17
-17
-17
-16
-17
-16
-16
-14
-15
-16
-12
-14
-15
-15
-15
-15
-19
-21
-21
-19
-19
-19
-20
-20
-21
-20
-20
-20
-21
-21
-20
-20
-19
-19
-20
-21
-21
-21
-21
-19
-19
-18
-18
-17
-18
-18
-18
-18
-16
-17
-16
-15
-16
-16
-16
-16
-14
-14
-13
-17
-15
-16
-18
-20
-19
-19
-20
-19
-20
-20
-21
-21
-21
-22
-22
-22
-23
-23
-24
-23
-23
-24
-23
-23
-22
-22
-22
-23
-23
-24
-24
-24
-23
-23
-24
-23
-23
-24
-24
-23
-24
-23
-23
-23
-23
-22
-22
-21
-21
-20
-20
-20
-20
-20
-20
-21
-21
-21
-21
-21
-21
-21
-21
-20
-20
-20
-20
-19
-19
-18
-18
-18
-18
-18
-18
-19
-18
-19
-19
-18
-18
-17
-17
-17
-17
-18
-18
-18
-18
-18
-18
-18
-18
-17
-17
-17
-17
-17
-17
-17
-17
-16
-15
-15
-15
-15
-15
-15
-15
-15
-15
-15
-15
-15
-15
-13
-14
-13
-13
-13
-15
-15
-15
-15
-14
-14
-14
-15
-15
-15
-15
-15
-16
-15
-15
-16
-15
-15
-16
-14
-13
-14
-14
-14
-14
-15
-16
-17
-15
-16
-17
-17
-18
-18
-19
-19
-20
-20
-20
-21
-21
-21
-22
-21
-21
-21
-21
-21
-20
-20
-20
-19
-19
-19
-19
-19
-19
-19
-19
-20
-20
-20
-20
-20
-20
-21
-20
-20
-20
-19
-19
-19
-19
-18
-18
-18
-18
-18
-18
-19
-19
-19
-18
-18
-19
-19
-19
-19
-19
-19
-19
-18
-18
-18
-18
-17
-18
-18
-18
-17
-17
-17
-16
-17
-16
-16
-14
-15
-15
-15
-15
-15
-15
-16
-14
-16
-17
-17
-17
-17
-17
-18
-18
-18
-19
-20
-20
-21
-22
-22
-22
-22
-23
-23
-24
-24
-23
-23
-22
-22
-23
-23
-22
-22
-22
-22
-22
-21
-22
-22
-22
-22
-22
-22
-21
-21
-21
-21
-21
-21
-22
-22
-22
-21
-21
-20
-20
-20
-23
-23
-22
-20
-20
-19
-19
-20
-20
-20
-19
-19
-19
-19
-19
-19
-20
-20
-20
-20
-20
-20
-20
-21
-20
-20
-20
-22
-22
-23
-23
-23
-23
-23
-22
-21
-22
-20
-21
-21
-22
-21
-20
-19
-19
-20
-20
-19
-21
-22
-20
-20
-20
-18
-20
-19
-18
-19
-19
-20
-20
-19
-18
-18
-19
-19
-18
-17
-16
-17
-19
-21
-21
-21
-21
-19
-19
-18
-18
-18
-17
-18
-17
-18
-17
-18
-19
-19
-19
-20
-20
-20
-20
-20
-20
-20
-20
-21
-22
-24
-23
-24
-25
-25
-26
-26
-25
-26
-27
-27
-27
-27
-27
-27
-27
-26
-26
-26
-25
-24
-25
-24
-23
-23
-23
-23
-23
-25
-25
-25
-24
-24
-24
-24
-24
-24
-24
-24
-24
-23
-22
-22
-21
-21
-21
-21
-20
-20
-19
-20
-19
-18
-19
-20
-20
-21
-22
-22
-22
-22
-22
-22
-21
-21
-20
-20
-20
-20
-20
-20
-20
-20
-20
-20
-21
-22
-21
-21
-22
-22
-23
-23
-23
-23
-23
-23
-23
-23
-22
-22
-21
-21
-21
-22
-22
-22
-21
-21
-22
-22
-23
-23
-22
-23
-23
-22
-23
-23
-23
-22
-23
-22
-21
-21
-21
-22
-22
-22
-22
-23
-22
-23
-23
-22
-22
-21
-22
-22
-22
-22
-22
-22
-21
-21
-21
-21
-22
-22
-21
-22
-22
-24
-22
-22
-21
-21
-21
-20
-19
-21
-21
-21
-21
-22
-22
-21
-22
-21
-21
-21
-21
-20
-20
-20
-21
-21
-20
-20
-19
-17
-17
-18
-17
-19
-19
-18
-18
-18
-18
-19
-19
-18
-18
-17
-17
-17
-16
-16
-16
-16
-18
-17
-18
-19
-21
-22
-21
-22
-22
-23
-23
-23
-22
-22
-22
-22
-22
-21
-21
-21
-21
-20
-20
-20
-20
-21
-20
-20
-20
-20
-21
-21
-21
-22
-21
-22
-21
-22
-22
-22
-21
-20
-20
-20
-19
-19
-19
-19
-19
-19
-19
-19
-18
-19
-18
-18
-20
-19
-19
-19
-20
-20
-20
-20
-20
-22
-22
-22
-21
-21
-20
-21
-21
-21
-22
-22
-22
-22
-22
-22
-21
-22
-22
-21
-21
-21
-22
-21
-19
-19
-19
-19
-19
-19
-19
-18
-20
-18
-19
-19
-18
-17
-19
-19
-19
-19
-19
-19
-19
-19
-19
-19
-20
-21
-20
-20
-20
-20
-21
-21
-21
-21
-22
-22
-21
-21
-21
-21
-21
-21
-21
-21
-21
-21
-21
-21
-20
-20
-20
-20
-20
-20
-20
-21
-22
-22
-23
-22
-22
-21
-21
-21
-23
-24
-24
-25
-25
-25
-24
-24
-24
-24
-23
-22
-22
-22
-22
-23
-22
-23
-24
-23
-22
-22
-23
-23
-22
-22
-21
-22
-21
-22
-21
-21
-21
-21
-20
-20
-22
-22
-22
-22
-21
-21
-21
-21
-20
-18
-19
-19
-18
-18
-19
-18
-19
-19
-19
-18
-18
-18
-19
-20
-21
-20
-19
-19
-19
-20
-20
-20
-21
-20
-19
-18
-17
-17
-17
-18
-17
-17
-17
-17
-17
-17
-19
-20
-20
-22
-22
-22
-21
-22
-22
-22
-22
-22
-22
-22
-20
-19
-19
-19
-20
-19
-19
-20
-18
-18
-20
-21
-21
-20
-20
-18
-16
-17
-17
-18
-17
-17
-17
-16
-17
-17
-17
-17
-17
-17
-17
-17
-16
-16
-18
-18
-18
-19
-19
-19
-19
-20
-19
-18
-18
-16
-15
-15
-15
-16
-15
-16
-15
-16
-16
-16
-15
-17
-17
-13
-10
-11
-12
-12
-12
-12
-12
-13
-11
-11
-11
-11
-12
-11
-11
-11
-11
-10
-12
-11
-11
-10
-8
-7
-7
-9
-9
-9
-9
-9
-9
-10
-10
-9
-10
-9
-9
-10
-10
-9
-11
-10
-10
-12
-10
-12
-12
-12
-10
-10
-10
-10
-9
-10
-11
-12
-11
-12
-13
-11
-10
-9
-9
-9
-9
-9
-9
-9
-9
-8
-8
-8
-8
-11
-12
-11
-12
-12
-12
-10
-10
-10
-10
-10
-10
-11
-10
-12
-12
-11
-11
-10
-11
-10
-12
-12
-11
-11
-12
-12
-14
-15
-15
-15
-13
-11
-12
-12
-13
-12
-11
-9
-9
-8
-8
-8
-8
-6
-6
-5
-5
-6
-8
-9
-8
-7
-7
-7
-7
-7
-8
-7
-5
-5
-5
-5
-6
-6
-6
-6
-6
-6
-5
-4
-4
-3
-3
-4
-5
-4
-4
-5
-5
-4
-4
-4
-5
-5
-6
-6
-5
-6
-6
-7
-8
-13
-13
-15
-14
-15
-15
-16
-16
-17
-17
-17
-18
-18
-19
-19
-18
-19
-19
-20
-20
-20
-20
-20
-19
-19
-19
-18
-18
-18
-17
-17
-16
-16
-16
-15
-16
-13
-11
-9
-7
-7
-7
-7
-7
-8
-8
-8
-8
-7
-7
-6
-6
-6
-8
-9
-9
-8
-9
-8
-8
-8
-13
-15
-18
-18
-20
-20
-19
-20
-19
-20
-18
-19
-19
-18
-18
-17
-17
-19
-18
-14
-14
-14
-14
-13
-13
-12
-13
-13
-14
-14
-15
-14
-14
-15
-14
-11
-10
-9
-9
-9
-10
-9
-8
-8
-8
-7
-9
-8
-8
-9
-10
-9
-10
-11
-11
-10
-12
-11
-9
-8
-8
-8
-8
-8
-8
-8
-6
-6
-6
-6
-5
-5
-5
-5
-6
-6
-6
-7
-8
-7
-6
-7
-6
-5
-6
-7
-8
-8
-8
-10
-9
-10
-8
-8
-8
-8
-7
-7
-7
-7
-7
-10
-9
-9
-12
-12
-10
-12
-14
-14
-15
-14
-13
-10
-10
-8
-7
-7
-7
-7
-6
-6
-7
-7
-9
-8
-9
-10
-9
-10
-10
-10
-11
-11
-11
-12
-10
-10
-10
-9
-9
-8
-7
-6
-6
-7
-6
-6
-7
-7
-7
-7
-8
-8
-8
-7
-7
-7
-6
-5
-4
-5
-4
-5
-4
-4
-4
-5
-4
-4
-4
-4
-5
-6
-5
-5
-5
-6
-6
-2
-2
-2
-2
-2
-3
-3
-4
-5
-6
-4
-4
-4
-4
-4
-6
-5
-6
-5
-5
-7
-6
-6
-5
-4
-4
-6
-6
-5
-5
-5
-5
-5
-5
-5
-5
-5
-6
-5
-4
-5
-5
-5
-5
-5
-5
-5
-4
-4
-4
-4
-4
-3
-3
-3
-3
-2
-3
-4
-4
-4
-3
-3
-3
-3
-4
-4
-5
-5
-5
-7
-8
-10
-13
-14
-15
-16
-17
-18
-19
-19
-17
-16
-3
-5
-6
-6
-6
-6
-6
-6
-6
-7
-5
-7
-4
-7
-7
-9
-8
-9
-10
-10
-10
-11
-12
-10
-10
-11
-11
-13
-13
-11
-9
-7
-6
-3
-3
-3
-3
-3
-3
-3
-3
-3
-3
-3
-3
-4
-4
-4
-3
-3
-3
-3
-3
-3
-3
-3
-3
-3
-3
-4
-2
-3
-4
-3
-3
-4
-4
-5
-7
-7
-8
-8
-7
-8
-8
-8
-9
-9
-10
-9
-10
-10
-11
-10
-9
-10
-11
-12
-11
-12
-13
-13
-12
-13
-12
-12
-12
-12
-12
-12
-11
-12
-12
-12
-12
-13
-15
-15
-15
-15
-17
-16
-17
-17
-17
-17
-17
-16
-16
-15
-15
-14
-14
-15
-18
-16
-16
-16
-16
-15
-15
-14
-12
-15
-16
-16
-16
-17
-18
-18
-17
-17
-13
-16
-15
-16
-16
-15
-16
-16
-16
-14
-14
-14
-14
-14
-15
-16
-16
-17
-17
-17
-17
-17
-16
-15
-15
-14
-14
-14
-13
-13
-13
-10
-10
-10
-10
-10
-10
-10
-9
-10
-12
-12
-13
-12
-13
-14
-14
-13
-12
-10
-10
-9
-9
-9
-8
-8
-8
-7
-7
1
-5
-5
-4
-5
-5
-5
-5
-4
-4
-4
-5
-5
-5
-4
-5
-4
-4
-9
-11
-12
-12
-12
-11
-10
-10
-10
-10
-10
-11
-13
-16
-16
-16
-16
-17
-17
-17
-16
-16
-18
-18
-16
-15
-13
-13
-14
-15
-15
-16
-16
-14
-14
-14
-14
-14
-14
-14
-14
-17
-18
-17
-16
-15
-15
-15
-15
-16
-17
-16
-18
-16
-15
-15
-15
-16
-15
-15
-16
-17
-18
-17
-16
-16
-16
-15
-17
-19
-18
-17
-17
-16
-16
-16
-16
-16
-15
-14
-12
-14
-15
-16
-16
-17
-17
-17
-17
-19
-18
-17
-17
-15
-15
-15
-14
-13
-11
-13
-11
-11
-12
-12
-11
-12
-12
-14
-15
-14
-14
-15
-14
-14
-15
-15
-16
-17
-17
-17
-15
-16
-14
-14
-14
-12
-9
-10
-13
-12
-12
-13
-13
-13
-14
-13
-11
-9
-7
-7
-7
-7
-6
-5
-6
-6
-5
-3
-4
-4
-3
-5
-5
-4
-5
-5
-5
-4
-3
-3
-3
-3
-3
-3
-2
-2
-1
-2
-2
-3
-2
-2
-2
-3
-2
-3
-2
-2
-2
-3
-4
-5
-6
-6
-6
-6
-6
-9
-11
-12
-12
-15
-16
-14
-16
-15
-15
-15
-15
-15
-15
-15
-16
-19
-19
-19
-20
-18
-19
-20
-20
-19
-18
-17
-18
-18
-19
-18
-17
-17
-16
-16
-18
-19
-19
-19
-19
-20
-20
-19
-20
-19
-19
-19
-19
-18
-19
-16
-16
-15
-17
-16
-15
-13
-13
-11
-11
-13
-11
-15
-14
-14
-14
-14
-14
-13
-13
-13
-13
-13
-12
-11
-12
-11
-13
-12
-9
-7
-8
-9
-10
-9
-9
-9
-6
-6
-6
-5
-5
-6
-8
-10
-12
-10
-9
-9
-8
-8
-7
-6
-6
-7
-6
-5
-6
-5
-4
-4
-4
-4
-5
-10
-17
-17
-15
-14
-14
-14
-12
-12
-11
-11
-12
-10
-9
-11
-10
-10
-8
-10
-8
-6
-7
-8
-8
-10
-11
-12
-12
-12
-9
-8
-7
-7
-7
-6
-5
-4
-5
-5
-4
-5
-4
-5
-4
-3
-6
-4
-3
-3
-4
-4
-4
-5
-5
-5
-6
-5
-5
-6
-5
-6
-6
-4
-5
-5
-10
-13
-16
-16
-21
-22
-23
-22
-23
-23
-22
-24
-23
-22
-21
-21
-23
-24
-24
-24
-24
-24
-24
-23
-22
-19
-22
-22
-21
-20
-20
-20
-19
-19
-19
-19
-19
-19
-20
-19
-19
-20
-19
-17
-18
-17
-16
-19
-18
-18
-17
-18
-18
-18
-18
-18
-17
-16
-17
-17
-17
-14
-13
-12
-12
-12
-18
-20
-20
-21
-21
-21
-20
-20
-20
-19
-18
-19
-18
-18
-18
-17
-18
-18
-19
-20
-19
-19
-19
-19
-19
-19
-19
-18
-18
-16
-17
-16
-15
-15
-15
-15
-15
-14
-14
-14
-13
-13
-13
-13
-12
-12
-11
-11
-11
-10
-10
-10
-9
-10
-9
-7
-8
-7
-8
-10
-12
-12
-11
-13
-12
-13
-13
-13
-13
-12
-14
-17
-17
-16
-16
-15
-15
-16
-16
-16
-16
-16
-15
-15
-15
-13
-14
-13
-14
-13
-13
-13
-14
-13
-12
-5
-8
-9
-9
-9
-10
-10
-9
-9
-8
-9
-9
-9
-9
-9
-10
-11
-10
-10
-11
-10
-9
-3
-3
-3
-3
-3
-3
-3
-4
-3
-3
-3
-2
-3
-3
-3
-3
-4
-4
-10
-10
-10
-11
-10
-10
-11
-10
-9
-8
-6
-6
-6
-5
-4
-6
-5
-5
-5
-5
-5
-4
-4
-6
-8
-8
-8
-10
-10
-9
-4
-5
-3
-3
-3
-2
-1
-2
-1
-1
-1
0
1
1
2
2
2
2
2
3
3
3
3
4
4
4
3
3
2
1
-3
-4
-5
-5
-6
-8
-9
-10
-11
-13
-15
-16
-16
-10
-7
-5
-3
1
2
3
3
2
1
2
3
2
2
2
1
2
3
-1
-6
-6
-8
-12
-13
-12
-12
-10
-10
-7
-2
-2
-2
-1
-1
0
-1
-1
-2
-2
-5
-5
-7
-10
-10
-12
-14
-13
-13
-14
-13
-14
-13
-12
-10
-9
-8
-7
-7
-4
-3
-5
-5
-6
-5
-6
-9
-8
-8
-9
-8
-9
-9
-9
-11
-11
-12
-12
-10
-9
-8
-8
-7
-7
-7
-6
-6
-5
-5
-1
-3
-4
-5
-4
-4
-5
-7
-5
-4
-5
-5
-5
-4
-4
-4
-3
-3
0
-3
-3
1
1
1
2
2
2
2
2
3
4
3
3
3
3
4
4
4
4
4
4
4
4
4
5
5
5
6
3
-2
-9
-8
-11
-13
-13
-13
-14
-14
-14
-15
-14
-14
-14
-13
-13
-13
-10
-10
-9
-8
-5
-9
-8
-11
-10
-12
-12
-12
-12
-11
-11
-10
-11
-10
-10
-9
-7
-6
-6
-6
-4
-3
-3
-3
-4
-3
-2
-3
-3
-2
-3
-4
-5
-8
-7
-7
-8
-7
-6
-5
-4
-3
-6
-5
-3
-2
-4
-12
-15
-16
-17
-17
-18
-17
-17
-17
-18
-16
-18
-19
-19
-20
-20
-19
-19
-19
-19
-19
-19
-19
-20
-19
-14
-12
-16
-15
-16
-16
-14
-14
-14
-14
-16
-14
-13
-13
-12
-12
-11
-11
-9
-9
-4
-6
-5
-6
-5
-5
-5
-4
-4
-4
-4
-6
-5
-5
-4
-6
-5
-4
-3
-1
0
1
1
1
2
2
3
3
3
3
4
5
5
5
5
6
6
6
6
6
6
7
7
8
8
7
7
6
8
6
6
6
7
7
8
7
7
3
-4
-6
-6
-5
-5
-5
-6
-5
-2
0
-1
0
1
0
-3
-3
-3
-5
-3
-3
-3
-4
-8
-7
-8
-8
-8
-6
-6
-6
-6
-7
-6
-3
-2
-1
-3
-3
-1
-2
-2
-3
-3
-2
-1
-2
-3
-3
-5
-4
-4
-3
-3
-2
-1
1
2
0
0
0
1
1
2
-1
-1
-4
-4
-3
-3
-4
-4
-4
-5
-3
-6
-4
-8
-8
-11
-11
-11
-13
-13
-14
-15
-14
-14
-13
-14
-11
-8
-11
-11
-13
-11
-12
-11
-10
-10
-11
-9
-10
-10
-10
-7
-6
-5
-5
-4
0
1
0
1
1
1
1
2
1
-1
-3
-3
-3
-6
-6
-5
-5
-3
-3
-2
-1
0
0
1
2
1
2
2
2
2
2
3
4
4
5
5
5
5
6
6
6
7
7
7
8
8
8
7
7
6
7
8
7
7
5
4
3
9
9
8
9
9
7
8
7
6
6
5
5
5
6
6
6
7
5
5
6
4
6
7
7
7
6
4
3
1
1
4
3
4
4
3
3
4
6
7
7
7
6
6
6
6
7
7
7
6
3
1
-3
0
-1
1
0
0
0
-2
-3
-3
-2
-2
-2
-2
-2
-1
-1
-2
-1
-1
-2
-2
-3
-4
-3
-5
-6
-7
-6
-5
-3
-1
-2
-2
-1
2
2
1
2
2
2
2
2
2
3
3
3
4
4
5
5
5
5
5
7
7
7
7
8
7
7
7
6
6
5
6
6
7
6
7
4
1
1
1
6
5
4
3
3
3
4
4
4
4
4
4
3
3
3
2
3
4
3
-4
-4
-3
-2
-3
-3
-2
2
2
1
2
4
3
4
4
4
3
4
5
4
4
4
5
4
3
2
3
2
4
5
5
5
5
6
6
6
7
8
8
8
10
11
10
10
9
10
11
10
10
10
10
10
10
10
10
10
11
13
13
13
12
12
12
12
11
12
12
12
12
12
12
12
12
12
0
-3
-2
1
0
-2
-1
-2
-1
-1
-1
-1
-3
-3
-3
-3
-3
-3
-2
-2
-1
-1
0
-1
-1
-2
-3
-3
-2
-3
-3
-4
-1
-1
0
0
0
1
-1
-3
-1
-1
2
2
-1
-1
-3
-7
-8
-8
-7
-9
-9
-9
-10
-11
-11
-11
-11
-10
-10
-9
-9
-8
-8
-7
-7
-4
-2
-3
-3
-3
-3
-2
-2
-2
-3
0
-2
-2
-2
-2
0
1
3
4
4
4
4
5
6
6
6
8
7
7
7
6
7
8
8
9
9
10
11
11
10
9
9
9
8
10
10
10
10
10
11
12
12
12
11
11
10
-3
-6
-6
-7
-7
2
1
1
-1
0
4
4
3
3
3
2
4
4
0
0
-4
-4
-5
-5
-5
-5
-5
-4
-1
0
2
3
3
4
6
5
4
5
4
4
4
5
5
5
4
3
3
2
3
4
3
4
4
3
4
5
5
5
7
7
7
6
6
6
6
7
7
6
6
5
7
5
6
9
11
11
11
11
12
12
12
12
12
12
11
12
11
11
12
12
13
13
13
12
9
9
7
9
4
2
-1
1
0
1
3
3
3
3
4
9
7
5
7
7
5
4
4
0
3
4
4
6
5
6
7
7
9
11
13
13
13
13
12
12
12
11
12
14
14
14
14
14
7
-2
-2
-2
-4
-5
-6
-8
-10
-12
-12
-12
-12
-12
-13
-14
-13
-12
-10
-9
-11
-11
-7
-4
-2
-1
0
1
1
-2
-2
-2
-3
-2
0
-2
-2
-2
-2
-3
-5
-4
2
1
-3
-3
-3
-4
-4
-4
-4
-4
-5
-5
-6
-7
-6
-6
-7
-5
-6
-6
-7
0
-7
-6
-4
-2
0
-2
-3
-4
-4
-4
-4
-4
-1
-1
0
0
2
2
2
2
4
5
4
6
5
3
-1
-3
-1
-2
-4
-3
-4
-3
-3
-1
-1
0
3
1
1
2
3
2
2
2
4
3
3
4
5
4
4
3
4
5
4
1
1
0
-1
-1
1
-1
1
2
3
4
4
3
4
5
7
8
10
10
11
12
13
13
14
14
15
16
16
16
16
16
16
16
16
16
15
16
14
14
14
14
15
14
15
15
15
16
16
16
18
17
17
17
9
9
8
8
5
5
5
6
6
6
4
3
2
1
1
1
0
1
1
2
3
5
5
5
5
5
7
7
6
6
6
7
8
7
-4
-6
-7
-7
-6
-5
-5
-4
-4
-4
-4
-4
-3
-2
-1
-1
0
0
0
-2
-1
2
3
1
2
1
0
-2
-3
-3
-4
-4
-4
-7
-6
-5
-5
-5
-7
-1
-1
0
1
1
2
4
4
6
4
5
6
5
6
6
6
5
1
0
-3
-4
-2
-1
-1
1
-1
3
3
3
4
5
5
6
5
7
8
10
11
11
12
12
12
13
11
10
9
9
8
5
5
5
6
7
8
9
10
10
11
11
12
13
13
13
13
13
10
9
8
7
8
7
7
6
7
9
10
10
10
10
11
11
11
12
12
12
12
12
12
10
9
8
8
9
8
6
7
7
8
10
10
12
12
11
10
10
10
10
11
11
13
13
12
11
9
9
6
6
9
13
14
14
14
14
14
15
14
13
13
13
12
12
13
14
14
14
14
14
14
14
15
15
14
14
13
15
15
16
16
16
17
17
17
16
16
16
17
17
18
18
17
16
14
12
12
12
12
14
16
16
17
17
17
18
18
18
18
18
18
18
18
18
18
17
17
18
17
18
18
18
18
18
18
18
18
16
14
15
15
15
15
15
15
15
16
16
16
15
15
14
14
14
10
4
7
8
9
11
10
11
3
3
5
4
5
6
6
7
7
7
8
9
9
9
9
9
13
12
11
11
11
9
9
9
8
9
9
8
8
8
8
8
10
9
9
9
8
8
7
6
3
6
5
4
6
6
7
7
9
9
9
11
10
13
12
12
13
13
13
12
11
12
11
10
9
8
7
5
8
8
9
10
10
10
10
11
10
10
8
6
3
3
1
2
-1
-1
0
0
1
4
5
6
1
3
5
5
5
9
8
9
9
10
11
10
9
9
7
7
7
8
8
6
8
9
6
9
5
5
6
7
8
10
10
12
11
12
12
12
12
12
13
13
12
12
10
10
10
11
11
10
10
11
12
12
14
14
14
15
15
15
15
15
16
15
15
15
15
15
15
13
18
16
17
16
18
18
18
18
18
18
18
17
17
17
17
17
18
17
18
18
17
16
16
16
16
14
14
14
19
19
19
20
19
19
19
17
17
16
16
16
17
17
18
16
15
14
13
14
15
14
15
15
16
17
18
18
19
19
19
19
19
18
18
18
19
19
19
19
19
18
17
17
16
13
15
16
13
15
15
17
18
18
18
19
19
18
19
18
18
17
17
18
18
18
16
14
13
12
13
12
13
15
16
17
18
18
18
18
18
18
17
18
18
17
18
18
18
18
18
17
16
17
15
14
15
15
16
16
16
14
13
13
14
14
13
15
15
13
13
13
10
10
9
9
9
9
8
10
12
12
12
13
16
16
16
16
17
17
17
17
17
17
17
17
18
17
17
16
15
14
14
13
15
16
17
19
19
19
18
17
17
16
16
16
16
16
16
16
16
16
17
17
17
17
19
15
14
17
16
20
19
19
20
20
19
19
19
19
20
19
19
20
20
20
21
20
20
20
20
18
15
19
18
17
17
18
18
19
16
16
17
17
17
17
17
17
16
17
17
17
18
18
18
18
17
18
18
17
17
17
17
17
17
17
17
18
18
18
17
17
18
18
18
19
18
18
16
18
19
19
19
19
19
19
19
19
19
19
19
19
19
20
21
20
20
19
20
19
19
15
15
18
20
19
20
20
21
20
20
20
19
19
19
19
20
20
20
21
20
21
20
21
20
20
20
20
19
19
19
18
18
17
18
17
18
18
18
18
19
19
20
20
20
20
19
20
21
20
15
15
14
14
16
18
18
18
17
17
18
18
18
19
19
20
20
19
19
19
15
15
15
15
16
15
15
15
15
16
16
17
18
18
19
19
19
19
19
20
20
20
20
20
21
21
21
21
21
21
22
22
22
22
22
22
22
22
23
23
22
22
22
22
22
22
22
22
22
22
22
22
21
19
19
19
19
19
19
18
19
17
17
16
16
16
16
17
17
18
16
17
15
16
14
15
15
14
15
15
15
15
15
15
17
17
17
17
17
16
17
16
16
16
15
15
13
12
13
12
12
12
14
14
15
13
16
16
17
17
17
17
15
15
15
15
15
15
13
13
14
14
15
13
15
14
14
14
14
17
15
16
16
14
15
16
18
18
19
19
19
18
14
12
12
13
14
12
15
15
14
15
15
16
17
18
18
18
18
18
18
18
18
18
18
19
19
20
20
20
20
20
19
18
18
18
19
19
19
20
19
19
19
19
20
20
20
21
21
22
22
23
22
22
22
22
22
23
22
22
22
22
22
22
22
21
22
22
22
22
22
20
21
21
21
22
21
22
21
23
23
23
23
23
23
23
23
23
23
23
23
23
22
22
23
23
23
23
23
23
24
24
23
23
23
23
23
23
23
23
24
23
23
23
23
23
23
23
23
23
24
24
24
24
23
24
24
24
24
24
24
23
23
23
23
23
23
23
23
23
23
22
23
23
22
19
19
16
16
15
15
14
15
15
15
18
17
18
18
18
19
20
20
21
20
19
19
20
19
17
16
16
16
15
13
14
16
21
21
21
16
18
18
18
19
19
19
18
17
17
18
18
18
19
19
20
19
20
20
21
20
20
20
20
21
21
21
21
21
21
20
21
20
21
21
21
21
22
22
21
21
23
22
22
22
23
22
22
22
22
21
17
17
19
20
20
19
19
18
19
18
16
11
10
10
11
9
10
10
10
12
11
14
14
13
14
16
17
16
17
17
17
18
17
18
17
14
14
14
13
15
13
13
13
12
13
14
13
13
15
14
15
15
14
14
15
16
16
15
16
15
14
16
16
14
14
15
15
14
14
15
16
16
17
17
18
18
19
19
19
18
18
19
19
20
19
20
20
19
21
20
20
19
19
20
21
21
19
22
22
22
22
22
22
23
22
22
23
23
23
23
23
22
22
21
20
22
22
21
20
19
20
20
21
22
22
22
22
22
22
22
22
22
21
21
22
21
21
21
21
20
21
21
21
22
23
23
22
22
22
22
22
22
21
22
22
22
22
22
21
21
21
22
22
21
22
22
23
23
23
22
22
21
21
21
21
21
22
22
23
23
23
23
24
23
23
22
22
23
23
22
19
20
20
20
20
19
19
21
20
20
21
21
22
21
21
21
22
22
22
22
22
21
21
21
21
21
20
19
19
20
20
20
20
20
21
20
20
18
19
19
19
21
19
21
21
21
21
21
19
20
20
20
21
21
21
21
21
21
21
21
21
22
22
22
22
23
23
20
21
20
20
20
21
21
20
19
20
20
20
20
20
20
20
20
20
21
21
22
22
21
21
20
21
21
21
20
21
22
22
22
21
21
21
21
21
22
22
23
22
22
21
21
22
22
22
22
21
22
22
22
21
22
22
21
22
22
22
21
21
21
21
22
22
22
22
22
22
23
23
23
22
22
22
22
22
22
22
22
22
22
22
22
22
23
23
23
23
22
23
23
24
23
23
23
24
23
24
23
23
23
23
23
23
23
23
22
22
22
23
23
23
23
24
24
24
25
25
25
25
25
25
25
25
25
25
25
25
25
25
25
25
25
25
25
26
26
26
26
26
27
27
27
28
28
28
28
27
27
27
27
27
26
26
26
26
26
26
26
26
27
27
27
28
28
24
24
25
24
24
24
23
24
24
23
24
24
23
23
23
23
23
24
24
24
24
24
24
24
24
25
25
25
25
25
24
24
24
24
23
24
24
22
22
23
24
23
23
22
20
20
21
22
22
22
23
23
24
24
25
24
23
23
23
23
22
22
22
22
22
23
23
24
24
24
24
25
24
24
24
23
23
24
24
24
25
24
23
24
24
24
24
24
24
24
25
25
25
26
25
26
26
26
27
27
27
27
27
27
27
26
26
26
25
25
25
25
25
26
22
22
22
23
23
22
23
23
23
23
23
23
22
22
22
22
21
21
21
21
21
20
21
21
22
22
22
22
23
21
22
22
23
23
23
23
23
23
23
23
23
24
23
22
23
23
23
23
23
23
22
20
22
21
20
19
23
23
23
24
24
25
24
25
24
24
23
23
23
24
24
25
25
26
26
27
26
27
26
27
25
26
24
26
26
26
26
26
25
25
25
24
23
22
22
22
20
19
20
15
16
15
15
15
16
17
19
19
20
20
20
20
20
20
20
20
20
20
21
21
22
22
22
21
20
20
21
20
21
19
20
20
20
20
20
21
21
21
21
21
21
21
22
22
22
22
23
23
24
23
22
22
22
21
21
21
21
22
23
23
23
22
23
23
23
23
23
24
24
24
24
24
23
23
23
23
23
22
23
23
22
22
22
22
22
23
22
22
22
23
23
23
23
23
23
22
22
21
21
21
21
21
21
22
22
22
22
22
23
22
22
22
23
23
23
24
23
23
24
24
24
24
24
23
23
23
24
23
23
24
24
24
24
23
23
23
23
23
23
23
24
23
23
22
21
22
22
21
22
24
24
24
25
24
24
25
25
25
24
24
24
25
25
25
25
25
26
26
26
26
26
25
25
21
21
21
21
22
21
21
21
21
21
20
20
20
21
22
21
22
20
20
20
19
18
20
21
23
23
24
24
24
24
24
24
24
23
22
23
23
24
24
24
25
24
23
24
23
23
22
23
24
24
24
25
25
24
22
24
24
24
24
24
24
24
24
25
23
25
24
24
24
24
24
23
24
25
25
25
25
24
24
24
24
24
24
24
24
23
23
24
24
25
25
24
24
25
24
25
25
25
25
25
26
25
25
25
22
24
23
23
23
24
24
25
26
26
26
25
26
25
26
26
26
25
25
25
25
24
24
24
24
24
24
24
24
24
24
24
24
24
24
24
23
24
24
24
24
24
24
24
22
21
21
22
22
22
21
21
21
21
21
22
21
19
19
18
18
17
17
18
19
19
21
21
21
22
22
22
22
22
22
22
22
23
23
23
23
23
23
23
22
22
19
20
18
18
19
19
18
18
18
18
19
19
19
19
19
20
18
17
17
16
16
15
16
16
19
19
19
20
20
20
21
21
21
21
21
20
20
20
20
21
22
22
22
21
22
19
20
18
17
18
19
19
19
19
19
19
20
19
19
20
19
19
19
21
21
21
22
21
21
20
20
21
20
20
20
20
20
20
21
20
21
20
20
20
19
19
20
21
22
22
22
22
22
22
21
19
19
21
18
19
21
21
21
20
21
20
21
20
20
20
19
20
20
20
20
19
20
19
19
17
17
17
18
18
20
19
20
20
21
21
21
21
19
18
19
20
20
20
21
21
21
19
19
20
19
18
17
17
18
20
20
20
20
20
19
19
19
19
19
20
20
20
21
22
21
21
21
19
18
19
20
21
21
21
20
20
19
19
19
20
20
20
20
21
21
21
21
22
21
20
20
21
21
20
20
20
20
20
20
20
20
21
21
21
21
21
20
21
19
19
19
20
22
22
22
22
21
21
21
21
21
21
21
20
21
20
21
20
20
19
20
21
21
21
21
21
20
18
18
20
18
18
17
18
18
18
18
18
18
18
18
18
17
18
17
19
20
20
20
19
19
18
19
19
20
20
19
19
19
20
20
20
20
20
20
19
19
20
19
20
20
21
21
21
21
21
21
20
19
19
21
19
21
21
21
22
21
21
22
22
22
22
22
22
22
23
23
23
23
23
23
23
23
23
22
22
23
22
22
23
22
22
22
22
22
22
22
23
24
24
24
24
24
24
24
24
23
25
25
25
25
25
25
25
23
21
20
21
19
19
18
18
18
18
17
18
17
16
14
13
12
12
12
13
14
15
15
17
17
17
17
17
16
16
17
18
16
17
17
17
17
16
16
17
18
17
17
18
18
18
19
19
20
19
19
19
19
19
19
20
19
20
19
19
20
20
20
17
17
18
19
19
20
20
19
19
19
19
19
18
18
18
18
19
19
19
18
18
17
16
17
17
15
15
16
16
16
16
16
17
17
17
17
17
17
18
17
19
19
19
19
18
16
16
16
17
17
16
15
15
15
15
16
17
17
17
16
16
16
16
16
17
16
16
15
15
16
18
18
18
17
17
18
19
19
19
19
19
19
20
20
20
20
19
19
20
21
20
21
21
21
20
13
14
14
15
17
16
16
18
18
18
18
18
17
16
18
14
15
15
15
15
14
14
14
14
14
15
15
16
16
16
16
16
16
17
17
17
17
15
14
15
13
14
11
6
6
8
3
3
4
3
5
5
9
12
12
10
10
10
11
11
11
12
13
13
13
13
13
12
12
12
13
13
14
13
14
13
13
14
14
14
14
14
13
14
14
13
14
13
13
13
14
14
14
14
15
14
14
14
14
15
15
15
15
15
15
14
14
14
13
12
12
12
12
13
14
15
17
16
16
16
16
16
16
16
16
16
16
16
17
17
17
18
17
18
18
18
18
18
18
18
18
18
18
18
18
18
17
17
18
18
18
18
18
18
18
18
18
18
18
18
18
18
19
19
18
18
19
18
19
18
17
18
18
19
18
17
18
17
17
17
18
17
17
16
16
17
18
19
19
19
19
18
19
18
19
19
19
20
20
17
17
18
17
17
17
17
16
17
17
18
18
16
13
13
12
10
9
8
8
9
9
9
10
10
11
12
13
13
12
11
6
2
3
3
2
4
-1
-1
-1
-1
-2
0
2
4
2
2
1
5
6
7
6
6
6
5
5
4
4
4
4
2
0
0
0
0
1
1
-1
0
0
1
1
0
5
7
8
7
7
6
6
6
5
8
6
6
6
6
4
0
1
1
2
1
2
8
2
3
7
8
9
8
8
8
7
6
6
8
6
6
6
4
3
2
1
2
2
1
3
4
2
7
8
8
9
8
9
8
7
6
6
8
8
5
4
4
4
3
3
1
4
4
4
4
4
9
10
10
10
10
9
8
7
6
6
8
7
5
5
5
5
1
0
1
1
6
10
4
10
10
11
9
11
11
10
9
8
9
9
10
11
10
11
11
10
9
9
8
9
10
10
12
12
13
14
14
14
12
13
13
12
12
12
12
14
14
14
14
13
10
10
10
11
12
11
11
13
13
13
14
14
13
13
12
13
12
11
13
15
15
15
15
16
15
16
15
15
16
16
16
16
16
17
16
17
16
15
15
14
13
14
13
15
15
15
15
15
14
10
9
10
10
11
13
14
14
14
13
13
14
13
14
14
13
13
13
15
15
16
16
14
14
13
12
12
12
13
14
14
14
14
14
14
14
15
15
15
15
15
16
16
16
16
17
17
17
17
17
17
17
17
17
17
17
17
16
15
14
13
14
5
0
-1
-2
-2
-1
-1
0
0
1
0
0
-1
-1
-1
0
1
2
1
1
1
0
-2
-2
-3
-4
-4
-4
-4
-4
-3
-3
-2
-3
-3
-2
-2
-1
0
1
2
5
6
6
6
6
5
6
6
5
4
5
4
5
-1
-3
-4
-3
-4
-2
-2
-1
0
1
2
-3
-3
-3
-1
-1
2
1
1
1
0
3
2
0
-2
-5
-5
-2
-3
-3
-3
-3
0
0
2
1
-1
2
3
3
3
2
2
1
1
3
2
0
0
-2
-4
-3
-3
-2
-1
-1
1
3
7
5
7
6
6
4
5
5
6
5
5
6
7
7
7
7
8
7
8
8
9
9
9
10
11
10
11
11
11
11
11
10
10
10
9
9
12
12
12
12
12
11
11
9
10
10
11
11
12
10
4
-1
-1
0
2
2
2
3
0
2
-1
-1
-2
-2
-2
-2
-2
-2
-1
-1
5
7
8
7
6
6
6
7
6
6
5
5
5
5
8
9
9
10
10
9
9
9
9
10
11
11
11
11
10
10
10
9
9
9
10
10
10
9
10
10
10
10
13
13
13
14
14
14
14
15
15
15
15
15
14
15
15
14
14
14
14
14
15
15
16
15
13
11
13
14
15
15
16
16
15
15
15
12
11
11
11
11
12
12
12
11
10
4
3
2
3
5
4
1
4
5
6
7
9
8
9
9
10
10
11
11
12
12
12
12
11
9
9
10
10
11
11
11
11
12
12
12
14
14
14
14
14
12
13
13
13
13
12
13
13
13
14
14
14
14
14
15
15
12
12
12
13
13
13
13
13
14
14
14
14
15
15
13
12
12
13
10
10
9
10
11
10
11
11
11
12
7
7
8
5
5
4
4
6
7
6
3
2
1
0
-2
-3
-4
-3
-3
-3
0
0
2
3
2
3
3
3
3
2
3
2
2
2
4
3
4
3
2
3
3
2
3
3
3
3
3
3
4
4
3
3
4
4
4
5
3
4
4
2
2
1
1
0
0
-1
-3
-3
-2
-1
-1
0
0
0
1
2
3
3
4
2
1
1
2
1
-1
-2
-3
-2
-1
-1
-1
-1
0
2
4
5
5
5
4
5
7
7
6
6
5
5
4
8
9
9
8
8
8
7
5
6
7
8
9
10
8
8
9
7
8
8
7
7
7
7
7
8
9
9
8
11
12
12
13
13
13
12
12
12
11
11
11
11
11
11
11
11
12
12
12
12
12
12
12
12
12
12
12
12
12
12
12
12
11
11
11
11
9
10
9
8
9
8
8
10
13
13
12
12
12
12
11
11
13
12
12
12
11
10
10
10
10
9
9
10
9
9
9
11
13
12
12
11
11
12
12
13
13
13
13
13
13
13
13
12
12
12
12
12
12
12
12
13
13
7
7
7
6
5
4
3
2
1
0
-1
0
-1
1
1
1
1
0
0
-2
-1
-1
1
-3
-6
-7
-7
-7
-5
-6
-5
-4
1
0
0
-6
-6
-6
-6
-4
-3
-3
-2
-2
-3
-4
-2
-3
-5
-6
-5
-6
-6
-6
-6
-5
-2
1
2
2
2
1
1
1
2
2
2
2
2
2
3
3
4
4
2
4
4
3
4
5
5
6
6
6
6
6
6
6
5
4
4
2
3
3
4
7
5
5
6
5
5
5
5
6
6
6
6
6
6
4
5
5
3
2
3
3
3
2
4
2
2
4
3
4
4
3
4
5
6
6
7
6
5
4
4
5
4
4
4
4
3
3
6
6
8
7
8
8
8
9
8
8
9
8
6
7
8
6
7
7
5
4
4
3
4
6
5
6
6
9
9
9
10
10
9
9
9
9
9
9
10
9
9
10
9
10
9
10
10
10
10
11
11
11
11
11
12
12
12
12
12
12
12
12
12
12
12
12
13
12
12
12
11
11
12
12
12
12
12
12
13
13
12
9
10
11
9
7
7
6
6
5
6
5
3
5
3
3
2
0
-3
-3
-2
-1
0
2
2
3
5
5
6
7
6
6
7
7
7
7
6
7
7
7
6
5
2
5
5
4
5
5
5
7
7
8
8
8
9
8
8
8
8
9
9
9
9
9
10
9
9
7
6
6
6
6
6
7
7
8
8
8
6
6
6
4
2
2
2
3
3
5
5
5
5
6
5
5
6
3
3
4
5
4
4
6
7
8
8
8
7
7
6
7
3
3
2
1
1
0
1
1
0
1
1
1
3
3
3
3
3
2
3
2
1
1
0
0
0
1
2
1
1
1
1
0
-1
0
1
1
2
2
3
4
4
3
4
5
4
4
4
2
2
0
3
3
4
4
3
-1
-1
0
1
3
3
3
3
3
3
1
3
2
0
-1
-1
-2
-1
-1
0
-3
-4
-4
-4
-5
-5
-5
-4
-3
0
1
-2
-1
0
0
-2
0
-1
-2
-3
-4
-4
-3
-2
-4
-5
-5
-5
-6
-6
-5
-5
-4
-2
-1
0
0
1
1
-1
0
-1
-1
-1
-2
-1
-1
-1
0
0
-1
0
0
0
1
2
2
3
4
3
4
4
4
4
4
3
0
0
-1
-3
-2
-4
-5
-6
-9
-8
-10
-11
-11
-11
-11
-11
-11
-10
-9
-8
-13
-13
-13
-13
-13
-13
-13
-13
-13
-13
-15
-15
-14
-14
-14
-15
-15
-14
-11
-9
-4
-6
-6
-6
-6
-8
-9
-9
-9
-8
-9
-8
-6
-6
-6
-8
-9
-8
-8
-8
-8
-5
-6
-4
-3
-3
-3
-4
-4
-4
-4
-3
-3
-3
-3
-3
-5
-3
-2
-2
1
1
2
3
3
3
2
3
2
3
3
3
4
4
3
2
2
1
2
1
0
2
4
4
5
5
6
6
6
7
6
7
7
6
5
3
2
2
3
3
4
5
5
5
6
6
6
6
7
7
7
8
8
8
8
6
6
6
7
7
6
6
5
5
6
6
7
7
7
6
4
4
3
1
1
1
0
6
6
6
6
5
5
4
5
3
2
2
1
-1
-6
-7
-9
-10
-11
-11
-11
-12
-12
-12
-12
-11
-11
-12
-11
-12
-11
-11
-11
-14
-11
-11
-11
-11
-12
-10
-10
-10
-11
-11
-12
-11
-10
-10
-9
-9
-9
-5
-4
-7
-6
-6
-4
-5
-5
-5
-5
-6
-6
-5
-7
-4
-3
-4
-6
-6
-6
-4
-4
-4
-2
-2
-2
-1
-1
-1
-2
-2
-2
-2
-1
-2
-2
-1
-1
0
0
0
1
1
-7
-8
-10
-10
-11
-12
-14
-14
-15
-15
-15
-15
-14
-16
-15
-15
-15
-14
-15
-14
-16
-17
-16
-17
-18
-17
-18
-17
-16
-11
-11
-11
-13
-13
-10
-10
-9
-10
-10
-10
-9
-10
-9
-8
-7
-8
-8
-8
-8
-8
-7
-7
-6
-5
-5
-6
-5
-6
-7
-8
-7
-8
-9
-9
-8
-8
-7
-6
-5
-5
-6
-6
-5
-5
-4
-5
-4
-5
-4
-4
-3
-3
-4
-4
-4
-4
-4
-5
-4
-4
-5
-3
-2
-3
-4
-4
-4
-5
-5
-5
-4
-4
-5
-4
-4
-3
-4
-4
-4
-4
-3
-4
-4
-5
-5
-3
-3
-3
-4
-4
-5
-4
-2
-2
-1
-2
-1
-3
-2
-2
-2
-2
-2
-2
-2
-2
-2
-2
-3
-2
-2
-4
-5
-7
-4
1
1
0
-1
0
-2
-3
-3
-3
-5
-5
-6
-7
-6
-6
-6
-6
-5
-10
-8
-9
-12
-12
-13
-12
-12
-12
-10
-8
-8
-6
-7
-7
-7
-6
-5
-6
-5
-7
-7
-9
-9
-11
-14
-14
-14
-15
-15
-16
-15
-15
-14
-12
-15
-13
-9
-10
-9
-9
-10
-8
-9
-9
-9
-9
-8
-7
-6
-7
-8
-9
-10
-11
-8
-8
-7
-5
-6
-4
-4
-3
-4
-4
-4
-4
-3
-3
-3
-3
-3
-2
-2
-2
-2
-1
-1
-1
-1
-1
-2
-2
-1
-1
-1
-1
-1
-1
-3
-4
-6
-5
-6
-8
-8
-7
-8
-7
-7
-9
-10
-11
-11
-12
-11
-10
-6
-4
-5
-5
-5
-6
-5
-4
-5
-6
-6
-7
-7
-6
-6
-5
-5
-5
-4
-3
-3
-3
-3
-3
-3
-3
-3
-4
-4
-4
-4
-3
-3
-3
-3
-3
-3
-2
-2
-2
-2
-1
-1
-1
-1
-1
-1
-1
-1
-1
-1
-1
0
-1
0
0
-1
-1
-1
-1
0
0
0
0
1
1
1
1
0
0
0
-1
-2
-2
-2
-2
-2
-1
-1
-1
-1
-1
0
0
0
0
1
0
-8
-8
-10
-11
-11
-12
-13
-13
-15
-14
-15
-16
-16
-17
-17
-18
-18
-19
-19
-18
-17
-17
-16
-16
-15
-16
-16
-18
-18
-18
-18
-18
-18
-18
-18
-18
-18
-18
-17
-17
-17
-17
-17
-17
-16
-15
-16
-16
-16
-18
-18
-18
-18
-18
-15
-16
-16
-16
-16
-16
-16
-16
-16
-16
-16
-16
-16
-17
-17
-15
-15
-15
-15
-14
-13
-13
-13
-12
-12
-13
-13
-12
-10
-10
-11
-10
-9
-11
-10
-9
-10
-10
-10
-7
-6
-9
-10
-10
-10
-10
-11
-10
-10
-10
-10
-10
-10
-10
-8
-8
-7
-8
-8
-8
-8
-8
-9
-10
-9
-10
-10
-9
-9
-10
-10
-10
-9
-9
-4
-4
-4
-3
-4
-4
-4
-4
-4
-3
-3
-2
-2
-2
-1
-1
-1
-1
-1
-1
-1
-1
-2
-2
0
-4
-5
-1
-3
-14
-13
-15
-16
-16
-16
-17
-17
-16
-16
-17
-19
-18
-19
-19
-20
-20
-18
-18
-18
-18
-18
-18
-18
-18
-18
-18
-18
-18
-18
-18
-18
-17
-18
-18
-18
-18
-19
-17
-16
-19
-21
-21
-21
-21
-21
-22
-23
-22
-22
-22
-22
-23
-23
-22
-22
-23
-23
-23
-23
-23
-23
-23
-23
-23
-21
-21
-19
-19
-17
-19
-17
-17
-19
-19
-18
-19
-18
-18
-18
-17
-17
-16
-16
-18
-20
-19
-19
-18
-16
-14
-15
-15
-14
-16
-16
-16
-16
-16
-16
-17
-18
-18
-18
-18
-18
-18
-20
-20
-20
-20
-20
-18
-18
-17
-16
-16
-17
-15
-16
-17
-17
-18
-18
-18
-19
-19
-18
-17
-18
-19
-21
-21
-23
-22
-23
-22
-19
-17
-16
-15
-15
-15
-15
-14
-15
-15
-15
-15
-15
-16
-15
-15
-16
-17
-17
-17
-16
-16
-15
-15
-15
-15
-13
-14
-14
-13
-14
-15
-13
-13
-14
-15
-15
-15
-16
-16
-17
-17
-18
-18
-18
-21
-23
-22
-22
-23
-20
-20
-21
-20
-19
-18
-17
-17
-17
-17
-17
-17
-17
-17
-17
-18
-19
-19
-20
-20
-20
-19
-18
-18
-17
-17
-16
-16
-16
-15
-15
-14
-15
-14
-15
-16
-15
-14
-12
-12
-14
-15
-15
-17
-16
-16
-17
-18
-17
-17
-16
-15
-15
-15
-16
-16
-16
-16
-16
-16
-16
-15
-15
-17
-17
-17
-17
-16
-17
-17
-17
-16
-15
-15
-15
-14
-14
-13
-14
-14
-14
-14
-15
-15
-15
-12
-12
-15
-15
-15
-15
-15
-16
-15
-15
-13
-13
-13
-13
-14
-14
-13
-13
-11
-12
-13
-13
-13
-14
-13
-12
-13
-13
-14
-14
-14
-14
-12
-12
-13
-11
-9
-9
-10
-8
-11
-11
-12
-12
-12
-12
-12
-13
-11
-10
-10
-10
-11
-10
-10
-10
-9
-9
-8
-8
-9
-9
-9
-9
-10
-10
-10
-11
-11
-11
-12
-12
-11
-10
-11
-12
-12
-13
-11
-9
-9
-8
-6
-6
-6
-6
-7
-8
-8
-9
-9
-8
-10
-11
-11
-12
-12
-11
-12
-11
-12
-12
-11
-11
-11
-11
-11
-11
-10
-10
-10
-10
-10
-9
-9
-8
-8
-9
-10
-9
-9
-9
-9
-9
-9
-8
-8
-8
-8
-9
-8
-9
-8
-8
-9
-10
-10
-9
-10
-11
-10
-11
-11
-10
-11
-9
-11
-13
-13
-15
-14
-14
-15
-14
-12
-12
-12
-12
-12
-12
-12
-13
-13
-13
-13
-14
-14
-15
-15
-16
-16
-16
-18
-18
-18
-18
-16
-18
-15
-14
-15
-15
-13
-11
-10
-10
-9
-10
-9
-9
-9
-10
-11
-9
-8
-8
-8
-17
-17
-19
-19
-17
-17
-18
-18
-18
-19
-19
-19
-19
-19
-19
-19
-19
-19
-19
-19
-19
-19
-19
-19
-19
-21
-20
-20
-20
-20
-20
-20
-20
-20
-20
-20
-20
-21
-20
-20
-20
-19
-19
-18
-19
-19
-19
-21
-22
-22
-22
-22
-20
-18
-18
-19
-17
-17
-17
-17
-17
-17
-18
-19
-18
-17
-17
-17
-17
-16
-16
-19
-19
-19
-20
-19
-19
-17
-16
-16
-16
-16
-17
-17
-16
-16
-15
-16
-16
-15
-15
-14
-11
-13
-14
-14
-14
-14
-13
-11
-12
-11
-11
-12
-12
-12
-11
-11
-11
-10
-10
-10
-10
-9
-9
-8
-7
-6
-6
-6
-5
-5
-5
-5
-5
-5
-5
-6
-6
-6
-6
-6
-6
-6
-6
-6
-6
-7
-10
-9
-9
-7
-7
-6
-8
-8
-9
-9
-8
-9
-8
-10
-8
-10
-10
-10
-10
-12
-11
-12
-12
-14
-13
-14
-10
-11
-11
-13
-14
-13
-11
-11
-11
-10
-11
-11
-10
-13
-11
-11
-11
-8
-9
-10
-8
-8
-9
-10
-9
-5
-12
-15
-16
-16
-16
-17
-20
-17
-18
-18
-18
-18
-19
-18
-18
-18
-19
-19
-18
-19
-18
-17
-17
-17
-17
-16
-16
-16
-16
-16
-16
-16
-16
-15
-15
-15
-15
-15
-17
-16
-16
-17
-16
-17
-16
-14
-14
-14
-14
-14
-15
-15
-15
-15
-14
-13
-13
-13
-14
-14
-14
-14
-14
-14
-15
-14
-14
-15
-15
-13
-13
-14
-15
-14
-15
-14
-14
-13
-14
-14
-14
-13
-13
-12
-13
-14
-14
-14
-13
-13
-14
-15
-15
-15
-15
-16
-16
-16
-16
-16
-17
-17
-17
-15
-15
-15
-14
-13
-14
-15
-14
-14
-14
-14
-15
-15
-15
-14
-10
-10
-9
-10
-11
-11
-11
-11
-11
-12
-13
-12
-11
-12
-12
-12
-12
-13
-12
-12
-12
-12
-12
-10
-11
-10
-10
-10
-10
-9
-8
-7
-7
-8
-8
-7
-7
-7
-8
-8
-8
-8
-8
-8
-8
-7
-7
-7
-7
-7
-8
-8
-7
-7
-7
-7
-8
-6
-7
-7
-5
-4
-4
-3
-3
-3
-4
-4
-4
-7
-7
-7
-7
-8
-8
-8
-8
-9
-7
-7
-7
-7
-8
-7
-8
-7
-6
-6
-6
-6
-6
-7
-7
-7
-7
-7
-7
-6
-7
-7
-7
-6
-6
-6
-6
-7
-7
-6
-8
-8
-7
-7
-7
-14
-15
-16
-16
-17
-18
-19
-18
-18
-19
-20
-21
-21
-23
-23
-23
-23
-23
-22
-23
-23
-24
-25
-25
-25
-25
-26
-26
-26
-27
-27
-27
-26
-26
-26
-26
-26
-25
-26
-25
-26
-26
-25
-25
-24
-26
-25
-25
-25
-25
-27
-26
-26
-26
-26
-26
-25
-25
-24
-24
-25
-26
-24
-23
-23
-24
-24
-24
-25
-23
-24
-24
-24
-24
-25
-23
-24
-22
-23
-20
-22
-24
-23
-24
-24
-23
-23
-23
-22
-23
-23
-23
-23
-21
-22
-22
-21
-21
-22
-22
-22
-22
-21
-22
-22
-22
-22
-23
-23
-23
-23
-25
-25
-25
-24
-22
-22
-21
-23
-22
-23
-22
-22
-22
-23
-21
-21
-20
-21
-20
-19
-21
-22
-22
-21
-21
-18
-18
-17
-17
-19
-18
-19
-19
-18
-19
-19
-20
-19
-19
-17
-17
-17
-19
-19
-19
-18
-19
-19
-16
-17
-16
-16
-17
-16
-16
-17
-18
-19
-19
-20
-17
-16
-21
-21
-21
-20
-19
-20
-22
-19
-18
-18
-17
-16
-16
-15
-13
-11
-10
-11
-11
-12
-12
-12
-11
-11
-11
-11
-10
-10
-10
-9
-9
-9
-9
-9
-9
-9
-10
-10
-11
-12
-13
-12
-16
-17
-18
-20
-20
-21
-21
-20
-20
-20
-21
-21
-21
-21
-23
-19
-19
-19
-17
-18
-17
-16
-15
-15
-13
-13
-13
-13
-13
-12
-12
-12
-12
-11
-11
-9
-8
-7
-8
-8
-9
-10
-9
-9
-8
-8
-8
-8
-8
-8
-8
-9
-10
-10
-10
-10
-12
-17
-19
-21
-23
-23
-25
-27
-26
-27
-27
-28
-28
-28
-28
-27
-28
-27
-27
-27
-27
-27
-28
-27
-27
-27
-26
-26
-25
-24
-25
-24
-24
-24
-23
-24
-23
-24
-24
-25
-24
-24
-24
-24
-25
-25
-25
-25
-25
-25
-26
-26
-25
-24
-24
-25
-24
-24
-24
-23
-23
-23
-23
-23
-24
-24
-23
-23
-24
-24
-24
-23
-23
-22
-22
-24
-23
-23
-25
-26
-25
-22
-21
-21
-21
-22
-24
-25
-24
-25
-25
-23
-23
-23
-23
-23
-22
-22
-22
-24
-25
-24
-24
-24
-21
-21
-21
-20
-19
-19
-19
-19
-14
-15
-14
-13
-14
-14
-14
-15
-15
-13
-12
-12
-14
-14
-14
-14
-14
-14
-12
-12
-11
-12
-11
-11
-10
-12
-12
-13
-17
-20
-20
-20
-21
-21
-22
-23
-25
-25
-26
-28
-28
-28
-27
-27
-26
-26
-25
-26
-27
-28
-28
-28
-27
-27
-27
-27
-25
-25
-24
-25
-24
-24
-24
-24
-24
-25
-25
-23
-24
-24
-24
-24
-24
-25
-24
-25
-25
-25
-25
-23
-22
-22
-22
-22
-24
-23
-23
-24
-23
-21
-21
-21
-21
-20
-21
-20
-19
-20
-19
-21
-20
-20
-20
-17
-18
-17
-18
-20
-21
-21
-21
-21
-21
-21
-20
-18
-18
-19
-22
-22
-22
-21
-20
-21
-21
-22
-20
-19
-20
-21
-22
-21
-22
-23
-22
-22
-22
-22
-21
-19
-19
-19
-19
-19
-19
-20
-19
-19
-17
-17
-17
-16
-16
-17
-21
-22
-22
-22
-23
-23
-23
-23
-20
-18
-18
-16
-9
-9
-9
-9
-10
-12
-12
-12
-12
-7
-8
-9
-9
-9
-8
-8
-9
-9
-9
-9
-8
-9
-8
-10
-8
-11
-10
-12
-11
-11
-10
-10
-9
-9
-9
-9
-10
-10
-9
-10
-9
-9
-9
-9
-8
-8
-8
-9
-9
-10
-10
-9
-10
-9
-8
-11
-13
-15
-17
-19
-20
-22
-26
-24
-23
-24
-24
-21
-20
-22
-22
-21
-16
-10
-9
-9
-9
-10
-10
-13
-11
-11
-10
-9
-9
-10
-10
-10
-10
-11
-10
-11
-9
-11
-9
-19
-20
-20
-20
-20
-20
-20
-21
-20
-20
-19
-19
-21
-21
-22
-23
-22
-22
-22
-20
-19
-20
-20
-20
-20
-19
-19
-21
-21
-20
-21
-22
-23
-23
-23
-23
-22
-23
-23
-22
-24
-24
-25
-22
-21
-21
-21
-20
-20
-20
-21
-21
-22
-23
-22
-23
-22
-22
-20
-21
-21
-20
-23
-23
-22
-22
-22
-22
-22
-22
-20
-19
-19
-18
-18
-19
-19
-20
-19
-21
-20
-20
-17
-18
-18
-20
-21
-20
-21
-21
-22
-22
-23
-23
-22
-19
-18
-18
-18
-19
-19
-18
-17
-18
-18
-18
-16
-16
-19
-19
-21
-20
-20
-18
-17
-15
-15
-15
-12
-9
-8
-11
-12
-12
-12
-13
-12
-12
-13
-11
-11
-11
-12
-13
-12
-11
-11
-11
-9
-11
-11
-10
-10
-9
-6
-5
-6
-5
-5
-5
-3
-3
-3
-3
-2
-2
-4
-3
-3
-3
-3
-4
-4
-5
-4
-8
-13
-15
-14
-14
-14
-14
-14
-15
-14
-15
-15
-15
-15
-15
-17
-17
-18
-19
-19
-20
-20
-20
-19
-18
-16
-14
-14
-13
-12
-11
-11
-11
-9
-9
-9
-9
-9
-8
-9
-9
-10
-11
-10
-11
-11
-12
-12
-12
-14
-15
-15
-16
-15
-15
-15
-16
-18
-19
-19
-18
-18
-18
-18
-21
-21
-21
-21
-21
-21
-21
-21
-19
-19
-17
-19
-20
-17
-18
-16
-17
-16
-16
-16
-17
-15
-17
-17
-18
-18
-19
-19
-19
-19
-18
-17
-17
-16
-15
-17
-14
-12
-12
-11
-9
-10
-9
-9
-10
-7
-6
-6
-6
-7
-8
-10
-10
-11
-11
-11
-10
-10
-10
-10
-9
-8
-8
-8
-9
-10
-9
-8
-9
-8
-7
-7
-8
-8
-8
-7
-8
-9
-9
-9
-9
-8
-9
-9
-9
-8
-7
-8
-8
-8
-8
-8
-8
-6
-7
-6
-6
-6
-5
-5
-5
-5
-5
-5
-6
-6
-6
-5
-6
-5
-5
-6
-6
-6
-6
-6
-7
-5
-5
-4
-4
-4
-4
-4
-2
0
1
0
1
1
0
1
1
1
1
0
0
-1
-1
-1
-1
-1
0
0
0
0
-1
0
1
0
-2
-1
-2
-2
-2
-2
-2
-1
-1
-4
-5
-6
-6
-5
-5
-5
-4
-5
-5
-7
-7
-7
-7
-7
-6
-8
-8
-8
-8
-8
-8
-6
-6
-7
-8
-7
-7
-7
-7
-7
-6
-8
-9
-9
-9
-10
-10
-10
-10
-9
-9
-8
-7
-7
-7
-7
-7
-6
-6
-6
-6
-7
-7
-4
-5
-6
-7
-7
-7
-7
-6
-7
-7
-7
-7
-6
-6
-4
-7
-9
-13
-12
-13
-15
-17
-16
-16
-15
-15
-14
-14
-15
-15
-16
-16
-16
-17
-17
-16
-16
-15
-14
-14
-15
-14
-13
-13
-12
-10
-13
-13
-12
-12
-12
-12
-13
-14
-17
-17
-18
-19
-17
-16
-16
-19
-19
-19
-17
-16
-17
-17
-18
-19
-20
-20
-20
-20
-20
-21
-22
-23
-23
-23
-23
-22
-22
-21
-21
-20
-17
-15
-14
-14
-16
-13
-9
-8
-8
-8
-7
-7
-6
-6
-8
-10
-12
-14
-12
-14
-15
-14
-14
-14
-14
-10
-8
-7
-7
-7
-7
-8
-8
-8
-14
-17
-16
-17
-18
-19
-22
-23
-24
-24
-24
-23
-22
-22
-22
-22
-19
-19
-20
-21
-24
-23
-22
-21
-21
-21
-21
-24
-23
-24
-23
-23
-23
-23
-23
-23
-22
-22
-21
-20
-17
-16
-18
-16
-16
-15
-16
-15
-14
-17
-18
-20
-20
-20
-19
-19
-19
-19
-17
-16
-16
-14
-14
-13
-13
-13
-11
-13
-12
-11
-12
-10
-10
-10
-10
-11
-12
-12
-14
-13
-14
-13
-14
-14
-14
-14
-14
-16
-16
-16
-18
-19
-18
-18
-18
-16
-17
-17
-18
-18
-17
-17
-18
-18
-17
-16
-17
-11
-11
-11
-9
-9
-9
-8
-8
-8
-10
-10
-8
-8
-8
-9
-11
-11
-12
-12
-13
-7
-6
-6
-5
-4
-1
-2
0
2
2
3
3
3
3
3
3
3
3
4
4
3
4
3
3
3
3
4
4
4
5
4
3
3
3
4
4
4
4
4
3
3
2
2
2
3
3
3
4
4
3
3
3
3
3
3
1
0
0
0
-1
-2
-4
-5
-5
-5
-7
-7
-8
-8
-5
-4
-5
-5
-6
-6
-6
-5
-3
-3
-3
-3
-2
-2
-2
-1
-1
-2
-2
-2
-3
-2
-5
-7
-5
-3
-3
-3
-2
-2
-2
-2
-2
-2
-2
-2
-2
-2
-2
-1
-1
-2
-3
-2
0
-1
-2
-4
-6
-7
-6
-4
-4
-4
-3
-3
-1
0
0
1
1
1
1
0
0
-1
-2
-1
1
1
1
1
1
2
2
2
2
2
2
2
2
3
2
2
2
2
2
2
2
2
2
3
3
1
-1
-2
-2
-5
-6
-6
-6
-7
-2
-1
-1
-3
-3
-4
-5
-4
0
-1
0
1
1
1
2
1
-6
-6
-6
-9
-12
-14
-14
-14
-14
-13
-9
-8
-8
-8
-8
-8
-15
-15
-13
-13
-13
-13
-11
-11
-12
-13
-13
-13
-14
-13
-13
-13
-12
-12
-12
-12
-11
-11
-8
-9
-10
-11
-11
-12
-12
-8
-11
-12
-12
-12
-13
-13
-13
-11
-10
-10
-9
-8
-8
-6
-5
-5
-5
-5
-5
-5
-5
-5
-5
-4
-3
-5
-5
-5
-4
-4
-6
-4
-4
-3
-3
-2
-1
-2
-1
0
-1
1
-2
-2
-3
-3
-4
-2
-3
-5
-6
-8
-9
-12
-11
-11
-10
-10
-8
-10
-6
-4
-4
-4
-8
-9
-8
-8
-8
-8
-7
-4
-5
-5
-6
-5
-6
-5
-4
-4
-5
-4
-5
-5
-5
-4
-4
-3
-3
-3
-3
-1
-1
-2
-1
-2
-1
-2
-1
0
-4
-7
-9
-9
-11
-11
-13
-13
-13
-13
-11
-10
-11
-11
-12
-12
-12
-11
-11
-12
-12
-11
-14
-15
-14
-15
-15
-17
-19
-18
-17
-18
-18
-10
-12
-11
-10
-9
-11
-16
-16
-16
-16
-13
-14
-16
-17
-17
-17
-17
-16
-16
-15
-14
-13
-13
-12
-12
-9
-8
-8
-7
-7
-7
-8
-7
-4
-3
-5
-7
-7
-9
-7
-7
-6
-7
-8
-7
-7
-7
-8
-9
-10
-10
-10
-9
-9
-8
-7
-7
-6
-5
-4
-5
-8
-7
-7
-5
-6
-6
-3
-3
-3
-3
-2
-6
-14
-12
-10
-12
-14
-14
-14
-14
-13
-12
-15
-14
-15
-15
-14
-13
-13
-12
-15
-15
-16
-14
-15
-16
-17
-17
-13
-16
-16
-16
-14
-16
-15
-13
-12
-11
-11
-12
-12
-13
-15
-15
-16
-16
-15
-16
-16
-16
-15
-14
-14
-17
-16
-15
-15
-14
-14
-13
-14
-13
-15
-15
-14
-12
-12
-12
-12
-12
-12
-12
-13
-12
-11
-9
-8
-8
-8
-6
-5
-5
-5
-3
-6
-8
-8
-8
-8
-8
-7
-7
-8
-8
-3
-3
-4
-5
-7
-8
-8
-8
-8
-8
-6
-8
-8
-4
-8
-9
-9
-7
-7
-6
-6
-4
-4
-3
-2
-1
0
-1
0
-1
-2
-2
-1
-8
-11
-14
-14
-14
-16
-15
-16
-15
-14
-15
-14
-14
-14
-13
-14
-13
-12
-9
-9
-7
-6
-5
-5
-4
-3
-2
-1
0
0
0
0
0
1
1
2
4
4
3
5
5
4
4
8
7
7
7
7
7
7
7
8
9
6
6
6
8
8
8
8
8
8
7
7
13
13
12
11
12
2
-1
-4
-4
-6
-7
-10
-11
-10
-8
-12
-13
-11
-11
-11
-11
-12
-13
-13
-13
-5
-3
-3
-2
-5
-8
-11
-11
-12
-12
-12
-12
-12
-11
-9
-8
-8
-8
-7
-6
-6
-5
-5
-4
-4
-1
-3
-2
-1
1
1
1
2
2
3
4
1
2
2
0
-1
-3
-3
-3
-3
-2
-1
-1
0
-1
0
1
1
1
2
3
3
2
4
6
4
4
4
0
-3
-5
-6
-6
-5
-5
-5
-3
-2
0
1
2
4
5
6
6
7
8
7
9
9
3
1
-3
-3
-3
-3
6
6
5
4
4
4
3
3
2
1
0
0
1
2
2
2
1
-7
-12
-12
-11
-10
-9
-10
-10
-10
-7
-4
-3
-2
-1
0
0
1
2
2
2
3
3
3
3
3
3
4
4
4
4
5
5
4
4
6
8
10
10
11
11
11
12
12
12
13
13
13
12
12
12
11
11
11
12
12
12
12
12
12
12
12
13
14
13
13
13
13
13
13
13
11
10
8
7
7
7
8
9
9
9
9
9
10
10
10
10
10
9
10
10
11
11
12
11
12
13
13
13
13
13
12
11
11
11
11
11
11
12
12
12
12
12
12
12
11
11
11
10
10
10
10
10
10
9
10
11
11
11
11
11
11
11
11
11
11
10
11
11
11
11
10
9
8
8
9
10
10
10
11
11
11
12
12
13
13
13
14
14
13
13
13
13
12
13
12
12
12
12
13
13
13
14
14
15
15
16
16
16
15
15
15
14
15
15
14
14
14
14
14
13
14
13
14
15
16
16
15
15
15
14
13
13
13
13
13
12
12
10
8
6
2
1
0
-1
-1
-3
-2
-4
-5
-8
-8
-9
-8
-8
-8
-8
-8
-6
-7
0
3
0
2
2
2
1
1
0
1
2
2
2
3
2
2
5
8
2
2
2
9
9
9
9
8
9
8
10
10
9
9
9
10
10
11
0
-5
-7
-10
-10
-10
-12
-12
-12
-12
-12
-12
-13
-12
-11
-14
-13
-12
-13
-15
-14
-11
-5
-9
-10
-12
-10
-9
-7
-7
-5
-6
-7
-4
-1
-1
-2
-2
-1
-1
-1
1
2
4
3
4
4
3
0
-3
-3
-4
-1
-2
-2
0
1
1
2
2
3
3
5
10
11
11
11
10
10
10
12
12
11
12
12
12
12
11
11
12
12
13
13
12
13
13
14
13
14
13
12
12
12
12
13
12
12
12
14
15
13
13
14
12
13
12
9
10
10
9
10
9
8
9
10
10
10
11
12
13
11
11
12
10
6
3
6
6
8
8
9
10
11
12
13
12
12
12
12
11
10
10
10
9
8
9
7
1
2
1
3
4
5
8
8
8
10
10
11
11
12
11
11
12
11
12
13
14
14
13
14
15
11
12
12
11
11
11
10
12
10
5
5
10
10
7
9
8
8
9
6
4
-1
-3
0
-2
0
0
0
1
-1
-1
4
5
5
6
8
7
8
10
10
9
9
9
10
9
10
9
9
8
7
10
10
10
11
9
11
10
8
4
2
5
4
5
6
7
8
8
7
7
7
9
4
5
6
7
6
6
7
6
5
6
4
4
-1
-1
1
6
6
6
5
7
9
9
7
7
8
7
7
5
5
4
7
7
7
6
6
8
9
6
9
8
8
7
8
7
8
6
7
7
7
8
6
6
5
6
7
7
8
7
9
9
9
9
10
11
11
10
11
11
14
10
11
12
13
14
13
15
14
16
15
15
14
13
13
14
13
13
12
11
14
15
12
12
13
13
14
14
14
14
15
16
16
16
15
15
15
15
16
16
15
12
13
13
13
13
13
14
14
14
14
15
15
12
8
11
10
11
11
11
10
12
14
14
14
14
13
13
14
14
13
14
14
14
13
14
14
14
14
13
12
13
12
8
13
13
13
13
13
12
10
8
9
8
8
9
11
0
-1
-8
-1
0
-4
-8
-7
-7
-8
-7
-6
-6
-6
-4
-4
-6
1
-2
-4
-2
0
3
3
-1
-2
-4
-5
-5
-3
-3
-4
-5
-4
-4
-3
-1
0
1
1
1
2
2
3
3
1
0
-1
0
0
-2
-2
-3
-2
-1
0
-1
-1
-1
-3
-3
-4
-4
-5
-5
0
-1
5
6
6
7
7
7
7
8
8
9
8
8
8
8
9
9
10
8
9
8
7
7
8
8
8
9
9
9
9
9
10
11
11
13
13
13
14
15
16
12
13
14
13
14
16
15
15
15
15
15
15
16
16
17
17
17
18
18
18
18
19
19
19
19
18
17
17
16
15
15
17
16
17
17
17
17
17
16
15
16
16
18
16
16
15
13
15
14
14
14
16
15
15
15
15
16
16
15
15
16
16
15
14
14
14
15
15
16
17
18
17
17
16
15
16
17
17
17
17
17
16
16
16
17
17
17
17
16
16
15
14
12
10
10
10
12
12
12
13
15
15
15
14
3
0
-2
-2
0
2
1
0
-1
-1
-3
-3
-2
-2
-1
-1
0
0
1
3
5
6
7
8
9
9
7
7
6
5
2
-1
-3
-4
-4
-4
-3
-3
-2
-3
-1
1
-1
4
3
3
7
4
4
7
6
6
5
4
5
4
4
4
4
5
5
5
6
3
6
6
8
10
12
12
12
12
12
12
12
10
13
13
13
13
13
12
12
11
7
6
5
4
3
3
5
5
6
7
8
10
10
9
9
9
10
11
12
14
13
14
14
16
15
15
16
16
15
15
15
15
13
13
13
13
12
12
12
11
14
13
12
13
14
14
15
15
15
16
13
12
10
11
12
14
15
14
15
15
15
15
15
14
14
15
15
14
12
12
11
11
12
13
13
13
14
12
14
12
11
10
9
9
9
10
10
9
9
9
9
7
6
6
5
5
4
4
3
3
2
2
3
4
6
7
7
5
6
9
10
9
8
7
9
12
13
12
9
8
8
6
6
7
13
14
14
14
14
14
15
15
15
15
15
14
14
13
13
12
13
12
10
11
13
13
14
14
14
15
16
17
17
17
17
16
16
17
16
16
17
17
18
17
16
16
15
15
13
11
11
10
11
11
12
14
15
15
16
15
15
16
18
19
19
19
19
19
20
20
20
20
21
21
19
19
20
19
19
18
17
17
16
17
16
16
15
17
17
18
18
19
18
18
18
17
17
16
15
12
12
13
12
14
14
15
16
16
16
16
16
15
16
15
13
10
7
7
7
6
7
7
12
11
12
12
11
16
16
17
17
16
16
14
14
13
14
14
14
15
16
16
16
17
18
18
19
14
14
15
15
16
15
15
14
14
15
16
15
15
15
16
16
15
15
16
15
14
13
16
16
16
15
17
17
19
11
12
13
14
15
15
16
16
16
16
17
17
17
17
16
15
13
13
14
14
15
14
14
15
17
18
18
18
20
20
20
19
19
19
20
20
20
20
18
18
18
16
14
18
19
19
19
18
18
18
18
18
18
11
10
11
13
12
10
6
4
3
3
4
3
0
-2
-2
-2
-2
1
5
7
6
5
5
6
8
10
11
12
12
10
9
7
4
0
2
2
2
2
2
1
3
6
10
10
12
12
12
12
11
9
9
9
10
9
9
8
8
8
7
7
8
8
8
8
11
9
9
9
10
10
11
13
13
13
12
13
14
14
14
14
13
14
13
14
15
14
13
13
13
17
16
15
14
14
13
13
13
13
14
14
14
14
13
14
13
13
12
11
9
11
11
12
14
15
15
15
15
14
15
15
15
14
14
15
13
13
10
11
10
10
10
10
10
10
11
11
10
10
10
10
11
12
12
13
12
13
13
15
14
13
12
11
11
10
10
10
9
9
13
14
14
16
16
15
15
16
16
17
15
16
16
17
17
16
15
15
15
13
12
12
11
10
10
11
11
9
14
14
15
13
13
14
14
15
16
16
16
17
16
17
17
16
16
17
16
17
17
18
18
17
20
19
18
18
18
17
17
17
18
18
18
18
18
18
18
18
18
19
19
20
20
20
20
21
20
19
21
21
20
20
19
18
19
19
20
18
18
18
18
18
18
19
18
18
18
18
19
19
19
19
20
20
21
21
20
20
20
19
20
19
20
18
18
18
18
18
18
19
19
19
20
20
17
18
19
19
19
19
20
19
19
20
20
20
19
19
20
20
21
21
21
21
21
21
20
20
20
20
19
20
20
20
20
20
20
20
20
21
20
20
20
20
20
20
21
21
21
22
22
22
22
23
23
22
22
22
21
21
21
21
21
21
21
20
20
21
22
22
23
22
23
22
22
22
22
21
21
21
21
21
21
20
20
20
21
21
21
21
20
21
21
21
21
20
20
21
21
21
21
22
21
21
21
20
20
19
20
20
20
20
20
20
21
21
21
22
22
21
22
22
21
21
21
21
21
20
20
20
19
20
20
21
20
19
19
18
18
18
18
18
18
18
18
18
18
18
19
18
19
19
19
19
19
19
19
19
20
20
19
20
20
20
20
20
20
21
21
21
21
21
21
21
21
21
21
21
20
21
21
20
20
20
20
20
21
21
21
21
21
21
21
21
21
20
21
21
21
21
21
21
21
21
21
21
22
22
22
22
21
18
15
16
16
16
15
19
19
19
20
20
22
22
22
22
22
22
22
22
23
23
24
24
24
24
24
23
23
23
23
23
25
25
25
24
25
25
22
17
16
13
14
16
15
14
13
14
15
13
11
12
14
14
13
14
13
13
17
16
14
17
18
18
18
18
18
19
20
19
17
15
15
15
16
15
16
15
15
15
16
17
17
19
17
16
16
17
17
17
18
19
18
18
18
18
18
19
19
20
19
19
22
21
19
19
17
17
18
19
19
20
20
21
21
22
22
22
22
22
22
21
21
20
21
20
21
21
21
21
21
20
20
20
20
20
20
20
20
21
21
21
21
22
22
22
22
23
23
23
23
23
23
23
23
23
23
23
23
23
23
23
23
23
23
24
24
24
24
24
24
24
24
25
24
24
24
24
24
22
21
22
23
23
23
23
23
23
24
23
24
24
24
24
24
23
23
24
23
23
24
24
24
24
24
24
24
23
23
23
23
24
24
24
24
24
24
24
24
24
24
24
24
24
23
24
23
23
23
23
23
23
23
23
23
23
24
24
25
24
24
25
25
25
25
25
25
25
21
21
21
22
21
21
21
21
21
21
21
21
21
22
22
23
22
23
24
23
21
23
23
24
24
23
22
22
21
21
21
21
21
21
21
21
22
22
22
22
21
21
20
21
22
20
21
19
19
19
20
20
20
20
21
21
20
20
20
22
22
20
19
20
18
19
19
19
17
19
21
19
19
20
21
20
22
22
22
21
21
21
20
20
19
18
17
17
17
16
16
15
15
17
16
16
17
17
18
18
18
19
20
20
19
19
19
19
20
18
19
19
19
17
18
15
15
15
15
14
17
16
15
17
17
18
19
20
19
19
19
21
21
20
20
20
20
19
16
17
17
17
16
17
17
18
18
18
17
17
18
19
21
21
21
22
22
22
22
22
21
22
21
21
21
20
20
20
20
21
21
21
21
22
22
22
22
22
21
21
21
21
22
21
21
21
21
21
21
21
22
21
21
22
22
22
22
22
22
22
23
22
22
22
23
23
23
23
23
23
23
23
24
23
23
24
24
23
23
24
23
24
24
24
24
24
24
24
24
24
24
24
25
24
25
25
23
24
24
24
24
25
25
25
25
25
25
25
25
25
25
25
25
25
25
25
25
25
25
25
24
23
23
24
23
24
23
23
23
23
23
23
23
23
22
23
23
23
20
18
17
17
16
15
16
17
15
20
23
23
23
19
18
19
18
18
19
19
18
19
19
20
19
19
19
21
22
23
23
22
23
22
21
21
20
20
21
23
22
21
21
21
21
21
22
21
21
21
22
22
22
23
21
21
22
21
22
22
24
23
23
23
23
23
23
23
23
23
24
24
24
25
25
24
24
23
25
25
25
24
24
25
25
25
25
25
24
24
25
24
24
24
24
25
25
24
24
25
24
24
25
24
24
24
24
24
24
24
23
23
24
23
24
24
24
24
24
24
24
24
25
25
25
25
25
26
26
26
26
25
25
25
25
25
25
25
25
25
24
24
24
25
25
25
26
27
26
26
26
26
26
26
26
26
27
27
22
23
22
22
21
21
21
22
22
23
22
21
19
19
19
20
22
20
21
20
23
24
24
25
24
22
22
21
21
21
20
19
19
20
19
19
20
21
21
22
22
24
25
24
24
24
22
22
22
22
22
20
20
20
21
21
21
21
20
20
18
19
19
20
20
20
20
20
20
21
20
20
20
20
20
20
20
20
20
20
20
20
20
20
20
20
21
20
20
20
20
20
20
20
20
21
20
19
19
19
19
19
19
19
20
21
21
20
20
20
21
21
20
21
21
22
22
23
23
23
23
23
23
23
23
23
23
23
23
24
24
24
24
23
23
23
24
24
23
24
23
23
23
23
22
22
22
22
23
22
22
22
23
22
21
22
21
20
22
22
22
23
23
22
22
22
22
23
24
24
24
24
23
23
24
24
24
25
24
23
22
23
23
22
21
22
22
22
22
23
23
23
23
23
24
24
24
24
24
24
25
25
25
25
23
23
24
24
23
23
24
23
23
23
24
24
24
23
24
24
24
24
23
24
25
25
24
25
24
24
24
24
24
25
25
25
25
24
24
25
25
25
25
25
25
25
25
25
25
25
26
26
26
26
26
26
27
26
20
22
24
23
23
24
24
24
23
21
21
21
20
21
23
23
24
23
19
19
19
21
22
21
21
20
21
21
22
21
22
23
23
23
23
23
23
23
24
24
24
23
24
21
21
20
20
20
20
20
21
22
19
19
20
22
22
22
22
22
22
22
22
22
22
23
23
20
21
22
21
21
23
20
19
21
19
19
20
20
20
20
20
20
20
20
20
21
22
22
22
22
22
21
21
22
21
21
21
21
21
20
21
21
21
21
21
21
21
20
21
19
20
20
16
13
12
12
14
14
14
16
16
18
18
19
19
19
19
19
19
18
18
18
19
19
20
20
18
16
13
13
14
14
15
15
14
15
15
16
17
16
16
17
17
17
17
17
19
18
19
19
19
19
19
18
19
18
17
19
18
18
18
18
19
20
20
20
20
20
19
20
20
21
22
22
22
22
19
17
17
19
18
19
19
19
19
19
19
18
18
19
20
20
20
20
21
21
22
22
23
23
23
23
22
22
21
22
22
22
22
22
22
22
23
23
23
23
22
22
22
22
23
23
23
23
23
23
23
24
24
22
23
22
22
23
22
22
21
21
21
20
18
19
21
22
19
16
17
16
15
15
17
20
19
20
19
20
22
22
22
23
23
23
23
22
22
22
23
23
23
24
23
24
24
23
23
23
20
21
20
18
15
17
16
14
11
11
11
12
11
10
13
13
12
12
10
9
7
10
8
9
7
10
11
13
15
15
15
15
15
14
13
12
12
12
11
8
7
5
5
3
1
4
3
2
5
6
7
10
13
15
13
13
13
14
13
13
12
13
14
14
15
15
16
15
16
17
15
16
15
16
15
16
17
16
17
17
17
17
17
17
16
17
18
18
18
18
16
11
11
10
10
11
11
12
13
14
16
17
16
16
16
16
16
16
16
16
17
17
18
18
17
17
17
15
14
15
16
16
17
17
17
17
19
18
18
18
18
18
18
18
18
19
19
18
18
19
17
18
17
19
19
19
19
20
20
20
21
21
22
22
22
22
22
22
22
22
22
22
22
21
21
22
22
21
21
22
21
22
22
22
22
22
22
22
22
22
21
22
22
22
22
22
21
21
21
19
20
19
17
19
21
22
23
23
23
23
23
23
22
22
21
21
22
21
20
18
17
17
15
16
17
21
23
23
24
24
23
23
22
22
22
22
22
22
22
22
22
23
22
23
23
24
23
23
22
21
22
22
23
23
23
24
24
24
24
24
24
23
23
23
24
24
24
24
24
23
22
21
21
22
23
23
22
23
23
23
23
23
23
24
23
22
23
23
24
24
24
24
24
23
23
23
22
22
23
22
22
22
22
22
22
22
22
23
23
19
19
18
17
17
17
17
18
18
19
18
19
18
18
18
17
17
16
15
15
11
11
10
10
10
10
10
10
11
11
12
11
11
9
7
7
7
7
10
6
7
8
7
7
7
9
10
10
9
9
9
11
10
8
5
4
5
5
4
3
6
8
9
10
11
11
12
12
12
12
12
13
12
12
12
13
13
12
12
12
12
11
10
9
10
8
9
11
12
14
13
13
13
13
13
13
13
13
13
14
15
14
14
14
15
15
15
15
15
15
15
16
17
17
17
18
18
18
18
18
18
18
18
18
18
18
18
18
17
18
18
17
18
17
17
17
17
17
18
18
18
18
18
18
18
17
16
16
17
17
17
17
17
18
17
18
17
17
17
18
17
18
18
18
18
18
17
17
17
18
18
18
19
19
19
20
19
19
19
19
18
18
19
19
19
19
18
19
19
19
19
19
19
19
19
19
19
20
20
20
20
21
18
18
18
18
18
19
19
20
19
19
18
19
19
19
19
19
19
19
20
18
19
20
18
18
18
17
18
18
18
18
18
18
18
18
18
18
17
16
11
11
11
11
11
10
9
7
5
5
6
5
4
5
5
5
9
10
9
9
7
8
11
9
9
8
10
11
9
8
6
6
4
6
6
10
8
11
10
11
10
8
10
11
10
11
10
10
9
9
9
11
10
8
8
8
6
5
4
2
3
6
8
12
8
10
11
12
12
13
12
11
10
10
10
11
11
10
10
9
9
7
6
6
6
6
9
7
8
12
12
13
13
12
12
12
12
11
11
12
13
13
11
12
11
11
8
6
7
8
7
7
10
13
13
13
12
12
12
11
11
11
11
12
12
12
11
10
5
5
6
7
7
8
8
7
8
10
13
13
13
14
11
11
10
10
9
11
10
9
9
7
6
6
4
2
2
1
9
13
6
6
7
8
11
12
12
12
11
11
12
12
12
12
9
7
7
5
4
3
4
6
9
12
14
14
15
15
14
15
14
14
14
13
13
13
14
15
15
16
16
16
16
16
12
13
14
16
17
16
16
16
15
15
15
15
15
15
15
16
16
17
18
18
18
17
16
10
12
15
16
16
14
13
12
11
15
16
16
16
17
17
17
17
17
17
17
16
16
15
14
15
14
15
15
16
16
16
15
15
15
16
15
15
15
15
15
15
15
15
15
16
15
14
14
13
14
16
16
17
17
15
14
14
14
14
14
14
14
14
15
15
15
15
15
15
16
16
16
16
16
15
17
17
15
15
14
15
15
15
16
16
16
16
16
16
16
16
17
17
17
18
18
18
18
17
14
14
14
14
14
14
14
14
14
13
12
12
12
13
14
14
14
14
13
9
8
2
3
12
13
15
13
13
14
13
13
14
13
12
12
12
11
13
15
15
16
15
16
16
10
11
11
10
7
7
5
4
3
3
3
2
2
1
1
0
-1
-3
-4
-5
-5
-7
-7
-7
-8
-10
-9
-8
-6
-5
-6
-6
-5
-4
-3
-1
1
-2
3
2
2
5
3
1
0
-1
-2
-2
-2
-2
-2
2
5
9
10
9
7
8
6
7
6
6
6
5
6
7
8
5
3
2
3
1
2
0
0
3
7
6
6
9
10
9
8
9
9
9
8
7
8
8
10
9
6
6
6
7
5
5
5
6
8
9
11
12
12
12
11
10
10
11
9
9
9
9
12
11
12
12
12
12
12
11
12
13
14
13
14
15
14
14
14
13
14
13
13
12
12
12
13
7
1
0
2
0
0
1
2
2
9
8
7
3
6
8
6
8
5
6
7
7
7
8
9
5
4
3
2
2
0
1
1
2
2
2
3
4
5
5
8
9
9
8
9
9
7
9
10
8
5
5
4
6
6
6
5
7
9
9
10
11
11
12
12
12
11
10
9
10
9
9
10
9
7
4
4
3
1
0
-1
2
7
8
9
11
11
11
11
11
10
10
9
9
8
9
10
11
11
12
12
13
11
12
12
11
11
12
13
13
13
12
13
12
11
11
11
10
11
11
13
13
13
13
13
14
13
13
12
13
13
14
14
14
14
14
14
14
14
15
14
14
14
14
14
14
10
6
4
2
2
0
-3
-3
-3
-1
0
1
0
0
-1
-1
0
0
-1
2
2
4
2
2
0
-1
-3
-4
-5
-6
-6
-6
1
-1
-1
-1
-2
5
6
5
5
5
4
4
4
5
6
6
6
5
4
1
1
2
2
2
7
8
8
7
7
6
6
6
6
6
6
6
6
6
6
6
6
6
6
6
6
6
6
6
6
6
6
6
6
6
6
6
6
6
6
6
6
6
6
6
6
6
6
6
6
6
6
6
6
6
6
6
6
7
7
7
7
7
7
7
7
7
7
7
7
7
7
7
7
7
7
7
7
7
7
7
7
7
7
7
7
7
7
7
7
7
7
7
7
7
7
7
7
7
7
7
7
7
7
7
7
7
9
10
11
11
11
12
11
12
12
10
8
7
4
1
-1
-2
-3
-7
-7
-7
-7
-5
-5
-6
-6
-4
-2
0
0
0
0
-1
-3
-5
-9
-10
-12
-11
-12
-12
-11
-8
-7
-7
-6
-5
1
2
2
2
2
2
2
1
1
2
4
2
0
-1
-3
-7
-6
-6
-2
1
-2
1
5
7
7
5
4
5
5
4
4
4
4
4
5
6
5
5
4
4
4
2
4
6
8
8
8
6
7
7
7
6
6
5
4
4
5
5
7
8
7
7
4
4
3
5
4
6
8
9
10
8
7
7
8
6
5
5
6
6
5
6
4
5
5
5
8
7
8
9
9
9
9
9
9
9
8
8
8
8
6
6
3
4
3
3
2
4
2
-1
-2
-2
-3
-3
-3
-2
-2
3
4
5
4
4
4
4
4
2
3
3
2
3
5
5
4
1
0
0
-1
0
1
2
7
7
7
6
7
7
6
6
5
5
5
5
4
4
7
7
7
4
2
-5
-5
-5
-5
-3
3
4
6
8
7
8
6
7
7
6
5
5
5
5
6
7
6
7
7
7
8
8
9
11
11
11
10
9
10
10
11
12
12
12
12
12
12
12
12
12
11
12
12
11
12
12
11
12
11
12
12
12
12
12
12
11
11
11
10
8
9
8
10
12
10
9
6
2
2
0
-2
-3
-3
-5
-10
-11
-9
-7
-5
-3
-3
-2
-3
-3
-2
-1
-2
-4
-4
-4
-6
-5
-4
-4
-3
-1
-1
1
3
4
5
5
5
5
4
4
4
4
4
4
4
4
3
4
5
5
5
-6
4
4
-4
-7
-6
-7
-9
-11
-14
-14
-13
-10
-4
-6
-4
-4
-3
-7
-11
-12
-12
-8
-8
-9
-8
-5
-4
-4
-8
-3
-13
-12
-12
-12
-8
-4
-7
-4
-5
-2
1
-7
-9
-11
-12
-15
-15
-14
-15
-12
-3
-3
-1
-1
0
-2
0
-1
-1
-1
-3
-1
-1
-1
0
0
-5
-5
-5
-5
-5
-5
-6
-3
1
2
1
0
1
4
2
2
2
3
2
2
2
2
3
4
3
5
5
5
5
5
5
7
6
7
6
6
6
6
7
7
6
5
6
7
7
7
8
8
8
8
8
9
9
9
9
9
5
4
3
3
2
2
2
2
1
1
2
2
2
2
2
2
2
3
2
2
1
1
0
0
0
0
0
-1
-1
-2
-2
-3
-3
-4
-4
-4
-4
-4
-4
-4
-3
-3
-4
-4
-3
-3
-3
-3
-3
-3
-3
-3
-3
-2
-3
-2
-2
-3
-3
-3
-3
-1
1
-1
-2
-2
-2
-2
-3
-3
-2
0
0
2
2
1
2
0
1
1
1
0
0
-1
-1
-1
1
1
-4
-5
-6
-7
-8
-8
-8
-7
-7
-6
-6
-7
-7
-7
-6
-5
-4
-3
-2
-3
-2
-3
-1
-2
-4
-5
-5
-6
-5
-5
-4
-2
1
2
1
1
1
1
1
1
1
1
3
3
3
4
4
3
3
3
2
3
2
1
1
3
3
3
3
4
3
3
3
3
4
4
4
4
4
4
5
5
5
5
4
5
5
3
3
4
2
1
-1
-1
-3
-5
-6
-8
-10
-11
-12
-12
-12
-12
-12
-11
-12
-11
-11
-12
-12
-11
-12
-11
-12
-12
-12
-12
-12
-12
-12
-12
-12
-12
-13
-13
-13
-12
-14
-12
-13
-13
-13
-16
-16
-15
-14
-12
-12
-11
-10
-11
-11
-11
-10
-11
-15
-17
-16
-17
-15
-16
-16
-16
-16
-17
-17
-18
-18
-18
-20
-18
-18
-18
-20
-20
-20
-19
-18
-17
-17
-17
-13
-12
-12
-11
-12
-14
-14
-16
-16
-16
-15
-14
-13
-12
-9
-7
-8
-5
-6
-6
-6
-5
-5
-5
-5
-6
-5
-5
-4
-4
-5
-6
-6
-6
-7
-9
-9
-8
-7
-8
-1
1
0
0
0
0
0
0
0
0
0
0
0
0
1
1
2
3
1
-5
-5
-5
-5
-4
-5
-5
-7
-6
-5
-5
-5
-5
-5
-3
-5
-5
-3
-3
-5
-4
-4
-6
-7
-8
-7
-5
-2
-2
-2
-2
-3
-3
-3
-3
-3
-3
-2
-3
-3
-3
-2
-1
-2
-2
-2
-2
-2
-2
-2
-6
-9
-9
-9
-9
-11
-12
-13
-12
-13
-11
-11
-11
-9
-8
-9
-10
-11
-12
-12
-12
-12
-11
-11
-10
-9
-8
-6
-4
-4
-4
-5
-4
-4
-5
-5
-5
-5
-5
-3
-4
-5
-6
-7
-7
-7
-8
-7
-6
-3
-4
-2
-2
-2
-2
-3
-3
-3
-4
-4
-3
-3
-4
-3
-1
-1
-2
-3
-3
-4
-4
-3
-2
-1
-2
-1
-1
-1
-1
0
-2
-2
-1
-1
-1
-1
0
0
1
1
1
0
-2
-9
-10
-11
-11
-11
-16
-17
-18
-20
-20
-20
-16
-16
-17
-15
-14
-12
-12
-13
-14
-15
-16
-16
-16
-16
-16
-14
-13
-13
-12
-11
-10
-10
-10
-7
-7
-8
-7
-8
-8
-8
-8
-7
-5
-6
-8
-9
-9
-10
-9
-10
-8
-7
-6
-5
-5
-4
-5
-5
-4
-4
-5
-5
-4
-4
-4
-3
-4
-3
-8
-13
-14
-15
-16
-16
-16
-16
-17
-15
-14
-16
-13
-14
-14
-15
-15
-15
-12
-16
-16
-16
-16
-17
-18
-19
-20
-19
-19
-18
-17
-17
-17
-16
-11
-10
-9
-10
-10
-10
-10
-10
-9
-9
-10
-7
-6
-6
-6
-6
-6
-6
-6
-6
-5
-4
-4
-4
-5
-23
-22
-22
-20
-18
-16
-16
-17
-17
-15
-17
-17
-18
-18
-18
-17
-18
-17
-16
-16
-16
-13
-15
-15
-11
-12
-11
-10
-11
-10
-11
-11
-10
-9
-7
-10
-10
-14
-19
-19
-19
-19
-18
-17
-14
-9
-9
-9
-10
-11
-11
-11
-14
-14
-16
-18
-19
-20
-20
-21
-21
-21
-23
-23
-24
-24
-24
-24
-21
-21
-21
-18
-20
-17
-16
-17
-15
-15
-14
-17
-16
-13
-15
-16
-15
-14
-14
-14
-13
-11
-10
-8
-8
-7
-7
-6
-7
-6
-7
-7
-7
-7
-8
-9
-7
-6
-6
-6
-6
-5
-5
-5
-5
-5
-5
-5
-6
-5
-5
-5
-6
-5
-7
-6
-6
-9
-7
-9
-10
-14
-16
-18
-18
-18
-19
-19
-19
-19
-18
-18
-18
-18
-18
-14
-12
-13
-13
-13
-14
-14
-13
-13
-13
-12
-12
-10
-10
-11
-13
-14
-14
-15
-15
-12
-15
-11
-11
-12
-13
-14
-13
-13
-14
-16
-16
-17
-17
-19
-19
-19
-21
-24
-23
-24
-24
-24
-24
-24
-23
-22
-22
-21
-20
-17
-17
-18
-17
-19
-18
-19
-17
-16
-14
-13
-14
-14
-16
-17
-18
-18
-18
-18
-15
-16
-15
-15
-15
-15
-14
-14
-15
-15
-15
-16
-18
-18
-17
-18
-18
-20
-20
-21
-21
-22
-19
-17
-17
-21
-21
-22
-24
-24
-25
-27
-27
-27
-27
-27
-27
-27
-27
-27
-28
-27
-27
-27
-27
-26
-26
-25
-25
-25
-25
-24
-24
-25
-25
-25
-25
-24
-25
-25
-24
-23
-22
-23
-22
-23
-24
-26
-26
-26
-26
-23
-20
-18
-18
-16
-16
-16
-16
-16
-15
-16
-16
-16
-15
-16
-13
-13
-14
-15
-15
-14
-13
-13
-13
-13
-13
-12
-11
-11
-11
-10
-11
-11
-13
-11
-12
-12
-12
-12
-11
-9
-9
-10
-10
-12
-12
-12
-11
-11
-11
-11
-10
-11
-9
-8
-8
-7
-7
-7
-7
-7
-6
-5
-5
-5
-5
-4
-4
-3
-3
-3
-3
-4
-4
-4
-4
-4
-4
-4
-4
-4
-4
-4
-4
-4
-4
-4
-4
-4
-4
-4
-4
-5
-5
-5
-5
-5
-5
-5
-5
-5
-4
-3
-3
-2
-2
-2
-2
-2
-2
-2
-1
-1
-1
-1
-1
-1
0
-1
0
0
-1
-1
-1
0
0
0
0
0
0
0
0
0
0
0
-1
0
1
1
0
0
0
0
0
0
-1
-2
-2
-1
0
0
0
-1
0
0
0
-1
-1
-2
-3
-4
-4
-5
-5
-5
-4
-5
-4
-4
-4
-4
-4
-3
-3
-4
-3
-5
-5
-6
-10
-11
-12
-13
-15
-15
-14
-13
-14
-14
-13
-13
-14
-16
-17
-17
-18
-17
-19
-18
-18
-19
-18
-18
-19
-19
-19
-19
-19
-18
-18
-18
-18
-16
-16
-17
-16
-15
-16
-14
-14
-12
-12
-12
-11
-11
-12
-12
-12
-12
-12
-12
-11
-11
-10
-10
-10
-10
-9
-9
-9
-9
-9
-9
-11
-11
-11
-10
-9
-12
-11
-11
-12
-11
-10
-9
-10
-9
-9
-7
-7
-7
-7
-7
-7
-7
-7
-6
-5
-4
-4
-5
-5
-5
-5
-5
-8
-8
-10
-9
-7
-6
-7
-8
-10
-12
-12
-14
-13
-13
-15
-16
-16
-15
-17
-17
-18
-18
-18
-18
-18
-18
-18
-19
-18
-19
-19
-19
-16
-16
-15
-16
-16
-20
-20
-21
-23
-22
-24
-25
-25
-24
-25
-25
-26
-27
-26
-27
-26
-26
-25
-25
-25
-24
-24
-24
-24
-22
-22
-21
-21
-20
-20
-19
-19
-19
-21
-20
-21
-20
-20
-21
-20
-18
-17
-18
-19
-18
-17
-16
-16
-15
-18
-23
-24
-22
-24
-24
-25
-26
-25
-24
-26
-25
-25
-25
-25
-26
-25
-26
-26
-26
-26
-25
-25
-22
-23
-22
-19
-18
-20
-18
-17
-19
-18
-19
-19
-18
-18
-20
-19
-17
-16
-17
-18
-17
-17
-16
-16
-16
-15
-15
-16
-16
-16
-16
-17
-16
-16
-16
-17
-17
-18
-17
-16
-14
-14
-14
-14
-14
-14
-13
-13
-14
-14
-14
-14
-14
-14
-14
-13
-12
-12
-12
-12
-13
-13
-13
-13
-12
-12
-12
-12
-12
-11
-11
-11
-11
-11
-7
-6
-6
-6
-6
-6
-7
-9
-12
-14
-15
-17
-19
-20
-19
-19
-18
-19
-20
-21
-20
-20
-18
-18
-21
-20
-20
-20
-20
-21
-21
-20
-20
-20
-20
-20
-20
-17
-18
-18
-20
-19
-19
-20
-21
-20
-20
-20
-20
-19
-18
-17
-17
-16
-17
-18
-18
-18
-19
-18
-18
-18
-16
-16
-15
-16
-17
-16
-16
-17
-15
-15
-13
-14
-14
-12
-10
-10
-11
-11
-14
-15
-15
-15
-16
-18
-19
-22
-22
-23
-23
-23
-25
-25
-25
-27
-26
-26
-27
-27
-28
-28
-28
-28
-28
-28
-28
-28
-28
-27
-27
-28
-28
-29
-28
-27
-27
-27
-27
-26
-26
-28
-27
-27
-26
-27
-28
-28
-28
-28
-28
-27
-26
-25
-26
-26
-25
-25
-24
-24
-24
-23
-23
-20
-21
-21
-21
-21
-21
-21
-21
-22
-22
-21
-22
-23
-22
-22
-20
-21
-22
-21
-22
-22
-23
-23
-22
-21
-20
-18
-18
-18
-19
-18
-20
-20
-22
-21
-21
-22
-23
-22
-23
-23
-23
-22
-22
-22
-22
-22
-21
-20
-20
-19
-20
-20
-18
-19
-18
-19
-18
-18
-18
-18
-18
-18
-17
-18
-19
-19
-19
-19
-19
-18
-18
-17
-16
-16
-15
-14
-14
-14
-16
-17
-16
-17
-16
-17
-17
-16
-15
-16
-16
-15
-15
-18
-19
-19
-16
-15
-14
-14
-14
-14
-13
-14
-14
-13
-14
-14
-15
-14
-15
-13
-11
-16
-17
-19
-19
-20
-20
-21
-22
-21
-21
-22
-21
-23
-23
-23
-23
-22
-21
-22
-21
-21
-20
-20
-18
-19
-20
-19
-19
-23
-23
-23
-18
-18
-15
-15
-14
-15
-15
-15
-16
-17
-17
-18
-18
-17
-17
-16
-15
-15
-15
-14
-13
-11
-11
-10
-9
-10
-9
-9
-8
-7
-7
-7
-7
-7
-7
-7
-7
-7
-7
-7
-6
-7
-7
-7
-7
-7
-8
-9
-10
-8
-9
-11
-9
-11
-8
-10
-11
-13
-12
-12
-12
-13
-14
-15
-12
-10
-9
-9
-9
-7
-7
-7
-7
-8
-8
-8
-9
-10
-10
-9
-8
-6
-6
-6
-6
-6
-6
-6
-6
-6
-6
-6
-5
-5
-6
-6
-5
-6
-7
-8
-7
-9
-9
-10
-10
-12
-10
-9
-11
-10
-11
-10
-7
-7
-6
-6
-6
-6
-6
-6
-5
-5
-5
-4
-6
-6
-6
-7
-8
-8
-8
-9
-8
-8
-8
-8
-7
-7
-6
-6
-6
-6
-6
-6
-7
-8
-8
-8
-9
-7
-10
-10
-10
-12
-12
-14
-14
-15
-13
-11
-9
-9
-10
-14
-17
-16
-16
-17
-16
-15
-15
-16
-17
-17
-17
-16
-15
-16
-16
-16
-17
-17
-16
-16
-16
-16
-15
-17
-18
-18
-17
-18
-16
-16
-13
-13
-12
-12
-13
-13
-13
-13
-13
-14
-13
-14
-14
-14
-12
-12
-12
-11
-12
-13
-14
-13
-11
-10
-11
-10
-11
-10
-11
-11
-11
-11
-12
-12
-12
-11
-11
-11
-7
-9
-11
-10
-10
-10
-12
-11
-10
-8
-8
-9
-9
-10
-10
-12
-12
-11
-11
-11
-8
-7
-6
-5
-4
-4
-3
-3
-4
-3
-4
-4
-4
-4
-4
-4
-4
-4
-4
-4
-4
-4
-5
-4
-6
-5
-6
-7
-5
-4
-5
-6
-4
-7
-7
-7
-7
-6
-6
-7
-8
-7
-9
-6
-8
-9
-8
-9
-13
-13
-14
-15
-9
-6
-9
-7
-6
-5
-5
-5
-6
-6
-5
-5
-5
-6
-6
-6
-6
-7
-7
-7
-7
-6
-7
-6
-6
-6
-6
-6
-6
-5
-5
-5
-6
-7
-8
-7
-8
-6
-9
-13
-13
-14
-14
-13
-14
-14
-14
-14
-16
-17
-17
-17
-18
-18
-17
-17
-17
-16
-18
-19
-19
-19
-21
-18
-19
-18
-18
-17
-17
-18
-18
-18
-18
-18
-18
-19
-16
-15
-15
-14
-14
-13
-12
-12
-13
-12
-12
-13
-12
-15
-12
-13
-15
-14
-14
-12
-11
-11
-11
-11
-10
-11
-10
-10
-9
-8
-8
-8
-8
-8
-9
-8
-8
-8
-10
-11
-10
-11
-9
-9
-7
-6
-6
-5
-5
-5
-5
-5
-5
-5
-5
-5
-5
-5
-5
-5
-5
-5
-5
-5
-5
-5
-5
-5
-5
-5
-5
-5
-5
-5
-5
-5
-4
-5
-5
-4
-6
-7
-5
-6
-7
-6
-7
-8
-9
-7
-6
-6
-5
-5
-5
-4
-4
-4
-4
-4
-4
-4
-4
-4
-4
-4
-5
-5
-5
-5
-5
-5
-5
-5
-5
-5
-5
-5
-5
-5
-4
-4
-4
-4
-4
-4
-4
-4
-4
-4
-4
-4
-4
-4
-4
-4
-4
-4
-3
-3
-2
-2
-2
-1
-1
-1
-1
-1
-1
-1
-1
-1
-1
-1
-2
-4
-3
-5
-5
-4
-7
-7
-8
-8
-10
-11
-11
-13
-14
-14
-15
-15
-17
-15
-16
-16
-16
-17
-17
-17
-17
-17
-17
-16
-16
-16
-16
-15
-14
-15
-15
-16
-16
-15
-15
-15
-15
-13
-12
-10
-10
-8
-9
-9
-10
-10
-9
-6
-6
-4
-3
-3
-3
-3
-3
-3
-2
-3
-2
-2
-2
-2
-2
-2
-4
-6
-7
-7
-6
-5
-5
-10
-11
-13
-14
-15
-15
-14
-15
-13
-13
-14
-16
-15
-13
-13
-12
-12
-12
-11
-8
-6
-6
-6
-6
-6
-7
-7
-7
-6
-5
-4
-4
-4
-3
-3
-4
-4
-5
-6
-5
-6
-7
-8
-9
-8
-11
-12
-9
-11
-9
-12
-11
-10
-5
-4
-5
-13
-15
-19
-18
-20
-24
-24
-26
-26
-26
-25
-27
-28
-26
-26
-26
-25
-25
-27
-27
-26
-26
-27
-27
-26
-25
-25
-23
-23
-23
-22
-22
-22
-23
-23
-23
-24
-23
-24
-24
-23
-22
-21
-22
-22
-22
-22
-23
-22
-22
-20
-19
-18
-17
-15
-15
-14
-13
-13
-14
-14
-14
-14
-14
-15
-15
-15
-14
-13
-13
-13
-13
-14
-13
-14
-14
-14
-13
-14
-12
-11
-12
-16
-17
-18
-18
-15
-15
-18
-19
-19
-19
-18
-18
-18
-19
-19
-20
-22
-23
-24
-20
-19
-20
-19
-19
-18
-17
-19
-19
-19
-19
-17
-16
-17
-17
-18
-18
-17
-11
-11
-11
-10
-10
-11
-12
-12
-11
-10
-9
-9
-9
-9
-9
-9
-9
-8
-10
-10
-10
-9
-7
-7
-14
-19
-19
-20
-16
-17
-16
-13
-12
-10
-10
-8
-8
-9
-7
-8
-7
-7
-7
-8
-8
-7
-6
-5
-5
-5
-6
-6
-6
-6
-6
-7
-6
-6
-5
-6
-6
-6
-7
-11
-12
-14
-14
-13
-14
-14
-15
-19
-20
-22
-23
-24
-23
-23
-23
-20
-16
-20
-21
-17
-16
-16
-17
-17
-18
-18
-18
-18
-17
-16
-17
-20
-22
-21
-19
-14
-12
-13
-12
-10
-10
-10
-10
-10
-11
-11
-11
-11
-12
-10
-11
-12
-11
-11
-10
-9
-7
-7
-7
-7
-7
-6
-6
-5
-5
-5
-4
-4
-4
-3
-2
-2
-1
-2
-3
-3
-5
-5
-2
-1
-9
-16
-21
-25
-23
-23
-22
-21
-19
-18
-18
-18
-16
-16
-16
-15
-15
-15
-15
-15
-14
-13
-15
-18
-18
-19
-21
-19
-19
-15
-15
-18
-20
-18
-16
-18
-20
-20
-20
-20
-21
-20
-20
-22
-23
-22
-23
-23
-24
-24
-26
-24
-22
-21
-19
-16
-15
-14
-13
-13
-12
-11
-11
-11
-12
-12
-12
-12
-13
-11
-9
-9
-11
-12
-13
-18
-18
-20
-20
-18
-18
-20
-18
-14
-17
-17
-15
-7
-6
-6
-5
-5
-5
-5
-5
-5
-5
-5
-5
-5
-5
-5
-5
-4
-5
-5
-6
-6
-7
-6
-8
-8
-8
-7
-8
-8
-10
-14
-17
-22
-23
-25
-23
-24
-25
-25
-26
-25
-23
-20
-17
-14
-14
-13
-14
-13
-14
-13
-13
-14
-14
-12
-13
-15
-16
-16
-17
-16
-17
-17
-16
-14
-13
-11
-10
-9
-10
-10
-8
-9
-8
-10
-9
-9
-9
-6
-6
-7
-7
-7
-8
-8
-8
-7
-7
-7
-6
-7
-6
-5
-5
-6
-5
-4
-4
-4
-4
-4
-4
-5
-5
-5
-4
-3
-3
-2
-2
-2
-2
-3
-3
-3
-4
-4
-4
-4
-4
-6
-6
-7
-7
-7
-8
-5
-5
-4
-3
-3
-3
-4
-5
-7
-6
-5
-4
-3
-3
-3
-4
-4
-5
-6
-7
-4
-5
-4
-5
-3
-3
-5
-10
-15
-18
-17
-17
-18
-17
-17
-7
-6
-5
-7
-4
-5
-1
0
0
1
2
1
1
1
2
2
-2
-14
-20
-18
-19
-20
-19
-19
-19
-20
-20
-22
-23
-21
-21
-23
-26
-25
-24
-23
-23
-22
-26
-25
-25
-24
-25
-25
-24
-25
-24
-21
-21
-24
-22
-19
-19
-18
-18
-18
-17
-15
-16
-15
-15
-16
-16
-17
-19
-19
-19
-18
-19
-19
-19
-17
-17
-16
-16
-13
-14
-13
-12
-11
-11
-11
-12
-11
-10
-8
-13
-14
-14
-15
-16
-18
-18
-18
-17
-16
-16
-13
-12
-10
-10
-14
-14
-13
-13
-13
-12
-12
-9
-13
-16
-17
-17
-17
-19
-20
-19
-19
-18
-18
-17
-15
-12
-12
-13
-12
-12
-11
-11
-9
-9
-9
-8
-6
-8
-8
-8
-9
-9
-10
-9
-9
-8
-7
-6
-7
-6
-6
-6
-6
-6
-6
-6
-6
-6
-5
-5
-5
-6
-6
-6
-6
-6
-6
-6
-6
-5
-4
-4
-3
-3
-3
-4
-3
-4
-4
-4
-5
-5
-5
-3
-1
-2
-2
-2
-3
-3
-5
-4
-4
-1
0
0
0
0
-1
0
-1
-2
-2
-2
-2
-2
-3
-4
0
-2
-2
-5
-6
0
0
0
0
-1
-1
-2
-2
-3
-4
-4
-4
-4
-4
-4
-3
-3
-4
-3
-2
-3
-3
-11
-16
-20
-21
-22
-22
-22
-22
-22
-21
-21
-21
-21
-19
-15
-13
-16
-12
-13
-10
-10
-11
-19
-19
-21
-20
-22
-20
-20
-19
-18
-16
-15
-14
-12
-12
-11
-11
-10
-10
-9
-8
-8
-8
-6
-7
-8
-8
-9
-9
-9
-9
-8
-9
-6
-4
-4
-3
-3
-4
-4
-4
-3
-3
-2
-1
0
1
1
1
2
2
2
3
3
3
3
4
4
3
2
3
2
2
1
-5
-6
-9
-8
-9
-11
-10
-10
-11
-12
-15
-15
-16
-18
-18
-19
-18
-18
-15
-12
-13
-12
-9
-9
-3
-4
-4
-4
-4
-4
-4
-4
-3
-4
-5
-4
-4
-4
-6
-6
-7
-6
-5
-5
-4
-4
-3
-3
-3
-3
-4
-5
-4
-3
-3
-3
-1
-2
-1
-2
-1
-2
-2
-1
-1
0
1
1
2
2
1
1
0
0
0
0
0
0
0
0
0
0
0
-1
-2
-3
-3
-2
-2
-1
2
3
3
2
1
0
1
1
0
0
0
0
0
0
1
1
2
2
2
3
3
4
4
3
3
4
3
5
3
5
3
3
2
2
-10
-9
-9
-17
-16
-18
-21
-20
-21
-22
-22
-22
-21
-20
-18
-3
-4
-4
-5
-5
-5
-4
-3
-2
-3
-3
-3
-3
-2
-2
-3
-2
-1
0
0
1
1
1
1
1
0
0
0
0
-1
-1
-2
-2
-2
-3
-3
-3
-2
-1
-2
-6
-10
-10
-10
-8
-6
-6
-5
-3
-3
-3
-3
-3
-3
-3
-3
-4
-4
-4
-4
-3
-4
-4
-3
-3
-3
-3
-2
-2
-2
-1
-1
-1
-1
-1
-1
-1
-1
-4
-7
-7
-5
-8
-10
-10
-14
-13
-13
-7
-9
-7
-8
-6
-7
-6
-5
-5
-4
-4
-4
-3
-3
-3
-3
-3
-3
-3
-3
-3
-4
-4
-4
-5
-5
-6
-6
-5
-10
-11
-11
-13
-13
-15
-14
-15
-16
-16
-15
-13
-13
-12
-12
-13
-17
-17
-18
-17
-18
-18
-19
-19
-18
-17
-15
-14
-14
-13
-12
-10
-7
-7
-5
-5
-5
-6
-6
-5
-5
-6
-7
-8
-8
-8
-9
-9
-9
-10
-9
-9
-8
-7
-7
-7
-8
-8
-8
-7
-6
-4
-4
-3
0
0
0
0
0
-1
-2
-3
-3
-2
-1
0
1
1
1
3
3
2
3
3
4
3
4
4
4
4
5
4
2
-6
-6
-8
-10
-15
-18
-19
-19
-19
-19
-19
-18
-19
-19
-17
-18
-16
-13
-12
-20
-20
-21
-20
-14
-11
-14
-16
-17
-21
-18
-16
-7
-4
-3
-3
-3
-3
-4
-4
-6
-6
-5
-3
-3
-4
-8
-11
-14
-11
-8
-9
-9
-7
-6
-4
-4
-5
-5
-7
-6
-6
-7
-8
-7
-8
-7
-5
-7
-7
-7
-6
-6
-5
-4
-2
-1
0
0
0
0
0
0
0
1
1
1
1
1
1
1
2
2
2
2
2
3
3
3
3
3
3
3
3
2
2
3
3
3
3
2
3
3
3
2
3
4
-3
-4
-4
0
-2
-4
-7
-6
-7
-7
-9
-10
-12
-20
-18
-14
-13
-12
-9
-7
-6
-5
-4
-2
-3
-1
1
-2
-3
-3
-4
-5
-5
-5
-3
-3
-2
-1
-2
-2
-1
-1
-1
-1
-1
0
1
1
-1
-1
0
0
2
-1
-1
-3
-4
-4
-4
-4
-4
-4
-4
-3
-4
-4
-4
-4
-4
-3
-4
-4
-5
-5
-5
-5
-5
-5
-1
4
5
5
5
5
5
5
5
5
5
6
5
5
5
5
5
6
7
7
4
-3
-5
-5
-7
-9
-6
-5
-10
-8
-10
-9
-9
-9
-9
-9
-8
-7
-4
-5
-3
-9
-11
-13
-12
-11
-12
-11
-12
-12
-13
-12
-10
-10
-9
-8
-7
-8
-8
-7
-3
-3
-3
-3
-3
-3
-2
-2
-1
-1
-2
-4
-1
-1
-1
-1
-2
-2
-2
4
3
2
2
1
1
-15
-21
-22
-20
-17
-17
-15
-15
-15
-16
-16
-16
-17
-16
-16
-17
-16
-16
-15
-13
-13
-11
-11
-11
-11
-11
-10
-11
-11
-12
-12
-13
-13
-15
-12
-11
-10
-12
-11
-15
-13
-13
-13
-12
-11
-10
-10
-11
-10
-9
-9
-9
-10
-10
-11
-13
-15
-15
-13
-12
-13
-14
-14
-14
-14
-15
-16
-13
-13
-12
-10
-11
-10
-10
-11
-12
-13
-14
-15
-15
-16
-17
-16
-17
-17
-18
-18
-16
-12
-7
-11
-13
-11
-7
-8
-4
-4
-6
-6
-4
-7
-8
-10
-12
-10
-10
-9
-8
-8
-6
-4
-3
-1
-2
0
0
1
1
2
1
1
2
2
4
3
3
2
2
0
2
1
0
-2
-4
-5
-6
-9
-9
-13
-14
-15
-16
-18
-18
-14
-15
-15
-17
-18
-18
-18
-13
-5
-5
-6
-5
-6
-6
-5
-4
-4
-4
-3
-2
-3
-2
-1
-1
-1
-1
-1
1
-2
-4
-4
-3
-3
-3
-1
1
2
3
4
3
2
1
0
-1
-1
0
0
0
1
0
1
2
1
2
1
-1
-3
-4
-4
-3
-5
-3
0
-2
-2
-2
-1
-1
0
1
1
1
1
1
1
1
1
-1
-3
-4
-4
-5
-3
-5
-4
-4
-5
-7
-8
-8
-6
-5
-7
-8
-10
-11
-12
-12
-12
-14
-16
-17
-16
-17
-16
-19
-18
-20
-20
-20
-20
-19
-16
-16
-16
-16
-10
-2
-1
-1
-2
-4
-4
-4
-4
-5
-1
1
-1
-3
-3
-3
-3
-2
-2
0
0
1
1
1
1
1
1
1
1
0
1
3
2
1
0
-1
-3
-3
-4
-2
-2
-2
-2
-3
-2
-2
-1
0
1
1
1
2
2
2
2
3
4
4
3
3
2
3
3
2
0
0
2
3
3
3
3
3
3
4
4
4
4
3
4
5
5
6
6
6
7
7
7
7
7
7
7
6
7
7
7
7
7
7
6
6
7
7
7
7
7
7
7
8
8
8
9
9
8
8
7
7
7
8
7
7
7
7
7
6
5
4
5
8
8
7
6
2
-2
-6
-10
-11
-8
-6
-3
-4
-2
-5
-4
-4
-5
-4
-4
-4
-5
-7
-8
-7
-8
-8
-9
-10
-9
-9
-11
-12
-12
-15
-16
-15
-13
-10
-6
-13
-7
-6
-5
-3
-4
0
0
0
-2
-4
-3
0
-1
0
1
1
1
2
1
1
0
-3
-3
-2
-1
-1
-1
1
1
1
2
3
-1
-6
-2
0
-1
1
2
3
1
2
4
4
5
4
4
4
4
4
4
5
5
5
6
5
5
5
6
6
7
7
7
7
7
8
7
-5
-9
-8
-5
-10
-10
-11
-11
-2
-3
-1
1
1
-4
-9
-9
-9
-8
-11
-11
-14
-14
-15
-13
-15
-13
-14
-14
-13
-10
-11
-13
-12
-7
-4
-8
-11
-10
-10
-10
-10
-11
-9
-9
-13
-11
-12
-15
-10
-9
-6
-10
-4
-2
-2
-1
0
2
4
2
2
2
1
0
-2
-6
-7
-5
-5
-4
-1
-1
0
-1
0
1
4
1
0
1
2
3
5
6
6
6
7
7
4
2
3
1
2
4
3
4
3
4
4
4
5
4
7
9
9
9
9
9
10
8
8
9
7
6
7
5
5
5
4
4
5
6
7
7
7
7
7
7
7
7
7
8
9
10
9
10
9
7
5
3
2
0
-1
-1
1
3
4
9
8
8
8
9
9
8
9
9
10
8
10
10
11
12
12
11
11
12
13
13
13
14
15
15
15
15
15
15
14
14
14
14
16
15
16
15
16
16
14
11
9
8
7
7
8
10
11
14
14
14
14
14
13
13
13
13
14
14
16
16
16
15
14
13
11
12
13
12
13
12
9
11
11
11
10
10
11
10
10
10
9
10
9
10
10
11
12
13
13
14
13
13
12
12
12
10
10
10
10
11
12
12
12
12
12
11
11
12
12
11
12
11
12
12
12
12
12
12
12
12
12
11
10
10
10
7
9
9
11
13
1
-1
-3
3
-2
-3
-2
-5
-9
-9
5
-3
-1
1
2
5
7
8
8
7
6
8
8
8
5
3
-3
-6
-5
-14
-17
-14
-9
-7
-8
-7
-4
-8
0
-9
-7
3
0
-1
-4
-4
-5
-9
-6
-6
-6
-9
-12
-8
-8
-4
-5
-4
-4
-3
-2
-2
-1
2
5
6
6
6
5
6
6
4
4
4
-1
1
4
6
5
6
7
8
9
11
12
13
13
13
13
12
-6
-7
-5
-3
-3
-1
-1
2
-1
-2
-1
1
-2
1
1
4
2
-1
0
7
7
7
4
7
7
8
8
8
7
5
5
6
5
4
4
4
5
5
6
7
8
8
8
8
10
9
9
9
9
8
9
10
10
10
10
9
8
9
8
8
8
9
9
8
8
12
11
11
11
11
12
11
11
11
11
11
11
12
12
11
12
12
13
12
13
13
12
12
13
15
14
15
14
15
14
14
14
13
13
13
14
15
15
15
15
14
13
13
13
13
13
13
13
13
14
13
13
13
13
12
12
13
13
13
14
14
14
14
13
14
4
-18
-16
-16
-16
-13
-10
-9
-8
-9
-7
-4
-1
0
-2
0
1
-4
-5
-6
-7
-7
-8
-8
-7
-4
-4
-4
-3
-1
-2
0
2
4
4
5
5
6
6
6
7
8
9
10
11
9
7
9
11
12
12
12
11
13
13
14
12
9
5
8
10
10
11
10
10
11
11
10
8
7
8
8
3
5
7
6
5
5
5
3
3
4
7
9
9
10
9
10
7
7
7
10
10
7
6
5
6
10
11
12
12
15
12
12
15
16
17
17
18
18
17
17
17
16
16
15
12
10
8
9
11
11
16
15
16
15
15
12
13
13
13
15
14
14
15
14
14
14
13
12
12
9
10
10
10
10
10
11
11
11
13
13
17
18
17
18
17
17
17
17
17
18
18
18
17
18
17
16
17
17
16
16
16
17
17
16
16
16
16
15
15
15
15
15
15
16
16
16
16
15
16
16
16
16
15
15
15
15
16
15
16
17
16
16
16
17
17
16
16
17
17
17
17
17
17
16
15
16
15
15
16
15
15
15
16
16
9
-1
-2
1
2
2
3
4
4
3
2
1
0
-2
-6
-8
-9
-8
-11
-9
-5
1
3
5
5
9
10
9
10
9
8
10
8
8
9
8
7
6
1
2
-5
-5
-2
-1
2
7
7
7
7
6
7
9
11
11
12
13
14
14
15
15
15
15
15
13
13
12
12
14
15
16
16
16
16
16
15
16
15
15
14
15
15
14
11
-2
-4
-4
-3
-1
-4
-3
-1
10
8
8
9
10
10
8
11
9
12
13
14
15
15
16
16
16
17
18
18
19
18
18
18
17
18
17
17
17
17
17
17
17
17
15
16
17
18
17
17
13
12
7
3
4
2
2
3
5
11
15
16
16
14
13
12
12
14
16
16
17
17
17
16
16
16
16
17
17
17
16
16
17
17
17
17
17
17
18
17
18
18
18
17
18
18
18
18
18
18
17
17
17
17
17
17
17
17
17
17
17
17
17
17
17
17
17
17
17
17
18
18
18
18
18
18
19
19
19
19
19
19
19
19
19
19
19
19
19
19
19
19
19
18
18
18
18
19
19
19
19
19
19
19
19
19
19
19
19
19
19
19
19
19
19
19
18
18
18
18
18
19
19
19
19
19
19
19
19
19
19
19
19
19
19
19
19
19
19
19
19
19
18
16
16
16
16
16
16
16
16
16
15
15
15
15
16
16
16
15
15
15
15
15
15
16
16
16
16
17
14
13
14
13
12
12
12
13
15
15
16
16
16
15
16
16
16
16
16
16
16
16
16
16
16
16
16
15
15
13
15
13
12
12
13
13
13
13
12
13
13
12
14
14
15
14
14
14
14
14
15
15
15
14
14
14
15
15
15
15
15
15
15
15
15
15
16
16
15
16
16
16
16
17
17
16
15
12
14
15
18
16
13
11
10
13
11
11
11
11
12
13
13
13
14
13
14
14
14
13
14
15
15
14
14
13
13
13
13
13
13
12
12
14
14
14
14
15
15
15
15
15
16
15
16
16
18
19
19
18
16
15
16
16
16
15
16
17
17
18
18
19
19
20
20
20
20
20
20
20
20
20
20
19
20
19
19
18
17
17
17
17
17
17
17
16
16
14
15
16
14
15
15
16
16
15
17
17
16
15
17
18
18
18
19
19
20
20
20
17
16
12
12
13
14
13
12
12
12
13
16
17
17
18
18
18
18
18
18
18
19
19
19
19
17
13
11
11
9
8
6
9
10
13
10
12
13
17
16
17
17
18
19
19
19
19
19
18
17
15
14
14
15
15
14
16
19
17
15
16
17
18
18
18
18
18
18
18
19
19
18
18
17
16
15
16
14
14
17
17
18
17
16
15
15
14
16
16
16
16
17
17
18
19
20
20
20
19
20
18
19
19
19
19
19
19
19
18
18
18
18
19
18
18
19
19
19
19
19
18
18
16
15
13
14
13
13
14
16
17
18
17
17
18
18
18
18
19
19
20
20
20
20
20
20
20
20
21
20
20
20
20
20
21
21
20
20
19
19
20
20
20
20
20
20
20
20
20
20
21
20
20
20
20
21
21
21
21
21
21
21
21
21
20
21
19
19
20
20
21
21
21
21
21
21
22
21
21
21
22
22
22
22
22
22
20
21
19
19
19
19
19
19
20
20
19
18
17
13
14
13
15
15
16
18
20
20
22
21
22
23
22
22
22
22
22
22
22
21
21
22
22
21
22
22
22
22
22
22
23
23
23
19
19
20
20
20
20
20
20
20
20
20
20
20
20
21
21
21
22
22
22
23
22
22
22
22
22
22
21
21
21
21
21
21
22
22
22
22
23
23
23
23
23
23
24
24
24
23
23
23
23
23
22
22
22
22
22
22
22
22
22
22
23
23
23
23
23
23
23
22
22
22
22
22
23
21
20
19
19
19
18
19
19
19
19
17
17
15
15
15
15
15
14
14
16
17
18
18
18
19
18
20
20
20
20
21
21
21
19
18
19
16
16
14
15
17
14
15
17
20
20
20
21
19
19
18
19
20
20
20
19
19
19
17
20
18
18
16
15
14
14
19
20
19
19
18
18
18
18
18
18
18
18
18
19
19
20
19
14
16
14
15
16
15
15
16
16
16
16
16
16
17
20
20
20
20
21
21
22
22
22
22
21
16
17
16
17
18
18
19
19
19
19
19
18
19
20
21
21
20
20
21
21
22
22
23
23
22
21
23
23
23
23
24
24
25
25
25
25
22
22
22
22
22
22
22
23
23
23
23
23
23
23
23
23
23
23
23
23
23
23
23
24
24
24
24
24
24
23
23
24
23
23
23
23
23
22
23
21
22
22
22
22
22
22
22
22
22
22
22
21
21
21
21
21
21
21
21
21
21
22
21
21
21
22
21
21
21
21
21
21
21
21
20
21
21
21
21
21
21
21
21
21
21
20
19
19
19
19
19
20
20
20
19
19
20
20
20
20
20
20
21
22
22
22
21
20
22
22
22
23
23
22
23
23
23
23
23
23
22
22
22
22
22
22
23
23
23
23
23
22
22
22
22
22
23
22
22
22
23
22
22
21
21
21
21
21
22
22
22
21
22
22
22
22
21
21
21
22
21
20
20
21
22
21
21
22
23
23
22
22
22
22
23
23
23
23
23
24
24
24
24
24
24
23
22
23
23
23
23
23
23
23
22
23
23
20
19
19
18
17
17
14
13
12
13
14
13
14
13
16
19
16
17
16
18
18
18
18
18
18
19
18
19
20
20
20
21
18
19
15
17
16
14
19
20
18
20
21
21
21
22
22
23
22
23
22
22
23
23
22
22
22
22
22
23
23
23
22
22
21
21
21
20
20
20
20
20
21
21
21
21
21
22
22
22
22
21
22
22
22
22
22
22
21
21
22
22
22
21
22
22
22
23
23
23
19
19
16
14
9
10
11
11
12
19
20
20
21
22
23
22
22
22
21
21
21
21
21
21
21
22
22
22
21
21
21
20
20
19
19
19
21
20
21
21
20
20
20
21
20
21
22
21
21
20
19
20
19
20
19
18
20
19
19
19
19
19
21
21
20
20
19
16
17
17
18
18
17
16
15
16
17
17
18
17
17
18
18
18
19
19
19
19
20
20
19
20
19
20
20
20
19
19
17
13
11
12
11
12
12
12
12
14
19
18
18
19
20
19
18
18
17
17
17
17
17
16
14
14
14
14
15
15
14
17
19
19
17
18
17
17
18
19
18
18
19
18
17
18
17
19
18
19
21
20
20
21
21
21
20
20
21
21
21
21
22
21
22
21
22
22
22
22
22
22
22
22
23
23
23
23
23
23
23
22
23
23
22
22
21
22
22
22
21
21
23
21
21
19
18
16
16
15
15
15
15
17
18
19
16
19
21
21
22
22
22
22
22
23
23
22
23
23
23
21
23
23
21
22
23
23
23
22
19
21
21
22
22
21
21
21
21
21
23
22
23
23
23
21
22
21
21
20
20
21
21
22
22
23
23
19
19
19
19
19
19
19
20
20
20
21
19
19
19
19
22
22
23
22
23
18
20
20
20
20
20
19
19
19
19
19
20
20
20
20
20
19
20
21
21
20
19
20
20
20
20
20
20
20
20
20
20
20
19
19
20
21
21
21
20
21
21
21
20
22
21
20
19
20
16
17
17
17
15
18
15
17
17
16
17
18
18
17
17
16
16
17
14
16
17
18
19
19
20
20
20
21
21
21
21
21
20
21
22
22
22
21
21
19
20
21
21
22
23
23
24
19
19
19
19
19
19
19
19
18
18
18
19
19
19
19
18
19
19
18
20
19
20
21
20
20
21
21
22
22
22
22
22
22
22
22
22
22
23
23
24
24
25
25
24
25
24
25
26
26
26
26
26
23
22
21
21
21
21
21
21
22
22
22
21
20
21
22
20
19
19
19
19
19
19
18
19
19
19
19
19
19
19
19
19
20
19
20
19
19
17
15
17
20
19
18
21
22
22
19
18
19
18
18
18
17
17
18
18
17
16
16
17
17
16
17
16
16
20
19
19
22
23
22
23
23
23
22
21
20
20
20
20
20
21
21
24
24
24
24
23
23
23
23
23
22
23
23
24
23
24
24
24
24
24
24
24
24
24
25
25
25
25
25
25
23
24
22
22
22
21
22
21
23
22
22
22
21
21
21
22
22
22
22
22
22
22
21
21
21
22
22
22
22
22
22
22
23
22
22
22
22
22
22
22
23
23
23
22
22
22
22
22
22
23
23
23
24
23
24
15
19
20
20
20
21
21
21
22
21
22
22
23
23
22
23
23
24
23
24
24
24
24
24
24
24
24
23
23
24
24
24
24
24
24
24
24
23
23
23
24
24
24
25
25
26
26
26
26
26
23
22
23
23
23
24
24
24
24
25
25
25
26
26
26
26
26
26
26
26
25
26
25
25
26
25
25
24
17
15
14
12
13
12
12
10
11
11
11
11
10
10
9
10
13
16
14
14
14
14
15
16
15
16
17
14
15
14
14
12
13
13
13
13
13
14
14
14
14
17
17
18
18
17
16
16
15
16
17
16
13
13
13
11
13
11
11
7
12
12
13
18
15
17
19
19
19
19
19
19
19
19
20
20
19
20
20
20
20
21
22
21
22
22
22
22
21
22
22
21
21
22
21
22
22
21
22
22
22
22
22
20
20
19
18
18
17
17
17
17
17
18
18
18
19
19
18
19
19
18
20
19
19
19
20
21
20
20
20
21
21
20
21
20
21
20
21
21
21
21
20
19
19
19
19
18
18
16
14
11
10
11
12
11
13
12
17
17
16
17
18
17
17
17
17
16
16
16
16
16
15
13
12
12
9
12
10
13
11
13
15
13
16
17
18
18
18
17
17
17
16
16
17
17
16
17
16
15
14
13
11
13
13
12
12
15
16
17
17
17
18
18
18
18
17
17
17
16
14
12
10
12
13
11
12
16
16
20
19
20
20
19
19
19
18
18
18
17
17
17
17
17
17
18
18
19
19
19
20
20
20
20
20
19
19
19
19
18
18
18
18
19
19
19
19
19
19
20
20
20
21
20
20
20
20
21
21
21
21
20
20
20
20
20
20
19
18
15
9
8
8
8
8
7
5
5
6
6
7
7
7
8
9
12
11
10
8
10
10
12
12
11
11
11
8
8
6
5
5
6
6
4
5
6
9
12
9
8
11
12
12
11
11
11
10
10
12
10
9
7
7
6
4
3
2
2
7
10
10
12
14
14
13
13
12
13
12
12
12
12
14
13
12
12
13
11
11
10
9
10
11
13
15
17
16
15
15
15
14
13
14
14
14
12
13
14
13
14
11
12
12
12
12
13
13
13
15
17
17
16
17
17
16
16
16
16
16
16
16
15
16
16
16
15
16
16
16
16
15
15
17
17
16
16
17
17
17
17
17
17
16
16
16
16
17
17
17
16
17
17
17
17
16
17
17
17
18
17
16
16
16
15
15
15
15
15
15
15
14
14
13
10
11
12
12
12
15
15
14
14
14
14
14
14
14
14
15
15
15
14
15
15
14
15
14
14
14
13
14
13
13
15
15
15
15
16
16
16
16
15
15
15
15
16
17
17
15
15
10
9
9
8
8
6
7
10
13
13
15
15
15
14
15
15
15
14
14
14
15
15
15
16
15
16
16
16
16
17
18
18
19
15
16
16
15
15
16
16
17
17
17
16
16
17
17
17
17
16
14
13
14
14
15
16
16
16
16
16
16
16
16
16
16
16
16
16
17
18
16
13
9
4
1
1
3
1
1
1
11
12
14
12
13
12
12
12
11
11
10
10
12
13
12
14
15
14
14
12
12
11
12
13
15
15
15
15
15
15
15
15
14
14
14
14
15
16
16
16
15
14
14
14
15
16
17
18
18
18
18
19
15
15
16
16
16
16
16
16
16
16
16
16
17
17
17
18
18
18
18
18
18
18
18
18
18
18
18
18
18
18
18
18
18
19
19
19
17
16
5
3
1
-1
-2
4
6
9
11
9
10
8
9
7
2
2
5
6
2
2
0
0
1
1
2
4
5
8
7
7
9
12
10
11
12
13
13
13
13
12
12
12
14
12
12
13
13
12
10
12
11
9
11
13
14
15
16
16
16
15
15
16
15
16
16
15
16
16
15
15
17
17
17
18
18
18
18
18
17
17
17
18
18
18
18
18
18
18
18
18
18
18
19
19
18
18
18
18
17
17
18
18
18
17
17
16
17
17
17
17
17
17
17
17
17
17
17
18
18
18
17
18
18
18
18
19
18
18
17
18
17
17
17
17
17
17
16
15
16
16
11
10
7
8
5
7
8
7
14
14
15
16
16
16
16
16
15
15
15
15
15
15
16
15
14
15
14
12
12
12
10
10
11
14
13
11
11
10
13
13
13
14
15
15
15
15
16
16
16
16
15
15
16
15
15
16
16
17
17
17
17
17
17
16
17
18
17
17
13
10
10
9
7
7
6
7
7
4
3
3
6
5
7
9
8
7
7
7
6
6
6
5
4
5
2
3
1
2
0
-2
-2
-2
-3
-3
-4
3
5
6
6
5
2
2
1
2
2
-7
-3
-1
3
-1
-1
-5
-5
-7
-8
-7
-4
-5
-4
-4
-2
-2
3
5
5
6
6
6
6
4
4
4
7
6
4
4
4
2
2
2
3
3
4
7
11
10
10
9
8
9
8
8
8
8
8
8
8
10
9
10
9
8
7
7
9
9
10
12
12
11
11
11
11
9
8
9
9
9
9
8
9
10
10
9
9
9
10
10
10
10
11
12
12
12
12
11
12
11
11
11
12
12
13
13
13
13
13
13
13
13
13
13
13
13
13
13
13
14
14
14
14
14
14
14
14
15
15
15
15
15
15
15
14
15
14
13
13
13
14
15
15
15
14
14
15
15
15
15
15
15
15
15
16
16
15
14
14
14
14
11
10
10
10
11
12
13
13
12
12
11
12
10
9
7
6
8
9
10
4
-1
-2
-3
-2
-4
-6
-4
-2
0
0
4
6
7
7
6
6
7
5
6
5
6
7
7
6
7
6
6
7
7
9
10
10
11
11
11
10
10
10
9
11
11
11
10
10
10
10
12
10
10
10
10
11
11
11
12
13
13
13
12
13
12
12
12
12
12
11
11
11
10
10
13
13
12
11
11
11
12
12
12
12
13
14
13
13
13
12
12
12
12
12
11
11
10
12
12
13
14
14
14
14
14
14
14
14
14
13
14
13
13
13
12
12
12
11
11
12
12
12
14
13
9
3
1
-1
-1
-1
-1
4
5
9
7
10
11
12
12
12
12
12
8
7
7
8
8
8
7
8
7
6
6
6
6
7
8
9
9
9
9
9
9
9
9
9
8
8
8
10
10
10
10
10
11
11
11
11
11
11
11
11
11
11
11
11
12
12
11
12
11
11
11
11
13
13
1
0
-1
0
0
0
-2
-1
-2
-3
-2
-4
-3
-3
-1
2
2
3
2
2
3
4
4
3
3
-2
-1
-1
0
0
0
3
7
7
7
6
7
7
7
7
6
5
5
4
5
5
7
6
5
3
3
3
4
4
3
5
8
9
10
9
10
10
10
3
5
6
6
7
7
7
8
8
8
8
9
9
9
9
10
10
10
10
10
10
10
10
11
10
10
10
10
10
10
6
1
-2
-5
-6
-5
-5
-6
-7
-7
-8
-7
-3
-1
-1
-5
-5
-5
-6
-3
-2
-4
-7
-5
-3
-3
-9
-10
-12
-12
-12
-12
-12
-14
-11
-8
-6
-5
-3
-1
0
-1
0
0
0
-2
-3
-3
-2
0
-3
-5
-7
-6
-9
-10
-9
-9
-8
-4
0
2
3
2
2
3
2
2
2
1
2
2
2
4
4
3
3
3
1
0
-2
-1
0
2
4
5
4
4
4
3
3
3
3
3
3
2
3
5
4
4
4
4
3
4
3
4
6
7
6
7
7
7
7
7
7
7
7
6
6
5
2
-4
-5
-5
-7
-7
-7
-7
-6
-5
-4
-3
-4
-4
-4
-4
-3
-1
-2
-1
-2
-2
-3
-2
-2
-1
-4
-5
-5
-5
-5
-6
-7
-4
-3
1
0
-3
-4
-1
1
2
2
2
2
2
1
2
2
3
2
2
2
0
-1
-3
-3
-1
0
3
4
4
4
3
3
2
4
2
2
2
2
2
2
4
4
5
5
5
4
4
4
6
7
6
7
8
7
5
5
4
2
2
1
0
-1
-2
-3
-1
-4
-6
-14
-14
-15
-14
-16
-16
-15
-13
-10
-9
-9
-11
-12
-12
-11
-12
-12
-12
-11
-10
-6
-8
-10
-8
-7
-7
-8
-7
-5
-5
-5
-5
-5
-5
-4
-3
-4
-4
-3
-3
-2
-2
-2
-2
-3
-3
-4
-4
-5
-7
-6
-7
-7
-7
-6
-1
-6
-1
-2
0
-2
-1
-3
-3
-3
-3
-3
-3
-3
-1
-3
-5
-5
-7
-5
-5
-5
-6
-5
-5
1
1
1
1
1
0
1
1
1
0
0
0
0
2
4
1
0
1
1
1
1
2
3
4
4
4
4
4
3
3
3
3
2
2
2
1
2
3
4
3
2
2
2
2
3
4
5
6
6
6
6
6
6
5
5
3
3
2
2
0
1
-1
-1
-3
-4
-7
-8
-9
-10
-9
-7
-4
-3
-4
-4
-2
-2
-1
-1
-2
-2
-2
-2
-2
-2
0
-1
-1
-2
-3
-3
-2
-2
-2
-2
1
2
2
2
2
1
2
2
1
0
0
0
-1
-1
1
1
-1
-1
-2
-1
-1
-1
0
1
2
3
4
3
2
2
2
2
2
1
2
1
1
2
3
3
3
2
3
4
3
3
2
2
3
4
5
4
3
3
4
4
5
3
3
2
1
2
2
4
6
5
5
5
5
5
5
4
4
4
4
4
6
5
4
4
3
4
1
0
-2
-3
-3
-3
-4
-5
-7
-9
-9
-9
-8
-9
-8
-7
-4
-6
-6
-4
-3
-2
-3
-3
-2
-4
-4
-3
0
-4
-5
-7
-6
-6
-7
-7
-7
-6
-4
-1
0
0
-1
-1
-1
-1
0
-1
0
0
0
1
1
0
0
0
0
0
0
-1
0
2
2
2
1
2
1
1
1
1
0
0
-1
0
0
0
2
2
1
0
-12
-17
-17
-17
-20
-19
-17
-16
-15
-13
-12
-12
-12
-11
-12
-11
-11
-11
-9
-7
-7
-11
-12
-15
-14
-15
-15
-14
-13
-11
-9
-5
-5
-5
-5
-6
-6
-4
-4
-6
-4
-4
-4
-4
-3
-2
-4
-5
-3
-3
-4
-3
-4
-2
-1
-1
0
0
1
0
0
-1
-1
0
-1
0
-1
0
0
0
-1
-1
-3
-5
-7
-8
-7
-7
-11
-13
-13
-13
-17
-22
-28
-27
-31
-30
-30
-28
-28
-28
-28
-28
-30
-31
-30
-30
-27
-26
-26
-24
-22
-21
-19
-18
-16
-15
-12
-13
-13
-12
-14
-10
-11
-11
-11
-12
-16
-17
-16
-16
-16
-14
-14
-14
-13
-11
-9
-8
-6
-6
-7
-7
-6
-5
-6
-7
-7
-7
-6
-7
-9
-9
-10
-10
-10
-9
-10
-9
-6
-5
-7
-7
-6
-5
-5
-4
-4
-3
-3
-2
-3
-2
-2
-1
-1
-2
-1
-2
-2
-1
-1
0
-1
0
0
0
-1
-1
-2
-4
-3
-3
-2
-5
-5
-8
-9
-11
-12
-14
-15
-15
-15
-16
-16
-16
-12
-11
-9
-10
-10
-10
-6
-6
-6
-6
-6
-6
-6
-5
-5
-4
-8
-12
-12
-13
-13
-13
-12
-12
-12
-12
-7
-7
-5
-7
-6
-6
-5
-5
-6
-8
-9
-10
-10
-11
-12
-13
-14
-16
-17
-16
-15
-15
-15
-15
-15
-15
-15
-14
-14
-12
-9
-8
-8
-8
-10
-11
-11
-15
-16
-20
-20
-21
-21
-20
-19
-19
-21
-20
-19
-18
-17
-15
-14
-15
-14
-14
-16
-17
-18
-18
-19
-18
-19
-19
-20
-20
-20
-20
-21
-20
-19
-19
-19
-19
-18
-18
-18
-18
-15
-18
-15
-15
-15
-15
-17
-17
-18
-19
-19
-20
-19
-20
-19
-17
-15
-17
-15
-14
-10
-13
-10
-11
-10
-12
-10
-11
-12
-11
-13
-13
-13
-13
-12
-12
-13
-13
-13
-12
-11
-9
-11
-9
-8
-8
-9
-8
-8
-7
-8
-8
-8
-7
-7
-7
-9
-9
-11
-12
-12
-12
-12
-11
-9
-9
-7
-7
-7
-6
-7
-7
-7
-8
-8
-8
-8
-7
-6
-8
-10
-10
-11
-11
-11
-10
-10
-8
-8
-8
-8
-5
-5
-5
-6
-5
-5
-5
-6
-7
-7
-7
-6
-6
-6
-8
-8
-11
-11
-11
-12
-7
-7
-6
-6
-5
-4
-4
-4
-4
-4
-5
-7
-6
-6
-5
-7
-8
-10
-10
-14
-15
-15
-16
-15
-14
-10
-10
-14
-14
-14
-13
-13
-13
-14
-13
-13
-14
-16
-16
-17
-19
-21
-18
-17
-17
-19
-20
-21
-21
-21
-21
-17
-16
-16
-12
-10
-13
-13
-14
-14
-13
-11
-11
-13
-17
-20
-21
-20
-22
-22
-26
-26
-27
-29
-28
-28
-25
-24
-24
-25
-25
-24
-21
-23
-26
-26
-26
-27
-26
-28
-29
-29
-28
-28
-28
-29
-29
-29
-29
-30
-29
-29
-30
-30
-29
-28
-28
-28
-27
-27
-26
-26
-27
-30
-32
-33
-31
-30
-28
-28
-24
-20
-19
-19
-18
-18
-18
-18
-16
-14
-16
-16
-15
-14
-14
-12
-14
-18
-18
-17
-17
-17
-18
-18
-18
-17
-15
-14
-14
-14
-12
-12
-13
-13
-10
-10
-11
-12
-12
-14
-15
-18
-17
-17
-17
-18
-19
-20
-19
-19
-17
-18
-17
-13
-18
-13
-14
-13
-13
-13
-14
-13
-14
-13
-14
-16
-16
-16
-17
-17
-18
-17
-15
-14
-13
-12
-11
-10
-10
-10
-10
-9
-11
-12
-11
-11
-12
-11
-12
-13
-15
-16
-15
-15
-15
-16
-13
-11
-11
-12
-11
-12
-11
-11
-11
-11
-11
-11
-11
-11
-11
-12
-10
-14
-14
-15
-14
-14
-14
-15
-16
-16
-15
-15
-14
-11
-12
-10
-9
-10
-10
-9
-8
-8
-9
-8
-9
-11
-12
-13
-13
-13
-13
-12
-12
-11
-11
-9
-9
-9
-9
-9
-8
-8
-8
-12
-13
-11
-11
-12
-14
-17
-18
-17
-17
-17
-17
-18
-16
-15
-15
-16
-15
-14
-11
-12
-11
-11
-11
-12
-11
-11
-11
-11
-10
-11
-11
-12
-12
-12
-12
-9
-8
-6
-6
-7
-5
-5
-6
-6
-7
-6
-7
-7
-8
-8
-8
-8
-7
-7
-7
-5
-4
-4
-3
-3
-4
-4
-4
-3
-2
-4
-3
-2
-1
-1
-1
-1
-1
-1
-2
-2
-2
-2
-3
-3
-6
-9
-11
-16
-15
-15
-16
-16
-16
-16
-16
-16
-16
-16
-14
-16
-17
-17
-17
-17
-17
-18
-18
-20
-19
-19
-19
-19
-19
-18
-14
-12
-14
-14
-14
-14
-13
-13
-14
-12
-13
-12
-12
-12
-11
-12
-14
-18
-19
-19
-22
-22
-22
-22
-21
-20
-21
-20
-21
-20
-19
-20
-20
-20
-18
-17
-17
-15
-18
-21
-21
-22
-21
-22
-22
-21
-21
-19
-18
-20
-19
-19
-17
-18
-16
-15
-15
-15
-15
-14
-19
-24
-26
-29
-28
-28
-32
-33
-32
-29
-29
-28
-27
-26
-24
-24
-21
-22
-23
-21
-21
-20
-21
-21
-20
-19
-19
-20
-25
-26
-25
-25
-25
-24
-23
-20
-21
-20
-20
-20
-19
-18
-18
-17
-18
-21
-19
-19
-21
-20
-20
-21
-27
-28
-29
-28
-29
-27
-28
-24
-22
-20
-21
-21
-20
-19
-20
-19
-19
-20
-21
-23
-22
-22
-22
-23
-24
-25
-25
-25
-24
-23
-22
-20
-16
-16
-16
-16
-16
-14
-16
-16
-14
-16
-15
-16
-15
-16
-13
-14
-14
-18
-18
-18
-17
-16
-15
-14
-13
-11
-12
-11
-12
-12
-13
-12
-12
-12
-12
-12
-16
-16
-16
-19
-19
-19
-19
-19
-20
-20
-18
-18
-20
-21
-21
-21
-21
-21
-21
-20
-20
-20
-22
-20
-20
-20
-20
-20
-20
-23
-23
-20
-23
-20
-20
-19
-19
-19
-18
-17
-18
-18
-18
-18
-19
-20
-19
-20
-19
-19
-19
-19
-20
-20
-20
-20
-22
-21
-21
-20
-19
-19
-17
-18
-18
-19
-18
-19
-19
-18
-18
-18
-18
-17
-15
-17
-20
-20
-21
-21
-21
-21
-19
-18
-16
-16
-18
-17
-19
-19
-19
-19
-19
-19
-19
-18
-18
-16
-16
-18
-20
-21
-21
-21
-21
-21
-19
-16
-16
-16
-15
-15
-15
-15
-14
-14
-15
-16
-16
-16
-16
-17
-14
-14
-15
-15
-17
-17
-17
-16
-14
-13
-12
-12
-12
-12
-13
-14
-13
-15
-15
-16
-14
-17
-16
-15
-13
-17
-16
-17
-17
-18
-18
-19
-18
-17
-16
-14
-14
-13
-13
-14
-14
-15
-14
-15
-14
-14
-14
-13
-12
-11
-11
-10
-11
-10
-10
-11
-10
-10
-10
-10
-9
-9
-9
-10
-11
-11
-10
-10
-10
-12
-12
-12
-10
-8
-10
-11
-11
-14
-15
-19
-22
-23
-23
-23
-23
-24
-23
-22
-22
-21
-22
-22
-22
-23
-23
-23
-23
-23
-23
-26
-26
-25
-26
-25
-25
-25
-23
-23
-23
-23
-23
-22
-23
-23
-23
-23
-22
-22
-22
-21
-22
-22
-21
-21
-24
-24
-23
-23
-23
-19
-20
-19
-18
-18
-19
-20
-18
-17
-17
-18
-20
-20
-20
-20
-21
-23
-24
-23
-27
-26
-27
-26
-27
-27
-26
-26
-26
-26
-26
-23
-24
-24
-24
-24
-24
-24
-23
-22
-18
-22
-23
-24
-25
-24
-24
-25
-24
-24
-23
-23
-23
-18
-17
-23
-23
-24
-24
-24
-24
-24
-23
-23
-23
-22
-23
-22
-22
-21
-23
-23
-22
-22
-22
-21
-20
-20
-21
-18
-20
-18
-16
-16
-15
-19
-20
-19
-19
-18
-19
-18
-18
-19
-18
-18
-19
-19
-19
-21
-21
-21
-20
-20
-20
-20
-20
-18
-18
-19
-19
-18
-18
-18
-18
-17
-18
-17
-17
-17
-16
-16
-16
-14
-14
-12
-12
-13
-12
-12
-12
-12
-10
-7
-9
-9
-7
-7
-8
-8
-9
-9
-10
-10
-9
-8
-9
-8
-8
-8
-7
-9
-9
-9
-9
-9
-9
-13
-13
-12
-13
-16
-16
-16
-17
-18
-17
-17
-17
-17
-17
-16
-13
-11
-8
-6
-6
-7
-7
-9
-9
-9
-7
-7
-6
-6
-5
-6
-7
-7
-7
-7
-7
-8
-8
-8
-8
-8
-9
-8
-10
-8
-9
-10
-10
-9
-10
-8
-8
-8
-12
-14
-14
-15
-15
-15
-15
-15
-12
-12
-12
-9
-8
-7
-5
-5
-5
-5
-5
-5
-5
-5
-6
-5
-4
-4
-5
-5
-5
-5
-5
-7
-6
-5
-6
-6
-6
-6
-6
-7
-7
-6
-6
-8
-7
-6
-7
-8
-11
-14
-14
-16
-16
-16
-16
-16
-16
-19
-20
-25
-21
-22
-21
-21
-20
-20
-20
-21
-20
-20
-21
-20
-21
-28
-27
-25
-26
-25
-26
-26
-25
-25
-25
-23
-24
-23
-23
-23
-23
-23
-26
-25
-25
-24
-25
-26
-28
-28
-32
-33
-35
-34
-26
-24
-23
-22
-23
-24
-21
-20
-20
-22
-22
-22
-23
-22
-23
-22
-21
-22
-23
-25
-27
-28
-27
-29
-26
-26
-25
-20
-24
-19
-20
-19
-19
-19
-19
-21
-19
-20
-20
-20
-18
-20
-21
-25
-25
-25
-27
-25
-22
-21
-19
-18
-19
-19
-19
-22
-21
-24
-22
-23
-22
-24
-23
-22
-22
-23
-26
-26
-27
-27
-27
-27
-27
-26
-25
-22
-22
-21
-22
-19
-20
-20
-18
-20
-20
-19
-19
-19
-17
-18
-18
-19
-23
-22
-23
-23
-22
-20
-19
-16
-18
-17
-19
-18
-19
-20
-19
-21
-19
-20
-18
-18
-15
-12
-20
-23
-24
-23
-22
-19
-17
-16
-17
-16
-15
-14
-14
-13
-14
-15
-17
-17
-18
-19
-18
-18
-18
-17
-18
-20
-22
-22
-22
-23
-23
-16
-15
-13
-11
-11
-10
-10
-9
-9
-8
-7
-7
-7
-7
-8
-8
-6
-11
-11
-10
-11
-15
-14
-11
-7
-7
-6
-5
-5
-4
-4
-5
-5
-7
-10
-10
-10
-10
-10
-10
-10
-9
-10
-11
-13
-21
-21
-22
-23
-22
-22
-22
-18
-23
-22
-20
-21
-17
-17
-16
-16
-17
-16
-15
-19
-20
-20
-21
-20
-19
-18
-18
-19
-16
-15
-14
-12
-11
-9
-8
-8
-8
-7
-7
-7
-7
-7
-7
-6
-6
-7
-8
-9
-9
-9
-9
-9
-21
-21
-21
-22
-21
-19
-20
-21
-23
-22
-21
-21
-21
-21
-21
-23
-24
-25
-24
-24
-25
-24
-24
-24
-23
-20
-20
-20
-20
-20
-20
-22
-22
-22
-22
-21
-22
-21
-20
-21
-23
-24
-24
-25
-24
-24
-23
-24
-23
-20
-19
-18
-18
-18
-19
-18
-18
-18
-18
-17
-19
-18
-16
-18
-20
-20
-20
-21
-22
-21
-21
-20
-16
-16
-16
-17
-15
-16
-16
-15
-15
-15
-16
-15
-16
-15
-13
-14
-16
-15
-15
-14
-14
-14
-14
-12
-12
-11
-12
-11
-11
-11
-12
-11
-11
-12
-12
-12
-12
-12
-12
-13
-16
-15
-16
-21
-22
-23
-24
-24
-25
-24
-23
-23
-21
-20
-19
-17
-17
-17
-15
-19
-21
-20
-21
-20
-21
-22
-22
-24
-24
-24
-24
-23
-20
-22
-13
-7
-7
-8
-9
-9
-8
-9
-9
-10
-12
-12
-11
-10
-11
-11
-12
-12
-12
-13
-13
-13
-12
-12
-10
-8
-8
-8
-9
-10
-10
-10
-10
-11
-10
-10
-8
-8
-11
-12
-12
-12
-12
-12
-12
-20
-27
-27
-28
-28
-26
-24
-21
-21
-21
-21
-22
-21
-22
-21
-19
-22
-16
-16
-11
-12
-11
-12
-13
-14
-13
-10
-8
-8
-8
-9
-9
-8
-9
-10
-10
-10
-10
-10
-7
-7
-7
-8
-9
-9
-9
-9
-9
-8
-9
-9
-9
-10
-8
-10
-10
-10
-10
-15
-14
-21
-20
-19
-23
-24
-26
-27
-27
-26
-26
-26
-24
-24
-18
-7
-6
-5
-6
-7
-7
-7
-7
-8
-9
-9
-8
-8
-6
-7
-7
-7
-7
-6
-5
-5
-6
-7
-7
-5
-5
-5
-4
-5
-5
-6
-5
-4
-4
-5
-6
-6
-7
-7
-7
-4
-3
-3
-2
-1
-1
-1
-1
-1
-1
-1
-1
-1
-1
-1
-1
-1
-2
-2
-3
-2
-5
-10
-19
-20
-21
-21
-24
-24
-27
-29
-33
-34
-34
-33
-35
-35
-34
-29
-28
-21
-31
-35
-33
-33
-32
-32
-33
-36
-37
-36
-39
-40
-38
-33
-34
-33
-33
-33
-32
-32
-31
-32
-32
-32
-32
-32
-32
-32
-32
-32
-34
-33
-37
-38
-37
-36
-33
-30
-27
-27
-27
-27
-24
-22
-25
-25
-25
-24
-25
-24
-22
-22
-22
-20
-19
-19
-16
-14
-14
-14
-13
-12
-12
-12
-12
-11
-12
-12
-12
-12
-13
-14
-13
-13
-13
-12
-11
-12
-13
-15
-15
-16
-16
-15
-16
-16
-14
-14
-12
-8
-6
-7
-7
-7
-8
-10
-11
-10
-8
-7
-7
-7
-7
-7
-6
-7
-6
-7
-6
-7
-7
-7
-6
-6
-6
-6
-6
-6
-6
-7
-7
-6
-7
-7
-7
-6
-8
-13
-14
-14
-16
-16
-17
-17
-19
-19
-20
-21
-21
-21
-22
-22
-22
-23
-22
-22
-22
-21
-21
-22
-22
-22
-22
-21
-22
-22
-22
-21
-20
-20
-19
-19
-21
-19
-21
-20
-21
-21
-21
-21
-21
-18
-20
-21
-22
-23
-22
-21
-21
-21
-19
-19
-18
-18
-16
-16
-15
-16
-16
-15
-16
-17
-16
-17
-18
-17
-15
-15
-16
-16
-16
-17
-17
-17
-17
-15
-13
-13
-12
-13
-13
-13
-14
-16
-15
-14
-14
-16
-14
-14
-18
-18
-22
-23
-22
-21
-20
-20
-19
-19
-15
-15
-12
-12
-9
-8
-9
-10
-10
-11
-11
-12
-12
-13
-12
-11
-11
-12
-10
-10
-10
-10
-10
-11
-11
-10
-10
-10
-10
-10
-10
-11
-11
-11
-11
-11
-11
-10
-8
-7
-7
-8
-8
-8
-9
-9
-9
-8
-8
-7
-8
-8
-8
-8
-8
-9
-9
-9
-8
-8
-9
-9
-7
-6
-8
-8
-8
-8
-8
-8
-8
-8
-7
-7
-8
-7
-8
-7
-8
-8
-8
-9
-8
-8
-10
-9
-6
-13
-11
-15
-15
-16
-15
-12
-11
-8
-8
-6
-6
-7
-7
-7
-9
-7
-8
-9
-10
-9
-10
-9
-10
-16
-17
-17
-18
-18
-19
-19
-19
-18
-17
-15
-14
-15
-13
-13
-12
-12
-12
-12
-13
-13
-13
-12
-12
-12
-11
-12
-12
-12
-12
-12
-12
-12
-11
-10
-11
-11
-11
-11
-11
-11
-11
-11
-12
-11
-12
-10
-8
-13
-15
-17
-17
-17
-18
-19
-18
-17
-15
-11
-12
-8
-9
-7
-7
-7
-7
-6
-6
-5
-5
-5
-5
-6
-6
-7
-7
-7
-6
-6
-5
-5
-6
-6
-6
-6
-6
-6
-7
-8
-7
-7
-7
-8
-6
-5
-3
-5
-5
-6
-6
-6
-6
-7
-7
-7
-6
-7
-6
-7
-6
-5
-6
-5
-5
-6
-5
-6
-6
-6
-6
-5
-5
-5
-5
-4
-4
-4
-4
-4
-4
-4
-2
-3
-4
-4
-5
-5
-5
-6
-6
-6
-6
-6
-6
-6
-6
-6
-6
-6
-6
-6
-6
-5
-6
-5
-5
-5
-5
-5
-5
-5
-5
-5
-5
-5
-5
-5
-5
-5
-5
-5
-5
-5
-5
-5
-5
-5
-5
-5
-5
-5
-4
-4
-5
-5
-5
-5
-5
-5
-4
-4
-4
-4
-4
-4
-4
-5
-4
-4
-4
-4
-3
-5
-4
-4
-4
-4
-4
-4
-4
-4
-4
-4
-4
-3
-2
-1
0
0
0
-1
-1
0
0
2
2
2
2
2
2
-9
-11
-14
-15
-15
-16
-17
-18
-15
-18
-18
-17
-18
-19
-19
-19
-19
-20
-19
-17
-18
-16
-12
-15
-12
-14
-6
-5
-5
-6
-6
-8
-5
-6
-6
-6
-8
-8
-8
-9
-9
-9
-10
-7
-7
-7
-7
-6
-7
-6
-8
-6
-7
-6
-7
-6
-8
-9
-18
-21
-23
-23
-24
-24
-27
-25
-23
-20
-20
-18
-17
-16
-7
-6
-6
-6
-5
-6
-6
-7
-7
-9
-8
-9
-9
-11
-12
-12
-13
-12
-11
-10
-9
-6
-5
-4
-4
-5
-5
-4
-6
-6
-6
-5
-5
-4
-3
-5
-6
-7
-7
-8
-8
-8
-7
-6
-6
-6
-7
-8
-9
-9
-7
-7
-6
-6
-8
-10
-13
-18
-25
-24
-23
-26
-26
-29
-29
-30
-29
-28
-27
-25
-25
-23
-22
-21
-20
-19
-17
-15
-16
-16
-15
-22
-23
-24
-25
-25
-24
-24
-24
-23
-22
-21
-20
-22
-27
-27
-29
-28
-25
-27
-24
-22
-24
-23
-24
-27
-27
-28
-30
-30
-29
-31
-30
-30
-31
-27
-26
-25
-25
-17
-13
-12
-10
-10
-10
-10
-9
-11
-10
-15
-22
-26
-26
-26
-26
-28
-26
-26
-25
-24
-23
-22
-19
-19
-16
-13
-12
-11
-8
-6
-5
-4
-4
-4
-4
-5
-6
-7
-8
-8
-8
-8
-9
-7
-8
-7
-7
-6
-8
-9
-9
-9
-11
-8
-8
-8
-7
-11
-11
-10
-9
-11
-11
-12
-12
-13
-11
-12
-13
-10
-6
-6
-6
-7
-7
-8
-8
-10
-8
-7
-7
-8
-7
-7
-7
-8
-9
-9
-9
-8
-7
-7
-6
-5
-6
-5
-5
-4
-5
-5
-4
-5
-4
-5
-5
-5
-6
-6
-5
-5
-5
-5
-6
-6
-7
-13
-13
-11
-9
-10
-11
-11
-11
-10
-11
-12
-14
-15
-19
-21
-23
-24
-23
-24
-24
-26
-25
-25
-24
-23
-23
-18
-20
-22
-22
-23
-22
-22
-19
-15
-19
-15
-19
-23
-23
-25
-24
-25
-23
-23
-22
-21
-21
-20
-19
-18
-18
-26
-25
-25
-24
-23
-24
-23
-24
-22
-22
-23
-23
-23
-22
-23
-22
-22
-21
-20
-20
-18
-16
-17
-15
-14
-13
-11
-12
-12
-12
-9
-9
-7
-10
-12
-11
-13
-12
-12
-14
-14
-13
-12
-11
-8
-8
-7
-6
-4
-7
-9
-10
-10
-9
-9
-11
-11
-9
-11
-12
-13
-14
-12
-11
-9
-8
-8
-7
-6
-6
-5
-5
-5
-5
-4
-4
-4
-4
-4
-4
-4
-4
-5
-5
-10
-11
-10
-10
-10
-11
-11
-10
-11
-11
-10
-11
-11
-11
-10
-13
-12
-12
-12
-12
-10
-12
-12
-12
-8
-7
-7
-6
-7
-6
-6
-7
-8
-9
-10
-12
-12
-11
-10
-8
-8
-7
-8
-7
-7
-7
-7
-7
-8
-9
-6
-3
-4
-4
-4
-4
-4
-4
-15
-18
-18
-17
-17
-17
-16
-16
-16
-16
-15
-16
-16
-16
-17
-17
-17
-17
-17
-17
-17
-17
-17
-14
-15
-11
-13
-16
-16
-17
-17
-15
-15
-12
-11
-12
-14
-15
-14
-17
-20
-18
-18
-18
-16
-16
-14
-14
-12
-12
-11
-12
-10
-10
-10
-5
-7
-6
-8
-11
-13
-17
-18
-20
-21
-22
-22
-19
-22
-21
-16
-14
-11
-8
-10
-9
-10
-7
-7
-7
-4
-5
-4
-5
-4
-3
-5
-8
-8
-7
-6
-5
-4
-3
-2
-2
-1
-1
0
-1
-2
-1
-1
0
-1
1
0
1
1
1
1
0
0
0
0
0
0
-1
0
0
2
2
3
2
2
1
1
0
0
0
0
0
-1
-1
-1
1
1
0
1
0
1
2
3
4
5
4
4
4
4
3
4
4
4
5
5
7
7
7
8
8
7
6
6
6
6
7
8
8
8
7
7
7
7
7
7
6
6
7
8
8
9
8
8
5
1
0
0
0
0
1
3
3
3
3
2
2
4
4
4
5
5
7
8
9
8
9
8
6
5
4
4
5
6
6
7
7
7
8
8
8
8
6
6
4
4
2
3
1
0
0
-1
-1
-1
-2
-3
-3
-2
-1
0
-2
-1
-1
-1
2
3
1
1
1
0
1
1
-1
-4
-4
-7
-9
-10
-11
-9
-9
-10
-11
-10
-9
-10
-8
-5
-3
-1
-1
-1
-1
1
2
3
4
4
5
5
5
5
3
2
1
0
0
7
7
8
7
8
7
7
6
6
5
5
3
6
9
7
6
5
3
0
-4
-5
-6
-6
-5
-4
-2
0
3
3
3
4
4
4
3
4
3
5
5
4
-1
0
-2
-2
0
-3
-1
0
-1
-1
-2
0
1
-1
-1
-2
-1
-1
-2
-16
-16
-16
-16
-17
-19
-20
-24
-27
-28
-28
-29
-29
-30
-28
-21
-18
-20
-9
-8
-9
-9
-8
-6
-4
-5
-5
-6
-7
-7
-8
-6
-10
-12
-12
-17
-15
-21
-18
-19
-18
-7
-6
-7
-6
-5
-5
-5
-5
-6
-5
-9
-16
-18
-18
-18
-17
-18
-16
-18
-16
-16
-12
-9
-8
-7
-5
-4
-2
-5
-2
-3
-2
-3
-1
-7
-10
-13
-14
-18
-16
-15
-15
-15
-12
-11
-8
-10
-7
-5
-5
-3
-2
-2
-2
-2
0
0
1
1
1
0
-1
-1
-3
-3
-5
-5
-4
-4
-2
1
1
2
2
3
4
4
3
4
4
4
4
4
4
3
4
4
3
0
-2
-1
0
-1
2
3
3
3
4
4
5
6
7
7
7
7
8
9
8
7
2
-7
-9
-6
-7
-8
-8
-8
-1
-3
-6
-4
-5
1
1
1
1
1
2
1
0
0
-2
-3
-3
-4
-4
-5
-7
-9
-8
-7
-6
-1
-2
0
-3
-1
-2
-3
-2
-1
-3
-4
-4
-1
-1
-1
-2
-4
-5
-5
-6
-6
-6
-6
-5
-4
-3
-3
-2
-2
-1
0
-1
-1
1
0
2
-1
-2
-3
-4
-4
-7
-6
-6
-5
-5
-4
-2
-2
-2
-2
0
1
1
2
2
2
1
2
4
5
5
5
4
3
2
2
2
2
3
4
4
5
5
7
7
8
7
7
7
7
7
6
7
7
8
8
9
9
8
8
8
9
9
10
10
10
11
10
7
8
8
7
7
8
8
8
9
9
9
7
9
10
1
-2
-4
-3
-2
-3
-5
-6
-5
-5
-2
-1
0
0
-2
-1
2
1
2
2
0
-6
-9
-6
-8
-7
-7
-9
-5
-7
-6
-6
-4
-2
-2
-2
1
-1
0
0
4
6
7
7
7
8
8
8
8
7
9
9
9
10
10
10
10
10
10
10
11
11
11
11
11
11
12
12
11
11
11
12
11
11
11
11
11
11
5
5
4
3
2
3
5
3
4
4
6
5
4
4
4
4
-1
-2
1
3
4
4
3
3
4
4
5
5
5
5
6
5
5
5
3
4
5
5
4
2
0
-1
-2
-1
-2
-2
-1
2
2
3
4
5
5
3
5
4
3
2
2
2
3
2
0
-2
-5
-5
-3
-2
-2
-2
-2
-2
-1
0
1
2
4
4
4
3
4
3
3
1
3
0
1
0
0
0
0
0
0
2
3
4
4
6
6
5
7
8
9
9
10
10
10
11
12
12
12
13
13
13
13
13
12
10
11
11
13
10
10
9
9
11
11
10
11
11
11
11
11
11
11
11
11
12
13
13
13
12
12
11
12
12
13
11
10
9
9
9
9
9
9
9
10
10
10
10
11
11
10
10
8
7
7
6
8
6
7
11
11
11
11
9
10
8
8
7
8
8
8
5
4
1
1
2
3
3
9
9
8
8
9
9
10
10
10
10
10
9
9
9
10
8
4
1
1
1
0
-2
0
-1
4
4
4
5
7
9
9
7
7
8
8
8
8
8
9
9
8
7
5
-2
0
1
0
0
0
2
3
3
5
7
8
8
6
6
5
5
5
7
7
4
4
5
4
5
6
5
4
4
3
5
6
7
8
8
8
9
9
10
9
9
9
9
10
10
11
11
11
10
9
9
9
9
9
8
9
10
10
10
11
11
11
12
13
12
12
13
14
14
14
15
15
15
15
14
13
12
6
4
8
4
4
4
1
1
0
0
-1
-1
-2
-2
-3
-5
-6
-7
-8
-9
-6
-6
-6
-1
0
1
2
2
1
1
3
5
6
4
4
5
4
5
6
6
4
3
4
1
-1
2
0
-5
-8
-10
-10
-7
-7
-8
-5
-5
-6
-6
-7
-7
-6
-6
-7
-9
-12
-14
-13
-14
-12
-12
-12
-13
-11
-12
-12
-10
-8
-8
-9
-2
-5
-2
-3
-5
-4
-2
-4
-7
-9
-10
-11
-10
-9
-9
-9
-8
-8
-7
-6
-4
-4
-3
0
-1
0
1
0
1
1
0
0
2
3
4
3
4
5
4
5
6
6
6
7
8
8
7
8
8
8
8
9
8
8
8
8
8
4
3
-1
-3
-4
-6
-6
-7
-6
-6
-4
-2
-3
-2
8
9
9
10
9
9
9
9
11
11
10
10
9
7
5
5
5
5
5
5
5
4
5
5
6
6
6
6
7
6
5
6
5
4
6
7
7
7
7
7
7
4
3
4
4
4
5
5
5
5
5
5
5
5
5
6
7
6
7
7
7
7
8
7
7
7
6
8
5
3
1
3
6
9
9
9
9
9
9
10
10
10
10
10
10
10
10
10
10
10
9
9
9
10
10
10
10
10
10
10
10
9
8
10
12
12
11
10
5
3
6
5
6
7
9
9
10
11
12
11
9
7
9
10
9
10
11
12
14
12
12
12
12
12
10
8
1
-1
0
-2
-2
-3
-4
-5
-7
-5
-5
-4
-3
-2
-1
-1
-2
-2
-2
-1
-1
0
-1
-1
-1
-2
-3
-2
2
5
-1
-2
2
4
5
5
6
5
4
6
5
4
3
5
0
0
1
2
0
1
3
5
3
4
6
7
6
4
5
6
7
8
7
9
5
3
2
4
4
3
1
2
1
2
3
1
5
6
5
4
6
6
6
5
6
7
8
8
9
7
5
6
7
5
5
5
5
5
5
5
5
5
7
7
6
6
7
7
7
8
8
8
8
9
8
8
9
9
10
10
10
10
11
12
14
13
13
13
13
13
14
14
15
16
16
16
17
16
17
16
16
16
16
16
15
15
14
14
16
16
16
16
16
16
16
16
16
15
14
12
10
8
8
8
8
9
7
6
8
8
9
7
8
15
13
12
10
11
12
12
11
12
12
13
13
12
13
13
13
13
14
13
14
15
15
15
17
16
16
16
16
16
15
15
15
16
16
17
18
18
18
18
18
17
15
8
9
9
9
8
9
10
12
12
11
14
12
12
13
14
14
15
16
15
15
13
13
12
10
11
11
10
11
12
12
15
15
14
15
15
15
15
15
15
17
17
17
18
18
18
18
18
19
19
19
19
19
18
18
18
18
18
18
18
18
18
18
18
18
18
19
19
3
3
3
2
0
-1
-1
-1
-1
0
1
3
0
7
9
8
7
7
6
7
7
9
11
4
4
1
1
3
3
5
5
5
5
0
1
-2
-2
-1
-1
8
0
8
9
-2
5
10
3
5
1
-2
2
3
5
7
10
10
9
8
1
1
5
4
5
6
3
6
6
9
9
12
11
10
9
9
7
4
5
5
5
5
5
4
7
9
9
9
8
12
12
13
12
13
12
14
14
12
12
11
11
10
7
7
4
4
6
8
9
10
15
10
13
13
13
14
13
11
10
12
12
12
12
12
12
14
14
14
15
15
14
13
15
14
14
12
12
13
13
14
14
14
15
16
15
14
13
13
14
14
15
16
14
16
17
17
17
18
18
18
18
18
18
18
17
18
17
17
17
16
16
16
15
16
13
14
18
18
18
17
16
17
17
16
15
13
13
13
12
12
13
14
14
14
13
15
14
13
12
11
12
11
11
12
12
12
12
12
13
13
13
13
13
13
13
14
14
13
13
12
12
12
12
12
12
12
13
12
13
13
13
14
14
14
15
15
15
16
16
17
17
16
15
14
14
14
13
13
13
13
14
14
14
15
14
14
15
15
16
17
16
16
16
17
17
17
17
16
16
15
14
13
13
13
13
14
14
15
14
15
16
16
19
19
17
17
17
17
17
18
18
18
18
16
18
17
17
16
16
16
15
14
14
14
14
14
14
13
12
11
11
12
12
11
10
10
9
9
9
8
9
8
10
10
11
11
14
13
13
15
14
13
13
13
14
13
14
14
13
14
14
13
12
11
14
14
14
15
15
15
14
15
14
14
14
13
13
14
13
15
14
14
14
13
13
11
10
10
7
9
12
14
13
13
13
14
13
13
14
14
14
14
14
15
16
16
16
16
16
16
16
18
18
17
16
16
16
16
16
17
17
17
17
16
16
15
14
16
15
15
14
14
13
12
12
12
12
11
12
12
12
13
14
14
14
15
15
15
15
15
15
16
15
15
14
13
13
12
12
12
12
11
12
12
15
15
17
16
17
18
17
18
18
18
18
19
19
18
17
17
16
16
16
15
16
16
17
17
18
18
17
17
17
18
17
17
17
17
17
18
18
18
18
17
17
17
16
17
17
17
16
17
17
19
20
19
19
18
18
19
19
18
19
19
19
18
17
18
18
17
17
18
18
19
19
19
19
18
18
19
19
20
20
20
20
20
19
20
19
20
20
19
20
20
20
20
21
19
19
20
20
20
20
20
20
20
20
16
16
17
17
18
18
18
18
18
19
19
19
19
20
20
20
18
19
18
18
18
18
17
17
17
17
18
17
18
17
18
18
18
16
15
14
16
16
16
17
18
19
18
19
19
19
20
19
19
19
19
19
19
19
19
19
19
19
18
18
19
19
19
19
18
18
18
18
18
17
18
18
17
18
18
18
18
18
18
18
18
18
17
17
16
16
16
17
17
18
18
18
18
18
18
18
18
18
18
18
18
18
18
18
17
17
17
17
17
16
15
16
15
13
16
17
17
17
17
16
17
17
17
17
17
18
18
19
18
18
17
18
17
17
15
17
14
16
17
17
17
16
16
16
16
16
16
16
16
16
16
16
15
15
15
15
14
14
13
12
14
14
14
15
16
16
16
17
17
17
18
18
17
18
18
18
18
18
16
17
17
16
17
16
16
16
16
16
16
17
17
17
17
18
18
18
18
18
18
18
18
18
19
19
19
20
19
20
20
20
20
20
20
20
21
20
21
20
21
21
21
21
21
21
21
21
20
19
19
19
20
19
20
21
21
21
21
20
19
17
16
15
15
15
17
16
15
14
13
11
11
11
9
10
10
10
10
11
10
12
13
15
14
14
13
13
13
14
14
14
13
12
13
13
11
11
11
11
12
11
14
15
13
15
15
17
16
17
17
17
17
16
17
17
16
17
16
16
16
14
16
15
15
13
15
14
16
16
17
17
18
19
19
18
18
18
19
18
19
19
18
19
18
17
18
17
15
15
13
12
14
13
14
15
15
16
16
17
17
18
18
18
19
19
18
17
18
19
20
21
21
21
21
22
21
22
20
20
20
20
20
20
20
20
20
20
20
21
21
21
21
21
21
21
21
21
22
21
21
21
21
21
21
21
21
21
21
22
22
22
22
22
22
22
22
22
22
22
22
22
22
23
22
23
23
23
23
23
23
23
22
22
23
23
22
22
23
23
22
23
23
23
23
24
23
22
22
21
22
22
22
21
21
21
21
21
22
22
22
23
23
23
22
22
22
22
21
21
21
22
22
22
22
23
23
23
23
23
22
22
23
23
22
23
22
23
23
23
23
24
24
24
23
23
23
23
23
23
22
22
21
21
21
21
21
22
22
22
22
22
23
23
23
23
23
23
23
23
22
22
22
21
21
21
21
21
21
22
21
22
21
22
20
20
15
17
16
14
14
14
17
17
18
17
19
19
20
19
18
18
18
18
17
17
16
15
15
13
14
13
12
12
14
16
13
13
15
14
14
17
19
19
19
19
18
18
19
17
17
14
14
14
12
10
11
11
12
12
13
13
14
15
15
16
16
18
18
18
19
18
18
15
14
13
13
14
14
14
14
12
13
13
14
14
16
17
17
18
14
14
16
13
11
12
12
13
12
12
12
12
11
11
10
10
10
10
11
12
12
11
12
15
16
15
15
15
14
14
15
14
13
14
13
13
12
11
12
12
14
12
14
15
17
17
17
18
17
18
18
17
17
17
17
17
16
16
14
14
14
15
14
14
15
15
15
18
18
15
13
16
17
17
15
15
15
16
17
16
17
17
18
18
17
17
17
17
17
17
17
17
18
20
21
20
20
20
20
21
21
21
21
21
21
22
21
22
21
23
22
22
22
21
20
20
21
20
21
20
19
20
20
20
20
20
21
20
21
21
21
21
21
21
22
22
22
22
22
23
22
23
23
23
23
23
22
21
21
21
22
21
21
22
22
23
23
24
23
23
23
22
22
23
23
24
24
24
24
24
23
23
23
23
24
24
24
24
24
23
23
23
23
23
22
22
22
22
23
24
24
24
24
23
24
24
24
23
23
23
23
23
23
23
23
24
24
23
23
22
22
23
23
23
23
23
24
24
24
24
24
24
19
20
20
21
20
21
21
17
17
17
18
18
18
18
15
16
16
14
16
16
17
16
16
16
16
16
17
15
17
17
16
17
16
17
17
17
16
17
16
16
15
15
15
15
15
16
17
18
18
16
19
18
16
16
15
15
14
13
14
14
14
18
18
19
19
20
21
21
21
21
20
20
20
20
20
21
21
21
20
21
20
20
19
20
19
18
18
19
20
19
19
20
19
19
19
18
19
19
20
18
18
18
17
17
16
17
17
16
15
15
14
15
15
16
16
18
18
19
18
18
19
20
20
20
20
20
20
19
18
17
16
16
16
16
16
17
16
15
16
16
16
16
17
17
18
18
18
18
18
19
18
17
16
17
18
17
18
18
19
19
19
19
20
20
21
21
21
21
21
21
21
22
21
20
19
18
17
17
17
17
17
20
19
20
20
20
21
21
21
21
21
21
21
21
21
22
22
21
19
19
19
18
18
20
20
20
21
20
22
23
22
22
21
22
22
22
22
22
22
22
21
21
21
21
22
22
22
21
22
22
22
22
22
22
22
22
23
23
22
23
23
23
23
23
23
22
22
22
22
22
22
22
22
22
22
22
22
22
22
22
22
22
22
22
23
23
23
23
23
23
22
22
22
22
22
22
23
23
23
23
24
24
24
24
24
24
23
23
24
24
24
24
25
25
24
24
24
24
24
24
23
23
24
23
24
24
24
24
25
24
25
24
24
24
25
24
24
24
24
24
24
24
24
23
23
24
24
23
23
23
24
24
24
24
24
24
24
22
20
19
19
18
19
19
19
19
19
19
18
18
18
18
18
18
18
17
18
18
18
17
18
18
18
19
18
19
17
17
14
15
16
18
19
20
19
21
21
21
21
21
21
21
20
19
19
19
19
16
16
14
12
12
11
10
12
11
10
18
19
20
20
19
19
19
19
19
19
18
18
18
17
17
16
14
13
15
15
15
14
15
16
18
17
17
17
17
17
18
18
18
18
18
18
19
19
17
18
18
17
15
14
13
14
14
15
16
16
17
18
18
18
18
18
18
18
18
19
20
20
20
18
19
19
18
16
17
16
15
17
16
17
18
18
18
19
18
18
18
17
18
18
19
19
19
18
18
17
17
17
16
16
18
17
18
19
19
20
20
19
20
19
18
18
18
18
18
16
15
11
13
11
11
11
10
10
11
12
16
16
12
14
15
17
17
14
13
12
10
12
11
10
11
11
12
13
12
13
13
12
13
16
17
18
17
16
15
18
18
17
18
18
18
18
19
19
18
18
18
18
18
18
18
18
18
18
18
18
18
17
17
17
16
16
16
16
15
16
17
17
17
18
17
18
17
17
18
17
17
16
17
18
16
16
17
17
18
18
17
17
17
17
19
19
19
19
17
15
14
13
14
14
15
17
18
19
19
19
19
19
18
19
18
18
17
17
19
19
18
17
18
18
19
18
16
16
17
18
19
19
19
20
20
22
21
21
18
17
17
17
18
17
18
18
17
17
17
16
16
16
16
17
18
18
18
19
19
19
19
19
18
17
17
17
17
17
17
18
19
19
19
18
19
18
18
18
18
18
18
16
16
17
18
18
18
18
18
19
19
19
19
19
20
19
19
18
17
17
16
17
17
19
19
19
19
19
19
19
19
19
19
19
19
19
20
21
21
19
18
17
16
17
18
18
18
19
19
19
19
19
19
20
20
20
20
20
20
21
21
21
20
20
21
21
21
21
20
20
21
20
17
16
17
17
18
17
18
18
18
18
19
19
19
19
20
19
19
19
19
19
20
20
20
20
21
21
21
21
21
22
21
21
20
21
21
20
20
21
21
20
19
18
19
19
20
21
21
22
23
22
18
19
18
19
19
20
20
20
20
19
15
12
12
11
12
12
12
12
12
15
17
19
19
17
18
18
18
18
17
16
16
16
17
14
12
11
11
11
9
8
9
8
9
9
9
9
11
11
13
14
15
15
14
13
13
13
14
13
12
10
10
9
7
5
4
4
5
8
7
8
9
9
13
14
15
15
14
14
13
13
15
13
13
13
11
13
13
11
12
14
14
13
14
16
17
16
16
17
17
17
16
18
17
17
18
17
17
17
16
15
16
16
16
18
19
19
21
19
18
18
18
18
18
19
18
18
18
18
18
18
18
19
18
18
18
19
18
18
18
19
20
20
20
21
21
20
20
20
20
20
20
20
20
20
20
20
21
21
21
21
21
22
22
21
21
20
20
21
20
20
20
20
20
20
20
20
20
20
21
21
20
19
20
21
20
20
20
20
21
21
21
20
20
20
20
21
21
21
20
20
20
20
20
20
20
20
20
21
21
20
22
22
22
20
19
19
19
19
19
20
19
19
19
19
19
19
20
20
20
19
19
20
19
19
19
18
18
17
16
17
17
16
16
16
15
15
15
15
15
16
16
15
13
12
12
11
10
11
12
13
13
13
13
15
16
16
16
16
15
15
15
14
17
16
15
15
16
14
14
12
12
14
15
16
17
19
18
17
17
17
16
16
16
16
16
16
17
16
17
18
19
19
20
19
19
19
19
19
20
21
20
20
20
20
20
21
20
20
20
20
20
20
20
20
20
20
20
20
20
20
20
19
18
20
20
19
19
19
19
19
20
20
19
20
21
21
21
21
20
20
20
17
17
18
19
20
19
20
20
20
20
19
16
10
10
7
9
8
8
8
9
8
6
6
6
5
6
7
8
9
8
8
13
12
13
13
12
13
13
12
12
12
13
12
13
11
12
13
13
14
13
13
13
14
14
17
15
15
13
15
15
16
15
16
15
15
16
15
16
16
16
16
14
13
13
14
14
14
16
16
15
15
16
15
15
15
15
15
15
15
16
15
15
17
17
17
17
17
17
18
19
19
20
19
19
19
18
19
19
19
19
19
19
18
18
18
18
18
17
17
17
17
16
16
16
16
17
17
17
16
17
18
18
18
18
18
18
18
18
18
18
16
14
14
14
13
13
13
13
13
14
13
14
16
16
17
16
16
16
17
16
16
16
16
11
8
5
3
4
6
5
6
7
11
12
12
11
13
12
12
12
12
10
10
9
9
10
9
8
5
5
-1
0
0
-2
-1
0
2
4
3
4
4
8
8
9
10
10
10
8
9
9
8
7
8
8
10
10
12
11
13
13
13
13
14
12
12
13
11
9
11
11
12
11
11
10
10
11
11
11
12
12
12
13
12
12
12
12
12
12
13
12
13
12
12
12
11
11
11
12
12
12
12
10
11
12
9
6
6
7
7
9
9
9
9
10
12
12
11
11
11
10
11
11
13
15
15
15
14
14
14
14
15
14
15
17
17
17
17
16
16
16
17
17
17
16
16
16
17
17
17
18
16
17
16
16
14
14
16
16
17
17
18
18
15
14
14
14
14
14
13
14
14
14
14
12
14
14
16
17
16
16
17
17
17
18
17
17
16
17
17
17
16
16
16
16
16
17
17
17
17
17
17
17
17
18
18
18
18
18
18
18
18
18
18
18
18
18
18
18
17
16
17
16
16
16
16
17
17
17
17
18
17
17
16
16
16
16
16
16
16
16
16
17
16
16
17
16
15
14
14
14
13
15
15
16
16
16
16
16
15
16
15
15
15
14
15
16
17
17
17
17
17
17
17
17
17
17
18
17
17
17
17
16
16
16
16
16
16
16
16
16
16
16
16
16
16
16
17
17
17
18
17
17
17
17
17
16
15
14
14
13
12
11
11
12
12
10
9
9
9
8
7
7
8
8
13
13
13
13
14
13
13
13
12
11
12
12
12
12
12
13
14
14
15
16
15
14
15
15
15
15
16
17
16
16
15
15
15
13
14
14
14
15
15
15
10
9
7
6
6
4
3
1
0
0
6
5
4
2
4
3
4
3
2
2
2
1
2
2
1
1
0
0
0
0
0
1
3
3
5
5
6
5
6
6
6
6
7
7
8
7
8
9
8
9
8
9
10
10
10
10
10
11
10
11
10
11
11
10
9
10
10
10
9
9
11
12
11
11
11
11
13
12
13
13
13
13
13
13
12
12
12
11
11
12
11
12
12
12
11
12
11
11
12
13
13
13
14
14
14
14
14
14
14
14
13
14
14
14
14
13
13
13
13
13
13
14
13
14
14
14
14
14
14
13
13
13
13
12
13
12
11
11
11
10
11
9
9
8
5
5
4
5
5
4
2
2
3
7
6
6
6
4
5
6
6
5
5
4
4
5
7
5
3
3
0
0
0
0
0
2
4
6
8
8
7
7
7
7
7
7
7
7
7
7
8
7
7
8
9
8
9
9
9
10
11
12
12
11
11
11
11
11
11
10
11
10
10
11
11
11
11
11
12
12
13
13
14
15
14
14
14
13
13
13
12
12
12
12
11
11
11
11
13
14
14
14
14
14
15
15
15
15
16
15
15
14
14
14
13
13
13
12
12
12
11
13
14
15
15
15
15
15
15
15
15
15
15
15
15
15
14
14
14
15
14
14
14
14
15
15
15
15
15
15
15
14
15
15
15
15
9
7
6
5
5
5
7
6
9
8
8
8
5
-4
-2
1
-3
-1
-3
-3
-4
-4
-1
-4
-4
-1
-1
0
0
-2
-3
-3
-3
-4
-4
-2
-2
-2
-2
-5
-8
-8
-9
-10
-9
-8
-8
-5
1
1
2
3
3
2
3
3
2
1
0
0
0
0
1
0
-1
0
0
-1
0
0
-1
0
0
1
2
3
6
6
6
6
5
5
5
4
4
5
6
5
-2
-2
-2
-2
-5
-8
-11
-9
-8
-11
-9
-8
-6
-3
-1
-2
0
1
0
0
1
1
2
1
1
-5
-6
-6
-6
-6
-5
-4
-2
-1
-1
0
3
3
3
3
2
4
4
3
3
4
5
3
3
3
4
3
3
4
4
5
7
8
8
8
7
8
8
7
7
6
6
6
6
5
7
7
7
8
8
8
8
8
8
10
12
12
11
11
11
12
11
11
12
12
12
12
12
11
12
12
12
12
11
11
12
12
12
12
13
13
13
13
13
13
13
13
13
12
12
11
11
12
12
14
12
13
13
13
14
13
13
13
13
13
13
13
10
9
7
7
6
6
3
2
1
0
-2
-3
-2
-3
-4
-3
-3
-4
-3
-3
0
3
2
3
2
3
3
3
3
4
4
3
3
3
3
2
3
4
5
6
6
6
7
7
6
7
7
7
7
7
8
8
7
7
8
8
8
8
8
7
7
7
7
7
8
8
8
8
9
9
9
9
8
8
8
9
8
8
8
7
7
7
8
9
10
11
12
12
12
12
12
12
11
12
11
10
10
10
10
10
9
10
9
8
8
10
11
11
12
13
12
13
13
13
13
13
13
12
14
12
12
13
13
13
12
10
9
3
0
-2
-4
-4
-8
-9
-12
-11
-13
-11
-14
-12
-12
-13
-13
-13
-12
-13
-14
-15
-13
-13
-11
-9
-5
-5
-7
-10
-9
-11
-9
-10
-9
-7
-5
-6
-6
-6
-4
-2
0
1
1
0
1
1
0
0
1
1
3
1
2
3
3
3
2
2
2
2
2
2
3
5
5
6
5
5
6
5
5
4
5
4
5
6
5
4
4
4
4
4
4
6
7
7
7
7
7
8
7
7
7
6
7
7
8
8
8
7
7
6
6
7
7
6
6
7
8
8
8
8
8
9
10
9
8
9
9
9
9
9
10
10
10
10
10
10
10
9
9
10
9
9
10
10
10
10
10
8
8
8
6
4
5
5
6
6
2
-2
-6
-6
-7
-7
-9
-8
-7
-6
-5
-5
-7
-8
-10
-10
-11
-12
-11
-11
-10
-9
-8
-9
-10
-10
-10
-12
-12
-12
-12
-12
-11
-11
-11
-7
-5
-4
-3
-3
-5
-3
-3
-4
-3
-3
-1
-4
-6
-5
-5
-7
-8
-8
-8
-8
-8
-5
1
0
0
0
0
0
-1
0
0
0
-1
0
1
0
-1
-1
0
-1
-1
0
0
1
3
3
3
3
2
2
1
1
2
0
0
-1
-1
-1
2
3
-2
-4
-8
-8
-9
-8
-8
-8
-8
-5
-7
-7
-6
-7
-7
-7
-8
-7
-7
-8
-8
-7
-6
-8
-8
-9
-12
-14
-16
-15
-17
-13
-8
-7
-5
-4
-5
-3
-3
-4
-5
-5
-4
-3
-4
-4
-4
-6
-7
-7
-6
-5
-6
-5
-4
-4
-3
-4
-3
-1
0
-1
-1
-2
-3
-1
-2
-2
-5
-4
-2
-2
-3
-2
-2
-4
-2
-2
-2
-2
-1
-1
-1
0
-1
0
-2
-2
-1
-2
-4
-4
-4
-5
-4
-3
-7
-9
-9
-8
-7
-5
-5
-4
-3
-1
0
-1
-1
-2
-1
-1
-2
-4
-5
-6
-6
-6
-4
-5
-6
-7
-8
-5
-6
-6
-6
-4
-2
-1
1
0
0
1
1
0
0
-1
0
-2
-2
-7
-7
-7
-8
-7
-7
-5
-6
-7
-8
-8
-8
-8
-6
-10
-13
-15
-14
-15
-15
-16
-15
-16
-16
-18
-19
-20
-22
-22
-22
-21
-21
-20
-19
-17
-18
-17
-17
-15
-16
-15
-16
-16
-11
-14
-11
-8
-10
-9
-7
-11
-11
-13
-14
-14
-15
-15
-15
-13
-13
-12
-12
-12
-11
-9
-8
-9
-9
-9
-9
-9
-9
-9
-8
-10
-11
-14
-13
-12
-13
-13
-13
-13
-12
-9
-9
-7
-8
-9
-9
-5
-7
-5
-5
-6
-5
-5
-6
-7
-7
-7
-6
-6
-5
-5
-4
-3
-4
-4
-4
-5
-4
-5
-3
-3
-5
-4
-4
-3
-3
-4
-4
-1
-2
-3
-5
-6
-6
-6
-5
-5
-8
-8
-7
-7
-7
-8
-8
-8
-9
-9
-9
-8
-9
-7
-6
-8
-9
-9
-11
-11
-11
-12
-13
-13
-10
-9
-6
-6
-6
-7
-6
-7
-6
-5
-7
-8
-8
-7
-7
-7
-8
-8
-8
-8
-8
-8
-8
-8
-5
-5
-5
-5
-5
-5
-5
-5
-5
-3
-5
-4
-4
-3
-2
-2
-2
-1
-1
-1
0
0
-1
0
0
0
-1
-1
-1
-2
0
-1
-1
-1
-1
-1
-2
-2
-1
-1
1
1
0
0
0
0
0
0
0
0
0
-2
-1
0
-2
-3
-2
-2
-1
-2
-2
-3
-3
-2
-2
-3
-4
-5
-5
-11
-15
-15
-14
-12
-11
-11
-11
-12
-12
-13
-10
-10
-7
-11
-9
-9
-8
-9
-10
-11
-11
-12
-11
-13
-12
-11
-10
-10
-5
0
1
0
0
0
0
0
-1
-1
-1
-1
0
0
-1
0
1
1
2
2
1
1
1
1
0
0
-1
1
-2
-1
-1
-3
-2
-5
-6
-7
-9
-6
-10
-12
-13
-13
-14
-13
-10
-9
-8
-7
-5
-5
-5
-4
-4
-4
-4
-3
-3
-4
-5
-4
-3
-3
-3
-3
-1
-2
-1
1
1
2
2
1
1
1
0
0
0
-1
-1
-2
-2
-2
-2
-2
-2
0
0
0
0
0
0
0
0
1
1
2
1
1
1
1
1
0
0
-7
-10
-13
-15
-16
-17
-18
-18
-17
-18
-18
-17
-17
-16
-16
-15
-13
-12
-10
-11
-11
-8
-8
-9
-9
-8
-7
-6
-6
-7
-8
-8
-8
-6
-5
-5
-4
-4
-4
-3
-2
-2
-3
-1
-1
-2
-2
-2
-3
-2
-3
-3
-2
-1
-1
0
0
1
1
1
1
2
2
2
3
2
3
2
2
2
2
3
3
2
2
2
2
-3
-4
-5
-11
-17
-21
-22
-24
-26
-26
-27
-29
-31
-28
-28
-26
-25
-24
-22
-22
-21
-22
-22
-22
-22
-22
-22
-22
-22
-23
-25
-23
-24
-22
-23
-22
-22
-21
-22
-20
-20
-20
-21
-21
-21
-22
-22
-21
-21
-20
-21
-21
-19
-19
-22
-21
-18
-18
-18
-17
-18
-15
-15
-17
-18
-17
-17
-17
-22
-24
-23
-23
-23
-23
-23
-23
-25
-26
-25
-26
-24
-25
-22
-22
-22
-22
-21
-21
-23
-22
-22
-22
-22
-22
-21
-21
-21
-21
-21
-21
-24
-24
-24
-24
-24
-23
-22
-22
-23
-22
-24
-23
-22
-22
-22
-22
-21
-21
-21
-21
-19
-20
-20
-23
-23
-23
-22
-22
-21
-22
-18
-19
-15
-15
-16
-16
-15
-15
-16
-15
-15
-16
-17
-17
-15
-16
-19
-20
-20
-19
-19
-20
-18
-17
-17
-17
-15
-14
-12
-13
-13
-12
-11
-9
-9
-7
-6
-5
-5
-3
-4
-16
-19
-19
-20
-19
-17
-16
-16
-16
-17
-18
-17
-15
-15
-14
-14
-14
-15
-15
-15
-15
-13
-13
-14
-15
-14
-14
-14
-13
-13
-13
-11
-11
-11
-11
-11
-11
-11
-11
-10
-10
-10
-11
-11
-11
-9
-8
-8
-8
-7
-7
-8
-8
-8
-8
-6
-8
-7
-7
-7
-7
-6
-5
-5
-5
-7
-7
-8
-5
-5
-4
-9
-15
-17
-17
-19
-19
-18
-18
-18
-18
-16
-16
-16
-16
-16
-16
-16
-16
-16
-16
-16
-16
-16
-16
-16
-17
-18
-18
-19
-19
-19
-17
-16
-15
-15
-21
-21
-18
-17
-17
-18
-18
-18
-19
-19
-19
-18
-18
-20
-21
-22
-21
-21
-21
-21
-21
-21
-18
-17
-16
-15
-15
-16
-16
-15
-15
-14
-15
-15
-14
-15
-13
-16
-14
-15
-16
-19
-19
-19
-18
-18
-17
-15
-14
-14
-14
-13
-13
-13
-14
-14
-14
-15
-15
-13
-13
-16
-18
-18
-18
-19
-19
-19
-16
-15
-13
-14
-12
-12
-11
-11
-9
-10
-10
-9
-11
-10
-16
-16
-16
-16
-17
-17
-19
-21
-21
-22
-20
-21
-21
-21
-21
-21
-21
-21
-20
-20
-19
-19
-19
-18
-19
-18
-18
-19
-19
-19
-20
-20
-21
-20
-20
-20
-21
-19
-20
-20
-18
-17
-18
-16
-16
-16
-18
-17
-18
-16
-15
-16
-16
-17
-17
-16
-17
-16
-16
-14
-15
-15
-14
-14
-14
-13
-13
-13
-14
-14
-13
-14
-14
-13
-12
-12
-12
-10
-9
-7
-7
-7
-6
-6
-6
-7
-7
-7
-6
-7
-8
-8
-8
-9
-8
-8
-12
-15
-15
-15
-15
-16
-17
-17
-17
-19
-20
-20
-20
-18
-18
-18
-18
-18
-18
-18
-18
-18
-19
-19
-18
-18
-17
-18
-17
-18
-19
-20
-20
-21
-20
-19
-18
-18
-19
-19
-19
-20
-20
-20
-20
-20
-19
-20
-19
-19
-19
-20
-19
-19
-18
-18
-18
-17
-17
-17
-19
-19
-17
-16
-15
-16
-16
-15
-14
-15
-14
-13
-13
-13
-13
-13
-13
-13
-14
-14
-14
-14
-13
-13
-12
-12
-12
-11
-11
-12
-12
-11
-12
-12
-13
-12
-12
-12
-10
-12
-11
-13
-14
-15
-18
-16
-14
-14
-14
-16
-14
-13
-14
-15
-14
-16
-14
-15
-14
-14
-15
-13
-14
-14
-15
-15
-15
-15
-15
-15
-14
-14
-14
-14
-14
-14
-14
-14
-14
-14
-13
-14
-14
-13
-13
-13
-14
-14
-14
-13
-14
-14
-14
-14
-13
-13
-11
-11
-11
-12
-11
-11
-11
-10
-10
-11
-11
-11
-11
-11
-9
-9
-8
-9
-9
-9
-9
-9
-9
-8
-9
-8
-9
-9
-10
-10
-10
-10
-11
-11
-11
-10
-10
-11
-9
-9
-10
-10
-10
-10
-10
-9
-9
-9
-9
-9
-9
-7
-9
-9
-9
-8
-9
-9
-9
-9
-9
-9
-8
-10
-11
-12
-13
-13
-14
-13
-13
-13
-13
-13
-13
-10
-10
-10
-10
-11
-11
-12
-12
-13
-12
-12
-10
-11
-11
-12
-13
-14
-14
-15
-15
-15
-14
-12
-13
-12
-12
-12
-13
-13
-13
-13
-13
-14
-13
-15
-13
-14
-15
-15
-15
-14
-14
-14
-14
-13
-8
-11
-12
-21
-22
-19
-18
-17
-17
-19
-21
-23
-22
-22
-22
-22
-22
-22
-27
-27
-26
-23
-22
-22
-23
-22
-22
-22
-21
-21
-22
-21
-21
-21
-22
-23
-22
-22
-22
-22
-22
-22
-22
-23
-23
-24
-23
-21
-19
-19
-19
-18
-17
-18
-19
-18
-18
-18
-18
-18
-17
-17
-15
-18
-18
-19
-18
-19
-19
-18
-18
-17
-18
-17
-16
-15
-15
-15
-15
-16
-15
-15
-14
-13
-13
-13
-12
-12
-12
-14
-14
-14
-14
-15
-15
-13
-13
-11
-12
-12
-13
-13
-13
-13
-13
-14
-14
-14
-14
-13
-12
-14
-14
-14
-14
-13
-14
-13
-13
-12
-11
-10
-9
-9
-9
-9
-9
-9
-9
-8
-8
-7
-7
-8
-9
-9
-9
-9
-12
-14
-14
-16
-19
-18
-21
-22
-23
-23
-24
-24
-24
-23
-24
-23
-22
-23
-23
-21
-19
-22
-22
-22
-22
-21
-21
-21
-21
-22
-21
-18
-20
-18
-17
-17
-17
-17
-17
-17
-17
-14
-17
-15
-15
-18
-19
-20
-20
-20
-20
-20
-20
-17
-15
-15
-10
-10
-13
-10
-10
-11
-10
-11
-11
-12
-14
-14
-12
-12
-13
-13
-13
-14
-11
-10
-11
-10
-10
-10
-12
-12
-11
-12
-11
-11
-12
-11
-12
-14
-13
-14
-13
-16
-17
-18
-18
-18
-18
-17
-17
-17
-16
-14
-14
-13
-13
-14
-14
-13
-14
-14
-15
-14
-14
-14
-12
-12
-14
-13
-14
-16
-16
-15
-17
-16
-16
-15
-14
-15
-16
-15
-14
-14
-15
-17
-17
-17
-17
-17
-17
-17
-16
-17
-16
-16
-16
-15
-16
-14
-14
-9
-8
-11
-8
-9
-9
-10
-10
-9
-9
-10
-9
-11
-8
-7
-7
-7
-9
-11
-12
-13
-13
-12
-12
-13
-10
-10
-11
-10
-9
-9
-9
-9
-10
-10
-11
-11
-10
-8
-5
-6
-7
-7
-7
-7
-7
-6
-7
-7
-9
-6
-9
-8
-8
-9
-8
-7
-8
-8
-8
-9
-9
-9
-9
-8
-8
-8
-8
-7
-8
-8
-9
-8
-9
-9
-8
-8
-9
-10
-9
-10
-9
-10
-9
-10
-8
-8
-7
-4
-4
-5
-5
-7
-6
-5
-5
-6
-6
-7
-6
-7
-6
-7
-5
-6
-8
-8
-10
-13
-17
-18
-18
-18
-19
-19
-19
-18
-19
-18
-17
-16
-16
-17
-16
-17
-17
-17
-17
-17
-17
-17
-17
-17
-17
-16
-16
-15
-16
-16
-16
-15
-15
-14
-13
-13
-13
-13
-13
-13
-13
-13
-12
-12
-12
-12
-12
-11
-11
-11
-12
-11
-12
-15
-15
-16
-16
-16
-16
-16
-16
-16
-14
-15
-14
-14
-14
-14
-14
-15
-15
-15
-14
-16
-16
-16
-15
-14
-15
-15
-15
-15
-14
-13
-10
-11
-11
-10
-11
-11
-10
-12
-12
-13
-12
-11
-10
-10
-11
-9
-9
-9
-9
-9
-9
-9
-9
-9
-8
-11
-10
-10
-9
-11
-10
-11
-11
-11
-11
-11
-12
-13
-15
-16
-19
-20
-19
-17
-19
-16
-16
-15
-14
-13
-12
-13
-14
-14
-14
-15
-15
-15
-15
-14
-11
-9
-9
-11
-11
-12
-11
-11
-11
-11
-11
-10
-10
-9
-9
-10
-10
-11
-10
-11
-12
-11
-13
-11
-10
-9
-10
-11
-11
-11
-11
-11
-11
-11
-11
-9
-11
-9
-10
-10
-12
-12
-13
-13
-14
-14
-11
-10
-9
-7
-7
-8
-8
-8
-10
-11
-11
-10
-6
-3
-3
-2
-2
-2
-2
-3
-3
-3
-3
-3
-3
-3
-2
-2
-2
-3
-3
-4
-4
-3
-4
-4
-4
-4
-3
-3
-3
-5
-5
-7
-6
-7
-7
-5
-4
-4
-5
-11
-14
-8
-14
-17
-19
-20
-21
-18
-19
-20
-20
-20
-21
-21
-22
-22
-22
-22
-22
-22
-22
-20
-21
-20
-20
-20
-20
-20
-21
-20
-20
-20
-21
-19
-17
-18
-18
-17
-18
-17
-18
-19
-19
-19
-19
-19
-19
-19
-19
-20
-20
-20
-20
-20
-18
-17
-16
-15
-15
-14
-14
-14
-15
-14
-12
-9
-6
-6
-6
-6
-6
-6
-8
-12
-15
-17
-19
-20
-20
-20
-21
-22
-20
-19
-19
-20
-21
-21
-20
-20
-20
-20
-19
-19
-19
-19
-19
-19
-21
-22
-22
-22
-22
-20
-21
-21
-20
-21
-20
-20
-20
-20
-20
-21
-21
-21
-22
-21
-21
-21
-23
-24
-23
-23
-23
-23
-24
-19
-21
-20
-20
-17
-17
-17
-18
-18
-18
-19
-19
-19
-18
-18
-18
-18
-21
-20
-20
-20
-21
-20
-19
-19
-17
-14
-14
-14
-14
-15
-16
-15
-15
-16
-16
-16
-16
-16
-16
-16
-18
-17
-17
-16
-16
-15
-15
-12
-15
-14
-10
-4
-3
-3
-3
-4
-4
-5
-6
-6
-5
-6
-4
-6
-10
-9
-9
-9
-10
-11
-12
-14
-16
-15
-18
-18
-17
-15
-15
-15
-15
-15
-16
-16
-16
-15
-17
-17
-17
-17
-17
-17
-16
-16
-14
-16
-14
-15
-15
-15
-15
-13
-13
-14
-13
-14
-14
-14
-14
-13
-14
-15
-14
-15
-14
-14
-14
-14
-13
-13
-14
-13
-13
-13
-14
-12
-12
-12
-13
-12
-13
-13
-13
-13
-13
-13
-13
-13
-14
-14
-15
-14
-12
-13
-13
-13
-13
-12
-12
-12
-12
-11
-12
-13
-13
-15
-15
-15
-16
-16
-16
-16
-17
-18
-19
-20
-26
-26
-24
-25
-25
-25
-24
-24
-25
-25
-25
-26
-26
-26
-26
-24
-25
-24
-24
-25
-27
-27
-27
-27
-27
-25
-22
-21
-20
-20
-19
-19
-18
-18
-19
-19
-18
-20
-20
-20
-19
-19
-21
-21
-22
-20
-20
-19
-19
-18
-17
-15
-15
-14
-15
-14
-16
-16
-17
-17
-17
-17
-16
-16
-16
-17
-16
-16
-16
-16
-16
-16
-16
-16
-15
-14
-13
-14
-16
-13
-14
-11
-10
-12
-13
-15
-15
-15
-14
-14
-15
-16
-15
-15
-16
-15
-15
-16
-16
-15
-17
-15
-14
-14
-13
-12
-13
-13
-13
-13
-12
-12
-13
-13
-13
-13
-14
-13
-14
-13
-13
-13
-14
-13
-10
-10
-9
-9
-9
-9
-9
-10
-10
-11
-11
-11
-9
-9
-10
-10
-10
-9
-10
-10
-10
-10
-10
-10
-10
-10
-9
-10
-10
-10
-10
-11
-10
-10
-9
-10
-9
-8
-8
-8
-8
-7
-7
-7
-7
-8
-8
-7
-7
-8
-7
-8
-8
-9
-8
-8
-9
-9
-8
-8
-8
-10
-10
-9
-9
-10
-10
-6
-5
-6
-7
-8
-8
-8
-8
-7
-6
-7
-7
-7
-8
-7
-7
-7
-6
-6
-13
-13
-12
-11
-12
-13
-14
-13
-14
-14
-13
-12
-12
-12
-11
-11
-11
-12
-12
-11
-11
-11
-11
-11
-11
-11
-12
-11
-11
-11
-11
-11
-11
-10
-10
-11
-10
-9
-11
-12
-12
-12
-13
-13
-13
-12
-12
-12
-12
-13
-13
-13
-13
-14
-14
-14
-14
-13
-10
-11
-11
-11
-10
-10
-9
-9
-9
-9
-7
-6
-5
-6
-8
-9
-11
-14
-13
-6
-1
-1
-1
-1
-1
-1
-1
-2
-2
-2
-2
-1
-1
-1
0
0
0
0
0
0
0
-1
-1
-1
0
0
0
0
0
0
0
0
0
0
0
0
0
0
0
-1
-1
0
0
-1
0
0
0
0
-7
-15
-18
-21
-20
-20
-21
-21
-21
-21
-21
-22
-22
-22
-21
-21
-21
-19
-20
-20
-19
-19
-19
-19
-18
-18
-18
-18
-18
-17
-17
-14
-14
-13
-14
-13
-14
-14
-14
-13
-15
-18
-18
-17
-17
-16
-16
-15
-14
-13
-13
-12
-8
-9
-9
-9
-9
-8
-8
-9
-9
-9
-10
-8
-7
-9
-7
-6
-6
-5
-4
-3
-4
-3
-2
-1
-1
-1
-1
-1
-1
-3
-2
-3
-3
-3
-12
-20
-20
-21
-21
-21
-21
-22
-22
-22
-21
-22
-20
-21
-17
-15
-15
-15
-16
-15
-16
-16
-16
-14
-17
-17
-20
-21
-21
-21
-22
-22
-21
-22
-22
-21
-20
-19
-18
-18
-18
-16
-16
-17
-16
-16
-16
-16
-15
-13
-15
-17
-18
-16
-15
-15
-13
-12
-11
-11
-9
-10
-10
-9
-5
-3
-3
-3
-4
-4
-4
-4
-3
-3
-2
-2
-2
-2
-2
-2
-2
-2
-2
-3
-3
-3
-2
-3
-2
-3
-4
-5
-5
-7
-9
-9
-10
-12
-11
-5
-14
-14
-15
-15
-16
-16
-16
-15
-15
-14
-14
-14
-13
-11
-8
-7
-9
-8
-9
-8
-8
-6
-9
-9
-10
-11
-16
-17
-16
-14
-15
-15
-13
-13
-14
-13
-14
-17
-18
-19
-21
-24
-26
-25
-24
-23
-22
-23
-25
-25
-25
-25
-26
-26
-26
-25
-26
-26
-27
-27
-26
-24
-24
-24
-24
-23
-22
-21
-22
-21
-23
-26
-25
-27
-27
-28
-27
-26
-25
-24
-23
-23
-22
-18
-16
-15
-16
-15
-15
-15
-14
-14
-12
-11
-12
-14
-16
-18
-18
-18
-18
-18
-17
-17
-16
-16
-15
-14
-10
-10
-10
-10
-10
-10
-10
-10
-10
-7
-8
-8
-8
-9
-9
-10
-9
-9
-8
-8
-7
-7
-7
-7
-7
-6
-6
-6
-5
-6
-7
-6
-7
-4
-4
-4
-3
-3
-4
-3
-3
-2
-3
-2
-2
-2
-1
-1
-1
-2
-1
-3
-2
-4
-3
-3
-4
-2
-1
-2
-3
-6
-9
-12
-17
-18
-18
-20
-21
-20
-20
-21
-25
-25
-24
-25
-23
-23
-24
-22
-22
-22
-23
-23
-24
-27
-28
-29
-30
-28
-28
-27
-29
-30
-29
-26
-26
-25
-24
-26
-23
-23
-18
-18
-17
-20
-24
-23
-22
-23
-22
-22
-21
-21
-21
-21
-20
-18
-17
-14
-12
-14
-14
-14
-15
-14
-15
-14
-15
-19
-20
-21
-21
-20
-22
-21
-21
-21
-21
-21
-20
-19
-19
-17
-16
-14
-13
-13
-12
-10
-11
-10
-10
-12
-13
-12
-13
-15
-16
-18
-18
-18
-18
-16
-14
-11
-10
-10
-4
-6
-4
-6
-5
-4
-5
-6
-6
-5
-17
-18
-19
-20
-19
-20
-21
-21
-21
-20
-20
-18
-10
-4
-4
-5
-5
-5
-5
-6
-5
-5
-5
-5
-4
-4
-4
-5
-5
-6
-7
-7
-7
-7
-8
-8
-7
-7
-7
-7
-6
-6
-6
-7
-6
-6
-6
-4
-7
-16
-17
-17
-14
-14
-15
-13
-12
-12
-12
-11
-10
-9
-8
-6
-5
-5
-5
-5
-3
-3
-3
-1
0
1
2
5
5
5
6
6
6
6
5
5
5
5
5
4
5
5
4
3
4
3
3
5
5
4
0
-8
-3
-5
-7
-6
-5
-4
-4
-4
-5
-6
-7
-7
-7
-7
-6
-6
-6
-6
-5
-6
-7
-8
-10
-11
-12
-11
-10
-10
-9
-9
-8
-7
-6
-6
-5
-5
-5
-6
-6
-7
-7
-7
-7
-6
-8
-8
-9
-10
-12
-11
-12
-12
-11
-10
-9
-7
-6
-6
-6
-6
-7
-7
-8
-8
-7
-8
-11
-12
-15
-18
-16
-16
-18
-15
-15
-15
-16
-16
-14
-13
-13
-13
-13
-12
-13
-15
-15
-17
-19
-19
-18
-17
-19
-20
-19
-19
-20
-19
-19
-19
-19
-20
-21
-19
-18
-18
-16
-18
-18
-19
-17
-14
-14
-15
-16
-16
-17
-20
-22
-22
-20
-22
-21
-22
-22
-20
-19
-7
-8
-8
-8
-8
-6
-8
-7
-7
-6
-6
-6
-7
-10
-11
-15
-17
-19
-18
-18
-18
-17
-18
-17
-15
-14
-14
-11
-12
-7
-4
-5
-7
-8
-9
-7
-8
-9
-10
-9
-10
-10
-11
-11
-11
-10
-9
-7
-5
-5
-4
-2
-1
0
0
-2
-3
-2
-2
-2
-1
-2
-2
-4
-3
-3
-1
0
0
0
1
0
1
1
0
0
1
0
1
0
1
0
-1
0
0
1
2
2
1
-2
-3
-4
-6
-7
-6
-4
-1
0
0
1
1
1
1
1
0
1
0
1
0
0
1
0
0
1
1
2
2
2
3
2
3
3
3
2
2
3
4
4
4
3
3
0
-2
-2
-2
-1
0
-1
0
0
-2
-1
-1
-2
-2
0
-1
-1
0
1
1
0
1
1
1
1
3
4
4
4
4
4
1
-1
-1
-1
3
4
4
5
5
5
5
5
5
5
4
4
5
5
5
6
6
7
8
9
9
8
8
9
9
9
9
9
9
9
9
9
9
10
10
10
10
9
10
10
9
9
10
10
9
9
7
5
5
5
2
5
4
5
5
5
5
5
5
4
4
4
2
0
-2
-6
-8
-8
-6
-6
-7
-2
-2
-3
-4
-1
0
4
4
4
4
5
3
4
4
4
3
4
5
5
6
6
5
6
5
5
5
5
5
2
4
4
4
4
3
2
1
1
2
0
2
0
0
1
2
0
0
1
2
2
3
3
3
2
2
2
3
3
2
2
2
3
3
3
1
2
2
1
1
2
2
2
2
3
3
4
4
4
4
5
5
6
6
6
6
6
5
-1
-7
-10
-10
-9
-8
-7
-8
-8
-8
-9
-9
-9
-10
-10
-11
-10
-11
-12
-12
-11
-11
-12
-12
-12
-13
-13
-12
-13
-11
-13
-12
-13
-13
-12
-12
-12
-11
-9
-6
-7
-8
-13
-13
-12
-11
-11
-10
-13
-14
-14
-13
-15
-15
-16
-17
-15
-13
-12
-11
-10
-9
-7
-7
-6
-5
-5
-4
-4
-4
-3
-1
-1
-1
-1
-4
-5
-6
-2
0
1
2
2
2
2
2
2
2
1
0
0
0
1
0
0
1
1
1
1
2
3
3
3
2
2
3
3
4
5
6
6
7
7
6
5
6
6
5
4
5
7
7
8
8
6
4
-4
0
2
2
0
0
2
3
5
3
7
9
9
9
9
8
8
8
8
8
9
8
7
7
7
5
7
7
7
6
6
7
9
7
7
7
6
2
-2
-3
-5
-6
-6
-6
-4
-3
-1
-2
-2
-4
-3
-4
-3
-4
-4
-3
-3
-3
-4
-4
-3
-3
-3
-3
-2
-3
-3
-2
-2
-1
0
1
-1
-1
-2
-2
-1
1
2
3
3
3
5
4
4
4
3
3
2
4
3
2
1
0
-1
-3
-5
-2
-2
1
2
1
0
1
4
4
3
5
3
3
5
4
5
7
6
7
6
6
7
7
7
7
7
9
3
1
0
-3
-4
-6
-12
-17
-17
-16
-14
-13
-14
-12
-11
-11
-13
-11
-12
-9
-11
-12
-13
-13
-10
-7
-6
-7
-5
-5
-5
-4
-5
-4
-2
-1
0
2
0
1
1
2
-1
-1
0
-1
-3
-2
2
2
3
4
6
5
5
5
5
6
6
6
6
7
8
7
8
10
10
10
11
11
10
10
10
10
11
7
7
8
11
11
11
10
10
9
8
4
-2
-4
-5
-9
-9
-8
-12
-11
-9
-9
-12
7
7
7
7
6
7
7
7
6
6
6
6
8
5
1
-2
-10
-5
-6
-8
-7
-5
-1
-2
0
4
7
6
6
5
4
4
4
4
4
5
6
7
6
6
5
4
0
-1
1
-1
-4
-6
-5
-5
-2
-2
-1
0
2
2
4
4
4
4
5
6
5
4
-2
-3
-3
1
1
1
0
1
2
2
2
3
4
4
5
5
5
5
5
6
7
7
7
6
7
6
6
5
4
-10
-10
-9
-12
-11
-12
-8
-1
1
4
5
5
6
6
6
8
6
4
-1
-3
-2
-3
-2
-1
0
0
1
3
3
3
3
5
5
6
5
6
5
4
4
4
4
4
2
3
1
3
3
-2
1
0
3
4
7
10
10
10
12
12
12
12
11
11
12
14
13
14
14
14
12
12
13
11
8
9
11
11
12
10
10
10
11
12
12
12
12
12
12
12
12
13
13
14
15
14
14
15
14
13
15
16
14
13
14
14
12
11
11
12
12
13
13
14
14
13
13
12
11
11
12
11
11
10
11
11
11
12
13
14
13
13
13
13
13
13
13
14
14
14
14
14
14
14
14
15
15
14
14
14
14
15
15
14
15
14
15
14
14
14
14
15
15
16
16
16
16
14
14
12
12
12
12
13
14
14
14
14
14
14
14
13
13
13
13
13
13
14
15
15
15
12
11
10
10
13
13
13
13
13
13
13
13
12
12
13
12
12
12
12
11
12
12
12
13
12
13
12
13
13
13
14
14
14
14
14
14
14
14
14
13
5
-4
-5
-6
-7
-8
-7
-6
-5
-4
-5
-6
-7
-10
-9
-9
-8
-6
-8
-9
-11
-11
-10
-11
-11
-11
-10
-10
-10
-10
-10
-7
-7
-6
-5
-3
-2
-1
-1
2
4
3
3
4
4
4
5
5
5
6
7
7
6
3
4
3
3
2
1
1
-7
-7
-5
-6
-4
-6
-7
-7
-7
-8
-10
-11
-11
-8
-6
-8
-9
-8
-9
-9
-8
-7
-7
-5
-4
-4
-7
-5
-4
-4
-3
-4
-2
-4
-1
1
2
3
4
4
2
2
1
-4
-4
-5
-4
3
5
4
5
7
7
-2
-1
0
1
3
3
4
6
5
5
5
5
7
7
7
5
5
5
5
7
9
9
9
9
11
10
8
8
6
6
5
5
4
3
4
4
4
4
4
2
6
7
6
5
6
5
6
8
8
8
7
7
7
7
7
6
6
7
4
3
6
8
8
8
8
8
8
9
9
9
9
9
9
8
8
8
8
8
8
8
9
8
8
8
8
7
5
5
2
3
6
3
1
2
1
2
1
2
3
3
3
3
3
4
5
5
6
4
5
4
4
6
5
6
8
7
8
9
10
10
10
10
10
9
10
9
9
9
10
9
7
8
8
11
11
9
12
12
12
15
13
14
15
9
3
2
1
1
0
-1
-1
0
3
4
4
4
5
2
2
1
3
2
3
3
3
3
4
8
2
3
2
3
4
5
6
5
5
5
6
2
3
0
1
1
0
1
2
3
4
5
6
7
8
9
9
9
9
9
8
8
9
8
8
5
0
2
-1
-1
2
1
6
6
5
6
9
12
12
11
12
12
12
13
14
14
15
15
16
16
16
16
16
16
15
18
19
18
18
17
17
18
19
19
19
19
18
18
17
17
10
3
3
-1
-3
-4
-2
-3
-5
-6
-5
-6
-6
-4
-4
-4
-8
-11
-12
-14
-13
-11
-2
-2
-1
-2
-8
-10
-7
-4
-3
-2
-1
0
2
1
1
2
2
3
1
2
2
2
3
3
4
4
6
5
4
3
3
3
0
2
2
1
0
0
-1
3
4
4
4
4
4
4
8
7
8
9
9
8
7
6
6
6
6
4
5
6
9
8
8
7
7
7
7
8
7
8
9
9
8
8
9
9
9
9
10
10
10
10
9
9
8
9
9
8
9
10
11
11
12
12
12
12
11
11
13
12
13
13
13
13
14
13
12
12
11
11
12
12
12
12
13
14
15
15
15
14
14
14
14
14
14
14
15
16
15
12
11
10
11
9
10
11
12
13
13
13
14
15
13
14
14
14
15
14
14
14
14
14
13
12
13
12
13
14
13
12
13
13
14
14
14
14
14
14
14
14
14
14
15
15
16
16
14
13
14
13
11
11
12
13
14
14
14
14
14
14
15
15
15
15
15
16
16
17
17
16
14
15
14
15
14
14
14
13
14
15
16
15
15
15
15
15
15
15
15
16
16
16
17
18
18
15
15
16
16
15
15
15
15
14
15
13
14
15
15
16
17
18
18
18
18
18
18
17
16
13
14
15
15
15
14
16
16
16
17
17
17
16
16
14
14
14
15
15
12
10
12
12
11
9
10
12
11
14
15
16
15
13
13
13
13
13
13
14
14
14
15
15
15
14
14
14
14
13
14
13
14
15
15
14
14
14
15
16
17
17
17
18
18
17
18
19
19
19
19
19
19
19
19
19
19
19
20
21
20
21
18
15
15
15
15
15
16
16
17
3
2
2
2
2
2
0
-1
-2
-6
-2
-4
-4
-5
-3
1
13
11
11
12
13
13
14
14
13
12
11
8
6
-3
-4
-5
-1
-1
1
1
1
3
3
2
5
9
10
9
9
11
11
12
12
12
13
15
16
15
16
15
16
16
17
16
16
16
17
17
17
17
17
17
16
15
15
16
16
17
16
14
14
13
14
13
12
11
13
12
16
15
16
16
17
16
15
16
15
13
12
11
11
10
10
10
9
10
11
13
14
17
17
15
15
16
15
14
14
14
14
14
12
12
11
13
14
11
11
10
6
3
3
3
5
5
5
8
11
8
8
8
8
8
8
8
9
9
10
11
10
9
9
9
7
6
6
6
6
4
9
9
10
11
12
14
13
14
13
14
12
12
13
13
12
12
12
12
12
13
14
13
13
14
14
14
15
16
16
16
16
16
16
18
17
17
17
17
17
17
16
18
18
18
19
18
19
18
18
18
19
19
19
19
17
16
16
16
16
16
16
16
15
13
11
11
10
9
9
9
9
9
8
8
8
8
11
13
14
13
11
11
10
11
10
12
9
9
9
8
8
9
9
10
10
10
11
12
12
12
12
12
12
12
12
14
15
15
16
17
17
16
17
18
16
15
15
14
16
15
15
16
16
15
18
18
18
17
17
17
17
16
16
17
17
16
16
14
14
14
14
14
14
14
14
14
15
15
15
16
16
17
17
17
17
17
17
18
17
17
17
17
17
17
16
16
16
15
14
14
14
15
15
15
15
17
18
18
18
17
17
17
17
17
18
18
17
17
17
14
13
14
14
14
18
20
19
18
19
19
18
17
17
18
17
18
18
18
18
17
17
16
16
16
19
19
18
19
18
21
19
17
17
18
18
18
18
16
15
15
10
9
7
8
8
7
5
4
5
8
6
9
5
5
5
5
5
6
8
8
10
13
15
15
15
15
16
15
15
15
16
16
16
16
15
15
15
16
17
16
17
16
16
16
15
14
14
15
15
14
14
14
14
13
13
15
15
15
14
14
15
14
14
14
15
15
15
16
17
17
17
17
18
17
16
17
16
14
14
14
14
14
13
14
14
15
15
15
15
15
16
15
15
16
17
17
17
17
16
18
17
16
16
15
16
14
17
17
16
16
17
17
17
18
18
19
19
18
19
19
19
19
19
20
20
20
20
19
19
19
17
16
17
17
17
18
19
19
18
18
17
17
18
18
19
19
19
19
19
19
20
19
19
19
19
19
18
19
19
19
18
18
19
19
19
19
19
19
20
20
20
19
20
19
18
18
18
18
18
19
20
20
19
20
20
20
19
20
20
20
20
20
20
20
20
21
20
21
21
21
21
21
21
21
21
22
20
20
20
20
19
20
19
19
20
20
20
20
21
21
22
21
21
22
22
22
22
22
23
22
21
20
20
20
19
20
20
21
21
21
21
22
23
23
22
23
23
23
23
23
22
22
22
21
21
21
21
21
21
21
21
21
21
21
21
22
22
22
22
18
16
18
18
18
18
18
17
18
18
17
17
18
18
17
17
17
17
14
15
15
15
16
16
15
15
14
13
14
15
14
15
15
16
16
16
16
15
16
15
15
16
16
17
16
15
13
12
15
11
11
14
16
19
15
15
13
12
12
12
13
12
13
12
13
14
14
15
14
14
11
10
10
13
9
8
6
8
7
7
11
11
9
10
12
14
14
14
14
14
12
10
10
10
11
9
10
11
10
12
11
11
11
13
14
12
10
11
12
13
14
14
15
15
15
16
15
15
14
13
12
10
10
12
12
14
14
15
15
16
16
16
16
16
15
15
15
15
16
15
15
15
14
13
12
13
14
14
14
14
15
17
17
17
18
17
17
18
18
18
18
18
18
17
17
16
15
14
14
14
15
14
14
15
15
15
16
17
17
18
18
16
17
17
17
18
18
17
17
17
17
16
16
16
17
16
16
16
15
15
15
17
17
17
18
19
19
19
19
20
20
20
21
21
21
20
20
19
20
19
19
18
18
18
17
17
16
17
17
17
17
17
17
18
18
18
17
17
16
17
17
17
17
18
17
15
14
14
14
13
15
15
15
16
17
18
19
20
20
20
19
19
19
17
18
17
17
18
18
18
18
18
19
19
19
19
19
19
19
20
20
20
20
21
21
21
21
21
20
19
19
18
18
17
18
17
19
20
21
21
21
21
21
21
21
21
21
21
21
21
20
20
20
19
17
16
14
19
20
21
21
21
21
22
22
21
20
19
18
19
18
18
17
15
14
12
12
13
13
13
15
14
13
14
15
18
17
17
18
20
21
20
20
20
19
19
18
18
17
17
16
16
14
16
17
16
14
14
15
14
14
15
14
15
15
15
16
16
17
16
17
18
18
16
17
18
19
18
19
18
19
19
19
18
18
18
18
19
20
20
20
19
20
20
20
20
20
20
19
19
20
20
20
20
19
20
20
20
20
20
20
19
19
19
18
18
18
18
19
19
20
21
20
20
20
20
19
20
19
21
20
21
21
22
20
21
21
21
21
21
20
20
20
20
20
21
21
20
20
21
21
22
21
21
21
21
22
21
22
21
22
21
21
21
21
22
22
22
23
23
22
22
22
22
22
22
21
21
21
21
22
22
22
22
22
22
22
21
21
22
22
22
22
22
23
21
22
23
22
22
22
22
23
23
23
22
22
22
22
22
22
22
23
23
22
23
23
23
23
23
24
24
24
24
24
21
21
22
22
22
22
21
21
21
21
21
21
22
22
22
22
22
22
22
23
22
22
22
22
19
22
24
24
25
23
23
23
23
23
23
23
24
24
24
23
23
23
22
22
21
21
22
23
22
23
22
22
22
21
21
22
21
21
21
22
22
23
23
23
22
22
20
18
18
21
21
20
22
22
21
21
21
21
21
21
21
21
21
21
21
20
21
21
22
22
22
21
22
22
21
22
24
24
24
24
24
24
23
23
23
23
23
24
24
24
24
24
24
24
23
23
22
23
24
24
23
24
23
21
21
22
22
22
23
22
23
22
22
22
23
23
23
24
25
25
25
23
25
25
26
23
23
23
23
22
23
23
23
23
23
23
23
24
23
24
22
23
24
22
22
22
23
23
23
24
23
24
24
23
23
23
23
23
24
23
23
24
25
25
25
26
25
25
25
26
26
26
26
27
27
22
23
22
22
22
22
22
22
22
22
23
22
22
23
23
23
23
23
21
20
21
21
21
21
21
21
22
22
21
21
21
21
21
22
22
22
22
21
20
21
22
21
22
22
22
22
21
21
23
23
23
23
23
23
23
23
23
23
23
24
23
24
24
24
24
24
24
24
23
23
24
23
22
23
22
22
22
22
22
22
23
23
22
23
23
24
24
24
24
25
25
25
25
25
25
25
24
24
24
24
24
24
24
25
25
24
23
24
24
24
24
23
22
16
17
17
16
17
18
16
16
16
16
16
16
15
15
16
18
17
17
17
18
17
19
17
19
18
20
19
20
21
21
21
21
21
22
22
22
21
22
22
22
23
23
24
24
23
24
23
22
22
22
23
22
22
24
19
19
19
19
18
19
19
19
19
19
19
19
19
20
20
21
21
23
23
23
24
23
23
23
22
22
22
22
22
22
22
22
23
23
23
23
24
24
24
23
24
24
24
23
22
20
20
20
19
19
19
19
19
19
19
19
19
19
20
20
20
19
20
19
20
20
21
20
21
21
22
22
22
21
22
22
21
21
21
21
21
21
21
21
22
21
21
21
20
20
17
20
22
23
23
23
23
23
23
23
23
22
22
21
21
21
20
19
19
21
21
21
20
21
17
19
19
23
23
23
23
23
23
23
23
23
23
21
22
23
23
23
23
23
23
24
20
20
22
21
23
20
22
23
23
22
22
22
22
22
22
22
22
24
23
23
22
24
22
23
20
20
20
19
19
22
23
23
22
23
22
22
22
22
22
22
22
22
22
23
23
24
24
24
25
24
21
22
21
22
22
22
21
22
22
22
23
23
22
22
23
24
18
17
16
17
16
16
14
13
14
18
15
21
19
20
19
17
19
19
19
18
18
17
17
18
17
16
16
13
11
14
12
12
14
14
16
17
13
14
18
18
19
18
17
18
18
18
19
18
17
18
18
18
19
19
19
19
17
17
19
21
21
20
20
20
21
21
20
20
20
21
21
22
22
21
21
19
19
18
20
20
21
21
17
14
14
16
18
19
19
20
17
17
17
17
18
18
19
19
21
23
17
18
16
18
18
18
18
19
19
18
18
18
19
18
19
20
20
21
21
21
21
21
20
21
19
20
21
20
21
21
20
17
18
18
18
18
18
18
17
17
17
17
18
19
19
19
19
19
17
15
13
12
11
14
19
18
19
17
16
15
14
15
14
15
14
15
15
15
15
15
13
14
13
13
14
15
16
18
19
20
19
16
19
19
18
18
17
17
17
16
17
17
17
17
17
17
17
17
16
18
18
17
18
18
19
18
18
18
18
19
18
18
18
18
18
19
19
19
21
20
21
19
19
19
18
19
18
19
18
18
18
19
19
19
19
18
18
18
19
18
19
18
18
18
18
18
18
19
17
20
20
21
20
20
20
20
19
20
19
19
18
18
18
19
19
18
18
17
18
18
15
16
17
18
19
20
20
20
19
19
19
19
18
18
18
18
19
18
18
18
18
17
17
16
16
17
17
19
19
18
18
18
19
19
19
18
18
17
16
16
18
18
17
17
16
15
15
15
17
15
15
18
17
19
19
20
19
19
19
18
18
17
18
17
18
18
18
18
17
17
16
15
14
14
14
15
20
16
17
16
17
17
16
15
15
16
17
17
18
18
18
18
16
17
18
17
17
18
18
17
16
17
17
18
19
17
17
17
17
17
18
18
19
19
18
18
18
18
19
18
19
18
18
18
18
18
18
18
19
19
19
19
19
19
19
19
19
19
19
20
19
19
19
19
18
19
19
20
19
19
18
18
18
18
18
18
18
18
18
18
18
19
19
19
18
18
18
19
19
18
18
18
19
19
19
19
18
18
18
18
18
18
17
17
17
18
18
18
18
17
17
17
17
17
17
19
19
19
17
19
19
19
19
19
18
18
17
17
19
18
18
17
18
18
16
16
16
17
18
18
19
19
19
19
19
19
19
19
19
18
18
19
19
19
19
20
20
19
19
19
19
19
19
19
19
19
19
19
18
18
18
18
18
18
18
18
18
18
18
18
18
18
18
17
16
16
17
16
16
16
15
16
16
16
16
17
16
16
16
17
17
18
17
16
16
15
15
14
14
13
13
12
11
15
15
15
16
16
17
16
16
15
15
15
18
18
17
17
18
16
17
16
16
14
16
16
16
16
14
15
15
15
17
17
17
17
16
16
18
18
18
18
17
15
12
13
11
13
16
16
18
18
18
18
18
18
17
17
17
17
17
17
16
17
17
17
17
17
18
17
16
16
16
15
15
14
14
14
13
13
13
11
13
13
12
13
14
15
15
16
15
15
14
14
14
13
14
13
12
12
13
13
12
13
13
12
13
12
13
12
13
13
13
12
12
11
13
12
10
11
11
13
13
13
12
11
11
9
9
8
7
6
6
6
7
7
5
4
5
5
5
6
6
6
6
6
6
7
8
9
9
10
11
11
11
11
11
10
12
12
12
10
9
11
10
9
9
9
10
11
10
12
13
14
14
14
14
14
14
13
13
13
14
15
15
15
15
15
13
13
12
12
13
14
14
15
15
14
15
14
13
14
14
13
13
13
14
15
15
15
15
15
14
14
14
14
13
15
16
15
15
16
15
14
15
14
14
14
14
13
14
17
16
16
16
15
15
14
14
13
14
15
15
15
16
16
16
16
16
15
15
16
16
15
16
17
16
17
17
17
17
17
16
16
17
18
17
18
18
18
19
19
18
18
19
19
18
18
17
17
17
17
17
17
17
13
14
13
14
17
17
17
16
15
15
13
13
12
12
12
12
11
12
10
9
8
8
9
9
8
8
8
8
13
13
14
14
13
14
14
14
14
14
13
14
14
14
14
15
17
18
18
17
17
16
16
15
15
15
15
15
16
15
15
15
15
14
14
14
14
14
15
15
15
15
15
14
13
13
13
14
14
15
15
15
16
15
15
15
16
16
17
18
18
18
18
18
18
18
18
17
18
17
17
15
17
17
18
17
16
15
15
15
14
13
13
14
13
15
15
15
15
15
15
14
15
15
15
16
16
16
16
17
17
17
16
16
16
16
16
16
16
17
17
17
16
18
18
19
19
19
19
19
19
16
16
16
16
15
15
16
15
15
14
13
13
15
15
15
14
6
6
5
2
2
0
0
-1
0
7
9
9
9
9
9
10
9
9
8
8
9
9
10
8
9
9
10
10
10
11
11
12
12
13
14
14
13
13
13
13
13
13
13
13
14
15
13
12
12
11
9
7
8
9
10
15
16
16
16
14
15
15
15
15
15
15
16
16
16
16
15
15
15
15
15
15
14
14
14
15
15
15
15
14
14
13
14
14
14
14
14
14
14
14
14
15
14
14
14
13
13
14
14
13
13
13
13
13
13
13
13
13
13
13
13
13
14
14
14
13
13
13
13
12
13
13
14
14
14
14
14
14
14
14
14
12
7
6
4
1
0
0
1
0
1
1
1
0
0
1
2
2
3
3
6
7
8
8
8
7
7
8
8
8
9
6
6
6
4
5
5
5
5
6
6
5
6
8
10
10
9
10
8
8
8
8
8
8
8
8
7
9
9
6
8
8
8
8
11
11
12
13
13
12
11
12
12
10
10
11
11
11
11
13
12
12
12
13
14
12
12
12
13
14
15
13
13
14
14
13
13
12
12
12
12
11
12
13
14
15
15
15
15
15
15
15
16
16
16
15
15
15
14
14
13
13
14
13
13
12
13
15
16
15
16
16
16
16
16
17
17
17
17
17
16
16
16
16
16
15
16
15
15
15
16
17
17
17
17
17
18
17
17
17
17
17
18
18
14
1
-3
-8
-6
-3
-4
-4
-3
-3
-3
-4
-6
-6
-9
-8
-7
-6
-5
-6
-7
-7
-6
1
-3
-3
-3
-3
-1
0
2
2
2
2
4
6
-2
-3
-4
-3
-4
-4
-3
-3
-4
-3
-3
-3
-3
-4
-4
-4
-5
-5
-5
-4
-4
-3
-3
-5
-4
-4
-4
-4
-5
-5
-5
-5
-5
-5
-5
-5
-4
-4
-4
-3
-3
-3
-2
-1
-1
0
0
1
2
2
2
2
2
1
0
0
0
0
-1
0
-2
-3
0
2
-1
2
2
3
3
3
4
3
1
0
-1
-2
-1
-1
-2
-1
-1
1
1
1
3
6
6
6
5
5
5
4
5
4
5
5
5
3
2
1
1
1
1
2
5
3
8
8
9
9
9
7
8
8
8
9
8
7
8
8
9
7
7
7
7
7
7
10
8
10
11
12
11
11
10
10
10
9
9
8
8
8
8
10
10
9
9
9
9
8
8
8
9
9
12
12
12
12
10
11
10
10
10
9
9
9
9
12
13
12
12
12
13
13
13
13
15
14
13
13
13
12
12
12
11
10
11
11
10
9
9
12
14
12
11
11
12
12
12
13
14
14
13
13
12
12
11
10
11
10
9
4
4
4
3
4
3
3
5
5
4
5
5
4
5
4
3
3
5
5
4
5
5
6
6
5
5
4
5
5
5
6
7
7
8
8
8
9
9
10
10
10
9
10
9
8
9
8
8
8
8
9
10
10
10
9
10
7
2
5
7
7
8
8
9
9
9
9
9
9
9
9
9
9
9
9
9
8
8
9
9
9
9
9
9
8
9
9
9
9
9
9
9
9
9
9
10
10
9
8
8
8
7
7
7
7
7
7
7
7
8
8
6
7
8
8
8
8
8
8
8
8
8
8
8
9
8
9
9
9
10
9
9
10
10
11
11
11
10
9
10
9
9
9
7
7
7
8
8
10
12
10
10
4
4
3
5
5
5
5
7
5
6
6
6
6
6
6
6
6
7
7
3
6
5
1
0
-3
-1
-2
-3
-2
-1
0
1
4
6
7
8
8
8
8
8
7
7
7
7
7
8
8
8
8
8
8
6
-3
-6
-5
-4
-5
-6
-4
-5
-1
1
0
0
0
-5
-5
0
-5
-4
-3
-6
-5
-5
-6
-7
-5
-5
-5
0
2
2
0
-2
-4
-3
-5
-6
-4
-4
-3
-1
-2
-5
-6
-7
-7
-7
-8
-8
-8
-8
-8
-7
-6
-5
-6
-7
-8
-8
-8
-7
-9
-8
-8
-8
-10
-10
-10
-11
-11
-11
-11
-11
-10
-9
-9
-10
-9
-10
-9
-10
-9
-7
-8
-4
-3
-3
-3
-3
0
-5
-5
-7
-6
-6
-5
-6
-6
-5
-3
-2
-1
0
0
0
-1
-2
-1
-1
-3
-3
-3
-3
0
-2
-4
-6
-6
-5
-6
-5
-4
-5
0
1
1
2
1
1
1
0
-1
0
-1
-1
-1
-1
1
0
-1
-3
-3
-3
-6
-3
-3
-1
-1
0
2
2
2
2
1
1
1
1
0
-1
-2
-1
1
-1
-1
-2
-2
-2
-3
-4
-2
-2
-1
3
3
3
3
2
3
1
2
1
1
0
1
1
4
5
5
5
5
5
4
5
5
6
7
6
7
5
5
6
5
4
3
3
3
3
3
4
4
7
6
6
6
5
5
6
7
7
8
6
7
6
6
7
7
8
7
8
8
8
8
9
9
8
8
6
5
5
4
3
2
1
1
0
0
0
0
0
-1
-1
-2
-2
-2
0
0
0
0
0
0
1
1
1
1
1
1
0
0
1
0
0
0
0
-1
-1
0
0
0
0
0
-1
-1
0
0
0
-1
-1
-1
-1
-2
-1
-2
-2
-2
-1
-1
-1
-1
-1
-1
-1
-1
0
0
-1
0
0
0
0
0
1
1
1
1
1
2
2
2
1
2
1
0
1
2
2
3
3
3
3
3
3
3
3
3
3
3
3
3
3
3
4
4
4
4
4
4
4
3
4
4
4
4
4
4
4
4
4
4
4
5
4
5
5
5
5
5
5
5
5
5
5
5
5
5
5
5
5
6
6
5
3
3
3
3
3
3
3
4
4
4
4
4
5
5
4
5
5
5
5
5
5
5
5
5
6
6
6
6
6
6
6
6
6
6
6
6
6
6
6
5
5
5
5
5
5
5
5
5
5
5
5
6
6
5
6
6
6
6
6
6
6
6
6
6
6
6
6
5
4
7
7
7
6
6
7
7
7
6
7
6
7
7
7
7
6
6
6
5
4
3
4
5
5
8
8
6
6
6
6
6
7
6
6
6
5
4
4
4
5
5
6
6
5
6
6
6
6
5
4
2
3
2
1
1
1
2
0
0
1
2
2
1
1
0
2
1
0
1
3
1
3
0
-4
-3
-5
-5
-1
2
3
1
2
1
0
1
1
1
1
-1
-2
-3
-3
-3
-1
0
0
-1
-1
-1
0
1
1
1
1
1
1
1
1
2
2
2
2
2
3
3
3
3
3
4
4
4
4
4
4
4
4
4
3
2
1
1
1
1
1
0
0
0
0
0
0
0
0
0
0
0
0
0
1
0
0
0
0
0
0
1
1
1
1
1
1
1
1
1
2
1
1
0
0
0
0
0
0
0
0
0
0
0
0
0
0
0
0
-1
-2
-1
-1
-1
-1
-1
-1
-1
-2
-2
-3
-3
-3
-4
-4
-3
-4
-4
-4
-4
-4
-4
-4
-4
-4
-5
-5
-5
-6
-7
-7
-8
-9
-9
-9
-9
-8
-8
-8
-8
-7
-8
-7
-8
-9
-10
-12
-12
-12
-13
-13
-13
-14
-13
-13
-13
-13
-13
-12
-13
-13
-12
-14
-12
-10
-9
-10
-9
-8
-9
-8
-9
-9
-9
-8
-8
-8
-8
-10
-10
-10
-9
-9
-8
-9
-9
-12
-15
-17
-17
-18
-18
-17
-18
-18
-19
-18
-18
-18
-18
-18
-18
-18
-18
-17
-16
-15
-15
-14
-13
-13
-14
-15
-14
-14
-13
-12
-12
-11
-11
-11
-12
-12
-12
-11
-11
-10
-10
-9
-9
-8
-8
-9
-9
-9
-9
-10
-8
-8
-8
-8
-7
-7
-6
-7
-6
-6
-6
-6
-6
-5
-6
-6
-6
-6
-5
-5
-5
-5
-5
-5
-5
-4
-4
-4
-5
-4
-3
-3
-3
-3
-3
-3
-4
-4
-4
-5
-3
-2
-3
-3
-3
-2
-2
-2
-2
-4
-3
-4
-4
-5
-4
-4
-5
-5
-7
-6
-6
-5
-5
-5
-3
-3
-2
-2
-2
-1
-1
-1
-2
-2
-2
-2
-2
-3
-2
-2
-2
-2
-2
-1
-1
-1
-1
-1
0
-1
-1
-1
0
0
0
0
0
0
0
0
0
-2
-2
-2
-5
-5
-9
-10
-11
-11
-13
-12
-12
-12
-12
-12
-12
-12
-12
-12
-13
-13
-14
-15
-15
-13
-14
-15
-13
-13
-13
-13
-13
-14
-14
-15
-15
-15
-15
-15
-14
-15
-14
-14
-14
-12
-12
-13
-13
-13
-13
-13
-13
-13
-13
-13
-13
-13
-12
-13
-14
-13
-14
-13
-13
-14
-12
-11
-11
-10
-10
-10
-10
-9
-9
-10
-9
-10
-10
-9
-8
-9
-8
-6
-9
-10
-9
-9
-9
-9
-9
-9
-8
-6
-5
-7
-8
-6
-6
-6
-6
-6
-6
-6
-6
-6
-5
-4
-4
-4
-4
-4
-3
-3
-3
-4
-5
-3
-4
-3
-3
-3
-3
-3
-4
-3
-2
-3
-3
-2
-3
-3
-2
-2
-2
-2
-1
-2
-2
-3
-2
-2
-3
-2
-3
-3
-3
-2
-2
-1
-1
-1
-1
-2
-1
-1
-1
-1
0
0
0
0
0
-1
-1
-1
0
0
0
0
0
0
1
1
1
1
1
1
1
2
2
2
3
2
2
2
1
1
0
1
1
1
1
1
0
0
-1
-2
-1
-1
-3
-2
-1
0
1
-2
-4
-7
-7
-8
-9
-10
-9
-10
-9
-8
-9
-8
-9
-10
-11
-9
-9
-9
-8
-9
-8
-8
-10
-10
-10
-10
-11
-11
-11
-10
-8
-7
-6
-5
-6
-5
-5
-5
-5
-5
-5
-6
-5
-5
-5
-5
-6
-5
-5
-5
-5
-6
-6
-6
-5
-5
-5
-5
-5
-5
-5
-5
-5
-5
-6
-6
-6
-5
-5
-5
-3
-4
-4
-5
-4
-4
-4
-4
-4
-4
-3
-3
-3
-3
-1
0
-1
0
0
0
0
0
0
0
0
1
2
-1
-6
-8
-9
-8
-9
-10
-10
-10
-12
-12
-11
-12
-12
-12
-12
-11
-11
-12
-13
-14
-14
-14
-14
-14
-16
-17
-17
-17
-16
-16
-15
-15
-15
-15
-15
-15
-15
-15
-15
-16
-16
-16
-16
-16
-15
-17
-17
-17
-17
-17
-18
-16
-15
-16
-16
-16
-16
-15
-15
-14
-15
-15
-15
-15
-15
-14
-14
-13
-13
-13
-14
-15
-15
-15
-15
-15
-14
-14
-13
-13
-10
-11
-10
-10
-11
-11
-11
-11
-11
-11
-10
-9
-11
-11
-10
-10
-11
-10
-11
-11
-10
-10
-8
-8
-8
-7
-9
-8
-8
-6
-8
-8
-8
-7
-7
-6
-6
-6
-5
-6
-5
-5
-4
-5
-5
-3
-4
-4
-4
-4
-4
-4
-5
-5
-5
-5
-6
-6
-4
-4
-3
-3
-3
-3
-3
-3
-3
-3
-3
-5
-4
-4
-5
-5
-6
-7
-6
-7
-6
-7
-7
-7
-7
-5
-4
-4
-5
-5
-6
-5
-5
-5
-5
-4
-5
-6
-4
-5
-6
-5
-6
-6
-6
-7
-7
-7
-7
-7
-4
-3
-3
-4
-4
-4
-3
-3
-2
-2
-2
-2
-3
-3
-3
-3
-4
-4
-4
-5
-6
-6
-8
-5
-3
-3
-5
-7
-8
-8
-9
-9
-8
-8
-6
-6
-7
-8
-6
-9
-10
-10
-8
-9
-9
-10
-10
-6
-8
-6
-3
-2
-2
-9
-12
-5
-4
-4
-5
-4
-5
-6
-5
-5
-5
-5
-4
-4
-4
-4
-4
-4
-4
-3
-3
-3
-3
-4
-4
-4
-4
-4
-4
-4
-4
-4
-4
-4
-4
-4
-4
-5
-5
-5
-6
-5
-5
-4
-4
-4
-5
-6
-4
-4
-5
-5
-5
-7
-8
-9
-10
-10
-10
-10
-17
-20
-20
-18
-20
-19
-18
-16
-15
-13
-13
-12
-12
-12
-12
-12
-12
-10
-12
-12
-12
-13
-14
-13
-13
-13
-13
-13
-13
-12
-12
-12
-13
-13
-12
-12
-12
-12
-9
-9
-8
-7
-7
-8
-8
-8
-7
-6
-7
-8
-8
-8
-7
-7
-5
-7
-8
-7
-6
-6
-6
-6
-5
-6
-6
-6
-4
-7
-7
-6
-7
-7
-6
-6
-6
-5
-6
-6
-7
-11
-11
-11
-11
-11
-11
-11
-11
-11
-10
-10
-11
-11
-11
-9
-11
-11
-11
-11
-12
-11
-11
-8
-9
-10
-10
-11
-10
-11
-10
-10
-10
-8
-8
-10
-10
-9
