# Supplementary material for: Correct and stable sorting for overflow streaming data with a limited storage size and a uniprocessor
Source: PeerJ Comput Sci. 2021 Feb 12;7:e355. doi: 10.7717/peerj-cs.355 (PMC7959636; doi:10.7717/peerj-cs.355)
Supplement: Supplemental Information 8 — Dew point data (Celsius Degree) in Shenyang extracted from PM2.5 data of five Chinese cities in UCI Machine Learning Repository. [file peerj-cs-07-355-s008.txt]

-26
-26
-27
-27
-27
-26
-25
-24
-23
-22
-20
-18
-17
-16
-15
-15
-15
-15
-16
-17
-17
-19
-20
-23
-24
-24
-24
-24
-27
-27
-27
-25
-25
-24
-24
-24
-24
-24
-24
-24
-25
-25
-26
-29
-28
-29
-30
-29
-29
-30
-31
-31
-31
-31
-31
-28
-27
-25
-23
-22
-22
-23
-23
-23
-23
-23
-22
-22
-22
-22
-22
-22
-22
-23
-23
-24
-24
-25
-25
-24
-24
-24
-24
-24
-24
-23
-23
-23
-24
-24
-24
-24
-25
-27
-26
-25
-24
-24
-26
-27
-26
-27
-26
-25
-24
-24
-24
-23
-23
-23
-23
-24
-25
-25
-25
-25
-24
-24
-24
-25
-26
-27
-27
-28
-28
-28
-27
-25
-23
-22
-21
-20
-19
-19
-19
-20
-21
-21
-20
-20
-20
-19
-20
-20
-21
-21
-20
-20
-20
-19
-19
-19
-18
-18
-17
-16
-16
-16
-16
-17
-18
-18
-20
-22
-23
-23
-23
-23
-22
-23
-19
-18
-18
-17
-17
-16
-15
-14
-13
-12
-12
-12
-13
-14
-13
-13
-14
-14
-15
-14
-13
-13
-13
-13
-13
-13
-12
-12
-11
-10
-10
-9
-9
-9
-9
-9
-11
-12
-12
-13
-14
-14
-15
-15
-19
-18
-18
-17
-17
-16
-16
-16
-16
-15
-13
-13
-14
-14
-13
-13
-14
-16
-16
-16
-16
-19
-20
-19
-18
-21
-22
-23
-24
-25
-25
-24
-25
-22
-19
-18
-18
-19
-19
-20
-20
-21
-21
-22
-24
-24
-24
-23
-24
-26
-26
-26
-28
-28
-29
-28
-26
-25
-25
-25
-25
-25
-25
-25
-25
-26
-27
-26
-26
-27
-28
-27
-27
-28
-27
-28
-28
-28
-27
-28
-26
-24
-23
-23
-22
-22
-21
-22
-22
-23
-23
-24
-24
-24
-24
-24
-23
-23
-23
-22
-22
-23
-23
-22
-20
-19
-17
-16
-15
-14
-12
-10
-10
-10
-10
-11
-13
-13
-11
-12
-15
-18
-22
-26
-25
-23
-21
-19
-18
-18
-18
-18
-19
-20
-21
-23
-23
-23
-25
-23
-25
-25
-25
-24
-24
-24
-26
-23
-23
-20
-19
-17
-17
-15
-13
-11
-11
-10
-10
-10
-11
-11
-11
-11
-11
-11
-10
-10
-10
-10
-11
-12
-12
-12
-11
-10
-9
-9
-9
-7
-8
-8
-8
-7
-6
-6
-5
-5
-5
-5
-6
-7
-8
-12
-11
-12
-10
-10
-6
-5
-5
-4
-4
-4
-4
-4
-4
-5
-6
-6
-5
-4
-4
-3
-3
-2
-2
-2
-1
-1
0
0
0
0
0
0
1
1
1
1
1
1
1
1
1
0
1
-1
-4
-7
-9
-10
-11
-13
-13
-13
-14
-12
-12
-13
-12
-13
-15
-17
-19
-20
-20
-20
-19
-20
-19
-24
-23
-23
-22
-22
-22
-23
-22
-24
-25
-24
-24
-23
-23
-22
-22
-22
-20
-19
-19
-19
-19
-19
-19
-19
-19
-19
-19
-19
-19
-19
-18
-17
-16
-19
-19
-19
-18
-18
-18
-17
-16
-16
-16
-16
-16
-16
-16
-16
-16
-17
-16
-16
-16
-16
-15
-14
-13
-12
-14
-15
-14
-15
-13
-11
-12
-13
-13
-14
-15
-14
-14
-14
-14
-13
-13
-13
-13
-13
-12
-11
-10
-10
-10
-10
-10
-10
-8
-7
-6
-6
-14
-16
-18
-19
-18
-20
-21
-23
-24
-23
-24
-23
-22
-24
-22
-23
-22
-21
-20
-18
-19
-17
-17
-16
-17
-18
-18
-19
-19
-19
-18
-18
-18
-18
-18
-18
-18
-16
-16
-15
-14
-14
-13
-12
-12
-12
-10
-10
-10
-10
-10
-10
-10
-10
-9
-9
-7
-7
-6
-6
-6
-6
-6
-5
-1
-1
-1
-1
-1
-1
-2
-6
-8
-11
-15
-18
-21
-21
-23
-23
-23
-24
-25
-24
-23
-22
-21
-24
-23
-22
-21
-20
-19
-19
-19
-20
-19
-19
-18
-19
-16
-15
-14
-13
-14
-15
-15
-15
-15
-14
-11
-11
-11
-12
-12
-10
-11
-11
-12
-11
-12
-12
-13
-14
-14
-14
-15
-16
-15
-15
-16
-15
-13
-12
-10
-10
-10
-10
-12
-13
-11
-11
-9
-10
-11
-11
-11
-11
-12
-12
-11
-12
-12
-13
-13
-13
-13
-14
-15
-15
-12
-12
-12
-13
-15
-15
-14
-15
-14
-15
-15
-16
-15
-16
-15
-16
-17
-19
-21
-22
-23
-24
-25
-25
-25
-25
-24
-24
-25
-23
-22
-23
-24
-23
-23
-23
-23
-23
-23
-23
-23
-23
-23
-23
-23
-25
-27
-26
-25
-25
-25
-25
-25
-25
-23
-24
-25
-24
-24
-24
-24
-24
-24
-24
-24
-24
-24
-25
-22
-21
-21
-21
-22
-23
-22
-22
-22
-22
-21
-21
-21
-21
-20
-20
-20
-20
-20
-20
-21
-21
-22
-21
-20
-17
-23
-22
-22
-22
-21
-22
-21
-21
-21
-21
-22
-21
-22
-22
-22
-23
-23
-23
-22
-24
-24
-24
-23
-22
-23
-23
-24
-23
-22
-21
-22
-21
-20
-20
-21
-21
-21
-21
-21
-21
-22
-22
-22
-22
-22
-23
-21
-19
-18
-19
-19
-19
-19
-18
-18
-16
-16
-16
-16
-16
-16
-16
-16
-15
-15
-14
-13
-12
-8
-6
-5
-4
-3
-3
-3
-2
-2
-2
-2
-2
-4
-4
-4
-4
-3
-3
-2
-2
-2
-2
-2
-2
-2
-2
-1
0
0
0
-1
-1
-3
-4
-7
-8
-9
-11
-11
-10
-11
-10
-10
-13
-16
-15
-15
-15
-15
-17
-17
-17
-18
-17
-17
-16
-15
-17
-17
-16
-16
-15
-15
-15
-16
-15
-16
-15
-17
-17
-19
-20
-19
-20
-20
-20
-19
-19
-18
-18
-17
-17
-17
-17
-17
-17
-18
-18
-18
-18
-17
-19
-20
-21
-21
-21
-22
-22
-21
-21
-21
-20
-19
-20
-21
-22
-21
-21
-22
-22
-22
-23
-22
-22
-21
-21
-21
-22
-22
-21
-22
-22
-21
-21
-21
-20
-21
-21
-20
-20
-20
-20
-22
-21
-20
-21
-20
-20
-21
-21
-21
-21
-22
-22
-22
-22
-21
-18
-17
-18
-19
-20
-19
-20
-19
-19
-18
-19
-18
-18
-18
-19
-18
-19
-19
-18
-18
-16
-16
-17
-15
-15
-18
-18
-19
-19
-17
-17
-17
-17
-17
-18
-18
-18
-18
-18
-19
-19
-19
-20
-20
-22
-22
-23
-21
-21
-22
-21
-21
-21
-21
-20
-20
-19
-19
-19
-19
-20
-20
-20
-21
-20
-21
-22
-21
-22
-22
-21
-20
-18
-17
-17
-17
-17
-17
-16
-16
-17
-16
-17
-16
-16
-17
-17
-17
-17
-17
-16
-15
-14
-14
-14
-14
-13
-10
-11
-13
-15
-16
-15
-16
-17
-16
-17
-16
-16
-16
-16
-16
-16
-17
-17
-17
-18
-18
-18
-16
-15
-16
-17
-18
-18
-17
-16
-16
-15
-13
-14
-14
-15
-16
-16
-16
-16
-18
-17
-17
-17
-17
-16
-14
-10
-10
-13
-12
-11
-14
-12
-11
-10
-9
-9
-9
-10
-10
-11
-11
-11
-11
-11
-12
-12
-12
-11
-10
-9
-9
-9
-9
-9
-8
-8
-8
-6
-7
-7
-7
-5
-4
-3
-3
-3
-3
-2
-1
-1
-2
-2
-2
-2
-5
-8
-8
-8
-7
-8
-9
-10
-11
-12
-12
-13
-11
-12
-12
-13
-13
-14
-15
-16
-15
-14
-13
-12
-11
-10
-10
-9
-8
-8
-6
-7
-7
-7
-8
-7
-7
-6
-6
-6
-6
-7
-7
-7
-8
-8
-7
-6
-4
-3
-2
-1
0
0
0
1
1
1
1
1
1
2
2
2
2
2
2
1
1
2
2
3
3
3
3
4
2
0
-1
-1
-1
-1
-2
-2
-3
-4
-4
-4
-5
-6
-6
-6
-6
-5
-5
-5
-6
-6
-7
-8
-9
-11
-12
-12
-12
-12
-11
-11
-11
-11
-11
-11
-11
-11
-11
-10
-11
-11
-9
-8
-7
-7
-6
-8
-9
-9
-9
-11
-9
-12
-11
-11
-10
-11
-10
-11
-12
-11
-11
-11
-11
-10
-10
-9
-8
-9
-7
-7
-7
-6
-7
-7
-6
-6
-6
-5
-5
-5
-5
-5
-5
-5
-5
-6
-6
-9
-12
-12
-11
-11
-12
-12
-12
-12
-12
-13
-13
-13
-13
-14
-13
-13
-13
-14
-14
-15
-15
-14
-15
-14
-13
-12
-11
-10
-10
-10
-11
-10
-11
-11
-11
-11
-10
-10
-9
-9
-9
-9
-8
-9
-9
-7
-8
-7
-5
-8
-9
-9
-9
-9
-10
-10
-10
-11
-11
-11
-10
-10
-10
-11
-11
-12
-12
-12
-12
-12
-12
-11
-9
-10
-8
-6
-6
-6
-5
-5
-5
-4
-5
-6
-7
-7
-8
-7
-9
-9
-11
-10
-10
-11
-10
-13
-12
-13
-11
-6
-2
-3
-3
-3
-4
-6
-6
-4
-4
-3
-3
-4
-5
-6
-7
-8
-9
-9
-10
-10
-10
-10
-9
-9
-10
-10
-12
-13
-13
-13
-14
-16
-17
-17
-17
-16
-17
-17
-17
-17
-18
-18
-17
-16
-15
-17
-16
-16
-15
-15
-15
-17
-15
-15
-16
-16
-15
-15
-16
-17
-17
-17
-17
-18
-18
-17
-18
-19
-18
-17
-18
-15
-15
-15
-15
-16
-17
-16
-15
-15
-15
-16
-16
-16
-15
-16
-16
-16
-16
-17
-18
-18
-19
-19
-19
-18
-17
-17
-17
-17
-18
-17
-16
-16
-16
-16
-16
-16
-15
-17
-17
-16
-15
-15
-19
-20
-19
-20
-19
-19
-18
-17
-17
-16
-16
-16
-16
-16
-17
-17
-17
-15
-16
-15
-16
-16
-16
-15
-15
-16
-17
-16
-16
-18
-16
-17
-18
-15
-14
-13
-13
-13
-14
-15
-13
-14
-14
-12
-11
-11
-10
-10
-10
-11
-11
-11
-9
-8
-8
-8
-6
-5
-5
-3
-2
-2
-2
-2
-2
0
1
1
-1
-5
-8
-9
-11
-12
-11
-10
-10
-11
-12
-13
-13
-12
-13
-14
-13
-15
-16
-13
-15
-12
-11
-11
-11
-11
-11
-11
-13
-12
-13
-13
-15
-16
-14
-14
-13
-13
-7
-7
-6
-6
-7
-6
-7
-7
-8
-7
-8
-9
-10
-10
-10
-10
-9
-7
-7
-7
-4
-3
-5
-3
-2
-2
-2
-1
-1
-1
-1
-1
-1
-1
-1
-1
-1
-1
-1
-1
-1
-1
-1
-9
-9
-8
-9
-8
-8
-8
-9
-11
-10
-10
-9
-12
-11
-11
-11
-11
-11
-10
-12
-12
-11
-11
-11
-11
-10
-11
-11
-12
-11
-10
-9
-10
-10
-10
-9
-10
-9
-9
-9
-10
-12
-16
-17
-16
-16
-14
-14
-13
-13
-11
-12
-11
-9
-10
-9
-9
-9
-9
-9
-10
-10
-10
-10
-11
-10
-9
-8
-9
-10
-11
-8
-8
-9
-9
-8
-8
-9
-8
-8
-8
-9
-8
-9
-8
-7
-6
-3
-1
0
0
0
0
0
0
0
0
0
0
0
0
1
0
1
0
0
0
0
0
0
0
0
0
0
0
0
0
0
0
-1
-4
-5
-5
-5
-6
-7
-6
-6
-7
-6
-6
-7
-7
-8
-8
-8
-8
-7
-5
-5
-6
-7
-6
-6
-6
-5
-7
-6
-6
-4
-5
-6
-6
-7
-6
-7
-7
-6
-6
-7
-6
-2
-2
-1
0
0
-1
0
-2
-2
-1
1
-1
-2
-3
-2
-3
-2
-2
-2
-3
-3
-4
-4
-5
-3
-4
-5
-6
-8
-9
-9
-9
-11
-10
-10
-10
-7
-5
-5
-5
-4
-4
-4
-5
-5
-5
-3
-5
-3
-4
-2
-3
-5
-7
-7
-9
-10
-12
-11
-12
-12
-11
-9
-8
-9
-8
-8
-9
-11
-11
-12
-12
-12
-13
-13
-13
-16
-14
-13
-13
-11
-13
-14
-15
-16
-14
-10
-12
-12
-9
-8
-8
-8
-8
-9
-9
-8
-11
-13
-13
-14
-13
-12
-13
-11
-12
-13
-10
-11
-11
-11
-8
-12
-10
-8
-7
-9
-10
-12
-13
-13
-15
-15
-14
-14
-16
-16
-15
-14
-17
-16
-15
-13
-11
-10
-9
-8
-8
-7
-8
-7
-7
-8
-7
-7
-8
-13
-12
-10
-7
-5
-6
-8
-9
-8
-7
-7
-7
-6
-6
-5
-4
-5
-5
-5
-5
-5
-5
-5
-3
-6
-12
-10
-9
-9
-7
-6
-1
-1
-1
0
0
-1
-2
-2
-3
-4
-5
-5
-5
-5
-5
-5
-4
-4
-4
-3
-4
-4
-5
-5
-4
-5
-5
-5
-4
-1
-1
0
1
1
1
2
2
3
3
3
4
4
5
5
5
5
5
5
5
5
5
5
5
5
5
0
-5
-7
-11
-8
-10
-9
-9
-9
-11
-16
-15
-14
-15
-15
-15
-17
-17
-19
-16
-15
-15
-14
-13
-13
-13
-12
-11
-10
-10
-10
-9
-11
-15
-17
-17
-16
-15
-14
-14
-13
-13
-13
-13
-12
-11
-11
-10
-10
-9
-9
-8
-8
-9
-8
-7
-6
-10
-11
-14
-13
-14
-14
-14
-12
-9
-7
-10
-10
-11
-12
-7
-7
-9
-7
-4
-1
0
1
1
1
0
0
1
1
1
1
2
2
1
2
1
1
0
0
0
0
0
0
-1
-1
-1
-1
0
1
2
2
1
-2
-3
-4
-4
-3
-3
-2
-4
-1
-2
-2
-2
-2
-1
-2
-3
-4
-5
-4
-9
-13
-13
-11
-11
-13
-13
-12
-15
-14
-12
-12
-10
-12
-9
-8
-7
-7
-6
-6
-7
-7
-7
-7
-6
-8
-9
-8
-9
-11
-13
-13
-12
-7
-4
-7
-8
-6
-5
-5
-6
-6
-5
-6
-6
-7
-6
-6
-5
-4
-5
-5
-5
-5
-7
-8
-11
-12
-11
-12
-11
-10
-8
-5
-4
-3
-3
-1
-1
1
2
0
0
0
-1
-1
0
0
0
0
1
1
1
1
1
1
1
1
0
0
0
0
0
0
0
0
0
0
0
0
-1
-4
-6
-7
-6
-6
-7
-6
-4
-3
-4
-3
-4
-4
-4
-4
-4
-3
-4
-4
-2
-2
-2
-3
-3
-3
-4
-7
-9
-11
-7
-3
-5
-3
-3
-3
-2
-2
-2
-2
-3
-3
-3
-2
-3
-3
-3
0
-1
-2
2
3
2
2
1
1
1
-2
-2
-3
-3
-3
-3
-3
-4
-4
-4
-5
-8
-8
-7
-7
-7
-7
-8
-7
-8
-10
-12
-11
-10
-8
-8
-7
-7
-7
-7
-7
-8
-8
-8
-8
-8
-10
-13
-14
-15
-15
-15
-15
-16
-16
-16
-15
-14
-9
-8
-7
-8
-8
-9
-9
-9
-9
-7
-6
-4
-3
-1
-1
-1
-1
-3
-5
-3
-4
-5
-5
-4
-5
-3
-3
-3
-4
-4
-3
-3
-3
-2
-2
-2
-1
2
3
3
1
2
2
1
1
1
1
1
1
1
1
1
1
1
0
0
0
-1
0
1
1
2
1
0
-4
-9
-6
-8
-5
-4
-2
-2
-3
0
0
0
-3
-2
2
4
5
4
4
5
5
5
5
5
4
5
5
5
6
5
5
4
4
4
5
5
6
6
6
6
6
6
6
6
7
7
8
8
8
8
8
7
7
7
7
7
7
6
5
5
5
5
5
5
5
4
5
5
5
5
6
7
7
5
4
0
0
1
2
2
2
3
3
2
2
2
2
1
1
2
2
2
3
2
-1
-3
0
-2
-2
-1
-2
-1
-1
-1
0
-1
0
1
0
0
0
0
0
1
0
0
-2
-4
-6
-5
-6
-7
-6
-4
-3
-3
0
0
0
-1
-1
-1
-1
-1
-1
-1
0
0
-1
-1
-6
-7
-7
-6
-8
-8
-9
-8
-9
-7
-5
-3
-2
-2
-2
-1
-1
-3
-3
-4
-4
-4
-5
-4
-3
-3
-4
-5
-7
-6
-5
-4
-5
-4
-4
-4
-2
-1
-1
-2
-2
-1
0
1
1
2
3
3
2
2
3
1
-2
-3
-6
-8
-8
-7
-6
-7
-6
-6
-6
-5
-5
-5
-4
-1
-1
0
1
6
6
5
4
3
3
2
2
2
3
3
3
3
3
1
2
3
3
3
3
4
4
4
4
4
4
5
5
4
4
3
3
3
2
3
3
2
2
2
2
3
3
3
2
2
4
4
3
3
3
4
3
3
3
3
2
4
5
5
5
5
5
5
4
5
4
3
3
3
2
4
5
6
4
4
3
3
2
5
5
5
4
3
2
1
-1
-1
-1
0
2
3
4
4
3
5
5
6
8
8
6
5
5
4
4
5
6
7
5
5
9
11
10
10
10
10
10
10
9
9
6
6
7
6
9
10
12
11
11
5
3
4
2
3
2
6
6
8
8
6
6
7
8
7
9
10
13
13
13
14
13
13
12
13
12
13
14
13
13
13
13
13
14
13
13
13
13
14
14
14
14
14
14
13
13
13
10
8
8
7
7
7
7
7
7
7
7
7
7
8
7
7
6
6
5
5
4
4
3
5
7
8
5
5
7
8
8
8
8
8
7
7
6
5
5
6
8
5
5
4
5
7
8
9
10
10
9
8
9
8
8
8
8
7
11
9
7
8
8
8
8
8
7
7
6
6
5
6
6
6
7
7
3
7
8
7
7
7
7
7
6
6
8
8
8
8
8
7
9
6
7
7
7
7
8
7
7
7
7
6
6
8
6
6
7
4
5
6
9
9
9
10
9
8
7
5
5
5
5
4
5
6
8
8
8
8
8
6
7
7
7
7
7
7
7
8
7
5
5
6
8
8
9
7
7
8
8
8
8
7
7
7
7
8
8
8
9
10
11
11
11
11
12
10
10
10
10
11
11
12
12
11
12
12
12
12
12
12
12
12
13
14
14
14
15
15
15
12
12
12
9
9
10
11
11
11
9
9
10
10
10
11
11
11
11
11
11
11
11
11
10
10
11
11
11
11
9
10
10
7
7
7
8
11
11
13
13
13
13
12
10
7
8
10
11
12
12
12
12
12
8
6
8
8
7
8
13
13
12
11
10
11
10
10
12
12
12
11
9
10
9
8
12
12
11
12
13
13
13
13
13
13
13
14
14
14
9
10
10
10
10
11
13
14
14
13
14
13
13
13
13
13
13
13
12
12
13
13
13
13
13
13
13
13
13
13
12
12
12
12
13
12
13
13
12
13
13
13
13
13
14
14
13
13
12
13
13
12
12
13
13
12
12
12
12
12
12
12
12
12
12
11
11
11
10
10
9
9
9
9
9
9
8
9
10
10
10
11
11
11
11
11
10
11
11
11
13
13
12
8
9
9
8
7
8
7
10
10
12
11
10
11
10
11
12
12
12
12
14
13
11
9
9
9
8
13
12
11
11
14
14
12
12
13
13
12
13
13
13
12
12
12
12
12
12
11
12
12
12
12
13
13
13
13
12
12
12
11
11
10
11
11
11
12
12
12
12
12
12
11
11
11
12
12
12
12
13
13
13
13
13
13
13
13
12
13
13
13
13
13
13
13
12
14
14
14
12
13
13
13
14
14
14
14
14
13
12
13
12
12
13
14
15
15
15
14
14
14
15
13
13
12
10
10
10
12
12
11
12
14
14
13
12
12
13
13
13
11
13
12
12
11
12
12
11
10
11
11
12
13
13
13
12
11
11
11
12
12
11
11
11
11
11
11
12
12
12
12
12
11
11
13
12
12
12
12
12
13
14
14
13
12
12
13
13
11
10
12
11
11
12
13
12
12
11
11
11
11
11
11
10
10
10
9
9
9
6
7
12
11
12
11
11
11
12
13
12
9
9
8
7
5
9
9
10
11
12
13
14
15
15
14
14
13
14
14
14
14
11
11
12
11
11
11
12
12
13
13
14
15
15
14
13
13
14
15
10
9
9
9
11
13
11
10
11
10
14
14
14
14
14
15
14
11
11
11
11
11
13
12
13
13
15
15
16
16
17
17
17
17
17
15
15
16
15
13
13
13
12
12
12
12
14
15
15
15
15
15
14
15
15
16
9
13
13
13
14
14
13
15
14
15
16
16
16
17
17
16
16
16
16
16
17
17
17
17
17
17
16
16
16
17
17
16
17
16
16
16
17
17
17
16
16
16
17
17
16
16
16
17
16
17
15
15
15
16
16
16
16
16
16
16
16
15
15
15
18
18
17
17
17
17
16
16
16
15
16
16
16
16
16
17
17
17
18
18
19
19
19
20
18
18
18
17
17
17
16
17
17
17
17
17
17
19
19
19
19
19
19
18
18
17
17
17
17
19
19
18
18
17
17
16
17
17
17
17
17
18
18
17
17
17
18
17
18
19
18
18
18
17
18
18
18
18
19
19
19
19
19
19
16
20
20
21
21
19
19
18
18
18
18
18
18
18
18
18
19
17
17
16
16
15
16
16
17
18
19
19
18
18
19
19
19
18
6
6
6
7
4
2
2
1
0
3
6
7
7
7
8
8
7
9
10
10
9
9
5
5
7
7
6
5
5
6
6
5
8
12
13
13
13
13
13
13
13
13
13
12
9
7
7
7
8
10
13
13
12
11
11
11
12
12
11
9
9
9
8
7
8
9
12
15
15
15
15
14
14
14
14
14
14
14
11
11
12
12
11
11
12
12
17
17
17
17
18
17
17
16
15
15
16
16
14
14
13
14
13
15
17
18
19
19
18
18
18
19
17
18
14
15
15
17
17
17
19
19
18
18
18
19
16
16
18
16
16
16
17
17
17
18
16
17
18
17
17
18
18
19
20
19
19
20
20
19
18
18
18
18
19
20
20
20
20
20
20
20
20
20
19
20
19
19
19
20
20
20
20
20
20
19
20
20
19
20
20
19
19
19
19
18
18
18
17
18
18
18
18
19
19
19
19
19
19
19
21
22
21
20
20
21
20
20
20
20
20
20
20
20
20
20
21
20
21
21
21
21
21
21
21
21
21
21
21
21
21
21
21
21
21
22
22
22
22
22
21
21
21
21
22
21
22
22
22
22
21
20
21
20
21
21
22
21
21
22
20
20
21
21
21
22
22
22
23
22
22
21
21
21
21
21
21
21
22
23
24
24
24
23
22
22
20
19
18
18
18
19
18
19
18
19
19
19
19
20
22
22
22
19
19
17
17
15
16
16
17
17
17
17
17
17
17
17
18
18
18
18
19
19
18
17
18
19
18
17
17
16
17
15
17
17
16
17
17
17
16
16
16
16
17
18
18
18
19
18
18
18
18
18
18
18
18
18
19
19
20
19
20
20
20
19
19
19
19
19
19
19
19
19
20
19
19
19
19
18
18
19
19
19
18
18
17
17
17
17
17
16
17
18
19
19
18
17
18
19
17
19
18
18
19
19
19
20
20
19
19
19
19
19
18
18
19
19
20
20
20
20
20
20
20
21
21
21
20
20
19
19
19
20
19
19
19
19
19
19
19
20
20
20
21
21
20
20
19
19
21
21
19
19
20
19
19
19
18
19
18
18
18
18
19
19
20
20
21
20
21
21
22
19
20
19
19
19
19
19
19
20
19
19
19
19
20
20
21
20
21
20
21
19
19
21
22
22
22
22
21
20
20
20
19
19
19
18
18
18
19
19
20
21
21
21
21
21
21
20
20
21
23
22
21
21
21
22
21
21
21
20
20
20
21
22
22
21
21
20
20
20
20
21
21
21
20
19
19
18
18
20
20
20
20
20
20
20
21
21
21
21
21
20
21
21
21
21
21
21
21
20
20
20
20
20
20
20
20
19
19
20
21
22
22
22
22
22
23
24
24
23
23
23
22
22
22
22
22
22
22
22
22
22
22
22
22
22
22
22
20
19
21
21
21
21
22
22
22
21
21
21
21
20
20
20
20
21
21
22
22
23
23
23
23
23
22
21
21
21
22
21
21
21
21
22
22
22
22
23
23
23
22
23
22
22
22
23
23
23
22
22
22
22
22
22
22
23
23
23
23
23
23
23
23
22
22
22
22
22
22
22
22
22
22
23
23
23
24
24
24
24
24
24
24
24
22
22
23
22
22
22
22
23
23
23
23
23
23
23
23
24
24
24
24
24
24
24
24
23
23
22
22
24
24
24
23
24
24
25
24
25
25
25
23
23
22
22
22
21
24
23
23
23
23
23
23
22
23
22
22
22
22
22
21
21
21
22
23
23
24
24
24
24
24
24
25
24
24
24
23
23
22
23
23
23
23
24
23
23
23
23
24
24
26
25
24
23
23
22
21
21
21
21
21
21
22
22
23
23
24
23
23
23
23
23
22
22
22
21
21
22
22
22
21
22
23
23
23
21
20
20
21
20
20
21
21
21
23
24
23
24
24
24
24
24
25
25
24
24
24
24
24
24
25
25
25
25
25
25
25
25
24
24
18
18
18
18
19
19
19
19
18
18
16
17
20
18
11
11
13
13
13
15
15
17
17
15
14
14
14
15
17
17
16
17
16
16
17
18
17
20
19
18
18
19
19
19
20
20
20
19
19
20
20
20
21
20
20
21
19
18
16
17
19
20
20
21
21
22
22
22
22
22
23
23
23
23
22
22
21
21
21
22
21
22
22
23
23
23
24
24
24
21
21
20
20
19
19
20
20
20
19
19
19
19
19
19
19
18
18
18
18
18
19
20
19
19
19
18
17
17
14
13
16
17
17
18
17
17
17
16
16
16
16
16
16
16
17
18
19
18
17
15
18
16
16
17
17
20
19
20
20
20
18
18
17
17
18
18
18
18
19
19
20
22
22
23
23
23
23
20
21
21
21
21
21
20
20
20
21
21
21
22
21
21
21
22
22
22
22
21
21
21
21
20
20
20
22
22
23
23
23
23
22
23
22
22
22
21
20
21
21
20
20
19
20
20
21
21
21
21
22
22
22
22
21
21
20
20
22
22
22
21
21
20
18
19
19
19
18
19
21
20
20
18
18
18
18
17
19
19
21
21
22
22
21
21
21
21
20
20
19
19
19
20
21
21
22
22
22
21
22
22
23
23
23
23
23
23
23
23
23
23
23
23
23
22
22
22
22
22
23
23
23
23
23
21
21
21
21
21
21
20
20
21
20
21
20
20
20
20
21
21
21
21
21
19
19
20
19
17
17
17
17
18
19
19
18
18
17
17
17
17
17
16
16
17
18
18
19
20
18
18
18
17
17
17
16
18
19
19
20
19
19
18
18
18
18
18
18
18
19
19
17
16
18
19
20
19
20
20
21
22
21
20
20
20
19
19
19
17
18
17
17
17
19
16
16
17
16
18
17
18
18
19
19
19
19
19
19
20
20
20
20
20
20
21
21
22
22
23
23
23
23
24
23
24
25
24
23
24
24
23
23
23
23
23
23
23
23
23
23
23
23
23
23
23
23
24
22
22
22
22
22
22
22
21
21
22
21
22
22
22
22
22
22
22
21
19
19
19
21
20
20
21
20
20
19
19
18
18
18
18
18
18
18
18
17
17
17
17
17
17
17
17
18
18
18
18
18
18
17
17
16
16
16
15
15
15
14
14
14
14
15
16
17
19
18
18
19
17
17
18
18
20
19
19
19
18
18
18
18
17
17
17
17
17
18
19
19
18
17
18
19
19
20
21
21
22
21
20
20
20
20
20
19
18
18
18
18
18
18
19
19
19
20
19
20
18
19
20
19
21
20
21
20
19
19
19
18
18
18
17
18
18
19
19
19
19
18
18
18
18
19
20
20
20
20
20
20
18
19
19
19
19
19
19
19
19
20
20
20
21
21
20
20
21
21
21
21
21
21
21
21
21
21
21
21
21
21
21
21
21
21
21
22
21
22
22
21
21
21
21
21
21
20
20
20
20
20
21
21
20
20
20
20
20
21
20
20
20
20
21
21
20
21
21
21
21
21
20
21
20
20
20
19
20
20
20
20
21
20
20
19
16
13
14
13
14
14
15
17
17
18
18
18
18
18
17
17
17
18
19
20
21
21
20
21
21
22
22
22
22
22
22
22
21
21
21
21
21
21
20
20
20
20
20
21
21
21
22
23
22
21
21
19
20
20
21
22
22
21
21
20
20
20
19
19
19
19
19
20
20
20
20
20
20
19
14
13
16
15
14
15
14
14
16
16
16
17
16
17
17
17
17
17
17
17
18
18
17
18
18
19
18
19
20
19
19
18
19
18
18
18
18
18
18
18
19
19
19
19
19
20
20
20
20
20
20
21
20
21
20
20
20
20
19
19
19
19
19
19
20
21
21
22
21
20
20
21
21
21
21
21
21
21
20
20
19
19
19
20
20
20
20
20
20
21
21
21
21
18
18
18
19
20
21
21
20
21
21
21
21
20
20
19
19
19
17
14
12
10
7
6
5
4
5
5
5
4
7
8
8
8
8
8
8
8
8
8
8
9
8
10
11
11
12
11
12
13
14
15
16
16
17
17
18
17
17
16
17
17
17
17
17
18
18
18
17
18
17
18
18
18
19
19
20
20
19
19
19
19
18
18
18
18
18
18
18
18
19
19
19
18
18
17
17
19
19
19
20
19
19
19
19
19
19
18
19
18
18
18
18
19
19
19
19
19
19
19
19
18
18
18
18
18
18
17
17
18
17
17
16
16
16
17
17
17
18
19
19
19
17
17
17
17
19
19
19
19
18
18
18
17
18
17
16
16
18
19
20
21
20
19
17
15
14
14
16
18
19
18
18
18
17
17
15
15
15
14
15
17
18
19
18
18
17
14
13
14
17
19
19
19
19
19
19
19
18
18
18
18
17
17
18
18
18
18
18
17
18
18
18
19
19
19
19
19
19
19
19
19
19
19
19
19
19
19
20
18
17
16
14
12
12
11
10
11
11
12
12
12
13
13
13
13
13
13
13
11
11
10
10
11
11
11
11
12
12
13
10
10
9
10
10
10
10
10
11
11
11
11
11
11
11
11
12
12
13
13
13
13
14
13
12
12
11
10
10
9
10
10
11
11
11
12
13
14
17
14
15
16
15
15
15
16
15
15
15
15
15
14
13
14
14
14
14
17
17
12
13
14
13
12
13
11
7
10
11
10
10
11
11
10
10
10
10
10
9
9
10
10
9
7
8
7
7
6
5
7
7
7
6
4
2
0
1
1
2
2
1
1
-2
-3
-4
-4
-4
-3
-5
-2
-1
4
3
5
5
4
4
4
4
3
4
3
5
5
5
4
2
0
-2
-2
-2
-2
-2
1
4
4
4
3
3
3
4
3
3
3
3
3
4
5
2
3
4
4
6
6
8
10
9
9
9
9
9
9
9
9
9
9
9
9
10
10
10
11
10
10
8
7
7
8
10
11
11
12
12
12
12
12
11
11
11
11
13
14
15
16
13
9
9
13
12
6
7
7
11
12
12
12
12
13
13
13
12
12
12
12
13
6
3
-2
-1
-1
-3
-4
-3
-4
-2
0
-1
2
0
-1
1
2
2
2
2
2
2
3
3
2
2
2
2
3
1
0
0
0
0
1
4
5
4
5
4
3
3
3
3
3
3
3
4
6
5
-1
2
3
3
5
4
4
4
5
5
6
5
6
6
7
7
7
7
7
7
7
8
10
10
10
9
9
8
9
7
9
10
10
10
10
10
10
10
9
9
10
9
10
9
9
10
12
12
11
11
12
12
12
13
14
15
15
14
14
14
14
14
14
13
13
13
12
13
13
13
13
14
13
11
11
10
9
8
8
9
9
9
10
10
11
11
12
12
12
12
12
12
11
11
10
9
9
9
8
9
9
9
9
8
7
7
7
7
7
7
7
7
7
7
7
7
7
7
7
7
6
6
7
7
7
7
7
7
7
6
5
5
4
4
3
3
2
2
2
3
4
4
5
7
9
7
4
4
3
3
2
3
6
6
7
6
6
6
6
6
6
6
6
7
7
8
10
10
10
10
11
11
11
11
11
12
12
12
12
12
11
11
11
11
11
11
10
10
10
11
12
12
11
11
11
9
11
11
11
12
12
12
12
12
12
12
11
11
11
10
10
10
10
11
11
10
9
8
8
6
6
6
6
9
9
8
10
10
11
10
9
8
7
7
9
8
8
9
11
12
12
12
11
10
10
10
11
11
11
11
11
12
12
12
11
11
10
10
10
10
10
10
11
12
13
13
13
12
10
9
9
9
8
9
8
7
8
10
10
10
10
10
9
9
9
8
7
7
7
7
6
6
6
5
4
4
4
4
4
4
3
3
4
4
3
2
2
2
1
3
3
3
3
0
1
0
0
0
0
1
0
2
3
4
4
4
3
3
3
3
3
3
2
3
4
5
3
1
-1
0
0
1
2
4
5
5
5
5
4
6
5
6
5
6
6
4
4
6
7
5
4
3
1
0
-1
-2
-3
-5
-4
-5
-2
-3
-3
-1
-1
-1
-1
-1
-2
-2
-1
0
1
-5
-6
-5
-4
-2
2
2
0
2
3
4
4
4
1
-3
-3
-7
-13
-12
-12
-12
-12
-11
-10
-11
-11
-11
-11
-11
-12
-13
-16
-14
-15
-15
-12
-10
-8
-7
-6
-6
-7
-7
-7
-6
-5
-11
-12
-13
-13
-13
-15
-13
-13
-12
-11
-11
-10
-6
-6
-7
-8
-7
-7
-6
-6
-7
-7
-5
-4
-6
-8
-9
-10
-10
-10
-10
-8
-7
-7
-7
-6
-4
-5
-2
-3
-2
0
2
2
2
2
3
2
2
3
3
1
2
1
-1
0
0
0
0
1
1
1
1
1
1
1
1
0
0
-2
0
2
2
-1
-6
-7
-6
-7
-7
-8
-7
-8
-7
-6
-5
-5
-3
-4
-4
-3
-3
-3
-3
-4
0
0
1
0
0
-1
-2
-2
-1
-1
0
0
1
1
1
1
1
1
2
2
3
4
4
4
4
5
6
7
8
8
9
9
9
9
8
8
8
8
8
8
8
8
8
8
8
8
9
9
9
10
10
10
10
10
11
9
8
7
7
6
7
7
7
7
7
6
6
5
3
3
3
3
3
3
2
1
-2
0
1
1
1
0
0
0
-1
0
0
-4
-6
-6
-7
-6
-7
-6
-7
-9
-13
-13
-14
-14
-16
-13
-11
-10
-9
-11
-8
-8
-8
-7
-7
-9
-9
-10
-15
-15
-15
-15
-15
-16
-16
-15
-14
-9
-9
-8
-9
-9
-9
-9
-9
-9
-9
-8
-12
-13
-11
-12
-7
-6
-3
-3
-3
-4
-4
-4
-5
-5
-5
-4
-4
-5
-4
-5
-2
-2
-4
-5
-5
-5
-5
-5
-5
-3
-3
-2
-2
-3
-3
-3
-3
-4
-4
-3
-3
-2
-2
0
1
3
3
1
0
-1
-2
-1
-1
-1
0
0
-1
-1
-1
-2
-2
-1
0
-1
0
0
1
2
1
1
-3
-3
-3
-3
-2
0
0
0
0
-1
-1
-1
-1
-2
-1
-2
0
0
0
2
2
3
4
4
3
3
3
3
2
3
1
0
-1
-3
-4
-5
-5
-6
-6
-7
-7
-7
-9
-9
-10
-10
-11
-12
-13
-13
-13
-12
-11
-11
-10
-9
-9
-9
-9
-9
-8
-7
-9
-12
-15
-14
-13
-13
-13
-12
-11
-9
-9
-8
-8
-9
-9
-10
-9
-8
-5
-5
-5
-5
-3
-1
-3
-6
-7
-7
-6
-6
-6
-6
-7
-5
-5
-5
-4
-3
-4
-5
-4
-5
-5
-4
-4
-2
-3
-4
-5
-6
-6
-6
-5
-5
-4
-3
-3
-2
-2
-2
-3
-3
-3
-3
-3
-4
-3
-1
0
2
2
4
7
6
6
7
7
5
3
2
2
3
3
3
4
4
4
4
3
4
4
4
5
6
5
5
4
5
4
5
6
6
4
5
5
5
5
4
4
4
4
5
4
5
4
5
5
6
6
6
6
6
6
4
3
2
1
1
1
1
0
0
-1
-1
-1
-2
-3
-4
-6
-7
-7
-7
-6
-7
-10
-10
-10
-11
-12
-9
-11
-10
-10
-10
-10
-10
-9
-7
-6
-6
-6
-5
-7
-6
-4
-5
-9
-9
-10
-11
-11
-11
-10
-10
-9
-7
-6
-6
-6
-6
-7
-7
-7
-7
-7
-7
-8
-7
-6
-6
-6
-5
-5
-4
-3
-3
-3
-3
-3
-2
-2
-1
-1
-1
-1
-1
-1
-1
-2
-1
-1
1
3
3
2
2
2
2
2
3
0
-1
-1
-1
-1
-1
-2
-2
-1
-3
-3
-3
-3
-3
-3
-2
-3
-2
-2
-3
-3
-5
-4
-4
-2
-3
-2
-3
-3
-2
-2
-2
-1
0
1
1
1
0
0
0
0
0
0
1
0
0
0
-2
-5
-5
-5
-5
-5
-6
-6
-7
-6
-6
-8
-7
-8
-6
-5
-5
-8
-8
-9
-8
-9
-9
-8
-8
-9
-9
-8
-9
-10
-10
-10
-10
-10
-9
-9
-9
-9
-7
-9
-11
-11
-9
-9
-9
-10
-9
-7
-7
-9
-7
-7
-6
-6
-5
-5
-4
-4
-4
-3
-3
-3
-3
-3
-4
-3
-4
-4
-4
-4
-4
-3
-3
-3
-3
-3
-4
-5
-4
-4
-5
-4
-4
-3
-2
-1
-2
-2
-4
-3
0
1
0
-1
-1
-1
0
0
-1
-1
-1
-1
-2
-2
-1
-1
0
1
1
1
1
1
2
2
2
1
1
1
1
2
2
2
2
2
3
3
3
4
5
5
6
7
7
7
7
8
7
7
5
4
5
5
5
4
4
4
4
3
3
1
0
0
0
0
0
0
-1
-1
0
3
4
4
4
5
5
5
5
5
5
5
5
5
6
6
7
8
3
2
1
2
1
-2
-6
-7
-10
-10
-12
-11
-11
-11
-9
-8
-7
-8
-7
-8
-9
-10
-8
-10
-10
-8
-7
-9
-9
-8
-10
-9
-8
-6
-7
-7
-8
-8
-8
-9
-8
-7
-7
-8
-8
-7
-7
-7
-8
-6
-6
-5
-6
-7
-8
-8
-7
-6
-6
-6
-7
-7
-6
-5
-3
-2
-1
-2
-9
-9
-12
-13
-12
-11
-11
-14
-16
-15
-13
-16
-16
-15
-16
-16
-17
-19
-21
-19
-18
-18
-17
-17
-14
-13
-12
-12
-12
-12
-13
-12
-13
-13
-13
-13
-13
-11
-11
-15
-13
-13
-12
-12
-11
-10
-7
-6
-3
0
-2
-2
-2
-3
-12
-15
-15
-15
-17
-17
-17
-15
-15
-15
-15
-16
-20
-19
-17
-18
-19
-17
-16
-17
-15
-15
-14
-13
-8
-7
-7
-7
-8
-8
-13
-15
-14
-15
-15
-17
-17
-19
-19
-18
-18
-19
-18
-15
-14
-10
-9
-9
-7
-7
-7
-7
-7
-6
-6
-6
-7
-6
-6
-6
-6
-6
-6
-7
-8
-7
-7
-6
-5
-4
-4
-4
-4
-4
-5
-5
-4
-2
-3
-2
-1
-1
-1
0
-1
0
0
0
-1
-1
0
1
1
2
2
2
2
2
2
2
2
2
2
2
1
-1
-1
-3
-3
-3
-4
-4
-5
-5
-7
-9
-10
-11
-11
-13
-14
-14
-15
-15
-15
-15
-15
-16
-16
-17
-18
-18
-18
-18
-18
-17
-17
-17
-15
-16
-17
-16
-15
-14
-14
-14
-14
-13
-13
-12
-8
-8
-7
-7
-6
-6
-6
-5
-4
-4
-3
-3
-2
-3
-3
-3
-2
-2
-1
-1
0
0
0
-1
0
-1
0
-3
-6
-8
-10
-10
-11
-11
-11
-11
-11
-11
-12
-12
-12
-13
-12
-12
-12
-11
-11
-15
-19
-19
-19
-19
-18
-18
-16
-17
-19
-19
-18
-19
-19
-19
-19
-17
-16
-14
-14
-14
-15
-14
-13
-14
-15
-15
-15
-15
-15
-13
-12
-10
-14
-14
-13
-13
-11
-11
-9
-8
-8
-7
-7
-7
-7
-8
-7
-9
-9
-9
-9
-9
-9
-9
-9
-10
-10
-12
-12
-13
-13
-12
-10
-10
-10
-10
-12
-13
-13
-13
-14
-13
-14
-14
-13
-13
-12
-11
-10
-11
-13
-14
-14
-12
-12
-11
-10
-10
-9
-8
-7
-6
-6
-5
-5
-5
-5
-4
-4
-4
-3
-1
-1
0
-1
-2
-7
-9
-10
-11
-11
-11
-10
-12
-16
-19
-19
-20
-21
-22
-22
-22
-23
-24
-22
-20
-18
-17
-18
-18
-18
-19
-19
-19
-20
-20
-21
-20
-20
-19
-18
-18
-19
-19
-17
-17
-15
-14
-13
-14
-14
-14
-14
-14
-14
-15
-15
-15
-16
-16
-16
-17
-18
-18
-19
-22
-23
-24
-25
-25
-25
-25
-25
-25
-25
-24
-25
-24
-24
-25
-25
-25
-25
-26
-27
-27
-28
-27
-28
-29
-30
-30
-30
-29
-31
-30
-27
-26
-24
-23
-24
-23
-23
-23
-24
-25
-25
-25
-26
-26
-25
-26
-25
-26
-26
-27
-26
-27
-27
-26
-25
-24
-23
-22
-22
-22
-21
-22
-22
-23
-23
-24
-24
-24
-24
-24
-24
-24
-24
-24
-24
-24
-23
-23
-22
-19
-18
-17
-17
-16
-15
-14
-15
-14
-14
-14
-10
-9
-9
-9
-9
-11
-12
-10
-12
-14
-13
-14
-13
-14
-13
-13
-13
-13
-13
-13
-14
-15
-15
-15
-15
-15
-14
-14
-14
-13
-12
-11
-10
-10
-10
-8
-8
-7
-6
-6
-6
-5
-5
-5
-5
-4
-4
-3
-3
-3
-3
-3
-3
-2
-2
-2
-2
-3
-2
-1
-1
-1
-1
-1
-1
-1
-2
-2
-4
-4
-6
-7
-8
-8
-6
-9
-8
-10
-9
-9
-10
-10
-12
-9
-5
-7
-5
-5
-7
-5
-6
-6
-6
-7
-7
-8
-8
-8
-9
-8
-8
-8
-11
-11
-11
-11
-9
-8
-6
-5
-4
-4
-3
-3
-3
-4
-4
-5
-5
-4
-4
-4
-5
-7
-8
-9
-9
-10
-10
-10
-11
-11
-12
-12
-12
-12
-12
-14
-14
-15
-15
-16
-16
-17
-17
-18
-18
-20
-21
-21
-22
-23
-24
-24
-25
-26
-26
-26
-26
-26
-26
-27
-28
-28
-27
-28
-28
-27
-27
-29
-29
-29
-28
-28
-29
-29
-29
-29
-28
-28
-28
-29
-27
-27
-27
-26
-25
-25
-26
-25
-25
-25
-25
-25
-25
-25
-25
-25
-26
-26
-27
-27
-27
-26
-27
-26
-26
-26
-24
-25
-25
-25
-24
-24
-24
-24
-24
-24
-24
-24
-25
-25
-24
-25
-25
-25
-24
-23
-21
-20
-21
-19
-19
-20
-19
-19
-19
-19
-19
-20
-20
-18
-17
-17
-17
-18
-19
-20
-21
-20
-17
-17
-19
-20
-20
-20
-19
-17
-16
-17
-16
-15
-15
-16
-19
-19
-20
-20
-21
-21
-22
-22
-22
-22
-20
-20
-20
-20
-18
-18
-18
-18
-19
-18
-18
-17
-17
-17
-18
-19
-18
-19
-19
-20
-20
-20
-21
-19
-17
-17
-17
-17
-16
-16
-17
-17
-17
-15
-15
-15
-16
-16
-15
-17
-17
-17
-19
-18
-18
-18
-19
-19
-17
-17
-16
-16
-15
-14
-14
-13
-12
-12
-11
-11
-11
-11
-11
-12
-13
-13
-12
-12
-12
-12
-11
-11
-9
-9
-9
-9
-13
-14
-14
-16
-17
-18
-18
-17
-16
-16
-18
-17
-16
-15
-14
-13
-12
-12
-12
-13
-14
-15
-15
-14
-14
-14
-14
-15
-16
-18
-18
-19
-21
-21
-20
-21
-20
-19
-19
-18
-18
-20
-20
-20
-19
-17
-16
-16
-15
-16
-17
-17
-18
-19
-19
-20
-21
-22
-22
-22
-24
-25
-24
-26
-26
-26
-27
-25
-23
-21
-19
-18
-18
-18
-18
-19
-19
-20
-20
-20
-21
-20
-21
-21
-24
-24
-25
-25
-26
-27
-27
-27
-24
-21
-20
-20
-19
-18
-18
-18
-19
-20
-21
-20
-20
-21
-23
-23
-23
-23
-24
-26
-26
-26
-27
-23
-21
-19
-19
-18
-18
-19
-19
-20
-20
-20
-22
-23
-24
-24
-25
-25
-26
-26
-27
-27
-27
-27
-27
-24
-21
-19
-18
-19
-18
-18
-19
-20
-21
-21
-23
-22
-23
-24
-23
-23
-25
-23
-21
-25
-25
-25
-23
-22
-18
-15
-14
-13
-12
-12
-13
-15
-16
-17
-17
-17
-17
-16
-16
-15
-15
-14
-14
-13
-13
-12
-12
-14
-13
-16
-15
-16
-16
-17
-17
-18
-19
-19
-20
-21
-22
-22
-22
-23
-23
-22
-23
-24
-26
-25
-23
-21
-21
-21
-22
-22
-22
-22
-22
-23
-23
-23
-23
-24
-24
-23
-23
-24
-25
-25
-26
-25
-26
-24
-22
-19
-18
-21
-21
-21
-21
-22
-21
-21
-21
-20
-20
-21
-20
-20
-20
-19
-19
-21
-20
-22
-21
-19
-18
-17
-18
-17
-16
-16
-17
-17
-18
-18
-19
-20
-20
-22
-22
-23
-24
-24
-25
-25
-26
-26
-26
-22
-20
-19
-21
-21
-21
-23
-23
-23
-22
-22
-21
-22
-22
-22
-22
-21
-21
-21
-20
-21
-20
-20
-19
-17
-14
-12
-11
-10
-9
-9
-8
-11
-13
-15
-15
-17
-18
-18
-18
-21
-21
-22
-23
-23
-23
-23
-23
-21
-21
-23
-22
-23
-24
-22
-22
-22
-23
-23
-23
-24
-25
-26
-25
-28
-26
-25
-27
-28
-28
-28
-28
-29
-28
-28
-28
-29
-27
-26
-26
-27
-27
-27
-27
-28
-29
-29
-30
-32
-31
-31
-32
-32
-32
-31
-29
-27
-26
-25
-24
-24
-24
-24
-26
-25
-26
-27
-28
-28
-28
-28
-28
-29
-29
-30
-28
-27
-25
-23
-23
-22
-23
-22
-22
-23
-23
-23
-24
-24
-25
-25
-25
-27
-27
-27
-25
-25
-26
-26
-23
-22
-23
-23
-22
-22
-20
-21
-22
-22
-22
-23
-23
-23
-23
-23
-23
-24
-24
-23
-23
-23
-23
-20
-20
-22
-22
-21
-22
-22
-21
-21
-23
-22
-23
-24
-23
-24
-26
-26
-27
-27
-25
-25
-23
-20
-19
-19
-19
-19
-19
-20
-20
-21
-21
-22
-21
-21
-22
-24
-24
-24
-22
-20
-18
-16
-17
-18
-17
-18
-18
-19
-20
-21
-20
-22
-23
-22
-23
-24
-24
-22
-24
-23
-20
-18
-17
-16
-16
-17
-18
-17
-19
-18
-19
-20
-20
-21
-23
-19
-23
-24
-24
-24
-24
-23
-24
-21
-20
-19
-19
-18
-19
-20
-19
-19
-20
-20
-21
-21
-22
-23
-23
-24
-24
-26
-25
-25
-25
-28
-25
-21
-20
-19
-18
-18
-17
-18
-18
-18
-20
-21
-21
-21
-22
-23
-24
-25
-25
-23
-23
-24
-25
-22
-19
-18
-17
-17
-17
-17
-18
-19
-20
-21
-21
-22
-24
-23
-24
-24
-26
-26
-26
-26
-26
-27
-28
-25
-23
-21
-20
-20
-20
-20
-21
-21
-23
-22
-23
-24
-25
-25
-26
-25
-27
-26
-27
-27
-25
-24
-21
-22
-22
-22
-23
-20
-21
-22
-22
-23
-23
-24
-25
-26
-25
-25
-26
-24
-26
-27
-26
-25
-22
-20
-21
-21
-21
-20
-21
-21
-22
-23
-22
-22
-23
-23
-25
-23
-25
-26
-26
-27
-27
-27
-26
-23
-22
-23
-21
-21
-21
-21
-21
-23
-23
-23
-23
-23
-24
-26
-25
-26
-24
-27
-28
-26
-27
-27
-26
-22
-21
-20
-20
-20
-20
-19
-19
-20
-21
-21
-21
-20
-20
-20
-20
-19
-19
-19
-19
-18
-18
-15
-13
-10
-9
-8
-8
-8
-9
-11
-11
-12
-12
-13
-14
-14
-16
-16
-16
-16
-16
-16
-13
-11
-9
-9
-14
-13
-13
-12
-15
-11
-10
-9
-8
-9
-10
-11
-12
-12
-13
-14
-13
-9
-7
-6
-7
-7
-5
-5
-6
-7
-8
-8
-10
-10
-12
-12
-13
-13
-13
-14
-14
-13
-11
-6
-6
-5
-7
-7
-10
-11
-8
-6
-7
-7
-8
-8
-7
-7
-7
-6
-7
-7
-7
-7
-7
-7
-6
-7
-7
-11
-12
-12
-12
-12
-12
-12
-13
-12
-14
-14
-14
-14
-15
-15
-16
-15
-14
-13
-11
-14
-13
-11
-11
-11
-11
-11
-10
-11
-11
-9
-9
-9
-7
-6
-6
-7
-10
-11
-11
-12
-14
-13
-11
-10
-8
-7
-7
-7
-9
-9
-9
-10
-11
-11
-11
-9
-10
-9
-12
-13
-10
-10
-10
-10
-10
-9
-6
-5
-5
-5
-5
-5
-5
-6
-6
-6
-6
-6
-7
-7
-8
-8
-9
-9
-9
-11
-12
-13
-15
-16
-15
-16
-16
-16
-16
-16
-15
-15
-15
-15
-15
-16
-16
-16
-16
-16
-16
-17
-17
-18
-18
-18
-17
-17
-18
-18
-19
-19
-17
-16
-17
-19
-19
-19
-19
-18
-19
-19
-19
-18
-19
-19
-19
-19
-20
-20
-20
-20
-20
-21
-21
-20
-22
-23
-23
-22
-22
-21
-21
-20
-20
-19
-20
-20
-20
-20
-20
-19
-20
-19
-18
-18
-17
-17
-16
-15
-16
-16
-16
-16
-17
-18
-18
-18
-17
-17
-19
-19
-19
-19
-20
-19
-19
-18
-17
-17
-17
-17
-17
-18
-20
-19
-21
-20
-20
-20
-20
-21
-21
-22
-22
-22
-22
-22
-21
-20
-20
-20
-21
-21
-20
-20
-20
-21
-19
-19
-18
-18
-18
-19
-19
-19
-19
-19
-19
-19
-19
-19
-17
-15
-16
-14
-14
-14
-12
-10
-8
-8
-10
-10
-10
-11
-11
-10
-11
-11
-11
-10
-9
-9
-10
-10
-10
-10
-10
-7
-6
-7
-7
-7
-7
-7
-7
-7
-6
-5
-5
-6
-6
-8
-10
-10
-8
-8
-9
-10
-10
-10
-11
-11
-11
-13
-12
-12
-14
-13
-12
-9
-11
-12
-14
-15
-15
-12
-11
-10
-10
-9
-10
-10
-10
-11
-11
-12
-12
-12
-12
-12
-11
-9
-6
-7
-7
-6
-5
-5
-5
-4
-4
-6
-5
-4
-7
-7
-7
-7
-8
-8
-9
-8
-7
-6
-8
-8
-12
-13
-17
-15
-16
-11
-6
-8
-7
-6
-6
-6
-6
-6
-7
-7
-8
-7
-6
-6
-8
-8
-9
-7
-8
-7
-8
-7
-5
-6
-6
-6
-6
-5
-6
-5
-5
-5
-5
-5
-6
-3
-5
-4
-5
-5
-5
-4
-4
-4
-4
-5
-5
-5
-5
-6
-5
-4
-4
-4
-4
-3
-3
-3
-2
-3
-2
-2
-2
-1
-2
-2
-2
-2
-2
-2
-1
-1
-1
0
0
0
0
-1
-5
-6
-8
-11
-11
-12
-11
-13
-13
-15
-15
-13
-13
-14
-11
-10
-10
-9
-10
-10
-10
-12
-12
-12
-10
-8
-13
-16
-15
-17
-18
-18
-17
-17
-16
-14
-14
-12
-11
-13
-12
-12
-12
-12
-12
-12
-11
-11
-11
-11
-11
-11
-13
-14
-12
-13
-14
-12
-8
-8
-9
-10
-10
-8
-9
-5
-6
-6
-7
-9
-9
-9
-9
-10
-10
-10
-11
-10
-11
-11
-12
-13
-12
-13
-13
-14
-14
-14
-15
-15
-15
-15
-16
-16
-17
-16
-16
-16
-16
-17
-16
-16
-16
-18
-17
-16
-16
-15
-15
-15
-15
-15
-14
-14
-15
-16
-17
-18
-15
-17
-18
-18
-18
-18
-18
-19
-19
-18
-17
-17
-15
-15
-15
-14
-13
-15
-16
-16
-16
-17
-17
-16
-15
-17
-18
-19
-18
-19
-19
-20
-19
-18
-18
-16
-16
-16
-16
-15
-15
-15
-15
-15
-15
-15
-15
-15
-14
-15
-15
-15
-15
-17
-17
-18
-17
-17
-15
-14
-13
-11
-11
-12
-11
-11
-11
-11
-12
-11
-12
-11
-9
-7
-8
-8
-10
-10
-10
-12
-12
-11
-10
-11
-12
-10
-10
-9
-8
-8
-8
-9
-9
-9
-8
-8
-9
-9
-10
-10
-10
-9
-5
-6
-5
-6
-5
-3
-2
-2
-2
-2
-3
-5
-5
-6
-7
-7
-7
-8
-5
-4
-5
-6
-10
-10
-9
-11
-12
-14
-15
-14
-14
-15
-11
-11
-11
-12
-14
-14
-14
-13
-14
-13
-13
-15
-15
-17
-17
-16
-17
-18
-17
-18
-17
-15
-15
-13
-14
-14
-14
-14
-14
-14
-14
-14
-15
-13
-14
-15
-15
-14
-17
-18
-18
-18
-18
-19
-17
-17
-15
-14
-14
-14
-14
-14
-14
-14
-14
-15
-15
-13
-12
-14
-15
-14
-16
-16
-17
-18
-18
-18
-16
-15
-14
-11
-11
-11
-12
-13
-12
-12
-10
-10
-8
-7
-6
-10
-10
-10
-10
-11
-12
-13
-15
-15
-14
-14
-13
-14
-12
-14
-15
-13
-13
-13
-13
-12
-12
-10
-10
-14
-14
-14
-14
-14
-14
-14
-14
-13
-12
-12
-11
-10
-11
-11
-12
-12
-12
-11
-11
-10
-8
-7
-6
-6
-6
-5
-4
-4
-4
-3
-4
-3
-2
-2
-2
-2
-2
-1
-1
-1
-1
-1
0
0
1
1
1
1
2
3
1
1
-2
-5
-5
-8
-11
-11
-12
-13
-13
-14
-14
-13
-13
-13
-13
-13
-13
-12
-13
-12
-11
-12
-13
-12
-14
-15
-15
-16
-14
-14
-15
-11
-11
-13
-15
-15
-15
-15
-14
-14
-14
-15
-16
-16
-16
-16
-16
-17
-20
-20
-21
-18
-18
-18
-17
-16
-16
-13
-13
-13
-12
-13
-13
-14
-14
-13
-14
-15
-15
-15
-15
-16
-17
-20
-19
-19
-16
-17
-13
-13
-13
-12
-10
-10
-9
-10
-10
-10
-11
-11
-10
-12
-11
-10
-11
-11
-12
-12
-12
-12
-12
-11
-9
-9
-9
-8
-8
-7
-7
-6
-5
-5
-5
-5
-5
-5
-5
-4
-4
-4
-3
-2
-2
-2
0
2
1
1
0
0
-1
0
0
-6
-9
-8
-8
-6
-10
-11
-12
-13
-11
-11
-8
-9
-9
-8
-6
-7
-6
-7
-6
-5
-5
-6
-11
-11
-11
-11
-10
-11
-11
-11
-11
-10
-9
-9
-11
-12
-12
-12
-12
-12
-14
-13
-14
-11
-12
-11
-10
-15
-16
-17
-17
-16
-17
-17
-16
-16
-18
-18
-20
-20
-19
-20
-20
-16
-14
-13
-15
-14
-15
-15
-14
-14
-14
-15
-14
-12
-14
-16
-15
-16
-16
-16
-16
-16
-17
-18
-16
-15
-13
-10
-8
-8
-8
-8
-8
-9
-9
-10
-9
-8
-11
-13
-14
-13
-13
-14
-15
-14
-14
-15
-14
-13
-14
-10
-9
-9
-8
-9
-9
-10
-10
-11
-11
-8
-12
-14
-14
-15
-15
-15
-15
-16
-14
-11
-8
-11
-12
-12
-11
-10
-9
-9
-8
-8
-7
-7
-7
-6
-5
-7
-7
-11
-14
-15
-15
-16
-17
-17
-14
-14
-12
-10
-9
-9
-8
-8
-8
-8
-8
-8
-9
-6
-6
-10
-11
-11
-11
-13
-14
-14
-14
-13
-13
-12
-9
-9
-9
-7
-7
-7
-7
-6
-5
-5
-5
-5
-9
-9
-10
-11
-11
-11
-11
-11
-14
-14
-11
-10
-9
-9
-8
-7
-6
-6
-6
-5
-7
-6
-6
-4
-4
-5
-6
-7
-8
-8
-8
-9
-9
-9
-9
-9
-9
-10
-8
-7
-6
-6
-6
-7
-6
-6
-6
-5
-5
-6
-6
-4
-4
-4
-4
-4
-4
-4
-3
-3
-2
-3
-3
-4
-4
-4
-3
-3
-3
-3
-3
-2
-3
-6
-8
-7
-6
-6
-7
-9
-8
-7
-6
-5
-5
-4
-5
-4
-5
-5
-5
-5
-7
-7
-7
-5
-4
-4
-1
-2
-1
-1
0
-1
-1
-1
-2
-1
-2
-1
-2
-6
-10
-10
-10
-10
-11
-13
-12
-13
-14
-14
-16
-15
-16
-16
-18
-18
-17
-16
-16
-15
-15
-14
-13
-11
-10
-11
-10
-9
-9
-9
-9
-13
-14
-18
-20
-20
-18
-18
-17
-16
-15
-15
-15
-15
-15
-14
-10
-8
-9
-9
-9
-9
-9
-9
-10
-11
-11
-13
-15
-12
-14
-13
-12
-13
-13
-11
-9
-9
-7
-6
-5
-5
-6
-6
-7
-7
-8
-7
-7
-8
-8
-11
-10
-11
-11
-11
-12
-12
-9
-7
-7
-5
-4
-4
-4
-5
-5
-5
-5
-5
-6
-6
-5
-6
-8
-7
-5
-6
-7
-10
-10
-10
-7
-7
-5
-6
-7
-7
-5
-4
-4
-6
-6
-5
-6
-6
-7
-7
-7
-8
-7
-9
-8
-8
-4
-2
-2
-1
-1
-1
-1
-1
-1
-1
-1
-2
-3
-2
-1
-1
0
0
2
3
4
4
4
2
2
-1
-1
0
1
0
1
0
-1
-1
-2
-2
-2
-2
-2
-2
-1
-1
-7
-7
-9
-12
-12
-10
-12
-13
-14
-9
-8
-9
-9
-10
-10
-11
-11
-11
-11
-10
-9
-8
-7
-6
-4
-2
-1
-1
-2
-4
-5
-7
-8
-10
-12
-15
-17
-17
-16
-12
-2
0
0
0
-1
-1
1
0
-3
-7
-15
-14
-15
-17
-18
-18
-17
-18
-16
-17
-13
-13
-14
-13
-13
-9
-8
-7
-5
-5
-4
-7
-10
-16
-17
-15
-15
-15
-14
-16
-15
-12
-11
-9
-9
-9
-11
-12
-12
-12
-10
-8
-8
-8
-7
-7
-7
-6
-7
-4
-4
-5
-5
-3
-3
-3
-7
-6
-6
-6
-4
-3
-3
-3
-3
-2
-3
-2
-1
1
2
1
0
-6
-7
-9
-10
-12
-11
-8
-5
-6
0
2
3
3
3
2
2
2
1
0
1
0
1
1
2
2
4
3
6
7
7
6
5
5
4
4
5
5
6
6
5
6
5
6
-1
-1
-2
-3
-5
-6
-6
-8
-10
-11
-12
-12
-11
-11
-10
-10
-9
-9
-9
-7
-7
-7
-7
-7
-8
-12
-15
-14
-11
-9
-9
-8
-7
-9
-8
-6
-8
-7
-7
-6
-4
-5
-6
-7
-7
-6
-6
-6
-3
5
6
6
6
5
5
5
4
4
4
4
4
4
1
1
1
1
1
1
2
1
2
2
3
3
4
4
5
5
5
5
4
4
2
1
1
0
0
0
-1
-1
-2
-2
-2
-2
-3
-2
-2
-2
1
-1
-4
-4
-5
-6
-5
-4
-4
-4
-4
-1
1
0
0
0
0
-1
0
-1
-2
-2
0
1
-1
0
3
3
4
2
3
2
2
2
3
3
2
3
3
3
3
2
2
3
3
3
4
3
4
3
3
4
5
6
6
6
7
7
6
6
6
6
6
6
6
6
5
5
5
5
6
6
7
3
1
0
-2
-1
-1
-1
0
-1
1
1
1
1
2
0
1
0
0
-1
1
1
2
2
1
1
0
-1
-2
-3
-3
-3
-5
-6
-5
-4
-3
-3
-2
-1
-2
-2
0
1
1
2
3
4
5
4
3
2
1
-3
-5
-6
-4
-2
0
1
1
1
1
1
1
1
1
1
0
1
2
1
-1
-2
-1
-4
-2
-8
-8
-9
-5
-2
1
2
3
3
2
3
2
2
1
1
1
2
3
3
3
4
3
2
1
-2
-7
-9
-4
-3
-4
-3
-4
-4
-4
-4
-4
-4
-4
-5
-4
-4
-4
-4
-3
-3
-3
-4
-5
-6
-4
-6
-5
-5
-5
-4
-3
-3
-3
-3
-3
-2
-2
-2
-2
-1
-1
-1
-2
-3
-4
-5
-5
-6
-7
-7
-6
-5
-4
-2
-1
-1
0
-1
-1
-1
-1
-1
-1
-1
0
-1
-1
0
1
5
6
7
8
8
7
7
7
7
6
7
7
7
7
7
7
7
7
7
8
8
8
9
9
10
10
10
10
10
10
11
8
4
6
3
4
4
8
5
5
7
6
7
7
8
9
8
8
8
6
5
5
4
3
3
5
6
6
6
7
7
6
4
4
4
4
5
5
5
6
5
3
1
-3
-7
2
0
0
-3
-1
0
1
1
1
1
1
0
0
0
0
1
1
0
1
1
1
1
-2
-5
-6
-6
-6
-7
-5
-4
-1
1
3
2
2
2
2
2
2
3
3
1
0
0
0
-1
-2
-1
-8
-6
-1
-1
0
1
2
2
3
3
1
-1
0
-2
2
4
3
3
1
-1
-3
-3
-3
-3
-3
-3
-2
-1
1
3
4
7
7
6
5
6
6
3
4
6
7
6
6
7
7
8
8
9
9
9
9
9
9
9
9
9
9
9
9
9
9
10
10
10
10
8
8
8
6
6
6
6
5
4
5
6
6
6
7
7
7
6
6
5
5
4
5
6
7
7
6
3
5
0
2
3
2
-2
0
5
5
6
6
2
1
2
7
10
10
10
10
10
10
11
11
11
12
12
13
12
13
13
13
13
13
13
12
13
12
12
11
11
11
11
11
12
12
12
11
11
11
7
-1
1
2
-1
-1
4
2
5
8
8
8
7
8
7
8
7
6
7
8
10
10
10
7
6
3
3
4
4
3
2
3
4
4
6
6
7
8
8
-1
-3
-2
3
2
-3
-3
0
-1
0
0
2
1
1
1
2
3
4
3
4
5
5
4
4
3
0
0
-2
2
3
3
2
2
1
-1
-1
0
2
2
2
3
2
3
4
3
4
3
1
2
1
1
1
2
1
0
0
0
-1
-1
-2
-3
-5
-8
-8
-10
-11
-8
-6
-5
-4
0
-3
1
-2
-1
-1
1
0
-2
-5
-5
-4
-7
-5
-6
-4
-1
-2
2
2
3
4
4
4
5
5
5
6
6
6
4
3
1
2
2
1
0
1
1
1
0
1
1
2
3
3
4
3
3
3
3
3
3
4
4
4
3
2
1
1
1
1
2
2
1
0
0
-1
-1
-2
-3
-3
0
1
2
3
5
6
7
8
9
10
10
11
11
11
11
11
11
10
10
10
11
10
11
11
12
13
13
12
12
11
11
11
11
11
10
10
9
8
7
6
6
6
7
8
8
9
9
9
10
10
10
10
10
11
12
12
12
10
8
5
2
2
6
4
2
0
1
2
2
2
3
3
4
4
3
3
3
4
4
4
1
-1
-3
-3
-3
0
-1
-1
1
1
3
4
5
5
6
6
5
4
4
4
3
4
4
0
1
3
3
2
-1
-3
0
0
0
2
-1
1
-1
3
2
2
2
3
4
5
6
5
5
4
4
5
4
3
1
-2
-3
-6
-5
-6
-8
-5
-5
-4
-4
-4
-4
-1
2
4
5
6
7
7
8
8
9
8
7
7
7
7
2
-1
-1
0
1
1
0
0
-2
-2
0
0
1
5
6
5
6
6
4
3
4
3
3
2
4
3
7
7
9
9
8
8
9
9
9
7
6
6
6
5
4
3
2
4
-2
-1
-2
1
-1
-1
2
5
6
7
7
8
8
8
7
7
7
8
9
9
8
8
7
7
6
7
7
7
5
6
5
6
6
7
6
7
8
9
9
9
10
10
11
12
12
12
12
12
11
10
9
8
11
12
11
10
9
10
9
9
10
10
10
10
11
11
10
9
10
12
14
15
14
14
13
12
10
9
8
9
9
8
9
9
10
9
10
10
10
10
9
9
10
10
12
12
11
12
11
14
15
15
15
15
15
13
13
13
13
13
13
13
13
13
13
13
13
13
13
13
13
13
15
14
13
14
14
14
14
14
13
13
12
12
12
12
13
14
14
14
15
16
13
11
11
9
6
7
7
8
11
12
12
12
12
11
11
11
10
10
11
12
11
10
10
9
10
10
11
12
12
12
11
12
11
12
13
13
13
14
14
14
13
13
13
14
14
15
15
11
14
13
7
6
6
9
10
13
14
13
13
13
13
12
12
12
12
12
13
15
13
14
11
11
12
11
11
11
11
13
15
14
10
11
12
11
12
12
11
10
10
11
12
12
11
13
11
10
9
10
10
7
10
11
11
12
11
10
9
9
8
8
7
7
8
8
9
9
9
9
9
9
9
9
9
9
8
9
10
10
11
11
11
11
11
11
11
12
13
13
14
13
15
14
15
15
15
15
16
15
14
14
14
14
14
14
14
14
14
14
15
15
15
15
14
14
15
17
16
16
17
17
17
18
18
18
17
17
16
16
14
14
15
16
15
15
15
15
16
16
16
18
16
14
13
11
12
10
12
14
14
15
15
16
15
17
16
15
15
14
15
15
16
16
15
12
13
15
14
13
13
12
16
16
16
16
14
15
14
14
14
15
15
15
15
16
16
16
17
17
17
17
17
17
16
16
17
17
17
17
17
17
17
17
17
16
15
15
15
15
16
16
16
17
16
16
17
16
15
15
15
16
16
17
16
16
15
15
15
15
15
13
14
16
17
17
17
17
17
11
10
11
8
6
7
7
8
9
14
13
14
14
15
15
14
14
14
15
15
15
16
16
16
14
16
15
16
16
15
14
14
14
14
15
15
16
16
16
16
16
15
15
15
16
15
16
15
16
16
17
16
16
16
15
15
15
14
14
14
14
13
14
13
14
14
14
15
15
15
15
16
16
16
17
17
17
17
17
17
17
17
17
16
16
16
16
16
16
16
17
18
18
18
18
17
17
17
17
18
18
17
18
18
18
18
17
17
17
16
16
16
16
15
16
17
18
18
18
18
18
17
16
16
16
15
17
19
19
19
19
19
18
18
17
17
17
17
18
19
20
19
20
20
18
18
18
19
19
19
19
18
19
18
19
18
18
18
17
17
17
17
18
19
17
18
15
15
15
16
17
17
17
17
16
16
16
17
17
18
17
17
16
16
15
15
16
16
16
17
17
17
17
18
16
16
17
18
19
19
18
18
18
18
18
17
17
17
17
17
17
16
16
15
13
15
14
12
14
15
16
18
17
17
18
18
18
18
18
18
19
19
19
19
19
18
18
17
16
16
16
16
16
16
16
16
15
16
16
16
16
16
16
16
16
16
15
16
16
16
16
16
14
14
14
14
13
13
13
11
11
12
12
13
13
13
14
13
13
13
13
13
14
14
15
15
11
10
9
10
10
10
11
11
11
12
13
13
14
14
15
15
15
15
15
15
14
14
14
17
17
18
17
18
17
17
17
18
17
17
17
18
17
17
17
17
17
16
16
16
16
17
17
17
18
18
16
17
18
17
18
18
18
18
17
18
18
17
18
17
18
18
17
17
18
18
18
18
18
19
19
18
19
18
18
18
18
17
17
17
18
17
17
17
17
17
16
16
17
17
18
19
19
19
19
20
20
20
20
20
19
19
19
19
19
18
18
18
18
18
17
17
18
19
19
19
19
19
19
20
20
20
20
20
20
20
20
20
20
20
20
20
20
21
21
21
21
21
22
22
22
22
22
23
22
22
22
22
22
22
21
22
21
21
21
21
21
21
21
21
21
22
22
22
21
22
22
22
22
22
23
23
23
22
22
22
21
21
20
20
20
21
20
20
20
21
16
16
17
17
17
16
16
16
15
14
15
16
17
19
19
19
19
18
18
17
17
17
20
18
18
17
16
15
13
13
15
14
14
17
18
19
20
20
20
20
20
19
18
17
17
17
18
17
18
17
19
19
19
21
22
19
20
19
19
19
20
20
20
19
17
16
17
17
18
18
19
19
19
19
20
20
18
18
19
19
20
20
21
21
20
20
20
20
20
20
20
20
20
19
20
20
19
19
20
20
18
18
17
17
15
17
17
17
17
17
16
17
17
17
17
17
17
17
17
18
17
17
18
18
17
16
16
16
15
15
15
15
15
17
18
18
18
18
19
18
17
18
18
19
19
18
18
17
17
17
18
19
16
16
16
17
18
19
19
19
19
18
18
18
18
18
18
19
18
17
17
17
17
16
17
17
17
19
19
20
19
17
18
19
19
19
19
18
18
18
19
20
20
19
20
18
18
19
19
18
19
19
18
18
18
18
19
18
19
18
17
18
18
18
19
19
19
19
19
19
18
19
19
20
20
20
20
21
22
21
21
21
21
20
20
20
19
19
20
21
21
20
20
20
19
19
18
20
20
20
21
21
21
22
22
21
21
21
20
20
20
20
21
21
20
20
20
21
21
21
21
21
22
22
22
21
21
20
21
21
21
20
20
20
20
20
21
21
21
21
21
21
21
21
22
22
22
22
23
23
23
23
23
23
23
22
21
21
20
21
21
21
22
21
21
22
21
21
21
21
19
21
21
20
21
22
22
22
22
21
21
21
20
20
20
20
21
21
22
21
21
21
22
21
21
21
20
21
21
22
22
21
22
21
21
21
21
21
21
22
22
22
21
20
21
22
24
23
22
22
21
21
23
23
23
23
23
22
22
21
22
22
22
21
22
22
22
22
21
21
21
20
20
20
22
23
23
24
23
24
24
24
23
23
22
23
23
24
24
24
24
24
25
23
22
22
23
23
23
22
22
22
23
23
22
22
22
22
22
22
22
23
23
23
21
20
21
22
21
21
21
20
20
20
20
20
20
20
20
20
20
21
20
20
20
19
20
20
21
21
21
22
22
22
22
22
23
22
22
21
21
21
20
21
20
20
21
21
21
21
21
22
22
22
22
23
23
22
22
22
23
23
22
22
22
21
21
21
21
21
21
21
21
22
22
23
22
23
23
23
23
24
23
23
23
22
22
22
22
22
22
22
21
22
22
22
22
23
23
23
22
23
22
22
22
22
22
22
22
21
21
20
20
21
22
21
21
21
21
21
22
22
22
23
23
23
23
23
23
24
22
22
22
22
22
22
22
22
22
22
22
22
22
21
22
23
23
23
23
22
23
23
23
23
23
23
23
22
22
22
22
22
22
22
22
22
21
21
22
22
23
23
22
23
22
23
23
22
20
20
21
21
21
21
21
21
21
21
21
21
21
21
22
23
23
23
23
23
24
24
24
24
24
24
24
24
24
24
24
24
24
23
23
23
23
23
23
23
23
23
23
23
24
24
24
25
24
24
24
23
24
23
22
19
19
19
19
19
19
19
19
21
20
21
21
20
19
20
20
21
20
21
22
22
22
22
21
21
21
21
20
20
20
20
21
22
23
23
22
22
21
20
21
21
22
24
22
23
23
22
23
23
22
22
22
22
21
21
22
23
23
24
24
23
23
21
19
20
22
22
22
22
22
23
22
22
22
21
21
21
21
21
21
21
20
20
20
21
21
21
21
21
22
22
22
22
21
21
21
20
20
20
19
19
18
18
19
21
21
21
22
21
21
21
21
22
22
22
23
23
23
23
22
22
22
22
21
21
21
21
22
23
23
23
22
23
23
23
23
23
23
22
24
23
23
24
24
23
23
22
22
22
22
21
22
22
22
23
23
23
23
23
24
24
23
23
24
24
23
23
23
23
23
23
23
23
23
23
23
24
24
25
24
24
25
26
26
25
24
24
24
25
25
25
25
24
24
24
24
24
24
24
24
24
25
25
24
24
23
23
23
23
23
24
23
23
23
23
23
23
23
23
23
23
23
23
22
23
24
24
23
23
24
24
23
23
23
23
23
22
22
22
22
23
23
23
23
23
23
24
24
24
24
24
24
23
23
22
20
19
18
19
21
21
21
21
21
20
20
20
19
19
19
20
20
21
23
23
24
24
24
24
24
25
24
25
24
24
24
23
23
23
23
23
23
23
23
22
23
23
24
24
24
23
22
21
21
22
22
22
24
23
22
22
21
21
22
22
21
21
21
21
22
22
23
23
23
23
23
23
24
22
23
22
23
23
23
23
22
22
22
22
22
22
22
22
23
23
23
24
24
25
24
25
25
24
24
24
23
21
19
20
20
20
20
20
20
19
19
20
20
20
21
21
22
23
23
23
23
22
22
22
22
22
22
22
22
21
21
21
20
20
19
19
19
19
19
19
19
20
20
21
21
19
19
19
19
19
19
19
18
18
18
17
18
17
16
16
16
18
19
20
20
18
16
15
13
14
16
17
17
17
19
19
19
20
20
20
20
19
19
19
19
20
21
21
19
19
19
17
15
13
15
17
19
17
19
19
19
18
18
18
18
18
18
18
19
19
21
21
21
21
18
20
19
18
18
19
19
21
20
20
20
20
20
20
19
19
18
18
19
19
20
20
20
19
17
15
16
14
16
18
19
20
19
19
19
18
17
17
17
16
16
16
18
17
18
19
21
22
21
22
21
22
21
23
22
22
20
20
20
19
19
18
18
18
17
17
17
18
18
19
19
18
19
14
15
14
15
15
14
14
15
15
16
16
16
15
15
15
15
15
16
17
16
17
17
15
15
15
14
13
14
14
15
15
15
15
16
17
16
16
16
15
15
15
15
17
17
18
17
17
15
13
14
13
11
15
15
15
15
16
17
17
17
17
17
16
16
16
17
18
18
19
19
18
16
15
16
15
14
15
16
17
17
18
19
18
18
18
17
18
17
17
17
18
19
19
20
20
19
16
16
17
16
16
19
18
19
20
20
19
18
18
18
17
17
17
17
18
19
19
18
18
18
18
19
18
18
21
20
21
22
22
22
22
22
22
22
22
22
22
21
22
22
22
22
20
20
20
21
21
21
21
21
21
20
20
20
20
20
20
21
21
21
21
21
21
22
22
22
22
22
22
22
21
22
22
22
22
22
22
22
21
21
21
21
21
21
21
21
21
20
20
21
21
22
22
22
22
22
22
23
22
21
21
21
21
20
20
20
20
20
20
20
20
21
21
21
21
21
22
22
23
22
23
23
22
20
20
19
19
15
14
15
15
15
14
14
15
14
15
16
17
16
13
13
10
9
11
10
11
12
12
13
13
13
13
13
12
12
11
12
14
14
16
15
12
12
12
10
10
12
15
15
15
15
14
15
16
15
15
14
13
14
13
14
15
14
15
14
11
10
7
8
8
9
11
11
11
11
11
12
12
11
11
11
11
12
11
13
12
12
12
11
10
10
10
9
10
10
10
11
11
11
11
11
11
12
12
12
11
10
10
12
13
12
12
11
11
11
12
11
12
11
11
12
12
12
14
13
13
12
12
12
10
10
11
9
12
14
15
10
7
6
5
7
6
6
7
11
11
12
12
12
12
11
11
11
11
11
11
11
13
14
14
10
11
15
14
18
17
18
16
16
17
17
15
15
15
15
16
14
11
8
8
8
8
8
9
10
9
10
9
10
10
9
10
11
11
12
12
12
12
13
12
13
13
13
13
13
13
14
12
7
4
4
-1
2
3
5
5
6
6
7
8
8
9
9
8
8
7
6
6
7
9
9
8
6
2
3
2
2
2
2
5
3
8
9
9
9
9
9
9
10
9
9
10
10
11
12
12
13
13
13
12
9
8
9
12
11
12
12
13
12
12
12
12
12
12
12
14
14
15
16
17
17
16
15
14
14
14
15
15
14
15
15
15
15
15
15
15
15
16
16
16
16
16
16
17
17
17
17
17
17
18
18
18
18
17
17
17
16
16
16
16
16
16
16
16
16
17
17
17
16
17
16
16
17
17
16
17
18
17
17
16
16
16
16
17
16
16
16
16
16
17
18
18
17
17
18
18
17
17
17
16
16
15
15
15
14
14
13
13
13
13
13
12
13
13
13
13
13
13
12
12
12
11
9
8
7
6
4
4
4
4
4
4
4
4
4
4
4
3
3
2
3
2
0
-2
-1
-4
-3
-2
-2
-3
-2
0
2
3
3
4
2
2
1
2
2
4
4
2
0
0
-2
-3
-3
-1
-3
-2
0
0
1
1
3
2
2
2
2
3
3
3
3
4
5
5
1
-1
-2
-2
-3
-2
-3
-1
0
2
5
5
4
4
4
3
2
4
4
4
4
6
6
4
2
2
1
0
-1
-1
0
0
0
3
5
5
6
6
6
5
5
5
5
5
5
6
7
6
6
5
4
0
-1
0
-1
1
5
7
7
6
7
7
6
6
6
6
6
5
7
8
9
11
11
11
10
7
6
1
0
1
2
2
3
4
4
4
5
5
5
4
4
4
4
6
7
6
3
1
0
0
1
1
1
5
6
8
7
7
7
7
7
7
7
6
6
6
6
7
8
6
6
6
7
7
9
10
10
11
11
10
9
9
8
7
5
4
5
5
6
7
8
9
10
11
10
10
9
9
9
9
8
8
9
10
13
13
12
10
9
8
8
8
8
9
8
9
10
9
10
9
9
9
7
4
6
4
5
7
7
8
10
10
10
11
11
10
10
9
8
11
13
8
6
7
4
6
6
8
7
9
10
10
9
9
10
10
10
9
9
9
9
8
8
8
9
6
4
4
6
6
6
5
6
7
9
10
11
12
14
14
14
14
14
9
9
8
8
7
7
7
7
6
6
6
5
5
4
5
5
4
4
4
4
5
5
5
5
4
3
2
2
3
3
4
1
1
1
1
-1
0
-1
-1
1
2
3
2
2
2
2
1
0
0
1
1
1
2
4
4
3
1
1
-1
-1
-2
-4
-3
-3
-2
-1
-1
1
1
2
1
1
1
0
0
-1
0
0
0
1
2
-2
-1
-6
-6
-6
-5
-2
0
0
1
1
1
1
1
0
0
0
0
-1
1
3
3
-1
-2
-2
-2
-3
-3
-2
-1
1
1
1
2
2
1
2
1
2
1
1
1
2
2
3
4
3
1
-1
-3
-2
-3
-1
3
5
7
6
7
6
7
7
7
7
8
8
8
8
9
9
9
9
10
9
9
10
10
9
9
10
10
10
9
8
5
4
5
4
4
3
3
3
4
5
6
5
4
4
3
3
2
2
3
4
4
5
6
5
5
5
5
5
4
4
5
5
6
7
8
9
9
7
7
7
7
8
8
9
9
9
9
8
8
7
7
7
7
7
6
6
7
7
8
4
2
0
3
4
5
7
9
10
10
11
11
12
11
11
11
10
10
10
11
13
14
14
14
10
10
10
11
12
12
11
10
10
9
8
7
7
6
5
4
4
3
3
3
3
4
5
7
2
3
1
-3
-4
-6
-3
-2
0
3
3
2
2
2
1
2
1
1
1
0
1
2
3
4
3
2
0
-2
0
0
1
3
4
4
4
3
2
4
6
6
7
8
7
6
7
9
8
10
12
13
13
13
13
13
11
12
10
11
12
12
11
11
10
10
9
9
8
8
8
8
9
10
8
6
7
8
10
10
10
10
10
11
11
13
12
13
13
13
13
12
12
12
12
12
13
14
14
13
13
14
15
14
14
13
13
11
11
10
11
11
11
10
10
10
9
9
9
9
11
10
11
11
11
10
8
7
7
8
8
8
8
8
6
7
7
7
7
7
6
5
5
5
4
1
0
-2
-4
-8
-9
-5
-3
-3
-6
-7
-9
-9
-12
-13
-13
-12
-10
-10
-10
-8
-9
-10
-14
-15
-15
-17
-15
-16
-16
-16
-16
-15
-12
-11
-8
-6
-6
-7
-8
-7
-7
-7
-7
-7
-6
-5
-3
-1
2
4
6
6
6
6
7
7
8
7
5
5
4
3
3
2
3
3
3
3
3
4
4
4
6
7
7
8
8
8
7
7
7
7
6
6
6
6
6
5
4
4
4
4
3
4
5
6
6
6
6
7
7
8
8
8
8
8
8
7
6
6
6
6
5
4
5
5
5
5
4
2
0
1
1
2
3
3
4
4
5
5
6
6
6
6
6
6
6
6
5
5
5
6
6
7
7
8
7
7
7
7
8
8
9
8
9
9
8
9
8
8
8
8
10
10
10
10
6
3
2
3
4
3
4
4
3
2
3
3
3
2
2
2
2
2
2
2
1
1
2
1
2
3
2
1
-1
-3
-5
-8
-7
-5
-4
-4
-6
-6
-6
-5
-5
-3
-3
-3
-3
-4
-4
-3
-2
-3
-3
-3
-4
-5
-6
-8
-7
-7
-5
-4
-4
-4
-4
-4
-4
-4
-4
-4
-4
-4
-4
-3
-1
1
2
2
2
1
1
2
2
3
3
3
2
2
0
0
0
1
1
2
3
3
4
4
5
5
6
8
8
9
9
9
9
8
8
8
8
7
7
7
7
5
5
4
5
3
3
6
7
9
9
9
9
7
6
6
5
5
6
6
6
6
6
5
5
5
5
3
2
3
1
2
5
6
7
8
9
9
7
8
8
8
8
7
6
6
6
6
6
6
6
6
5
4
4
4
5
7
8
10
8
8
8
8
8
8
9
9
7
8
7
8
8
8
8
8
8
8
8
9
9
9
9
9
9
8
8
8
8
8
8
8
8
8
8
8
8
7
8
8
8
8
8
8
9
8
8
8
7
6
7
7
8
9
10
8
7
8
8
7
8
8
9
7
6
6
-2
-8
-10
-11
-11
-12
-11
-14
-13
-12
-10
-11
-9
-7
-7
-7
-5
-5
-5
-6
-5
-5
-3
-4
-4
-3
-2
-3
-5
-5
-7
-7
-7
-7
-5
-5
-5
-5
-3
0
1
0
2
2
2
2
4
2
2
3
4
4
4
7
6
6
7
7
8
8
8
8
10
10
10
10
6
5
5
5
4
3
3
3
2
3
3
3
3
2
2
2
2
1
1
1
1
0
-1
-1
-1
-1
-1
-1
-1
-1
-2
-1
-1
-1
-1
0
0
1
1
0
-1
-3
-3
-5
-5
-4
-4
-4
-3
-3
-3
-3
-4
-4
-4
-3
-2
-1
2
0
-6
-6
-8
-7
-7
-7
-6
-5
-4
-5
-4
-4
-4
-4
-5
-4
-4
-4
-3
-3
-1
-1
-1
-3
-4
-6
-6
-6
-5
-5
-5
-5
-5
-5
-5
-5
-5
-4
-4
-4
-5
-4
-4
-4
-2
-2
-2
-4
-5
-5
-5
-6
-5
-5
-5
-5
-5
-5
-4
-4
-4
-5
-5
-5
-5
-5
-5
-5
-2
-1
-1
-2
-4
-4
-5
-5
-5
-4
-4
-2
-3
-2
-1
-1
-1
1
4
4
5
5
5
4
6
7
6
4
3
1
-1
-3
0
1
3
2
1
0
-1
0
0
0
1
3
6
7
7
7
7
-4
-4
-4
-5
-6
-6
-5
-5
-5
-4
-4
-3
-3
-4
-5
-3
-4
-4
-3
-3
-4
-5
-4
-3
-6
-8
-11
-12
-12
-12
-12
-12
-10
-10
-10
-10
-10
-11
-10
-10
-9
-10
-10
-9
-9
-9
-9
-8
-8
-9
-12
-12
-12
-12
-11
-11
-11
-10
-11
-11
-11
-10
-10
-10
-10
-10
-10
-11
-10
-10
-10
-8
-6
-8
-9
-10
-11
-11
-11
-10
-10
-9
-9
-7
-5
-4
-2
-1
2
3
3
3
0
-4
-6
-8
-9
-10
-8
-7
-5
-5
-5
-4
-5
-6
-5
-5
-5
-4
-5
-5
-5
-3
-3
-3
-3
-3
-2
-1
1
4
6
5
5
5
5
5
7
7
6
6
6
7
7
8
7
7
8
8
8
8
4
2
0
0
0
0
-1
-2
-3
-3
-3
-4
-4
-4
-4
-5
-6
-7
-7
-7
-8
-9
-9
-10
-10
-10
-11
-11
-10
-12
-12
-10
-10
-10
-11
-10
-11
-11
-11
-12
-11
-13
-11
-14
-15
-15
-15
-15
-16
-15
-13
-14
-15
-15
-14
-13
-13
-13
-13
-13
-14
-13
-14
-14
-14
-14
-16
-16
-13
-14
-14
-14
-14
-12
-11
-10
-10
-15
-13
-13
-14
-13
-13
-10
-10
-10
-11
-11
-12
-12
-12
-12
-11
-11
-10
-9
-8
-7
-6
-4
-3
-3
-2
-1
-1
0
-1
-1
-2
-3
-5
-6
-7
-8
-8
-9
-9
-10
-11
-11
-12
-13
-15
-15
-15
-15
-15
-15
-14
-14
-15
-15
-16
-15
-15
-15
-16
-15
-16
-18
-18
-18
-18
-16
-16
-14
-12
-12
-11
-13
-14
-14
-14
-15
-15
-12
-14
-14
-14
-15
-14
-14
-15
-17
-16
-16
-16
-17
-17
-15
-13
-10
-10
-9
-8
-9
-9
-9
-9
-9
-9
-8
-8
-7
-5
-3
-3
-1
0
-1
-1
-1
0
0
0
1
1
1
2
2
2
2
1
1
1
1
1
2
1
1
1
1
0
0
-1
-1
-1
-1
-1
-1
-1
-1
-1
-1
-1
-1
-1
-1
-1
-1
-1
-1
-2
-1
-1
-1
-1
-2
-1
-2
-2
-6
-7
-7
-7
-9
-10
-11
-12
-13
-13
-13
-14
-16
-15
-15
-16
-16
-17
-16
-14
-16
-17
-16
-16
-17
-17
-18
-17
-18
-18
-17
-16
-16
-15
-14
-15
-15
-15
-15
-16
-15
-16
-16
-16
-17
-18
-18
-18
-18
-19
-19
-19
-19
-20
-18
-18
-19
-18
-18
-18
-18
-18
-19
-18
-18
-18
-18
-18
-19
-18
-18
-19
-17
-16
-16
-16
-17
-17
-18
-20
-18
-14
-14
-14
-14
-15
-14
-15
-14
-14
-13
-15
-15
-15
-15
-15
-13
-11
-11
-9
-10
-9
-10
-10
-8
-8
-8
-9
-9
-9
-9
-8
-9
-9
-7
-10
-12
-12
-14
-14
-13
-14
-14
-13
-13
-10
-9
-11
-12
-11
-12
-12
-13
-12
-13
-14
-12
-13
-13
-12
-12
-14
-15
-13
-12
-10
-9
-10
-11
-12
-14
-13
-12
-13
-13
-13
-13
-11
-12
-12
-12
-12
-13
-15
-15
-15
-15
-15
-14
-11
-10
-12
-14
-14
-14
-14
-14
-14
-12
-12
-12
-12
-11
-10
-9
-9
-8
-8
-7
-6
-5
-5
-5
-4
-3
-3
-3
-3
-3
-3
-3
-3
-3
-4
-4
-6
-6
-8
-10
-9
-9
-9
-11
-11
-11
-11
-10
-9
-9
-9
-11
-11
-11
-12
-12
-13
-13
-15
-16
-17
-17
-17
-17
-17
-18
-18
-18
-19
-19
-20
-20
-20
-21
-21
-21
-21
-20
-20
-20
-20
-20
-21
-20
-21
-20
-21
-21
-21
-21
-20
-21
-21
-21
-20
-19
-18
-17
-18
-18
-18
-19
-18
-18
-18
-18
-17
-18
-18
-18
-18
-18
-18
-18
-18
-19
-20
-19
-19
-16
-13
-13
-15
-16
-17
-16
-16
-15
-15
-14
-14
-14
-14
-15
-14
-13
-11
-10
-10
-11
-10
-11
-11
-9
-7
-8
-9
-9
-10
-11
-9
-8
-7
-7
-8
-8
-9
-10
-10
-9
-10
-11
-12
-12
-13
-12
-11
-9
-9
-10
-13
-16
-15
-13
-13
-12
-12
-12
-12
-12
-13
-13
-14
-14
-14
-14
-14
-14
-14
-14
-14
-13
-13
-16
-15
-16
-14
-12
-10
-8
-7
-5
-5
-5
-5
-4
-3
-3
-10
-13
-15
-17
-18
-17
-17
-17
-18
-18
-18
-17
-17
-17
-18
-18
-19
-17
-16
-17
-16
-17
-17
-18
-18
-19
-19
-19
-19
-19
-18
-16
-19
-19
-19
-19
-20
-20
-21
-21
-21
-22
-23
-23
-22
-24
-24
-23
-23
-22
-22
-23
-24
-23
-22
-23
-24
-25
-25
-24
-24
-24
-24
-23
-22
-22
-22
-21
-22
-21
-21
-22
-21
-22
-21
-21
-21
-22
-19
-16
-14
-18
-20
-21
-21
-20
-19
-20
-19
-17
-19
-19
-18
-19
-19
-19
-19
-19
-19
-21
-20
-20
-19
-16
-17
-18
-18
-18
-18
-18
-18
-18
-17
-17
-18
-17
-18
-17
-17
-17
-17
-18
-17
-17
-18
-18
-18
-15
-16
-16
-16
-16
-17
-17
-16
-16
-16
-17
-16
-16
-16
-17
-17
-17
-17
-17
-18
-17
-17
-16
-16
-14
-13
-13
-16
-16
-16
-14
-14
-13
-14
-15
-14
-13
-14
-14
-15
-13
-14
-15
-15
-15
-17
-16
-14
-11
-12
-15
-16
-16
-17
-17
-16
-15
-15
-15
-15
-20
-21
-21
-21
-22
-23
-21
-21
-24
-24
-25
-25
-25
-25
-26
-26
-25
-26
-27
-26
-26
-25
-24
-24
-24
-23
-24
-23
-23
-23
-22
-23
-22
-21
-22
-19
-18
-16
-15
-14
-14
-16
-16
-17
-17
-17
-17
-17
-17
-18
-19
-19
-20
-20
-20
-21
-22
-22
-21
-20
-20
-19
-21
-25
-25
-24
-23
-23
-24
-23
-21
-22
-23
-22
-22
-22
-23
-22
-23
-22
-24
-24
-24
-23
-21
-20
-22
-23
-23
-22
-22
-22
-22
-22
-22
-22
-22
-22
-22
-22
-22
-23
-24
-23
-24
-23
-23
-23
-21
-20
-21
-20
-19
-19
-19
-19
-19
-17
-18
-19
-20
-18
-19
-18
-18
-18
-17
-15
-15
-15
-13
-13
-11
-8
-7
-7
-8
-8
-8
-9
-9
-9
-8
-8
-7
-7
-7
-7
-7
-7
-6
-8
-13
-14
-16
-16
-15
-16
-16
-16
-15
-16
-16
-17
-19
-20
-22
-23
-23
-24
-24
-23
-23
-23
-23
-23
-24
-23
-24
-23
-22
-22
-21
-21
-21
-21
-20
-20
-20
-21
-21
-21
-21
-22
-22
-23
-22
-24
-23
-23
-23
-25
-24
-23
-20
-19
-18
-19
-19
-19
-19
-19
-19
-19
-18
-19
-19
-18
-18
-17
-16
-16
-16
-16
-15
-15
-15
-15
-15
-14
-16
-17
-17
-16
-17
-17
-18
-18
-19
-18
-18
-19
-20
-20
-21
-20
-19
-19
-17
-16
-16
-17
-17
-19
-19
-19
-19
-18
-19
-19
-20
-20
-20
-20
-22
-20
-21
-21
-22
-22
-22
-21
-22
-21
-21
-20
-19
-18
-19
-18
-18
-18
-18
-18
-18
-18
-17
-17
-16
-16
-16
-15
-16
-15
-15
-15
-16
-17
-18
-19
-16
-15
-14
-13
-14
-14
-13
-15
-14
-15
-15
-15
-17
-19
-20
-21
-21
-20
-21
-22
-23
-22
-22
-21
-19
-17
-17
-17
-18
-18
-18
-19
-19
-20
-19
-20
-20
-22
-20
-20
-20
-20
-20
-20
-20
-19
-19
-21
-17
-16
-14
-12
-13
-16
-16
-17
-17
-18
-17
-17
-18
-20
-20
-20
-21
-21
-22
-23
-23
-22
-23
-20
-18
-17
-17
-17
-17
-17
-17
-17
-18
-19
-19
-20
-20
-21
-21
-21
-21
-21
-21
-22
-22
-24
-23
-22
-20
-18
-17
-17
-17
-18
-19
-18
-19
-18
-19
-19
-21
-20
-20
-21
-21
-22
-21
-22
-21
-22
-22
-21
-20
-17
-16
-16
-16
-17
-17
-18
-18
-18
-18
-20
-20
-20
-20
-20
-21
-20
-21
-21
-22
-24
-22
-22
-19
-17
-16
-15
-19
-18
-17
-18
-19
-18
-20
-21
-20
-20
-22
-22
-23
-22
-23
-23
-23
-22
-23
-22
-19
-18
-17
-18
-19
-18
-18
-18
-18
-16
-16
-14
-16
-17
-18
-19
-19
-19
-21
-21
-23
-21
-23
-24
-19
-19
-19
-19
-20
-22
-21
-22
-21
-21
-21
-22
-22
-22
-22
-20
-17
-16
-15
-15
-16
-16
-16
-16
-14
-11
-10
-9
-11
-11
-11
-12
-13
-12
-12
-13
-14
-13
-15
-15
-16
-17
-16
-17
-17
-18
-19
-17
-14
-12
-14
-15
-15
-15
-15
-15
-15
-16
-16
-16
-16
-16
-16
-16
-16
-15
-14
-15
-17
-16
-16
-17
-15
-15
-16
-16
-17
-16
-16
-17
-16
-17
-17
-17
-18
-19
-18
-18
-19
-19
-19
-20
-19
-21
-21
-20
-16
-16
-14
-15
-15
-16
-16
-17
-17
-16
-16
-17
-17
-17
-17
-17
-17
-17
-17
-16
-17
-15
-15
-15
-14
-12
-11
-10
-8
-8
-8
-9
-10
-9
-9
-9
-11
-11
-12
-12
-13
-14
-13
-12
-12
-12
-12
-12
-12
-12
-12
-11
-10
-10
-10
-9
-12
-12
-11
-11
-12
-12
-13
-13
-12
-13
-12
-13
-12
-12
-13
-12
-11
-9
-9
-9
-8
-9
-9
-9
-9
-10
-11
-12
-12
-13
-14
-13
-15
-13
-14
-14
-14
-15
-15
-14
-12
-10
-10
-11
-12
-13
-12
-12
-12
-12
-11
-12
-12
-12
-14
-15
-17
-18
-18
-18
-18
-18
-18
-19
-19
-19
-19
-19
-19
-19
-19
-19
-19
-19
-19
-21
-22
-23
-24
-25
-25
-27
-28
-29
-29
-29
-29
-28
-29
-29
-29
-28
-27
-27
-27
-27
-28
-28
-28
-28
-27
-27
-27
-27
-29
-29
-29
-29
-29
-29
-29
-27
-25
-29
-29
-28
-29
-28
-28
-28
-28
-27
-27
-27
-27
-28
-28
-27
-28
-27
-27
-27
-29
-28
-29
-27
-25
-24
-24
-25
-26
-26
-26
-26
-27
-27
-26
-26
-26
-27
-26
-26
-27
-27
-27
-26
-27
-27
-26
-25
-23
-22
-23
-24
-24
-23
-25
-23
-23
-23
-24
-24
-25
-25
-26
-26
-26
-27
-27
-26
-26
-28
-27
-24
-22
-22
-24
-24
-23
-22
-21
-19
-20
-20
-19
-20
-19
-20
-20
-20
-19
-21
-23
-22
-22
-22
-23
-22
-18
-17
-19
-22
-22
-23
-23
-23
-22
-21
-21
-21
-21
-20
-20
-20
-20
-20
-21
-21
-22
-22
-23
-22
-24
-24
-25
-24
-25
-24
-24
-23
-23
-23
-23
-23
-24
-23
-24
-24
-24
-25
-24
-25
-25
-26
-25
-23
-22
-21
-21
-24
-26
-25
-26
-27
-26
-25
-24
-24
-23
-23
-25
-25
-26
-25
-24
-25
-24
-27
-26
-24
-22
-25
-26
-28
-26
-27
-28
-27
-27
-28
-28
-27
-27
-26
-26
-26
-27
-27
-27
-27
-28
-27
-27
-25
-23
-24
-25
-26
-26
-26
-27
-28
-27
-28
-26
-27
-27
-26
-26
-27
-26
-25
-24
-21
-21
-21
-20
-20
-19
-22
-25
-25
-28
-29
-29
-30
-30
-31
-31
-31
-31
-30
-31
-31
-31
-31
-29
-30
-30
-31
-30
-29
-27
-28
-29
-29
-29
-27
-28
-28
-29
-30
-30
-29
-30
-30
-30
-30
-30
-29
-30
-31
-30
-30
-30
-29
-28
-27
-27
-27
-27
-27
-27
-26
-27
-27
-27
-27
-26
-26
-24
-24
-23
-22
-22
-23
-23
-23
-22
-22
-20
-19
-20
-22
-24
-25
-26
-25
-25
-25
-25
-25
-25
-26
-25
-25
-25
-25
-25
-25
-25
-25
-25
-24
-22
-22
-23
-24
-23
-23
-20
-20
-21
-22
-22
-22
-22
-23
-21
-21
-20
-19
-19
-18
-18
-17
-17
-17
-15
-15
-13
-11
-10
-6
-6
-5
-5
-5
-5
-6
-7
-6
-6
-6
-6
-6
-5
-5
-6
-6
-7
-14
-18
-19
-20
-21
-21
-22
-23
-24
-25
-25
-26
-26
-26
-26
-27
-27
-27
-27
-27
-27
-28
-28
-28
-27
-28
-28
-27
-27
-27
-27
-28
-28
-28
-28
-27
-26
-27
-26
-26
-26
-26
-26
-26
-26
-26
-26
-26
-25
-24
-24
-24
-24
-23
-23
-23
-22
-21
-21
-22
-22
-21
-22
-22
-23
-23
-23
-23
-23
-23
-24
-23
-21
-21
-21
-21
-21
-21
-21
-20
-20
-20
-20
-19
-16
-17
-16
-16
-19
-22
-23
-23
-24
-23
-23
-23
-21
-23
-23
-24
-24
-24
-27
-27
-26
-27
-27
-26
-26
-26
-25
-25
-24
-23
-23
-22
-19
-18
-20
-21
-19
-18
-19
-21
-23
-23
-24
-23
-23
-24
-23
-23
-23
-22
-23
-23
-23
-23
-23
-22
-23
-22
-22
-22
-21
-20
-20
-21
-24
-24
-23
-22
-22
-22
-20
-20
-19
-17
-15
-13
-12
-11
-9
-8
-8
-8
-8
-8
-7
-7
-6
-4
-4
-3
-4
-4
-4
-4
-5
-6
-5
-6
-8
-8
-7
-8
-5
-5
-4
-3
-5
-9
-14
-18
-20
-20
-22
-22
-24
-23
-23
-24
-24
-24
-24
-24
-24
-24
-23
-23
-22
-23
-23
-23
-23
-24
-21
-21
-22
-24
-23
-24
-24
-24
-23
-23
-22
-21
-22
-20
-18
-17
-17
-17
-19
-19
-20
-20
-20
-22
-19
-21
-22
-21
-22
-23
-22
-23
-24
-24
-24
-24
-24
-23
-23
-23
-23
-23
-23
-23
-24
-23
-23
-24
-23
-23
-23
-23
-23
-23
-23
-23
-23
-24
-24
-24
-24
-24
-24
-24
-25
-24
-24
-24
-25
-25
-25
-24
-22
-22
-21
-21
-21
-21
-21
-21
-21
-22
-21
-22
-22
-22
-20
-20
-18
-19
-20
-21
-20
-20
-19
-21
-18
-17
-14
-16
-19
-21
-21
-20
-19
-20
-15
-13
-14
-16
-16
-12
-11
-12
-13
-14
-15
-16
-17
-17
-13
-8
-10
-12
-15
-19
-23
-21
-21
-22
-22
-23
-23
-23
-24
-24
-23
-23
-22
-21
-20
-20
-19
-19
-18
-17
-16
-15
-14
-15
-15
-14
-14
-14
-13
-12
-13
-13
-13
-13
-12
-13
-11
-6
-4
-3
-4
-5
-5
-7
-6
-7
-8
-7
-97
-7
0
-1
-1
-1
-5
-7
-8
-9
-9
-9
-9
-10
-11
-15
-17
-18
-18
-17
-17
-17
-16
-17
-16
-16
-16
-16
-16
-16
-17
-17
-17
-17
-17
-17
-16
-17
-17
-16
-16
-16
-14
-13
-13
-13
-13
-13
-11
-8
-7
-7
-9
-9
-10
-13
-14
-15
-17
-19
-12
-17
-18
-19
-19
-20
-18
-18
-18
-17
-17
-17
-18
-17
-17
-17
-17
-18
-18
-17
-19
-20
-20
-20
-20
-20
-23
-22
-22
-21
-19
-17
-16
-15
-15
-17
-16
-16
-18
-18
-19
-18
-17
-19
-19
-19
-20
-20
-20
-20
-20
-21
-20
-20
-19
-16
-15
-13
-8
-8
-9
-8
-8
-9
-9
-10
-10
-11
-12
-13
-13
-12
-13
-12
-11
-11
-11
-10
-9
-9
-8
-8
-7
-8
-6
-7
-7
-6
-6
-8
-7
-6
-6
-7
-7
-8
-9
-10
-10
-11
-11
-11
-9
-10
-8
-7
-5
-4
-5
-5
-4
-4
-4
-3
-3
-3
-3
-4
-4
-5
-5
-5
-6
-5
-5
-7
-8
-10
-11
-14
-14
-14
-14
-15
-14
-12
-13
-13
-14
-15
-15
-15
-16
-15
-15
-15
-16
-15
-15
-14
-15
-16
-16
-16
-16
-16
-15
-16
-15
-15
-16
-16
-16
-16
-15
-15
-15
-15
-15
-14
-15
-15
-15
-15
-14
-14
-15
-15
-20
-19
-21
-17
-19
-16
-14
-13
-13
-12
-12
-12
-11
-12
-12
-12
-13
-12
-13
-12
-11
-13
-13
-11
-11
-9
-8
-8
-8
-7
-7
-6
-7
-6
-4
-1
-1
-1
-1
0
0
0
-1
0
0
1
2
2
1
1
1
2
2
2
1
2
2
1
1
0
-1
-1
0
0
-1
-1
-1
-1
-1
-2
-2
-2
-3
-3
-3
-3
-5
-5
-6
-5
-6
-6
-7
-7
-9
-10
-10
-10
-11
-12
-12
-11
-10
-7
-6
-6
-6
-7
-7
-8
-8
-7
-7
-7
-6
-6
-7
-8
-10
-11
-12
-13
-14
-14
-14
-14
-12
-14
-14
-13
-14
-14
-13
-13
-13
-14
-13
-13
-13
-13
-13
-13
-13
-14
-13
-14
-14
-15
-15
-14
-12
-12
-13
-13
-13
-13
-14
-14
-14
-14
-13
-13
-14
-13
-14
-13
-14
-14
-13
-13
-14
-15
-14
-13
-11
-9
-8
-8
-9
-10
-11
-11
-11
-9
-10
-11
-12
-11
-11
-13
-15
-15
-16
-17
-18
-18
-18
-17
-17
-17
-17
-18
-17
-16
-16
-15
-14
-13
-14
-14
-15
-13
-13
-13
-14
-14
-14
-14
-14
-14
-14
-12
-11
-13
-13
-12
-14
-14
-13
-14
-15
-13
-12
-12
-11
-11
-11
-11
-12
-12
-12
-13
-13
-13
-13
-13
-11
-11
-9
-6
-3
-5
-5
-5
-5
-5
-5
-5
-5
-4
-5
-3
-2
-7
-9
-10
-10
-10
-12
-13
-14
-14
-16
-17
-18
-18
-17
-17
-15
-16
-15
-10
-11
-9
-9
-9
-10
-8
-8
-10
-10
-10
-11
-10
-9
-10
-11
-9
-10
-9
-7
-8
-6
-4
-7
-8
-9
-12
-12
-12
-12
-11
-10
-11
-6
-3
-3
-5
-5
-4
-2
-2
-2
-3
-2
-1
-1
-1
0
0
0
0
0
0
0
0
0
0
1
1
1
1
1
2
2
0
0
0
-3
-6
-6
-6
-7
-8
-9
-9
-10
-10
-11
-12
-13
-13
-15
-15
-15
-15
-15
-15
-15
-15
-17
-16
-17
-17
-16
-15
-16
-16
-14
-11
-11
-9
-10
-11
-11
-12
-12
-13
-14
-12
-11
-11
-13
-12
-14
-13
-14
-13
-13
-13
-11
-9
-7
-8
-6
-6
-6
-6
-7
-7
-7
-7
-8
-9
-14
-16
-16
-19
-16
-19
-19
-17
-18
-17
-15
-12
-11
-11
-10
-9
-10
-10
-10
-10
-10
-9
-9
-6
-4
-4
-6
-6
-5
-2
-1
-2
-2
-3
-2
-2
-2
-3
-3
-3
-3
-2
-3
-3
-3
-3
-4
-3
-1
-6
-9
-9
-9
-10
-10
-10
-11
-11
-9
-8
-8
-8
-8
-7
-6
-6
-5
-5
-5
-5
-5
-4
-5
-5
-4
-4
0
-1
-7
-4
0
0
-1
-1
-1
-1
-1
-2
-4
-4
-5
-5
-5
-7
-7
-6
-5
-7
-7
-7
-5
-2
-1
-1
-3
-4
-4
-4
-4
-4
-5
-5
-5
-6
-8
-9
-9
-8
-8
-8
-10
-10
-11
-11
-12
-12
-12
-13
-14
-16
-14
-13
-12
-8
-8
-8
-9
-8
-7
-7
-7
-7
-7
-8
-7
-7
-6
-5
-6
-6
-6
-6
-7
-6
-5
-4
-4
-5
-4
-4
-4
-5
-4
-4
-3
-3
-3
-2
-1
-1
-3
-4
-4
-8
-7
-6
-7
-4
-7
-7
-7
-9
-8
-9
-9
-8
-8
-9
-6
-5
-5
-5
-5
-6
-5
-4
-5
-10
-10
-7
-7
-5
-4
-4
-3
-5
-5
-4
-4
-6
-6
-9
-10
-10
-10
-9
-6
-6
-4
-2
-2
0
2
2
2
2
1
1
1
1
1
-8
-7
-7
-7
-4
-5
-4
-4
-4
-5
-6
-7
-8
-8
-8
-10
-11
-8
-8
-8
-6
-9
-6
-6
-8
-7
-7
-7
-9
-8
-9
-10
-11
-11
-12
-13
-12
-12
-13
-19
-19
-18
-19
-19
-19
-19
-13
-11
-11
-10
-10
-10
-10
-10
-8
-8
-8
-10
-11
-14
-15
-14
-14
-13
-14
-14
-13
-13
-12
-11
-9
-9
-9
-10
-9
-10
-8
-6
-6
-6
-7
-7
-6
-3
-1
-1
-1
-2
-6
-4
-4
-4
-4
-5
-4
-5
-9
-9
-9
-8
-8
-9
-8
-11
-15
-16
-15
-15
-15
-15
-14
-14
-15
-15
-13
-13
-5
-5
-5
-5
-6
-6
-6
-6
-6
-5
-3
-6
-6
-7
-8
-9
-9
-8
-10
-10
-11
-12
-12
-13
-10
-10
-9
-7
-7
-8
-9
-10
-10
-10
-10
-10
-10
-12
-13
-15
-14
-15
-15
-15
-14
-14
-13
-14
-12
-12
-12
-10
-13
-12
-14
-11
-7
-5
-8
-10
-12
-14
-14
-18
-19
-19
-19
-18
-17
-17
-16
-17
-15
-11
-11
-10
-10
-10
-10
-10
-10
-10
-10
-10
-11
-14
-13
-12
-10
-10
-8
-8
-8
-7
-7
-8
-8
-11
-11
-9
-7
-6
-5
-5
-5
-4
-4
-2
-1
-3
-13
-11
-15
-14
-11
-10
-10
-8
-8
-7
-6
-5
-3
-2
-2
-2
-2
-2
-2
-2
-2
-3
-4
-12
-11
-13
-11
-11
-9
-6
-7
-4
-3
-4
-4
-3
-7
-8
-7
-8
-7
-7
-8
-7
-6
-5
-3
1
2
4
4
6
8
8
7
7
6
8
10
8
5
4
3
3
3
3
2
-4
-8
-10
-13
-15
-16
-15
-14
-13
-15
-15
-15
-13
-8
-9
-7
-5
-6
-6
-8
-7
-6
-5
-4
-3
-1
0
0
-3
-10
-12
-12
-12
-12
-12
-12
-11
-11
-8
-7
-6
-6
-5
-5
-6
-6
-7
-7
-6
-6
-7
-7
-6
-5
-6
-2
-4
-2
-1
-1
1
3
4
4
3
0
-1
-2
-2
-1
-1
-1
0
1
6
6
7
7
7
7
7
7
5
5
5
4
4
3
2
2
2
3
2
2
2
2
3
4
1
-1
-3
-4
-4
-4
-3
-2
-1
-1
1
1
2
2
3
1
1
-9
-10
-11
-10
-10
-9
-10
-13
-15
-15
-16
-15
-14
-14
-13
-13
-13
-14
-12
-11
-9
-9
-7
-9
-8
-9
-8
-8
-8
-8
-8
-6
-6
-4
-6
-4
-4
-7
-7
-7
-5
-6
-5
-6
-7
-8
-8
-7
-7
-7
-9
-9
-8
-8
-6
-5
-3
-1
2
2
1
-1
-1
-3
-4
-5
-5
-6
-8
-10
-11
-10
-10
-12
-13
-12
-12
-11
-9
-5
-2
-2
-2
-1
0
1
0
2
4
5
5
5
5
5
5
4
3
3
2
3
4
5
5
4
6
6
6
6
7
7
4
4
4
4
4
5
7
7
7
7
7
7
6
7
7
7
7
5
4
2
2
2
2
4
5
9
10
10
10
10
9
9
9
9
9
8
8
9
9
9
8
9
9
10
10
10
9
10
10
10
10
10
10
9
8
7
7
7
7
7
7
7
7
7
9
10
11
10
11
11
11
10
10
10
11
10
10
10
10
11
11
11
10
11
10
9
9
9
12
10
10
9
9
8
8
10
12
12
13
13
13
13
13
13
14
15
15
15
15
14
14
12
10
8
8
6
6
5
5
5
5
5
4
4
4
4
4
4
3
2
1
2
2
2
2
2
3
6
8
5
-1
-2
-1
-1
-2
-3
-3
-1
2
1
2
1
-2
-2
-2
-1
0
1
2
2
3
3
4
4
5
6
6
6
7
8
8
8
8
6
-4
-6
-4
-3
-5
-7
-8
-5
-5
-4
-5
-5
-8
-6
-9
-10
-9
-13
-12
-9
-6
-5
-3
-2
-1
0
1
-1
-2
-2
-2
-2
-2
-1
-1
0
0
-1
-2
-2
-4
-5
-3
-2
-1
2
4
6
7
10
11
13
14
14
14
14
14
14
15
15
15
16
15
14
13
13
12
12
15
14
14
14
14
14
15
15
15
14
14
15
15
15
15
13
7
3
1
2
2
2
0
-1
-1
-1
0
-1
0
0
1
1
2
3
3
4
3
4
5
6
6
5
5
4
7
9
10
10
8
10
11
11
11
11
12
11
9
10
10
8
8
9
12
14
12
11
8
8
8
8
7
6
6
8
8
9
9
10
10
9
9
8
8
9
9
10
10
10
9
4
0
0
1
2
1
1
0
0
-1
2
3
3
4
3
3
3
4
3
3
5
5
1
0
-1
-2
-3
-2
-7
-9
-10
-9
-8
-5
-3
-2
-1
1
0
1
0
-1
0
0
2
2
2
3
2
1
-7
-9
-9
-10
-6
-10
-9
-9
-6
-4
-2
-1
-1
-1
-1
0
-1
0
1
1
1
-1
0
-1
1
-2
0
0
1
5
7
7
8
8
8
7
8
7
7
6
5
6
6
7
7
6
4
3
0
1
0
1
1
4
4
3
3
4
4
5
5
5
5
5
5
5
7
7
7
7
7
5
2
1
0
-1
0
2
1
3
3
5
5
6
5
5
6
5
4
5
6
7
7
3
2
2
2
3
4
4
3
5
3
4
4
4
3
3
2
4
3
3
4
5
6
6
6
5
4
3
2
1
2
3
1
2
5
8
9
8
7
7
7
8
9
9
9
9
9
10
10
10
10
10
10
10
10
9
9
9
10
10
11
11
10
10
10
10
11
11
11
11
11
11
11
11
11
9
8
3
9
8
7
9
9
9
9
10
10
8
9
9
10
9
9
8
8
8
8
9
10
9
9
8
2
1
-1
0
2
5
5
5
6
8
9
8
8
7
7
7
7
7
5
3
2
2
0
-1
-1
0
0
1
2
3
3
2
2
2
1
0
-1
1
5
6
6
4
8
5
3
2
1
1
1
1
5
7
8
9
9
10
9
9
8
8
8
7
7
9
9
10
9
9
7
4
4
3
3
4
4
4
6
6
6
6
6
7
7
7
7
7
7
7
8
18
7
5
6
4
5
5
6
5
4
4
4
4
4
2
1
0
0
0
0
2
3
5
6
6
7
7
8
9
9
9
10
10
11
11
11
12
11
10
9
9
8
8
6
6
5
6
7
7
6
6
6
5
4
6
5
6
6
7
7
8
9
9
8
8
7
8
8
9
11
12
13
13
12
12
8
6
8
6
5
6
6
8
8
9
10
10
10
10
9
9
9
10
9
10
10
10
7
7
7
8
8
8
8
8
8
9
8
5
5
6
5
6
7
8
11
12
12
11
11
9
9
4
3
2
0
1
2
-4
-4
-3
-2
-2
0
1
0
3
3
3
4
5
6
8
6
5
5
0
-4
-7
-6
-7
-9
-9
-10
-10
-6
-6
-3
-2
-2
-2
-1
-2
1
0
1
1
1
-1
0
-5
-7
-6
-5
-5
-6
-5
-6
-5
-4
2
-1
1
2
-3
-4
-2
3
6
7
7
8
8
9
9
9
9
10
6
7
2
-1
0
0
2
1
1
1
2
3
4
4
6
6
6
5
4
3
3
2
1
3
2
2
1
2
4
3
3
4
5
5
5
5
5
5
5
6
7
7
6
8
4
1
4
4
5
6
8
9
9
13
12
12
12
11
11
11
11
11
12
12
14
15
14
14
14
15
15
14
14
14
14
12
12
15
16
16
16
16
15
13
15
15
13
14
11
8
7
8
9
9
11
13
13
13
14
15
13
13
13
13
13
13
12
12
13
13
13
13
14
14
13
14
13
12
3
7
6
8
10
10
10
10
10
9
9
10
10
10
9
9
9
10
11
11
9
3
-1
2
4
5
3
4
5
8
8
9
9
9
10
11
12
11
11
13
12
12
12
11
8
9
11
11
10
11
11
12
13
16
12
12
14
13
13
13
13
12
13
13
13
13
14
15
15
15
15
15
15
16
16
16
16
16
16
16
16
16
15
15
15
15
15
15
15
15
15
16
16
16
17
17
16
17
16
17
16
16
14
14
14
14
14
13
12
12
12
12
13
16
16
16
16
16
13
13
13
13
13
13
13
14
15
16
17
16
16
15
15
14
14
14
15
15
14
13
13
14
15
14
13
11
13
15
16
16
15
13
13
12
12
13
13
14
14
13
13
14
15
15
15
15
16
17
16
15
15
15
15
14
14
14
14
14
13
13
14
14
15
15
16
16
16
17
16
16
19
18
15
12
12
13
13
14
15
15
16
16
17
17
17
17
16
15
16
17
15
15
15
15
14
13
13
15
14
15
15
18
17
17
17
17
15
14
15
16
16
17
17
18
18
17
17
15
16
15
13
9
12
14
13
12
11
12
12
12
11
10
10
10
10
11
11
11
11
11
12
9
10
8
6
6
10
12
8
12
9
10
11
11
10
9
8
7
9
8
8
8
7
6
8
9
10
10
14
15
16
15
15
15
14
14
14
14
14
14
13
13
14
14
15
16
16
16
15
15
15
17
16
16
16
17
17
17
17
17
16
16
16
16
16
16
17
17
17
17
17
17
18
18
18
18
18
18
18
18
17
17
16
15
15
15
15
15
15
16
16
17
18
17
18
18
19
18
19
16
16
15
16
15
15
15
15
15
15
15
16
16
16
15
16
16
16
16
17
16
16
17
16
16
17
17
18
17
17
17
17
16
16
16
15
15
15
15
16
16
17
18
17
16
17
16
16
18
18
18
18
18
17
17
17
16
16
17
17
17
17
17
18
18
18
19
18
18
19
18
19
19
19
18
19
19
19
19
18
17
17
17
17
16
16
16
17
17
18
18
19
19
18
16
15
19
19
19
20
20
19
19
19
19
18
18
17
17
17
17
18
19
19
20
20
18
15
17
16
16
16
16
17
16
16
17
19
19
19
19
19
19
19
19
19
20
21
20
19
19
16
19
19
15
20
21
20
19
19
19
19
19
18
18
18
18
17
17
18
19
20
20
20
19
19
18
19
20
22
20
19
19
19
19
18
19
18
18
19
19
19
19
19
19
19
19
20
20
19
19
18
18
17
18
18
18
18
18
17
17
17
17
17
17
17
17
17
18
18
18
17
16
17
18
18
19
19
19
19
20
19
20
19
19
19
19
19
19
19
19
20
20
20
20
20
20
20
20
20
20
21
20
21
21
21
20
20
19
20
19
19
19
20
20
21
21
19
19
19
19
20
18
19
19
20
21
20
20
20
20
20
20
20
20
19
19
20
20
21
20
20
20
19
19
19
18
17
16
18
18
18
18
18
20
20
20
20
20
20
19
20
19
20
20
18
17
17
17
17
17
16
16
18
19
18
17
18
18
18
18
19
19
19
19
19
19
19
19
17
18
18
19
19
19
20
20
19
19
19
19
19
19
19
19
19
18
18
18
19
20
21
20
19
20
20
20
20
20
20
20
20
21
21
21
20
20
20
20
20
19
19
19
18
19
20
20
20
20
21
20
18
18
19
18
21
21
22
22
22
22
22
21
20
20
20
20
20
20
21
21
21
21
21
21
18
19
16
15
16
17
18
19
20
20
19
19
19
19
19
19
19
20
21
21
21
20
18
16
15
17
15
15
16
17
16
16
16
17
17
17
17
16
17
16
17
18
19
19
19
19
18
19
18
18
19
20
20
20
21
20
20
20
19
19
19
19
19
19
18
19
20
20
20
19
17
16
18
18
18
18
18
18
18
22
22
21
21
20
21
20
20
20
19
21
21
22
21
21
20
18
18
19
21
20
20
19
19
20
20
20
21
21
21
21
20
20
20
21
22
23
23
23
21
19
19
18
18
18
19
19
21
22
22
22
22
22
22
22
22
22
21
22
22
22
22
22
20
21
21
21
22
22
21
22
22
22
22
22
22
22
22
21
21
20
20
21
21
20
21
19
19
19
18
19
20
21
20
20
20
21
21
22
21
18
18
18
18
18
19
19
19
20
20
21
20
20
19
20
21
21
21
22
20
20
20
20
18
18
18
17
18
18
18
18
18
18
18
18
19
19
19
19
19
19
19
19
19
19
19
19
19
19
19
19
18
18
18
19
19
19
19
19
19
19
20
20
19
20
19
19
20
19
19
19
19
19
19
20
19
19
20
20
20
20
20
19
19
20
19
20
19
20
19
20
20
20
20
19
18
18
18
18
17
17
18
18
19
18
18
16
16
16
17
17
17
17
17
17
17
18
18
19
18
18
18
18
17
18
18
19
19
20
20
20
17
17
16
18
17
18
18
18
17
18
18
18
18
17
17
17
17
16
18
19
20
22
22
20
18
19
19
20
20
21
22
21
22
22
22
21
21
21
21
21
21
21
22
23
23
23
23
23
23
22
22
22
21
22
22
22
22
22
21
21
20
20
19
20
20
20
21
21
21
22
21
22
22
23
22
22
22
23
23
23
23
23
22
22
22
21
22
22
21
22
22
22
22
23
23
22
23
23
24
23
24
23
23
23
23
23
23
22
23
23
23
22
22
23
23
23
23
23
23
24
23
23
23
24
24
24
23
23
24
24
23
23
23
22
22
22
21
21
21
21
21
22
22
22
22
22
22
23
23
23
22
23
22
22
21
21
21
21
21
21
21
21
21
21
21
22
22
22
22
22
23
23
24
24
24
23
23
23
23
22
21
21
21
20
19
19
20
20
20
19
18
18
18
20
19
19
20
20
21
20
20
21
20
21
20
19
19
19
19
19
20
21
22
22
21
20
20
19
19
19
20
22
22
22
23
23
22
22
22
22
23
23
23
23
23
24
25
25
26
25
25
26
26
27
26
25
25
25
24
24
23
23
23
23
23
22
22
22
22
21
21
23
23
23
23
23
23
23
23
23
23
23
23
23
23
23
23
23
22
23
23
22
23
23
23
22
23
21
21
21
21
19
18
19
21
21
22
22
22
22
22
22
22
22
23
22
23
23
24
24
24
24
24
25
25
25
25
26
25
24
23
22
22
23
23
24
24
23
23
23
22
22
23
23
22
22
22
22
22
22
23
23
23
23
22
22
22
23
22
19
18
19
18
18
18
18
18
18
18
17
18
18
19
19
18
19
20
20
20
20
20
19
20
19
19
19
19
19
20
20
20
18
18
17
17
18
18
19
18
19
20
20
20
20
21
21
21
20
19
19
19
19
19
19
20
20
20
21
21
22
22
22
22
22
21
22
22
22
21
21
21
21
21
21
21
21
21
22
22
23
24
24
24
25
24
24
23
23
23
23
23
23
23
22
22
23
22
22
22
22
23
23
24
24
24
24
24
24
24
24
23
23
23
22
22
22
22
22
22
21
21
21
21
21
21
22
22
22
23
23
23
23
24
24
23
23
23
23
23
23
23
23
22
23
23
22
22
22
22
22
23
25
24
24
24
23
23
23
23
23
23
23
23
22
22
22
21
21
21
20
20
20
21
22
22
22
23
22
22
22
21
22
22
23
23
23
22
22
22
22
22
21
21
21
21
21
22
23
24
24
25
24
25
25
25
25
25
25
25
25
25
24
24
24
23
23
23
23
22
22
22
23
22
23
24
23
24
24
25
24
25
25
25
23
22
23
23
22
21
21
21
20
20
20
20
21
21
22
22
22
22
21
21
20
20
20
20
21
21
21
21
21
21
20
20
20
19
19
20
21
21
22
21
15
17
16
19
18
17
18
20
21
20
21
21
21
21
20
20
20
20
20
21
20
20
19
19
16
16
17
17
17
17
16
18
18
18
19
19
19
19
19
19
20
19
19
19
19
18
18
19
19
19
19
19
19
18
18
18
16
16
15
15
15
16
15
15
15
15
14
15
17
17
16
15
14
14
13
13
12
13
12
16
16
17
18
17
17
16
16
16
16
15
15
15
16
17
18
17
15
16
17
16
18
18
19
20
19
20
19
18
16
15
16
16
16
16
16
16
17
17
17
17
18
17
17
14
15
14
15
16
16
17
17
17
18
18
17
17
16
16
16
16
18
19
19
19
18
17
17
16
16
16
16
18
18
17
20
21
21
20
19
19
18
18
18
18
20
20
20
20
20
20
19
18
17
17
18
18
18
18
19
19
19
19
19
19
19
19
19
19
19
20
20
20
20
21
21
21
21
22
22
23
22
21
21
21
21
21
20
20
20
20
20
20
20
20
20
20
20
20
21
20
19
19
18
19
20
20
20
20
20
19
19
19
19
18
18
18
20
21
20
19
18
18
19
19
20
20
19
21
22
22
15
15
13
10
10
9
10
11
11
11
11
11
11
12
14
15
14
13
13
12
12
12
13
14
13
13
12
12
12
11
11
10
10
11
13
14
12
9
8
5
5
3
5
5
6
11
9
10
12
11
11
10
10
9
10
9
9
10
11
12
12
10
11
10
10
11
10
10
9
14
12
13
14
14
14
14
14
14
15
15
15
16
17
18
19
18
15
16
15
15
16
17
17
18
18
19
19
19
18
18
18
18
18
18
18
18
19
20
20
20
21
21
20
20
19
20
19
19
20
20
20
20
20
19
19
19
18
19
18
19
20
20
19
16
14
15
12
12
13
16
17
19
20
19
20
20
19
19
18
18
18
18
19
19
19
20
20
20
21
20
20
19
18
19
19
20
21
21
21
21
21
21
20
20
21
20
20
20
21
22
22
23
23
22
22
22
23
23
22
21
20
20
19
19
18
19
19
19
19
19
20
20
21
21
22
21
22
22
23
21
21
21
22
22
22
22
21
21
20
20
20
20
20
20
20
20
21
22
22
23
21
20
21
23
22
22
23
23
23
22
21
21
21
21
21
21
20
20
21
21
21
22
23
23
23
23
24
24
24
24
24
24
23
23
23
22
22
22
21
21
21
20
20
21
22
23
23
23
24
24
24
24
24
22
23
24
23
23
23
22
22
22
21
21
21
20
20
20
21
21
20
19
20
19
18
18
17
19
19
19
19
19
19
19
19
18
18
19
19
18
18
18
16
17
16
16
15
14
15
15
15
15
14
14
14
14
14
14
14
14
14
13
13
13
14
14
14
14
14
14
14
14
14
14
14
14
15
15
15
14
14
14
13
12
11
11
11
11
11
11
12
12
11
12
9
9
8
8
6
10
10
11
12
12
12
11
11
11
10
11
12
12
12
12
14
15
16
14
14
13
15
12
13
14
14
13
14
14
16
16
15
15
15
15
15
15
15
15
16
16
17
17
17
18
18
18
18
18
18
18
17
17
17
17
17
17
17
17
17
17
17
17
17
18
18
18
18
17
14
14
16
15
16
14
14
15
15
15
14
15
15
14
14
13
15
15
16
16
19
17
17
17
16
16
16
17
17
18
17
17
17
17
16
15
15
15
15
15
15
15
15
16
17
17
17
15
13
13
15
15
16
16
17
17
18
18
18
17
16
16
16
16
16
15
16
17
18
16
16
16
16
16
16
17
18
19
18
18
17
17
17
17
16
16
16
17
17
17
17
18
18
18
17
15
14
14
14
14
13
13
12
12
11
11
11
11
11
11
12
11
11
11
12
12
12
11
11
11
10
9
9
9
8
10
10
11
11
11
10
10
10
9
8
8
8
8
11
13
11
10
8
6
7
5
6
6
9
9
9
11
10
11
10
9
10
9
9
9
8
9
10
11
11
10
9
6
8
5
7
7
8
8
9
10
11
11
10
11
11
11
10
10
10
9
11
12
13
13
11
10
9
6
7
8
8
8
9
9
10
11
11
12
12
12
11
11
11
13
13
13
12
10
10
9
11
10
9
9
8
9
8
8
8
8
8
8
9
9
10
10
10
10
10
10
11
10
8
8
7
7
8
8
8
9
8
8
11
10
10
10
10
11
10
9
10
13
13
13
11
9
7
7
7
7
7
9
9
10
11
12
12
11
11
10
10
10
10
10
11
11
13
12
10
9
8
10
9
10
10
13
13
13
13
13
12
12
12
12
12
12
11
10
10
11
12
11
12
13
13
12
12
12
10
12
13
14
14
14
14
14
14
15
15
14
14
14
14
15
15
15
14
15
14
13
12
13
13
14
15
14
15
15
14
14
14
14
14
14
12
13
13
14
15
14
14
13
12
13
13
14
13
13
14
14
14
14
14
14
13
13
12
12
12
13
13
15
15
15
14
12
12
9
8
7
6
7
7
8
9
8
10
10
10
10
10
9
9
9
11
12
13
11
10
11
10
10
11
11
12
12
11
11
12
14
13
13
13
14
15
15
15
15
16
16
17
17
17
17
16
16
16
16
16
16
15
15
15
15
13
13
13
13
13
13
14
14
15
16
18
18
17
15
15
15
15
14
14
14
14
16
15
15
15
15
14
13
12
12
12
11
11
11
9
9
9
8
7
6
6
6
6
6
7
6
7
7
7
7
8
8
8
9
10
10
10
10
10
10
10
9
9
9
9
9
9
9
9
9
8
7
8
8
8
8
8
8
7
7
9
7
6
5
4
4
0
0
0
1
2
2
2
3
4
6
5
5
4
5
4
4
4
3
5
8
8
7
5
2
2
2
3
2
5
6
7
8
8
7
7
7
7
6
4
6
5
5
8
8
9
9
8
3
3
3
5
6
9
10
10
9
9
9
8
10
11
10
9
9
8
8
9
9
8
8
8
8
8
9
10
12
12
13
13
13
13
13
13
13
12
11
12
12
11
9
10
13
14
10
9
7
6
6
7
7
8
8
8
8
9
8
9
9
8
7
8
7
6
7
8
9
11
5
1
0
0
0
0
0
0
1
2
3
5
5
5
5
4
5
3
4
3
4
5
6
8
6
-1
0
-1
-1
-1
0
0
1
4
5
4
4
3
4
4
3
4
3
3
4
4
6
4
4
-1
1
-1
1
0
4
4
5
6
5
5
5
6
6
6
6
6
5
5
5
6
5
5
6
6
4
3
3
5
6
7
7
7
7
7
8
9
8
7
8
8
9
9
10
10
10
9
9
9
9
10
14
14
13
12
13
13
12
9
8
7
7
5
5
6
5
5
5
3
0
-1
-2
-2
-3
-4
-4
-4
-4
-3
-2
-1
0
0
0
-1
0
2
1
0
1
0
0
0
1
1
3
2
3
2
1
3
4
5
6
5
4
5
5
6
6
4
4
5
6
6
6
6
6
7
8
10
11
11
13
13
13
13
11
11
11
11
11
11
11
11
11
11
12
12
12
12
7
6
3
-2
-4
-3
-8
-6
-5
-6
-6
-2
-1
0
0
0
0
1
0
-1
-2
-3
-2
-1
-5
-6
-5
-5
-6
-5
-6
-5
-5
-4
-3
-3
-2
-1
0
-1
0
0
0
0
-1
-1
0
2
2
-1
-3
-3
-3
-2
-2
-2
-1
1
3
3
3
3
3
3
3
3
3
3
4
3
3
4
4
4
2
0
0
0
4
8
10
8
7
7
6
6
5
5
3
1
0
0
0
0
1
3
2
-1
-1
-5
-5
-5
-6
-5
-4
-3
-2
-2
-2
-2
-2
-2
-2
-2
-3
-2
-2
-2
0
1
-4
-6
-6
-6
-6
-7
-7
-6
-6
-3
-5
-6
-2
-2
-3
-3
-3
-2
-2
-2
-2
-2
-2
-2
-2
-5
-2
-1
0
0
0
1
1
1
3
4
5
5
5
6
6
6
5
5
5
6
7
10
7
-2
-7
-6
-8
-8
-9
-8
-8
-7
-6
-6
-5
-4
-4
-5
-4
-4
-3
-2
-2
-2
-2
-4
-2
-3
-6
-8
-5
-11
-12
-9
-9
-9
-7
-7
-5
-1
1
2
2
3
3
3
3
3
2
2
2
1
1
1
1
1
1
1
1
1
0
-1
-1
-1
-1
-1
-1
-1
-2
-2
-2
-2
-1
0
2
3
5
6
4
1
1
1
2
3
4
3
3
3
3
3
3
4
3
4
4
4
4
5
6
6
6
5
6
8
7
6
7
6
7
8
7
8
7
5
4
5
3
3
3
2
4
7
9
9
9
6
2
0
0
0
0
2
2
2
3
4
4
4
4
5
6
6
5
7
8
9
11
9
7
8
8
7
7
7
9
9
9
9
10
10
9
8
9
10
9
8
8
9
9
10
9
10
10
10
11
11
11
11
10
10
7
6
9
10
4
-1
-2
-3
-3
-3
-4
-5
-6
-7
-7
-7
-7
-7
-8
-7
-8
-8
-8
-8
-7
-7
-8
-7
-6
-6
-4
-4
-4
-3
-4
-3
-2
-2
-3
-4
-6
-6
-7
-8
-6
-4
-2
-1
-1
-3
-3
-3
-2
-2
-3
-4
-4
-4
-5
-5
-4
-2
-2
-4
-11
-10
-8
-8
-12
-10
-10
-8
-7
-7
-5
-7
-7
-6
-5
-6
-6
-5
-5
-6
-5
-4
-4
-4
-5
-6
-8
-8
-9
-9
-9
-10
-8
-8
-8
-7
-6
-6
-6
-7
-6
-7
-6
-7
-6
-5
-5
-8
-10
-13
-12
-12
-11
-11
-10
-9
-8
-7
-7
-7
-7
-6
-6
-7
-6
-6
-7
-7
-7
-6
-7
-7
-10
-9
-9
-8
-7
-5
-5
-5
-3
-3
-2
-1
-1
-1
0
0
1
1
2
2
2
2
3
3
3
4
5
5
5
6
6
6
5
5
4
4
4
3
3
2
2
2
2
2
3
3
3
4
3
2
3
2
5
6
5
6
6
6
6
5
4
4
4
4
4
3
3
2
1
1
2
1
1
1
0
-1
0
0
0
0
-1
0
0
0
-1
-1
-3
-3
-3
-3
-3
-3
-4
-3
-4
-4
-4
-3
-3
-4
-3
-2
-2
-2
-2
-2
-2
-1
-2
-1
-1
-1
-2
-2
-2
-2
-2
-1
1
0
-2
-1
0
-1
-1
-1
-1
-1
-1
-1
0
0
0
-1
-1
0
0
-1
-2
-2
-2
0
0
-2
-3
-3
-4
-6
-6
-6
-5
-5
-4
-4
-3
-2
-3
-3
-3
-4
-5
-4
-4
-5
-5
-1
-1
0
-1
-3
-6
-6
-7
-3
-2
-3
-3
-3
-3
-2
-2
-2
-2
-3
-3
-3
-3
-4
-3
-2
0
0
1
1
2
1
2
2
2
3
2
2
2
3
5
4
4
5
5
5
5
5
5
5
4
5
5
4
3
4
3
2
1
0
1
0
0
0
-1
-1
-1
-1
-2
-2
-2
-2
-3
-5
-5
-5
-6
-5
-6
-6
-5
-5
-6
-5
-6
-6
-7
-7
-8
-8
-9
-9
-10
-9
-9
-9
-9
-8
-8
-9
-9
-8
-6
-6
-7
-5
-5
-5
-5
-5
-5
-5
-5
-6
-7
-7
-8
-7
-8
-7
-7
-7
-8
-8
-7
-8
-7
-7
-8
-6
-7
-6
-5
-5
-5
-5
-5
-5
-5
-4
-4
-3
-3
-4
-3
-3
-3
-4
-5
-5
-5
-4
-4
-4
-4
-3
-3
-2
-2
-3
-3
-3
-2
-2
-1
-1
-1
0
0
0
0
0
0
0
-1
-1
-1
-1
-1
-1
-1
-1
-2
-2
-2
-3
-3
-3
-3
-3
-3
-5
-5
-4
-3
-3
-3
-4
-4
-5
-6
-6
-6
-6
-6
-6
-6
-7
-6
-7
-7
-8
-7
-7
-8
-8
-7
-6
-6
-5
-5
-6
-6
-5
-6
-6
-6
-6
-5
-5
-2
0
0
0
-5
-7
-7
-8
-8
-8
-8
-8
-8
-8
-7
-7
-7
-8
-9
-10
-10
-9
-8
-8
-7
-7
-8
-8
-8
-8
-8
-9
-9
-9
-9
-8
-7
-6
-6
-6
-6
-6
-8
-8
-8
-8
-8
-8
-6
-6
-6
-6
-6
-6
-6
-6
-7
-6
-7
-5
-5
-4
-2
-1
0
1
-1
-2
-4
-4
-5
-6
-6
-6
-7
-7
-8
-8
-8
-8
-8
-8
-6
-6
-6
-6
-8
-6
-6
-4
-3
-4
-4
-6
-7
-6
-6
-6
-10
-10
-13
-14
-14
-13
-13
-13
-12
-10
-9
-11
-11
-11
-11
-11
-11
-11
-11
-10
-10
-10
-11
-10
-11
-11
-11
-11
-11
-11
-12
-11
-11
-10
-8
-7
-8
-7
-7
-6
-5
-5
-5
-6
-6
-6
-6
-5
-5
-4
-3
-3
-3
-2
-2
-3
-2
-2
-2
-2
0
-1
-2
-3
-3
-8
-7
-7
-8
-6
-6
-12
-10
-10
-10
-10
-10
-11
-11
-11
-12
-11
-13
-13
-13
-13
-13
-13
-13
-13
-12
-12
-11
-12
-13
-12
-11
-11
-12
-12
-12
-12
-12
-12
-12
-11
-10
-10
-9
-8
-7
-6
-6
-5
-5
-5
-5
-5
-4
-3
-2
-2
1
1
1
-1
-5
-11
-13
-14
-13
-13
-13
-14
-14
-14
-15
-16
-15
-17
-18
-16
-16
-14
-13
-13
-13
-13
-13
-14
-12
-14
-13
-9
-9
-9
-13
-13
-16
-17
-17
-17
-16
-17
-16
-17
-15
-15
-14
-15
-16
-15
-14
-15
-13
-17
-19
-20
-20
-20
-20
-21
-20
-20
-20
-21
-20
-19
-20
-20
-20
-20
-19
-19
-19
-19
-18
-18
-19
-19
-19
-18
-16
-17
-19
-19
-19
-19
-19
-18
-17
-16
-15
-14
-13
-15
-16
-16
-11
-7
-6
-5
-6
-4
-4
-5
-4
-2
-3
-2
-2
-2
-2
-2
-2
-2
-3
-3
-4
-3
-3
-2
-2
-1
0
0
0
0
-1
-2
-5
-7
-8
-9
-11
-13
-14
-15
-16
-17
-17
-18
-19
-18
-19
-20
-18
-19
-20
-22
-23
-23
-23
-22
-20
-16
-14
-13
-15
-16
-15
-15
-16
-16
-19
-18
-17
-20
-21
-20
-20
-21
-21
-21
-21
-20
-19
-17
-16
-15
-16
-18
-17
-17
-18
-18
-20
-20
-21
-22
-22
-22
-23
-23
-22
-23
-24
-22
-25
-24
-25
-26
-21
-20
-19
-20
-20
-19
-19
-20
-21
-21
-22
-22
-22
-23
-22
-22
-23
-23
-23
-24
-24
-24
-25
-24
-23
-21
-19
-18
-20
-21
-22
-22
-23
-23
-24
-23
-25
-25
-24
-25
-25
-25
-26
-27
-26
-26
-26
-24
-22
-22
-24
-24
-24
-24
-23
-24
-23
-24
-24
-24
-25
-24
-25
-24
-23
-22
-22
-22
-22
-22
-22
-21
-19
-19
-19
-17
-16
-16
-15
-15
-13
-12
-13
-13
-14
-12
-13
-16
-14
-17
-19
-20
-21
-22
-22
-22
-22
-20
-19
-19
-19
-20
-19
-20
-21
-21
-22
-22
-22
-22
-23
-23
-23
-24
-23
-26
-26
-23
-23
-21
-18
-19
-18
-18
-16
-15
-15
-16
-17
-18
-18
-17
-18
-21
-20
-21
-19
-20
-22
-22
-22
-23
-22
-22
-20
-15
-13
-13
-12
-12
-13
-13
-12
-12
-12
-13
-12
-10
-10
-9
-8
-8
-7
-6
-6
-6
-5
-5
-5
-4
-3
-3
-1
-1
-1
-2
-2
-2
-2
-2
-2
-2
-2
-2
-3
-5
-8
-9
-9
-10
-10
-10
-10
-10
-10
-10
-12
-12
-12
-12
-12
-13
-13
-13
-13
-13
-12
-12
-12
-13
-13
-13
-14
-14
-16
-14
-13
-13
-13
-14
-14
-14
-14
-15
-15
-16
-17
-16
-17
-17
-17
-17
-18
-17
-17
-18
-19
-19
-20
-18
-16
-16
-15
-15
-15
-15
-15
-15
-16
-17
-17
-17
-17
-19
-20
-20
-20
-21
-20
-21
-21
-23
-22
-22
-20
-17
-16
-17
-18
-18
-18
-19
-20
-20
-21
-21
-21
-21
-18
-20
-21
-22
-23
-24
-24
-24
-26
-24
-22
-21
-22
-21
-21
-21
-21
-21
-22
-23
-23
-23
-25
-25
-26
-24
-24
-26
-25
-25
-25
-25
-24
-23
-22
-21
-19
-18
-18
-17
-19
-20
-19
-20
-19
-19
-19
-19
-20
-21
-20
-21
-21
-22
-22
-22
-22
-22
-19
-17
-14
-12
-12
-11
-11
-11
-12
-12
-13
-13
-14
-14
-13
-12
-11
-10
-10
-6
-4
-4
-3
-3
-3
-6
-8
-9
-10
-11
-14
-15
-16
-16
-17
-17
-18
-18
-19
-18
-19
-21
-21
-22
-23
-23
-25
-24
-21
-21
-22
-22
-22
-21
-21
-21
-21
-22
-24
-24
-24
-23
-23
-26
-26
-27
-26
-28
-29
-28
-28
-29
-28
-26
-27
-28
-28
-27
-28
-28
-27
-27
-27
-28
-29
-29
-29
-29
-29
-29
-29
-29
-29
-29
-29
-28
-27
-25
-22
-19
-18
-15
-14
-13
-12
-12
-13
-12
-18
-20
-22
-24
-25
-26
-27
-27
-27
-27
-27
-27
-27
-28
-28
-27
-26
-26
-27
-27
-27
-27
-27
-27
-27
-28
-28
-30
-30
-29
-30
-31
-32
-29
-29
-28
-26
-25
-24
-25
-25
-24
-23
-23
-21
-22
-21
-20
-20
-18
-16
-13
-13
-11
-11
-11
-10
-11
-11
-11
-11
-10
-9
-9
-9
-9
-8
-9
-9
-10
-9
-9
-10
-9
-9
-9
-9
-9
-9
-9
-9
-9
-9
-9
-7
-6
-5
-4
-4
-4
-3
-3
-3
-4
-4
-5
-6
-7
-8
-9
-10
-10
-10
-11
-11
-12
-13
-13
-13
-13
-12
-12
-12
-12
-12
-13
-14
-16
-17
-17
-19
-20
-20
-23
-22
-23
-24
-23
-23
-23
-24
-25
-20
-19
-19
-19
-20
-22
-21
-21
-21
-17
-19
-20
-22
-24
-25
-25
-25
-26
-25
-28
-28
-27
-26
-28
-26
-23
-22
-21
-23
-21
-21
-21
-21
-21
-20
-20
-20
-19
-17
-17
-16
-15
-14
-16
-16
-16
-18
-18
-18
-22
-24
-24
-24
-25
-26
-27
-27
-27
-27
-28
-28
-29
-30
-30
-30
-30
-31
-31
-31
-31
-31
-30
-28
-27
-27
-27
-26
-25
-25
-26
-26
-26
-26
-26
-26
-27
-26
-26
-27
-27
-26
-27
-28
-28
-28
-27
-25
-24
-24
-24
-23
-24
-23
-23
-24
-24
-24
-26
-25
-25
-25
-26
-26
-24
-25
-27
-26
-25
-24
-23
-22
-20
-19
-17
-17
-18
-18
-17
-14
-14
-15
-17
-18
-17
-17
-17
-17
-16
-18
-20
-21
-20
-22
-20
-17
-16
-18
-17
-17
-18
-18
-18
-19
-19
-19
-20
-22
-23
-24
-24
-24
-24
-26
-24
-26
-26
-26
-25
-20
-18
-18
-17
-17
-18
-18
-18
-19
-20
-20
-20
-20
-21
-21
-22
-23
-24
-24
-24
-24
-24
-24
-24
-22
-20
-18
-16
-14
-13
-14
-14
-14
-16
-17
-18
-19
-20
-20
-21
-22
-23
-23
-25
-25
-27
-27
-27
-23
-21
-20
-21
-21
-22
-23
-23
-24
-24
-24
-23
-26
-26
-26
-27
-28
-28
-28
-29
-28
-29
-29
-30
-25
-23
-22
-23
-23
-23
-23
-23
-24
-24
-24
-25
-26
-27
-26
-27
-27
-26
-27
-26
-24
-27
-27
-27
-25
-22
-20
-18
-16
-15
-15
-16
-17
-17
-17
-18
-18
-19
-18
-15
-13
-12
-11
-11
-11
-11
-11
-11
-11
-9
-9
-8
-7
-7
-6
-5
-4
-4
-6
-9
-10
-12
-14
-15
-16
-16
-16
-16
-17
-17
-18
-19
-18
-16
-14
-13
-13
-13
-13
-13
-15
-17
-19
-18
-18
-20
-20
-20
-21
-22
-22
-23
-23
-24
-24
-24
-22
-19
-17
-16
-13
-13
-13
-12
-11
-11
-12
-11
-10
-10
-11
-10
-10
-10
-14
-14
-16
-18
-19
-19
-18
-17
-18
-18
-18
-19
-19
-21
-21
-21
-22
-24
-24
-24
-23
-24
-24
-25
-24
-24
-23
-22
-21
-21
-20
-20
-19
-18
-18
-17
-17
-17
-18
-18
-20
-18
-17
-18
-18
-19
-21
-21
-21
-22
-22
-22
-23
-21
-21
-20
-20
-20
-19
-19
-19
-20
-21
-21
-22
-22
-23
-25
-25
-27
-27
-27
-27
-29
-28
-29
-28
-28
-25
-23
-20
-19
-18
-18
-19
-19
-21
-21
-20
-21
-22
-24
-24
-25
-22
-22
-21
-21
-21
-21
-20
-19
-17
-15
-13
-11
-8
-6
-6
-6
-7
-8
-8
-10
-11
-10
-13
-12
-14
-14
-15
-18
-18
-20
-21
-20
-19
-18
-17
-17
-17
-16
-16
-18
-19
-20
-20
-21
-22
-21
-21
-22
-22
-21
-20
-20
-19
-19
-19
-18
-17
-15
-14
-14
-13
-13
-13
-12
-12
-12
-12
-12
-12
-12
-14
-13
-14
-15
-14
-14
-14
-14
-14
-15
-14
-15
-15
-15
-14
-15
-15
-15
-16
-17
-17
-17
-17
-17
-17
-18
-18
-19
-20
-20
-23
-24
-23
-23
-22
-21
-19
-18
-16
-15
-15
-15
-16
-17
-19
-19
-21
-18
-20
-19
-21
-21
-23
-22
-20
-23
-19
-18
-19
-14
-13
-11
-10
-6
-5
-5
-5
-5
-5
-4
-5
-5
-7
-10
-13
-15
-16
-18
-20
-22
-23
-20
-18
-19
-21
-20
-17
-20
-23
-24
-25
-24
-24
-26
-26
-27
-27
-27
-27
-28
-27
-29
-29
-28
-29
-27
-26
-25
-25
-25
-25
-25
-25
-25
-25
-25
-26
-27
-27
-27
-27
-28
-29
-29
-27
-30
-30
-30
-31
-29
-27
-25
-23
-22
-22
-22
-22
-22
-22
-24
-24
-23
-24
-26
-26
-24
-24
-27
-26
-27
-26
-28
-28
-28
-25
-22
-22
-20
-20
-20
-20
-21
-22
-22
-22
-20
-20
-20
-20
-21
-18
-16
-14
-11
-10
-12
-13
-12
-12
-10
-6
-5
-6
-6
-6
-6
-6
-6
-6
-6
-5
-6
-5
-6
-6
-6
-6
-6
-6
-6
-6
-6
-6
-6
-5
-5
-5
-5
-5
-5
-5
-6
-7
-8
-8
-9
-10
-10
-10
-10
-12
-12
-11
-9
-9
-10
-8
-5
-4
-4
-3
-3
-3
-3
-3
-4
-4
-4
-5
-5
-4
-4
-3
-3
-2
-2
-2
-2
-2
-1
-1
0
0
0
0
0
0
0
-1
1
3
3
2
2
2
2
2
2
2
1
2
-2
-8
-9
-10
-12
-13
-13
-13
-12
-12
-13
-13
-13
-13
-16
-16
-18
-19
-20
-19
-19
-20
-21
-20
-20
-20
-19
-18
-20
-18
-17
-16
-16
-16
-16
-15
-15
-16
-15
-15
-15
-15
-16
-15
-14
-13
-12
-13
-14
-14
-14
-12
-11
-10
-10
-10
-11
-7
-8
-7
-5
-4
-4
-4
-4
-4
-4
-4
-4
-10
-11
-13
-14
-15
-15
-15
-15
-15
-15
-15
-15
-16
-16
-16
-17
-17
-18
-19
-18
-18
-18
-18
-18
-18
-20
-21
-21
-17
-17
-16
-15
-16
-16
-16
-14
-13
-12
-12
-12
-12
-12
-11
-10
-13
-13
-13
-14
-15
-16
-16
-18
-18
-16
-16
-17
-17
-16
-16
-15
-15
-18
-18
-19
-21
-25
-25
-28
-28
-28
-28
-28
-28
-28
-28
-28
-28
-28
-28
-27
-26
-26
-25
-25
-24
-24
-24
-24
-24
-24
-24
-24
-25
-26
-25
-27
-27
-26
-26
-27
-27
-25
-23
-22
-21
-21
-22
-23
-22
-23
-23
-24
-23
-23
-23
-23
-25
-24
-23
-23
-23
-22
-22
-22
-22
-21
-19
-17
-15
-14
-7
-8
-7
-7
-9
-11
-13
-16
-18
-18
-20
-23
-19
-17
-19
-22
-24
-25
-25
-23
-19
-18
-19
-21
-22
-21
-21
-21
-21
-22
-23
-23
-25
-25
-26
-27
-25
-28
-28
-27
-27
-27
-29
-26
-22
-20
-20
-20
-20
-19
-19
-20
-19
-19
-19
-19
-19
-18
-17
-15
-14
-13
-12
-11
-10
-9
-8
-7
-7
-6
-6
-5
-5
-10
-11
-11
-12
-12
-13
-14
-14
-14
-14
-14
-14
-14
-14
-14
-14
-13
-13
-11
-11
-10
-10
-8
-7
-6
-6
-6
-6
-6
-7
-8
-8
-8
-9
-5
-7
-6
-14
-17
-16
-17
-18
-17
-18
-17
-16
-19
-18
-17
-17
-17
-17
-16
-18
-19
-18
-19
-19
-19
-21
-20
-19
-20
-21
-20
-22
-19
-18
-17
-17
-16
-18
-18
-19
-19
-19
-19
-19
-20
-19
-20
-19
-20
-19
-20
-20
-19
-19
-19
-20
-19
-17
-15
-16
-15
-14
-14
-13
-12
-11
-11
-11
-11
-9
-9
-8
-8
-7
-7
-6
-6
-6
-4
-4
-4
-3
-1
-1
-1
-1
-1
-6
-9
-10
-14
-14
-15
-16
-18
-18
-17
-18
-18
-19
-19
-19
-20
-20
-19
-19
-19
-19
-17
-17
-17
-17
-17
-17
-16
-17
-17
-18
-17
-17
-17
-18
-18
-21
-22
-23
-24
-24
-22
-22
-24
-22
-21
-22
-23
-23
-23
-23
-23
-23
-22
-22
-21
-22
-22
-22
-22
-22
-22
-21
-22
-22
-21
-19
-18
-21
-20
-18
-17
-17
-17
-18
-18
-17
-17
-18
-18
-19
-19
-20
-20
-20
-20
-20
-19
-18
-17
-15
-14
-13
-13
-14
-14
-12
-11
-11
-10
-10
-9
-10
-9
-10
-7
-13
-14
-16
-17
-17
-18
-17
-14
-14
-15
-14
-14
-14
-14
-16
-16
-17
-17
-17
-16
-16
-17
-17
-17
-17
-17
-17
-18
-17
-15
-14
-11
-7
-7
-12
-12
-14
-14
-15
-14
-15
-14
-10
-13
-12
-13
-12
-13
-13
-13
-13
-14
-14
-14
-14
-14
-12
-11
-12
-12
-13
-13
-13
-14
-11
-12
-13
-11
-12
-12
-12
-13
-13
-13
-12
-12
-12
-13
-13
-14
-13
-12
-10
-10
-10
-13
-11
-10
-9
-8
-8
-8
-7
-5
-4
-3
-3
-3
-3
-2
-2
-2
-2
-1
0
0
0
-1
-3
-3
-5
-5
-5
-6
-5
-4
-5
-5
-4
-4
-4
-4
-5
-5
-5
-6
-5
-4
-3
-2
-1
0
-1
-2
-3
-3
-3
-3
-4
-5
-5
-5
-5
-5
-4
-4
-4
-5
-5
-6
-5
-5
-7
-6
-4
-1
-1
-1
-1
0
0
0
-6
-10
-9
-12
-12
-13
-14
-15
-14
-14
-14
-15
-13
-13
-13
-12
-12
-11
-11
-10
-10
-10
-9
-10
-11
-12
-12
-13
-14
-14
-15
-16
-17
-18
-18
-18
-16
-16
-15
-16
-16
-14
-14
-13
-12
-13
-13
-12
-12
-12
-12
-11
-11
-11
-11
-12
-12
-12
-12
-12
-13
-12
-12
-8
-11
-9
-8
-6
-4
-3
-3
-3
-3
-3
-2
-2
-3
-4
-4
-3
-4
-4
-5
-6
-6
-7
-7
-7
-8
-9
-8
-8
-7
-8
-8
-7
-7
-6
-6
-6
-6
-6
-8
-9
-9
-9
-9
-8
-7
-7
-6
-6
-6
-5
-6
-6
-4
-6
-5
-6
-4
-5
-4
-5
-5
-4
-4
-3
-4
-4
-2
-3
-3
-2
-2
-2
0
0
-1
-1
-1
0
0
0
0
1
1
1
0
0
0
-1
-1
-1
-1
-1
0
-1
-1
0
0
1
3
2
2
2
2
1
1
1
1
0
1
0
1
1
0
0
-2
-2
-2
-2
-2
-3
-4
-4
-5
-6
-6
-7
-8
-8
-8
-7
-7
-7
-7
-6
-5
-4
-3
-3
-3
-2
-2
-1
0
1
-2
-3
-7
-9
-10
-10
-11
-11
-12
-17
-16
-18
-19
-18
-19
-18
-19
-19
-19
-18
-18
-19
-18
-18
-17
-16
-15
-16
-15
-13
-12
-11
-11
-9
-8
-9
-8
-9
-9
-9
-9
-9
-10
-8
-9
-10
-8
-9
-9
-9
-9
-7
-6
-6
-6
-5
-5
-6
-7
-8
-9
-8
-9
-8
-7
-7
-6
-6
-5
-3
-1
-1
0
0
0
0
0
0
-2
-3
-4
-5
-13
-15
-16
-16
-17
-17
-17
-18
-17
-16
-15
-15
-14
-14
-14
-14
-14
-14
-14
-15
-13
-13
-13
-13
-13
-14
-14
-14
-16
-13
-14
-15
-13
-13
-12
-12
-12
-10
-12
-9
-8
-8
-7
-7
-6
-7
-6
-7
-6
-7
-7
-7
-7
-7
-6
-7
-7
-6
-6
-5
-4
-2
-1
-1
-1
-1
-1
-2
-2
-2
-1
-1
-1
-1
-2
-1
-3
-3
-3
-4
-2
-1
-2
-3
-4
-5
-5
-5
-4
-4
-2
-1
-3
-3
-2
-2
-2
-2
-1
-1
-1
-1
-1
-1
-1
0
1
2
2
3
4
5
4
4
4
3
2
2
2
2
2
1
1
2
2
-4
-5
-5
-5
-5
-5
-6
-8
-10
-10
-11
-14
-14
-14
-15
-14
-13
-12
-12
-12
-10
-10
-10
-10
-10
-9
-9
-7
-9
-11
-9
-10
-11
-11
-17
-18
-17
-18
-18
-17
-16
-18
-19
-18
-17
-17
-18
-19
-20
-20
-20
-20
-20
-21
-21
-19
-20
-19
-18
-18
-19
-19
-19
-16
-16
-13
-12
-12
-13
-14
-15
-15
-15
-14
-12
-10
-10
-10
-9
-9
-6
-5
-4
-4
-3
-4
-4
-4
-4
-1
-10
-13
-15
-15
-16
-18
-19
-18
-17
-17
-17
-16
-18
-16
-17
-19
-19
-19
-19
-20
-17
-16
-15
-14
-11
-9
-10
-11
-11
-11
-11
-12
-13
-12
-11
-12
-16
-16
-13
-12
-9
-7
-5
-3
-2
-2
-2
-2
-3
-4
-4
-5
-5
-6
-7
-7
-7
-7
-8
-7
-6
-6
-5
-5
-7
-10
-12
-11
-10
-10
-10
-10
-10
-9
-9
-9
-9
-9
-10
-10
-10
-9
-10
-11
-9
-9
-12
-11
-10
-11
-11
-11
-9
-9
-8
-7
-7
-7
-7
-7
-8
-8
-8
-9
-8
-8
-8
-7
-7
-6
-7
-6
-5
-3
-4
-3
-3
-3
-4
-4
-4
-4
-4
-4
-4
-3
-3
-2
-2
-1
-2
-2
-1
1
3
2
1
0
0
0
0
0
-1
-1
-2
-2
-3
-5
-7
-8
-8
-8
-9
-8
-9
-11
-10
-9
-10
-10
-12
-11
-12
-13
-11
-11
-9
-8
-7
-7
-6
-7
-7
-7
-6
-9
-11
-13
-13
-14
-12
-14
-14
-14
-16
-16
-16
-16
-14
-14
-14
-10
-9
-8
-8
-8
-7
-7
-7
-7
-8
-7
-8
-12
-12
-13
-13
-13
-12
-13
-13
-13
-11
-12
-9
-7
-7
-6
-5
-5
-3
-2
-1
-1
-1
-2
-2
-1
-1
-1
0
0
0
0
0
0
0
0
0
0
0
0
0
0
0
0
1
0
0
0
0
0
0
0
0
1
1
0
0
0
0
0
0
0
0
0
0
-1
-2
-2
-3
-3
-3
-3
-3
-3
-2
0
2
0
-1
-3
-2
-1
-2
-2
-3
-2
-3
-3
-4
-3
-3
-3
-2
-1
0
1
0
-6
-6
-8
-7
-6
-7
-7
-8
-8
-8
-6
-7
-7
-6
-5
-5
-5
-5
-5
-5
-6
-5
-5
-5
-5
-7
-7
-8
-8
-7
-3
-3
-3
-3
-2
-2
-1
0
0
0
0
0
0
0
0
0
0
1
1
2
1
1
1
0
0
0
0
0
0
-1
-2
-2
-2
-2
-2
-2
-2
-2
-2
-2
-3
-3
-3
-4
-4
-7
-8
-8
-9
-9
-9
-9
-7
-7
-6
-5
-5
-5
-4
-4
-4
-4
-4
-3
-3
-4
-8
-9
-10
-9
-8
-9
-10
-10
-9
-9
-8
-8
-7
-6
-6
-6
-5
-5
-5
-2
-1
-1
0
0
0
0
0
0
1
1
1
0
-1
0
-1
0
-1
-2
-2
-2
-2
-3
-4
-3
-2
-2
-1
-2
-4
-5
-8
-8
-8
-8
-7
-8
-9
-7
-7
-6
-6
-5
-4
-4
-4
-5
-5
-6
-7
-5
-5
-7
-8
-8
-8
-8
-8
-8
-4
-5
-4
0
0
0
0
0
0
0
-1
-1
-2
-4
-4
-4
-4
-4
-4
-4
-5
-5
-7
-6
-6
-5
-8
-6
-5
-3
-3
-2
-1
-2
-2
-2
-3
-3
-3
-3
-3
-2
-3
-4
-3
-3
-4
-7
-6
-7
-7
-4
-3
-3
-4
-6
-6
-5
-4
-4
-3
-3
-3
-2
-2
-1
2
2
1
1
0
0
-1
-2
-2
-1
-1
-1
-13
-16
-15
-15
-15
-13
-12
-12
-11
-10
-15
-17
-17
-17
-16
-16
-15
-14
-14
-15
-14
-12
-12
-11
-5
-5
-5
-5
-6
-5
-5
-5
-5
-4
-4
-7
-8
-7
-8
-7
-8
-8
-9
-9
-9
-9
-9
-9
-7
-6
-6
-6
-6
-6
-7
-8
-9
-7
-3
-2
-1
-2
-3
-4
-4
-5
-4
-4
-6
-7
-8
-10
-10
-10
-7
-6
-7
-6
-6
-6
-6
-4
-5
-4
-8
-12
-11
-13
-13
-12
-9
-8
-6
-5
-4
-2
0
1
1
1
0
0
-1
-1
-3
-3
-7
-8
-8
-10
-10
-10
-10
-11
-10
-13
-13
-12
-12
-11
-11
-9
-7
-6
-6
-6
-6
-6
-6
-5
-4
-6
-7
-8
-7
-10
-10
-11
-11
-10
-11
-9
-10
-10
-9
-10
-7
-6
-6
-6
-6
-6
-6
-5
-6
-7
-9
-13
-13
-13
-14
-9
-11
-11
-11
-11
-10
-10
-10
-9
-7
-6
-5
-4
-4
-4
-5
-4
-3
-2
-4
-10
-9
-9
-12
-12
-14
-14
-11
-10
-9
-7
-3
-2
-4
-4
-5
-4
-4
-4
-4
-2
-2
-1
-2
-4
-6
-2
-1
1
1
2
2
3
3
3
1
-1
-1
0
-1
-1
-2
-2
-3
-4
-5
-5
-6
-5
-4
-3
-4
0
2
2
4
6
7
7
7
7
7
6
7
6
6
6
6
6
6
6
6
6
7
6
4
3
-4
-4
-2
-2
-2
1
4
3
2
3
3
3
2
3
3
4
4
1
0
-1
0
0
3
3
3
2
2
4
3
5
4
5
5
5
4
5
4
3
2
3
5
7
4
4
2
2
1
0
-1
-1
-1
0
0
1
2
2
2
2
2
3
3
2
2
3
3
3
1
-3
-4
-5
-5
-8
-6
-4
-5
-4
-5
-4
2
2
2
1
0
-1
-1
-2
-1
0
0
1
2
0
0
0
1
1
1
2
3
5
5
7
10
11
10
10
9
9
9
8
8
6
6
5
5
0
0
-1
-1
-2
-3
-2
-1
2
3
2
3
3
3
3
4
6
5
6
6
6
7
7
8
8
8
8
9
7
6
6
7
8
8
8
8
7
7
7
7
6
5
5
5
5
7
9
9
9
8
6
4
2
1
6
5
5
5
6
6
6
6
6
6
5
4
4
5
6
7
6
6
3
3
0
0
-1
-1
2
2
4
2
3
2
2
3
4
5
4
3
2
3
5
6
3
2
0
0
-1
-1
-1
-1
-1
-2
0
1
2
2
3
3
3
3
4
3
3
2
3
4
5
7
7
5
3
3
3
4
4
2
2
1
1
1
1
-1
-2
-3
-3
2
5
4
5
4
4
5
6
7
6
7
7
5
6
7
8
8
9
10
10
10
10
9
10
10
10
10
11
10
10
10
11
11
11
11
10
9
7
7
11
10
9
12
13
14
13
13
13
12
13
12
13
14
13
10
11
11
11
10
11
11
11
11
11
11
12
12
11
11
11
11
11
10
10
9
10
8
7
5
7
5
5
5
5
4
3
1
2
2
3
5
5
6
4
4
5
5
5
6
7
7
6
4
4
5
6
10
10
9
10
12
12
13
13
13
13
13
12
12
12
12
12
12
12
12
12
12
13
12
11
5
9
10
9
11
10
11
11
10
9
8
8
7
6
7
7
6
7
6
7
9
9
9
8
9
11
10
8
8
9
9
9
8
7
8
8
9
8
8
8
6
8
10
9
7
6
5
5
4
4
4
5
3
4
5
5
6
6
7
7
7
7
6
6
6
7
7
7
6
4
3
1
2
2
2
3
5
7
9
11
11
12
11
11
11
13
13
14
12
13
13
13
13
14
11
6
6
6
7
5
6
5
6
7
7
7
7
8
8
8
9
9
9
10
10
9
10
10
10
10
10
10
10
10
10
10
10
11
11
11
10
10
11
9
9
8
9
10
12
12
12
10
7
8
8
7
1
1
1
1
3
6
9
10
9
10
9
9
10
10
9
9
9
8
7
8
8
10
12
12
11
12
13
13
13
13
14
13
13
13
12
12
12
12
12
12
12
12
13
12
13
12
13
13
11
10
11
10
10
10
13
13
13
13
13
13
13
12
12
12
12
12
12
12
10
10
11
11
10
9
11
12
12
11
12
11
11
11
8
7
4
6
4
4
5
4
-1
-2
-2
-2
-5
-5
-6
-6
-5
-1
-3
-1
-1
-2
-3
-3
-1
0
0
0
1
1
1
3
4
6
8
7
7
6
5
-1
-1
3
6
4
5
5
5
6
9
8
9
9
10
10
11
10
8
5
4
4
4
4
2
2
2
2
2
2
3
5
7
6
7
7
7
7
7
9
8
9
7
6
6
7
5
7
7
8
8
8
9
9
9
7
7
5
4
5
4
7
11
14
13
10
8
8
9
9
9
10
7
8
7
8
7
8
8
9
10
10
10
11
11
12
13
14
15
15
15
13
10
13
13
15
15
14
13
13
14
14
13
13
12
11
12
12
12
11
11
11
11
10
10
9
9
9
8
6
6
8
9
8
8
10
10
11
12
12
12
13
13
13
13
14
14
13
12
11
12
12
12
13
12
12
13
13
13
13
13
13
13
13
14
14
14
14
15
15
16
15
15
15
16
15
14
15
15
14
15
15
16
16
15
16
14
15
16
16
17
16
16
14
8
4
4
4
4
2
3
2
1
0
-1
0
1
6
6
6
6
5
4
4
4
4
4
6
6
5
4
4
3
4
1
-1
0
-1
0
2
8
7
7
6
5
5
5
4
4
5
6
7
7
7
6
6
7
8
7
7
10
9
10
8
9
8
7
8
10
10
9
9
9
10
9
10
9
10
11
11
11
10
6
6
0
-1
-2
-2
-2
-1
0
0
1
0
2
1
3
3
4
5
5
3
2
0
-1
-1
-1
-2
-1
-2
0
0
3
6
8
9
9
8
9
9
13
14
14
14
14
14
14
15
15
14
15
14
18
17
17
16
16
16
16
14
14
11
12
13
12
12
12
14
12
12
11
8
10
10
10
10
11
11
11
13
12
14
12
14
16
17
17
17
16
15
15
17
17
17
17
17
18
18
15
14
15
15
15
15
16
16
16
16
16
15
15
15
14
15
15
16
17
18
17
17
17
18
18
18
18
17
17
17
17
17
17
17
16
16
17
17
17
17
17
17
16
17
16
17
17
15
15
16
15
14
13
14
14
16
15
15
16
17
17
16
16
16
16
17
18
17
13
13
14
13
14
14
15
15
15
16
16
16
16
14
14
15
15
16
16
16
17
17
17
16
14
14
14
15
17
16
14
14
12
11
11
10
10
9
9
9
10
10
10
10
10
11
11
13
12
11
10
9
7
9
7
6
6
3
4
4
5
5
5
5
6
4
4
4
4
6
8
11
11
12
11
12
14
15
15
16
16
16
16
16
16
16
16
15
15
14
14
15
14
15
15
15
15
15
15
15
16
15
15
15
16
15
15
15
15
15
15
14
15
14
14
13
13
14
15
16
13
13
13
14
14
15
14
15
15
15
16
15
15
15
15
14
13
13
13
14
14
15
15
16
13
13
13
13
14
14
13
13
12
11
11
11
11
11
12
13
12
14
12
11
11
11
11
11
11
12
13
12
12
13
13
13
14
14
14
15
15
15
15
15
14
14
13
13
12
12
13
12
14
14
15
15
16
16
16
16
18
18
18
18
18
18
18
18
18
17
18
18
18
18
18
19
19
19
18
19
19
19
18
18
19
19
19
19
18
19
19
19
19
19
18
19
19
19
20
20
20
20
19
20
20
19
18
19
17
18
15
15
16
17
18
17
17
16
16
16
16
18
18
18
18
18
16
15
17
15
14
13
14
14
14
16
16
17
16
16
16
16
17
18
18
17
16
15
13
14
13
14
14
13
12
13
10
12
13
14
14
15
15
16
16
17
16
16
16
17
17
17
16
16
14
13
12
12
12
12
12
12
13
13
14
15
15
16
16
15
15
15
16
16
17
17
14
13
12
11
13
14
13
12
13
14
15
15
15
17
17
16
15
15
16
16
16
17
17
16
16
16
17
16
17
16
16
16
16
16
16
17
18
18
18
18
18
18
17
18
18
18
19
17
17
17
17
17
16
16
16
16
17
17
17
17
17
18
18
17
17
17
17
17
17
17
18
18
18
18
18
18
18
18
17
19
18
18
17
17
17
17
17
17
17
17
18
18
18
18
18
18
19
20
19
19
19
19
19
19
19
19
19
19
19
19
19
19
19
19
19
19
19
19
20
20
20
21
20
20
20
21
20
19
19
18
18
17
17
17
17
17
17
17
17
17
17
18
19
19
19
19
20
20
17
17
18
19
19
19
20
20
21
21
21
20
20
20
19
19
19
19
19
19
20
20
21
20
19
20
20
20
20
20
20
19
18
18
18
18
18
18
18
18
18
18
18
18
19
18
19
19
18
18
19
18
18
18
18
18
18
18
18
18
18
18
19
19
18
19
19
19
20
20
20
20
20
20
20
20
20
20
20
20
20
20
20
20
20
20
20
20
20
20
20
20
20
21
21
21
21
21
20
19
18
19
20
20
20
20
18
18
19
19
19
19
19
20
20
20
20
19
19
19
20
19
20
20
21
20
18
18
19
18
17
18
19
20
20
19
19
19
20
21
20
21
21
18
18
18
18
18
19
20
21
21
22
21
21
21
21
21
20
20
20
21
22
21
21
21
21
20
18
17
16
15
16
16
17
17
17
18
18
18
18
18
18
18
18
19
20
21
19
18
19
16
16
17
17
18
18
19
19
21
20
21
21
21
20
20
20
20
20
21
21
21
20
20
21
19
20
18
18
18
18
18
19
19
20
20
20
19
19
18
18
18
19
20
20
21
21
22
22
23
22
23
23
22
23
22
23
23
24
24
24
24
24
23
23
23
23
24
24
23
22
23
23
20
20
20
20
20
20
19
19
20
20
20
20
20
20
20
19
19
19
20
20
21
20
20
21
21
21
21
21
21
22
21
20
20
20
21
21
20
20
20
20
19
19
20
21
21
22
21
22
21
21
21
21
20
19
20
20
20
21
21
23
23
24
23
23
23
23
23
24
24
24
24
24
24
21
22
21
20
20
22
23
23
22
23
22
23
23
22
22
21
21
21
21
21
22
21
20
22
22
23
23
22
21
21
21
22
22
22
22
22
22
22
22
22
22
23
23
23
23
23
23
22
23
23
21
21
22
24
23
23
24
24
23
22
23
21
21
21
21
21
21
22
22
23
24
23
23
23
23
23
23
23
23
23
22
22
22
22
23
23
23
23
23
23
23
23
23
23
23
23
22
22
21
21
22
22
21
21
20
20
19
19
18
18
18
18
18
19
20
21
21
21
21
20
18
17
14
17
19
21
22
22
22
22
21
21
20
19
19
19
19
20
21
18
18
19
18
18
18
19
21
21
21
21
22
22
22
22
22
22
22
22
23
23
23
23
23
23
23
23
23
23
22
23
23
23
23
23
22
22
22
22
22
23
22
22
22
22
22
21
21
21
21
21
21
21
21
22
22
22
21
21
21
21
21
21
21
20
20
19
19
19
18
19
21
22
21
18
18
17
18
17
17
16
17
16
17
18
19
19
20
20
19
19
19
18
18
19
20
21
22
22
22
22
22
22
22
23
23
24
24
24
24
24
23
23
23
23
23
23
23
23
23
24
24
24
24
25
25
25
24
23
23
23
22
22
22
21
21
20
21
20
20
20
19
20
21
21
21
22
21
22
19
21
21
23
22
21
22
21
21
21
20
20
20
20
20
19
20
21
21
21
21
21
21
20
20
20
20
20
20
20
22
22
22
21
22
21
21
20
20
20
20
21
23
23
23
23
22
23
23
23
22
20
20
19
19
23
22
22
23
22
22
21
21
21
21
22
22
23
23
24
23
21
22
21
21
21
23
22
21
19
19
20
21
20
20
20
21
21
22
22
22
22
22
22
23
24
25
24
23
23
22
24
24
23
23
23
22
21
22
21
21
20
21
22
23
24
24
25
24
23
20
21
21
21
24
26
26
26
26
24
23
23
23
23
22
23
22
22
22
22
23
23
23
21
22
22
22
21
22
21
21
21
21
21
20
20
20
20
20
19
19
20
21
22
22
22
22
21
23
23
22
22
22
24
24
23
23
23
23
23
23
23
23
23
23
23
23
23
23
23
23
23
23
24
23
24
24
24
23
23
23
23
23
23
22
22
22
22
22
22
22
22
22
22
22
22
23
23
23
23
24
24
24
24
23
23
23
23
23
23
23
23
23
23
23
24
24
24
24
25
24
24
25
26
25
25
25
24
24
24
24
23
23
22
22
22
22
22
22
23
23
23
24
24
23
24
23
23
24
24
25
24
23
23
23
23
23
23
21
20
20
21
21
21
22
22
23
22
23
23
22
23
22
23
23
23
23
23
22
22
21
21
21
21
20
21
22
23
23
24
24
24
25
24
24
25
25
25
24
24
24
24
24
24
24
25
25
25
24
25
26
26
27
27
27
27
27
28
27
27
23
24
24
24
25
25
25
25
25
25
25
24
23
22
23
23
23
23
23
24
26
26
26
26
26
26
25
24
24
24
23
23
22
22
22
21
21
22
24
24
24
24
25
25
25
25
26
25
26
25
25
24
24
24
23
23
24
21
19
18
19
19
20
21
23
24
25
26
26
26
26
26
27
27
27
26
26
26
25
25
24
24
24
24
24
24
24
25
24
24
25
25
26
25
25
25
25
24
24
24
24
24
24
23
22
22
22
21
22
23
23
24
23
24
25
25
25
25
25
25
25
23
24
24
24
23
24
23
23
22
22
22
21
22
23
24
24
24
24
24
24
25
24
23
23
23
23
22
22
21
22
22
22
22
23
23
23
23
24
25
25
25
26
26
25
25
25
25
24
24
23
23
22
22
22
22
22
22
23
23
23
23
24
24
25
25
26
26
26
26
27
27
27
27
24
23
24
24
25
25
23
24
24
24
24
24
24
24
24
24
25
25
26
27
26
27
27
27
27
26
26
26
26
26
25
24
24
23
23
23
24
24
24
25
26
27
28
27
27
26
27
26
21
22
22
22
21
20
19
19
18
18
18
18
19
19
19
19
20
19
19
18
18
19
18
19
19
20
20
19
19
19
19
18
18
18
18
18
20
20
20
19
17
14
14
15
15
14
15
16
17
18
19
19
18
18
18
17
17
17
17
17
18
19
20
20
16
15
15
14
15
15
16
15
16
17
18
19
19
20
20
19
19
19
19
19
20
20
20
20
20
19
19
19
20
20
20
21
20
20
20
19
19
18
18
18
18
18
18
18
19
18
18
21
22
23
23
23
23
23
23
23
23
22
22
20
19
19
19
19
20
18
19
19
21
22
21
20
13
13
14
13
11
13
13
13
15
17
18
17
17
16
16
16
16
16
17
18
19
19
18
18
15
13
13
13
15
15
15
16
18
17
18
18
18
17
16
16
16
16
17
18
19
19
19
17
16
15
16
15
14
16
17
17
18
20
19
19
15
16
17
17
17
17
17
17
17
18
17
17
17
17
16
17
17
17
16
15
15
15
14
15
14
14
14
13
13
13
13
16
17
17
17
15
13
13
11
9
10
12
13
13
14
15
14
15
14
14
14
15
15
15
15
15
17
18
18
18
19
19
19
19
19
19
19
18
18
18
18
18
18
18
18
18
18
18
19
19
19
20
19
19
19
18
18
17
17
15
15
14
14
13
13
13
12
12
12
11
11
11
11
12
11
11
11
10
9
8
8
8
8
8
9
10
11
12
11
11
10
10
10
9
10
10
11
12
13
13
13
11
11
10
10
9
8
8
10
10
10
10
12
11
12
11
11
12
12
12
12
13
13
14
14
12
12
12
9
9
9
9
9
10
10
11
10
11
11
11
11
10
9
10
10
13
14
13
11
9
9
9
8
11
11
11
12
12
12
12
12
11
11
11
10
10
10
10
10
12
13
13
13
10
10
10
10
9
9
10
10
11
12
11
11
11
11
11
9
10
8
9
11
12
13
13
13
11
10
10
9
10
10
10
11
11
12
13
13
12
11
12
12
11
11
10
11
12
13
13
15
15
12
11
11
12
12
13
13
14
14
14
14
15
15
15
15
15
16
15
15
15
16
16
18
18
16
17
17
17
16
16
16
16
14
15
14
14
13
14
14
14
14
14
14
16
17
17
17
17
15
16
14
13
13
13
15
15
15
14
14
14
14
14
13
13
13
13
13
14
16
16
16
15
13
13
12
12
13
15
14
14
15
16
16
15
15
15
15
15
15
15
15
16
17
17
15
13
13
15
15
14
15
16
15
15
15
15
16
16
16
16
16
16
16
15
16
16
17
17
18
18
18
19
17
19
19
19
19
19
14
15
15
15
13
13
13
13
12
12
12
14
15
15
15
11
9
7
7
8
7
10
11
12
11
11
11
12
12
12
10
11
11
11
11
13
14
14
12
13
14
15
14
12
11
9
8
9
12
14
14
12
12
12
12
13
13
14
15
16
17
17
16
17
17
17
18
17
17
18
18
18
18
18
17
16
16
16
16
16
17
17
18
18
19
20
19
18
17
15
13
11
10
8
10
10
9
6
4
5
1
3
4
5
6
6
7
8
6
0
-5
-4
-2
-2
-3
-2
-3
0
1
4
5
5
5
4
4
4
5
5
5
4
4
6
7
6
2
3
3
2
2
4
5
6
9
10
10
10
10
9
9
9
9
9
10
11
12
12
12
13
15
17
17
18
18
18
18
19
18
18
18
18
18
18
18
18
18
18
18
18
18
18
18
18
18
19
18
19
18
19
18
19
19
19
19
19
19
19
18
18
18
18
18
18
18
18
18
17
16
14
15
15
16
16
17
18
18
17
16
17
17
18
17
17
18
18
17
17
17
18
18
18
15
12
10
10
7
6
6
5
9
11
11
11
6
7
9
10
10
11
12
12
12
13
13
12
9
9
4
3
4
6
6
8
10
10
12
11
11
10
11
9
11
11
10
10
11
11
11
11
12
12
12
12
12
12
12
13
14
14
15
15
15
15
16
16
15
16
17
17
18
18
18
18
17
14
13
12
10
10
8
9
9
9
9
9
9
9
9
9
8
7
7
7
5
5
6
7
7
7
6
3
1
1
0
0
-1
-1
1
3
4
4
4
4
4
3
3
3
3
5
7
5
3
2
1
1
0
0
0
0
4
4
3
3
6
5
5
4
4
4
4
3
3
6
7
6
2
-1
-1
1
0
1
0
2
4
4
4
5
5
4
4
4
4
5
5
7
8
9
10
10
9
9
9
10
10
11
11
13
12
13
14
13
9
7
6
6
6
7
8
9
11
11
9
9
10
11
11
11
11
10
12
13
13
14
15
15
14
13
13
12
12
11
10
12
11
13
13
13
13
13
14
12
13
13
14
14
14
15
14
14
14
12
13
12
11
11
11
11
12
12
13
13
14
14
16
18
15
14
13
14
14
15
15
14
14
14
14
14
14
13
14
14
14
14
15
15
15
14
15
15
14
12
11
10
10
9
9
9
8
8
8
7
7
6
6
6
4
5
8
10
3
1
0
0
0
0
0
2
3
4
3
4
5
5
5
-4
-6
-5
-4
-3
-2
0
-2
-1
-2
-3
-4
-4
-4
-4
-5
0
0
0
1
1
1
0
0
0
1
1
1
3
4
5
7
8
9
9
9
10
11
11
11
12
12
12
12
11
10
9
9
10
10
11
11
10
11
12
13
13
11
13
13
13
14
14
14
14
15
15
14
15
14
14
13
13
12
12
12
11
10
12
14
14
15
15
10
11
10
9
9
8
10
11
12
11
12
12
10
10
8
8
8
9
7
9
12
13
10
6
4
2
0
1
2
-1
-1
-1
-2
-1
-2
-1
-1
-1
0
2
3
3
3
4
5
3
0
-2
-4
-7
-7
-6
-4
-5
-2
1
2
2
3
3
3
3
2
2
2
3
3
4
5
5
7
9
10
10
11
10
9
9
10
10
10
11
11
12
11
11
10
10
10
10
10
11
11
12
11
11
11
11
10
10
9
13
13
14
13
13
13
13
13
11
11
10
8
8
8
9
8
6
4
4
2
0
-3
-2
-4
-2
0
1
2
2
2
3
2
4
3
4
3
4
5
6
7
6
1
1
0
0
-2
-1
-2
-2
2
2
3
4
4
4
4
4
4
4
4
4
5
7
8
9
9
9
10
10
10
9
9
9
9
9
9
9
9
9
10
10
10
10
10
6
4
4
2
0
-1
-2
-5
-4
-5
-6
-8
-9
-10
-10
-9
-8
-8
-7
-8
-9
-8
-7
-7
-8
-8
-7
-8
-7
-7
-7
-8
-9
-9
-9
-10
-10
-9
-8
-8
-7
-6
-5
-5
-4
-4
-5
-4
-5
-5
-3
-2
-4
-4
-6
-7
-6
-5
-6
-5
-5
-5
-3
-3
-2
-2
-3
-2
-4
-3
-2
-3
-2
-2
-1
0
0
-1
-4
-5
-4
-4
-5
-3
-2
-3
-2
0
0
0
0
0
0
0
0
1
2
2
3
5
6
5
5
5
4
4
4
5
5
5
5
5
5
6
7
7
6
5
5
5
6
6
7
8
7
7
7
7
7
9
11
11
10
10
10
10
10
10
10
10
10
10
10
10
10
9
10
10
10
10
11
11
11
11
10
10
10
10
10
9
9
8
8
9
7
7
7
6
7
7
7
7
7
8
9
9
9
9
9
8
8
8
8
7
7
7
7
7
7
7
7
7
7
7
7
7
8
9
11
9
9
9
9
9
9
9
9
9
7
7
6
6
7
8
8
8
7
5
5
5
5
6
6
7
7
7
7
7
6
6
6
6
6
4
4
3
2
0
1
0
0
1
0
0
-1
-2
-3
-4
-4
-4
-3
-3
-2
-2
-1
0
1
0
1
1
3
3
3
3
2
1
3
2
0
-1
-1
-1
-1
-1
0
0
0
0
0
1
1
1
0
0
0
-1
-1
-1
-2
-2
-1
1
3
1
1
1
1
1
1
1
2
2
1
2
2
1
1
2
2
2
2
1
1
1
1
2
3
3
4
4
4
4
4
3
3
4
4
3
4
5
5
5
5
4
4
3
4
4
5
6
7
7
6
7
8
7
7
8
9
6
6
6
6
6
6
6
6
5
5
5
4
3
3
3
3
3
3
3
2
1
-1
-3
-2
1
2
1
0
1
-1
-1
-1
-1
-1
-2
-1
-3
-3
-1
2
2
0
-2
-4
-5
-5
-5
-4
-4
-3
-2
-2
-3
-3
-3
-3
-3
-3
-3
-4
-4
-3
-3
-2
-1
-3
-3
-3
-2
-1
0
-1
0
1
1
2
2
1
2
2
1
1
1
0
0
0
2
2
2
2
0
-1
-2
-1
1
0
0
2
2
2
2
2
2
2
1
0
0
1
2
3
5
5
6
6
6
7
8
8
8
8
8
8
9
9
9
9
8
8
8
8
8
7
7
7
7
8
8
8
8
7
7
7
7
7
7
6
4
4
3
3
2
1
1
1
1
0
0
0
2
4
5
4
3
1
0
0
-1
0
0
0
0
1
0
1
1
1
1
1
0
0
0
1
2
0
1
3
4
4
3
3
4
4
4
4
4
5
4
4
5
5
5
5
5
5
6
7
7
8
9
10
9
7
7
9
10
6
2
9
8
2
-1
-1
-1
-2
-3
-4
-5
-6
-7
-6
-7
-6
-5
-6
-6
-6
-7
-7
-8
-8
-7
-7
-5
-4
-4
-4
-4
-4
-4
-4
-4
-4
-4
-4
-4
-3
-4
-4
-4
-4
-3
-2
-1
0
1
1
2
2
2
2
2
3
3
3
3
3
4
4
7
3
1
1
-1
-2
-2
-2
-3
-2
-3
-9
-10
-14
-16
-15
-16
-16
-16
-15
-15
-16
-15
-13
-13
-15
-15
-14
-16
-16
-13
-13
-11
-9
-9
-8
-8
-7
-6
-7
-11
-10
-9
-9
-12
-12
-12
-11
-11
-11
-14
-14
-14
-15
-15
-15
-14
-12
-12
-10
-9
-8
-8
-8
-8
-7
-7
-8
-8
-8
-8
-7
-4
-6
-9
-10
-11
-12
-12
-13
-12
-12
-10
-10
-10
-9
-9
-9
-9
-9
-9
-9
-10
-9
-9
-9
-8
-8
-8
-11
-10
-6
-3
-3
-1
-2
-2
-2
-3
-2
-2
-2
-1
-1
-1
0
0
0
0
1
1
2
2
-1
-6
-8
-7
-6
-6
-6
-5
-5
-5
-5
-5
-4
-3
-3
-4
-3
-2
-2
-2
-2
-2
-2
-3
-3
-2
-3
-4
-3
-1
-1
-1
0
0
1
2
2
2
2
1
1
2
2
2
3
3
5
5
4
3
2
2
2
2
1
1
0
0
-1
-2
-2
-2
-1
-1
-1
-2
-2
-5
-6
-6
-7
-7
-7
-8
-8
-9
-9
-8
-7
-5
-5
-3
-3
-5
-5
-5
-5
-6
-6
-9
-10
-11
-11
-11
-10
-8
-6
-5
-5
-4
-4
-4
-4
-3
-3
-3
-3
-4
-5
-7
-8
-10
-10
-11
-12
-12
-14
-14
-13
-14
-13
-14
-13
-13
-13
-13
-12
-11
-11
-11
-11
-11
-10
-10
-11
-11
-12
-13
-12
-13
-12
-11
-10
-9
-8
-7
-8
-8
-7
-7
-6
-6
-6
-6
-6
-6
-6
-6
-6
-6
-7
-7
-9
-9
-10
-7
-5
-5
-8
-8
-8
-8
-9
-8
-8
-8
-7
-7
-7
-7
-7
-8
-7
-8
-7
-7
-7
-7
-7
-6
-5
-4
-3
-3
-3
-3
-4
-5
-5
-4
-5
-5
-5
-5
-5
-4
-3
-2
-2
-1
-1
-1
-1
0
0
1
2
2
2
2
3
2
2
1
1
2
2
2
2
2
2
2
2
2
3
3
3
3
3
4
4
4
4
4
4
4
2
2
0
0
0
0
-1
-1
-1
-1
-1
-1
-2
-5
-8
-9
-10
-10
-10
-10
-10
-11
-12
-11
-12
-11
-11
-11
-11
-11
-11
-12
-12
-11
-10
-11
-12
-11
-11
-11
-10
-10
-9
-9
-11
-12
-14
-13
-13
-14
-15
-14
-15
-14
-14
-15
-15
-15
-15
-15
-15
-15
-15
-15
-16
-16
-16
-15
-16
-17
-18
-17
-17
-17
-18
-19
-18
-18
-18
-17
-17
-17
-17
-17
-16
-16
-16
-15
-14
-16
-17
-15
-16
-17
-17
-16
-14
-13
-13
-13
-13
-14
-13
-13
-13
-13
-12
-13
-13
-14
-14
-12
-11
-10
-11
-11
-10
-9
-8
-8
-6
-7
-7
-7
-8
-8
-8
-7
-8
-8
-8
-8
-8
-9
-10
-8
-10
-11
-12
-13
-13
-14
-13
-13
-11
-11
-10
-9
-10
-10
-10
-10
-11
-10
-10
-11
-10
-11
-11
-9
-8
-10
-9
-8
-7
-6
-4
-4
-5
-4
-4
-3
-3
-3
-4
-5
-6
-6
-7
-7
-7
-7
-7
-6
-5
-6
-5
-7
-7
-6
-6
-5
-5
-5
-5
-5
-5
-4
-4
-3
-3
-3
-1
-2
-2
-2
-1
-2
-2
-2
-1
-3
-4
-4
-5
-4
-4
-4
-5
-4
-4
-4
-4
-5
-4
-5
-6
-5
-6
-7
-6
-4
-1
-1
-4
-5
-8
-7
-6
-6
-7
-7
-5
-5
-7
-12
-12
-13
-14
-14
-14
-14
-14
-12
-12
-11
-14
-14
-15
-14
-15
-15
-15
-13
-12
-11
-10
-10
-10
-10
-10
-11
-10
-9
-9
-9
-9
-9
-9
-8
-7
-7
-10
-10
-10
-12
-13
-13
-12
-11
-10
-11
-11
-12
-10
-11
-12
-11
-11
-12
-11
-11
-11
-10
-8
-7
-8
-9
-10
-10
-10
-9
-8
-8
-8
-8
-8
-7
-8
-7
-6
-6
-4
-5
-4
-4
-2
-3
-3
-3
-3
-3
-2
-1
-1
-1
0
0
-2
-2
-5
-6
-7
-8
-7
-6
-6
-8
-9
-8
-8
-8
-7
-6
-7
-8
-8
-8
-8
-8
-8
-9
-9
-10
-10
-10
-11
-11
-11
-12
-13
-12
-12
-13
-14
-13
-10
-9
-8
-9
-9
-11
-11
-11
-11
-10
-9
-10
-11
-10
-9
-7
-7
-9
-10
-10
-10
-11
-11
-11
-12
-12
-12
-13
-13
-14
-14
-14
-14
-15
-16
-16
-16
-16
-16
-16
-16
-15
-15
-14
-14
-14
-14
-13
-13
-15
-16
-16
-18
-19
-20
-20
-20
-20
-20
-21
-22
-23
-23
-22
-22
-22
-21
-20
-20
-20
-20
-19
-20
-23
-22
-22
-22
-22
-23
-23
-23
-22
-20
-20
-20
-19
-19
-19
-20
-19
-19
-19
-19
-19
-20
-18
-17
-19
-19
-21
-20
-20
-20
-20
-20
-19
-18
-17
-17
-17
-18
-19
-18
-17
-18
-18
-18
-18
-19
-17
-15
-15
-16
-16
-16
-16
-16
-16
-15
-16
-16
-15
-15
-15
-16
-17
-16
-17
-17
-17
-16
-16
-17
-16
-13
-13
-12
-13
-14
-15
-15
-15
-14
-14
-13
-14
-14
-13
-15
-15
-14
-15
-15
-15
-16
-15
-17
-14
-14
-13
-14
-14
-14
-14
-14
-14
-15
-15
-15
-15
-16
-16
-17
-17
-16
-16
-16
-16
-17
-17
-17
-16
-16
-15
-15
-15
-15
-14
-14
-14
-14
-13
-14
-15
-15
-15
-15
-16
-16
-15
-15
-15
-15
-16
-15
-15
-14
-14
-13
-13
-13
-14
-14
-15
-15
-15
-14
-14
-13
-13
-13
-13
-13
-13
-12
-12
-12
-12
-12
-12
-12
-12
-12
-12
-12
-11
-11
-11
-12
-13
-13
-13
-13
-13
-15
-17
-17
-18
-20
-20
-20
-20
-19
-18
-17
-15
-13
-12
-12
-13
-14
-15
-15
-16
-17
-16
-18
-19
-18
-19
-21
-20
-20
-20
-20
-21
-20
-20
-18
-16
-15
-13
-13
-14
-14
-14
-14
-14
-16
-16
-15
-15
-16
-17
-18
-16
-18
-18
-19
-19
-18
-18
-15
-13
-11
-11
-11
-11
-12
-13
-14
-15
-15
-15
-16
-16
-16
-16
-17
-17
-18
-18
-20
-19
-19
-18
-15
-14
-13
-13
-13
-13
-13
-14
-14
-14
-14
-14
-15
-13
-16
-15
-16
-16
-16
-14
-13
-14
-14
-12
-11
-8
-7
-6
-6
-5
-4
-4
-4
-4
-6
-6
-7
-7
-8
-11
-12
-12
-13
-13
-13
-14
-15
-14
-15
-15
-16
-15
-14
-13
-15
-18
-18
-18
-19
-19
-20
-20
-22
-22
-23
-23
-23
-24
-24
-25
-26
-24
-20
-18
-17
-16
-15
-16
-16
-17
-18
-18
-18
-21
-20
-19
-20
-21
-20
-20
-23
-20
-22
-21
-24
-22
-20
-19
-17
-16
-15
-16
-17
-17
-18
-19
-19
-20
-22
-22
-19
-20
-21
-22
-21
-22
-19
-21
-18
-17
-16
-15
-14
-13
-12
-11
-10
-11
-11
-11
-12
-12
-13
-13
-14
-16
-17
-17
-17
-16
-16
-17
-18
-15
-12
-10
-10
-10
-12
-12
-11
-10
-10
-11
-12
-12
-12
-13
-13
-13
-13
-13
-13
-13
-13
-13
-13
-11
-7
-6
-7
-10
-12
-12
-12
-14
-19
-17
-18
-17
-16
-16
-16
-15
-16
-16
-16
-15
-16
-15
-14
-14
-12
-12
-14
-15
-14
-15
-16
-17
-16
-19
-19
-20
-20
-20
-21
-21
-20
-21
-20
-21
-20
-20
-19
-19
-17
-16
-15
-16
-14
-10
-9
-10
-10
-10
-10
-8
-8
-7
-8
-7
-8
-7
-7
-10
-12
-13
-14
-15
-16
-17
-18
-17
-17
-17
-18
-18
-18
-18
-18
-17
-18
-19
-17
-18
-18
-18
-18
-18
-19
-19
-19
-18
-16
-15
-14
-18
-18
-18
-18
-18
-18
-18
-17
-17
-17
-16
-16
-15
-15
-15
-14
-12
-11
-12
-11
-10
-10
-9
-10
-11
-10
-10
-12
-13
-14
-16
-16
-16
-18
-18
-17
-16
-17
-18
-15
-15
-15
-17
-17
-15
-11
-10
-7
-6
-6
-7
-7
-7
-6
-6
-7
-6
-5
-5
-5
-5
-6
-6
-6
-6
-6
-5
-4
-4
-4
-6
-9
-11
-12
-13
-14
-14
-14
-15
-16
-16
-16
-18
-21
-22
-23
-23
-24
-25
-25
-24
-25
-24
-25
-25
-25
-26
-25
-26
-26
-26
-26
-26
-27
-25
-25
-24
-24
-24
-24
-25
-25
-25
-25
-26
-26
-25
-21
-22
-22
-22
-24
-25
-25
-24
-24
-23
-23
-23
-23
-23
-23
-23
-24
-24
-24
-24
-24
-24
-24
-22
-19
-18
-17
-18
-20
-20
-22
-21
-21
-21
-21
-20
-20
-20
-20
-20
-20
-21
-21
-21
-21
-21
-21
-18
-16
-16
-20
-19
-19
-19
-21
-17
-16
-14
-14
-13
-14
-13
-20
-21
-21
-23
-23
-25
-26
-29
-29
-28
-24
-23
-22
-22
-23
-22
-23
-24
-26
-27
-25
-25
-24
-24
-26
-25
-24
-25
-24
-25
-25
-25
-24
-24
-23
-22
-25
-28
-25
-23
-24
-23
-24
-24
-23
-23
-23
-23
-23
-23
-24
-23
-23
-23
-24
-23
-23
-22
-19
-18
-18
-19
-19
-19
-18
-19
-19
-19
-18
-18
-18
-19
-19
-19
-18
-17
-17
-17
-16
-14
-14
-14
-12
-9
-8
-11
-15
-16
-17
-17
-16
-15
-14
-13
-14
-15
-15
-16
-15
-14
-14
-15
-15
-14
-14
-13
-12
-12
-12
-12
-12
-13
-13
-13
-14
-15
-16
-16
-17
-17
-18
-18
-19
-19
-21
-21
-21
-21
-22
-21
-20
-18
-17
-17
-18
-19
-19
-19
-19
-20
-20
-19
-19
-19
-19
-18
-17
-18
-18
-18
-19
-19
-20
-18
-16
-17
-16
-16
-17
-17
-16
-18
-19
-18
-19
-20
-20
-20
-20
-20
-21
-21
-21
-20
-19
-20
-18
-19
-17
-16
-17
-16
-15
-14
-9
-7
-6
-6
-6
-6
-6
-7
-6
-6
-6
-6
-8
-11
-13
-14
-15
-16
-17
-17
-17
-17
-17
-16
-16
-15
-16
-15
-15
-16
-17
-18
-18
-22
-21
-22
-22
-25
-24
-25
-27
-26
-22
-19
-16
-16
-15
-16
-16
-17
-18
-19
-19
-19
-19
-20
-18
-18
-17
-17
-17
-17
-17
-17
-17
-16
-15
-13
-11
-9
-10
-10
-10
-9
-9
-10
-11
-11
-11
-12
-11
-11
-10
-10
-10
-9
-9
-9
-9
-9
-9
-8
-7
-7
-6
-6
-6
-6
-6
-5
-6
-5
-5
-5
-5
-5
-5
-5
-5
-4
-4
-6
-4
-5
-3
-2
-2
-2
-2
-1
-2
-5
-7
-8
-9
-9
-10
-10
-10
-10
-10
-11
-11
-11
-11
-11
-11
-10
-13
-14
-16
-17
-18
-18
-21
-23
-24
-24
-25
-24
-23
-23
-22
-23
-20
-22
-22
-22
-22
-22
-21
-20
-18
-19
-21
-21
-20
-21
-21
-19
-19
-19
-18
-17
-17
-16
-15
-16
-15
-14
-12
-10
-10
-10
-10
-9
-9
-9
-9
-8
-6
-5
-5
-6
-9
-14
-16
-16
-20
-23
-23
-24
-25
-25
-25
-24
-24
-24
-24
-22
-23
-23
-25
-26
-25
-25
-25
-25
-23
-23
-22
-21
-21
-20
-21
-20
-20
-18
-16
-14
-13
-13
-12
-11
-11
-9
-9
-9
-8
-8
-8
-8
-8
-8
-7
-7
-6
-6
-5
-5
-5
-5
-4
-6
-11
-12
-18
-20
-20
-21
-20
-21
-20
-21
-21
-22
-21
-21
-21
-21
-21
-20
-19
-19
-19
-20
-20
-20
-19
-19
-19
-18
-18
-19
-20
-17
-16
-13
-12
-12
-12
-11
-11
-11
-12
-13
-13
-12
-12
-10
-9
-10
-10
-10
-11
-11
-11
-11
-11
-11
-10
-9
-8
-7
-7
-7
-7
-8
-8
-8
-8
-9
-8
-9
-6
-3
-2
-2
-2
-1
-1
-12
-18
-22
-22
-22
-22
-24
-24
-24
-24
-23
-24
-25
-27
-27
-28
-28
-27
-26
-28
-28
-29
-28
-29
-28
-29
-30
-31
-31
-31
-31
-31
-30
-29
-29
-28
-27
-26
-26
-24
-25
-25
-25
-26
-26
-26
-23
-23
-25
-24
-25
-25
-27
-27
-27
-27
-27
-27
-26
-26
-26
-26
-26
-25
-24
-25
-24
-25
-25
-24
-21
-21
-22
-23
-24
-24
-23
-22
-22
-22
-22
-22
-23
-22
-21
-22
-22
-21
-21
-21
-20
-20
-20
-21
-19
-19
-19
-20
-20
-21
-20
-20
-21
-22
-22
-21
-22
-21
-21
-21
-20
-20
-20
-20
-20
-19
-19
-19
-19
-18
-18
-19
-20
-20
-21
-21
-20
-20
-20
-20
-20
-20
-20
-20
-20
-20
-20
-20
-19
-19
-19
-19
-18
-19
-18
-20
-17
-18
-19
-19
-20
-21
-20
-19
-21
-21
-20
-20
-20
-20
-21
-21
-21
-21
-21
-21
-21
-23
-24
-23
-23
-24
-25
-23
-23
-23
-23
-23
-23
-23
-22
-23
-23
-23
-23
-23
-23
-23
-23
-23
-21
-20
-21
-22
-24
-24
-23
-23
-23
-23
-23
-23
-24
-24
-24
-23
-24
-23
-24
-23
-24
-23
-24
-24
-21
-20
-20
-21
-21
-22
-22
-22
-22
-22
-22
-22
-22
-22
-22
-22
-22
-21
-22
-21
-21
-21
-21
-21
-18
-18
-18
-19
-21
-21
-23
-22
-22
-21
-21
-20
-20
-20
-20
-20
-20
-20
-20
-20
-20
-21
-20
-21
-18
-18
-18
-18
-19
-19
-19
-20
-20
-20
-21
-21
-21
-20
-20
-20
-18
-17
-17
-17
-17
-16
-16
-17
-16
-15
-15
-14
-13
-13
-13
-14
-14
-13
-13
-13
-13
-12
-12
-12
-12
-12
-13
-12
-13
-13
-13
-12
-10
-10
-9
-9
-8
-8
-8
-2
-1
-1
-1
-1
-1
-1
-2
-2
-2
-3
-4
-4
-4
-5
-6
-7
-7
-5
-5
-4
-8
-12
-15
-16
-14
-15
-15
-15
-14
-14
-14
-15
-14
-14
-15
-15
-16
-16
-16
-15
-15
-14
-14
-15
-17
-18
-19
-17
-17
-17
-17
-17
-16
-17
-17
-17
-17
-17
-17
-19
-18
-18
-18
-18
-17
-16
-16
-18
-18
-19
-22
-22
-21
-19
-17
-18
-18
-18
-17
-18
-18
-18
-18
-18
-18
-18
-17
-18
-17
-17
-18
-19
-18
-18
-17
-16
-17
-18
-19
-19
-19
-18
-18
-18
-17
-17
-17
-18
-17
-17
-18
-18
-15
-15
-15
-16
-18
-17
-19
-19
-19
-17
-17
-18
-18
-18
-16
-16
-16
-16
-18
-18
-16
-17
-16
-17
-15
-14
-15
-10
-9
-9
-10
-11
-11
-11
-10
-10
-11
-12
-12
-12
-12
-12
-12
-13
-13
-13
-14
-13
-12
-11
-13
-14
-17
-16
-17
-17
-17
-17
-16
-16
-14
-15
-13
-13
-13
-12
-12
-11
-11
-11
-11
-11
-11
-10
-10
-11
-13
-12
-14
-15
-15
-15
-14
-13
-12
-12
-12
-12
-9
-10
-9
-10
-10
-8
-8
-7
-6
-5
-3
-3
-3
-4
-4
-5
-4
-3
-3
-4
-4
-4
-4
-4
-6
-6
-6
-4
-2
-3
-3
-2
-1
0
-1
-2
-2
-2
-1
-1
-2
-2
-1
-2
-2
-3
-2
-2
-2
-2
-2
-3
-3
-3
-4
-3
-3
-3
-4
-3
-3
-5
-5
-5
-6
-7
-8
-5
-5
-5
-4
-4
-4
-4
0
-1
-1
-1
-2
-3
-8
-9
-10
-11
-11
-11
-12
-12
-13
-13
-13
-13
-12
-11
-11
-11
-11
-11
-12
-12
-12
-11
-12
-11
-9
-10
-10
-15
-15
-15
-17
-17
-15
-15
-12
-11
-11
-11
-9
-10
-10
-10
-10
-9
-10
-11
-11
-10
-9
-10
-13
-15
-16
-15
-15
-16
-16
-16
-16
-15
-13
-13
-12
-13
-13
-13
-14
-14
-14
-14
-14
-13
-11
-14
-16
-17
-17
-17
-16
-16
-17
-17
-16
-15
-13
-12
-11
-11
-11
-10
-11
-10
-9
-10
-11
-10
-9
-9
-11
-11
-12
-11
-11
-11
-11
-11
-11
-10
-6
-3
-1
-1
-1
-2
-2
-2
-2
-2
-2
-2
-3
-3
-2
-3
-4
-6
-9
-10
-14
-14
-13
-14
-15
-14
-15
-14
-14
-15
-15
-15
-14
-14
-14
-16
-17
-18
-16
-14
-13
-13
-14
-13
-14
-14
-14
-13
-13
-12
-12
-13
-11
-10
-15
-19
-21
-21
-21
-20
-20
-19
-19
-19
-19
-18
-17
-18
-19
-19
-19
-16
-16
-16
-16
-16
-16
-17
-17
-18
-17
-17
-15
-15
-15
-13
-11
-11
-18
-17
-20
-20
-21
-22
-20
-19
-20
-17
-17
-16
-14
-15
-15
-15
-15
-15
-15
-14
-14
-15
-17
-16
-15
-11
-10
-10
-14
-18
-20
-19
-19
-19
-19
-19
-17
-16
-15
-14
-17
-20
-19
-19
-20
-20
-19
-20
-21
-20
-23
-23
-23
-24
-20
-20
-21
-16
-16
-14
-14
-14
-14
-15
-15
-16
-15
-15
-13
-14
-15
-18
-19
-19
-17
-16
-16
-15
-14
-13
-13
-10
-12
-14
-13
-14
-13
-12
-10
-8
-7
-5
-4
-3
-2
-1
0
-1
-4
-8
-8
-9
-7
-5
-2
-2
-1
-1
-2
-3
-4
-13
-14
-13
-12
-12
-14
-14
-15
-14
-14
-15
-16
-16
-16
-16
-15
-15
-15
-13
-13
-12
-12
-12
-11
-11
-11
-11
-10
-9
-7
-8
-9
-11
-11
-12
-12
-12
-12
-12
-12
-12
-12
-10
-10
-10
-10
-9
-10
-10
-10
-10
-9
-8
-7
-8
-10
-13
-14
-14
-14
-14
-14
-13
-13
-12
-11
-11
-10
-10
-9
-10
-11
-11
-12
-12
-11
-10
-8
-7
-8
-12
-13
-12
-12
-12
-12
-15
-14
-14
-13
-12
-11
-10
-9
-9
-8
-9
-8
-8
-9
-7
-8
-10
-13
-14
-14
-14
-13
-13
-13
-13
-10
-10
-9
-8
-9
-10
-9
-9
-9
-7
-6
-4
-1
0
1
2
2
2
3
3
3
3
3
3
-7
-9
-9
-7
-6
-4
-2
-3
-4
-4
-4
-4
-4
-4
-5
-6
-7
-8
-9
-11
-13
-13
-13
-13
-13
-12
-12
-12
-10
-9
-9
-8
-8
-8
-7
-8
-7
-7
-8
-9
-9
-12
-11
-11
-11
-11
-11
-11
-10
-10
-11
-12
-11
-9
-8
-9
-7
-7
-6
-6
-5
-5
-4
-4
-4
-4
-7
-9
-11
-11
-11
-11
-11
-10
-10
-8
-8
-8
-7
-7
-7
-8
-8
-8
-8
-6
-6
-8
-8
-10
-12
-11
-13
-12
-11
-10
-9
-10
-9
-8
-8
-9
-9
-8
-9
-9
-9
-9
-9
-9
-9
-8
-7
-7
-6
-6
-6
-9
-9
-7
-8
-9
-9
-10
-9
-9
-7
-7
-7
-6
-6
-6
-6
-4
-4
-5
-5
-6
-8
-13
-12
-10
-10
-9
-8
-6
-5
-5
-5
-5
-5
-3
-3
-2
-2
-3
-3
-3
-3
-3
-2
-2
-1
0
0
0
0
0
0
0
0
-1
-1
-1
0
-1
-1
0
-1
1
1
2
3
3
3
3
4
4
4
5
4
5
5
5
4
3
3
2
2
1
1
1
1
1
2
2
6
5
5
4
5
5
6
6
7
6
6
5
5
6
6
6
6
6
6
5
4
5
4
4
4
5
6
6
5
5
6
5
2
5
6
5
4
4
2
3
3
2
4
6
6
6
5
4
2
1
0
0
-1
-1
-1
-1
0
1
1
1
2
2
5
6
7
7
7
7
7
7
7
7
8
9
9
9
8
8
6
6
2
0
-1
-1
-2
-2
-1
-1
-2
0
-1
0
-1
-2
-2
1
2
3
4
2
0
0
-2
-3
-3
-5
-3
-3
-1
-2
-2
-2
-2
-2
-2
-1
-3
-2
-2
-1
-1
-9
-8
-8
-9
-10
-12
-14
-13
-10
-7
-7
-7
-5
-6
-6
-5
-4
-3
-3
-1
0
0
0
1
1
1
3
5
6
6
6
7
7
7
7
5
5
5
6
5
4
4
3
3
2
4
5
5
1
1
1
1
1
0
-1
-4
-4
-5
-6
-8
-9
-10
-10
-10
-10
-9
-10
-8
-8
-8
-9
-11
-13
-13
-15
-13
-13
-14
-16
-16
-14
-15
-15
-15
-14
-14
-12
-9
-10
-9
-8
-9
-9
-10
-10
-12
-12
-10
-10
-10
-9
-9
-8
-9
-7
-8
-8
-6
-5
-1
-2
-2
-2
-2
-2
-3
-4
-4
-4
-4
-6
-8
-10
-11
-12
-12
-13
-13
-13
-13
-13
-12
-10
-11
-9
-9
-9
-7
-7
-7
-6
-5
-5
-6
-5
-6
-6
-9
-11
-12
-12
-13
-13
-12
-9
-7
-5
-4
-4
-4
-4
-4
-4
-4
-3
-3
-1
0
0
1
0
-1
-3
-7
-6
-9
-10
-9
-8
-6
-6
-5
-6
-5
-5
-3
-1
-1
-2
-4
-3
-3
-2
-2
-3
-3
-3
-1
-1
-1
-2
1
1
1
1
1
0
0
0
-1
-2
-2
-1
0
-1
0
0
1
2
3
4
5
5
6
4
0
-2
-2
-1
-1
-1
-5
-6
-7
-6
-7
-7
-7
-8
-8
-8
-10
-13
-12
-12
-10
-11
-10
-11
-11
-10
-11
-10
-10
-9
-10
-10
-9
-9
-8
-7
-7
-6
-7
-6
-7
-8
-11
-11
-12
-13
-12
-12
-11
-9
-8
-7
-7
-6
-6
-5
-5
-5
-5
-4
-6
-5
-4
-6
-7
-8
-9
-8
-9
-7
-7
-5
-5
-5
-5
-3
-1
-2
-3
-4
-4
-3
-3
-3
-3
-3
-3
-4
-2
-2
-3
-3
-5
-5
-6
-5
-4
-3
-1
0
4
3
4
3
3
4
1
2
2
3
3
2
3
5
7
8
9
9
8
8
7
6
6
6
6
7
8
10
9
-2
-9
-11
-10
-10
-9
-9
-11
-11
-11
-12
-12
-12
-11
-11
-10
-10
-9
-9
-8
-7
-6
-6
-6
-5
-6
-5
-4
-4
-5
-5
-7
-11
-11
-14
-12
-13
-9
-8
-10
-11
-9
-9
-7
-6
-5
-5
-5
-5
-5
-5
-5
-4
-4
-4
-4
-4
-4
-4
-5
-2
-1
-4
-7
-8
-7
-8
-7
-7
-6
-5
-3
-2
-1
-2
-1
-3
-3
-3
-4
-5
-6
-7
-7
-8
-7
-7
-9
-10
-9
-9
-9
-9
-9
-8
-8
-8
-6
-6
-6
-6
-6
-6
-6
-5
-5
-5
-6
-5
-5
-6
-5
-5
-3
-3
-3
2
3
3
4
2
0
-1
0
5
1
2
3
0
1
1
-1
-2
-3
-4
-4
-4
-3
-2
-2
-1
2
2
2
2
1
1
2
3
3
2
1
1
-1
-3
-3
-6
-6
-7
-7
-4
-4
-4
-1
0
-1
-1
-2
-2
-3
-3
-3
-2
-2
0
-1
-1
-4
-5
-6
-8
-5
-5
-5
-4
-4
-3
-4
-4
-6
-4
-3
-2
0
1
3
4
6
6
7
7
4
4
4
3
4
8
3
6
5
5
4
3
7
9
8
8
7
9
8
9
8
7
6
7
6
5
5
2
1
0
-1
-2
-1
-1
-2
-1
0
0
0
0
0
1
1
1
-1
0
-1
-1
-2
-4
-1
-4
0
1
1
1
2
2
3
3
4
7
8
8
8
8
9
9
7
7
8
7
8
8
7
7
7
7
7
7
7
7
7
7
8
7
6
6
7
8
8
9
9
0
-2
-4
-5
-6
-6
-6
-7
-7
-6
-5
-4
-4
-4
-3
-3
-2
-2
-1
-1
0
0
0
-1
-1
-4
-5
-5
-5
-5
-5
-3
-4
-3
-3
-3
-2
-1
-1
0
-1
0
0
0
1
3
4
4
4
4
3
0
-2
-1
-2
-3
-3
-2
-1
-1
0
0
3
4
3
0
0
0
0
3
2
0
1
1
0
-1
-2
-1
-2
-1
-1
0
1
2
5
7
5
6
2
1
1
1
1
2
3
3
5
6
6
6
5
4
2
2
3
3
3
3
6
6
6
6
7
7
7
7
8
8
3
4
7
6
6
6
5
5
5
5
4
4
4
3
3
2
2
2
2
2
1
1
1
2
3
5
6
5
6
5
3
3
4
-4
5
4
4
2
3
8
7
6
6
6
5
5
6
6
4
4
3
4
2
3
3
4
3
1
1
1
1
1
1
0
1
1
0
0
0
0
0
1
2
1
2
1
0
-2
-2
1
4
2
0
0
1
1
1
2
1
1
1
0
0
-1
-2
-1
3
3
4
1
-1
-1
0
-1
1
2
1
4
4
4
3
1
1
0
2
3
4
3
4
6
6
7
7
7
8
7
8
7
8
8
9
9
9
8
8
8
6
7
6
6
5
4
5
6
7
8
10
6
6
4
3
1
1
0
-1
-2
-2
-2
0
0
1
3
3
3
2
2
3
3
4
5
6
4
2
0
0
-1
-1
-1
0
-2
0
1
2
5
5
5
5
5
5
5
5
5
6
6
6
2
1
2
3
3
3
3
3
3
4
5
6
6
7
8
8
7
8
7
8
7
9
10
10
12
12
13
12
12
10
11
11
11
11
11
11
11
11
11
11
11
11
10
10
10
10
11
11
11
10
10
10
10
11
10
11
11
11
10
10
10
9
9
9
9
9
8
8
10
11
11
12
14
14
13
12
12
12
11
12
13
13
13
12
13
12
12
11
9
6
6
6
7
8
8
8
9
7
9
8
8
9
8
8
8
9
9
10
12
11
8
6
6
6
5
6
7
7
2
1
3
2
-1
-1
-1
-1
-1
-1
0
2
4
5
5
5
6
5
6
6
6
6
6
8
8
7
7
6
7
5
5
3
4
7
7
6
8
9
9
9
8
8
8
8
7
8
9
9
10
10
10
9
9
8
8
7
7
6
6
6
7
8
8
9
9
8
9
8
8
8
8
9
9
9
5
4
4
4
4
3
5
4
5
5
6
8
8
8
8
8
8
7
8
8
9
9
10
10
11
12
11
12
11
9
8
9
10
10
11
11
11
11
13
12
12
12
12
12
12
13
13
13
13
13
13
14
15
14
15
15
15
14
13
13
12
12
12
12
12
11
11
11
12
14
15
13
14
14
15
13
13
13
11
12
11
11
12
13
14
14
13
13
13
12
12
12
13
13
14
14
11
11
9
10
9
12
9
11
11
12
12
15
14
14
13
12
12
12
12
13
14
14
14
14
12
13
14
14
15
15
14
14
13
13
14
14
14
13
13
12
12
12
12
12
14
14
13
12
13
12
13
13
12
14
14
15
14
14
15
14
13
12
13
12
13
13
13
13
13
13
13
14
14
14
14
15
16
16
16
16
16
16
16
16
16
15
14
13
12
10
9
9
8
9
10
9
7
5
5
5
7
8
2
8
2
1
1
7
7
6
9
7
6
7
8
9
10
10
10
12
7
7
6
7
5
8
8
9
9
9
10
12
12
14
14
14
11
10
10
9
11
10
10
9
7
7
4
6
6
3
5
6
7
6
6
5
5
7
7
6
7
7
10
11
9
11
10
11
11
10
11
10
10
11
11
13
14
15
16
16
15
11
10
12
12
12
12
12
14
15
15
15
7
7
7
5
6
3
2
6
7
8
9
12
14
14
14
12
13
13
13
14
15
17
16
10
10
12
12
12
13
14
16
16
16
16
16
16
15
15
15
15
13
14
14
14
17
16
15
15
16
15
16
14
15
16
16
14
12
11
11
13
13
13
16
16
16
16
16
17
16
17
16
15
15
15
15
13
14
14
15
14
17
17
16
16
16
16
15
15
15
15
15
16
16
16
16
17
17
17
17
17
17
17
13
16
13
15
14
15
15
15
16
16
16
15
16
16
16
16
16
16
16
17
17
16
16
14
14
14
14
15
16
15
16
17
17
17
17
16
16
16
17
17
16
16
15
14
14
15
14
14
15
14
13
14
14
15
15
16
17
17
16
16
16
16
17
17
17
17
16
15
16
15
15
15
15
14
14
14
15
15
15
15
15
15
15
16
16
16
16
16
17
17
17
17
17
17
16
17
16
15
14
14
15
17
17
17
17
16
16
15
14
15
15
15
14
14
15
15
15
15
15
15
12
13
15
15
15
15
15
15
15
14
14
13
14
14
14
15
15
16
14
13
15
14
14
16
14
14
15
15
15
15
15
15
15
14
15
15
15
14
15
15
15
15
14
14
15
15
14
13
11
13
12
14
13
14
14
14
14
14
14
13
13
13
15
15
15
16
16
15
16
16
15
16
12
13
16
16
16
16
16
15
15
15
15
15
14
14
16
16
16
17
17
18
18
17
17
16
16
17
17
17
17
17
17
17
16
16
15
15
14
15
15
15
16
16
16
16
16
15
15
14
13
12
11
12
11
12
12
13
14
13
13
12
12
13
14
14
15
16
14
11
11
9
10
12
11
11
11
13
13
15
15
16
16
16
15
14
14
14
14
14
15
16
17
18
16
14
16
14
13
15
13
16
15
17
17
18
16
16
16
15
15
16
16
16
16
18
19
18
18
18
20
21
20
21
21
22
19
16
17
17
18
18
18
18
19
19
19
20
19
19
20
20
20
18
18
18
19
17
18
18
17
18
17
18
18
17
18
18
18
18
19
19
18
19
20
20
20
20
21
20
20
20
17
17
17
16
16
16
17
17
17
17
16
16
17
18
18
18
17
18
18
18
16
15
15
16
16
16
17
17
18
17
17
17
17
17
17
17
18
18
19
18
18
17
18
16
17
18
18
19
19
19
18
18
18
18
18
18
18
17
17
17
17
18
18
18
18
17
16
16
15
15
15
18
20
18
18
18
18
18
18
18
18
18
18
18
19
19
20
21
21
20
21
21
21
16
17
17
17
17
17
17
17
17
16
16
16
15
15
16
16
18
18
18
18
19
20
19
20
18
13
15
13
15
15
17
17
17
16
16
16
16
15
15
16
17
18
19
20
21
21
19
18
16
18
18
19
19
19
20
19
19
19
18
18
17
17
17
17
18
17
17
19
18
18
18
18
18
17
17
17
17
16
16
15
15
15
14
14
14
14
15
15
16
17
17
18
18
18
18
18
18
18
18
18
18
17
17
18
19
19
19
19
19
19
19
19
19
19
19
19
19
20
19
18
18
18
17
18
17
18
17
15
15
16
17
17
17
17
17
17
18
18
19
20
20
19
19
19
18
18
19
19
19
20
20
20
20
19
19
18
18
17
18
19
20
20
21
21
21
21
21
20
20
20
20
22
22
22
22
21
21
20
20
19
20
19
19
20
21
22
22
21
21
19
19
18
18
17
19
19
19
20
21
21
21
21
21
21
20
20
21
21
22
22
22
21
21
21
18
17
16
15
18
19
19
21
21
21
20
20
20
20
19
19
18
18
19
19
18
16
17
17
18
16
17
17
17
17
17
18
20
21
21
20
19
19
20
19
19
19
20
20
20
21
20
20
20
20
20
20
19
19
19
19
20
19
20
20
20
20
20
20
20
19
20
20
20
18
19
19
19
19
20
20
21
21
21
21
21
21
21
21
21
20
20
20
20
21
21
21
19
19
16
16
16
18
18
19
19
19
20
21
21
21
21
19
19
19
19
18
18
19
19
19
18
19
19
17
16
14
16
16
15
14
16
17
18
19
19
18
19
18
18
18
17
18
19
18
16
17
16
17
17
18
17
18
17
18
18
19
20
19
17
16
18
19
19
19
18
17
16
16
18
20
20
21
21
21
22
21
21
20
20
20
20
20
21
20
20
19
19
19
19
20
21
21
20
19
16
16
12
12
14
15
17
17
18
18
17
16
14
15
15
15
15
15
15
15
17
18
11
12
13
13
13
14
13
14
14
14
16
16
17
18
18
18
18
18
18
18
18
18
18
18
18
17
15
16
15
14
15
14
14
15
15
16
18
18
18
18
18
18
18
17
18
17
17
17
18
19
19
19
17
17
15
16
18
20
20
18
18
19
19
19
19
19
18
18
17
19
19
19
20
19
18
16
16
15
16
15
18
19
20
19
21
19
20
20
19
19
19
18
18
19
19
20
21
21
20
18
19
17
15
19
17
17
18
19
19
19
18
19
19
19
18
18
18
19
20
19
20
20
20
20
19
18
19
17
15
14
14
14
14
14
16
15
15
16
17
17
17
18
19
19
19
19
19
19
18
18
19
18
19
20
18
20
21
21
21
19
19
20
20
20
20
21
22
21
21
22
21
22
22
21
21
22
21
21
22
22
22
21
21
20
20
20
20
20
20
21
21
22
21
22
23
23
23
23
23
23
23
24
24
24
24
23
23
22
22
22
23
23
23
23
24
24
23
24
24
24
24
25
25
25
25
25
25
24
24
23
23
23
23
23
23
22
22
23
23
23
24
24
24
24
25
24
24
23
23
23
23
23
22
22
22
21
21
21
22
22
22
22
22
22
23
23
23
22
23
24
23
23
21
22
21
21
21
21
21
21
21
21
20
20
19
20
21
22
22
22
22
23
23
23
23
22
22
23
22
22
22
22
22
22
21
21
21
21
20
21
21
21
20
20
19
17
18
18
19
20
19
18
19
19
20
20
21
20
20
20
20
20
21
21
22
22
22
21
14
11
11
11
11
12
14
16
16
16
16
17
17
19
18
17
18
19
18
18
18
17
18
19
17
18
19
18
19
18
18
17
17
17
18
18
16
15
17
18
19
18
17
18
18
18
17
16
16
15
16
15
15
16
14
15
16
16
18
18
18
18
18
17
17
17
17
18
19
20
20
20
20
19
20
20
17
19
19
20
20
20
20
19
18
18
17
17
17
17
17
17
18
19
18
19
18
19
18
18
18
18
18
17
18
17
17
17
16
14
13
13
14
13
13
15
16
16
16
16
16
17
17
17
17
17
17
16
16
17
18
18
18
18
18
18
18
17
18
18
19
19
19
19
19
18
18
18
19
19
19
20
20
20
20
19
19
19
18
19
19
17
19
19
20
20
21
21
20
21
22
22
21
20
21
21
21
22
22
22
22
22
22
22
21
21
21
22
23
23
24
24
24
25
24
25
24
24
24
24
24
24
24
24
24
24
24
23
23
23
22
24
24
25
24
23
23
23
20
21
20
20
22
21
21
23
24
24
23
23
24
24
23
23
22
23
23
23
23
23
24
24
22
23
24
23
24
24
24
24
24
23
22
22
22
22
22
22
22
22
22
22
22
21
19
16
17
18
16
15
13
13
12
13
14
14
14
15
15
15
14
15
16
17
17
17
15
13
13
13
14
15
15
14
14
17
17
18
19
19
19
18
18
18
17
18
17
17
18
20
20
13
12
12
12
11
12
13
12
13
14
13
14
15
16
16
16
16
16
16
16
17
17
17
16
14
13
11
10
9
10
11
11
12
13
13
14
13
13
13
13
13
13
13
13
14
14
15
13
13
10
8
7
8
7
8
10
13
13
13
14
15
15
14
15
15
15
15
15
16
16
15
16
15
14
14
14
14
14
16
17
16
17
17
18
18
16
17
15
15
15
15
15
15
16
16
14
15
14
15
14
15
14
13
15
17
18
18
18
19
19
19
18
18
18
18
18
19
20
20
20
20
20
20
20
17
20
19
18
19
20
20
20
19
19
19
18
18
18
17
18
18
20
20
20
19
16
15
14
14
12
13
13
11
14
13
14
15
15
15
15
14
14
14
13
15
16
16
16
13
8
6
7
6
7
8
11
13
13
13
13
13
14
15
15
15
15
14
14
15
16
15
15
17
17
17
15
15
16
19
20
20
20
20
19
18
18
17
18
17
17
17
17
18
19
19
19
18
19
18
17
18
16
16
16
16
16
18
18
18
18
18
18
18
18
17
17
18
19
19
20
20
19
17
16
15
15
14
15
17
17
16
16
17
17
18
18
18
17
18
17
18
18
19
19
20
20
19
19
19
16
19
18
19
19
19
19
19
19
18
18
18
19
18
18
19
20
20
20
20
21
21
21
20
21
20
17
19
19
21
21
20
19
18
18
17
17
16
17
17
18
18
18
19
19
16
16
18
19
20
21
21
21
20
20
20
19
19
18
18
18
18
18
19
19
20
20
19
17
17
15
17
18
16
18
19
19
18
19
20
20
20
20
20
20
20
20
20
20
21
20
19
20
20
20
21
21
21
21
22
22
22
22
21
21
21
21
20
21
20
20
21
22
23
23
22
22
21
21
20
19
17
19
20
22
21
21
21
20
20
20
20
20
20
20
20
21
22
21
21
19
19
20
19
21
21
20
19
18
18
18
18
18
18
18
18
18
19
19
19
19
20
20
20
20
20
19
19
20
20
20
18
19
20
20
20
20
20
20
20
20
20
20
20
20
20
20
20
20
20
19
20
20
20
20
20
20
19
19
20
19
19
19
19
19
18
18
18
19
21
20
19
17
15
13
9
9
9
13
13
15
14
15
16
15
15
15
15
16
16
17
17
17
18
16
14
16
16
17
17
17
17
17
17
19
19
20
19
19
19
19
19
19
19
18
19
19
20
20
19
17
17
17
17
16
16
15
16
17
19
19
19
19
18
18
18
18
18
18
18
19
19
16
16
16
17
17
17
18
18
17
19
16
16
15
11
12
12
15
15
15
15
16
16
16
16
16
14
14
13
13
13
13
14
13
13
16
16
16
17
18
17
18
17
17
17
17
17
18
19
19
18
16
17
15
14
14
14
17
16
14
14
16
16
16
16
16
16
16
15
15
16
16
18
17
15
16
16
15
15
12
15
14
15
16
16
15
16
17
17
17
17
17
17
17
17
18
19
17
16
14
15
15
15
16
16
16
18
18
17
17
17
16
16
16
16
16
16
15
16
16
15
15
16
16
16
16
13
11
10
9
9
9
11
12
13
13
12
12
13
12
13
13
13
14
14
15
12
14
16
17
18
13
13
9
9
9
9
11
11
11
11
11
11
11
11
10
11
12
13
12
11
12
12
10
10
10
11
12
13
13
15
15
14
14
14
13
13
13
12
12
13
14
14
15
17
14
14
13
13
13
12
15
15
16
16
17
17
16
16
15
15
16
16
15
16
17
19
19
18
19
17
16
15
15
15
16
17
17
17
17
17
18
18
18
17
18
15
16
11
10
8
7
7
6
6
5
6
5
3
5
8
8
10
9
10
10
10
9
9
9
7
8
9
11
12
11
8
5
-1
-2
2
0
-1
-1
-1
0
1
4
4
6
7
7
6
5
6
5
6
6
9
6
4
3
2
-1
0
2
4
7
8
9
6
8
8
10
10
8
9
8
7
8
9
9
10
11
9
6
5
4
2
3
7
10
10
7
8
9
9
8
8
8
8
9
8
8
9
10
10
8
7
5
4
2
5
4
2
3
5
7
9
10
10
11
10
10
9
9
9
8
9
11
11
10
9
9
6
6
7
4
6
9
10
11
10
11
12
13
13
13
13
13
12
11
12
11
11
15
15
9
9
10
9
10
9
10
10
9
9
9
9
9
10
9
6
7
8
7
8
9
11
9
7
5
1
-1
-2
-1
-3
-4
-2
2
2
3
2
2
3
2
3
4
3
2
4
5
4
1
2
-1
0
1
-2
-2
0
3
3
4
5
5
6
7
5
6
5
4
6
7
7
7
6
5
2
2
1
1
0
0
0
1
2
3
5
5
5
5
5
5
6
6
6
6
6
7
7
6
6
4
2
2
2
2
3
6
6
8
7
7
7
7
7
7
7
7
7
7
6
7
8
8
10
10
9
8
6
7
7
6
10
10
10
11
13
13
13
13
12
11
10
9
9
10
11
11
10
11
15
14
13
15
15
12
12
11
11
11
12
11
12
11
11
11
10
9
9
12
12
12
11
9
9
8
7
7
7
10
10
11
11
11
12
11
11
10
9
10
9
9
9
11
12
12
10
9
8
9
8
9
9
11
11
11
11
11
11
12
12
12
12
12
12
13
13
13
13
13
13
15
15
14
15
16
16
15
15
15
14
14
14
13
12
12
12
10
10
10
10
11
10
10
10
8
8
9
7
7
7
7
7
6
5
5
7
8
8
7
7
6
6
6
8
9
10
10
1
3
2
0
-2
-1
0
0
1
3
3
4
4
4
3
3
4
4
3
4
5
7
6
5
4
6
6
5
7
5
6
7
8
10
14
14
12
12
13
13
14
13
11
10
12
12
10
7
6
5
5
4
3
3
3
4
5
5
6
7
6
6
6
6
6
6
6
6
7
8
9
9
4
3
2
3
3
3
5
7
7
7
8
7
7
7
8
8
8
8
8
8
7
6
5
5
4
3
4
3
3
0
0
1
1
1
0
0
0
0
0
-1
-1
-1
-1
-2
0
2
2
-2
-6
-5
-5
-6
-8
-6
-7
-7
-6
-4
-4
-2
-2
-2
-2
-2
-1
-1
-1
-1
0
0
0
0
-2
-2
-2
-2
-3
-2
1
1
2
5
7
8
8
8
8
8
8
8
8
7
7
7
7
7
7
7
6
6
6
6
6
6
6
7
7
6
4
4
3
2
2
1
2
3
2
3
7
8
6
3
0
-2
-2
-2
-1
1
2
3
3
3
3
2
2
2
2
2
2
2
3
4
5
4
2
2
1
0
0
0
2
6
7
7
8
7
6
6
6
5
6
6
6
6
7
8
8
7
3
3
2
4
8
5
3
2
2
-1
-2
-2
-1
-2
-1
-1
-2
-2
-1
-1
1
0
-1
-4
-1
-4
-4
-3
-3
-2
0
1
2
2
2
1
1
3
2
2
2
2
2
2
2
4
3
5
5
6
5
7
7
8
7
7
8
9
9
8
8
7
6
6
7
7
7
7
8
9
7
5
6
6
6
6
6
7
8
9
9
9
9
10
10
10
10
9
9
9
9
10
10
10
11
11
11
11
12
13
13
13
14
8
7
7
7
7
8
8
7
7
7
7
7
6
7
9
11
11
12
12
8
6
5
6
8
8
8
8
8
9
8
9
9
9
8
8
9
7
10
11
11
11
11
11
10
10
11
11
11
10
11
14
14
14
13
14
9
8
6
5
4
4
5
6
5
3
2
-7
-7
-9
-9
-10
-11
-13
-11
-11
-10
-11
-11
-10
-10
-10
-10
-10
-9
-9
-8
-9
-8
-8
-10
-9
-10
-11
-11
-11
-10
-11
-10
-10
-10
-9
-8
-7
-6
-7
-6
-5
-6
-6
-5
-5
-5
-5
-7
-9
-11
-10
-11
-9
-9
-7
-8
-7
-6
-7
-7
-7
-8
-7
-6
-6
-4
-2
-1
4
5
5
5
4
2
2
2
4
4
4
6
6
5
-1
-3
-3
-6
-7
-8
-5
-5
-3
-3
-3
-5
-7
-9
-7
-8
-7
-7
-7
-6
-5
-4
-5
-4
-3
-2
2
2
2
3
3
3
2
3
3
4
6
7
5
3
4
8
9
9
9
9
10
10
9
9
8
8
8
8
8
9
8
9
10
10
7
7
7
5
6
7
8
9
9
10
10
9
9
9
9
9
10
10
10
11
11
10
10
10
10
9
9
9
8
8
9
9
9
9
9
8
8
8
8
8
7
8
9
9
9
10
10
11
8
1
-1
-3
-6
-8
-9
-9
-9
-8
-10
-11
-11
-12
-12
-12
-13
-13
-13
-13
-12
-13
-13
-13
-16
-16
-18
-20
-17
-18
-18
-18
-18
-18
-18
-17
-16
-15
-14
-13
-10
-11
-10
-8
-8
-8
-9
-11
-12
-15
-17
-17
-17
-16
-17
-15
-14
-10
-11
-10
-8
-7
-7
-7
-7
-5
-4
0
0
0
2
3
5
5
5
5
5
6
7
7
8
8
8
8
9
9
9
9
10
10
10
10
10
11
11
11
11
11
11
11
12
11
12
11
11
11
10
10
10
10
10
11
11
11
11
11
11
12
12
12
12
12
12
12
12
12
12
12
12
11
11
12
12
11
10
13
6
-4
-15
-15
-13
-12
-12
-14
-14
-15
-17
-17
-18
-18
-18
-16
-16
-15
-14
-14
-14
-13
-12
-13
-13
-13
-12
-11
-11
-10
-12
-12
-13
-14
-15
-15
-15
-15
-16
-15
-14
-14
-13
-12
-12
-11
-11
-11
-10
-11
-11
-11
-10
-10
-8
-10
-11
-12
-13
-15
-16
-15
-18
-18
-14
-13
-12
-10
-9
-9
-10
-10
-10
-10
-10
-10
-8
-7
-9
-9
-9
2
3
2
3
2
2
2
2
2
2
0
0
0
0
0
1
0
2
2
3
3
4
3
3
2
3
3
4
4
5
5
5
6
6
5
4
3
3
3
3
3
3
3
3
4
3
4
4
4
4
4
4
4
4
4
4
4
3
3
3
3
4
4
4
4
4
3
3
4
4
4
4
3
3
2
1
1
1
0
1
1
1
1
-3
-3
-4
-5
-5
-4
-6
-6
-7
-7
-7
-8
-10
-12
-12
-13
-14
-11
-13
-12
-11
-11
-11
-10
-10
-9
-8
-8
-9
-8
-8
-8
-8
-8
-7
-8
-8
-9
-8
-9
-9
-9
-9
-9
-8
-8
-7
-7
-7
-7
-6
-5
-5
-5
-4
-5
-4
-3
-2
-2
0
-1
-1
-3
-2
-2
0
0
1
1
2
1
2
2
0
-2
-3
-2
-1
0
1
1
1
1
2
3
4
4
4
2
-2
-5
-8
-7
-6
-7
-8
-13
-14
-13
-12
-12
-12
-12
-11
-11
-11
-11
-11
-10
-10
-10
-11
-11
-13
-13
-13
-14
-14
-14
-12
-12
-12
-12
-12
-12
-12
-12
-12
-12
-9
-9
-12
-12
-13
-12
-13
-14
-14
-14
-14
-12
-12
-11
-11
-12
-12
-12
-12
-12
-12
-13
-13
-12
-9
-10
-11
-13
-12
-13
-14
-13
-13
-14
-14
-13
-12
-11
-11
-11
-11
-11
-10
-10
-10
-10
-9
-8
-8
-6
-3
0
-5
-5
-6
-8
-9
-9
-9
-9
-9
-9
-8
-7
-8
-7
-7
-7
-7
-7
-7
-7
-6
-6
-6
-5
-5
-4
-2
-7
-7
-6
-4
-3
-2
-2
-4
-5
-4
-2
-1
-1
-1
0
0
0
2
3
-2
-4
-4
-2
-3
-5
-7
-7
-7
-7
-13
-12
-12
-13
-13
-13
-15
-16
-17
-11
-15
-13
-18
-17
-20
-19
-19
-20
-22
-23
-24
-24
-25
-25
-24
-23
-22
-22
-22
-21
-20
-19
-19
-18
-19
-18
-17
-17
-16
-18
-18
-18
-17
-16
-17
-16
-15
-14
-14
-13
-14
-14
-13
-13
-13
-14
-14
-13
-13
-13
-11
-12
-15
-17
-19
-19
-19
-18
-18
-16
-15
-15
-15
-15
-14
-14
-14
-14
-14
-14
-14
-14
-13
-13
-10
-9
-5
-5
-6
-6
-7
-6
-5
-5
-5
-5
-6
-6
-5
-6
-6
-6
-6
-5
1
0
0
0
0
1
0
0
2
3
3
3
3
3
3
2
2
2
2
2
-3
-4
-5
-5
-6
-7
-7
-8
-6
-5
-4
-7
-12
-12
-12
-11
-10
-10
-10
-8
-7
-6
-6
-5
-7
-7
-7
-7
-7
-7
-7
-7
-6
-5
-5
-7
-6
-7
-5
-5
-5
-4
-5
-5
-4
-4
-4
-4
-4
-4
-4
-4
-4
-4
-5
-5
-5
-4
-4
-5
-2
0
0
0
0
-1
-2
-2
-2
-2
-1
-1
-1
-2
-2
-2
-2
-1
0
0
0
1
1
1
2
1
2
2
0
2
1
1
1
2
1
2
1
2
1
3
0
-1
0
1
2
2
3
6
-6
-8
-9
-10
-10
-9
-8
-8
-7
-7
-7
-7
-7
-6
-6
-5
-6
-8
-8
-9
-7
-10
-10
-11
-12
-13
-16
-15
-14
-15
-14
-13
-11
-10
-10
-11
-10
-9
-9
-9
-8
-8
-8
-9
-7
-7
-7
-10
-7
-3
0
1
1
1
0
3
3
2
2
1
1
-2
2
2
-6
-12
-12
-13
-12
-14
-14
-14
-14
-15
-14
-14
-13
-14
-12
-12
-12
-12
-12
-12
-12
-12
-11
-12
-11
-12
-12
-11
-9
-7
-7
-9
-9
-10
-10
-10
-9
-9
-9
-8
-8
-8
-6
-6
-7
-7
-7
-6
-4
-3
-3
-4
-4
-3
-5
-7
-8
-7
-7
-5
-4
-3
-3
-3
-5
-6
-5
-5
-4
-2
-2
-13
-13
-14
-13
-12
-12
-12
-14
-14
-16
-19
-22
-21
-22
-21
-22
-19
-18
-18
-18
-17
-17
-16
-16
-14
-14
-13
-13
-14
-14
-16
-14
-12
-12
-12
-12
-13
-14
-15
-11
-11
-10
-10
-10
-9
-9
-9
-10
-10
-8
-10
-8
-8
-6
-4
-3
-5
-8
-12
-9
-7
-3
-5
-4
-5
-6
-6
-5
-6
-5
-4
-3
-3
-3
-3
-3
-3
-3
-1
3
3
1
1
0
-2
-3
-3
-3
-3
-3
-4
-4
-4
-5
-5
-7
-13
-15
-17
-18
-17
-15
-15
-16
-18
-18
-20
-21
-21
-22
-22
-22
-22
-22
-23
-23
-23
-24
-24
-24
-24
-25
-24
-24
-23
-21
-21
-20
-21
-20
-20
-20
-20
-20
-19
-19
-19
-20
-20
-21
-22
-22
-23
-23
-24
-24
-23
-23
-23
-21
-22
-22
-22
-22
-22
-24
-24
-23
-23
-21
-21
-22
-22
-21
-20
-20
-20
-20
-20
-19
-20
-20
-16
-18
-19
-21
-21
-21
-22
-22
-22
-22
-23
-22
-23
-21
-20
-20
-20
-20
-21
-22
-22
-22
-22
-22
-22
-19
-19
-21
-21
-21
-21
-20
-21
-21
-21
-20
-20
-19
-19
-19
-20
-20
-20
-20
-20
-21
-21
-22
-21
-19
-18
-17
-17
-18
-18
-17
-18
-18
-18
-18
-18
-18
-18
-18
-18
-18
-19
-19
-19
-19
-19
-20
-19
-19
-17
-16
-17
-17
-17
-18
-18
-18
-18
-18
-17
-17
-17
-17
-16
-17
-17
-18
-18
-18
-17
-18
-19
-17
-15
-17
-18
-17
-18
-18
-18
-18
-18
-17
-17
-17
-17
-18
-18
-19
-18
-18
-18
-19
-19
-17
-17
-17
-15
-15
-14
-13
-18
-17
-17
-15
-15
-14
-14
-15
-14
-13
-11
-10
-9
-8
-7
-6
-6
-3
-2
-1
-1
-1
-1
-1
-1
-1
0
-1
-5
-6
-7
-9
-11
-13
-15
-16
-16
-17
-17
-18
-19
-19
-21
-20
-17
-16
-16
-17
-17
-16
-17
-17
-17
-19
-19
-19
-19
-18
-17
-17
-16
-16
-16
-16
-18
-17
-20
-19
-16
-15
-13
-12
-13
-13
-15
-16
-17
-18
-18
-18
-20
-20
-20
-20
-21
-22
-21
-23
-23
-22
-23
-23
-19
-19
-18
-17
-17
-19
-19
-20
-20
-20
-19
-21
-20
-21
-22
-21
-22
-22
-23
-23
-23
-23
-23
-22
-20
-18
-17
-15
-15
-17
-17
-17
-17
-16
-16
-17
-18
-17
-20
-18
-20
-18
-18
-18
-17
-17
-16
-15
-14
-10
-9
-8
-8
-7
-7
-8
-11
-13
-14
-14
-14
-14
-16
-18
-19
-20
-22
-23
-24
-24
-22
-23
-20
-20
-18
-19
-19
-20
-20
-20
-21
-21
-23
-25
-24
-25
-25
-26
-26
-28
-26
-28
-27
-27
-28
-29
-23
-22
-21
-23
-25
-25
-25
-26
-25
-27
-27
-27
-27
-28
-28
-27
-29
-28
-28
-29
-29
-29
-28
-28
-27
-25
-22
-20
-18
-16
-14
-12
-11
-12
-13
-13
-13
-12
-10
-8
-8
-7
-7
-7
-6
-7
-7
-6
-6
-5
-3
-2
-4
-3
-6
-6
-6
-12
-12
-12
-13
-12
-13
-12
-15
-17
-18
-19
-21
-21
-20
-21
-18
-17
-16
-16
-16
-17
-17
-18
-17
-19
-21
-20
-20
-22
-21
-22
-22
-24
-25
-25
-26
-27
-26
-26
-21
-18
-18
-18
-18
-19
-19
-19
-19
-19
-18
-18
-18
-18
-17
-18
-19
-19
-19
-18
-18
-17
-19
-18
-16
-16
-14
-12
-11
-11
-10
-10
-11
-11
-12
-11
-12
-12
-12
-12
-12
-12
-12
-12
-11
-11
-10
-9
-8
-8
-7
-6
-6
-4
-4
-6
-11
-11
-10
-10
-11
-11
-11
-11
-12
-13
-13
-12
-14
-15
-17
-15
-13
-12
-11
-10
-10
-10
-11
-12
-13
-13
-14
-14
-14
-17
-17
-18
-17
-17
-16
-17
-17
-18
-19
-18
-15
-13
-12
-12
-12
-12
-12
-12
-13
-14
-15
-17
-18
-17
-18
-18
-19
-18
-18
-19
-17
-19
-16
-15
-14
-12
-11
-11
-11
-13
-14
-13
-13
-13
-13
-13
-13
-13
-13
-13
-12
-12
-12
-12
-12
-12
-12
-11
-10
-9
-8
-8
-7
-6
-7
-7
-7
-7
-8
-8
-7
-7
-7
-7
-7
-6
-6
-6
-6
-5
-4
-5
-6
-6
-6
-4
-3
-4
-8
-10
-11
-12
-12
-13
-13
-15
-14
-16
-14
-14
-13
-13
-13
-12
-12
-12
-11
-9
-9
-8
-9
-7
-6
-7
-7
-7
-8
-8
-6
-9
-10
-12
-12
-12
-13
-14
-14
-14
-16
-15
-12
-11
-12
-12
-11
-12
-12
-13
-13
-14
-15
-16
-17
-14
-15
-16
-17
-17
-18
-18
-20
-20
-19
-18
-17
-16
-18
-18
-19
-21
-20
-21
-21
-21
-20
-21
-21
-21
-21
-22
-22
-22
-22
-22
-23
-23
-25
-23
-22
-20
-19
-19
-19
-19
-19
-20
-19
-19
-19
-19
-19
-20
-19
-19
-19
-19
-20
-21
-20
-20
-22
-21
-19
-19
-19
-18
-18
-19
-18
-18
-19
-19
-20
-20
-20
-20
-20
-20
-19
-19
-18
-15
-13
-12
-12
-15
-14
-12
-11
-10
-10
-9
-8
-8
-8
-9
-9
-8
-8
-8
-8
-8
-9
-9
-11
-11
-11
-11
-12
-11
-10
-6
-5
-5
-7
-11
-12
-10
-10
-11
-12
-12
-11
-13
-13
-12
-11
-10
-11
-9
-8
-8
-8
-7
-5
-6
-2
-1
-3
-4
-5
-5
-6
-15
-18
-22
-22
-23
-23
-23
-24
-24
-24
-25
-25
-24
-25
-25
-23
-21
-20
-19
-19
-17
-18
-21
-22
-22
-22
-22
-22
-22
-22
-24
-24
-23
-24
-27
-25
-26
-24
-22
-21
-20
-20
-22
-21
-22
-23
-22
-22
-22
-22
-23
-24
-24
-24
-23
-23
-24
-25
-25
-24
-24
-25
-24
-23
-21
-19
-20
-20
-20
-20
-20
-20
-21
-19
-21
-20
-21
-20
-22
-22
-22
-23
-22
-23
-22
-22
-21
-18
-17
-16
-14
-14
-13
-12
-12
-13
-13
-14
-15
-17
-17
-16
-19
-18
-17
-14
-16
-17
-18
-18
-16
-12
-12
-10
-8
-7
-7
-9
-8
-9
-6
-6
-5
-7
-9
-9
-11
-11
-11
-10
-10
-11
-12
-15
-15
-14
-13
-13
-12
-12
-12
-12
-12
-13
-12
-15
-15
-18
-16
-17
-19
-18
-20
-20
-20
-21
-22
-22
-21
-19
-17
-16
-15
-15
-17
-17
-18
-18
-17
-19
-17
-18
-16
-18
-18
-16
-16
-17
-15
-15
-15
-16
-15
-15
-13
-12
-13
-11
-11
-9
-10
-9
-9
-10
-11
-13
-13
-13
-12
-13
-13
-14
-13
-12
-11
-10
-10
-10
-10
-9
-8
-8
-8
-8
-8
-9
-10
-10
-11
-12
-12
-12
-12
-11
-12
-12
-11
-12
-12
-12
-11
-11
-11
-11
-11
-11
-11
-11
-11
-11
-11
-11
-11
-10
-11
-11
-11
-11
-11
-11
-11
-12
-13
-13
-13
-12
-12
-12
-12
-12
-13
-13
-13
-13
-13
-13
-13
-14
-16
-17
-17
-17
-18
-19
-20
-20
-19
-21
-21
-17
-16
-16
-16
-16
-15
-15
-16
-16
-17
-18
-17
-17
-17
-17
-16
-16
-16
-15
-15
-14
-13
-12
-11
-10
-9
-9
-8
-7
-4
-3
-3
-3
-3
-3
-4
-4
-6
-8
-10
-11
-13
-13
-14
-14
-15
-15
-18
-14
-14
-14
-14
-13
-14
-14
-14
-15
-15
-17
-18
-19
-17
-16
-17
-19
-20
-21
-21
-22
-21
-21
-21
-18
-15
-13
-10
-10
-12
-9
-9
-11
-12
-10
-9
-9
-9
-8
-9
-8
-6
-6
-6
-6
-8
-9
-10
-10
-11
-11
-11
-11
-12
-12
-12
-13
-13
-14
-14
-15
-15
-18
-19
-20
-20
-20
-19
-20
-21
-21
-21
-19
-16
-11
-10
-10
-10
-11
-12
-14
-14
-16
-17
-18
-18
-19
-20
-19
-16
-16
-15
-15
-15
-14
-14
-11
-11
-11
-9
-7
-6
-5
-5
-4
-4
-4
-6
-6
-8
-11
-13
-14
-13
-14
-14
-16
-16
-17
-13
-12
-12
-11
-11
-11
-11
-11
-11
-11
-11
-11
-12
-11
-11
-11
-11
-11
-11
-11
-11
-11
-10
-10
-9
-8
-7
-7
-5
-5
-5
-5
-5
-5
-5
-4
-4
-3
-3
-3
-3
-3
-3
-3
-3
-3
-3
-3
-4
-9
-10
-9
-8
-9
-8
-12
-18
-17
-21
-21
-21
-21
-22
-22
-23
-24
-25
-24
-24
-24
-24
-24
-23
-23
-24
-22
-22
-20
-21
-22
-22
-22
-23
-23
-23
-24
-24
-25
-25
-26
-26
-25
-26
-26
-27
-27
-26
-24
-23
-21
-19
-19
-20
-20
-21
-21
-19
-19
-21
-22
-22
-23
-22
-23
-22
-21
-21
-20
-20
-20
-19
-18
-17
-16
-17
-12
-9
-8
-8
-9
-9
-14
-15
-17
-17
-17
-18
-20
-21
-22
-22
-23
-23
-24
-23
-21
-19
-21
-19
-19
-19
-19
-20
-20
-20
-20
-21
-21
-22
-22
-23
-23
-24
-25
-26
-25
-26
-26
-24
-20
-19
-18
-18
-17
-17
-17
-18
-18
-18
-18
-18
-19
-20
-20
-20
-20
-19
-19
-21
-22
-21
-22
-20
-18
-16
-14
-12
-11
-12
-13
-12
-12
-13
-13
-13
-14
-14
-15
-16
-16
-17
-17
-17
-17
-18
-18
-17
-15
-14
-12
-11
-12
-13
-14
-14
-15
-13
-11
-12
-13
-13
-14
-13
-14
-14
-15
-17
-15
-16
-16
-15
-13
-12
-10
-10
-10
-9
-9
-7
-8
-8
-8
-8
-8
-9
-9
-8
-9
-9
-9
-11
-12
-13
-13
-13
-12
-13
-13
-13
-13
-13
-13
-13
-14
-13
-12
-12
-13
-13
-13
-13
-14
-14
-16
-16
-17
-18
-18
-16
-14
-13
-11
-12
-11
-11
-11
-11
-11
-12
-13
-13
-13
-13
-13
-14
-14
-15
-15
-15
-16
-16
-16
-12
-11
-10
-9
-8
-8
-8
-7
-7
-6
-6
-6
-5
-5
-5
-5
-4
-13
-12
-18
-21
-21
-22
-23
-24
-27
-27
-26
-26
-26
-29
-28
-27
-29
-30
-31
-32
-31
-31
-31
-31
-30
-31
-30
-30
-31
-30
-30
-30
-30
-29
-28
-29
-28
-28
-28
-29
-28
-25
-25
-25
-25
-26
-25
-25
-25
-25
-25
-24
-24
-24
-24
-22
-18
-18
-19
-19
-17
-17
-17
-17
-17
-17
-18
-17
-17
-18
-18
-18
-19
-18
-19
-19
-19
-19
-18
-17
-16
-14
-13
-14
-14
-15
-16
-16
-15
-14
-13
-14
-14
-16
-15
-15
-16
-17
-16
-17
-18
-17
-18
-17
-15
-15
-17
-17
-18
-18
-17
-17
-16
-16
-16
-16
-16
-17
-16
-14
-15
-15
-14
-13
-14
-14
-15
-14
-13
-13
-13
-13
-14
-15
-15
-16
-16
-16
-17
-17
-16
-14
-15
-15
-15
-15
-13
-14
-13
-14
-14
-11
-9
-6
-5
-6
-8
-7
-6
-6
-6
-5
-5
-4
-4
-4
-5
-6
-7
-7
-7
-7
-7
-7
-7
-7
-6
-6
-6
-5
-4
-4
-3
-3
-4
-5
-6
-6
-7
-6
-7
-6
-7
-7
-7
-7
-8
-8
-7
-6
-5
-4
-3
-3
-2
-2
-2
-2
-3
-3
-2
-3
-3
-4
-3
-4
-1
-1
-1
-2
-1
-1
-1
-1
0
0
0
0
-1
-1
-2
-1
-2
-2
-2
-2
-3
-3
-4
-4
-4
-4
-5
-5
-5
-5
-5
-6
-6
-5
-5
-4
-4
-4
-4
-4
-4
-4
-4
-4
-4
-5
-7
-10
-11
-12
-12
-13
-14
-15
-16
-15
-9
-12
-13
-13
-12
-11
-10
-10
-10
-11
-11
-12
-12
-12
-13
-13
-14
-14
-15
-15
-15
-17
-16
-15
-12
-11
-9
-9
-10
-12
-10
-10
-9
-10
-11
-9
-12
-11
-11
-12
-9
-9
-8
-8
-9
-10
-10
-10
-11
-9
-10
-11
-10
-9
-9
-9
-5
-1
-1
-1
-1
-1
-1
-1
-1
0
0
0
0
0
0
0
1
1
1
1
1
2
2
2
1
1
1
0
0
-1
-1
-4
-5
-8
-14
-14
-14
-13
-14
-14
-13
-13
-13
-11
-11
-10
-9
-9
-9
-8
-8
-8
-8
-7
-8
-9
-11
-13
-14
-14
-15
-16
-16
-15
-17
-15
-17
-14
-14
-13
-12
-12
-12
-12
-13
-13
-12
-12
-13
-13
-13
-14
-14
-14
-14
-14
-14
-13
-11
-10
-12
-13
-12
-11
-10
-8
-9
-8
-7
-5
-7
-7
-9
-7
-7
-8
-8
-8
-9
-8
-8
-10
-9
-8
-7
-7
-6
-5
-5
-5
-6
-7
-8
-8
-8
-9
-10
-13
-14
-14
-14
-13
-14
-14
-13
-13
-12
-14
-15
-16
-15
-15
-14
-16
-17
-16
-16
-16
-15
-14
-14
-14
-14
-14
-14
-13
-15
-15
-15
-13
-14
-15
-14
-14
-13
-13
-13
-12
-13
-12
-11
-11
-10
-11
-10
-11
-11
-11
-11
-10
-11
-11
-10
-9
-10
-10
-11
-13
-13
-14
-12
-9
-4
-3
-3
-3
-3
-3
-2
-2
-2
-2
-2
-3
-5
-7
-8
-8
-8
-7
-9
-10
-10
-10
-11
-11
-12
-9
-7
-7
-8
-9
-9
-10
-10
-10
-10
-8
-9
-10
-10
-9
-9
-8
-8
-8
-4
-4
-4
-4
-5
-6
-6
-8
-8
-5
-4
-4
-4
-4
-5
-5
-5
-5
-8
-10
-15
-14
-16
-16
-13
-13
-14
-16
-16
-14
-12
-13
-14
-14
-16
-16
-16
-15
-13
-11
-9
-11
-12
-11
-11
-12
-13
-12
-13
-13
-14
-15
-17
-15
-10
-10
-10
-10
-9
-10
-9
-9
-10
-10
-11
-11
-11
-9
-8
-10
-10
-10
-10
-11
-10
-12
-12
-13
-13
-10
-9
-9
-8
-9
-9
-11
-11
-12
-12
-13
-12
-13
-14
-12
-11
-11
-9
-7
-10
-7
-8
-7
-7
-6
-7
-7
-8
-8
-8
-8
-8
-8
-7
-7
-7
-6
-5
-4
-4
-3
-3
-4
-6
-7
-8
-7
-5
-4
-3
-3
-3
-3
-3
-3
-3
-2
-3
-3
-2
-1
-3
-4
-4
-4
-3
-4
-3
-4
-4
-5
-6
-7
-7
-10
-11
-9
-15
-17
-21
-21
-23
-22
-21
-20
-19
-18
-17
-19
-19
-18
-19
-17
-18
-18
-18
-16
-16
-16
-16
-19
-18
-20
-20
-20
-20
-20
-19
-17
-19
-18
-18
-17
-16
-17
-16
-15
-15
-14
-14
-14
-13
-13
-12
-12
-13
-13
-14
-14
-15
-15
-11
-15
-15
-15
-15
-14
-15
-16
-17
-19
-19
-17
-19
-13
-14
-13
-13
-14
-13
-14
-15
-14
-14
-14
-11
-8
-7
-15
-18
-18
-19
-18
-19
-19
-18
-14
-15
-15
-11
-13
-15
-15
-13
-14
-13
-12
-10
-10
-8
-8
-11
-15
-14
-15
-15
-14
-12
-13
-12
-11
-11
-9
-8
-9
-8
-8
-7
-7
-7
-8
-7
-8
-8
-6
-6
-10
-11
-11
-11
-11
-10
-11
-11
-11
-9
-8
-8
-8
-8
-9
-9
-10
-9
-9
-9
-9
-8
-7
-6
-5
-4
-4
-5
-6
-9
-8
-7
-7
-3
-3
-3
-2
-2
-2
-3
-4
-4
-5
-5
-4
-4
-5
-4
-3
-2
2
3
3
3
3
3
3
3
3
3
3
2
2
2
2
3
3
0
-1
-1
0
-5
-6
-7
-9
-11
-12
-14
-15
-15
-13
-11
-11
-10
-9
-9
-7
-8
-7
-7
-6
-6
-6
-4
-7
-7
-8
-6
-9
-8
-7
-3
-4
-3
-3
-3
-4
-4
-3
-4
-5
-6
-6
-4
-6
-6
-6
-5
-5
-5
-5
-6
-8
-9
-6
-6
-6
-5
-3
-2
-3
-3
-3
-4
-4
-4
-5
-3
-4
-4
-4
-3
-2
-2
-4
-4
-8
-11
-12
-12
-12
-9
-9
-5
-5
-6
-6
-6
-7
-6
-6
-6
-7
-6
-6
-4
-4
-3
-6
-6
-10
-14
-16
-18
-17
-17
-18
-17
-18
-13
-12
-9
-8
-12
-15
-20
-19
-17
-16
-20
-22
-25
-26
-26
-25
-25
-26
-25
-26
-25
-24
-23
-14
-14
-13
-13
-11
-10
-10
-9
-9
-9
-10
-12
-21
-24
-24
-24
-24
-24
-24
-24
-25
-25
-22
-21
-20
-17
-18
-17
-16
-16
-13
-14
-14
-13
-14
-13
-13
-17
-21
-20
-20
-21
-21
-21
-21
-20
-19
-18
-18
-17
-14
-12
-11
-11
-11
-12
-12
-11
-12
-12
-12
-13
-16
-14
-13
-14
-12
-12
-11
-9
-8
-7
-8
-8
-7
-8
-7
-7
-7
-6
-6
-5
-5
-4
-4
-4
-3
-3
-3
-4
-5
-6
-6
-9
-9
-9
-3
-2
-2
-4
-5
-7
-8
-8
-7
-7
-7
-7
-6
-6
-6
-8
-9
-9
-9
-8
-9
-9
-9
-8
-5
-3
-5
-6
-7
-7
-6
-5
-5
-6
-6
-5
-3
-2
0
1
2
3
3
3
3
3
3
4
4
4
2
2
1
1
0
0
0
1
2
2
4
3
1
0
0
-1
-3
-3
-4
-4
0
1
3
3
3
2
3
2
-1
-2
-1
-1
0
1
2
2
2
1
1
0
0
1
0
0
0
0
0
0
0
0
0
1
2
2
2
3
3
5
6
7
7
7
6
4
2
2
2
3
2
-6
-7
-9
-9
-10
-9
-8
-7
-8
-7
-7
-6
-6
-6
-7
-11
-13
-11
-13
-12
-14
-14
-14
-13
-12
-10
-11
-9
-9
-8
-6
-6
-5
-5
-5
-7
-7
-9
-2
3
4
4
5
5
5
5
5
5
5
5
3
2
1
2
1
1
1
2
2
2
2
2
2
2
2
2
1
1
1
1
1
1
0
0
1
1
1
1
0
0
0
0
-1
-1
1
1
2
2
2
4
4
5
5
5
6
5
5
5
4
4
4
5
5
5
5
5
5
5
5
5
4
4
4
4
3
1
-1
-1
0
0
-5
-7
-8
-9
-10
-12
-13
-12
-11
-13
-13
-13
-13
-14
-14
-15
-14
-14
-15
-15
-16
-17
-17
-17
-17
-16
-15
-13
-13
-11
-12
-11
-10
-10
-10
-9
-8
-14
-15
-17
-16
-16
-16
-15
-16
-17
-17
-17
-16
-16
-14
-10
-10
-9
-8
-8
-8
-8
-8
-8
-7
-9
-11
-9
-6
-6
-4
-3
-3
-2
-3
-3
-5
-5
-4
-4
-4
-5
-6
-7
-7
-6
-6
-5
-4
-5
-6
-5
-3
-2
-1
0
0
1
1
3
3
2
2
1
0
-1
-1
0
0
1
1
2
2
1
1
1
0
-1
-2
-3
-4
-4
-4
-4
1
2
1
1
1
1
2
3
5
6
5
6
6
6
7
7
6
7
8
7
7
8
8
7
6
5
5
4
3
4
4
4
4
4
4
4
4
4
4
5
5
6
5
6
6
6
6
5
5
5
4
4
4
4
4
3
3
2
2
2
1
2
3
2
1
1
-1
-1
-1
-1
-2
-1
-1
-1
0
2
1
2
1
1
1
0
-1
1
2
2
1
1
0
-1
0
-3
-2
-2
-2
-2
-2
0
1
1
1
1
1
1
0
0
0
0
0
1
0
1
1
-1
1
1
1
2
2
3
3
1
2
2
3
3
2
2
6
5
4
4
4
4
5
4
3
-4
-7
-10
-10
-10
-11
-10
-8
-7
-3
-4
-4
-3
-4
-4
-5
-7
-6
-5
-2
0
0
0
-5
-2
-1
-1
-1
0
2
3
4
3
3
3
3
3
3
2
2
2
1
2
3
3
2
1
1
-1
-4
-6
-3
1
2
3
2
3
2
3
2
2
3
3
3
4
5
5
-5
-8
-9
-10
-10
-12
-11
-12
-15
-14
-14
-14
-13
-13
-11
-11
-9
-9
-9
-8
-7
-7
-7
-6
-6
-9
-12
-13
-14
-14
-13
-13
-14
-11
-12
-8
-9
-9
-8
-8
-10
-8
-7
-6
-5
-2
-2
-2
-5
-1
4
6
6
6
4
2
-1
-4
-8
-11
-13
-13
-12
-9
-7
-6
-5
-4
-4
-5
-5
-4
-4
0
-2
-1
-5
-9
-11
-12
-11
-10
-9
-10
-8
-6
-2
-4
-5
-5
-9
-9
-7
-5
-3
-3
-3
1
2
2
1
-1
4
5
2
1
1
-7
-10
-9
-10
-10
-9
-6
-5
-5
-5
-5
-6
-3
-5
-5
-6
-8
-8
-11
-8
-7
-8
-10
-10
-11
-13
-12
-10
-8
-7
-5
-5
-7
-7
-6
-6
-5
-3
-3
-3
0
1
0
1
0
1
1
1
1
3
4
3
3
3
4
6
7
7
8
8
8
9
9
10
11
11
10
9
7
6
5
3
2
3
5
4
3
3
4
4
5
5
5
5
5
5
6
8
8
7
5
5
5
4
5
4
3
2
0
-1
1
3
5
5
4
3
2
2
1
1
1
1
4
4
5
5
4
4
2
2
2
2
3
6
7
8
8
8
8
8
7
7
8
9
9
8
7
6
6
3
2
2
2
4
3
4
2
2
8
9
9
8
7
6
6
5
6
6
4
-2
-2
0
-1
2
1
3
3
2
4
5
5
3
3
4
5
5
5
5
5
6
7
8
5
5
4
4
6
9
9
10
11
11
10
10
10
10
11
11
11
11
11
11
11
11
12
12
12
12
12
12
12
13
14
15
15
15
15
15
15
14
14
14
14
13
13
13
12
13
13
13
12
12
9
4
-2
-1
-3
-3
-5
-6
-6
-6
-5
-4
-1
-4
-7
-8
-7
-6
-5
-5
-4
-4
-4
-4
-6
-9
-11
-11
-11
-11
-12
-12
-12
-7
-8
-7
-9
-9
-8
-7
-6
-6
-4
-2
1
1
2
3
3
4
5
3
2
-8
-11
-12
-15
-15
-15
-12
-13
-11
-8
-9
-7
-7
-9
-5
-6
-5
-11
-12
-14
-14
-14
-12
-11
-14
-13
-14
-13
-10
-12
-9
-8
-8
-8
-8
-8
-8
-9
-7
-5
-3
-5
-5
0
0
1
1
1
1
2
1
1
-6
-6
-2
-2
-1
-1
-1
0
0
-1
0
0
1
0
-3
-4
-1
3
5
5
5
5
6
6
6
6
6
5
4
4
4
3
3
2
2
4
5
6
6
6
2
0
2
1
1
0
-2
-3
-2
-1
0
0
0
1
1
1
2
2
2
3
3
3
1
-2
-2
-1
-2
-3
-5
-3
-4
-3
0
1
2
1
0
0
3
3
5
0
0
-2
0
1
2
3
3
4
8
10
11
11
11
11
11
11
11
11
11
11
10
8
9
8
7
7
7
7
7
7
7
9
7
7
8
8
8
9
9
9
9
9
8
8
8
8
9
8
8
9
9
10
9
10
9
9
10
10
13
13
10
12
13
13
14
13
13
10
10
10
10
11
11
12
10
9
9
10
11
10
12
12
11
11
11
11
12
7
4
-1
-1
-4
-3
-5
-5
-8
-10
-10
-10
-10
-9
-10
-8
-10
-10
-7
-8
-9
-6
-6
-3
-1
-1
0
1
2
2
2
2
2
1
1
2
4
3
2
2
2
3
0
-2
-1
-5
-2
-4
-1
-1
0
4
3
2
3
2
2
3
3
4
6
9
12
9
10
10
10
10
10
10
9
9
9
14
14
14
11
10
11
10
10
9
9
11
11
11
11
12
13
12
12
14
14
14
14
14
12
8
6
6
7
6
6
6
5
6
7
8
7
3
5
4
6
5
4
8
6
6
7
7
7
7
7
7
7
7
7
6
6
6
7
9
9
10
9
10
9
8
7
6
5
6
6
11
8
8
7
7
6
6
6
5
5
6
7
8
8
8
8
7
5
5
3
-1
1
4
5
6
8
8
8
7
7
7
7
7
7
7
9
9
8
8
8
8
7
6
5
6
5
6
5
6
3
3
3
3
3
3
3
4
4
5
6
5
5
5
5
6
5
5
5
4
6
8
8
8
8
6
4
6
6
6
6
7
7
7
7
1
-2
1
4
6
8
9
10
11
11
10
10
10
9
9
8
8
9
8
8
7
6
5
6
5
7
8
9
9
10
10
9
9
9
10
9
11
10
11
11
12
12
10
8
6
3
5
6
7
8
10
10
13
13
13
11
11
12
11
12
11
12
12
9
8
6
7
8
10
9
10
11
11
12
11
12
11
12
12
14
13
11
13
13
15
14
11
11
10
7
7
5
4
4
4
5
4
5
5
4
3
4
4
2
3
4
2
2
8
9
10
10
10
5
6
7
8
9
10
11
12
11
12
14
15
16
17
16
17
16
17
17
17
16
16
15
15
13
14
15
13
14
14
14
12
6
5
3
4
3
1
1
1
-1
-1
0
1
2
2
3
4
3
4
4
4
4
4
5
3
3
4
4
5
6
7
7
8
10
6
8
9
11
11
9
9
9
9
9
10
11
11
13
14
15
15
15
14
15
14
16
6
7
17
16
15
13
13
13
13
12
12
13
13
13
13
14
15
15
13
13
15
14
13
12
9
9
6
7
8
8
9
9
9
9
9
9
8
8
9
10
9
9
7
6
5
4
-2
-3
-3
-1
-2
-1
-1
4
5
7
6
3
4
4
4
5
5
7
5
5
5
4
5
7
3
6
6
7
8
8
4
8
10
8
6
8
10
11
11
11
12
12
12
12
11
12
11
11
13
12
13
13
11
12
12
12
12
12
12
13
12
12
13
13
13
13
13
14
15
15
15
15
15
16
16
15
15
14
13
12
13
15
14
13
13
14
15
16
16
16
17
17
16
16
16
16
16
15
9
8
11
11
13
16
15
15
15
15
15
15
15
14
15
15
16
14
14
14
14
14
14
14
15
15
15
15
15
15
14
14
14
13
12
12
12
12
13
13
13
13
15
15
15
16
16
16
13
10
14
14
14
15
14
14
13
14
15
15
15
15
16
15
15
15
16
13
14
13
13
14
15
15
16
17
16
16
15
13
12
12
12
12
13
13
14
15
16
16
17
16
15
15
16
16
15
15
15
15
15
14
15
15
15
15
15
15
15
15
15
15
16
15
16
15
15
14
14
14
15
16
17
17
16
15
15
15
14
14
14
14
14
14
14
15
15
16
16
16
16
16
17
17
16
13
14
14
15
14
15
15
15
15
15
15
14
14
15
15
17
17
16
16
17
16
17
17
16
16
15
17
16
17
17
16
17
17
17
16
16
16
16
17
19
18
18
18
17
17
15
14
14
12
13
16
16
16
17
17
17
17
17
16
16
16
16
17
17
17
16
16
16
16
16
16
15
15
15
15
16
17
18
18
18
18
18
17
17
17
17
17
18
18
18
18
17
16
16
17
16
16
15
16
17
17
19
19
19
19
19
19
18
18
18
18
18
18
18
18
18
18
18
17
17
17
16
18
18
17
17
17
16
15
15
15
16
15
15
15
16
16
16
16
15
16
15
14
14
16
16
16
15
18
17
16
16
15
15
15
15
16
16
16
17
18
18
19
18
17
18
18
17
16
15
14
14
15
14
17
18
18
17
17
16
16
16
17
18
19
19
19
18
18
17
15
15
14
16
16
17
17
18
18
17
16
17
17
17
17
17
19
18
18
17
17
16
15
16
16
16
15
15
16
16
17
17
17
17
17
16
16
16
15
15
16
15
15
15
15
15
14
15
15
15
14
15
15
16
16
17
18
17
17
17
17
17
16
16
16
17
15
15
15
15
16
16
16
16
17
16
16
15
16
17
17
17
16
16
16
15
15
15
16
17
17
17
17
18
18
17
18
18
17
18
18
18
17
18
18
18
18
18
18
18
18
18
18
19
19
18
18
18
17
17
17
17
17
17
18
17
17
19
18
19
19
18
18
18
18
18
18
19
18
19
18
18
18
18
19
17
17
18
18
19
20
19
19
19
19
19
19
13
13
13
14
19
19
19
18
17
17
18
18
18
17
17
17
18
18
18
18
17
18
19
19
19
19
18
18
18
18
19
17
16
16
16
15
15
15
15
15
15
14
14
14
13
13
13
13
13
12
13
14
15
15
15
16
15
11
11
12
12
11
10
11
12
13
12
14
14
14
14
14
14
14
14
15
15
13
13
12
13
14
14
14
14
13
12
12
13
13
13
13
13
13
14
13
13
13
13
14
13
13
14
15
15
12
11
11
11
12
14
14
14
14
14
13
12
13
13
13
12
12
12
13
14
14
15
15
15
14
15
13
13
11
12
12
12
13
14
15
15
15
15
14
14
13
14
15
15
16
16
15
15
13
13
14
13
12
12
14
13
12
13
13
16
16
15
15
15
15
15
16
16
17
17
16
14
14
14
15
14
15
14
15
16
15
15
17
16
16
15
15
15
15
15
16
17
17
16
17
15
14
14
15
15
13
13
16
15
15
17
18
18
17
17
17
16
16
16
17
18
14
14
15
15
16
15
15
14
13
14
13
16
15
18
19
19
18
18
17
17
16
16
16
17
17
17
16
16
11
11
12
13
14
14
17
15
15
15
18
18
19
19
19
18
17
17
18
19
16
16
15
15
15
15
15
15
16
17
18
19
20
17
16
15
15
16
17
17
17
17
18
17
18
20
21
20
21
21
21
21
22
21
21
22
22
22
21
21
21
21
20
20
21
21
21
21
20
21
21
20
19
19
19
20
20
21
20
21
20
21
22
21
21
21
21
21
21
21
21
21
21
21
21
20
20
19
20
20
20
19
18
19
19
19
20
20
19
20
20
20
20
20
20
19
19
19
20
20
20
19
16
16
15
16
15
15
16
16
17
18
18
18
17
17
17
17
18
19
19
19
20
17
17
18
19
14
15
14
16
16
15
16
16
17
17
17
18
18
18
18
17
18
19
19
17
17
15
15
14
14
14
13
16
16
16
16
15
15
16
15
15
16
16
16
17
16
16
17
17
16
15
14
15
15
14
14
14
14
14
14
14
14
14
14
15
16
16
16
17
17
17
17
17
16
15
15
13
15
16
16
16
14
14
14
15
16
17
17
17
16
16
16
18
19
19
20
19
17
16
16
16
16
16
16
16
17
18
17
18
18
18
18
15
14
15
15
15
15
15
16
16
16
16
16
15
15
14
14
15
15
14
14
17
17
16
16
15
15
14
13
13
14
14
13
13
14
15
15
15
15
15
17
17
17
18
19
21
22
21
21
21
20
20
20
21
21
20
21
20
21
20
19
19
19
19
19
20
20
20
20
21
21
21
21
21
21
21
21
21
21
21
20
21
21
20
19
19
19
19
19
20
20
20
21
22
22
22
22
22
22
22
21
22
22
22
22
21
22
21
21
21
21
22
20
21
21
22
22
22
22
22
22
22
22
22
22
22
22
22
22
21
21
20
19
20
20
19
21
22
21
21
21
21
21
21
21
21
21
21
21
21
22
22
21
21
21
21
20
23
22
22
22
21
21
20
20
20
21
21
21
20
21
20
20
20
21
21
21
21
21
22
23
23
24
24
24
24
23
23
23
23
23
23
23
23
20
20
20
21
22
23
23
23
23
23
23
23
23
20
22
21
21
20
20
20
20
20
21
21
21
22
22
22
22
23
23
22
22
23
23
23
22
22
21
21
21
22
22
22
22
22
22
22
22
22
22
22
23
23
22
22
22
23
22
22
23
23
24
24
24
23
22
22
22
21
21
22
21
21
21
21
22
22
22
23
23
23
24
22
22
21
22
22
21
22
21
21
21
20
20
20
20
20
21
21
21
22
22
22
22
21
21
21
21
20
20
21
21
21
20
21
21
21
21
21
21
22
21
22
22
23
23
23
23
22
23
23
23
23
23
23
23
23
23
23
23
22
22
22
21
21
20
21
21
21
22
22
23
23
23
23
23
24
24
24
24
24
23
23
23
23
23
23
23
23
23
23
24
24
24
25
24
24
25
24
25
25
25
25
25
25
25
24
24
24
23
24
23
22
20
19
19
20
19
20
20
21
21
19
19
21
21
22
23
22
22
22
21
21
21
21
20
20
20
20
21
21
20
20
19
19
20
20
20
20
20
21
22
20
21
20
21
21
21
21
21
21
20
20
20
20
21
21
21
21
22
22
21
21
21
21
21
22
22
22
22
22
22
22
22
22
22
22
23
23
23
23
23
23
23
23
23
22
22
23
23
23
22
22
22
22
22
21
20
21
21
21
22
22
23
23
23
23
23
23
21
23
22
22
22
22
23
23
23
23
22
22
22
22
22
22
22
22
23
23
24
24
24
23
24
18
19
21
21
21
20
20
20
20
20
20
20
20
19
20
21
21
21
21
20
20
20
20
18
19
19
20
20
21
21
21
20
21
20
20
20
20
19
20
21
22
22
21
19
18
20
19
18
17
15
17
16
19
20
19
19
20
19
19
19
19
18
19
20
21
21
21
21
23
21
21
18
18
18
18
19
18
18
19
20
20
20
19
19
18
19
20
21
21
21
21
20
19
17
16
15
16
19
20
19
20
21
21
20
20
20
20
20
20
20
20
21
22
22
19
20
20
21
21
22
21
22
22
22
22
22
22
22
21
22
21
21
21
21
21
22
22
23
22
23
23
21
22
23
21
21
23
22
22
21
21
21
21
20
20
20
20
20
20
21
21
21
21
21
21
22
23
23
23
24
24
23
22
21
21
21
21
20
20
20
20
20
20
21
21
21
21
21
22
21
23
21
22
22
21
21
21
21
21
21
21
21
21
21
20
20
20
21
22
22
22
21
21
21
16
15
16
15
16
16
18
19
20
20
20
20
20
20
20
20
20
20
21
21
21
20
21
21
21
22
23
22
19
20
19
19
19
19
19
19
19
18
17
18
18
19
20
20
20
21
20
19
21
20
20
18
18
18
18
18
17
17
18
17
17
17
16
16
17
18
18
18
18
18
18
16
15
15
16
15
15
15
16
18
17
17
18
17
17
17
16
16
17
18
18
18
18
16
15
15
15
15
15
16
17
18
18
18
18
18
18
18
17
18
17
18
18
18
19
19
19
20
19
17
17
16
16
17
17
17
18
18
19
18
18
18
18
19
18
18
19
19
19
19
19
18
17
18
17
16
17
17
16
19
20
20
20
19
19
19
19
19
19
18
19
20
20
20
20
20
20
19
18
17
17
17
17
17
18
18
17
18
17
18
17
15
16
15
15
15
15
14
15
14
12
13
12
12
14
14
15
15
15
14
15
15
15
15
15
14
15
15
16
17
18
17
18
13
11
10
12
10
10
12
14
14
16
15
15
16
16
17
16
16
17
17
17
17
17
18
18
18
17
18
18
18
18
17
18
18
19
18
18
18
17
16
16
16
15
15
16
17
19
18
18
17
17
16
15
15
14
15
15
17
16
16
17
16
16
16
16
16
16
16
16
17
18
18
17
17
16
17
15
16
16
16
16
17
18
18
19
18
18
18
17
17
18
18
18
19
19
19
19
18
16
16
16
16
16
17
18
17
18
18
19
19
18
18
18
18
17
17
18
19
19
19
19
17
16
16
15
17
19
20
20
19
18
18
18
18
19
19
18
19
18
17
17
19
20
20
19
18
17
16
18
16
15
15
17
18
18
18
18
18
18
18
16
16
16
16
18
19
19
19
19
18
15
14
15
14
14
12
10
10
9
9
10
12
13
14
13
13
13
12
14
15
15
14
10
10
9
9
9
9
9
9
11
12
13
13
13
13
14
14
15
14
14
13
13
13
13
10
8
7
7
8
6
7
7
7
6
6
7
7
7
7
7
7
7
7
7
7
8
8
7
6
6
5
7
4
6
6
6
7
6
6
5
5
6
7
8
10
10
10
8
9
10
11
12
11
10
10
8
7
7
7
7
8
9
10
10
11
12
11
12
12
12
12
13
13
13
14
14
12
12
11
11
11
11
12
13
12
15
14
13
13
13
14
15
15
15
15
15
15
15
15
16
16
16
17
18
17
17
16
15
15
14
14
14
13
13
13
12
12
12
12
12
11
11
11
10
8
6
5
6
5
4
4
4
4
4
4
5
6
7
7
7
7
7
8
8
8
9
9
8
7
6
3
2
4
4
3
-3
0
1
1
1
2
2
5
5
6
6
6
5
6
6
7
7
7
6
6
6
6
5
4
4
3
5
6
6
7
7
7
8
9
9
9
9
9
8
9
10
9
8
6
7
8
8
9
8
9
11
11
12
12
12
12
12
13
13
13
13
13
12
15
16
15
13
13
13
12
9
9
11
11
11
11
11
11
11
11
12
14
15
16
16
13
16
17
18
14
10
8
10
10
10
10
10
10
12
12
13
13
13
13
12
13
13
15
14
14
15
16
16
16
12
12
13
13
13
8
10
12
13
14
14
13
14
13
14
13
14
14
14
14
14
14
15
12
11
11
12
12
11
11
11
12
13
14
14
15
14
15
15
14
14
15
14
15
15
15
16
15
13
14
13
14
14
14
14
11
16
16
16
16
16
16
16
16
16
15
14
14
14
14
16
18
16
14
13
11
11
8
7
6
7
9
9
11
11
11
11
10
10
9
9
9
9
11
12
12
10
5
5
4
4
5
4
5
6
8
7
8
8
8
8
8
9
8
8
9
9
9
10
11
11
9
10
9
9
9
9
11
12
13
12
12
12
12
12
11
11
9
8
8
9
10
10
10
11
10
8
9
8
8
8
9
10
10
11
11
11
11
12
12
12
12
13
13
14
14
14
16
16
16
16
16
16
17
17
16
15
14
14
14
14
13
14
13
13
13
13
13
14
14
14
14
14
14
14
14
14
14
14
14
14
14
13
14
13
12
12
12
12
12
13
13
13
13
14
15
15
16
17
15
15
8
10
11
10
11
11
11
11
11
10
10
8
9
9
8
8
10
11
12
4
2
3
3
2
4
2
3
5
6
7
7
8
8
8
8
7
6
7
6
5
7
11
12
12
12
7
6
5
1
-2
4
7
6
6
7
7
7
8
9
7
8
9
8
9
10
10
8
4
2
1
0
0
0
1
3
5
5
5
5
6
6
6
5
5
5
5
5
4
6
7
6
4
4
2
2
0
0
1
1
3
4
4
5
4
5
5
6
5
5
6
6
7
7
8
6
5
5
5
3
3
4
5
5
6
8
8
9
8
11
13
13
14
14
14
15
15
15
8
6
6
5
6
6
7
6
-1
-1
-2
-1
1
1
1
2
2
1
1
1
1
4
5
7
7
7
5
5
3
2
4
1
-1
-3
-4
-4
-4
-6
-7
-4
-4
-3
-3
-2
-3
-2
-1
-1
-2
-3
-5
-9
-9
-11
-11
-10
-10
-6
-5
-4
-1
0
1
0
0
0
0
-1
1
2
2
3
4
5
7
9
9
9
9
11
12
12
13
13
12
12
12
11
12
12
12
11
11
12
12
13
14
14
14
13
12
12
12
13
13
13
13
13
12
12
12
12
11
10
10
10
11
11
12
13
13
13
13
13
13
13
13
14
13
14
14
14
14
15
15
15
14
13
12
12
12
12
12
13
14
13
13
13
13
12
11
11
11
11
11
11
11
12
12
12
12
15
15
15
5
2
2
2
0
-1
-2
-2
-2
-4
-3
-4
-5
-6
-6
-6
-6
-3
-2
-1
0
0
1
0
0
0
0
-1
0
0
-2
-1
-2
-7
-5
-6
-5
-4
-4
-2
-1
-3
-2
-3
-1
-1
-1
-1
-1
-1
-1
0
0
1
2
1
-1
0
-1
-2
-2
-1
-1
0
0
0
2
2
2
3
3
4
5
5
6
6
7
7
6
6
5
5
6
4
5
4
4
5
5
5
5
6
6
6
6
5
5
3
3
5
6
6
3
2
1
2
-1
-1
-3
-1
-1
1
1
1
1
0
0
1
1
2
3
3
3
5
5
5
4
2
-1
-2
-1
-2
-3
-4
-4
-2
-1
0
0
0
0
0
0
0
0
1
1
2
1
1
1
4
4
5
4
4
3
4
5
5
6
6
7
7
6
7
7
8
8
7
7
7
7
7
5
6
6
8
9
9
10
9
9
9
9
10
11
8
9
10
8
10
9
9
9
9
9
10
9
9
9
7
7
6
8
8
8
9
8
7
9
10
11
10
11
11
10
9
9
9
9
8
8
8
7
7
7
8
11
8
7
8
8
7
5
5
6
6
6
4
-7
-6
-9
-9
-8
-7
-7
-8
-8
-8
-9
-10
-10
-11
-11
-10
-10
-8
-7
-4
-4
-4
-4
-4
-4
-3
-2
-2
0
-2
-6
-7
-4
4
6
7
8
8
8
9
9
8
6
5
5
4
-7
-8
-8
-8
-8
-6
-7
-7
-6
-5
-6
-7
-6
-7
-8
-7
-2
0
5
5
5
6
5
5
6
5
5
5
4
4
3
4
3
4
2
0
-3
-4
-3
-3
-2
-1
-1
0
0
0
1
1
1
2
2
2
2
2
2
3
3
3
-1
-1
-2
-6
-8
-6
-4
-3
-1
0
0
1
0
0
1
0
0
0
0
2
3
4
4
2
2
3
6
9
9
9
10
10
10
10
10
10
10
10
10
8
6
-1
-5
-7
-10
-11
-12
-13
-12
-13
-15
-14
-14
-14
-13
-13
-11
-11
-10
-9
-8
-7
-7
-7
-8
-6
-5
-5
-4
-5
-7
-9
-11
-11
-12
-14
-13
-9
-9
-8
-6
-4
-4
-5
-4
-5
-5
-4
-4
-2
-3
-1
-2
-1
-1
-4
-3
-5
-6
-1
2
4
6
7
8
8
7
-1
-3
-3
-3
-4
-4
-4
-4
-4
-3
-6
-8
-8
-8
-9
-10
-10
-11
-10
-11
-11
-11
-10
-9
-11
-8
-8
-6
-6
-6
-6
-6
-5
-4
-7
-12
-11
-11
-10
-10
-9
-10
-8
-8
-9
-10
-10
-10
-11
-10
-10
-8
-8
-8
-8
-8
-8
-7
-7
-11
-11
-12
-12
-11
-13
-12
-13
-12
-11
-10
-9
-8
-8
-9
-10
-9
-10
-10
-9
-9
-8
-7
-9
-10
-10
-10
-10
-10
-10
-11
-13
-13
-10
-9
-8
-8
-8
-8
-8
-8
-9
-8
-9
-9
-7
-6
-5
-8
-9
-8
-9
-9
-9
-8
-9
-8
-8
-7
-6
-6
-6
-7
-6
-6
-7
-7
-7
-7
-7
-6
-6
-6
-10
-10
-12
-10
-13
-3
-2
-2
-4
-4
-5
-4
-3
-2
-1
0
1
1
1
1
2
3
5
6
6
6
3
3
3
2
2
2
2
3
3
2
1
3
2
3
3
3
3
4
4
4
5
1
1
0
-1
0
1
1
3
4
4
4
4
3
2
0
2
4
5
5
5
5
5
5
5
5
5
3
4
5
6
6
6
6
6
7
7
7
7
8
7
1
-4
-3
-4
-2
1
-1
-3
-4
-10
-12
-13
-13
-14
-14
-15
-15
-15
-16
-18
-18
-18
-18
-17
-17
-17
-17
-15
-17
-17
-16
-16
-16
-16
-16
-16
-17
-17
-18
-17
-16
-12
-12
-10
-13
-7
-12
-14
-12
-8
-9
-10
-9
-9
-9
-5
-4
-3
-3
-2
-2
-2
-2
-2
-1
-1
-1
-1
-1
-1
-1
-1
-1
-1
-1
-2
-3
-3
-3
-3
-4
-4
-4
-3
-4
-3
-2
-2
-2
-3
-3
-3
-4
-3
-3
-3
-3
-4
-4
-4
-4
-4
-4
-4
-4
-4
-5
-5
-5
-5
-5
-5
-4
-4
-4
-5
-5
-6
-5
-6
-6
-7
-7
-7
-7
-5
-4
-4
-4
-4
-4
-4
-4
-4
-5
-4
-4
-4
-4
-4
-4
-4
-4
-4
-4
-4
-4
-4
-5
-4
-4
-4
-4
-4
-3
-3
-3
-3
-3
-3
-2
-3
-3
-4
-3
-2
-3
-2
-2
-2
-2
-2
-2
-2
-1
-1
-1
0
1
3
3
1
1
0
0
1
1
1
2
2
2
1
2
2
3
0
3
2
3
5
6
7
7
7
7
7
7
6
7
6
6
5
4
5
5
4
5
3
4
2
4
3
5
7
7
7
7
8
8
9
9
9
9
9
10
9
8
6
7
6
6
6
6
7
6
6
7
4
0
-2
-2
-2
-2
-3
-3
-3
-4
-4
-5
-6
-7
-7
-7
-8
-8
-9
-10
-11
-11
-11
-9
-9
-8
-7
-8
-9
-9
-8
-3
-3
-2
-1
-7
-5
-8
-8
-8
-7
-8
-8
-7
-9
-10
-11
-12
-11
-11
-13
-13
-12
-12
-12
-12
-12
-12
-13
-12
-12
-12
-12
-12
-12
-12
-12
-11
-11
-11
-11
-11
-10
-11
-11
-11
-12
-11
-12
-12
-11
-10
-12
-11
-10
-9
-9
-9
-8
-11
-12
-10
-7
-7
-6
-6
-6
-7
-8
-8
-8
-8
-8
-8
-9
-9
-9
-9
-9
-9
-9
-9
-9
-9
-10
-9
-9
-9
-9
-9
-8
-8
-9
-9
-9
-9
-9
-9
-9
-9
-10
-10
-10
-10
-10
-11
-11
-12
-12
-11
-11
-11
-11
-11
-10
-10
-10
-10
-10
-11
-12
-12
-13
-12
-13
-13
-13
-14
-14
-13
-13
-14
-14
-14
-14
-15
-15
-14
-14
-14
-13
-14
-14
-13
-13
-14
-13
-12
-12
-11
-11
-11
-9
-8
-8
-8
-8
-9
-10
-10
-10
-11
-11
-12
-12
-12
-12
-14
-15
-16
-15
-15
-16
-16
-17
-18
-19
-19
-19
-20
-20
-20
-20
-20
-20
-20
-19
-20
-19
-19
-19
-19
-19
-18
-18
-18
-18
-18
-18
-18
-18
-18
-18
-18
-19
-19
-19
-19
-18
-18
-18
-17
-17
-17
-16
-16
-16
-17
-17
-17
-17
-17
-17
-18
-18
-19
-19
-19
-18
-19
-19
-19
-19
-19
-18
-18
-18
-17
-17
-18
-18
-18
-18
-18
-18
-19
-19
-20
-19
-20
-20
-20
-20
-20
-20
-20
-21
-19
-17
-16
-16
-17
-16
-16
-16
-16
-16
-18
-17
-16
-17
-18
-17
-17
-17
-18
-18
-17
-18
-18
-18
-15
-13
-13
-15
-15
-16
-17
-16
-17
-18
-17
-17
-16
-16
-15
-15
-15
-14
-13
-13
-12
-9
-7
-6
-5
-5
-3
-2
-2
-3
-2
-3
-4
-5
-6
-6
-7
-7
-8
-8
-8
-8
-8
-8
-8
-8
-9
-9
-8
-8
-9
-8
-8
-8
-8
-8
-9
-9
-9
-10
-11
-12
-12
-12
-10
-9
-7
-7
-7
-6
-7
-7
-6
-6
-4
-3
-2
-2
-1
-1
0
-1
0
1
1
1
1
1
2
2
2
1
2
2
-1
-9
-9
-10
-10
-10
-11
-11
-10
-10
-9
-9
-8
-7
-9
-8
-11
-11
-12
-13
-13
-13
-13
-12
-11
-11
-12
-13
-12
-13
-13
-11
-11
-10
-9
-9
-9
-9
-9
-9
-12
-12
-12
-14
-13
-13
-14
-14
-13
-13
-12
-10
-10
-10
-10
-9
-11
-11
-11
-8
-9
-9
-9
-9
-9
-7
-7
-6
-5
-5
-6
-8
-9
-9
-10
-12
-13
-13
-15
-16
-17
-16
-16
-15
-16
-14
-14
-13
-14
-14
-14
-15
-15
-15
-15
-15
-15
-15
-14
-12
-11
-12
-14
-14
-14
-14
-10
-10
-10
-10
-10
-11
-10
-12
-10
-11
-12
-11
-12
-12
-12
-13
-12
-11
-10
-9
-9
-10
-10
-11
-11
-11
-11
-11
-10
-10
-9
-11
-10
-11
-12
-11
-10
-10
-11
-10
-9
-7
-4
-4
-4
-4
-4
-4
-4
-4
-4
-3
-3
-2
-2
-2
-2
-1
-1
-1
-1
-1
-1
-1
-1
-1
-1
0
0
1
1
1
1
2
1
2
2
2
2
2
2
2
2
2
2
2
2
2
3
3
2
0
0
0
-1
-1
-1
-2
-2
-3
-4
-4
-4
-4
-4
-5
-6
-6
-7
-8
-9
-9
-9
-9
-9
-9
-8
-8
-8
-7
-7
-7
-7
-8
-8
-8
-8
-8
-9
-9
-9
-11
-10
-10
-10
-9
-8
-6
-6
-6
-5
-5
-5
-5
-5
-5
-5
-4
-5
-4
-6
-6
-6
-5
-6
-6
-8
-7
-8
-8
-9
-7
-7
-7
-7
-7
-7
-7
-7
-7
-7
-7
-8
-9
-9
-9
-9
-9
-8
-9
-9
-10
-9
-8
-8
-8
-8
-7
-7
-7
-7
-7
-7
-7
-8
-8
-8
-7
-7
-6
-5
-5
-6
-6
-7
-10
-10
-10
-10
-10
-11
-12
-12
-14
-14
-14
-12
-12
-12
-11
-11
-13
-13
-14
-14
-14
-14
-14
-13
-14
-14
-14
-14
-14
-14
-12
-12
-12
-13
-15
-16
-16
-16
-16
-16
-16
-16
-16
-16
-15
-15
-16
-16
-16
-16
-16
-15
-14
-13
-14
-15
-15
-15
-16
-15
-15
-14
-14
-14
-15
-15
-15
-15
-15
-14
-14
-15
-15
-15
-15
-14
-12
-11
-11
-11
-11
-11
-11
-11
-12
-12
-12
-12
-12
-14
-13
-12
-12
-13
-12
-13
-14
-14
-15
-12
-10
-8
-9
-12
-11
-13
-14
-13
-11
-11
-11
-11
-11
-12
-12
-11
-11
-11
-11
-10
-10
-10
-10
-10
-11
-9
-8
-6
-5
-4
-4
-4
-4
-4
-4
-4
-4
-4
-4
-3
-3
-3
-3
-3
-3
-3
-3
-3
-1
-1
-1
-2
-2
-3
-7
-7
-6
-6
-6
-6
-7
-8
-8
-8
-9
-7
-7
-7
-7
-7
-9
-8
-7
-5
-3
-2
-3
-4
-5
-4
-4
-3
-4
-4
-4
-4
-4
-3
-3
-3
-3
-2
-2
-2
-2
-2
-1
0
-2
-4
-5
-7
-10
-8
-9
-9
-9
-11
-12
-12
-13
-14
-14
-14
-14
-14
-13
-14
-14
-14
-14
-13
-14
-16
-16
-16
-17
-17
-17
-17
-17
-17
-17
-17
-17
-17
-17
-16
-16
-16
-16
-16
-16
-15
-14
-13
-10
-9
-8
-5
-4
-4
-5
-5
-5
-7
-8
-11
-10
-9
-10
-10
-11
-12
-13
-15
-17
-18
-19
-19
-18
-18
-19
-19
-19
-20
-21
-22
-22
-22
-23
-22
-23
-23
-24
-23
-24
-25
-25
-25
-25
-24
-23
-20
-22
-22
-22
-23
-22
-23
-23
-23
-23
-23
-23
-24
-25
-25
-24
-23
-23
-24
-25
-25
-25
-24
-22
-20
-17
-16
-16
-17
-18
-19
-19
-19
-18
-20
-18
-19
-19
-20
-17
-17
-17
-17
-17
-17
-17
-16
-15
-14
-13
-13
-12
-9
-7
-6
-5
-5
-5
-5
-6
-6
-5
-5
-6
-5
-5
-5
-5
-4
-5
-5
-4
-4
-3
-4
-5
-6
-6
-7
-8
-9
-10
-11
-11
-11
-13
-13
-13
-14
-15
-15
-17
-16
-17
-17
-13
-11
-9
-8
-9
-10
-10
-10
-9
-11
-10
-10
-10
-10
-9
