# Supplementary material for: Correct and stable sorting for overflow streaming data with a limited storage size and a uniprocessor
Source: PeerJ Comput Sci. 2021 Feb 12;7:e355. doi: 10.7717/peerj-cs.355 (PMC7959636; doi:10.7717/peerj-cs.355)
Supplement: Supplemental Information 9 — Pressure data (hPa) in Beijing extracted from Beijing PM2.5 Data Data Set in UCI Machine Learning Repository. [file peerj-cs-07-355-s009.txt]

1021
1020
1019
1019
1018
1017
1017
1017
1017
1017
1017
1017
1015
1015
1014
1014
1015
1015
1016
1017
1017
1018
1018
1020
1020
1020
1021
1022
1022
1022
1023
1024
1024
1025
1026
1026
1026
1025
1025
1025
1026
1027
1027
1028
1028
1027
1028
1027
1027
1026
1026
1025
1024
1024
1024
1024
1024
1023
1023
1022
1021
1020
1020
1020
1020
1020
1021
1022
1022
1023
1023
1023
1023
1023
1024
1024
1025
1026
1027
1027
1028
1029
1030
1031
1030
1030
1030
1030
1031
1032
1032
1033
1034
1034
1035
1035
1035
1035
1035
1035
1035
1034
1035
1034
1035
1035
1035
1035
1034
1032
1032
1031
1031
1031
1032
1033
1033
1033
1034
1033
1033
1033
1034
1033
1033
1033
1033
1034
1034
1035
1035
1035
1034
1033
1033
1033
1033
1033
1033
1034
1035
1034
1035
1035
1035
1035
1036
1036
1035
1035
1035
1036
1036
1036
1036
1036
1035
1034
1033
1032
1032
1032
1032
1033
1032
1032
1032
1032
1031
1031
1031
1030
1030
1029
1029
1029
1029
1030
1030
1029
1028
1026
1026
1025
1025
1025
1026
1026
1026
1027
1027
1027
1027
1027
1027
1027
1027
1027
1027
1027
1028
1029
1029
1030
1029
1029
1029
1028
1029
1030
1030
1031
1032
1032
1033
1033
1033
1033
1033
1033
1032
1032
1032
1033
1034
1033
1033
1033
1032
1031
1031
1030
1031
1031
1032
1032
1033
1034
1034
1035
1035
1035
1036
1036
1035
1035
1035
1036
1036
1036
1036
1036
1035
1034
1033
1033
1032
1033
1033
1033
1033
1033
1033
1032
1031
1031
1031
1030
1030
1030
1030
1030
1030
1031
1031
1030
1029
1029
1029
1029
1030
1030
1032
1032
1032
1033
1033
1034
1034
1033
1033
1033
1032
1033
1032
1032
1032
1033
1033
1033
1031
1030
1029
1028
1028
1028
1028
1028
1027
1027
1027
1027
1026
1025
1025
1025
1024
1024
1023
1023
1024
1024
1024
1023
1023
1022
1022
1022
1023
1025
1026
1027
1029
1031
1032
1033
1034
1035
1035
1036
1036
1036
1037
1037
1038
1039
1039
1039
1039
1038
1037
1037
1037
1036
1036
1037
1037
1036
1037
1036
1036
1036
1036
1035
1035
1034
1034
1034
1034
1034
1034
1034
1033
1031
1031
1030
1030
1031
1031
1032
1032
1032
1032
1032
1032
1032
1031
1031
1031
1030
1030
1030
1030
1030
1030
1030
1029
1028
1027
1027
1026
1026
1027
1027
1027
1027
1027
1027
1028
1028
1028
1028
1028
1027
1028
1028
1028
1028
1028
1028
1027
1026
1025
1025
1025
1025
1025
1025
1026
1026
1026
1026
1025
1024
1024
1023
1022
1021
1021
1021
1021
1021
1021
1021
1020
1019
1018
1018
1018
1018
1018
1020
1020
1021
1021
1020
1021
1022
1022
1023
1023
1024
1026
1027
1028
1030
1032
1033
1033
1033
1032
1032
1033
1033
1034
1035
1036
1037
1038
1038
1038
1038
1038
1038
1038
1038
1038
1038
1039
1039
1039
1038
1037
1035
1034
1034
1033
1033
1034
1034
1035
1035
1035
1035
1036
1037
1037
1037
1036
1035
1035
1036
1036
1036
1036
1036
1035
1034
1033
1032
1032
1032
1032
1033
1033
1032
1032
1032
1033
1033
1032
1032
1031
1031
1031
1031
1031
1031
1031
1030
1029
1027
1025
1024
1024
1024
1024
1024
1024
1024
1023
1023
1022
1022
1021
1021
1019
1019
1019
1019
1019
1020
1019
1019
1018
1017
1017
1017
1018
1020
1023
1027
1028
1029
1030
1031
1031
1031
1032
1033
1033
1033
1033
1034
1035
1036
1036
1036
1035
1033
1032
1031
1031
1031
1031
1031
1031
1031
1030
1030
1030
1029
1029
1029
1028
1028
1027
1027
1028
1028
1027
1027
1025
1024
1023
1021
1021
1021
1021
1021
1020
1020
1020
1019
1019
1018
1017
1016
1016
1016
1015
1015
1015
1015
1015
1015
1014
1013
1012
1013
1014
1015
1016
1018
1019
1020
1021
1022
1023
1023
1024
1025
1025
1025
1025
1026
1027
1028
1029
1028
1027
1026
1026
1026
1026
1026
1027
1027
1027
1028
1027
1027
1027
1027
1026
1026
1025
1024
1024
1024
1025
1025
1025
1024
1023
1022
1020
1020
1020
1020
1020
1020
1020
1020
1021
1020
1020
1020
1020
1020
1020
1019
1020
1020
1021
1021
1021
1020
1020
1019
1018
1018
1017
1018
1018
1019
1019
1020
1020
1021
1021
1021
1022
1022
1022
1023
1023
1025
1025
1026
1026
1026
1025
1024
1024
1024
1024
1024
1024
1025
1025
1026
1027
1027
1027
1027
1027
1027
1026
1027
1027
1027
1028
1028
1028
1028
1027
1026
1026
1025
1026
1025
1026
1026
1027
1027
1027
1027
1028
1028
1028
1028
1028
1028
1028
1028
1029
1029
1029
1029
1028
1028
1027
1027
1027
1027
1028
1029
1029
1029
1030
1030
1030
1030
1030
1030
1030
1030
1030
1030
1030
1030
1030
1030
1029
1027
1026
1026
1026
1026
1026
1027
1027
1028
1028
1028
1028
1028
1028
1028
1028
1028
1028
1028
1028
1028
1028
1028
1027
1025
1025
1024
1024
1024
1025
1026
1026
1027
1027
1027
1027
1027
1028
1028
1028
1028
1029
1030
1030
1031
1031
1031
1031
1030
1029
1029
1029
1030
1030
1031
1031
1032
1033
1033
1033
1033
1033
1033
1032
1032
1032
1032
1033
1033
1032
1032
1031
1030
1029
1029
1028
1027
1028
1029
1029
1028
1028
1027
1027
1026
1025
1025
1024
1024
1024
1023
1024
1024
1023
1023
1023
1022
1021
1020
1020
1020
1020
1021
1021
1022
1022
1020
1021
1020
1020
1020
1019
1019
1019
1020
1019
1020
1020
1019
1019
1017
1017
1017
1017
1017
1019
1020
1020
1020
1021
1021
1021
1022
1022
1022
1022
1022
1023
1023
1024
1025
1025
1025
1025
1024
1023
1023
1023
1024
1024
1025
1025
1026
1026
1027
1028
1028
1028
1029
1029
1030
1030
1031
1032
1033
1033
1032
1032
1031
1030
1030
1030
1030
1031
1032
1032
1033
1034
1035
1035
1035
1035
1035
1034
1034
1035
1036
1037
1037
1037
1037
1036
1036
1035
1035
1035
1035
1035
1036
1036
1036
1037
1038
1038
1038
1038
1037
1037
1037
1038
1038
1038
1038
1037
1036
1035
1034
1033
1032
1032
1031
1031
1032
1032
1032
1032
1032
1031
1031
1031
1030
1030
1030
1030
1030
1031
1031
1031
1030
1029
1028
1027
1026
1026
1026
1026
1027
1027
1027
1028
1028
1028
1029
1029
1030
1030
1030
1031
1032
1033
1034
1035
1035
1035
1033
1033
1032
1032
1032
1033
1033
1035
1035
1036
1036
1036
1037
1036
1037
1036
1036
1036
1037
1037
1038
1038
1037
1036
1035
1033
1032
1032
1032
1033
1033
1034
1034
1034
1034
1034
1034
1034
1034
1033
1033
1033
1033
1033
1033
1032
1032
1031
1030
1028
1027
1027
1026
1026
1027
1027
1026
1026
1026
1025
1025
1025
1025
1024
1024
1025
1026
1027
1028
1029
1028
1028
1027
1027
1026
1026
1026
1026
1026
1026
1027
1027
1027
1027
1027
1026
1026
1025
1025
1026
1026
1026
1027
1026
1026
1024
1022
1021
1021
1021
1021
1021
1021
1021
1021
1021
1021
1020
1020
1019
1019
1018
1018
1018
1018
1018
1018
1018
1017
1017
1016
1015
1014
1014
1014
1014
1014
1015
1015
1015
1015
1015
1015
1015
1014
1014
1014
1014
1014
1014
1015
1014
1014
1013
1012
1011
1010
1011
1010
1010
1011
1011
1011
1012
1011
1011
1011
1011
1011
1011
1011
1011
1012
1013
1014
1014
1014
1014
1013
1012
1012
1012
1013
1014
1015
1016
1017
1018
1019
1020
1021
1021
1021
1021
1021
1021
1021
1022
1022
1022
1022
1020
1019
1018
1017
1016
1015
1015
1015
1014
1014
1014
1014
1013
1013
1012
1012
1011
1011
1010
1010
1010
1010
1009
1008
1007
1006
1004
1003
1003
1003
1003
1003
1003
1004
1004
1004
1003
1003
1003
1003
1002
1003
1003
1003
1004
1004
1004
1004
1004
1003
1002
1002
1003
1003
1005
1006
1007
1008
1009
1010
1010
1011
1012
1012
1012
1013
1014
1014
1016
1017
1017
1017
1017
1017
1016
1016
1016
1017
1017
1018
1018
1019
1019
1020
1020
1020
1021
1021
1020
1021
1021
1021
1022
1022
1022
1022
1021
1021
1020
1020
1020
1020
1020
1021
1021
1021
1022
1021
1021
1021
1021
1021
1020
1021
1021
1021
1021
1021
1021
1021
1020
1019
1018
1017
1017
1017
1017
1017
1018
1018
1019
1020
1020
1019
1019
1019
1019
1020
1020
1020
1021
1023
1023
1023
1024
1023
1023
1022
1023
1023
1024
1025
1026
1026
1026
1027
1026
1026
1025
1025
1025
1025
1026
1025
1026
1026
1025
1024
1023
1022
1021
1021
1020
1020
1020
1020
1020
1019
1019
1019
1019
1019
1019
1018
1018
1018
1019
1020
1021
1022
1023
1022
1022
1022
1021
1021
1021
1021
1022
1023
1024
1024
1024
1025
1024
1025
1025
1025
1024
1024
1024
1025
1025
1026
1026
1025
1025
1023
1022
1021
1021
1020
1019
1020
1020
1020
1020
1020
1019
1019
1018
1017
1016
1015
1015
1015
1016
1016
1016
1015
1015
1014
1013
1014
1013
1013
1013
1014
1015
1016
1017
1018
1019
1020
1021
1022
1022
1024
1026
1027
1028
1027
1027
1029
1029
1028
1028
1028
1028
1029
1029
1030
1030
1031
1032
1033
1033
1034
1034
1035
1034
1034
1035
1035
1035
1036
1036
1035
1034
1033
1032
1031
1031
1031
1032
1032
1033
1034
1034
1035
1035
1035
1035
1035
1035
1035
1035
1036
1037
1037
1035
1036
1036
1035
1034
1034
1033
1034
1034
1035
1036
1036
1036
1037
1038
1038
1038
1038
1038
1038
1038
1038
1040
1040
1041
1041
1041
1040
1039
1039
1039
1039
1039
1040
1041
1041
1042
1042
1042
1042
1042
1041
1040
1040
1039
1039
1039
1039
1038
1037
1035
1034
1032
1031
1031
1030
1030
1030
1030
1030
1029
1029
1028
1027
1027
1026
1026
1025
1025
1025
1025
1025
1024
1023
1021
1020
1018
1017
1016
1016
1016
1016
1017
1017
1017
1016
1015
1014
1014
1014
1012
1013
1013
1012
1013
1013
1012
1011
1010
1009
1007
1005
1005
1005
1004
1005
1005
1005
1005
1005
1006
1007
1009
1011
1012
1013
1015
1016
1018
1019
1020
1020
1020
1019
1019
1019
1019
1020
1020
1021
1023
1023
1024
1025
1026
1027
1026
1028
1028
1028
1028
1028
1029
1029
1029
1029
1028
1027
1025
1024
1024
1023
1024
1024
1024
1025
1025
1025
1025
1025
1024
1023
1023
1023
1023
1022
1022
1022
1021
1021
1021
1020
1019
1019
1019
1018
1018
1018
1019
1019
1019
1019
1019
1020
1020
1020
1020
1020
1021
1022
1023
1024
1025
1025
1025
1024
1024
1024
1024
1024
1024
1025
1026
1026
1026
1026
1026
1025
1025
1024
1023
1023
1023
1024
1024
1025
1024
1024
1023
1022
1022
1021
1021
1021
1021
1022
1023
1023
1024
1024
1025
1026
1026
1025
1026
1026
1027
1027
1028
1029
1029
1028
1027
1027
1026
1025
1025
1025
1025
1025
1026
1026
1026
1027
1027
1027
1026
1026
1025
1025
1025
1024
1024
1024
1023
1022
1021
1020
1018
1016
1015
1015
1014
1014
1014
1013
1012
1011
1011
1009
1008
1007
1006
1005
1005
1004
1004
1004
1003
1002
1002
1001
1001
1000
1001
1001
1001
1001
1002
1002
1002
1002
1002
1003
1001
1001
1000
999
1001
1002
1003
1004
1006
1008
1010
1012
1012
1012
1013
1014
1015
1016
1016
1017
1017
1017
1017
1017
1018
1017
1016
1016
1017
1017
1017
1017
1016
1016
1013
1012
1011
1010
1010
1009
1009
1010
1010
1011
1012
1012
1012
1011
1011
1011
1010
1010
1010
1011
1012
1012
1013
1013
1013
1014
1014
1014
1015
1015
1016
1018
1019
1020
1021
1022
1022
1022
1022
1021
1022
1022
1022
1023
1023
1024
1024
1023
1022
1021
1019
1018
1018
1018
1018
1019
1020
1020
1020
1020
1020
1020
1019
1020
1020
1020
1021
1022
1022
1022
1023
1023
1022
1022
1021
1022
1021
1022
1023
1024
1026
1027
1027
1027
1027
1028
1028
1028
1027
1028
1029
1029
1030
1030
1030
1029
1028
1027
1025
1023
1022
1022
1021
1022
1023
1023
1023
1023
1023
1023
1023
1022
1022
1022
1021
1021
1021
1021
1021
1020
1019
1018
1016
1015
1014
1014
1014
1015
1016
1018
1019
1019
1020
1020
1021
1023
1024
1025
1025
1026
1027
1028
1028
1028
1027
1027
1026
1025
1024
1024
1025
1025
1026
1027
1027
1028
1028
1028
1028
1028
1028
1028
1028
1029
1029
1030
1030
1029
1027
1026
1025
1024
1023
1023
1023
1023
1024
1024
1025
1025
1025
1025
1025
1024
1024
1024
1025
1025
1025
1025
1025
1025
1024
1024
1023
1022
1022
1021
1021
1021
1022
1022
1022
1022
1021
1020
1020
1019
1018
1018
1018
1018
1019
1018
1018
1018
1018
1017
1016
1016
1015
1014
1014
1015
1015
1015
1016
1015
1015
1015
1015
1014
1014
1014
1014
1014
1015
1015
1015
1014
1013
1013
1012
1012
1012
1012
1013
1014
1016
1017
1018
1020
1021
1021
1021
1021
1021
1021
1022
1023
1023
1023
1022
1021
1020
1020
1019
1018
1018
1018
1017
1018
1019
1019
1019
1018
1018
1018
1018
1019
1019
1019
1019
1020
1021
1022
1022
1022
1022
1021
1021
1020
1020
1020
1020
1021
1021
1022
1022
1022
1022
1022
1022
1022
1022
1022
1022
1022
1022
1021
1021
1019
1018
1016
1015
1013
1012
1011
1011
1010
1010
1010
1011
1010
1010
1010
1010
1010
1010
1010
1010
1011
1011
1012
1011
1011
1010
1009
1009
1008
1008
1007
1008
1008
1009
1009
1010
1010
1010
1011
1011
1012
1011
1011
1012
1013
1013
1013
1013
1012
1012
1011
1011
1011
1012
1014
1016
1018
1020
1022
1023
1024
1024
1024
1025
1025
1026
1026
1027
1027
1028
1028
1028
1027
1026
1025
1024
1024
1023
1024
1023
1024
1025
1025
1025
1025
1025
1025
1024
1024
1024
1024
1024
1025
1025
1024
1024
1022
1021
1019
1018
1017
1015
1014
1014
1014
1014
1015
1015
1015
1014
1013
1012
1012
1011
1011
1011
1011
1011
1010
1010
1009
1008
1007
1006
1005
1003
1003
1003
1003
1005
1006
1006
1008
1007
1008
1009
1009
1011
1011
1011
1011
1012
1012
1013
1013
1012
1012
1011
1011
1011
1011
1011
1012
1013
1014
1015
1015
1016
1017
1017
1017
1018
1019
1020
1020
1021
1021
1020
1019
1018
1017
1016
1015
1015
1015
1015
1016
1016
1018
1019
1018
1018
1018
1018
1017
1017
1018
1018
1018
1019
1019
1019
1019
1019
1017
1017
1016
1015
1015
1015
1015
1016
1015
1015
1015
1014
1014
1014
1015
1015
1014
1015
1016
1017
1017
1017
1018
1017
1018
1018
1018
1018
1018
1020
1022
1023
1024
1025
1025
1026
1026
1026
1026
1026
1027
1027
1028
1028
1028
1028
1028
1027
1027
1026
1026
1025
1025
1025
1026
1026
1028
1029
1029
1029
1029
1029
1029
1029
1029
1029
1029
1030
1030
1030
1029
1027
1026
1025
1023
1022
1022
1022
1022
1023
1023
1023
1023
1023
1023
1023
1022
1022
1022
1022
1022
1022
1022
1022
1022
1021
1020
1020
1019
1018
1018
1018
1018
1019
1019
1019
1018
1018
1018
1017
1017
1017
1017
1017
1018
1018
1019
1019
1018
1018
1017
1017
1017
1016
1017
1017
1018
1020
1021
1022
1023
1023
1023
1023
1023
1023
1023
1024
1024
1024
1025
1024
1024
1023
1022
1021
1020
1019
1018
1018
1018
1018
1018
1018
1018
1018
1016
1016
1016
1015
1015
1014
1015
1015
1014
1014
1013
1012
1011
1011
1010
1009
1009
1010
1011
1011
1012
1012
1011
1011
1011
1011
1011
1011
1012
1012
1014
1014
1015
1015
1016
1015
1015
1014
1014
1014
1014
1015
1016
1017
1018
1018
1018
1018
1018
1019
1018
1018
1018
1019
1019
1020
1020
1020
1020
1019
1019
1018
1018
1017
1017
1019
1019
1020
1021
1022
1022
1022
1022
1022
1022
1022
1022
1023
1023
1023
1023
1024
1024
1023
1022
1022
1021
1021
1020
1021
1021
1022
1023
1023
1022
1022
1022
1022
1021
1021
1021
1021
1021
1021
1021
1021
1021
1021
1021
1020
1020
1020
1020
1020
1020
1021
1021
1022
1022
1022
1022
1021
1021
1021
1021
1021
1022
1023
1023
1022
1022
1021
1020
1019
1018
1018
1018
1018
1018
1019
1019
1020
1019
1019
1019
1018
1018
1018
1019
1019
1019
1019
1019
1019
1018
1017
1015
1015
1014
1013
1013
1013
1013
1013
1014
1014
1014
1015
1015
1015
1015
1015
1015
1015
1015
1015
1015
1015
1015
1014
1012
1012
1012
1012
1013
1014
1015
1015
1017
1017
1017
1017
1017
1016
1016
1016
1016
1016
1015
1015
1015
1014
1013
1011
1011
1010
1010
1011
1012
1011
1012
1012
1013
1013
1013
1013
1012
1011
1011
1011
1010
1010
1010
1010
1009
1009
1008
1008
1007
1006
1007
1006
1007
1007
1008
1010
1011
1011
1011
1012
1012
1011
1011
1011
1011
1012
1013
1014
1014
1014
1014
1014
1013
1012
1012
1012
1012
1012
1012
1013
1014
1014
1013
1013
1012
1012
1012
1012
1012
1012
1013
1013
1013
1013
1013
1013
1013
1012
1012
1012
1013
1013
1014
1015
1016
1017
1017
1017
1017
1017
1017
1017
1016
1017
1017
1017
1017
1017
1016
1015
1014
1012
1011
1010
1010
1009
1009
1009
1010
1010
1010
1010
1009
1009
1009
1009
1008
1009
1009
1009
1009
1009
1008
1007
1005
1005
1004
1003
1002
1002
1002
1002
1003
1002
1002
1001
1001
1000
1001
1000
1000
1001
1002
1003
1003
1003
1003
1002
1002
1002
1001
1001
1002
1002
1003
1004
1005
1006
1006
1006
1007
1007
1007
1008
1008
1009
1010
1010
1010
1010
1010
1009
1008
1007
1006
1005
1005
1006
1006
1007
1007
1005
1006
1006
1005
1005
1005
1005
1005
1005
1005
1005
1005
1005
1004
1002
1002
1001
1000
999
999
999
1000
999
1000
1000
1000
999
999
997
997
996
996
997
998
997
998
997
997
997
996
996
996
996
997
999
1000
1002
1003
1004
1004
1005
1006
1007
1007
1008
1008
1009
1009
1009
1009
1008
1007
1006
1005
1005
1004
1004
1003
1003
1004
1004
1005
1005
1004
1003
1004
1003
1003
1002
1002
1002
1003
1004
1004
1003
1003
1003
1002
1002
1002
1002
1002
1003
1004
1005
1006
1006
1007
1007
1007
1007
1007
1008
1008
1009
1009
1009
1009
1009
1009
1008
1007
1006
1005
1004
1004
1004
1004
1005
1006
1005
1007
1007
1004
1004
1005
1005
1006
1007
1008
1008
1008
1008
1008
1007
1007
1007
1007
1007
1007
1007
1008
1009
1009
1009
1008
1008
1007
1006
1006
1005
1005
1005
1004
1004
1004
1003
1003
1003
1004
1004
1004
1005
1006
1007
1008
1009
1010
1011
1012
1013
1013
1013
1014
1014
1014
1015
1015
1016
1017
1016
1016
1015
1015
1014
1014
1013
1013
1013
1014
1015
1016
1017
1018
1019
1019
1019
1019
1019
1019
1020
1020
1020
1020
1020
1019
1018
1018
1016
1016
1015
1015
1015
1015
1016
1017
1017
1018
1018
1018
1018
1018
1018
1019
1019
1020
1020
1020
1019
1019
1018
1017
1016
1016
1015
1015
1015
1015
1016
1017
1017
1017
1017
1017
1017
1016
1016
1016
1016
1017
1017
1016
1016
1016
1015
1015
1014
1014
1013
1013
1013
1012
1013
1013
1014
1014
1014
1013
1013
1013
1013
1014
1014
1014
1014
1014
1014
1014
1013
1012
1011
1011
1010
1010
1010
1011
1012
1012
1013
1013
1014
1014
1014
1014
1014
1014
1015
1015
1015
1015
1015
1015
1014
1014
1013
1013
1013
1013
1013
1014
1014
1014
1014
1013
1013
1012
1012
1011
1011
1011
1011
1011
1011
1011
1011
1011
1010
1010
1009
1008
1007
1007
1008
1007
1008
1008
1008
1007
1006
1005
1005
1004
1004
1004
1005
1004
1004
1003
1003
1002
1001
1000
999
998
999
1000
1000
1000
1000
1001
1001
1001
1001
1001
1001
1001
1001
1001
1001
1001
1001
1001
1000
1000
999
998
998
998
997
997
998
999
999
1000
1001
1001
1002
1002
1003
1003
1004
1005
1005
1006
1006
1006
1006
1006
1005
1005
1005
1004
1004
1004
1004
1005
1005
1006
1006
1006
1006
1007
1007
1007
1007
1007
1008
1008
1008
1009
1008
1008
1008
1008
1007
1007
1006
1006
1006
1006
1006
1006
1007
1007
1007
1006
1006
1006
1006
1006
1007
1007
1007
1007
1007
1007
1006
1005
1005
1004
1004
1004
1004
1004
1005
1006
1006
1005
1005
1004
1004
1003
1003
1003
1003
1003
1003
1003
1002
1001
1000
999
998
997
996
995
996
997
998
1000
1000
1000
1000
1000
999
1000
1000
1000
1001
1003
1004
1004
1004
1005
1005
1005
1004
1004
1003
1003
1004
1004
1005
1006
1007
1007
1008
1009
1009
1010
1010
1011
1012
1013
1013
1013
1013
1012
1012
1011
1010
1009
1009
1008
1008
1009
1009
1010
1010
1011
1011
1011
1011
1011
1012
1012
1012
1013
1014
1014
1014
1014
1014
1013
1013
1012
1012
1012
1012
1013
1013
1015
1015
1015
1015
1015
1015
1015
1015
1015
1015
1015
1015
1015
1015
1015
1015
1015
1015
1015
1015
1015
1015
1015
1015
1015
1015
1014
1014
1013
1013
1013
1012
1011
1011
1011
1011
1010
1010
1009
1009
1008
1008
1007
1007
1007
1008
1007
1008
1008
1009
1009
1008
1008
1008
1007
1007
1007
1007
1007
1007
1007
1006
1006
1005
1003
1003
1002
1002
1002
1001
1002
1002
1003
1003
1004
1004
1004
1004
1004
1004
1005
1005
1006
1007
1007
1007
1007
1007
1007
1007
1007
1008
1008
1009
1009
1010
1011
1012
1013
1013
1014
1014
1014
1014
1015
1015
1016
1016
1016
1016
1016
1015
1014
1014
1013
1013
1013
1013
1014
1015
1016
1016
1017
1017
1017
1017
1017
1017
1017
1017
1017
1017
1017
1017
1016
1016
1015
1014
1013
1013
1012
1012
1014
1012
1013
1014
1014
1014
1014
1014
1014
1015
1015
1016
1016
1017
1017
1017
1017
1017
1017
1016
1016
1016
1016
1016
1016
1016
1017
1017
1018
1018
1018
1018
1018
1018
1018
1019
1019
1019
1019
1019
1018
1018
1017
1017
1016
1016
1015
1015
1015
1016
1016
1017
1017
1017
1017
1016
1017
1017
1017
1017
1017
1018
1017
1017
1017
1016
1014
1014
1013
1013
1013
1013
1013
1013
1013
1014
1014
1014
1014
1014
1013
1014
1014
1014
1014
1014
1014
1014
1013
1013
1011
1011
1010
1009
1009
1009
1009
1010
1010
1011
1011
1011
1011
1011
1011
1012
1012
1012
1013
1013
1013
1013
1013
1012
1011
1010
1010
1009
1009
1009
1009
1010
1011
1011
1011
1012
1012
1012
1012
1012
1013
1013
1014
1014
1014
1014
1014
1013
1012
1012
1012
1011
1011
1011
1011
1012
1013
1013
1014
1014
1014
1014
1014
1014
1014
1015
1015
1015
1015
1015
1015
1014
1013
1013
1013
1012
1012
1012
1012
1013
1014
1014
1014
1014
1014
1014
1014
1014
1014
1015
1015
1015
1015
1015
1015
1015
1013
1013
1013
1012
1012
1012
1013
1013
1014
1014
1014
1014
1013
1013
1013
1013
1014
1015
1015
1015
1015
1014
1014
1014
1013
1013
1012
1012
1012
1012
1012
1013
1013
1013
1013
1013
1013
1013
1013
1013
1013
1013
1013
1013
1013
1012
1012
1012
1011
1011
1010
1010
1009
1010
1011
1009
1010
1010
1010
1010
1009
1009
1009
1009
1009
1009
1010
1010
1010
1009
1009
1008
1007
1006
1006
1005
1004
1004
1006
1006
1007
1007
1007
1005
1006
1006
1006
1006
1006
1007
1007
1007
1007
1007
1006
1006
1004
1004
1003
1002
1002
1002
1005
1005
1004
1006
1006
1006
1006
1005
1004
1004
1004
1005
1005
1006
1006
1006
1005
1005
1003
1003
1002
1002
1001
1001
1001
1001
1002
1003
1003
1003
1002
1002
1002
1002
1002
1002
1003
1003
1003
1002
1002
1002
1000
1000
1000
999
999
998
999
998
1002
1000
1000
1000
1000
1000
1000
1000
1001
1001
1001
1001
1001
1000
1000
1000
999
998
998
998
998
1001
1002
1000
1002
1004
1004
1001
1002
1001
1001
1001
1001
1002
1003
1003
1003
1003
1002
1003
1002
1002
1001
1002
1001
1002
1002
1002
1003
1004
1003
1004
1003
1002
1002
1003
1003
1003
1004
1005
1005
1005
1004
1004
1003
1003
1002
1003
1002
1002
1003
1003
1004
1004
1005
1005
1005
1005
1005
1005
1005
1005
1006
1006
1005
1005
1005
1004
1003
1003
1002
1002
1002
1003
1003
1004
1005
1005
1006
1006
1006
1006
1007
1007
1007
1008
1009
1009
1009
1010
1009
1009
1007
1007
1006
1006
1005
1005
1005
1005
1006
1006
1006
1006
1006
1006
1006
1006
1006
1006
1006
1006
1005
1005
1004
1004
1003
1003
1002
1001
1001
1001
1001
1001
1001
1001
1002
1002
1002
1001
1001
1001
1002
1003
1003
1004
1004
1005
1005
1006
1006
1005
1005
1005
1006
1006
1007
1008
1009
1009
1009
1010
1011
1011
1011
1011
1011
1011
1011
1011
1011
1011
1011
1010
1009
1008
1008
1007
1007
1007
1007
1007
1008
1009
1009
1009
1009
1009
1009
1009
1009
1010
1010
1010
1009
1009
1009
1008
1007
1007
1006
1006
1006
1006
1006
1006
1007
1008
1008
1009
1008
1008
1009
1009
1009
1010
1010
1010
1010
1009
1009
1008
1007
1007
1007
1006
1006
1006
1006
1006
1007
1008
1008
1007
1007
1008
1008
1008
1008
1008
1008
1009
1008
1008
1007
1006
1006
1005
1005
1005
1004
1004
1004
1005
1005
1006
1006
1006
1006
1006
1006
1006
1006
1006
1006
1006
1005
1005
1004
1004
1003
1002
1001
1001
1001
1004
1002
1002
1003
1002
1002
1002
1002
1002
1002
1002
1002
1002
1002
1002
1002
1002
1002
1002
1001
1001
1001
1001
1001
1001
1001
1002
1002
1003
1003
1003
1003
1003
1003
1003
1003
1004
1004
1004
1004
1004
1004
1003
1003
1002
1002
1002
1001
1002
1002
1002
1003
1003
1003
1003
1003
1004
1003
1003
1003
1003
1004
1004
1004
1004
1004
1003
1003
1002
1002
1002
1001
1001
1001
1001
1002
1002
1002
1002
1001
1001
1000
1000
1000
1000
1001
1001
1001
1001
1001
1000
1000
1000
1000
1000
1000
1000
1000
1000
1000
1000
1000
1000
1000
1000
999
1000
1000
1000
1000
1001
1001
1000
1000
1000
999
999
999
998
998
998
999
999
1000
1000
1000
1001
1000
1000
1000
1000
1001
1001
1002
1002
1001
1001
1001
1000
1000
999
998
998
998
998
998
998
999
999
1000
1000
1000
1000
1000
1000
1000
1001
1001
1001
1001
1001
1001
1000
1000
999
998
998
998
997
998
998
999
1000
1000
1000
1001
1001
1001
1001
1002
1002
1002
1003
1002
1001
1001
1000
999
998
998
997
997
997
997
997
998
998
998
999
999
1000
1000
1000
1001
1001
1002
1002
1002
1002
1002
1001
1000
999
999
998
998
999
999
999
1000
1001
1002
1003
1003
1003
1003
1003
1003
1004
1004
1004
1004
1004
1004
1004
1004
1004
1004
1004
1004
1005
1005
1005
1007
1007
1007
1006
1007
1007
1007
1007
1007
1007
1008
1008
1008
1007
1006
1005
1004
1004
1003
1003
1003
1003
1003
1004
1005
1006
1007
1007
1007
1007
1007
1007
1007
1007
1007
1007
1007
1007
1007
1006
1006
1005
1005
1004
1004
1005
1006
1006
1007
1006
1006
1006
1006
1006
1005
1005
1005
1006
1006
1006
1006
1006
1006
1006
1006
1006
1005
1005
1005
1005
1005
1005
1006
1005
1005
1005
1005
1004
1004
1004
1004
1005
1005
1005
1005
1005
1005
1005
1004
1004
1004
1004
1003
1004
1004
1004
1005
1006
1006
1005
1005
1006
1006
1006
1006
1006
1006
1006
1006
1006
1007
1007
1006
1006
1006
1006
1006
1006
1006
1007
1008
1008
1008
1008
1009
1008
1008
1009
1009
1009
1009
1010
1010
1010
1010
1010
1010
1010
1010
1009
1009
1009
1009
1010
1010
1011
1010
1010
1010
1010
1010
1010
1010
1011
1011
1011
1011
1010
1010
1010
1010
1010
1010
1010
1009
1009
1009
1009
1009
1009
1008
1008
1008
1008
1007
1007
1007
1007
1007
1007
1007
1007
1006
1006
1006
1006
1006
1006
1005
1005
1005
1005
1005
1006
1005
1005
1005
1005
1005
1005
1005
1005
1005
1005
1005
1005
1005
1004
1004
1003
1003
1003
1002
1003
1003
1004
1005
1005
1005
1004
1005
1005
1005
1006
1006
1006
1007
1007
1007
1007
1007
1007
1007
1006
1005
1005
1004
1005
1005
1006
1006
1007
1007
1006
1006
1006
1006
1006
1007
1007
1007
1007
1007
1007
1007
1006
1005
1005
1005
1004
1004
1004
1004
1005
1005
1005
1005
1005
1005
1005
1006
1006
1006
1007
1007
1007
1007
1007
1007
1007
1007
1007
1008
1007
1006
1007
1006
1006
1006
1005
1005
1004
1003
1003
1003
1003
1003
1003
1004
1004
1003
1004
1003
1003
1003
1002
1002
1003
1003
1003
1004
1004
1005
1005
1006
1006
1006
1006
1006
1006
1006
1006
1007
1007
1007
1007
1007
1006
1006
1006
1005
1005
1005
1005
1006
1006
1007
1007
1008
1008
1008
1008
1008
1008
1008
1009
1009
1009
1009
1009
1009
1009
1008
1007
1007
1006
1006
1006
1007
1007
1008
1008
1008
1008
1008
1008
1008
1008
1008
1009
1009
1009
1009
1009
1009
1008
1008
1007
1007
1007
1007
1007
1007
1008
1008
1009
1009
1009
1009
1009
1010
1010
1010
1010
1011
1011
1011
1011
1011
1011
1010
1010
1010
1009
1009
1009
1009
1010
1011
1011
1011
1010
1010
1010
1010
1010
1011
1010
1011
1011
1011
1011
1010
1010
1009
1009
1008
1008
1008
1008
1009
1009
1009
1010
1010
1009
1009
1008
1008
1008
1008
1009
1009
1009
1009
1010
1009
1009
1009
1008
1008
1008
1007
1007
1007
1007
1007
1007
1006
1007
1006
1006
1006
1006
1006
1006
1006
1006
1006
1005
1005
1005
1004
1004
1003
1003
1002
1002
1002
1002
1003
1002
1002
1002
1002
1001
1001
1001
1002
1002
1002
1002
1002
1001
1001
1000
999
998
997
997
996
996
997
997
997
997
997
997
996
996
996
996
996
997
997
997
997
996
997
996
996
995
995
994
995
996
997
996
997
997
997
998
998
998
998
998
999
1000
1000
1000
1000
1000
1000
1000
999
999
999
998
997
998
998
998
999
999
999
999
998
998
997
997
997
998
998
998
999
999
1000
1000
1000
1000
1000
1001
1001
1001
1003
1004
1005
1005
1005
1006
1006
1006
1006
1006
1007
1008
1009
1009
1010
1010
1010
1009
1009
1009
1009
1008
1008
1008
1008
1009
1009
1010
1010
1010
1010
1010
1010
1010
1010
1010
1010
1011
1011
1010
1010
1009
1008
1007
1006
1006
1005
1005
1005
1005
1006
1005
1005
1005
1004
1004
1003
1003
1003
1003
1004
1004
1004
1004
1003
1002
1002
1001
1001
1001
1000
1001
1001
1002
1002
1002
1002
1002
1002
1001
1001
1002
1002
1002
1002
1003
1003
1004
1004
1004
1004
1004
1004
1003
1003
1003
1003
1004
1004
1004
1004
1004
1003
1003
1003
1004
1004
1005
1006
1006
1007
1008
1009
1009
1009
1009
1009
1010
1010
1010
1011
1012
1013
1014
1014
1014
1014
1014
1015
1015
1016
1016
1017
1017
1017
1017
1017
1016
1016
1015
1015
1014
1014
1013
1014
1014
1015
1015
1015
1015
1015
1014
1013
1013
1013
1013
1013
1013
1013
1012
1012
1011
1010
1009
1008
1008
1007
1007
1008
1008
1009
1009
1008
1007
1006
1006
1005
1005
1005
1005
1005
1005
1005
1004
1004
1004
1003
1003
1003
1002
1002
1002
1002
1003
1004
1004
1005
1005
1005
1003
1003
1003
1002
1003
1004
1004
1004
1004
1005
1005
1004
1003
1003
1003
1003
1003
1003
1004
1005
1006
1006
1006
1006
1006
1006
1006
1006
1007
1007
1008
1008
1007
1007
1007
1007
1006
1006
1005
1005
1005
1005
1006
1006
1006
1006
1007
1006
1006
1006
1005
1005
1005
1006
1006
1005
1006
1005
1005
1005
1005
1004
1004
1004
1004
1004
1004
1004
1004
1004
1004
1003
1003
1003
1003
1003
1002
1002
1002
1002
1002
1001
1001
1001
1000
999
998
998
998
999
1000
1001
1002
1001
1001
1001
1000
1000
1000
1000
1001
1001
1002
1002
1002
1002
1002
1002
1001
1001
1001
1000
1000
1000
1001
1001
1001
1000
999
999
999
999
999
998
999
999
999
999
999
999
999
998
998
998
998
999
1000
1001
1001
1002
1002
1003
1003
1003
1003
1003
1003
1004
1004
1005
1005
1005
1006
1005
1005
1004
1004
1004
1004
1004
1004
1004
1005
1005
1006
1006
1006
1006
1007
1007
1007
1007
1008
1008
1008
1008
1008
1008
1007
1007
1006
1005
1005
1005
1005
1006
1007
1007
1007
1007
1008
1008
1007
1007
1008
1008
1009
1009
1009
1009
1009
1008
1008
1008
1007
1007
1006
1006
1006
1007
1008
1008
1009
1009
1009
1009
1009
1009
1009
1009
1010
1010
1010
1011
1011
1011
1011
1011
1010
1010
1010
1010
1010
1010
1011
1011
1012
1011
1011
1011
1010
1011
1010
1011
1011
1011
1012
1013
1013
1012
1012
1012
1012
1012
1012
1012
1012
1012
1012
1013
1013
1014
1014
1014
1014
1014
1014
1015
1015
1015
1015
1015
1015
1015
1014
1014
1013
1013
1012
1012
1012
1013
1013
1014
1014
1014
1014
1013
1013
1013
1012
1012
1012
1012
1012
1012
1013
1012
1012
1011
1011
1011
1011
1011
1011
1011
1012
1013
1012
1012
1013
1013
1013
1013
1012
1012
1013
1013
1014
1014
1014
1014
1014
1013
1013
1012
1012
1012
1012
1013
1014
1014
1014
1015
1015
1014
1014
1014
1014
1014
1014
1015
1015
1015
1015
1015
1014
1013
1013
1012
1012
1012
1012
1012
1013
1014
1014
1014
1014
1014
1014
1013
1013
1013
1014
1014
1014
1014
1014
1014
1013
1013
1013
1013
1012
1013
1013
1013
1014
1015
1015
1015
1015
1015
1015
1015
1015
1015
1015
1015
1015
1015
1015
1015
1015
1014
1014
1014
1013
1013
1013
1014
1014
1015
1015
1015
1015
1015
1015
1014
1014
1015
1015
1015
1016
1016
1016
1016
1015
1014
1014
1013
1013
1012
1012
1012
1013
1014
1014
1014
1014
1014
1013
1013
1013
1013
1013
1013
1014
1014
1014
1014
1013
1013
1012
1011
1011
1011
1011
1011
1011
1012
1012
1012
1012
1012
1011
1011
1011
1011
1011
1012
1012
1012
1012
1011
1010
1009
1009
1008
1008
1008
1008
1008
1009
1010
1010
1010
1010
1009
1009
1009
1009
1008
1009
1009
1009
1009
1008
1008
1007
1007
1006
1005
1005
1005
1005
1006
1007
1007
1007
1007
1007
1007
1007
1008
1008
1008
1008
1009
1009
1009
1009
1009
1008
1008
1008
1007
1007
1007
1006
1007
1007
1008
1008
1008
1009
1009
1009
1009
1010
1010
1010
1010
1010
1010
1011
1010
1010
1010
1010
1010
1010
1010
1010
1011
1011
1011
1011
1012
1012
1012
1012
1013
1012
1012
1013
1014
1014
1014
1015
1015
1014
1014
1014
1013
1013
1013
1013
1013
1014
1014
1014
1015
1015
1014
1014
1014
1014
1015
1015
1015
1016
1016
1016
1016
1016
1015
1014
1014
1014
1014
1014
1014
1015
1015
1015
1015
1015
1015
1015
1014
1014
1014
1014
1015
1015
1015
1015
1014
1014
1013
1013
1012
1012
1012
1012
1012
1013
1013
1012
1013
1013
1013
1012
1012
1013
1013
1013
1013
1013
1014
1014
1013
1013
1012
1012
1011
1011
1011
1011
1012
1012
1012
1012
1012
1012
1012
1012
1012
1012
1012
1012
1013
1013
1013
1013
1012
1011
1011
1010
1009
1008
1008
1008
1009
1010
1010
1010
1010
1010
1010
1010
1010
1010
1010
1011
1011
1011
1011
1011
1011
1010
1010
1009
1009
1009
1009
1009
1009
1010
1011
1011
1011
1011
1011
1011
1012
1012
1012
1012
1013
1013
1014
1014
1015
1015
1015
1014
1014
1014
1014
1014
1014
1015
1015
1015
1015
1016
1015
1015
1015
1015
1015
1016
1016
1017
1017
1017
1016
1015
1015
1014
1013
1013
1013
1013
1013
1014
1014
1014
1014
1014
1014
1013
1013
1013
1013
1013
1014
1013
1013
1013
1012
1012
1011
1010
1009
1009
1009
1009
1009
1010
1010
1010
1009
1009
1009
1009
1009
1009
1009
1009
1009
1009
1010
1009
1009
1008
1007
1007
1006
1006
1006
1006
1006
1007
1008
1008
1009
1009
1009
1009
1009
1009
1009
1010
1010
1010
1011
1011
1010
1010
1009
1008
1008
1008
1008
1008
1008
1009
1010
1010
1010
1010
1010
1010
1010
1010
1011
1011
1012
1012
1012
1012
1012
1011
1011
1010
1009
1009
1009
1009
1009
1010
1010
1011
1011
1011
1011
1012
1012
1012
1012
1012
1013
1013
1013
1013
1013
1012
1011
1011
1010
1010
1010
1010
1010
1011
1012
1012
1012
1012
1013
1013
1013
1013
1013
1014
1014
1014
1014
1015
1014
1014
1013
1012
1012
1012
1012
1012
1012
1012
1013
1013
1013
1013
1013
1012
1012
1012
1012
1013
1013
1013
1013
1013
1012
1011
1010
1010
1009
1009
1009
1009
1010
1010
1010
1010
1010
1010
1010
1010
1010
1010
1010
1010
1011
1011
1011
1012
1011
1011
1011
1010
1010
1009
1009
1010
1010
1011
1011
1011
1010
1010
1010
1010
1010
1010
1010
1011
1011
1012
1012
1013
1013
1013
1013
1013
1013
1014
1014
1014
1014
1015
1015
1015
1015
1015
1015
1014
1014
1014
1014
1014
1015
1015
1015
1016
1015
1015
1015
1014
1014
1014
1014
1014
1015
1015
1016
1015
1016
1015
1015
1015
1014
1014
1014
1014
1014
1014
1015
1015
1014
1014
1012
1012
1011
1011
1011
1010
1011
1011
1011
1011
1011
1011
1011
1011
1011
1011
1011
1011
1012
1012
1013
1013
1013
1013
1012
1012
1012
1012
1012
1013
1013
1014
1015
1014
1014
1015
1014
1015
1015
1016
1018
1018
1020
1020
1021
1022
1023
1023
1023
1022
1022
1022
1023
1023
1023
1024
1024
1025
1025
1025
1025
1025
1025
1025
1025
1026
1026
1026
1026
1026
1025
1024
1023
1021
1020
1020
1019
1019
1020
1020
1020
1020
1020
1020
1020
1020
1020
1020
1020
1020
1020
1020
1020
1020
1020
1019
1018
1017
1017
1016
1016
1016
1017
1017
1018
1018
1018
1018
1019
1019
1019
1018
1018
1018
1019
1019
1019
1019
1018
1017
1016
1015
1015
1015
1015
1015
1015
1016
1016
1017
1017
1017
1017
1017
1017
1016
1017
1016
1017
1017
1017
1017
1017
1016
1015
1014
1014
1013
1013
1013
1015
1016
1016
1016
1016
1017
1017
1017
1017
1018
1018
1019
1019
1020
1020
1020
1019
1019
1018
1017
1016
1015
1015
1015
1015
1015
1015
1015
1015
1014
1014
1014
1014
1014
1015
1015
1016
1016
1017
1017
1017
1017
1016
1016
1016
1016
1016
1017
1018
1019
1020
1021
1022
1023
1023
1024
1024
1025
1026
1027
1028
1028
1028
1028
1027
1026
1025
1024
1023
1023
1023
1023
1024
1024
1024
1024
1024
1024
1024
1024
1024
1023
1023
1023
1024
1024
1023
1023
1022
1021
1020
1019
1018
1018
1018
1018
1018
1019
1019
1019
1019
1019
1019
1019
1019
1019
1019
1019
1019
1020
1020
1019
1020
1018
1018
1017
1016
1016
1016
1017
1017
1018
1018
1019
1018
1018
1018
1018
1019
1019
1019
1019
1020
1020
1020
1020
1019
1018
1018
1017
1016
1016
1015
1016
1016
1016
1015
1016
1015
1015
1015
1015
1014
1014
1014
1014
1013
1013
1013
1013
1013
1012
1012
1011
1012
1012
1012
1013
1014
1015
1015
1015
1015
1015
1015
1015
1015
1015
1015
1015
1016
1016
1017
1017
1017
1016
1015
1015
1015
1015
1016
1016
1017
1018
1018
1018
1018
1018
1018
1018
1018
1018
1019
1019
1020
1020
1020
1020
1020
1019
1017
1017
1016
1016
1015
1015
1016
1016
1017
1017
1016
1016
1016
1016
1016
1016
1016
1016
1016
1016
1016
1016
1015
1014
1013
1013
1012
1012
1011
1012
1012
1013
1013
1013
1014
1014
1014
1014
1014
1013
1014
1014
1014
1015
1014
1014
1014
1013
1013
1012
1012
1012
1012
1012
1013
1014
1014
1014
1014
1015
1015
1015
1014
1014
1015
1015
1016
1016
1017
1017
1017
1016
1015
1015
1015
1015
1015
1015
1016
1016
1016
1017
1017
1017
1016
1016
1016
1016
1016
1016
1016
1017
1017
1017
1016
1016
1015
1014
1013
1013
1013
1013
1013
1013
1013
1013
1013
1013
1013
1013
1012
1012
1012
1012
1012
1012
1012
1012
1011
1011
1010
1009
1009
1008
1008
1009
1009
1010
1010
1010
1010
1010
1010
1011
1010
1010
1011
1011
1011
1012
1012
1013
1012
1011
1011
1010
1010
1010
1011
1011
1011
1011
1012
1012
1013
1013
1014
1013
1013
1013
1014
1015
1016
1017
1018
1018
1018
1018
1018
1018
1018
1019
1019
1020
1021
1022
1023
1023
1023
1024
1024
1024
1024
1024
1024
1024
1024
1024
1025
1024
1023
1023
1021
1020
1020
1020
1019
1019
1020
1020
1020
1020
1020
1019
1019
1019
1019
1018
1018
1018
1018
1019
1019
1019
1018
1017
1016
1015
1014
1013
1013
1014
1014
1015
1015
1016
1017
1017
1018
1018
1019
1019
1020
1020
1021
1022
1022
1021
1021
1020
1019
1018
1017
1018
1018
1018
1019
1020
1020
1021
1021
1021
1020
1020
1020
1019
1019
1019
1019
1019
1019
1018
1017
1016
1014
1013
1012
1011
1011
1011
1011
1012
1013
1013
1013
1014
1014
1015
1015
1015
1015
1016
1017
1018
1018
1019
1019
1019
1018
1018
1018
1018
1018
1019
1020
1022
1023
1025
1025
1026
1027
1027
1027
1027
1028
1028
1029
1029
1030
1030
1030
1030
1029
1028
1028
1028
1027
1028
1028
1029
1029
1029
1029
1029
1029
1028
1028
1028
1028
1028
1028
1029
1029
1028
1027
1027
1026
1025
1025
1025
1025
1025
1026
1026
1026
1026
1026
1026
1025
1025
1025
1025
1025
1026
1026
1027
1028
1028
1028
1027
1026
1026
1026
1027
1027
1027
1028
1028
1029
1029
1029
1028
1028
1028
1028
1028
1028
1028
1028
1029
1029
1029
1028
1028
1027
1026
1026
1026
1025
1026
1026
1026
1026
1026
1026
1025
1025
1025
1024
1024
1023
1023
1023
1024
1024
1024
1023
1023
1022
1021
1021
1021
1021
1020
1021
1021
1021
1021
1021
1021
1021
1021
1020
1020
1021
1021
1021
1021
1022
1022
1021
1021
1020
1019
1019
1019
1019
1019
1020
1020
1020
1021
1020
1020
1020
1020
1019
1019
1019
1019
1019
1020
1020
1020
1019
1018
1018
1017
1017
1017
1017
1017
1018
1018
1018
1019
1019
1019
1019
1018
1018
1018
1018
1018
1018
1020
1022
1024
1025
1026
1025
1025
1025
1025
1026
1026
1028
1029
1029
1029
1030
1031
1031
1031
1031
1031
1031
1031
1032
1032
1032
1032
1031
1030
1029
1028
1028
1028
1029
1030
1032
1033
1035
1036
1037
1038
1039
1040
1040
1041
1042
1042
1042
1042
1043
1042
1042
1041
1040
1038
1037
1037
1036
1036
1036
1036
1036
1036
1036
1035
1034
1034
1034
1033
1033
1033
1032
1033
1033
1032
1031
1030
1029
1028
1027
1027
1027
1028
1028
1028
1028
1029
1029
1029
1029
1029
1028
1028
1029
1029
1029
1030
1030
1030
1029
1028
1027
1026
1026
1026
1026
1026
1027
1027
1027
1028
1028
1028
1028
1028
1028
1028
1028
1028
1028
1029
1029
1029
1029
1028
1026
1026
1026
1025
1025
1026
1026
1026
1027
1027
1027
1027
1028
1027
1027
1027
1027
1028
1028
1029
1029
1029
1028
1027
1026
1026
1025
1025
1025
1025
1026
1026
1026
1026
1026
1026
1026
1026
1025
1025
1025
1025
1025
1026
1026
1026
1025
1024
1024
1023
1022
1022
1022
1023
1023
1023
1024
1024
1024
1024
1025
1025
1025
1025
1026
1027
1028
1029
1030
1030
1030
1029
1029
1028
1028
1028
1028
1029
1030
1030
1031
1032
1032
1032
1031
1032
1031
1031
1031
1031
1031
1032
1032
1031
1031
1029
1028
1026
1025
1025
1024
1024
1025
1024
1025
1025
1024
1024
1023
1024
1023
1023
1023
1023
1023
1024
1024
1023
1023
1022
1021
1020
1020
1020
1021
1021
1022
1022
1022
1023
1023
1022
1022
1023
1022
1022
1022
1022
1023
1023
1023
1023
1023
1022
1021
1020
1020
1020
1020
1020
1021
1021
1022
1022
1022
1022
1022
1022
1021
1021
1021
1021
1022
1022
1022
1022
1021
1020
1019
1018
1017
1017
1017
1017
1018
1018
1018
1018
1018
1018
1018
1017
1017
1017
1017
1017
1017
1017
1018
1017
1017
1016
1015
1014
1014
1014
1014
1014
1015
1015
1015
1015
1015
1015
1015
1015
1015
1015
1015
1015
1015
1016
1016
1016
1016
1016
1017
1017
1017
1018
1020
1021
1022
1022
1023
1023
1023
1023
1022
1022
1022
1022
1022
1023
1024
1025
1026
1026
1026
1025
1025
1025
1025
1025
1025
1025
1026
1026
1026
1026
1026
1025
1025
1025
1024
1024
1023
1023
1023
1023
1023
1022
1021
1020
1019
1018
1017
1017
1018
1018
1018
1019
1019
1020
1019
1020
1020
1020
1019
1019
1019
1019
1019
1019
1019
1019
1018
1017
1016
1015
1015
1015
1014
1014
1015
1014
1014
1013
1013
1012
1011
1010
1010
1009
1009
1009
1009
1010
1010
1010
1010
1010
1010
1010
1010
1010
1010
1010
1013
1016
1016
1016
1016
1016
1016
1016
1016
1016
1016
1016
1016
1016
1016
1016
1016
1016
1016
1016
1016
1016
1019.5
1023
1023
1023
1023
1023
1023
1023
1023
1023
1023
1023
1024
1025
1026
1027
1027
1027
1027
1027
1027
1027
1027
1027
1027
1029.7
1032.3
1035
1035
1035
1035
1035
1035
1035
1035
1035
1035
1035
1035
1035
1035
1035
1035
1035
1035
1035
1035
1035
1035
1035
1035
1035
1035
1035
1035
1035
1035
1035
1035
1035
1035
1035
1035
1035
1035
1035
1035
1035
1035
1035
1031
1027
1023
1023
1023
1023
1023
1023
1023
1023
1023
1023
1023
1023
1023
1023
1023
1023
1023
1023
1023
1023
1023
1023
1023
1023
1023
1023
1023
1023
1023
1023
1023
1023
1023
1023
1023
1023
1023
1023
1023
1024
1024
1024
1024
1023
1022
1022
1021
1021
1021
1022
1022
1022
1023
1022
1022
1022
1021
1021
1021
1021
1020
1020
1021
1021
1021
1021
1020
1019
1018
1018
1018
1018
1018
1018
1018
1018
1019
1019
1018
1018
1018
1018
1017
1017
1016
1016
1016
1017
1016
1016
1015
1014
1012
1011
1011
1011
1011
1011
1012
1012
1012
1012
1012
1012
1012
1012
1011
1011
1011
1012
1012
1013
1013
1013
1012
1011
1010
1010
1009
1009
1009
1010
1010
1010
1010
1010
1009
1009
1009
1008
1008
1008
1008
1009
1011
1012
1014
1015
1015
1015
1015
1015
1017
1017
1018
1019
1020
1020
1021
1021
1021
1021
1021
1021
1021
1021
1021
1021
1021
1022
1023
1023
1022
1021
1020
1020
1020
1020
1020
1021
1021
1021
1021
1022
1022
1022
1021
1021
1021
1021
1021
1021
1021
1021
1022
1021
1020
1020
1019
1018
1017
1018
1018
1018
1019
1019
1019
1020
1020
1020
1019
1019
1020
1020
1020
1021
1022
1023
1025
1026
1026
1026
1025
1025
1025
1026
1026
1027
1028
1028
1029
1029
1029
1029
1029
1029
1029
1028
1028
1028
1028
1028
1028
1027
1026
1025
1024
1023
1022
1022
1022
1023
1023
1024
1024
1024
1024
1024
1023
1022
1022
1022
1021
1021
1021
1020
1020
1019
1017
1015
1014
1012
1012
1012
1012
1013
1013
1013
1014
1014
1014
1015
1017
1018
1019
1019
1020
1021
1022
1024
1025
1026
1025
1025
1024
1024
1024
1024
1024
1024
1025
1026
1026
1026
1026
1026
1025
1025
1024
1024
1023
1023
1022
1022
1023
1022
1021
1020
1020
1019
1019
1019
1019
1020
1021
1021
1021
1021
1021
1021
1022
1021
1021
1021
1021
1020
1020
1020
1020
1020
1020
1018
1018
1017
1017
1017
1017
1018
1018
1019
1019
1020
1020
1020
1020
1019
1019
1019
1019
1019
1019
1020
1020
1021
1020
1019
1017
1017
1016
1016
1016
1017
1017
1018
1018
1017
1017
1017
1016
1016
1016
1015
1015
1015
1015
1015
1015
1015
1014
1012
1012
1011
1010
1010
1010
1011
1011
1012
1012
1012
1012
1012
1012
1012
1013
1012
1013
1013
1015
1016
1016
1017
1019
1020
1021
1021
1022
1023
1024
1025
1026
1026
1027
1027
1027
1027
1026
1026
1026
1025
1025
1025
1025
1025
1025
1025
1025
1023
1022
1020
1019
1019
1018
1018
1018
1018
1017
1017
1016
1015
1015
1014
1014
1013
1013
1012
1013
1013
1013
1013
1013
1012
1011
1010
1009
1009
1009
1010
1010
1011
1011
1012
1012
1012
1013
1013
1013
1013
1014
1014
1015
1016
1018
1019
1019
1020
1020
1021
1022
1023
1025
1027
1028
1030
1030
1031
1032
1032
1032
1032
1033
1033
1033
1032
1033
1034
1035
1035
1034
1033
1031
1031
1030
1029
1029
1029
1028
1028
1027
1027
1026
1025
1025
1024
1023
1022
1021
1021
1020
1020
1019
1019
1018
1016
1014
1013
1013
1012
1012
1012
1012
1012
1012
1012
1012
1012
1012
1013
1013
1014
1014
1015
1016
1017
1017
1017
1017
1016
1015
1015
1015
1015
1016
1016
1016
1017
1017
1017
1016
1016
1016
1015
1015
1014
1014
1014
1014
1014
1014
1014
1012
1011
1009
1008
1007
1007
1006
1007
1006
1007
1006
1005
1005
1004
1003
1003
1003
1002
1002
1002
1002
1002
1003
1005
1007
1006
1008
1011
1013
1014
1017
1019
1020
1021
1021
1022
1022
1023
1023
1023
1023
1023
1023
1023
1023
1024
1024
1023
1023
1021
1020
1019
1018
1018
1018
1018
1018
1018
1018
1018
1018
1017
1017
1016
1015
1015
1015
1015
1015
1016
1017
1017
1017
1016
1016
1016
1016
1018
1019
1020
1021
1022
1023
1024
1024
1025
1025
1027
1028
1028
1028
1029
1030
1030
1031
1031
1031
1030
1029
1029
1029
1029
1030
1031
1032
1032
1032
1033
1033
1034
1034
1034
1034
1033
1033
1034
1034
1035
1035
1036
1035
1034
1033
1033
1032
1033
1033
1034
1034
1036
1036
1037
1038
1037
1037
1037
1037
1037
1037
1036
1036
1036
1036
1036
1035
1034
1032
1031
1030
1030
1029
1028
1028
1027
1027
1027
1026
1026
1025
1025
1024
1023
1022
1022
1021
1021
1020
1020
1018
1016
1014
1013
1012
1012
1012
1012
1011
1011
1011
1012
1012
1012
1012
1012
1013
1013
1013
1013
1014
1014
1014
1015
1014
1013
1012
1012
1012
1012
1012
1013
1013
1013
1014
1014
1014
1014
1014
1013
1013
1013
1013
1013
1013
1013
1013
1013
1013
1012
1011
1010
1010
1010
1011
1012
1012
1013
1013
1014
1015
1015
1015
1014
1014
1014
1014
1014
1015
1015
1017
1017
1017
1016
1016
1016
1016
1016
1017
1017
1018
1018
1018
1018
1018
1019
1019
1019
1019
1018
1018
1018
1018
1019
1019
1019
1018
1017
1016
1015
1014
1015
1015
1015
1015
1015
1015
1015
1015
1015
1015
1014
1014
1013
1013
1013
1013
1013
1013
1013
1013
1012
1011
1011
1011
1011
1011
1011
1012
1012
1013
1013
1013
1013
1013
1014
1014
1014
1014
1015
1016
1017
1018
1019
1019
1019
1019
1019
1019
1020
1020
1021
1022
1023
1025
1026
1027
1028
1029
1030
1031
1031
1032
1033
1035
1035
1036
1037
1037
1037
1036
1036
1036
1036
1036
1037
1038
1038
1039
1039
1040
1040
1040
1040
1041
1041
1040
1041
1041
1041
1041
1040
1040
1038
1036
1035
1034
1034
1034
1034
1033
1033
1033
1033
1033
1032
1032
1032
1031
1031
1031
1030
1031
1031
1030
1030
1029
1027
1025
1025
1024
1023
1024
1023
1023
1023
1022
1022
1022
1021
1020
1020
1020
1019
1018
1018
1018
1018
1018
1017
1016
1015
1014
1013
1013
1013
1013
1013
1013
1013
1013
1013
1013
1012
1012
1012
1011
1010
1010
1010
1011
1011
1011
1011
1010
1009
1009
1008
1008
1009
1009
1010
1012
1013
1014
1015
1016
1016
1016
1017
1017
1017
1017
1017
1017
1018
1018
1019
1019
1019
1019
1018
1019
1019
1020
1020
1021
1021
1021
1021
1021
1021
1020
1020
1020
1019
1019
1018
1019
1019
1019
1019
1019
1018
1018
1019
1020
1022
1022
1024
1025
1025
1026
1027
1027
1027
1027
1026
1026
1026
1024
1025
1025
1025
1025
1025
1025
1024
1023
1023
1023
1024
1025
1026
1026
1027
1027
1028
1028
1028
1028
1029
1028
1029
1029
1029
1029
1029
1030
1030
1029
1029
1028
1028
1028
1029
1029
1030
1030
1031
1031
1032
1033
1033
1033
1033
1034
1034
1034
1034
1035
1036
1037
1037
1036
1035
1035
1034
1034
1034
1034
1034
1035
1035
1035
1036
1037
1037
1037
1037
1037
1037
1037
1036
1037
1037
1038
1038
1037
1036
1035
1034
1033
1033
1033
1033
1033
1033
1033
1033
1034
1033
1033
1033
1032
1032
1032
1032
1032
1032
1033
1033
1032
1031
1030
1029
1029
1029
1029
1029
1030
1029
1029
1029
1029
1029
1028
1028
1028
1028
1028
1028
1028
1028
1028
1028
1028
1027
1026
1025
1024
1024
1025
1026
1027
1027
1028
1028
1029
1029
1029
1029
1030
1030
1030
1030
1031
1032
1032
1032
1032
1031
1031
1030
1031
1031
1032
1032
1033
1035
1035
1036
1037
1037
1037
1038
1038
1038
1038
1039
1039
1040
1041
1041
1040
1039
1038
1037
1037
1037
1036
1037
1037
1037
1037
1038
1038
1037
1037
1036
1036
1035
1035
1035
1035
1035
1034
1034
1033
1032
1030
1028
1027
1026
1026
1026
1025
1025
1025
1025
1025
1025
1024
1024
1024
1024
1024
1025
1025
1026
1027
1028
1028
1027
1027
1028
1028
1029
1030
1031
1032
1033
1034
1035
1036
1037
1037
1037
1037
1037
1038
1038
1039
1039
1040
1039
1039
1038
1037
1036
1035
1035
1035
1035
1035
1035
1035
1035
1035
1034
1034
1034
1033
1033
1032
1032
1032
1032
1031
1030
1029
1028
1026
1025
1025
1024
1024
1024
1023
1023
1022
1022
1022
1021
1021
1021
1021
1021
1021
1022
1022
1023
1024
1025
1025
1024
1023
1023
1022
1023
1023
1024
1024
1025
1025
1025
1025
1025
1025
1025
1025
1025
1025
1025
1025
1026
1026
1026
1026
1024
1023
1022
1022
1022
1022
1022
1022
1023
1023
1023
1023
1022
1022
1022
1022
1022
1021
1022
1022
1023
1023
1023
1023
1021
1020
1020
1020
1021
1022
1022
1023
1024
1025
1025
1026
1027
1028
1028
1029
1030
1031
1032
1033
1034
1035
1035
1035
1034
1033
1032
1032
1032
1033
1035
1037
1038
1039
1040
1040
1040
1041
1041
1041
1041
1040
1041
1041
1042
1042
1042
1041
1040
1039
1038
1038
1037
1037
1038
1038
1038
1038
1038
1038
1038
1037
1038
1038
1037
1037
1037
1037
1038
1038
1039
1038
1037
1035
1035
1034
1034
1035
1035
1036
1036
1036
1036
1036
1036
1036
1036
1036
1036
1036
1036
1037
1037
1037
1037
1037
1035
1034
1033
1033
1033
1033
1033
1034
1034
1034
1035
1035
1035
1035
1035
1035
1035
1035
1035
1035
1035
1035
1035
1035
1034
1033
1032
1031
1031
1031
1032
1032
1032
1033
1033
1034
1034
1034
1034
1034
1034
1033
1033
1034
1034
1034
1034
1033
1032
1031
1030
1030
1030
1030
1031
1032
1032
1032
1033
1033
1033
1034
1034
1034
1033
1033
1033
1033
1033
1033
1033
1032
1031
1030
1028
1028
1028
1028
1028
1028
1028
1028
1029
1029
1029
1029
1029
1029
1028
1028
1028
1029
1029
1030
1030
1029
1028
1027
1026
1026
1026
1026
1027
1028
1028
1029
1029
1029
1029
1028
1028
1028
1028
1028
1028
1029
1029
1029
1029
1029
1028
1027
1026
1026
1026
1027
1027
1029
1029
1030
1031
1032
1032
1032
1032
1033
1032
1032
1032
1032
1033
1034
1033
1033
1032
1031
1030
1030
1031
1031
1032
1032
1033
1033
1034
1034
1034
1034
1034
1034
1034
1034
1034
1034
1034
1035
1035
1035
1033
1032
1031
1031
1031
1030
1031
1031
1031
1031
1031
1031
1031
1031
1032
1032
1032
1032
1032
1033
1034
1035
1035
1036
1035
1035
1034
1034
1034
1035
1036
1036
1037
1038
1038
1038
1039
1039
1039
1039
1039
1040
1040
1040
1040
1040
1040
1040
1039
1038
1037
1037
1036
1037
1038
1038
1039
1039
1040
1041
1041
1041
1041
1042
1042
1042
1043
1043
1043
1044
1045
1044
1043
1042
1040
1040
1040
1040
1040
1041
1041
1041
1041
1041
1041
1041
1040
1039
1040
1040
1039
1039
1039
1039
1039
1039
1038
1037
1036
1034
1034
1034
1035
1036
1036
1036
1037
1037
1037
1037
1037
1037
1037
1036
1036
1037
1037
1038
1038
1038
1037
1035
1035
1034
1034
1034
1035
1035
1035
1035
1035
1036
1036
1036
1036
1036
1036
1036
1036
1036
1036
1036
1036
1036
1035
1033
1032
1031
1030
1030
1031
1031
1031
1032
1032
1032
1032
1031
1031
1031
1030
1030
1030
1030
1031
1031
1030
1030
1029
1027
1026
1025
1025
1025
1025
1025
1025
1025
1025
1025
1025
1024
1025
1024
1024
1024
1023
1024
1024
1024
1024
1024
1023
1022
1021
1020
1020
1020
1021
1021
1021
1021
1021
1021
1021
1021
1021
1020
1020
1020
1020
1020
1021
1021
1022
1022
1021
1019
1019
1019
1020
1020
1021
1022
1022
1023
1023
1023
1024
1024
1024
1024
1024
1023
1023
1024
1024
1024
1023
1023
1022
1020
1019
1019
1018
1018
1019
1019
1019
1019
1019
1019
1019
1019
1019
1019
1019
1019
1019
1020
1021
1022
1022
1023
1023
1022
1021
1021
1021
1021
1023
1023
1024
1025
1025
1025
1025
1025
1024
1023
1023
1022
1021
1021
1022
1022
1020
1020
1018
1016
1015
1014
1014
1014
1014
1014
1015
1015
1015
1016
1017
1018
1018
1019
1019
1020
1020
1021
1023
1023
1023
1023
1022
1020
1019
1019
1019
1019
1019
1019
1020
1020
1020
1020
1020
1019
1019
1019
1017
1017
1018
1017
1017
1017
1017
1016
1015
1013
1012
1012
1011
1012
1012
1012
1013
1014
1013
1013
1012
1012
1013
1013
1013
1012
1012
1013
1014
1015
1015
1016
1016
1016
1016
1016
1017
1017
1018
1019
1020
1021
1022
1022
1023
1024
1025
1026
1025
1026
1026
1027
1028
1028
1029
1028
1027
1026
1026
1025
1025
1025
1025
1026
1026
1027
1027
1028
1028
1027
1027
1027
1027
1027
1027
1027
1028
1028
1029
1029
1028
1027
1027
1026
1026
1027
1027
1028
1028
1029
1029
1028
1028
1028
1028
1028
1027
1027
1028
1028
1029
1030
1030
1031
1031
1030
1030
1030
1030
1031
1032
1033
1034
1035
1035
1036
1035
1036
1036
1035
1035
1035
1035
1035
1035
1035
1034
1034
1033
1031
1031
1030
1029
1029
1029
1029
1029
1030
1030
1030
1030
1029
1029
1029
1029
1029
1030
1030
1031
1031
1031
1031
1031
1030
1030
1029
1030
1030
1030
1031
1031
1032
1032
1033
1033
1033
1033
1033
1033
1034
1034
1034
1034
1034
1034
1034
1033
1032
1031
1031
1030
1030
1030
1030
1030
1030
1030
1030
1030
1029
1029
1029
1029
1029
1029
1029
1029
1030
1029
1029
1028
1027
1025
1025
1024
1024
1025
1025
1025
1025
1025
1025
1025
1025
1024
1023
1023
1023
1023
1023
1023
1024
1024
1023
1022
1021
1020
1020
1020
1020
1020
1021
1022
1023
1023
1023
1023
1022
1022
1022
1022
1023
1024
1025
1026
1027
1027
1027
1026
1025
1025
1024
1024
1024
1025
1025
1026
1026
1027
1027
1028
1028
1028
1027
1027
1027
1028
1028
1029
1029
1029
1029
1028
1026
1025
1025
1024
1024
1024
1025
1025
1025
1025
1025
1025
1026
1026
1025
1025
1025
1025
1025
1026
1026
1025
1025
1024
1023
1023
1022
1022
1022
1022
1023
1023
1024
1024
1025
1025
1025
1026
1026
1026
1026
1026
1027
1028
1028
1029
1029
1028
1027
1026
1026
1026
1025
1026
1026
1026
1026
1027
1026
1026
1026
1026
1026
1025
1025
1025
1026
1027
1027
1027
1026
1025
1024
1023
1022
1022
1022
1022
1023
1023
1024
1024
1024
1024
1024
1023
1023
1022
1022
1022
1022
1023
1023
1023
1022
1021
1019
1019
1017
1017
1017
1017
1018
1018
1018
1018
1018
1018
1018
1017
1017
1017
1017
1017
1017
1017
1017
1017
1016
1015
1014
1013
1013
1012
1012
1013
1013
1014
1015
1015
1015
1016
1017
1017
1017
1018
1018
1019
1020
1022
1023
1023
1023
1023
1022
1022
1022
1022
1022
1023
1023
1025
1026
1028
1029
1030
1030
1030
1030
1030
1031
1031
1032
1033
1034
1034
1034
1033
1032
1031
1031
1030
1030
1030
1030
1030
1031
1030
1031
1031
1031
1030
1029
1029
1029
1028
1028
1028
1027
1027
1026
1026
1025
1024
1023
1023
1023
1024
1025
1025
1026
1026
1026
1026
1027
1027
1026
1026
1026
1027
1028
1029
1029
1030
1030
1029
1028
1027
1027
1026
1026
1026
1026
1027
1027
1028
1028
1027
1028
1027
1027
1027
1026
1026
1027
1029
1029
1028
1028
1028
1026
1026
1025
1024
1025
1025
1026
1026
1027
1028
1028
1028
1028
1028
1028
1028
1028
1028
1028
1029
1028
1028
1027
1026
1025
1023
1022
1022
1021
1021
1022
1023
1024
1025
1026
1026
1026
1026
1026
1026
1026
1026
1027
1028
1028
1028
1027
1026
1024
1023
1023
1022
1022
1023
1024
1025
1026
1026
1027
1028
1028
1028
1028
1028
1028
1028
1028
1029
1029
1029
1028
1028
1027
1026
1025
1025
1024
1024
1025
1025
1026
1026
1025
1025
1026
1026
1025
1025
1025
1025
1025
1025
1025
1025
1025
1024
1022
1021
1020
1019
1019
1019
1020
1020
1020
1020
1019
1018
1018
1018
1017
1018
1017
1016
1016
1017
1017
1017
1017
1016
1015
1014
1014
1014
1014
1015
1016
1017
1018
1019
1020
1021
1021
1021
1022
1022
1022
1024
1025
1026
1026
1026
1026
1026
1024
1023
1024
1023
1023
1023
1024
1025
1026
1026
1027
1027
1027
1026
1026
1026
1026
1026
1026
1027
1027
1026
1025
1024
1022
1021
1020
1020
1020
1020
1020
1020
1020
1021
1021
1022
1022
1021
1021
1022
1022
1023
1023
1024
1024
1024
1024
1023
1022
1021
1021
1021
1021
1021
1023
1024
1025
1026
1027
1028
1029
1030
1029
1030
1030
1030
1031
1031
1031
1031
1030
1029
1028
1026
1025
1024
1024
1023
1024
1024
1024
1024
1023
1023
1024
1024
1024
1024
1024
1024
1025
1025
1025
1025
1024
1023
1022
1020
1019
1019
1018
1019
1020
1021
1021
1022
1022
1022
1022
1022
1021
1021
1021
1021
1021
1021
1021
1020
1019
1018
1016
1015
1013
1013
1012
1012
1012
1012
1012
1012
1012
1012
1012
1011
1010
1009
1009
1009
1010
1010
1010
1010
1009
1008
1008
1007
1007
1007
1007
1007
1008
1008
1009
1009
1009
1009
1009
1009
1008
1008
1008
1009
1010
1010
1011
1012
1012
1012
1012
1011
1012
1013
1015
1018
1020
1023
1024
1025
1026
1027
1028
1028
1029
1029
1030
1030
1031
1031
1031
1031
1030
1030
1029
1028
1027
1027
1027
1027
1027
1028
1029
1030
1031
1031
1030
1030
1029
1029
1029
1030
1030
1031
1031
1030
1028
1027
1026
1024
1023
1022
1022
1022
1023
1025
1026
1026
1026
1026
1026
1026
1025
1025
1026
1026
1026
1027
1027
1026
1026
1025
1024
1022
1021
1021
1020
1020
1021
1021
1021
1022
1022
1021
1021
1021
1021
1021
1021
1021
1021
1021
1021
1020
1020
1019
1018
1016
1015
1014
1014
1013
1013
1014
1014
1014
1013
1013
1013
1012
1012
1012
1011
1012
1011
1012
1013
1013
1013
1013
1012
1012
1012
1013
1013
1014
1016
1017
1019
1018
1018
1019
1018
1018
1018
1018
1019
1019
1020
1021
1021
1020
1020
1019
1018
1016
1015
1014
1014
1014
1015
1015
1015
1015
1015
1015
1014
1015
1014
1013
1013
1015
1016
1017
1016
1018
1017
1017
1016
1016
1015
1015
1015
1015
1016
1017
1018
1019
1021
1021
1022
1022
1023
1022
1024
1025
1027
1028
1029
1029
1028
1028
1027
1026
1025
1025
1025
1025
1027
1028
1030
1031
1031
1031
1031
1031
1031
1031
1031
1032
1031
1031
1031
1030
1029
1028
1026
1025
1025
1024
1024
1024
1024
1025
1026
1026
1026
1027
1027
1027
1027
1026
1026
1026
1027
1027
1027
1027
1026
1025
1023
1021
1021
1020
1020
1021
1021
1022
1023
1023
1024
1024
1025
1025
1025
1025
1026
1027
1027
1028
1029
1029
1028
1027
1026
1025
1024
1024
1024
1025
1026
1028
1028
1029
1029
1029
1029
1029
1028
1028
1029
1029
1029
1030
1030
1030
1030
1028
1027
1026
1025
1025
1025
1025
1025
1026
1026
1026
1026
1026
1026
1026
1025
1025
1026
1026
1027
1027
1027
1027
1026
1026
1025
1024
1024
1024
1023
1024
1024
1025
1026
1027
1027
1027
1027
1026
1026
1026
1025
1026
1026
1026
1026
1026
1026
1024
1023
1022
1020
1020
1020
1020
1021
1022
1023
1024
1025
1025
1026
1026
1027
1027
1027
1028
1029
1029
1029
1030
1029
1028
1027
1026
1026
1025
1025
1025
1026
1027
1027
1028
1028
1028
1028
1028
1027
1027
1027
1027
1028
1028
1028
1027
1026
1025
1024
1022
1022
1021
1021
1021
1021
1021
1022
1022
1022
1022
1022
1021
1021
1021
1021
1022
1023
1023
1023
1023
1022
1021
1020
1019
1018
1017
1016
1016
1016
1017
1017
1017
1017
1017
1017
1016
1016
1016
1016
1016
1017
1017
1017
1017
1016
1015
1015
1014
1013
1012
1012
1013
1013
1014
1015
1016
1016
1017
1017
1018
1019
1021
1022
1023
1025
1026
1027
1028
1028
1028
1028
1027
1027
1028
1028
1029
1030
1030
1031
1032
1032
1032
1032
1031
1031
1031
1031
1031
1032
1032
1032
1032
1031
1030
1029
1028
1026
1026
1025
1025
1025
1026
1026
1026
1026
1027
1027
1027
1027
1027
1027
1027
1028
1028
1028
1028
1027
1026
1024
1024
1022
1022
1021
1021
1021
1022
1022
1023
1023
1023
1023
1023
1023
1023
1023
1024
1025
1025
1025
1026
1025
1024
1023
1022
1021
1021
1020
1021
1021
1022
1022
1023
1023
1024
1024
1023
1023
1024
1023
1024
1024
1025
1025
1025
1025
1024
1023
1022
1020
1019
1019
1019
1018
1019
1019
1019
1019
1019
1019
1018
1019
1018
1017
1017
1017
1017
1017
1017
1017
1016
1015
1015
1014
1013
1013
1013
1014
1014
1015
1015
1015
1015
1015
1015
1015
1016
1016
1016
1018
1019
1019
1020
1019
1018
1017
1017
1016
1016
1017
1018
1019
1021
1022
1022
1023
1023
1023
1022
1022
1022
1022
1022
1023
1023
1023
1021
1021
1019
1018
1017
1015
1014
1014
1014
1014
1015
1015
1015
1015
1014
1014
1013
1013
1013
1013
1013
1014
1014
1014
1014
1013
1012
1011
1010
1009
1008
1008
1008
1009
1011
1012
1013
1014
1016
1018
1019
1019
1020
1022
1023
1024
1025
1025
1025
1025
1024
1023
1022
1021
1020
1020
1020
1020
1021
1022
1022
1022
1023
1023
1023
1023
1023
1023
1024
1024
1024
1024
1023
1023
1021
1020
1019
1018
1017
1016
1016
1017
1017
1017
1017
1017
1017
1016
1016
1016
1016
1016
1016
1016
1016
1016
1016
1015
1014
1012
1011
1010
1009
1009
1009
1010
1010
1011
1011
1011
1011
1011
1011
1011
1011
1011
1012
1013
1013
1013
1013
1013
1012
1011
1010
1009
1008
1009
1009
1009
1009
1010
1010
1009
1009
1009
1008
1008
1007
1007
1007
1007
1007
1007
1006
1005
1004
1003
1001
1001
1000
1000
1000
1000
1001
1001
1001
1001
1002
1002
1002
1004
1005
1007
1008
1010
1011
1012
1013
1013
1013
1012
1012
1012
1012
1012
1012
1013
1014
1016
1018
1019
1019
1019
1019
1019
1018
1018
1019
1019
1019
1018
1018
1017
1015
1014
1012
1010
1009
1008
1007
1007
1007
1007
1007
1007
1007
1007
1007
1007
1007
1008
1009
1010
1011
1011
1011
1011
1011
1011
1012
1012
1013
1013
1015
1015
1016
1017
1017
1018
1017
1017
1017
1017
1017
1017
1017
1018
1018
1018
1018
1018
1017
1016
1016
1015
1015
1015
1015
1015
1016
1017
1018
1019
1020
1020
1020
1020
1020
1020
1020
1020
1021
1020
1020
1019
1018
1016
1015
1014
1013
1012
1012
1012
1012
1012
1012
1012
1012
1012
1011
1011
1010
1010
1010
1010
1010
1010
1010
1010
1009
1008
1007
1006
1006
1005
1005
1006
1007
1008
1008
1008
1008
1008
1008
1009
1009
1009
1010
1012
1013
1015
1015
1016
1016
1017
1017
1017
1017
1017
1018
1018
1019
1019
1019
1019
1019
1019
1019
1018
1018
1018
1018
1018
1018
1018
1017
1016
1015
1015
1014
1014
1014
1013
1013
1013
1014
1014
1014
1014
1014
1014
1014
1013
1013
1013
1013
1014
1014
1014
1014
1013
1012
1013
1012
1012
1012
1012
1012
1013
1013
1014
1015
1015
1015
1014
1014
1014
1013
1013
1013
1014
1014
1013
1012
1011
1010
1009
1008
1007
1006
1006
1006
1006
1006
1007
1007
1006
1006
1006
1006
1005
1005
1004
1004
1004
1004
1004
1004
1003
1002
1002
1001
1001
1001
1001
1002
1002
1003
1003
1003
1004
1004
1003
1003
1003
1002
1003
1003
1003
1003
1003
1003
1002
1002
1002
1004
1006
1006
1007
1007
1007
1008
1008
1008
1008
1008
1008
1009
1009
1009
1010
1010
1012
1013
1013
1013
1012
1011
1011
1010
1009
1009
1009
1009
1009
1010
1010
1011
1011
1011
1011
1010
1009
1009
1009
1009
1009
1009
1009
1008
1007
1006
1005
1004
1003
1002
1002
1002
1002
1002
1003
1003
1002
1002
1002
1000
1000
999
999
997
998
1000
998
997
997
997
996
996
998
998
998
998
999
1000
1001
1000
1000
1000
1000
999
1000
999
999
999
1000
999
1000
999
1000
1001
1001
1001
1001
1001
1002
1003
1004
1006
1007
1007
1007
1007
1008
1008
1009
1009
1009
1011
1011
1011
1012
1012
1011
1011
1010
1010
1009
1009
1009
1009
1010
1010
1011
1011
1011
1012
1012
1012
1012
1012
1012
1012
1012
1012
1012
1012
1012
1011
1010
1010
1010
1009
1009
1010
1010
1011
1013
1013
1014
1015
1015
1015
1015
1015
1015
1016
1017
1017
1017
1017
1016
1016
1015
1014
1013
1012
1013
1013
1013
1013
1014
1014
1014
1014
1013
1013
1012
1012
1012
1012
1013
1013
1013
1013
1013
1012
1011
1009
1008
1007
1007
1007
1007
1006
1007
1006
1006
1005
1004
1003
1003
1002
1001
1001
1001
1001
1001
1002
1002
1002
1001
1001
1001
1001
1001
1001
1002
1003
1003
1004
1004
1004
1004
1003
1003
1003
1003
1003
1003
1003
1003
1004
1003
1003
1002
1001
1001
1000
1000
1001
1001
1002
1004
1004
1004
1005
1005
1005
1006
1006
1007
1007
1008
1009
1009
1009
1009
1008
1007
1006
1006
1006
1006
1007
1007
1008
1009
1010
1011
1012
1012
1012
1012
1012
1013
1013
1013
1013
1013
1012
1011
1010
1010
1009
1009
1009
1008
1008
1008
1007
1007
1007
1007
1006
1005
1003
1004
1004
1005
1005
1005
1006
1006
1006
1006
1006
1005
1005
1005
1006
1006
1007
1007
1008
1009
1009
1009
1009
1009
1009
1008
1008
1009
1009
1010
1009
1009
1009
1009
1008
1008
1007
1006
1006
1006
1006
1006
1006
1007
1007
1007
1006
1006
1006
1006
1006
1006
1007
1007
1007
1006
1006
1006
1006
1005
1004
1004
1004
1004
1005
1006
1007
1009
1010
1010
1010
1010
1010
1010
1010
1010
1010
1009
1009
1009
1009
1010
1010
1009
1009
1009
1008
1007
1008
1009
1009
1010
1010
1010
1010
1010
1010
1009
1009
1010
1010
1010
1010
1010
1010
1010
1009
1009
1008
1008
1008
1009
1009
1009
1011
1012
1012
1012
1012
1012
1011
1011
1010
1010
1010
1010
1010
1010
1010
1009
1008
1007
1006
1005
1004
1004
1004
1004
1004
1005
1004
1004
1004
1005
1006
1006
1006
1008
1009
1010
1011
1012
1012
1012
1012
1011
1011
1011
1011
1011
1011
1012
1013
1015
1015
1016
1017
1017
1017
1017
1016
1016
1016
1016
1016
1016
1015
1014
1013
1012
1010
1009
1008
1008
1008
1008
1008
1008
1007
1006
1006
1005
1004
1003
1002
1002
1002
1001
1001
1000
1000
999
998
998
997
997
996
996
996
997
997
997
997
997
997
997
997
997
997
998
998
998
998
999
999
998
998
998
997
997
997
998
999
1000
1002
1004
1005
1006
1007
1008
1009
1010
1011
1011
1012
1013
1013
1013
1012
1012
1012
1010
1010
1009
1008
1008
1009
1010
1010
1010
1010
1010
1010
1011
1011
1012
1012
1013
1013
1014
1015
1016
1016
1016
1016
1015
1015
1014
1014
1013
1014
1014
1014
1015
1015
1015
1014
1014
1014
1014
1015
1015
1015
1016
1016
1016
1016
1014
1014
1013
1012
1011
1011
1010
1010
1011
1011
1012
1013
1013
1012
1013
1013
1013
1012
1013
1013
1013
1014
1013
1012
1012
1011
1010
1009
1008
1008
1007
1007
1008
1008
1009
1010
1010
1011
1011
1011
1012
1012
1012
1013
1013
1014
1014
1014
1014
1014
1013
1012
1011
1011
1011
1011
1011
1011
1012
1013
1013
1013
1013
1013
1013
1014
1014
1014
1014
1015
1015
1015
1015
1014
1013
1013
1013
1013
1012
1013
1013
1013
1014
1015
1015
1014
1014
1014
1014
1014
1014
1014
1014
1014
1014
1014
1014
1014
1013
1012
1012
1011
1010
1010
1011
1012
1013
1013
1014
1014
1013
1013
1013
1012
1013
1013
1013
1013
1013
1013
1012
1011
1010
1009
1010
1011
1013
1012
1012
1013
1013
1013
1013
1014
1013
1013
1013
1013
1013
1013
1013
1013
1013
1013
1012
1011
1010
1010
1009
1009
1008
1008
1009
1009
1010
1010
1010
1010
1009
1009
1009
1009
1010
1010
1010
1011
1011
1010
1010
1010
1008
1008
1007
1006
1005
1006
1006
1007
1008
1009
1008
1008
1008
1008
1008
1008
1008
1009
1009
1009
1009
1009
1008
1008
1008
1007
1006
1006
1005
1006
1006
1006
1006
1006
1005
1005
1005
1005
1005
1004
1004
1004
1004
1004
1004
1004
1003
1002
1001
1000
1000
1000
999
999
1001
1002
1002
1003
1003
1002
1002
1002
1001
1001
1001
1002
1002
1002
1002
1002
1002
1001
1001
1001
1002
1002
1003
1003
1003
1004
1004
1005
1005
1005
1006
1006
1006
1006
1006
1007
1007
1008
1008
1008
1008
1007
1006
1006
1006
1006
1006
1006
1006
1007
1007
1007
1008
1008
1007
1007
1007
1007
1007
1007
1007
1007
1006
1006
1004
1004
1002
1002
1000
999
1000
999
1000
1000
1001
1001
1001
1001
1001
1002
1002
1003
1004
1005
1006
1006
1006
1005
1005
1005
1004
1004
1004
1003
1003
1003
1004
1004
1005
1006
1006
1006
1006
1006
1006
1006
1007
1007
1008
1008
1008
1008
1008
1007
1006
1006
1005
1005
1004
1005
1005
1006
1007
1007
1007
1007
1007
1008
1008
1008
1009
1009
1009
1009
1009
1009
1008
1007
1006
1005
1004
1004
1003
1003
1004
1004
1004
1005
1004
1004
1003
1002
1002
1001
1001
1002
1002
1001
1001
1001
1001
1000
1000
999
998
998
999
998
998
999
999
999
999
998
998
998
998
998
998
998
998
998
998
997
997
996
994
994
993
993
993
997
995
995
996
996
997
996
1000
998
995
996
997
998
998
999
999
999
999
999
999
999
998
998
998
998
999
1000
1001
1001
1002
1002
1003
1003
1004
1004
1004
1005
1005
1005
1005
1005
1004
1003
1002
1002
1001
1001
1000
1000
1000
1000
1000
1001
1001
1000
1000
1000
1000
1000
1000
1000
1001
1001
1000
1000
1000
999
998
997
997
996
997
997
1001
1002
1003
1003
1003
1004
1004
1003
1003
1003
1003
1004
1004
1004
1005
1004
1004
1003
1002
1001
1000
1002
1002
1003
1004
1005
1005
1006
1007
1007
1007
1006
1006
1006
1007
1007
1008
1008
1008
1007
1007
1007
1006
1005
1004
1004
1003
1004
1004
1005
1006
1006
1006
1006
1006
1007
1007
1007
1007
1008
1008
1008
1008
1007
1007
1007
1006
1005
1004
1004
1003
1002
1003
1003
1004
1005
1004
1004
1004
1004
1004
1004
1004
1004
1004
1004
1004
1004
1003
1003
1002
1001
1000
1000
1000
1000
1001
1002
1003
1003
1003
1002
1002
1002
1001
1002
1002
1003
1003
1003
1003
1003
1003
1003
1002
1001
1001
1001
1001
1001
1004
1003
1004
1005
1005
1004
1005
1005
1005
1006
1006
1006
1006
1007
1007
1007
1007
1006
1006
1005
1005
1005
1005
1006
1006
1007
1007
1008
1008
1008
1008
1008
1008
1008
1009
1009
1009
1009
1009
1009
1009
1008
1008
1007
1007
1006
1006
1006
1006
1007
1007
1008
1008
1008
1008
1008
1007
1008
1008
1008
1008
1007
1007
1007
1007
1007
1006
1005
1005
1005
1004
1004
1005
1006
1006
1007
1008
1008
1008
1008
1008
1008
1008
1008
1009
1009
1008
1008
1007
1007
1006
1005
1005
1005
1004
1004
1005
1005
1006
1006
1006
1006
1006
1006
1006
1006
1006
1006
1006
1006
1006
1006
1005
1004
1003
1003
1002
1002
1001
1001
1002
1002
1003
1003
1003
1003
1003
1003
1003
1003
1004
1004
1004
1004
1004
1004
1003
1003
1002
1001
1001
1000
1000
1000
1000
1000
1000
1000
1000
1000
1000
1000
999
999
999
999
999
999
999
999
999
999
998
998
998
998
997
997
997
997
998
998
998
998
998
997
997
997
997
998
998
998
998
998
998
998
998
997
997
998
999
999
999
1002
1003
1004
1004
1005
1005
1005
1006
1006
1007
1007
1008
1009
1009
1009
1009
1009
1009
1009
1009
1008
1009
1009
1009
1010
1011
1011
1011
1012
1012
1012
1012
1012
1012
1012
1013
1013
1013
1013
1012
1012
1011
1011
1010
1010
1009
1009
1009
1009
1009
1010
1010
1009
1009
1009
1008
1007
1007
1007
1007
1007
1006
1006
1005
1004
1003
1001
1001
1000
999
999
999
999
999
999
999
999
998
998
998
998
999
999
999
999
1000
999
999
998
998
998
998
998
998
999
999
1000
1000
1001
1001
1001
1001
1002
1001
1002
1002
1002
1003
1003
1003
1003
1003
1003
1002
1001
1001
1001
1001
1001
1001
1002
1003
1004
1004
1004
1004
1004
1003
1003
1004
1004
1005
1005
1005
1005
1005
1005
1004
1003
1003
1002
1002
1002
1002
1003
1003
1004
1004
1003
1003
1003
1002
1002
1002
1003
1003
1003
1003
1003
1003
1003
1002
1002
1002
1002
1001
1002
1002
1003
1003
1004
1004
1003
1003
1003
1002
1003
1003
1003
1003
1004
1004
1003
1003
1003
1003
1002
1001
1001
1001
1001
1001
1002
1002
1002
1002
1001
1001
1001
1001
1000
1000
1000
1001
1001
1001
1001
1001
1001
1000
1000
1000
999
999
999
1000
1000
1001
1001
1001
1001
1001
1001
1001
1001
1001
1002
1002
1003
1003
1003
1002
1002
1002
1001
1001
1001
1000
1001
1001
1002
1002
1002
1003
1003
1003
1004
1003
1004
1004
1005
1005
1005
1005
1005
1004
1004
1003
1003
1002
1002
1002
1002
1002
1002
1003
1003
1002
1002
1001
1001
1001
1001
1001
1001
1000
1000
1000
1000
1000
1000
999
999
999
998
998
998
998
998
998
998
998
998
998
998
998
998
998
998
998
998
998
998
997
997
996
996
995
995
995
995
995
995
996
996
996
995
995
995
994
996
997
997
997
998
998
998
998
997
997
996
996
996
995
996
996
997
998
998
999
998
998
998
998
998
998
998
998
999
998
998
998
998
997
997
998
998
999
999
1000
1001
1002
1003
1003
1003
1003
1004
1004
1004
1005
1005
1006
1006
1006
1006
1006
1005
1004
1004
1003
1003
1003
1003
1004
1004
1005
1005
1006
1006
1006
1006
1006
1006
1006
1007
1007
1008
1008
1008
1008
1007
1006
1006
1005
1005
1006
1006
1005
1006
1007
1008
1008
1008
1008
1008
1008
1008
1008
1008
1008
1009
1009
1009
1008
1008
1007
1007
1006
1006
1005
1006
1007
1007
1008
1008
1008
1009
1009
1009
1009
1009
1009
1008
1009
1009
1009
1009
1009
1009
1008
1008
1008
1007
1006
1006
1006
1006
1006
1007
1008
1006
1006
1007
1006
1006
1006
1006
1006
1006
1006
1006
1006
1006
1005
1005
1004
1004
1004
1003
1004
1004
1005
1005
1005
1005
1005
1005
1005
1005
1006
1006
1006
1006
1006
1007
1007
1006
1005
1005
1004
1003
1003
1004
1004
1005
1006
1007
1008
1007
1008
1006
1007
1007
1007
1007
1007
1007
1007
1007
1007
1006
1006
1005
1005
1005
1005
1004
1004
1004
1004
1006
1006
1005
1006
1005
1005
1005
1005
1005
1006
1006
1006
1006
1006
1005
1004
1003
1003
1003
1003
1002
1002
1003
1004
1005
1004
1004
1004
1004
1004
1004
1004
1005
1005
1005
1006
1006
1005
1005
1004
1004
1003
1003
1003
1004
1004
1005
1005
1006
1006
1005
1005
1005
1005
1005
1006
1006
1006
1006
1006
1006
1006
1005
1005
1004
1004
1003
1003
1003
1003
1003
1003
1003
1004
1004
1003
1003
1002
1002
1003
1003
1003
1003
1003
1003
1003
1003
1002
1002
1001
1001
1001
1001
1001
1001
1002
1002
1002
1002
1002
1002
1002
1002
1002
1003
1003
1003
1003
1003
1003
1003
1003
1002
1002
1002
1002
1002
1003
1003
1003
1003
1003
1003
1003
1003
1003
1003
1003
1003
1003
1003
1003
1004
1004
1003
1003
1002
1002
1002
1001
1001
1002
1002
1003
1003
1003
1004
1003
1003
1003
1003
1003
1004
1004
1004
1004
1004
1004
1003
1003
1002
1002
1001
1001
1001
1002
1002
1003
1003
1003
1003
1002
1002
1002
1002
1003
1003
1003
1004
1003
1003
1003
1003
1003
1002
1002
1001
1001
1001
1001
1002
1002
1003
1003
1002
1002
1002
1002
1002
1003
1003
1003
1003
1003
1003
1003
1002
1002
1000
1001
1000
1000
1000
1000
1000
1001
1001
1000
1000
1000
999
999
999
999
999
1000
1000
999
999
999
999
999
999
998
998
998
998
998
999
999
999
999
1000
1000
1000
999
1000
1000
1000
1001
1001
1001
1001
1001
1000
1000
999
999
998
998
998
998
999
1000
999
1001
1002
1002
1001
1001
1001
1001
1001
1002
1003
1003
1003
1002
1002
1002
1002
1002
1002
1002
1002
1002
1002
1003
1004
1004
1004
1004
1004
1004
1004
1004
1004
1005
1005
1005
1006
1006
1006
1005
1005
1004
1005
1004
1004
1005
1005
1006
1006
1007
1006
1006
1006
1006
1006
1006
1006
1005
1006
1007
1008
1007
1007
1007
1007
1006
1005
1004
1005
1005
1006
1006
1005
1005
1006
1004
1004
1003
1003
1003
1002
1003
1002
1002
1002
1002
1001
1001
1000
1000
1000
999
999
1000
1000
1001
1002
1002
1002
1003
1003
1003
1003
1003
1003
1003
1004
1004
1004
1004
1003
1003
1003
1002
1002
1002
1002
1002
1003
1003
1003
1003
1004
1004
1004
1004
1004
1004
1004
1004
1005
1005
1005
1005
1005
1004
1004
1003
1003
1003
1004
1004
1004
1005
1005
1006
1006
1006
1006
1006
1006
1007
1007
1008
1008
1008
1008
1008
1008
1007
1007
1007
1007
1007
1007
1007
1007
1007
1007
1008
1008
1008
1008
1008
1007
1007
1007
1007
1007
1006
1006
1005
1004
1003
1003
1003
1003
1003
1003
1003
1003
1004
1004
1004
1004
1004
1004
1004
1004
1004
1004
1005
1006
1005
1005
1005
1004
1004
1004
1004
1004
1004
1004
1004
1005
1006
1006
1006
1006
1006
1006
1006
1006
1006
1007
1007
1007
1007
1007
1007
1007
1006
1006
1005
1005
1005
1005
1005
1006
1006
1007
1007
1007
1006
1006
1006
1006
1006
1006
1007
1007
1007
1007
1007
1006
1006
1005
1005
1005
1006
1006
1006
1007
1007
1008
1008
1008
1007
1007
1007
1007
1007
1008
1008
1008
1008
1008
1007
1007
1006
1006
1005
1005
1004
1004
1004
1004
1005
1004
1004
1004
1004
1003
1003
1003
1002
1002
1002
1002
1002
1002
1001
1001
1000
999
999
998
998
998
999
999
1000
1001
1001
1001
1001
1001
1001
1001
1002
1002
1002
1003
1003
1003
1003
1003
1003
1002
1002
1003
1003
1004
1008
1008
1006
1009
1009
1008
1008
1007
1007
1007
1007
1008
1008
1009
1008
1009
1008
1008
1007
1006
1006
1005
1005
1005
1005
1006
1007
1007
1007
1007
1007
1007
1007
1006
1007
1007
1007
1007
1007
1006
1006
1006
1005
1004
1004
1004
1003
1003
1004
1004
1004
1004
1004
1004
1004
1004
1004
1004
1004
1004
1004
1004
1004
1004
1003
1003
1002
1002
1001
1001
1001
1001
1001
1002
1003
1003
1002
1002
1002
1001
1001
1001
1001
1001
1001
1001
1001
1001
1000
1000
1000
999
999
999
998
999
1000
1000
1001
1001
1001
1001
1001
1001
1001
1001
1001
1002
1002
1002
1003
1003
1002
1002
1002
1002
1002
1002
1001
1002
1002
1002
1002
1003
1003
1003
1002
1002
1001
1001
1001
1001
1001
1002
1002
1002
1002
1002
1002
1002
1002
1002
1002
1002
1002
1003
1003
1003
1003
1003
1003
1003
1003
1003
1003
1003
1003
1004
1004
1004
1004
1004
1004
1003
1003
1003
1003
1003
1003
1004
1005
1006
1006
1006
1006
1006
1006
1006
1006
1006
1007
1007
1007
1007
1007
1008
1007
1007
1007
1007
1008
1009
1008
1009
1010
1010
1009
1009
1010
1009
1009
1009
1010
1010
1011
1011
1011
1011
1011
1010
1010
1010
1009
1009
1010
1010
1010
1011
1012
1012
1012
1012
1012
1012
1012
1012
1012
1013
1012
1013
1013
1013
1013
1013
1012
1012
1011
1011
1011
1011
1011
1012
1012
1012
1012
1012
1012
1013
1013
1013
1013
1013
1013
1013
1013
1013
1013
1012
1012
1011
1010
1010
1010
1010
1011
1011
1011
1012
1012
1012
1011
1012
1012
1012
1012
1012
1012
1012
1012
1011
1011
1010
1010
1009
1008
1008
1008
1008
1009
1011
1011
1009
1010
1011
1010
1010
1010
1010
1010
1011
1011
1012
1012
1012
1012
1011
1011
1010
1010
1010
1010
1011
1012
1011
1011
1012
1012
1012
1012
1012
1012
1012
1013
1013
1013
1013
1014
1014
1013
1013
1012
1011
1011
1010
1010
1010
1010
1011
1012
1012
1012
1012
1012
1012
1012
1012
1012
1012
1012
1013
1013
1013
1012
1012
1012
1011
1010
1010
1010
1010
1011
1012
1013
1013
1013
1013
1013
1013
1013
1013
1013
1014
1014
1014
1015
1015
1015
1015
1014
1014
1014
1014
1014
1014
1014
1015
1015
1015
1015
1016
1015
1015
1015
1015
1015
1016
1016
1017
1017
1017
1017
1016
1016
1015
1015
1014
1014
1014
1014
1015
1015
1015
1015
1015
1014
1014
1014
1014
1014
1014
1014
1014
1014
1015
1014
1014
1013
1013
1012
1012
1012
1011
1012
1012
1012
1012
1012
1012
1012
1011
1011
1011
1011
1011
1011
1011
1011
1011
1011
1010
1009
1009
1008
1007
1007
1007
1008
1009
1009
1009
1010
1010
1009
1009
1009
1009
1010
1010
1010
1010
1010
1010
1010
1009
1009
1008
1008
1007
1007
1007
1008
1009
1009
1010
1010
1010
1009
1009
1009
1009
1009
1009
1009
1010
1010
1010
1009
1009
1008
1007
1007
1006
1006
1007
1007
1008
1008
1008
1007
1007
1007
1007
1007
1006
1006
1006
1006
1006
1006
1006
1005
1005
1004
1004
1003
1003
1003
1003
1003
1004
1005
1005
1006
1005
1007
1008
1008
1010
1011
1012
1013
1013
1014
1014
1013
1013
1012
1011
1010
1010
1009
1009
1010
1010
1010
1011
1011
1010
1010
1010
1010
1010
1010
1011
1011
1011
1011
1011
1011
1010
1009
1008
1008
1008
1008
1008
1008
1009
1009
1009
1010
1010
1010
1011
1011
1011
1012
1012
1013
1013
1014
1014
1014
1014
1013
1013
1013
1012
1013
1013
1013
1014
1014
1014
1015
1014
1014
1014
1014
1014
1014
1014
1015
1015
1015
1015
1015
1014
1013
1012
1012
1011
1011
1011
1012
1012
1012
1012
1012
1012
1012
1012
1013
1013
1013
1013
1014
1015
1015
1015
1015
1014
1014
1013
1012
1012
1012
1012
1012
1013
1013
1013
1013
1013
1012
1012
1012
1012
1012
1012
1012
1012
1012
1012
1011
1010
1009
1008
1007
1007
1007
1007
1007
1008
1008
1007
1007
1007
1006
1006
1006
1006
1005
1006
1006
1006
1006
1006
1006
1005
1005
1004
1004
1004
1005
1005
1006
1007
1008
1009
1009
1009
1009
1009
1009
1010
1011
1011
1012
1012
1013
1012
1013
1013
1012
1012
1012
1013
1013
1013
1014
1016
1016
1016
1016
1017
1017
1017
1017
1018
1019
1019
1020
1021
1021
1022
1021
1021
1020
1020
1020
1020
1020
1021
1021
1022
1022
1023
1023
1023
1023
1023
1023
1024
1024
1025
1025
1025
1026
1026
1026
1025
1024
1024
1023
1023
1022
1022
1022
1022
1022
1022
1022
1022
1021
1021
1020
1020
1020
1020
1021
1020
1021
1020
1020
1020
1018
1018
1017
1017
1017
1017
1017
1018
1018
1018
1018
1018
1018
1018
1018
1017
1017
1017
1017
1017
1018
1017
1017
1016
1016
1015
1014
1014
1014
1013
1014
1014
1014
1014
1014
1014
1014
1013
1013
1013
1012
1013
1013
1013
1013
1013
1013
1012
1012
1012
1011
1011
1011
1011
1011
1011
1012
1012
1012
1011
1011
1011
1011
1010
1010
1010
1010
1011
1011
1011
1011
1011
1010
1009
1009
1009
1009
1009
1009
1009
1010
1010
1010
1011
1010
1010
1010
1009
1010
1010
1010
1010
1011
1011
1010
1010
1009
1009
1008
1008
1008
1009
1010
1010
1011
1011
1011
1012
1012
1012
1012
1012
1012
1013
1014
1014
1015
1016
1015
1015
1015
1014
1014
1015
1015
1015
1016
1016
1017
1017
1017
1018
1018
1018
1018
1019
1019
1019
1020
1020
1021
1021
1020
1020
1019
1019
1019
1019
1018
1019
1020
1021
1022
1023
1023
1024
1024
1025
1025
1025
1026
1027
1027
1028
1028
1028
1027
1027
1026
1025
1025
1024
1024
1024
1024
1024
1025
1025
1025
1025
1025
1025
1025
1025
1026
1026
1026
1026
1026
1025
1025
1024
1022
1022
1021
1020
1020
1020
1021
1021
1022
1021
1021
1021
1021
1021
1021
1021
1022
1022
1022
1022
1022
1022
1021
1020
1019
1018
1017
1016
1016
1016
1016
1017
1017
1017
1016
1017
1016
1016
1016
1016
1016
1016
1017
1017
1017
1017
1016
1015
1015
1014
1013
1012
1012
1013
1013
1014
1014
1014
1014
1014
1014
1014
1014
1014
1015
1015
1016
1016
1016
1017
1016
1016
1015
1014
1013
1013
1013
1013
1014
1015
1015
1016
1016
1016
1016
1016
1017
1017
1017
1018
1018
1018
1018
1018
1017
1017
1015
1014
1014
1013
1013
1013
1014
1014
1014
1014
1014
1014
1014
1014
1014
1014
1014
1014
1015
1015
1015
1015
1015
1014
1013
1013
1013
1012
1012
1013
1013
1014
1015
1014
1015
1015
1015
1015
1015
1015
1016
1016
1017
1017
1017
1018
1017
1017
1016
1016
1015
1015
1015
1016
1017
1017
1017
1018
1018
1018
1018
1018
1018
1018
1018
1019
1019
1020
1020
1020
1019
1019
1018
1017
1016
1016
1016
1016
1016
1017
1017
1017
1017
1017
1017
1017
1017
1017
1018
1018
1018
1018
1018
1018
1018
1017
1016
1015
1015
1014
1015
1015
1015
1016
1016
1016
1015
1015
1015
1015
1015
1014
1014
1015
1015
1015
1015
1015
1015
1014
1014
1013
1013
1013
1013
1013
1013
1014
1014
1014
1015
1015
1015
1016
1015
1016
1017
1017
1018
1019
1019
1019
1019
1019
1018
1017
1017
1017
1017
1018
1020
1020
1021
1022
1023
1023
1024
1024
1025
1025
1026
1026
1027
1027
1027
1027
1026
1025
1024
1023
1023
1023
1023
1023
1023
1023
1024
1024
1024
1025
1025
1025
1025
1024
1025
1025
1026
1026
1026
1026
1026
1025
1024
1023
1023
1022
1023
1024
1025
1026
1027
1028
1029
1030
1030
1030
1031
1031
1032
1032
1033
1033
1033
1033
1033
1031
1030
1029
1029
1028
1028
1029
1029
1029
1030
1030
1030
1030
1030
1030
1030
1030
1030
1030
1030
1030
1030
1030
1029
1027
1026
1024
1024
1023
1023
1023
1023
1023
1023
1023
1023
1023
1023
1022
1022
1022
1022
1022
1022
1022
1022
1022
1021
1020
1019
1018
1017
1017
1016
1016
1017
1017
1017
1017
1017
1016
1016
1016
1015
1015
1015
1015
1015
1015
1015
1015
1014
1012
1011
1010
1009
1009
1010
1011
1012
1013
1015
1015
1016
1016
1017
1017
1017
1018
1018
1019
1019
1020
1021
1021
1020
1019
1019
1017
1017
1017
1017
1018
1018
1019
1019
1020
1020
1020
1020
1020
1020
1020
1020
1020
1020
1021
1021
1021
1021
1019
1019
1018
1017
1017
1017
1017
1018
1018
1018
1019
1019
1019
1019
1019
1019
1018
1019
1019
1019
1020
1020
1020
1019
1018
1017
1016
1016
1016
1016
1016
1016
1017
1017
1017
1017
1017
1017
1017
1017
1016
1017
1017
1018
1019
1020
1020
1019
1018
1017
1017
1017
1018
1018
1018
1019
1020
1021
1022
1023
1023
1024
1024
1023
1024
1024
1025
1025
1026
1027
1027
1026
1026
1025
1025
1024
1024
1024
1025
1025
1026
1026
1026
1026
1025
1025
1025
1025
1025
1025
1025
1026
1026
1027
1026
1025
1023
1023
1022
1021
1021
1021
1021
1021
1021
1022
1021
1021
1021
1021
1020
1020
1019
1019
1019
1019
1019
1020
1019
1018
1017
1016
1015
1014
1015
1014
1014
1014
1015
1015
1015
1015
1014
1014
1014
1013
1013
1012
1012
1012
1012
1012
1012
1011
1011
1010
1010
1009
1009
1009
1010
1011
1011
1011
1012
1011
1011
1012
1011
1011
1011
1011
1011
1012
1012
1012
1012
1012
1011
1011
1010
1010
1010
1010
1010
1011
1011
1011
1011
1011
1011
1010
1011
1010
1010
1010
1010
1010
1010
1009
1009
1009
1008
1007
1007
1008
1008
1009
1009
1009
1009
1010
1009
1009
1010
1010
1010
1010
1010
1011
1012
1013
1014
1014
1014
1014
1013
1012
1012
1013
1013
1014
1014
1015
1015
1016
1017
1018
1018
1019
1020
1020
1021
1022
1022
1023
1025
1025
1025
1025
1024
1023
1023
1022
1022
1022
1022
1023
1023
1024
1024
1024
1024
1025
1025
1025
1025
1025
1026
1026
1027
1027
1026
1026
1025
1024
1023
1022
1022
1022
1022
1022
1022
1023
1023
1023
1023
1023
1023
1023
1022
1023
1023
1023
1023
1023
1023
1023
1022
1021
1020
1020
1019
1019
1020
1021
1021
1021
1022
1022
1021
1021
1021
1020
1020
1020
1021
1020
1021
1022
1022
1022
1021
1020
1019
1019
1019
1019
1020
1020
1021
1021
1021
1021
1021
1021
1021
1020
1020
1021
1021
1021
1021
1021
1021
1020
1020
1019
1018
1018
1018
1018
1018
1019
1019
1019
1019
1019
1019
1019
1019
1018
1018
1018
1018
1018
1019
1019
1018
1018
1018
1017
1016
1016
1016
1015
1016
1016
1016
1016
1017
1016
1016
1016
1017
1016
1016
1016
1017
1017
1018
1019
1020
1021
1022
1022
1022
1023
1024
1025
1026
1026
1027
1028
1028
1028
1028
1028
1028
1028
1028
1028
1029
1029
1030
1030
1029
1029
1028
1027
1026
1026
1026
1026
1028
1029
1029
1030
1031
1031
1031
1032
1032
1032
1031
1032
1032
1032
1032
1033
1032
1031
1030
1028
1028
1027
1027
1027
1027
1027
1027
1027
1027
1027
1027
1026
1026
1025
1025
1024
1025
1025
1025
1026
1025
1026
1025
1024
1023
1023
1023
1023
1023
1024
1024
1024
1024
1024
1024
1024
1024
1023
1023
1023
1023
1024
1024
1024
1024
1023
1023
1022
1021
1021
1021
1022
1022
1023
1023
1024
1024
1024
1024
1025
1025
1025
1025
1025
1025
1025
1026
1026
1026
1026
1025
1024
1023
1023
1022
1022
1023
1023
1023
1024
1024
1023
1023
1023
1023
1022
1022
1022
1023
1023
1024
1024
1023
1023
1022
1020
1020
1020
1019
1019
1020
1020
1020
1021
1021
1021
1021
1020
1020
1020
1020
1020
1021
1021
1022
1022
1022
1022
1021
1020
1021
1020
1021
1021
1022
1022
1023
1023
1023
1023
1023
1023
1023
1023
1022
1023
1023
1023
1023
1024
1023
1023
1023
1022
1022
1022
1022
1022
1022
1023
1023
1023
1023
1023
1023
1023
1022
1022
1022
1022
1022
1022
1023
1023
1023
1023
1023
1023
1022
1022
1023
1023
1024
1025
1025
1026
1026
1026
1026
1027
1027
1027
1028
1028
1028
1028
1029
1029
1029
1029
1028
1028
1028
1027
1027
1027
1028
1028
1029
1028
1029
1028
1028
1028
1028
1028
1028
1027
1027
1027
1028
1028
1028
1027
1027
1026
1025
1025
1025
1025
1025
1025
1025
1025
1025
1024
1024
1024
1023
1023
1023
1022
1023
1023
1024
1024
1024
1024
1023
1022
1021
1021
1021
1022
1022
1023
1023
1024
1024
1024
1024
1025
1025
1025
1025
1026
1026
1027
1028
1029
1029
1029
1028
1028
1027
1026
1026
1027
1027
1027
1027
1028
1028
1028
1028
1027
1027
1027
1028
1028
1028
1028
1029
1029
1029
1029
1028
1027
1026
1026
1026
1026
1027
1027
1028
1028
1029
1029
1028
1028
1028
1028
1028
1028
1028
1029
1029
1030
1029
1028
1027
1027
1026
1026
1026
1026
1027
1027
1027
1028
1028
1028
1027
1027
1027
1027
1027
1027
1027
1028
1028
1028
1028
1028
1027
1026
1026
1026
1026
1026
1026
1026
1026
1026
1026
1027
1027
1027
1027
1027
1027
1027
1027
1028
1028
1028
1028
1027
1026
1025
1023
1023
1023
1023
1023
1023
1023
1023
1023
1023
1022
1022
1022
1021
1021
1021
1021
1022
1022
1021
1021
1020
1019
1018
1017
1017
1017
1017
1017
1017
1017
1017
1017
1017
1017
1017
1016
1016
1016
1016
1016
1016
1016
1016
1015
1016
1014
1013
1013
1013
1013
1014
1014
1014
1014
1014
1014
1014
1014
1015
1016
1016
1016
1017
1018
1018
1020
1020
1020
1019
1018
1018
1017
1017
1017
1017
1018
1019
1019
1020
1021
1021
1022
1023
1023
1024
1024
1025
1025
1026
1027
1027
1027
1027
1026
1025
1024
1024
1025
1025
1025
1026
1026
1026
1026
1026
1026
1026
1025
1025
1025
1025
1025
1026
1027
1027
1027
1026
1025
1024
1024
1024
1024
1024
1025
1025
1026
1026
1027
1027
1027
1028
1028
1028
1027
1027
1028
1028
1029
1029
1029
1028
1027
1027
1026
1025
1025
1025
1025
1025
1025
1026
1026
1026
1026
1026
1026
1026
1026
1026
1026
1027
1027
1028
1028
1027
1027
1026
1026
1026
1026
1027
1027
1027
1028
1028
1028
1027
1027
1026
1026
1026
1025
1024
1023
1023
1023
1022
1021
1020
1020
1019
1018
1018
1017
1017
1017
1017
1017
1017
1018
1017
1016
1016
1016
1015
1015
1015
1015
1016
1016
1015
1015
1015
1014
1014
1013
1013
1013
1014
1015
1017
1017
1018
1018
1019
1019
1019
1020
1020
1021
1021
1021
1022
1024
1024
1024
1024
1024
1023
1023
1023
1024
1025
1026
1026
1027
1027
1028
1029
1029
1029
1029
1029
1029
1029
1030
1030
1031
1032
1032
1032
1030
1029
1029
1029
1029
1029
1030
1030
1030
1030
1031
1031
1031
1031
1031
1031
1031
1031
1031
1031
1031
1032
1032
1030
1029
1028
1027
1026
1026
1026
1027
1027
1027
1027
1026
1026
1025
1024
1024
1023
1022
1022
1021
1021
1021
1021
1021
1020
1019
1018
1018
1019
1021
1022
1025
1026
1026
1028
1028
1029
1029
1030
1030
1031
1031
1032
1033
1034
1035
1036
1036
1035
1033
1032
1032
1032
1031
1031
1031
1031
1032
1031
1031
1030
1029
1030
1030
1029
1029
1028
1028
1028
1028
1029
1028
1028
1026
1026
1026
1025
1025
1026
1027
1027
1028
1029
1029
1029
1030
1030
1030
1030
1030
1030
1030
1030
1031
1031
1031
1030
1029
1028
1027
1026
1026
1025
1026
1025
1026
1026
1025
1025
1024
1024
1023
1023
1023
1022
1022
1022
1022
1022
1023
1022
1021
1020
1019
1019
1019
1020
1020
1020
1020
1020
1021
1021
1021
1021
1021
1021
1021
1021
1021
1021
1022
1022
1022
1022
1021
1020
1019
1019
1019
1019
1020
1020
1021
1021
1022
1022
1022
1022
1022
1022
1022
1022
1023
1024
1026
1026
1026
1026
1026
1025
1025
1026
1027
1027
1028
1029
1030
1031
1031
1032
1032
1032
1032
1033
1032
1032
1032
1033
1034
1034
1034
1034
1033
1032
1032
1032
1033
1033
1034
1034
1035
1035
1036
1036
1036
1037
1037
1037
1037
1037
1038
1038
1039
1040
1040
1039
1038
1037
1036
1036
1036
1037
1037
1037
1037
1037
1037
1037
1037
1037
1036
1036
1036
1035
1035
1035
1034
1034
1033
1032
1031
1029
1029
1028
1028
1028
1027
1027
1027
1027
1027
1026
1026
1025
1025
1024
1024
1023
1023
1024
1024
1024
1024
1023
1023
1022
1022
1022
1022
1022
1023
1023
1023
1023
1024
1024
1024
1024
1024
1024
1024
1024
1025
1026
1027
1027
1027
1027
1027
1025
1025
1025
1026
1026
1026
1027
1027
1027
1027
1027
1027
1028
1028
1028
1027
1028
1028
1028
1029
1029
1030
1029
1028
1027
1027
1028
1028
1029
1029
1030
1031
1031
1032
1032
1032
1031
1032
1032
1032
1032
1032
1032
1032
1033
1033
1032
1031
1031
1031
1031
1031
1031
1032
1032
1032
1032
1032
1032
1032
1031
1031
1031
1031
1030
1031
1032
1032
1032
1032
1032
1031
1030
1029
1030
1030
1030
1031
1032
1032
1032
1032
1032
1032
1032
1032
1032
1031
1031
1032
1032
1033
1034
1034
1034
1033
1033
1032
1033
1033
1033
1034
1035
1036
1036
1037
1038
1038
1038
1039
1039
1039
1039
1039
1040
1041
1041
1041
1040
1039
1039
1038
1039
1039
1039
1040
1040
1041
1041
1042
1042
1042
1041
1041
1041
1040
1040
1040
1040
1040
1040
1039
1037
1036
1035
1034
1033
1033
1033
1034
1033
1034
1034
1033
1033
1033
1032
1032
1032
1031
1030
1030
1030
1031
1031
1031
1030
1029
1028
1027
1027
1027
1027
1027
1027
1026
1026
1026
1026
1026
1026
1026
1026
1026
1026
1026
1026
1027
1027
1027
1027
1026
1025
1024
1025
1025
1025
1026
1026
1027
1027
1027
1027
1028
1028
1029
1029
1029
1029
1029
1030
1031
1031
1032
1031
1030
1030
1029
1029
1029
1029
1029
1030
1030
1030
1030
1030
1029
1029
1028
1028
1027
1027
1026
1026
1025
1025
1025
1024
1023
1022
1022
1021
1022
1022
1022
1022
1023
1023
1024
1025
1025
1027
1029
1031
1031
1032
1032
1034
1034
1035
1035
1034
1033
1033
1033
1033
1034
1034
1035
1036
1036
1037
1037
1038
1038
1037
1037
1037
1036
1036
1036
1036
1037
1037
1037
1036
1035
1034
1034
1034
1035
1036
1037
1038
1039
1039
1039
1039
1040
1040
1040
1040
1040
1040
1040
1041
1041
1041
1041
1040
1039
1038
1037
1037
1036
1036
1036
1036
1036
1036
1036
1036
1035
1035
1035
1035
1035
1034
1034
1035
1035
1035
1035
1034
1033
1032
1031
1031
1031
1031
1032
1033
1033
1033
1034
1034
1035
1035
1035
1035
1034
1034
1035
1035
1035
1035
1035
1034
1033
1032
1031
1031
1031
1031
1031
1032
1032
1032
1032
1032
1032
1032
1032
1031
1031
1031
1031
1032
1032
1033
1033
1032
1031
1030
1029
1029
1029
1029
1030
1031
1031
1031
1031
1032
1032
1032
1031
1031
1031
1030
1030
1030
1031
1031
1030
1029
1028
1026
1026
1026
1026
1026
1026
1027
1027
1028
1028
1028
1028
1028
1028
1028
1028
1027
1027
1028
1029
1030
1030
1030
1030
1029
1029
1029
1030
1031
1031
1032
1033
1033
1033
1034
1034
1034
1034
1034
1034
1034
1034
1034
1035
1035
1035
1034
1032
1031
1031
1030
1029
1029
1029
1029
1029
1029
1029
1029
1029
1028
1028
1027
1026
1026
1026
1027
1027
1027
1027
1026
1025
1024
1024
1024
1025
1025
1026
1027
1027
1027
1027
1027
1027
1028
1028
1027
1027
1027
1028
1028
1028
1029
1029
1028
1027
1026
1026
1026
1026
1026
1027
1028
1028
1028
1028
1029
1029
1029
1030
1030
1030
1030
1030
1031
1032
1033
1033
1033
1032
1031
1031
1031
1032
1032
1034
1034
1035
1035
1036
1036
1037
1037
1037
1037
1037
1037
1037
1038
1039
1039
1038
1038
1036
1035
1035
1034
1034
1034
1034
1034
1034
1035
1035
1035
1034
1034
1034
1033
1033
1032
1032
1032
1032
1033
1032
1031
1030
1029
1029
1028
1028
1028
1029
1029
1030
1030
1030
1030
1030
1030
1030
1030
1030
1030
1030
1030
1031
1032
1032
1031
1030
1030
1030
1030
1031
1031
1033
1033
1034
1035
1036
1037
1037
1037
1038
1038
1038
1038
1038
1039
1039
1040
1040
1039
1038
1037
1037
1037
1037
1037
1037
1038
1038
1038
1038
1038
1038
1037
1037
1037
1036
1035
1035
1035
1035
1036
1035
1035
1033
1032
1031
1031
1031
1031
1031
1031
1031
1031
1031
1030
1030
1030
1030
1030
1029
1029
1029
1029
1030
1030
1030
1029
1028
1027
1027
1027
1027
1028
1029
1029
1029
1030
1030
1030
1030
1031
1032
1033
1033
1034
1034
1035
1035
1036
1036
1035
1034
1033
1033
1033
1032
1032
1032
1032
1032
1032
1032
1031
1030
1030
1030
1029
1029
1028
1028
1029
1029
1029
1029
1028
1027
1026
1026
1026
1027
1028
1029
1030
1031
1031
1032
1032
1032
1032
1032
1032
1032
1032
1032
1032
1033
1033
1033
1031
1031
1030
1030
1030
1032
1032
1033
1034
1034
1035
1035
1035
1035
1036
1036
1036
1036
1036
1036
1036
1037
1037
1037
1036
1035
1033
1032
1032
1032
1032
1032
1032
1032
1032
1032
1031
1031
1031
1031
1031
1030
1030
1030
1030
1030
1031
1030
1029
1028
1027
1026
1026
1027
1027
1028
1028
1029
1030
1030
1031
1031
1032
1033
1034
1035
1035
1036
1036
1037
1039
1039
1039
1038
1038
1037
1038
1038
1038
1039
1039
1039
1040
1040
1040
1040
1040
1040
1040
1039
1039
1039
1039
1039
1040
1040
1039
1038
1037
1036
1036
1036
1036
1036
1036
1036
1036
1036
1036
1035
1035
1035
1034
1033
1033
1033
1033
1034
1034
1035
1034
1032
1031
1031
1031
1031
1031
1031
1031
1032
1032
1032
1032
1033
1033
1033
1033
1033
1032
1032
1032
1032
1033
1033
1032
1031
1030
1030
1030
1030
1030
1030
1030
1031
1031
1031
1032
1032
1032
1032
1032
1031
1031
1031
1031
1032
1033
1033
1032
1031
1031
1031
1031
1032
1034
1035
1036
1038
1039
1039
1040
1040
1041
1041
1041
1041
1040
1040
1040
1041
1041
1041
1039
1038
1035
1035
1033
1033
1033
1033
1032
1032
1032
1032
1031
1030
1030
1030
1029
1029
1028
1027
1027
1027
1027
1027
1026
1025
1023
1023
1022
1022
1023
1024
1025
1025
1026
1027
1028
1028
1028
1028
1028
1028
1028
1028
1028
1029
1030
1030
1029
1028
1027
1026
1026
1026
1026
1026
1026
1026
1026
1026
1026
1026
1026
1026
1026
1026
1026
1026
1027
1027
1028
1028
1028
1026
1025
1024
1024
1024
1024
1025
1025
1025
1026
1026
1026
1026
1025
1025
1025
1025
1024
1025
1025
1025
1025
1025
1024
1023
1022
1022
1021
1021
1021
1021
1022
1022
1022
1022
1022
1022
1021
1021
1021
1020
1020
1020
1021
1021
1022
1021
1021
1020
1020
1019
1020
1020
1020
1020
1021
1021
1022
1022
1022
1022
1022
1022
1022
1021
1022
1021
1022
1023
1024
1024
1023
1022
1022
1021
1021
1021
1022
1023
1023
1024
1024
1025
1025
1025
1025
1025
1026
1025
1025
1025
1026
1026
1027
1027
1026
1025
1024
1024
1024
1025
1025
1026
1026
1026
1027
1027
1027
1028
1028
1028
1028
1028
1028
1028
1028
1029
1030
1030
1029
1028
1028
1027
1027
1028
1029
1029
1029
1030
1030
1031
1032
1032
1032
1032
1032
1033
1033
1034
1035
1036
1037
1037
1037
1036
1035
1034
1035
1035
1035
1036
1036
1037
1037
1037
1038
1038
1038
1039
1039
1038
1038
1038
1038
1039
1040
1039
1039
1038
1036
1035
1035
1035
1035
1035
1036
1036
1036
1037
1037
1037
1037
1038
1038
1037
1037
1037
1037
1038
1038
1037
1036
1035
1034
1032
1031
1031
1031
1032
1032
1032
1032
1033
1033
1032
1032
1032
1031
1031
1031
1030
1030
1030
1030
1030
1029
1028
1027
1026
1026
1025
1026
1026
1027
1027
1027
1028
1028
1028
1028
1028
1028
1028
1028
1029
1029
1029
1030
1030
1029
1028
1027
1026
1026
1025
1026
1026
1027
1027
1027
1027
1027
1027
1026
1026
1026
1025
1024
1024
1024
1025
1024
1024
1023
1022
1021
1020
1020
1020
1020
1021
1021
1021
1022
1022
1022
1022
1022
1022
1022
1021
1022
1022
1022
1023
1023
1023
1021
1020
1019
1018
1018
1018
1018
1019
1020
1020
1021
1021
1022
1023
1023
1024
1024
1024
1025
1026
1027
1028
1029
1029
1029
1029
1027
1026
1026
1026
1026
1027
1027
1028
1028
1029
1029
1030
1030
1030
1030
1030
1030
1030
1030
1031
1031
1031
1030
1030
1029
1029
1029
1029
1029
1030
1031
1031
1032
1033
1033
1033
1033
1033
1034
1034
1034
1034
1035
1036
1036
1036
1036
1034
1033
1032
1032
1032
1032
1033
1033
1034
1034
1034
1035
1035
1035
1035
1034
1034
1034
1034
1034
1034
1034
1033
1032
1031
1029
1028
1028
1027
1027
1027
1027
1027
1026
1026
1025
1024
1024
1024
1023
1022
1021
1021
1022
1023
1024
1024
1024
1024
1023
1023
1024
1025
1026
1027
1028
1029
1030
1031
1032
1033
1034
1034
1034
1034
1034
1034
1036
1036
1037
1037
1037
1036
1035
1035
1035
1035
1035
1036
1037
1038
1038
1039
1040
1041
1041
1041
1041
1041
1041
1041
1041
1041
1041
1040
1039
1037
1036
1034
1033
1033
1032
1032
1032
1031
1031
1031
1031
1030
1030
1029
1029
1028
1027
1026
1026
1026
1026
1025
1024
1023
1022
1021
1021
1021
1021
1022
1023
1024
1025
1026
1026
1027
1027
1027
1028
1028
1028
1028
1028
1029
1029
1029
1028
1027
1026
1025
1024
1024
1023
1023
1024
1023
1023
1023
1023
1023
1022
1022
1021
1020
1019
1019
1019
1020
1020
1020
1020
1019
1018
1017
1016
1016
1017
1017
1018
1018
1018
1018
1019
1019
1019
1020
1020
1020
1021
1023
1024
1026
1027
1027
1027
1027
1027
1027
1028
1029
1030
1031
1032
1033
1033
1033
1033
1033
1034
1034
1034
1034
1033
1034
1034
1034
1034
1033
1032
1031
1030
1029
1028
1028
1028
1028
1029
1029
1030
1030
1030
1030
1030
1030
1030
1029
1029
1028
1028
1028
1028
1027
1026
1025
1024
1023
1023
1023
1023
1024
1025
1026
1026
1026
1027
1027
1027
1026
1026
1026
1027
1026
1027
1027
1027
1028
1027
1026
1025
1024
1024
1023
1023
1024
1024
1025
1027
1027
1028
1028
1029
1029
1030
1030
1030
1031
1031
1032
1033
1032
1032
1030
1029
1028
1027
1027
1027
1026
1027
1027
1027
1027
1026
1026
1026
1026
1026
1026
1026
1027
1027
1028
1029
1029
1029
1028
1027
1026
1026
1026
1026
1027
1027
1028
1029
1030
1030
1030
1030
1031
1030
1030
1029
1029
1030
1029
1030
1029
1029
1027
1025
1024
1023
1024
1024
1024
1024
1024
1024
1025
1025
1024
1024
1024
1024
1023
1023
1024
1024
1025
1025
1025
1024
1023
1022
1022
1021
1021
1021
1021
1021
1021
1022
1023
1023
1023
1023
1023
1023
1024
1024
1025
1026
1027
1028
1028
1028
1028
1027
1027
1027
1027
1028
1028
1029
1029
1030
1030
1030
1031
1031
1031
1031
1031
1031
1031
1031
1031
1031
1031
1030
1028
1026
1025
1025
1024
1025
1025
1026
1027
1028
1030
1030
1031
1030
1030
1030
1030
1030
1030
1031
1031
1032
1031
1031
1030
1029
1028
1028
1028
1028
1029
1029
1030
1030
1030
1030
1030
1030
1031
1031
1031
1032
1033
1033
1034
1035
1035
1034
1033
1032
1032
1032
1032
1031
1032
1033
1033
1034
1034
1034
1034
1034
1035
1034
1034
1035
1035
1035
1035
1035
1034
1032
1031
1030
1028
1028
1027
1026
1026
1027
1027
1028
1028
1028
1028
1028
1027
1027
1027
1027
1026
1026
1027
1026
1026
1026
1025
1022
1022
1021
1020
1020
1021
1021
1021
1021
1021
1022
1021
1021
1021
1021
1021
1021
1021
1021
1021
1022
1022
1022
1020
1020
1019
1019
1019
1018
1019
1020
1020
1021
1022
1022
1022
1023
1023
1023
1022
1022
1021
1021
1022
1022
1022
1021
1020
1020
1018
1017
1017
1018
1018
1018
1018
1018
1018
1018
1018
1018
1017
1016
1015
1016
1015
1014
1014
1015
1014
1014
1013
1012
1012
1012
1012
1013
1014
1017
1018
1020
1022
1023
1025
1025
1026
1027
1026
1027
1027
1028
1029
1029
1028
1028
1027
1026
1025
1024
1024
1024
1024
1025
1025
1025
1025
1025
1025
1025
1024
1024
1023
1023
1023
1024
1024
1024
1025
1024
1024
1023
1021
1021
1021
1022
1023
1024
1026
1027
1029
1029
1029
1029
1030
1031
1032
1032
1033
1033
1034
1034
1033
1033
1032
1031
1030
1029
1029
1028
1029
1029
1030
1029
1030
1030
1030
1030
1030
1030
1030
1030
1030
1030
1031
1031
1031
1030
1030
1028
1027
1026
1026
1026
1026
1027
1028
1028
1028
1028
1028
1028
1028
1027
1027
1027
1027
1027
1028
1028
1027
1026
1025
1024
1022
1021
1021
1021
1021
1021
1021
1021
1022
1021
1021
1021
1021
1021
1020
1020
1021
1021
1022
1022
1022
1022
1021
1020
1019
1019
1019
1019
1019
1020
1020
1020
1021
1020
1021
1021
1021
1021
1020
1021
1021
1021
1021
1022
1022
1022
1021
1020
1019
1019
1019
1019
1019
1019
1020
1020
1021
1021
1021
1022
1022
1022
1022
1023
1022
1023
1024
1024
1025
1025
1025
1024
1023
1023
1023
1023
1024
1024
1024
1025
1025
1025
1025
1026
1026
1026
1026
1026
1026
1027
1028
1028
1028
1028
1028
1028
1027
1027
1026
1027
1028
1028
1028
1028
1029
1029
1029
1028
1029
1029
1029
1029
1029
1030
1030
1030
1031
1030
1030
1029
1028
1028
1027
1027
1027
1027
1027
1027
1027
1028
1027
1026
1026
1025
1024
1024
1024
1024
1025
1025
1024
1023
1023
1021
1020
1020
1019
1018
1018
1018
1019
1019
1019
1018
1018
1017
1017
1016
1016
1015
1015
1015
1015
1014
1014
1014
1014
1013
1012
1011
1011
1011
1011
1011
1011
1012
1012
1012
1012
1013
1013
1013
1013
1014
1014
1015
1016
1017
1018
1018
1018
1017
1017
1017
1016
1016
1016
1016
1017
1018
1019
1018
1018
1019
1019
1019
1020
1021
1021
1022
1023
1023
1023
1022
1022
1021
1020
1020
1020
1021
1022
1023
1024
1025
1027
1028
1029
1029
1030
1030
1030
1031
1031
1031
1032
1032
1032
1032
1032
1030
1029
1028
1028
1028
1028
1028
1029
1029
1029
1029
1029
1030
1029
1030
1029
1029
1029
1030
1030
1030
1030
1029
1028
1026
1025
1024
1023
1022
1022
1022
1022
1023
1023
1023
1023
1023
1023
1023
1023
1023
1023
1024
1025
1025
1025
1025
1025
1025
1025
1026
1027
1028
1029
1030
1032
1033
1034
1035
1035
1036
1035
1035
1035
1036
1036
1036
1037
1037
1036
1035
1034
1032
1030
1030
1029
1028
1028
1029
1029
1029
1030
1030
1030
1030
1030
1030
1029
1030
1029
1029
1030
1030
1029
1028
1027
1026
1025
1023
1023
1022
1023
1023
1023
1023
1024
1023
1023
1023
1023
1022
1022
1021
1021
1021
1022
1022
1021
1020
1019
1018
1017
1016
1015
1015
1015
1016
1017
1019
1020
1021
1021
1022
1022
1023
1023
1023
1024
1025
1026
1027
1027
1027
1027
1026
1025
1024
1024
1024
1024
1025
1025
1027
1028
1028
1028
1029
1028
1027
1027
1027
1028
1028
1028
1028
1027
1026
1025
1023
1022
1020
1020
1019
1019
1019
1019
1019
1019
1019
1018
1018
1016
1016
1014
1014
1014
1014
1014
1014
1014
1013
1012
1012
1010
1010
1010
1010
1010
1011
1012
1012
1013
1013
1013
1013
1012
1012
1012
1012
1012
1013
1013
1013
1013
1013
1013
1012
1012
1012
1012
1013
1014
1015
1016
1017
1018
1020
1021
1022
1022
1023
1024
1025
1025
1027
1027
1029
1029
1029
1029
1028
1027
1026
1027
1027
1027
1027
1027
1027
1028
1028
1028
1028
1028
1027
1027
1027
1027
1027
1028
1028
1028
1027
1026
1025
1024
1023
1023
1023
1023
1023
1023
1023
1024
1024
1024
1024
1024
1024
1024
1024
1024
1025
1026
1026
1026
1026
1025
1024
1023
1023
1022
1023
1023
1023
1023
1023
1023
1023
1023
1024
1023
1022
1022
1022
1022
1021
1022
1022
1021
1021
1020
1018
1018
1017
1017
1017
1017
1017
1017
1018
1019
1019
1019
1020
1020
1019
1020
1021
1022
1023
1024
1024
1025
1024
1024
1022
1022
1021
1020
1020
1020
1020
1021
1021
1020
1020
1019
1017
1017
1017
1015
1015
1015
1015
1014
1014
1012
1012
1012
1013
1014
1015
1015
1015
1015
1016
1017
1017
1017
1017
1017
1018
1018
1018
1018
1018
1019
1019
1019
1020
1020
1019
1019
1019
1018
1018
1017
1017
1018
1018
1020
1021
1021
1022
1023
1023
1024
1024
1024
1025
1025
1026
1026
1026
1026
1026
1024
1023
1022
1021
1020
1020
1020
1020
1021
1021
1021
1021
1021
1021
1020
1020
1020
1020
1021
1021
1021
1021
1021
1020
1019
1018
1017
1016
1015
1015
1016
1016
1017
1017
1018
1018
1019
1019
1019
1019
1019
1020
1020
1021
1022
1022
1022
1022
1021
1020
1019
1019
1018
1018
1019
1019
1020
1021
1022
1022
1023
1024
1024
1024
1025
1026
1026
1027
1027
1028
1027
1027
1026
1025
1023
1022
1021
1020
1020
1020
1020
1020
1019
1019
1017
1017
1016
1015
1014
1014
1013
1014
1014
1014
1013
1012
1012
1011
1011
1011
1011
1011
1011
1013
1015
1015
1018
1019
1020
1021
1021
1022
1022
1023
1023
1024
1025
1025
1024
1023
1023
1022
1022
1021
1020
1020
1020
1019
1019
1019
1018
1017
1017
1017
1017
1018
1018
1019
1020
1021
1021
1021
1022
1021
1020
1020
1019
1019
1018
1018
1018
1018
1019
1019
1019
1019
1019
1019
1019
1019
1019
1019
1019
1019
1019
1019
1019
1018
1017
1015
1015
1014
1014
1014
1015
1015
1016
1016
1016
1015
1014
1014
1014
1013
1013
1013
1013
1014
1015
1016
1016
1016
1015
1015
1014
1014
1014
1014
1016
1017
1019
1020
1020
1021
1021
1022
1021
1021
1020
1020
1020
1020
1019
1019
1018
1017
1015
1013
1012
1010
1009
1009
1010
1010
1011
1012
1011
1011
1011
1010
1009
1008
1008
1009
1009
1010
1012
1012
1013
1012
1012
1012
1011
1010
1010
1010
1011
1012
1014
1014
1015
1016
1016
1016
1016
1016
1016
1017
1018
1018
1018
1018
1017
1016
1015
1015
1014
1013
1013
1013
1013
1014
1015
1016
1017
1017
1017
1017
1017
1017
1017
1017
1017
1018
1018
1019
1018
1018
1017
1016
1015
1014
1014
1014
1015
1017
1019
1021
1022
1022
1021
1021
1021
1021
1020
1020
1020
1020
1020
1019
1018
1017
1016
1014
1013
1012
1011
1010
1010
1010
1011
1012
1012
1012
1013
1013
1014
1014
1015
1015
1016
1017
1017
1017
1017
1017
1016
1015
1014
1013
1012
1012
1012
1013
1013
1013
1013
1014
1014
1014
1014
1014
1014
1014
1015
1015
1016
1016
1015
1014
1012
1012
1011
1010
1009
1008
1009
1009
1010
1010
1011
1011
1011
1010
1010
1009
1009
1009
1009
1009
1009
1009
1010
1010
1009
1008
1007
1007
1006
1006
1007
1008
1010
1011
1011
1012
1013
1014
1015
1016
1017
1018
1019
1020
1021
1020
1020
1018
1017
1016
1013
1013
1012
1011
1010
1010
1011
1011
1011
1011
1011
1011
1011
1010
1010
1009
1010
1010
1010
1010
1010
1009
1008
1007
1007
1006
1005
1005
1005
1005
1006
1007
1007
1008
1009
1009
1009
1009
1008
1008
1009
1009
1010
1010
1009
1009
1007
1006
1005
1004
1004
1004
1004
1005
1005
1006
1006
1006
1006
1007
1007
1007
1007
1007
1008
1008
1008
1008
1007
1007
1006
1005
1004
1002
1002
1002
1002
1003
1003
1003
1003
1003
1003
1004
1004
1004
1005
1005
1005
1006
1007
1008
1008
1008
1008
1008
1007
1007
1007
1009
1009
1011
1013
1015
1016
1017
1017
1018
1018
1019
1019
1019
1020
1020
1021
1021
1021
1020
1019
1017
1016
1014
1013
1013
1013
1013
1014
1014
1014
1014
1013
1013
1013
1012
1012
1012
1012
1012
1012
1012
1011
1010
1009
1007
1005
1005
1004
1004
1004
1004
1005
1006
1006
1006
1006
1006
1006
1006
1006
1007
1007
1008
1008
1009
1009
1009
1009
1008
1008
1007
1007
1007
1007
1008
1008
1010
1011
1012
1011
1010
1011
1010
1011
1011
1011
1012
1013
1013
1013
1013
1013
1012
1012
1012
1011
1011
1011
1012
1013
1013
1013
1013
1014
1014
1014
1014
1014
1015
1015
1016
1016
1017
1017
1017
1017
1017
1017
1017
1017
1017
1017
1017
1018
1018
1018
1017
1017
1016
1015
1014
1013
1013
1013
1013
1013
1013
1013
1013
1011
1011
1010
1009
1008
1007
1007
1007
1007
1008
1007
1007
1007
1006
1006
1005
1004
1004
1004
1005
1005
1005
1005
1004
1003
1003
1002
1001
1001
1001
1001
1001
1002
1003
1003
1003
1004
1004
1004
1003
1003
1003
1003
1004
1004
1004
1004
1004
1003
1003
1002
1002
1001
1001
1001
1001
1001
1002
1002
1003
1004
1003
1003
1003
1002
1003
1004
1004
1004
1006
1005
1006
1006
1006
1007
1006
1006
1006
1006
1007
1008
1009
1008
1008
1007
1007
1006
1007
1007
1008
1008
1008
1009
1009
1009
1009
1008
1008
1007
1007
1007
1007
1007
1008
1008
1009
1008
1008
1008
1007
1007
1007
1006
1006
1006
1006
1005
1005
1004
1003
1002
1000
1000
999
998
998
997
998
998
997
997
997
997
995
995
995
997
996
996
997
998
998
999
1000
1001
1001
1001
1001
1001
1002
1003
1004
1006
1008
1008
1009
1009
1010
1010
1010
1010
1011
1012
1013
1013
1014
1015
1014
1013
1013
1012
1011
1011
1011
1011
1011
1012
1013
1014
1014
1014
1014
1014
1014
1014
1014
1014
1014
1014
1014
1014
1013
1012
1011
1011
1010
1009
1009
1009
1009
1010
1010
1011
1011
1011
1011
1010
1010
1010
1010
1010
1010
1010
1010
1010
1010
1009
1009
1009
1008
1008
1008
1008
1009
1010
1011
1011
1011
1011
1011
1011
1011
1011
1011
1012
1012
1013
1014
1014
1014
1014
1013
1013
1012
1011
1011
1010
1010
1011
1011
1011
1011
1010
1010
1009
1010
1009
1009
1009
1010
1010
1010
1009
1009
1008
1007
1006
1005
1005
1005
1005
1005
1006
1007
1007
1007
1008
1008
1008
1008
1008
1009
1009
1009
1010
1010
1010
1010
1009
1008
1007
1006
1005
1005
1005
1005
1006
1006
1007
1007
1007
1007
1007
1007
1007
1007
1008
1008
1008
1008
1008
1008
1007
1006
1005
1004
1003
1003
1003
1004
1005
1006
1009
1009
1010
1010
1010
1010
1010
1011
1011
1012
1013
1013
1012
1012
1011
1010
1009
1008
1006
1006
1006
1005
1006
1006
1006
1006
1005
1005
1004
1004
1004
1004
1004
1005
1005
1005
1006
1006
1005
1004
1004
1003
1003
1002
1003
1003
1003
1004
1005
1005
1006
1005
1005
1005
1005
1005
1005
1005
1005
1005
1005
1004
1004
1003
1002
1002
1002
1002
1003
1003
1004
1005
1006
1006
1007
1007
1007
1007
1006
1007
1007
1008
1008
1008
1008
1008
1008
1007
1007
1006
1006
1006
1006
1007
1009
1010
1011
1011
1012
1012
1013
1013
1013
1014
1014
1014
1015
1015
1014
1014
1014
1013
1013
1012
1011
1011
1010
1011
1011
1011
1012
1012
1012
1011
1011
1011
1011
1011
1012
1012
1012
1012
1012
1012
1011
1011
1010
1009
1009
1009
1009
1010
1010
1011
1011
1011
1011
1011
1011
1011
1011
1012
1012
1012
1013
1013
1013
1013
1012
1011
1011
1010
1010
1010
1010
1010
1011
1011
1011
1012
1011
1011
1011
1011
1010
1011
1011
1011
1012
1012
1011
1011
1011
1010
1009
1008
1008
1008
1008
1009
1009
1010
1011
1011
1011
1010
1010
1010
1009
1009
1009
1009
1009
1009
1008
1007
1007
1005
1004
1004
1003
1004
1004
1005
1006
1007
1008
1010
1010
1010
1009
1009
1009
1009
1009
1010
1009
1009
1009
1008
1007
1006
1006
1005
1005
1005
1005
1006
1007
1008
1008
1008
1008
1008
1008
1007
1007
1007
1007
1007
1007
1007
1006
1006
1004
1004
1003
1002
1002
1002
1002
1003
1003
1003
1003
1003
1002
1002
1002
1002
1003
1003
1004
1005
1005
1005
1005
1005
1004
1003
1003
1002
1001
1000
1000
1000
1001
1001
1001
1001
1001
1002
1002
1003
1004
1005
1006
1007
1008
1008
1008
1008
1007
1007
1006
1005
1004
1004
1004
1005
1006
1007
1007
1008
1008
1008
1008
1008
1007
1008
1008
1009
1009
1009
1008
1008
1007
1006
1005
1004
1004
1004
1004
1005
1005
1005
1005
1006
1006
1006
1006
1006
1006
1007
1007
1008
1009
1009
1009
1009
1009
1008
1008
1007
1007
1007
1008
1008
1009
1011
1012
1013
1012
1013
1013
1013
1013
1013
1013
1014
1015
1015
1015
1015
1015
1015
1014
1014
1014
1014
1014
1014
1014
1015
1015
1015
1015
1014
1015
1015
1015
1015
1015
1015
1016
1015
1016
1016
1015
1014
1014
1013
1013
1012
1012
1012
1013
1013
1013
1013
1013
1012
1012
1012
1011
1011
1011
1011
1012
1011
1011
1011
1011
1010
1009
1008
1008
1007
1007
1007
1007
1008
1009
1009
1009
1010
1010
1011
1011
1012
1013
1014
1014
1014
1013
1013
1012
1012
1010
1009
1009
1009
1009
1009
1009
1010
1010
1010
1010
1010
1010
1010
1011
1011
1012
1012
1012
1013
1013
1013
1012
1011
1011
1010
1009
1008
1008
1009
1009
1010
1011
1011
1010
1010
1011
1010
1011
1011
1011
1011
1011
1011
1011
1010
1010
1009
1008
1008
1007
1007
1006
1007
1008
1009
1009
1009
1009
1008
1008
1007
1007
1007
1007
1007
1007
1007
1007
1006
1005
1004
1003
1002
1001
1001
1001
1002
1002
1002
1003
1003
1003
1003
1003
1004
1004
1005
1006
1007
1007
1007
1007
1007
1007
1007
1006
1007
1006
1007
1006
1008
1009
1010
1011
1011
1011
1011
1012
1012
1012
1013
1013
1013
1014
1014
1013
1013
1012
1011
1011
1010
1009
1009
1009
1010
1010
1011
1011
1011
1011
1011
1011
1010
1010
1010
1010
1010
1011
1011
1010
1010
1010
1009
1010
1010
1011
1011
1012
1012
1013
1013
1014
1014
1014
1014
1014
1014
1015
1016
1016
1016
1017
1017
1017
1017
1016
1016
1015
1015
1015
1015
1015
1015
1016
1017
1017
1018
1018
1018
1018
1019
1019
1019
1019
1020
1020
1019
1018
1018
1017
1016
1015
1014
1014
1014
1015
1016
1015
1015
1015
1016
1015
1015
1014
1014
1014
1014
1014
1014
1014
1014
1014
1014
1013
1012
1011
1011
1010
1011
1011
1010
1011
1012
1012
1012
1012
1012
1011
1011
1011
1011
1011
1012
1012
1012
1012
1011
1011
1010
1009
1008
1007
1007
1007
1007
1007
1007
1008
1008
1007
1007
1007
1007
1007
1007
1007
1007
1007
1006
1006
1005
1005
1004
1005
1004
1004
1004
1003
1003
1004
1005
1006
1006
1006
1006
1005
1005
1006
1006
1006
1006
1006
1007
1006
1006
1005
1004
1003
1003
1002
1001
1001
1001
1002
1002
1003
1002
1003
1003
1003
1003
1004
1004
1005
1005
1006
1006
1006
1006
1005
1004
1004
1003
1002
1002
1002
1002
1003
1003
1003
1003
1003
1003
1003
1002
1002
1002
1002
1002
1002
1002
1002
1001
1001
1000
999
998
999
1000
1000
1000
1001
1001
1002
1001
1001
1001
1000
1000
1000
1001
1001
1001
1001
1001
1001
1000
1000
999
998
998
998
997
997
998
998
999
1000
1000
1000
1001
1001
1001
1001
1002
1002
1002
1002
1002
1001
1001
1000
999
998
998
997
997
997
997
998
999
999
999
999
1000
999
999
999
1000
1000
1000
1000
999
999
998
997
996
994
994
994
997
997
998
998
999
1000
1000
1000
1000
1001
1001
1001
1002
1002
1002
1002
1002
1002
1001
1001
1001
1001
1000
1000
999
999
998
999
999
999
999
999
999
999
999
999
999
1000
1000
1000
999
998
997
996
996
995
994
994
994
994
994
995
995
996
996
995
995
995
995
996
996
996
997
997
997
996
996
996
996
996
996
996
996
997
997
998
999
999
1000
1000
1000
1000
1000
1001
1000
1001
1000
1001
1001
1000
1000
999
999
998
998
998
999
999
999
1000
1001
1001
1002
1002
1002
1003
1003
1003
1003
1004
1005
1005
1004
1004
1004
1004
1004
1003
1003
1003
1003
1004
1005
1005
1006
1007
1007
1007
1007
1007
1007
1007
1007
1007
1007
1007
1007
1007
1007
1007
1006
1006
1005
1005
1005
1005
1005
1006
1006
1006
1006
1006
1006
1006
1006
1006
1006
1006
1007
1006
1006
1005
1005
1004
1003
1002
1002
1001
1003
1002
1003
1003
1005
1004
1004
1004
1004
1004
1004
1003
1004
1004
1004
1004
1003
1003
1002
1002
1001
1000
1000
999
1000
999
999
999
1000
1001
1001
1001
1001
1001
1000
1001
1001
1004
1003
1004
1003
1003
1002
1003
1002
1002
1001
1001
1001
1000
1002
1001
1003
1003
1003
1002
1003
1002
1002
1002
1002
1002
1002
1003
1002
1002
1001
1000
1000
999
998
998
998
998
999
1001
1001
1001
1001
1002
1002
1002
1002
1002
1002
1003
1003
1003
1003
1003
1003
1003
1003
1002
1001
1001
1001
1001
1001
1002
1003
1004
1004
1004
1004
1004
1004
1004
1005
1005
1005
1005
1005
1005
1005
1004
1003
1003
1002
1001
1001
1002
1001
1003
1004
1005
1004
1004
1004
1004
1004
1004
1004
1004
1005
1005
1005
1005
1005
1005
1004
1004
1003
1002
1002
1002
1004
1003
1003
1004
1004
1004
1003
1003
1003
1002
1002
1003
1003
1003
1003
1003
1003
1002
1002
1002
1001
1001
1000
1001
1001
1002
1002
1003
1002
1002
1002
1001
1001
1001
1001
1002
1002
1002
1002
1002
1002
1003
1002
1002
1002
1002
1002
1002
1003
1003
1004
1004
1004
1004
1004
1005
1005
1005
1005
1005
1006
1006
1006
1006
1006
1006
1006
1005
1005
1006
1006
1005
1006
1007
1007
1008
1008
1008
1008
1008
1008
1009
1009
1010
1010
1010
1011
1011
1010
1010
1010
1010
1009
1009
1009
1010
1010
1011
1011
1012
1012
1012
1012
1012
1012
1013
1013
1013
1014
1014
1013
1013
1013
1012
1012
1011
1011
1011
1011
1010
1011
1011
1011
1012
1012
1011
1011
1011
1011
1010
1010
1011
1011
1011
1011
1011
1011
1010
1010
1009
1009
1008
1008
1008
1008
1008
1008
1008
1008
1007
1007
1006
1005
1005
1005
1005
1005
1006
1005
1005
1005
1004
1004
1004
1003
1003
1003
1003
1004
1004
1004
1004
1004
1004
1004
1004
1004
1004
1004
1004
1004
1004
1004
1004
1004
1003
1003
1002
1002
1001
1001
1001
1002
1002
1002
1002
1002
1002
1002
1001
1001
1001
1001
1001
1001
1000
1000
1000
999
998
998
997
997
996
996
996
996
997
998
998
998
999
999
1000
1000
1000
1000
1000
1001
1001
1001
1000
999
998
997
996
996
996
995
995
996
996
997
997
997
997
996
996
996
996
997
997
997
997
997
997
997
996
996
995
995
995
995
995
996
996
997
997
998
999
999
1000
1000
999
1000
1000
1001
1001
1001
1001
1001
1001
1000
1000
1000
1000
1000
1000
1001
1002
1002
1003
1003
1003
1003
1002
1002
1002
1002
1002
1003
1003
1003
1004
1004
1004
1004
1003
1003
1002
1002
1002
1003
1004
1005
1004
1002
1003
1003
1002
1002
1003
1003
1003
1003
1003
1003
1003
1003
1002
1003
1003
1002
1002
1002
1002
1002
1002
1002
1002
1002
1002
1002
1002
1002
1002
1002
1002
1002
1003
1002
1002
1002
1002
1001
1001
1001
1000
1000
1000
1000
1001
1001
1001
1002
1002
1001
1001
1001
1001
1002
1002
1002
1002
1003
1003
1003
1002
1002
1001
1002
1001
1001
1002
1002
1002
1003
1002
1002
1002
1002
1002
1002
1002
1002
1003
1002
1003
1003
1003
1003
1003
1002
1002
1002
1001
1001
1001
1001
1001
1002
1002
1002
1001
1001
1000
1000
999
999
999
998
998
998
997
996
996
995
994
993
992
993
994
995
995
995
996
995
995
995
994
994
994
995
995
995
995
995
995
994
994
993
994
993
993
993
994
995
995
995
996
996
996
996
996
996
997
997
997
998
998
998
998
998
998
997
998
997
997
997
998
999
999
1001
1002
1002
1002
1002
1002
1002
1003
1003
1003
1004
1004
1005
1005
1005
1004
1004
1003
1003
1002
1002
1002
1003
1003
1004
1004
1004
1004
1004
1004
1004
1004
1004
1004
1005
1005
1005
1005
1005
1004
1004
1003
1003
1002
1002
1002
1002
1003
1004
1004
1004
1004
1004
1004
1004
1004
1005
1005
1006
1006
1006
1006
1006
1005
1005
1004
1004
1004
1004
1004
1004
1005
1006
1006
1006
1007
1007
1007
1007
1007
1008
1008
1009
1009
1009
1009
1008
1008
1007
1007
1006
1006
1006
1007
1007
1007
1008
1008
1008
1008
1009
1009
1009
1009
1009
1010
1011
1011
1011
1011
1010
1010
1009
1009
1008
1008
1007
1007
1008
1008
1009
1010
1010
1010
1010
1010
1010
1010
1010
1010
1010
1010
1010
1009
1009
1008
1007
1007
1006
1006
1005
1005
1005
1006
1006
1007
1007
1006
1007
1007
1006
1006
1007
1007
1007
1007
1007
1007
1007
1006
1006
1005
1004
1004
1004
1003
1004
1004
1005
1004
1004
1005
1004
1004
1004
1005
1005
1005
1005
1006
1006
1005
1005
1005
1004
1004
1003
1003
1003
1002
1003
1004
1004
1004
1004
1004
1004
1004
1004
1003
1003
1004
1004
1004
1004
1004
1004
1003
1002
1001
1001
1000
1000
1000
1001
1000
999
999
999
998
997
997
996
996
996
997
997
997
998
999
999
999
999
998
998
999
999
999
1000
1001
1002
1003
1003
1003
1003
1003
1003
1004
1004
1005
1005
1005
1005
1006
1005
1005
1005
1005
1005
1004
1004
1005
1005
1006
1007
1007
1007
1007
1008
1008
1008
1008
1008
1008
1009
1009
1008
1009
1009
1009
1008
1008
1008
1008
1007
1007
1007
1008
1008
1009
1009
1009
1009
1008
1008
1008
1009
1009
1009
1010
1009
1008
1008
1007
1007
1007
1007
1006
1006
1005
1005
1005
1006
1005
1005
1005
1005
1004
1004
1004
1004
1004
1004
1004
1004
1004
1004
1004
1004
1004
1003
1004
1004
1002
1003
1005
1004
1004
1005
1005
1005
1005
1005
1005
1005
1005
1005
1006
1006
1006
1006
1006
1006
1006
1006
1005
1005
1005
1005
1006
1006
1006
1006
1006
1005
1005
1004
1003
1004
1004
1003
1003
1003
1003
1002
1001
1001
1000
1000
999
999
998
998
999
998
999
999
998
998
998
998
999
999
999
999
999
1000
1000
1000
999
999
999
999
998
998
999
999
1000
1001
1001
1001
1001
1001
1001
1002
1003
1002
1002
1003
1004
1004
1005
1005
1005
1005
1004
1004
1004
1004
1005
1005
1006
1007
1007
1007
1006
1005
1006
1006
1006
1005
1006
1007
1007
1007
1008
1007
1007
1007
1007
1006
1006
1006
1007
1007
1007
1008
1008
1008
1008
1008
1007
1007
1007
1007
1007
1008
1008
1008
1008
1008
1008
1008
1007
1007
1006
1006
1006
1006
1007
1007
1007
1007
1007
1007
1007
1007
1007
1007
1007
1008
1008
1008
1009
1008
1008
1007
1007
1007
1007
1006
1006
1007
1008
1009
1009
1009
1009
1009
1009
1009
1009
1009
1009
1009
1009
1008
1008
1008
1008
1007
1006
1006
1006
1005
1005
1005
1006
1007
1007
1007
1007
1006
1006
1005
1005
1006
1006
1006
1007
1007
1007
1007
1008
1007
1007
1007
1008
1008
1008
1009
1009
1010
1010
1011
1011
1011
1011
1011
1011
1011
1011
1011
1011
1012
1012
1012
1011
1011
1010
1010
1010
1010
1010
1010
1010
1010
1011
1011
1011
1010
1010
1010
1010
1010
1010
1010
1010
1010
1010
1010
1009
1009
1008
1008
1007
1007
1007
1007
1007
1008
1008
1008
1008
1008
1008
1007
1007
1007
1008
1008
1008
1008
1008
1007
1007
1006
1006
1006
1005
1005
1005
1005
1005
1006
1006
1006
1005
1005
1005
1004
1004
1005
1005
1005
1006
1005
1006
1005
1005
1005
1005
1004
1004
1004
1005
1005
1005
1006
1006
1006
1006
1006
1006
1006
1006
1007
1007
1008
1008
1008
1008
1008
1007
1007
1006
1006
1005
1005
1005
1006
1006
1007
1007
1007
1008
1007
1007
1007
1007
1007
1007
1008
1008
1008
1007
1007
1006
1006
1006
1005
1005
1005
1005
1005
1006
1006
1006
1006
1006
1006
1006
1005
1006
1006
1006
1006
1007
1006
1006
1006
1006
1005
1005
1005
1006
1005
1005
1006
1006
1007
1006
1006
1006
1006
1006
1006
1005
1006
1005
1005
1005
1005
1005
1005
1005
1004
1004
1004
1004
1004
1005
1005
1006
1007
1008
1009
1009
1009
1009
1009
1009
1009
1010
1010
1010
1010
1010
1010
1010
1009
1008
1008
1008
1008
1008
1008
1009
1009
1009
1009
1008
1008
1008
1008
1008
1007
1008
1007
1008
1007
1007
1007
1007
1006
1006
1006
1006
1005
1006
1006
1006
1006
1006
1006
1006
1006
1005
1005
1005
1005
1006
1006
1006
1007
1007
1007
1007
1006
1006
1006
1006
1007
1007
1007
1008
1009
1009
1010
1010
1010
1010
1010
1010
1011
1012
1012
1012
1012
1012
1012
1011
1010
1010
1009
1009
1009
1009
1009
1009
1010
1010
1010
1010
1009
1009
1009
1009
1009
1009
1009
1009
1009
1009
1008
1008
1008
1007
1006
1006
1006
1006
1006
1006
1007
1007
1007
1007
1006
1007
1007
1006
1007
1007
1007
1007
1007
1007
1007
1006
1006
1006
1006
1006
1006
1005
1005
1006
1007
1007
1007
1007
1006
1007
1007
1007
1007
1008
1008
1008
1008
1008
1008
1007
1006
1006
1005
1005
1005
1004
1004
1005
1005
1006
1006
1006
1005
1005
1005
1005
1005
1005
1005
1006
1006
1006
1006
1005
1005
1004
1004
1004
1005
1006
1006
1008
1008
1009
1009
1010
1010
1011
1012
1012
1012
1013
1014
1014
1015
1015
1015
1014
1014
1013
1013
1013
1012
1012
1013
1013
1014
1014
1014
1015
1015
1015
1016
1016
1017
1018
1018
1018
1018
1018
1018
1017
1016
1015
1015
1014
1014
1013
1014
1015
1015
1016
1016
1016
1016
1016
1016
1015
1015
1016
1016
1016
1016
1016
1015
1015
1014
1013
1013
1012
1012
1012
1013
1013
1014
1014
1014
1014
1014
1014
1013
1014
1014
1014
1015
1015
1015
1015
1015
1014
1013
1013
1012
1012
1012
1012
1012
1012
1013
1013
1013
1013
1013
1013
1013
1013
1013
1013
1013
1013
1013
1013
1013
1012
1012
1011
1011
1010
1010
1010
1010
1011
1011
1011
1011
1011
1011
1011
1011
1011
1011
1011
1012
1012
1012
1011
1011
1011
1010
1009
1009
1009
1009
1009
1009
1010
1010
1010
1010
1010
1010
1010
1010
1010
1010
1010
1010
1010
1010
1010
1010
1009
1009
1009
1008
1008
1008
1008
1008
1009
1009
1009
1008
1008
1008
1007
1007
1006
1006
1006
1006
1006
1005
1004
1003
1002
1001
1000
999
999
998
998
998
999
1000
1000
1000
1000
1001
1001
1002
1002
1003
1004
1004
1005
1006
1006
1006
1006
1005
1005
1005
1005
1005
1005
1006
1007
1008
1008
1009
1009
1009
1009
1009
1009
1009
1009
1010
1010
1010
1010
1010
1009
1008
1008
1007
1008
1008
1008
1008
1009
1009
1009
1009
1010
1010
1010
1010
1010
1010
1011
1011
1011
1011
1012
1011
1011
1011
1010
1009
1009
1009
1009
1010
1010
1011
1011
1011
1011
1011
1011
1011
1011
1010
1011
1011
1011
1011
1011
1011
1010
1010
1009
1009
1009
1009
1009
1009
1009
1009
1008
1008
1007
1006
1006
1006
1007
1007
1007
1008
1008
1008
1009
1009
1008
1008
1008
1008
1008
1009
1009
1010
1010
1011
1011
1011
1012
1012
1012
1012
1012
1012
1013
1013
1013
1014
1013
1013
1012
1012
1012
1012
1012
1012
1013
1014
1014
1015
1015
1015
1015
1015
1015
1015
1015
1015
1016
1016
1016
1017
1016
1016
1016
1015
1014
1014
1014
1014
1014
1015
1015
1016
1016
1016
1017
1017
1017
1017
1017
1017
1017
1018
1018
1018
1018
1018
1017
1017
1016
1016
1016
1016
1016
1017
1017
1018
1018
1018
1018
1018
1018
1018
1017
1017
1017
1018
1018
1018
1018
1018
1017
1017
1016
1015
1015
1016
1016
1016
1017
1017
1017
1017
1016
1016
1016
1015
1015
1015
1015
1015
1015
1016
1016
1015
1015
1014
1014
1014
1014
1015
1015
1016
1016
1016
1016
1016
1016
1016
1016
1016
1016
1016
1016
1016
1016
1016
1016
1015
1015
1014
1013
1013
1013
1013
1013
1013
1014
1015
1014
1014
1014
1014
1014
1014
1015
1015
1015
1015
1016
1016
1016
1015
1015
1014
1014
1013
1013
1013
1013
1014
1015
1015
1015
1015
1015
1015
1015
1015
1015
1015
1015
1015
1015
1015
1015
1015
1015
1014
1013
1013
1013
1013
1013
1013
1012
1013
1012
1012
1012
1012
1012
1012
1011
1011
1012
1012
1012
1011
1012
1011
1010
1010
1009
1009
1008
1009
1008
1009
1009
1009
1010
1009
1009
1009
1009
1009
1009
1009
1009
1009
1010
1011
1011
1012
1011
1011
1010
1010
1011
1011
1012
1012
1013
1013
1014
1014
1014
1014
1014
1013
1013
1013
1013
1013
1014
1014
1013
1013
1012
1011
1011
1011
1011
1012
1012
1013
1014
1014
1015
1015
1015
1015
1015
1015
1016
1016
1017
1017
1018
1018
1018
1018
1018
1017
1017
1016
1016
1016
1016
1016
1017
1018
1018
1019
1019
1019
1019
1019
1019
1020
1020
1021
1021
1021
1021
1021
1021
1020
1019
1019
1019
1019
1019
1019
1020
1020
1021
1021
1022
1022
1022
1022
1022
1022
1022
1023
1023
1023
1023
1022
1021
1020
1019
1019
1018
1018
1018
1018
1018
1018
1018
1018
1018
1018
1017
1017
1017
1017
1017
1017
1017
1016
1016
1015
1014
1013
1011
1010
1010
1010
1009
1009
1009
1009
1010
1010
1010
1010
1010
1010
1010
1010
1011
1011
1011
1012
1012
1011
1010
1009
1008
1008
1008
1007
1007
1008
1008
1008
1008
1008
1008
1008
1008
1008
1008
1008
1009
1009
1010
1010
1010
1010
1010
1009
1008
1008
1008
1008
1008
1009
1010
1010
1011
1011
1012
1012
1013
1012
1013
1013
1013
1014
1014
1014
1014
1014
1013
1012
1012
1012
1012
1012
1012
1012
1013
1013
1013
1013
1013
1013
1013
1013
1013
1012
1013
1013
1013
1013
1013
1012
1012
1011
1010
1010
1010
1010
1010
1010
1011
1011
1011
1011
1011
1011
1011
1011
1011
1011
1011
1012
1012
1012
1012
1012
1011
1011
1010
1010
1010
1010
1010
1011
1012
1012
1012
1012
1012
1012
1012
1013
1013
1013
1013
1014
1014
1014
1014
1013
1013
1013
1012
1012
1012
1012
1013
1013
1014
1016
1016
1016
1016
1016
1016
1017
1017
1018
1018
1019
1019
1019
1020
1019
1018
1018
1017
1017
1017
1017
1016
1016
1017
1017
1018
1018
1018
1017
1017
1017
1017
1017
1017
1018
1017
1018
1018
1018
1018
1017
1017
1017
1017
1018
1019
1019
1020
1020
1019
1019
1019
1020
1019
1019
1020
1020
1020
1021
1021
1021
1021
1021
1020
1019
1019
1019
1018
1018
1018
1018
1018
1018
1018
1018
1018
1018
1018
1017
1017
1017
1017
1017
1017
1017
1016
1016
1015
1016
1016
1016
1016
1016
1016
1016
1016
1017
1017
1017
1018
1018
1018
1018
1019
1018
1019
1019
1019
1020
1020
1019
1018
1018
1017
1017
1016
1016
1017
1017
1018
1019
1019
1019
1019
1019
1019
1019
1019
1019
1019
1020
1020
1020
1020
1019
1019
1018
1016
1015
1015
1015
1015
1016
1017
1018
1018
1018
1018
1019
1019
1018
1019
1019
1019
1020
1020
1020
1020
1019
1018
1017
1016
1015
1015
1014
1014
1015
1015
1016
1016
1016
1016
1016
1016
1016
1016
1017
1017
1017
1017
1018
1018
1017
1017
1016
1015
1014
1014
1014
1015
1015
1015
1016
1016
1016
1016
1016
1016
1016
1016
1016
1016
1016
1016
1016
1016
1015
1014
1013
1012
1012
1011
1011
1011
1012
1013
1013
1012
1012
1012
1012
1012
1012
1012
1012
1012
1013
1013
1013
1013
1013
1013
1012
1011
1011
1011
1011
1011
1012
1013
1014
1015
1015
1015
1015
1015
1015
1015
1016
1016
1016
1016
1017
1017
1016
1015
1014
1014
1013
1013
1013
1013
1014
1015
1015
1015
1015
1015
1016
1016
1016
1016
1016
1017
1017
1018
1019
1019
1018
1018
1018
1017
1017
1017
1017
1018
1018
1020
1020
1021
1022
1022
1023
1023
1024
1024
1024
1025
1025
1026
1026
1026
1026
1025
1024
1024
1023
1023
1023
1022
1023
1024
1024
1024
1024
1024
1025
1025
1024
1024
1024
1024
1025
1025
1025
1025
1024
1023
1022
1021
1021
1021
1020
1020
1021
1021
1021
1021
1021
1021
1021
1021
1020
1020
1020
1021
1021
1021
1021
1021
1020
1019
1018
1017
1016
1016
1016
1016
1016
1016
1016
1016
1015
1015
1014
1014
1014
1014
1013
1013
1013
1013
1013
1013
1013
1013
1013
1013
1013
1014
1015
1016
1017
1018
1019
1020
1020
1020
1021
1021
1021
1021
1022
1022
1022
1023
1023
1023
1022
1021
1020
1018
1018
1018
1017
1018
1018
1018
1018
1019
1019
1019
1019
1018
1018
1018
1018
1018
1019
1019
1019
1018
1017
1016
1015
1013
1013
1013
1013
1013
1013
1013
1013
1013
1014
1014
1014
1014
1014
1014
1014
1014
1014
1014
1014
1014
1014
1014
1014
1014
1014
1014
1014
1014
1014
1014
1014
1014
1014
1014
1014
1014
1014
1014
1014
1014
1014
1014
1014
1014
1014
1014
1014
1014
1014
1014
1014
1014
1014
1014
1014
1014
1017
1020
1020
1020
1020
1020
1020
1020
1020
1020
1020
1020
1020
1020
1020
1020
1020
1020
1020
1020
1020
1020
1020
1020
1020
1020
1020
1020
1020
1020
1020
1020
1020
1020
1020
1020
1020
1020
1020
1020
1020
1020
1020
1020
1020
1020
1020
1020
1020
1019
1019
1018
1017
1016
1016
1016
1016
1017
1018
1018
1017
1017
1016
1016
1016
1017
1019
1020
1022
1023
1024
1024
1024
1024
1024
1024
1023
1022
1022
1021
1021
1022
1021
1021
1020
1019
1018
1017
1017
1017
1016
1016
1017
1017
1017
1017
1017
1017
1017
1017
1017
1017
1017
1018
1019
1019
1019
1019
1019
1018
1017
1016
1016
1016
1016
1017
1017
1018
1018
1018
1018
1018
1019
1018
1018
1018
1019
1019
1019
1019
1019
1019
1018
1017
1016
1015
1015
1014
1014
1015
1015
1016
1016
1016
1016
1016
1016
1016
1016
1016
1016
1016
1017
1017
1018
1018
1018
1017
1017
1016
1016
1017
1017
1018
1020
1021
1021
1023
1023
1023
1023
1023
1023
1023
1023
1023
1023
1023
1023
1023
1022
1021
1020
1019
1018
1018
1019
1019
1019
1019
1018
1018
1018
1018
1017
1017
1016
1016
1017
1017
1016
1017
1017
1018
1018
1018
1018
1018
1019
1019
1019
1019
1020
1019
1019
1019
1019
1019
1019
1018
1018
1018
1017
1017
1017
1018
1017
1017
1016
1015
1014
1013
1013
1012
1012
1013
1013
1013
1013
1013
1013
1013
1013
1013
1012
1012
1012
1012
1012
1012
1012
1012
1012
1011
1010
1009
1010
1009
1010
1011
1011
1012
1013
1014
1014
1014
1015
1015
1015
1015
1015
1016
1017
1017
1018
1018
1018
1018
1017
1016
1016
1016
1016
1017
1017
1018
1018
1019
1019
1019
1019
1019
1019
1019
1020
1020
1020
1020
1021
1020
1020
1019
1018
1017
1017
1017
1017
1017
1017
1017
1017
1017
1017
1016
1016
1015
1015
1015
1015
1016
1016
1016
1017
1016
1016
1015
1015
1014
1015
1016
1017
1018
1019
1020
1022
1023
1024
1024
1025
1025
1026
1026
1027
1027
1028
1029
1029
1029
1028
1027
1026
1025
1025
1024
1024
1024
1025
1025
1025
1025
1025
1025
1025
1024
1024
1024
1023
1023
1023
1024
1024
1024
1023
1022
1022
1021
1021
1022
1023
1025
1027
1028
1029
1029
1029
1029
1029
1029
1028
1027
1027
1027
1026
1027
1026
1025
1024
1022
1020
1020
1018
1018
1018
1018
1019
1020
1021
1022
1022
1022
1022
1023
1022
1022
1022
1022
1023
1023
1023
1023
1022
1020
1019
1018
1017
1017
1017
1018
1019
1019
1019
1019
1019
1019
1020
1020
1020
1019
1019
1020
1020
1021
1021
1020
1020
1019
1018
1018
1017
1017
1017
1018
1019
1019
1019
1020
1020
1020
1020
1020
1020
1020
1020
1020
1021
1021
1021
1021
1020
1020
1019
1018
1018
1018
1019
1019
1020
1020
1021
1021
1021
1021
1021
1020
1020
1020
1020
1019
1020
1020
1020
1020
1019
1018
1017
1016
1015
1015
1014
1014
1013
1013
1013
1012
1012
1011
1011
1009
1009
1008
1008
1008
1008
1010
1010
1010
1011
1011
1011
1011
1012
1013
1013
1014
1015
1016
1017
1017
1017
1017
1018
1018
1018
1017
1018
1018
1019
1019
1020
1020
1020
1020
1020
1020
1020
1020
1021
1021
1022
1022
1023
1023
1023
1023
1023
1023
1023
1022
1022
1022
1023
1023
1023
1023
1022
1022
1021
1020
1020
1020
1020
1020
1020
1020
1020
1020
1020
1020
1020
1020
1020
1019
1019
1019
1020
1020
1020
1019
1019
1018
1018
1018
1018
1018
1018
1018
1019
1019
1019
1019
1020
1020
1019
1019
1019
1019
1019
1020
1020
1021
1022
1021
1021
1020
1019
1019
1019
1019
1019
1019
1020
1020
1021
1022
1022
1022
1023
1023
1023
1023
1023
1024
1025
1025
1025
1026
1025
1025
1025
1024
1024
1024
1024
1024
1025
1025
1025
1025
1025
1025
1025
1025
1024
1024
1024
1024
1024
1024
1024
1023
1022
1021
1021
1021
1020
1020
1019
1019
1019
1019
1018
1018
1017
1016
1016
1015
1015
1014
1014
1014
1013
1013
1012
1012
1013
1013
1013
1013
1014
1015
1015
1017
1017
1018
1018
1019
1019
1019
1019
1019
1019
1019
1019
1019
1020
1020
1020
1019
1019
1018
1016
1015
1015
1015
1015
1016
1016
1016
1017
1017
1017
1017
1017
1017
1017
1017
1018
1018
1019
1019
1020
1019
1019
1018
1017
1017
1017
1017
1018
1019
1019
1020
1020
1021
1022
1022
1023
1023
1023
1023
1024
1024
1025
1026
1026
1026
1026
1025
1025
1024
1024
1024
1024
1025
1026
1026
1027
1028
1028
1028
1028
1029
1029
1028
1029
1029
1029
1030
1030
1029
1029
1028
1027
1026
1025
1025
1025
1025
1026
1026
1025
1025
1025
1025
1024
1024
1023
1023
1023
1023
1023
1023
1023
1023
1022
1021
1020
1020
1019
1020
1020
1020
1021
1021
1021
1021
1020
1020
1020
1020
1020
1019
1019
1020
1020
1020
1021
1021
1021
1020
1019
1019
1019
1019
1019
1020
1020
1020
1021
1021
1021
1021
1020
1020
1020
1019
1019
1019
1019
1019
1019
1019
1018
1017
1016
1016
1016
1016
1017
1018
1020
1020
1022
1022
1023
1023
1023
1024
1025
1024
1025
1025
1025
1026
1027
1027
1027
1025
1024
1024
1023
1023
1023
1024
1024
1024
1024
1024
1023
1023
1023
1024
1024
1024
1024
1024
1024
1025
1025
1024
1024
1023
1022
1022
1021
1021
1021
1022
1022
1022
1023
1022
1022
1022
1021
1021
1021
1020
1020
1020
1020
1020
1019
1019
1019
1018
1017
1017
1016
1017
1017
1018
1019
1020
1020
1020
1019
1020
1019
1019
1019
1019
1019
1020
1021
1022
1022
1023
1023
1023
1023
1023
1024
1025
1026
1027
1029
1030
1031
1032
1031
1031
1031
1031
1030
1029
1029
1029
1029
1029
1029
1029
1028
1026
1025
1024
1023
1023
1023
1023
1024
1024
1024
1024
1024
1024
1023
1023
1022
1022
1022
1022
1022
1023
1023
1022
1022
1021
1020
1019
1018
1018
1018
1018
1019
1020
1019
1019
1020
1020
1020
1019
1018
1018
1018
1018
1019
1020
1020
1020
1020
1019
1019
1019
1020
1020
1021
1021
1022
1023
1023
1023
1023
1023
1023
1023
1022
1022
1022
1022
1022
1023
1023
1023
1023
1022
1021
1020
1019
1020
1020
1020
1020
1019
1019
1019
1018
1018
1018
1017
1017
1016
1015
1015
1014
1014
1014
1013
1013
1011
1010
1008
1008
1008
1008
1008
1009
1010
1011
1012
1013
1014
1014
1014
1016
1017
1018
1019
1020
1022
1023
1024
1024
1023
1023
1022
1022
1022
1022
1023
1023
1024
1024
1024
1024
1024
1024
1024
1024
1024
1024
1024
1025
1026
1026
1026
1025
1024
1023
1022
1022
1022
1022
1023
1023
1024
1024
1025
1025
1025
1025
1026
1026
1027
1028
1029
1031
1032
1033
1033
1033
1033
1032
1032
1032
1032
1032
1033
1034
1034
1035
1035
1036
1035
1035
1036
1035
1035
1034
1034
1033
1033
1033
1033
1032
1030
1029
1028
1028
1027
1027
1026
1026
1025
1025
1024
1024
1024
1024
1024
1023
1022
1022
1021
1022
1022
1022
1022
1021
1021
1019
1018
1018
1018
1018
1018
1018
1018
1018
1018
1017
1017
1018
1018
1018
1018
1018
1019
1021
1021
1022
1022
1022
1021
1021
1021
1021
1022
1023
1023
1024
1025
1025
1024
1024
1024
1024
1023
1023
1022
1022
1022
1022
1023
1023
1023
1022
1021
1020
1019
1019
1019
1019
1020
1021
1021
1021
1022
1022
1022
1022
1022
1022
1022
1022
1023
1024
1024
1024
1025
1025
1024
1024
1024
1024
1025
1025
1026
1026
1026
1026
1026
1025
1024
1024
1024
1024
1023
1023
1024
1023
1023
1023
1023
1023
1021
1020
1019
1019
1019
1020
1021
1022
1022
1022
1023
1023
1023
1024
1024
1024
1024
1024
1024
1024
1025
1025
1025
1024
1023
1022
1021
1021
1022
1022
1023
1024
1025
1025
1026
1027
1028
1029
1029
1029
1029
1029
1029
1029
1029
1029
1029
1029
1028
1027
1026
1026
1027
1026
1027
1027
1027
1028
1028
1028
1028
1028
1029
1028
1028
1027
1027
1028
1029
1029
1029
1028
1027
1026
1026
1025
1025
1025
1026
1026
1026
1027
1027
1027
1027
1027
1027
1027
1027
1028
1028
1029
1030
1030
1030
1030
1030
1029
1029
1029
1029
1030
1030
1031
1031
1032
1032
1032
1032
1032
1032
1032
1032
1032
1033
1033
1034
1035
1035
1034
1034
1033
1032
1031
1031
1031
1032
1032
1032
1032
1032
1032
1032
1031
1031
1031
1031
1031
1031
1030
1030
1030
1030
1030
1029
1028
1027
1027
1027
1027
1027
1027
1028
1028
1028
1028
1028
1028
1028
1028
1027
1027
1027
1027
1028
1028
1028
1028
1027
1026
1026
1026
1026
1026
1026
1026
1026
1026
1027
1027
1026
1026
1026
1025
1025
1024
1024
1024
1024
1024
1025
1024
1024
1023
1023
1022
1023
1023
1023
1023
1023
1023
1023
1023
1023
1023
1023
1023
1022
1022
1022
1023
1023
1023
1024
1024
1023
1023
1023
1023
1023
1024
1024
1025
1026
1026
1028
1028
1028
1028
1028
1028
1027
1027
1028
1028
1028
1028
1029
1029
1028
1027
1027
1026
1026
1027
1027
1028
1029
1029
1029
1030
1030
1030
1031
1031
1031
1032
1033
1033
1035
1036
1036
1036
1036
1035
1034
1034
1035
1035
1036
1036
1036
1037
1038
1038
1038
1039
1039
1039
1038
1038
1038
1039
1039
1039
1038
1038
1037
1035
1034
1033
1033
1033
1033
1032
1033
1032
1032
1032
1031
1031
1030
1029
1029
1028
1028
1028
1029
1029
1029
1029
1028
1028
1028
1028
1028
1028
1029
1030
1031
1031
1031
1031
1031
1031
1031
1030
1030
1030
1030
1031
1031
1032
1032
1032
1031
1030
1030
1029
1028
1028
1028
1028
1029
1029
1029
1028
1028
1027
1027
1027
1026
1026
1027
1027
1028
1029
1029
1029
1028
1028
1028
1028
1029
1030
1031
1032
1033
1034
1035
1035
1035
1034
1035
1035
1034
1035
1035
1035
1036
1036
1036
1036
1035
1034
1033
1033
1034
1035
1037
1038
1039
1039
1040
1040
1040
1039
1040
1039
1039
1039
1039
1040
1040
1040
1040
1039
1038
1036
1034
1033
1033
1032
1032
1032
1032
1032
1032
1031
1031
1030
1030
1029
1028
1028
1028
1028
1028
1027
1027
1027
1026
1024
1024
1024
1024
1026
1028
1031
1031
1032
1032
1034
1034
1035
1036
1036
1036
1036
1037
1038
1039
1040
1041
1040
1040
1039
1038
1038
1038
1038
1038
1039
1039
1039
1039
1039
1039
1039
1039
1039
1038
1037
1037
1038
1038
1038
1038
1037
1036
1035
1034
1033
1033
1033
1033
1033
1033
1033
1033
1032
1032
1032
1031
1031
1030
1029
1029
1029
1029
1030
1030
1030
1029
1027
1027
1026
1026
1026
1027
1027
1027
1027
1027
1027
1027
1027
1027
1026
1025
1025
1026
1026
1026
1026
1027
1027
1027
1026
1025
1025
1025
1026
1027
1027
1027
1028
1028
1027
1028
1029
1029
1029
1029
1029
1030
1031
1031
1032
1032
1032
1032
1031
1030
1030
1030
1030
1030
1031
1031
1031
1031
1031
1030
1029
1028
1028
1027
1026
1026
1026
1026
1026
1026
1026
1025
1024
1024
1024
1024
1024
1024
1024
1024
1024
1024
1023
1023
1022
1022
1022
1021
1021
1020
1020
1020
1020
1020
1019
1018
1017
1016
1016
1016
1016
1016
1017
1017
1018
1018
1018
1018
1017
1017
1018
1018
1019
1020
1020
1021
1022
1023
1024
1023
1023
1024
1025
1026
1027
1028
1029
1030
1031
1032
1033
1033
1033
1034
1035
1035
1036
1036
1036
1037
1039
1040
1041
1041
1040
1040
1040
1041
1042
1043
1044
1044
1045
1046
1046
1046
1046
1046
1046
1046
1045
1045
1045
1046
1046
1046
1046
1044
1043
1042
1041
1041
1041
1041
1041
1040
1040
1040
1040
1039
1039
1038
1038
1037
1036
1036
1035
1035
1035
1035
1034
1032
1031
1029
1029
1029
1028
1028
1028
1029
1029
1029
1029
1029
1028
1028
1028
1028
1028
1028
1029
1029
1030
1030
1030
1029
1028
1027
1028
1028
1028
1029
1029
1029
1029
1030
1030
1030
1030
1030
1030
1029
1029
1029
1029
1029
1030
1030
1029
1028
1027
1026
1025
1025
1025
1025
1026
1025
1026
1026
1026
1026
1026
1025
1025
1025
1025
1025
1025
1025
1026
1026
1026
1025
1025
1024
1024
1024
1024
1024
1025
1026
1026
1027
1027
1028
1028
1029
1029
1029
1029
1030
1030
1032
1033
1033
1033
1031
1031
1031
1031
1031
1031
1031
1032
1032
1033
1033
1034
1034
1033
1033
1033
1032
1032
1032
1032
1032
1033
1033
1032
1031
1029
1028
1028
1028
1028
1028
1028
1029
1029
1029
1029
1029
1029
1029
1029
1028
1028
1028
1028
1029
1029
1029
1029
1028
1027
1027
1026
1026
1026
1026
1027
1027
1027
1027
1027
1026
1025
1026
1025
1024
1024
1024
1024
1025
1025
1025
1024
1023
1022
1022
1022
1022
1023
1023
1024
1025
1025
1025
1025
1025
1025
1025
1025
1024
1024
1024
1024
1024
1024
1024
1024
1022
1021
1021
1021
1021
1021
1021
1022
1023
1023
1024
1024
1024
1025
1025
1025
1025
1025
1025
1025
1026
1026
1026
1026
1025
1024
1023
1023
1023
1023
1023
1024
1025
1024
1024
1025
1024
1025
1025
1025
1024
1024
1024
1026
1027
1028
1028
1029
1029
1028
1028
1029
1029
1029
1030
1029
1029
1029
1029
1029
1029
1029
1028
1028
1027
1027
1027
1027
1027
1027
1027
1026
1025
1024
1023
1024
1024
1024
1025
1025
1026
1026
1027
1028
1028
1028
1029
1029
1029
1030
1031
1032
1034
1035
1035
1034
1033
1032
1032
1033
1034
1034
1035
1036
1036
1037
1037
1038
1038
1038
1038
1038
1038
1038
1038
1039
1040
1040
1040
1040
1038
1037
1036
1035
1035
1035
1036
1036
1035
1035
1034
1034
1033
1032
1032
1032
1031
1029
1029
1029
1029
1029
1028
1028
1026
1025
1024
1023
1023
1024
1024
1025
1025
1025
1026
1026
1026
1026
1026
1027
1027
1027
1028
1028
1029
1031
1031
1031
1031
1030
1030
1030
1030
1030
1031
1031
1031
1032
1032
1032
1032
1032
1032
1032
1032
1032
1032
1032
1032
1032
1032
1031
1031
1030
1029
1029
1029
1029
1030
1030
1030
1030
1030
1030
1030
1029
1029
1028
1028
1028
1028
1029
1029
1029
1030
1029
1029
1028
1028
1028
1028
1028
1029
1029
1030
1030
1030
1031
1031
1031
1032
1031
1031
1031
1031
1031
1032
1032
1032
1031
1030
1029
1028
1027
1026
1026
1026
1026
1026
1025
1025
1024
1024
1023
1022
1022
1021
1020
1020
1020
1020
1019
1019
1019
1018
1017
1016
1016
1016
1017
1017
1018
1019
1020
1021
1021
1022
1022
1023
1023
1023
1023
1023
1023
1023
1023
1023
1023
1022
1022
1021
1021
1022
1023
1023
1024
1024
1024
1024
1025
1025
1025
1026
1025
1025
1024
1024
1024
1025
1025
1025
1025
1024
1023
1022
1022
1022
1022
1022
1023
1023
1024
1024
1025
1025
1026
1026
1026
1026
1027
1027
1028
1028
1029
1029
1029
1028
1027
1027
1026
1026
1027
1028
1028
1028
1029
1029
1029
1030
1030
1030
1029
1029
1029
1029
1030
1030
1030
1030
1030
1029
1028
1027
1027
1026
1025
1025
1025
1025
1025
1024
1024
1024
1023
1023
1022
1021
1021
1021
1021
1021
1021
1022
1022
1021
1020
1019
1019
1019
1020
1021
1022
1022
1023
1024
1024
1024
1024
1024
1025
1024
1025
1025
1025
1026
1026
1026
1026
1025
1025
1024
1025
1025
1025
1026
1026
1026
1027
1027
1027
1027
1027
1027
1027
1027
1026
1026
1026
1027
1027
1027
1027
1026
1025
1025
1024
1024
1025
1025
1026
1026
1026
1026
1026
1026
1026
1026
1026
1025
1025
1025
1025
1026
1026
1026
1025
1024
1023
1022
1022
1022
1022
1022
1022
1022
1022
1022
1023
1022
1023
1023
1023
1023
1024
1025
1026
1028
1029
1030
1030
1030
1030
1030
1030
1030
1030
1031
1032
1033
1033
1033
1033
1034
1034
1034
1034
1034
1034
1034
1034
1034
1034
1034
1034
1033
1031
1030
1029
1029
1029
1029
1029
1028
1029
1029
1028
1027
1027
1026
1026
1024
1023
1023
1023
1022
1022
1022
1021
1020
1019
1018
1017
1017
1017
1017
1018
1018
1018
1019
1020
1020
1022
1022
1024
1026
1027
1028
1030
1031
1032
1033
1033
1032
1031
1029
1029
1029
1029
1029
1029
1029
1029
1028
1028
1027
1026
1026
1026
1026
1025
1024
1024
1025
1025
1025
1024
1024
1023
1022
1022
1022
1022
1022
1023
1024
1024
1024
1024
1024
1024
1024
1024
1023
1023
1023
1024
1024
1025
1025
1024
1024
1023
1023
1024
1026
1027
1029
1032
1033
1033
1034
1035
1036
1036
1037
1037
1037
1037
1039
1040
1040
1040
1040
1040
1040
1038
1038
1037
1036
1037
1037
1038
1039
1040
1041
1041
1040
1040
1040
1040
1040
1039
1039
1038
1039
1039
1038
1038
1037
1035
1034
1033
1032
1032
1032
1032
1031
1031
1030
1030
1030
1029
1028
1028
1027
1027
1026
1026
1026
1026
1026
1026
1025
1024
1023
1022
1023
1023
1024
1024
1025
1026
1027
1027
1028
1028
1028
1028
1028
1029
1029
1030
1031
1032
1032
1032
1032
1031
1031
1031
1031
1031
1031
1031
1032
1033
1033
1034
1034
1034
1034
1034
1034
1035
1034
1034
1035
1035
1035
1034
1034
1033
1032
1031
1031
1030
1030
1030
1030
1031
1030
1030
1029
1029
1029
1029
1028
1027
1027
1027
1027
1028
1028
1027
1026
1025
1024
1023
1023
1023
1023
1024
1024
1024
1024
1024
1024
1023
1023
1023
1022
1022
1022
1022
1023
1023
1023
1023
1022
1021
1020
1019
1019
1019
1020
1021
1022
1022
1023
1023
1023
1023
1024
1024
1025
1025
1025
1026
1026
1027
1028
1028
1027
1026
1026
1025
1026
1026
1027
1028
1028
1029
1030
1030
1031
1031
1030
1030
1030
1030
1030
1030
1030
1031
1030
1029
1029
1028
1027
1026
1025
1025
1025
1025
1025
1026
1026
1025
1025
1025
1025
1025
1024
1024
1024
1024
1024
1024
1024
1024
1023
1021
1021
1020
1020
1020
1020
1020
1020
1020
1019
1019
1019
1019
1018
1018
1018
1017
1017
1019
1019
1020
1020
1020
1020
1019
1019
1019
1020
1021
1022
1024
1024
1025
1026
1027
1027
1027
1027
1027
1027
1028
1028
1028
1028
1029
1029
1028
1027
1026
1025
1025
1025
1025
1026
1027
1028
1028
1029
1030
1030
1030
1030
1031
1030
1030
1031
1031
1032
1032
1032
1032
1031
1030
1029
1028
1027
1027
1027
1028
1028
1028
1028
1028
1028
1028
1027
1027
1027
1027
1027
1027
1028
1029
1029
1028
1028
1027
1026
1025
1025
1025
1026
1027
1028
1029
1029
1030
1030
1030
1030
1030
1030
1030
1030
1031
1031
1031
1030
1030
1029
1027.5
1026
1025
1025
1024
1025
1026
1026
1026
1027
1027
1027
1027
1028
1028
1028
1028
1029
1030
1031
1032
1033
1033
1032
1031
1030
1029
1029
1029
1029
1029
1029
1029
1029
1029
1029
1029
1029
1028
1028
1028
1028
1028
1029
1029
1029
1029
1028
1027
1026
1025
1025
1025
1026
1027
1027
1027
1028
1028
1028
1028
1027
1026
1027
1026
1026
1026
1027
1027
1028
1027
1027
1025
1024
1024
1023
1024
1024
1025
1026
1026
1027
1028
1028
1028
1029
1028
1028
1027
1028
1028
1029
1030
1030
1029
1029
1028
1027
1026
1026
1025
1025
1025
1025
1025
1025
1025
1024
1024
1023
1022
1021
1021
1021
1022
1022
1022
1022
1020
1020
1019
1018
1017
1017
1017
1018
1018
1019
1019
1019
1019
1019
1019
1018
1018
1018
1018
1019
1019
1020
1020
1020
1019
1018
1017
1016
1015
1014
1014
1013
1014
1014
1014
1014
1014
1013
1011
1010
1010
1010
1009
1008
1008
1009
1009
1010
1011
1012
1013
1013
1014
1016
1018
1020
1021
1023
1026
1027
1028
1028
1028
1028
1029
1030
1031
1032
1032
1033
1035
1035
1034
1034
1033
1032
1032
1032
1032
1033
1034
1034
1035
1036
1036
1036
1036
1037
1037
1036
1036
1035
1035
1035
1035
1035
1035
1034
1033
1032
1030
1030
1029
1029
1029
1029
1029
1029
1028
1027
1026
1025
1024
1023
1023
1022
1022
1022
1022
1022
1021
1019
1018
1017
1016
1016
1016
1017
1018
1019
1019
1019
1020
1021
1021
1022
1023
1023
1023
1024
1025
1026
1026
1027
1026
1026
1024
1023
1022
1022
1021
1021
1022
1022
1022
1022
1022
1021
1021
1020
1020
1020
1019
1019
1019
1019
1019
1018
1018
1017
1015
1014
1013
1013
1013
1013
1014
1014
1014
1014
1014
1014
1014
1013
1013
1013
1013
1013
1014
1015
1015
1015
1014
1013
1012
1011
1011
1011
1011
1012
1012
1013
1014
1013
1013
1013
1013
1013
1012
1012
1012
1012
1012
1012
1013
1012
1010
1009
1007
1006
1004
1003
1002
1002
1003
1003
1003
1003
1004
1003
1004
1004
1003
1004
1004
1005
1005
1006
1006
1007
1006
1006
1005
1005
1005
1005
1006
1006
1006
1006
1006
1006
1005
1003
1002
1001
1000
998
997
998
998
999
1000
1002
1004
1007
1009
1012
1014
1015
1017
1018
1022
1023
1025
1026
1027
1027
1027
1027
1027
1027
1028
1028
1028
1029
1029
1029
1028
1028
1026
1025
1024
1024
1024
1024
1024
1025
1025
1025
1025
1025
1024
1024
1023
1023
1023
1023
1023
1023
1023
1022
1022
1021
1019
1018
1017
1016
1015
1016
1016
1016
1016
1016
1015
1014
1013
1013
1012
1012
1012
1012
1012
1012
1013
1012
1012
1012
1012
1013
1013
1013
1014
1015
1017
1019
1020
1021
1022
1023
1024
1025
1025
1026
1026
1027
1029
1030
1031
1031
1032
1031
1029
1029
1028
1028
1028
1028
1029
1029
1030
1030
1030
1031
1031
1031
1031
1030
1030
1030
1030
1031
1031
1030
1029
1028
1027
1026
1025
1024
1024
1024
1024
1024
1024
1024
1024
1024
1023
1023
1022
1022
1022
1022
1022
1022
1022
1022
1021
1020
1019
1018
1017
1017
1017
1017
1018
1018
1020
1020
1021
1021
1021
1022
1022
1023
1023
1024
1025
1025
1026
1026
1026
1025
1024
1023
1022
1021
1021
1020
1020
1020
1020
1020
1019
1018
1018
1017
1016
1014
1014
1013
1012
1011
1011
1010
1009
1008
1006
1004
1003
1002
1002
1001
1001
1002
1002
1002
1001
1002
1002
1002
1002
1002
1003
1004
1007
1008
1009
1009
1010
1010
1009
1008
1007
1006
1006
1006
1007
1009
1010
1010
1010
1011
1012
1012
1012
1012
1011
1012
1012
1013
1013
1014
1013
1013
1013
1013
1013
1014
1015
1016
1017
1016
1018
1022
1022
1022
1023
1024
1025
1025
1025
1025
1025
1026
1027
1027
1026
1025
1024
1023
1022
1021
1021
1020
1020
1020
1020
1020
1019
1018
1018
1017
1016
1015
1014
1014
1013
1013
1012
1011
1010
1009
1008
1007
1006
1006
1005
1006
1007
1008
1009
1011
1011
1013
1014
1014
1015
1015
1017
1018
1019
1020
1020
1020
1020
1019
1018
1018
1017
1016
1016
1016
1017
1017
1018
1018
1018
1018
1017
1016
1015
1015
1014
1014
1014
1012
1011
1011
1011
1011
1010
1010
1009
1010
1011
1014
1017
1018
1020
1021
1022
1023
1023
1023
1024
1023
1024
1024
1025
1025
1025
1025
1024
1023
1022
1021
1019
1018
1018
1018
1019
1019
1020
1021
1021
1022
1022
1023
1023
1023
1023
1024
1024
1024
1024
1024
1023
1022
1021
1020
1019
1019
1018
1018
1018
1019
1019
1019
1018
1018
1018
1017
1017
1016
1016
1016
1017
1016
1016
1016
1015
1014
1012
1012
1011
1010
1009
1009
1009
1010
1010
1010
1010
1009
1009
1009
1008
1007
1007
1008
1009
1010
1010
1010
1009
1009
1008
1008
1008
1008
1009
1011
1013
1014
1016
1018
1019
1020
1020
1020
1020
1020
1021
1022
1022
1023
1023
1023
1023
1022
1022
1020
1019
1019
1019
1019
1019
1020
1021
1022
1022
1022
1022
1022
1022
1022
1023
1024
1024
1024
1024
1023
1023
1022
1021
1020
1020
1020
1019
1019
1020
1021
1022
1022
1023
1023
1023
1023
1022
1022
1022
1023
1023
1023
1024
1024
1024
1023
1022
1021
1021
1020
1020
1021
1021
1022
1023
1023
1024
1024
1024
1023
1023
1022
1022
1022
1022
1022
1022
1022
1021
1020
1018
1017
1016
1015
1015
1015
1015
1015
1015
1015
1015
1015
1015
1014
1014
1014
1013
1014
1014
1014
1014
1015
1016
1016
1016
1017
1017
1017
1018
1019
1020
1021
1022
1022
1023
1023
1023
1023
1023
1022
1022
1022
1022
1022
1021
1021
1019
1018
1016
1015
1014
1013
1012
1011
1011
1011
1012
1011
1011
1011
1010
1010
1009
1010
1010
1010
1011
1012
1012
1012
1012
1012
1011
1012
1012
1012
1012
1013
1014
1015
1015
1016
1016
1016
1016
1015
1015
1015
1014
1015
1015
1015
1015
1016
1015
1014
1013
1013
1012
1012
1013
1013
1014
1015
1015
1016
1016
1016
1016
1017
1017
1017
1016
1016
1016
1017
1017
1017
1017
1017
1017
1017
1017
1017
1018
1019
1020
1022
1023
1023
1023
1023
1023
1022
1021
1021
1020
1020
1020
1020
1020
1020
1018
1017
1016
1015
1014
1013
1012
1011
1011
1012
1012
1012
1012
1012
1011
1010
1010
1010
1010
1010
1011
1011
1011
1010
1008
1007
1006
1005
1004
1003
1003
1003
1005
1006
1008
1008
1008
1008
1007
1008
1009
1010
1010
1011
1012
1012
1013
1013
1013
1012
1012
1012
1012
1012
1013
1014
1014
1015
1016
1016
1016
1015
1016
1015
1016
1017
1018
1018
1019
1019
1020
1021
1021
1020
1020
1020
1020
1019
1020
1020
1021
1022
1022
1023
1023
1022
1022
1022
1022
1021
1021
1021
1021
1021
1021
1021
1020
1019
1018
1018
1017
1016
1016
1016
1017
1017
1018
1018
1018
1019
1019
1019
1019
1019
1019
1019
1020
1020
1021
1020
1020
1019
1018
1017
1016
1016
1016
1016
1016
1017
1017
1017
1017
1017
1017
1017
1016
1016
1016
1016
1016
1016
1016
1016
1015
1014
1013
1011
1009
1008
1008
1008
1008
1009
1008
1007
1006
1006
1005
1004
1003
1002
1002
1002
1002
1002
1002
1002
1002
1002
1002
1002
1003
1003
1004
1005
1006
1007
1009
1010
1011
1012
1013
1013
1013
1013
1014
1014
1014
1015
1015
1014
1013
1011
1010
1009
1008
1007
1006
1005
1005
1005
1005
1006
1006
1006
1005
1005
1005
1005
1004
1005
1005
1006
1005
1005
1004
1003
1002
1001
1000
1000
1000
1000
1001
1002
1003
1003
1003
1003
1004
1002
1003
1003
1003
1004
1005
1006
1007
1007
1008
1007
1007
1006
1006
1005
1006
1006
1007
1010
1011
1012
1013
1013
1013
1013
1013
1012
1012
1012
1013
1013
1012
1011
1010
1010
1009
1008
1008
1007
1008
1009
1010
1012
1014
1015
1016
1017
1018
1020
1021
1022
1023
1024
1025
1026
1026
1026
1025
1024
1023
1022
1021
1020
1020
1020
1021
1022
1023
1024
1024
1024
1024
1024
1025
1025
1025
1025
1026
1027
1026
1026
1026
1025
1025
1024
1023
1022
1022
1022
1022
1023
1023
1023
1023
1023
1023
1023
1023
1022
1023
1023
1023
1023
1023
1023
1022
1021
1020
1019
1018
1017
1017
1018
1018
1019
1020
1020
1020
1021
1021
1021
1020
1021
1020
1020
1021
1021
1021
1021
1020
1019
1018
1016
1015
1014
1014
1014
1015
1016
1016
1016
1016
1016
1016
1015
1015
1016
1016
1016
1016
1016
1016
1016
1015
1015
1014
1014
1013
1012
1011
1012
1012
1012
1012
1012
1012
1012
1012
1012
1011
1011
1011
1011
1011
1012
1011
1011
1011
1010
1010
1009
1008
1010
1011
1011
1012
1012
1013
1013
1013
1013
1013
1013
1013
1012
1012
1012
1012
1011
1011
1010
1010
1008
1008
1007
1007
1006
1007
1007
1008
1011
1012
1013
1013
1013
1013
1013
1013
1012
1013
1014
1014
1014
1014
1014
1014
1013
1013
1012
1011
1011
1011
1011
1011
1012
1013
1013
1013
1013
1013
1013
1013
1012
1012
1012
1012
1013
1012
1012
1011
1010
1009
1008
1007
1006
1006
1006
1006
1007
1008
1009
1009
1009
1009
1009
1009
1009
1009
1010
1011
1011
1012
1012
1012
1011
1010
1010
1009
1009
1009
1009
1010
1011
1012
1012
1013
1013
1012
1011
1011
1010
1010
1010
1010
1010
1010
1010
1010
1009
1009
1008
1007
1007
1007
1008
1010
1011
1012
1012
1013
1014
1014
1014
1014
1013
1013
1013
1014
1014
1014
1013
1012
1012
1011
1009
1009
1008
1008
1008
1009
1010
1011
1011
1011
1012
1013
1014
1014
1014
1014
1015
1015
1016
1016
1015
1015
1014
1013
1012
1011
1011
1011
1011
1012
1013
1014
1015
1016
1017
1018
1018
1018
1018
1018
1018
1018
1018
1018
1017
1016
1015
1014
1013
1012
1011
1011
1011
1012
1012
1012
1013
1013
1013
1013
1013
1013
1013
1013
1014
1014
1015
1014
1014
1013
1012
1012
1011
1010
1009
1008
1009
1009
1010
1011
1012
1013
1013
1015
1016
1016
1016
1017
1017
1018
1018
1018
1018
1018
1018
1017
1016
1016
1015
1015
1015
1015
1016
1016
1016
1017
1017
1017
1017
1017
1017
1017
1018
1018
1018
1018
1018
1017
1017
1016
1015
1015
1014
1014
1014
1014
1015
1016
1016
1016
1016
1016
1016
1016
1017
1017
1017
1018
1018
1018
1018
1018
1017
1016
1016
1015
1014
1013
1013
1014
1014
1015
1015
1015
1015
1015
1015
1015
1015
1015
1015
1015
1016
1015
1015
1015
1014
1014
1013
1012
1012
1012
1012
1012
1013
1014
1014
1014
1015
1015
1014
1015
1015
1015
1015
1016
1016
1017
1017
1017
1016
1015
1014
1014
1013
1013
1013
1013
1013
1014
1014
1014
1014
1014
1014
1014
1014
1014
1014
1015
1015
1015
1015
1015
1014
1014
1014
1013
1013
1012
1012
1012
1012
1013
1013
1013
1012
1012
1011
1011
1011
1011
1011
1011
1011
1012
1011
1011
1010
1010
1009
1008
1008
1007
1007
1007
1008
1008
1008
1008
1007
1006
1005
1004
1003
1003
1003
1003
1003
1003
1002
1002
1001
1001
1000
999
998
998
997
998
999
999
999
999
999
998
997
997
996
996
995
995
995
995
995
994
994
993
993
992
992
993
993
994
995
996
997
997
997
998
998
998
998
999
999
1000
1000
1000
1001
1001
1000
1000
999
999
999
999
999
999
1000
1002
1002
1002
1003
1003
1003
1002
1003
1002
1003
1004
1004
1004
1003
1004
1002
1002
1000
1000
1000
999
999
1000
1000
1002
1002
1003
1004
1005
1005
1004
1005
1006
1006
1007
1008
1008
1009
1009
1009
1008
1007
1007
1007
1007
1007
1008
1009
1010
1011
1011
1012
1013
1014
1014
1015
1016
1016
1017
1018
1018
1018
1018
1017
1016
1015
1014
1014
1014
1014
1015
1015
1016
1017
1018
1018
1018
1018
1018
1018
1018
1019
1019
1019
1019
1019
1018
1017
1016
1016
1015
1014
1014
1013
1013
1014
1015
1015
1015
1015
1015
1014
1014
1013
1013
1013
1013
1013
1013
1013
1013
1012
1012
1010
1010
1009
1009
1009
1009
1009
1010
1010
1009
1009
1009
1009
1008
1008
1008
1008
1008
1008
1008
1008
1007
1006
1006
1005
1004
1004
1003
1003
1003
1004
1004
1004
1005
1005
1004
1002
1002
1002
1001
1000
1000
999
998
997
999
998
998
998
998
998
998
999
1000
1002
1003
1004
1004
1004
1003
1003
1003
1003
1003
1003
1004
1004
1003
1003
1002
1001
1000
999
998
997
997
997
997
997
997
997
997
997
996
996
996
996
996
997
997
998
998
998
998
998
998
998
998
999
999
1000
1001
1002
1004
1005
1006
1007
1007
1007
1007
1008
1009
1010
1010
1010
1011
1011
1011
1011
1011
1010
1010
1010
1009
1010
1010
1012
1012
1012
1012
1012
1012
1012
1011
1011
1011
1012
1012
1012
1012
1012
1011
1010
1010
1009
1008
1007
1007
1006
1007
1007
1009
1009
1009
1009
1009
1010
1009
1009
1010
1010
1011
1012
1012
1012
1012
1012
1012
1012
1012
1013
1012
1012
1011
1012
1013
1013
1013
1013
1013
1012
1012
1012
1012
1012
1012
1012
1012
1012
1011
1011
1010
1009
1008
1008
1007
1007
1008
1008
1009
1009
1009
1009
1009
1009
1008
1008
1008
1008
1008
1008
1008
1008
1008
1008
1007
1007
1007
1007
1008
1008
1009
1009
1011
1011
1011
1011
1010
1010
1008
1009
1009
1008
1009
1010
1009
1009
1009
1008
1007
1006
1005
1005
1005
1005
1005
1006
1006
1006
1005
1005
1004
1004
1004
1004
1004
1004
1005
1005
1006
1006
1006
1005
1005
1005
1005
1005
1004
1004
1004
1005
1006
1007
1007
1008
1008
1009
1009
1009
1010
1010
1011
1011
1011
1011
1010
1009
1008
1008
1007
1007
1006
1006
1006
1007
1008
1008
1008
1008
1008
1008
1008
1008
1009
1009
1009
1009
1009
1008
1007
1006
1005
1004
1003
1003
1002
1002
1002
1003
1003
1003
1003
1003
1003
1003
1003
1003
1003
1004
1004
1004
1004
1004
1003
1003
1002
1001
1000
1000
1000
1000
1000
1001
1003
1002
1003
1003
1003
1004
1004
1004
1005
1006
1007
1007
1007
1007
1007
1006
1006
1006
1005
1005
1006
1007
1007
1007
1007
1008
1008
1008
1008
1007
1007
1007
1007
1007
1006
1006
1007
1006
1005
1005
1004
1003
1002
1002
1002
1001
1002
1002
1003
1004
1004
1003
1003
1003
1003
1003
1003
1004
1005
1005
1005
1006
1005
1005
1004
1004
1004
1004
1004
1004
1005
1005
1006
1007
1007
1007
1008
1008
1009
1009
1010
1010
1012
1012
1013
1013
1013
1013
1013
1012
1012
1013
1011
1011
1012
1012
1013
1013
1013
1012
1011
1012
1012
1012
1011
1012
1012
1013
1013
1013
1013
1012
1012
1012
1012
1011
1011
1011
1011
1011
1012
1012
1012
1013
1012
1011
1010
1011
1011
1011
1012
1012
1011
1011
1011
1011
1010
1010
1009
1008
1008
1008
1009
1009
1009
1009
1009
1008
1008
1008
1007
1007
1007
1007
1008
1008
1009
1009
1008
1009
1009
1008
1008
1008
1007
1008
1008
1009
1009
1009
1009
1009
1009
1008
1008
1008
1007
1007
1008
1008
1008
1008
1008
1008
1008
1007
1007
1006
1006
1006
1006
1007
1007
1007
1007
1007
1007
1007
1007
1006
1007
1007
1008
1009
1010
1010
1010
1011
1012
1012
1012
1012
1011
1012
1012
1012
1013
1013
1013
1013
1013
1013
1013
1013
1013
1014
1014
1014
1014
1014
1014
1013
1012
1012
1011
1010
1011
1011
1010
1011
1011
1011
1011
1010
1010
1010
1009
1009
1009
1009
1009
1009
1009
1009
1008
1008
1007
1007
1006
1006
1005
1005
1006
1007
1008
1009
1009
1009
1009
1008
1008
1008
1008
1008
1009
1009
1009
1008
1008
1008
1007
1007
1006
1006
1006
1006
1006
1007
1007
1008
1008
1008
1008
1008
1008
1008
1008
1009
1009
1009
1009
1009
1009
1009
1008
1008
1007
1007
1006
1006
1006
1007
1007
1008
1008
1008
1008
1008
1008
1008
1009
1009
1009
1010
1009
1009
1009
1009
1008
1007
1007
1006
1006
1005
1006
1007
1007
1008
1008
1007
1007
1008
1007
1007
1008
1008
1008
1009
1009
1008
1008
1007
1006
1006
1006
1005
1005
1005
1005
1005
1006
1006
1006
1006
1005
1005
1004
1004
1004
1004
1004
1004
1004
1004
1003
1003
1003
1002
1002
1002
1001
1002
1002
1003
1004
1003
1003
1003
1003
1003
1003
1002
1003
1003
1003
1003
1003
1002
1002
1002
1001
1001
1000
1000
999
999
999
1000
1000
1000
1000
999
999
999
999
998
998
998
998
998
998
998
997
997
996
995
995
994
995
995
996
997
998
1000
1000
1001
1001
1002
1002
1002
1002
1003
1003
1003
1003
1003
1003
1003
1002
1002
1001
1001
1001
1001
1002
1002
1002
1003
1003
1003
1003
1004
1004
1005
1005
1005
1006
1007
1007
1007
1007
1007
1007
1007
1007
1007
1007
1008
1008
1008
1009
1009
1009
1009
1009
1009
1009
1009
1009
1010
1010
1010
1010
1010
1010
1009
1009
1008
1008
1008
1008
1008
1008
1008
1008
1009
1009
1009
1009
1008
1008
1008
1008
1009
1009
1010
1010
1010
1009
1009
1008
1008
1007
1007
1007
1007
1007
1007
1007
1008
1007
1007
1006
1006
1006
1006
1005
1005
1005
1005
1005
1004
1004
1003
1003
1002
1001
1001
1000
1001
1001
1001
1002
1003
1003
1003
1003
1003
1002
1003
1003
1003
1003
1004
1004
1002
1003
1003
1002
1002
1001
1000
1000
1000
1000
1001
1000
1002
1002
1002
1002
1002
1003
1002
1001
1001
1001
1001
1001
1001
1001
1001
1000
1000
999
998
998
999
999
998
998
998
1000
999
998
998
998
998
998
998
998
998
998
998
998
997
997
996
995
994
994
994
995
996
997
997
997
998
997
997
997
997
998
998
998
999
998
998
998
998
998
997
997
997
996
996
998
998
998
999
999
1000
1000
1000
1000
1000
1001
1001
1002
1002
1002
1002
1002
1002
1001
1001
1000
999
999
1000
1000
999
1000
1002
1001
1002
1002
1002
1002
1002
1003
1004
1004
1004
1005
1005
1005
1004
1004
1004
1004
1004
1004
1004
1004
1005
1005
1005
1005
1005
1005
1004
1004
1004
1004
1005
1004
1005
1005
1004
1004
1004
1003
1002
1002
1002
1003
1001
1002
1002
1002
1003
1003
1002
1001
1000
1000
1000
1000
1000
1001
1001
1001
1000
1000
1000
999
998
998
998
997
997
997
996
996
996
995
994
995
995
994
994
994
994
995
996
996
996
996
996
996
995
995
994
994
994
994
994
995
995
995
995
995
995
995
995
996
996
996
997
997
996
996
995
995
995
994
994
994
994
994
994
995
995
995
995
995
994
994
994
994
994
994
994
994
994
994
994
993
992
991
991
994
995
993
995
996
996
997
997
996
996
996
996
997
997
998
998
999
999
998
998
998
997
997
997
997
997
998
998
999
1000
1000
1000
1000
1000
1000
1000
1001
1001
1002
1002
1002
1002
1001
1001
1000
1000
999
999
998
999
999
1000
1001
1001
1002
1002
1001
1002
1000
1000
1000
1000
1001
1002
1002
1001
1001
1001
1000
1000
998
998
998
998
998
999
999
999
999
1001
1001
1001
1001
1001
1002
1001
1002
1003
1003
1003
1003
1003
1002
1002
1002
1001
1001
1001
1001
1002
1003
1003
1003
1003
1003
1002
1002
1002
1003
1003
1003
1003
1002
1002
1003
1003
1004
1003
1003
1003
1003
1003
1003
1003
1004
1004
1004
1004
1003
1003
1003
1003
1004
1004
1005
1005
1005
1005
1005
1005
1005
1005
1006
1005
1005
1005
1005
1005
1006
1006
1006
1005
1005
1005
1005
1005
1006
1006
1006
1006
1006
1006
1006
1006
1006
1006
1006
1005
1004
1004
1005
1005
1006
1006
1006
1006
1005
1006
1005
1006
1006
1006
1006
1006
1006
1006
1006
1005
1005
1004
1004
1004
1004
1004
1005
1005
1006
1006
1007
1006
1006
1006
1006
1006
1006
1007
1007
1007
1007
1007
1007
1007
1007
1006
1006
1006
1006
1006
1006
1006
1007
1007
1007
1007
1007
1007
1008
1008
1008
1009
1009
1009
1009
1009
1009
1008
1007
1007
1006
1006
1006
1005
1005
1006
1006
1006
1006
1005
1005
1003
1003
1002
1002
1001
1001
1001
1000
1000
999
998
998
997
997
997
996
995
995
996
996
996
996
996
996
995
996
996
996
997
998
999
999
999
1000
1000
1000
1000
1000
1000
1000
1001
1002
1002
1003
1004
1004
1004
1005
1005
1005
1006
1006
1006
1006
1006
1006
1006
1006
1006
1005
1005
1004
1003
1002
1003
1003
1004
1004
1005
1005
1005
1005
1005
1004
1005
1005
1005
1005
1005
1005
1005
1005
1005
1004
1004
1004
1003
1003
1003
1003
1003
1004
1004
1004
1003
1003
1002
1002
1002
1002
1002
1002
1003
1002
1002
1002
1002
1002
1001
1001
1001
1000
1001
1001
1001
1002
1003
1003
1003
1003
1002
1003
1003
1004
1004
1004
1005
1005
1005
1004
1004
1004
1003
1003
1003
1002
1003
1002
1003
1004
1004
1004
1005
1005
1004
1004
1004
1005
1005
1005
1005
1005
1005
1005
1005
1005
1004
1003
1003
1003
1004
1004
1004
1005
1005
1005
1005
1005
1004
1005
1005
1005
1005
1004
1005
1005
1004
1004
1004
1004
1004
1003
1002
1002
1001
1002
1003
1003
1003
1003
1002
1002
1002
1002
1001
1002
1002
1002
1002
1001
1001
1000
1000
999
998
997
997
996
997
998
998
999
999
999
999
998
998
999
999
1000
1000
1000
1001
1001
1000
1000
1000
999
999
998
998
998
998
998
999
999
1000
1000
1000
1000
1000
1000
1000
1001
1001
1001
1002
1002
1002
1002
1002
1001
1001
1000
1000
1000
1000
1000
1001
1002
1003
1003
1003
1003
1003
1003
1003
1003
1003
1003
1003
1004
1004
1004
1004
1004
1003
1003
1003
1002
1002
1002
1002
1002
1002
1002
1002
1002
1002
1001
1001
1001
1001
1001
1001
1001
1001
1000
1000
1000
1000
999
999
999
1000
999
1000
1000
1000
1000
999
999
999
999
999
1000
1000
1000
1001
1001
1001
1001
1001
1000
999
999
999
998
998
999
999
1000
1000
1000
1000
1000
1000
1000
999
1000
1000
1000
1000
1000
1000
1001
1001
1001
1000
999
998
998
998
998
999
999
999
1000
999
998
997
997
997
997
998
998
999
999
998
998
997
997
996
996
995
995
995
996
996
997
998
999
1001
1001
999
998
999
999
999
1000
1000
1000
1000
1000
999
999
999
998
998
998
997
998
1000
1002
1003
1002
1001
1001
1001
1001
1001
1001
1002
1002
1003
1004
1004
1004
1005
1004
1004
1003
1004
1003
1002
1003
1004
1005
1006
1006
1005
1005
1005
1004
1005
1005
1005
1006
1006
1006
1006
1006
1006
1006
1006
1005
1004
1005
1005
1004
1004
1005
1004
1006
1006
1006
1005
1005
1003
1003
1003
1004
1004
1004
1004
1004
1004
1003
1002
1002
1002
1001
1001
1001
1001
1003
1003
1003
1002
1002
1001
1001
1001
1001
1001
1001
1001
1002
1001
1000
1000
999
998
997
997
996
996
996
1000
1000
1000
1000
999
999
999
998
998
998
998
998
999
999
998
999
998
998
997
997
997
996
996
997
997
998
998
998
998
999
998
998
999
998
999
999
1000
1000
1000
1000
1000
999
998
998
998
998
998
999
999
1000
1000
1000
1001
1001
1003
1002
1002
1002
1002
1002
1002
1003
1002
1003
1003
1003
1002
1003
1002
1002
1002
1001
1000
1002
1001
1001
1001
1000
1000
1000
1000
1000
1000
1000
1000
1000
1001
1000
1000
999
999
998
998
998
998
999
1000
1001
1000
1000
1000
1000
1000
1000
1000
1001
1001
1001
1002
1002
1001
1001
1001
1000
1000
1000
999
999
999
1000
1001
1001
1002
1002
1002
1002
1003
1002
1003
1003
1004
1005
1005
1006
1006
1005
1005
1004
1004
1004
1004
1004
1004
1004
1005
1006
1006
1006
1006
1006
1006
1007
1006
1006
1006
1007
1007
1007
1007
1007
1006
1005
1004
1003
1004
1004
1004
1005
1006
1006
1005
1004
1004
1005
1005
1005
1004
1004
1004
1004
1005
1006
1006
1005
1005
1005
1005
1004
1004
1003
1004
1004
1004
1005
1005
1005
1005
1005
1005
1006
1006
1006
1006
1006
1006
1005
1005
1005
1004
1004
1003
1003
1002
1003
1003
1003
1004
1005
1005
999
1003
1004
1004
1003
1004
1004
1005
1005
1005
1005
1004
1004
1004
1003
1003
1003
1002
1003
1002
1003
1004
1004
1004
1004
1003
1004
1003
1003
1003
1003
1003
1003
1004
1004
1004
1003
1003
1002
1002
1001
1001
1001
1001
1001
1001
1001
1001
1000
1000
999
998
999
998
997
997
997
997
997
997
997
997
996
996
997
996
996
997
997
997
998
998
998
998
997
998
998
998
999
999
1001
1001
1001
1001
1001
1001
1001
1001
1001
1001
1001
1001
1002
1002
1003
1004
1004
1005
1005
1006
1006
1007
1008
1008
1009
1009
1009
1009
1009
1009
1008
1008
1007
1007
1006
1006
1007
1008
1009
1009
1009
1010
1010
1010
1010
1010
1010
1011
1011
1011
1012
1012
1011
1011
1010
1009
1009
1008
1008
1008
1008
1009
1009
1009
1010
1010
1010
1009
1009
1009
1010
1010
1010
1011
1011
1010
1010
1009
1008
1008
1007
1007
1007
1007
1007
1008
1009
1008
1008
1008
1008
1008
1008
1008
1008
1008
1008
1009
1009
1009
1009
1008
1007
1007
1007
1006
1006
1006
1006
1007
1007
1007
1007
1007
1007
1008
1008
1008
1008
1009
1009
1009
1009
1010
1010
1009
1009
1008
1008
1008
1008
1008
1008
1009
1009
1009
1009
1009
1009
1009
1009
1009
1009
1010
1010
1010
1010
1010
1010
1009
1008
1008
1007
1007
1007
1007
1007
1008
1009
1009
1009
1010
1010
1010
1010
1009
1009
1010
1010
1010
1010
1010
1010
1009
1009
1008
1008
1007
1007
1007
1007
1008
1008
1008
1008
1008
1008
1008
1008
1008
1008
1008
1009
1009
1009
1008
1008
1007
1006
1005
1004
1004
1004
1003
1003
1004
1004
1004
1003
1004
1004
1004
1004
1004
1005
1006
1006
1006
1007
1007
1007
1006
1005
1005
1004
1004
1004
1004
1005
1006
1007
1007
1008
1008
1008
1008
1008
1008
1008
1008
1008
1009
1009
1009
1009
1008
1007
1007
1006
1006
1006
1006
1005
1006
1005
1005
1005
1004
1003
1002
1002
1001
1001
1000
1000
1001
1001
1000
1000
999
999
999
998
998
998
998
998
998
998
998
998
998
998
999
998
999
999
1000
1000
1000
1000
1001
1001
1002
1002
1003
1003
1004
1004
1005
1005
1006
1007
1008
1008
1010
1010
1011
1011
1011
1012
1013
1013
1014
1014
1014
1013
1012
1012
1011
1010
1010
1010
1010
1010
1011
1011
1011
1012
1012
1011
1011
1012
1011
1012
1012
1013
1013
1013
1013
1013
1012
1012
1011
1010
1010
1010
1010
1010
1011
1011
1012
1012
1013
1013
1013
1013
1013
1013
1014
1014
1014
1014
1014
1014
1013
1013
1012
1011
1012
1011
1012
1012
1013
1014
1015
1015
1014
1014
1015
1015
1015
1016
1016
1017
1017
1017
1017
1017
1016
1016
1015
1014
1014
1014
1014
1014
1015
1016
1016
1016
1016
1016
1016
1016
1016
1016
1017
1017
1017
1017
1018
1017
1017
1016
1015
1014
1014
1014
1014
1015
1015
1016
1016
1016
1016
1016
1016
1016
1016
1016
1016
1017
1017
1017
1017
1017
1016
1016
1015
1015
1015
1015
1015
1015
1015
1015
1015
1015
1015
1015
1015
1015
1014
1014
1014
1014
1014
1014
1015
1014
1014
1013
1013
1012
1012
1012
1013
1014
1015
1016
1016
1016
1016
1016
1016
1016
1016
1016
1016
1017
1017
1017
1017
1017
1016
1016
1015
1014
1014
1014
1014
1015
1015
1016
1016
1017
1016
1016
1016
1016
1016
1016
1017
1017
1018
1018
1018
1018
1017
1016
1016
1015
1015
1015
1015
1015
1016
1017
1017
1017
1017
1017
1017
1017
1017
1017
1017
1017
1018
1018
1018
1018
1017
1016
1015
1015
1014
1014
1014
1014
1015
1015
1015
1015
1014
1015
1014
1014
1013
1014
1014
1014
1014
1014
1014
1014
1013
1012
1011
1011
1010
1010
1010
1011
1012
1012
1012
1012
1012
1011
1011
1011
1011
1011
1011
1012
1013
1013
1013
1013
1013
1012
1011
1011
1011
1011
1011
1011
1012
1013
1013
1014
1014
1014
1014
1014
1014
1015
1015
1015
1016
1016
1016
1016
1015
1014
1013
1013
1012
1012
1012
1013
1013
1014
1014
1014
1014
1014
1013
1013
1013
1013
1014
1014
1014
1014
1014
1013
1012
1011
1010
1010
1009
1009
1008
1008
1009
1009
1009
1008
1008
1009
1008
1008
1007
1007
1007
1007
1007
1007
1007
1006
1006
1005
1004
1004
1004
1004
1004
1004
1007
1005
1006
1006
1006
1006
1006
1006
1006
1006
1007
1008
1008
1009
1009
1008
1008
1008
1008
1007
1007
1008
1008
1009
1010
1011
1012
1012
1012
1012
1012
1012
1013
1014
1014
1015
1016
1016
1016
1016
1015
1014
1013
1012
1012
1012
1012
1012
1013
1013
1013
1013
1013
1013
1013
1013
1013
1013
1013
1013
1013
1013
1013
1012
1011
1011
1010
1009
1009
1009
1009
1009
1010
1011
1011
1011
1012
1012
1012
1012
1012
1013
1013
1014
1014
1014
1015
1015
1015
1014
1014
1015
1015
1015
1016
1016
1017
1018
1018
1018
1018
1018
1018
1019
1019
1019
1020
1020
1020
1021
1021
1020
1020
1019
1019
1018
1017
1017
1017
1017
1017
1017
1017
1017
1016
1016
1015
1014
1014
1014
1014
1014
1013
1014
1014
1014
1013
1012
1011
1011
1010
1011
1011
1012
1012
1013
1013
1014
1014
1014
1015
1014
1014
1015
1016
1017
1017
1017
1017
1016
1016
1015
1014
1014
1013
1013
1014
1014
1015
1015
1015
1015
1015
1015
1015
1015
1015
1015
1016
1016
1016
1016
1017
1016
1016
1015
1014
1014
1014
1014
1014
1014
1015
1016
1015
1015
1015
1015
1016
1015
1015
1015
1016
1016
1016
1016
1016
1016
1015
1015
1014
1014
1014
1014
1014
1014
1014
1014
1014
1014
1014
1013
1013
1013
1014
1014
1015
1017
1017
1018
1019
1019
1019
1019
1019
1019
1019
1020
1020
1021
1021
1022
1022
1022
1022
1022
1022
1022
1023
1023
1023
1024
1024
1025
1024
1023
1022
1021
1020
1019
1019
1019
1019
1020
1020
1021
1021
1022
1022
1022
1022
1022
1022
1022
1023
1023
1023
1024
1023
1022
1021
1020
1019
1018
1017
1016
1016
1017
1018
1018
1018
1018
1018
1018
1018
1018
1018
1018
1018
1019
1019
1020
1020
1018
1018
1017
1016
1015
1014
1014
1014
1014
1014
1014
1014
1014
1013
1013
1013
1013
1012
1013
1013
1013
1013
1013
1013
1012
1011
1010
1010
1009
1009
1009
1009
1010
1010
1010
1011
1011
1011
1010
1010
1010
1010
1010
1011
1011
1011
1012
1012
1011
1011
1010
1010
1010
1010
1010
1011
1011
1012
1013
1013
1014
1013
1014
1014
1014
1014
1015
1015
1016
1017
1018
1019
1019
1018
1018
1018
1018
1018
1018
1018
1018
1019
1019
1020
1020
1019
1019
1019
1019
1019
1019
1019
1020
1020
1020
1020
1020
1019
1018
1018
1017
1017
1017
1017
1017
1017
1017
1017
1017
1017
1016
1016
1016
1015
1015
1015
1016
1016
1016
1017
1017
1017
1016
1015
1015
1016
1016
1017
1018
1019
1020
1021
1021
1021
1021
1022
1022
1022
1023
1023
1023
1024
1024
1024
1023
1022
1021
1020
1019
1018
1018
1017
1017
1018
1018
1018
1018
1018
1018
1018
1018
1018
1018
1019
1019
1020
1021
1021
1020
1019
1018
1017
1017
1016
1016
1016
1016
1017
1017
1017
1016
1016
1016
1015
1015
1014
1014
1014
1014
1015
1015
1015
1014
1014
1013
1012
1012
1012
1012
1012
1013
1014
1014
1015
1015
1015
1016
1016
1016
1016
1017
1018
1018
1019
1020
1020
1020
1020
1019
1019
1019
1020
1020
1020
1021
1022
1022
1023
1023
1023
1023
1023
1023
1023
1023
1023
1024
1024
1024
1024
1024
1024
1022
1022
1021
1020
1020
1020
1020
1021
1021
1021
1021
1021
1021
1021
1020
1021
1021
1022
1022
1023
1023
1024
1024
1023
1022
1022
1022
1022
1021
1022
1022
1022
1023
1024
1024
1024
1024
1024
1023
1023
1023
1023
1023
1023
1023
1023
1022
1020
1019
1017
1017
1016
1015
1015
1015
1015
1015
1015
1014
1014
1013
1013
1012
1012
1012
1012
1013
1013
1013
1013
1012
1011
1010
1009
1009
1009
1009
1009
1009
1009
1009
1008
1008
1008
1007
1006
1007
1006
1007
1007
1007
1008
1009
1010
1010
1011
1011
1012
1012
1013
1013
1014
1015
1015
1015
1015
1015
1015
1015
1015
1015
1015
1015
1016
1016
1017
1017
1017
1016
1015
1014
1013
1013
1013
1013
1014
1014
1015
1016
1016
1017
1017
1017
1017
1017
1018
1018
1019
1019
1020
1020
1020
1020
1019
1018
1017
1016
1016
1016
1016
1017
1017
1018
1018
1018
1018
1018
1018
1018
1018
1018
1018
1019
1019
1020
1020
1020
1019
1018
1018
1018
1018
1017
1018
1018
1019
1019
1019
1020
1019
1019
1020
1020
1020
1021
1022
1023
1024
1026
1026
1027
1028
1027
1028
1028
1028
1029
1029
1030
1031
1032
1033
1033
1033
1033
1033
1033
1033
1033
1033
1033
1034
1034
1033
1032
1031
1029
1028
1027
1027
1027
1027
1027
1027
1027
1027
1027
1027
1027
1027
1027
1027
1027
1027
1027
1027
1027
1027
1026
1025
1024
1023
1023
1022
1023
1023
1024
1024
1024
1025
1025
1025
1025
1026
1026
1026
1026
1027
1027
1028
1028
1028
1028
1027
1026
1025
1025
1024
1024
1025
1025
1025
1025
1026
1026
1026
1026
1026
1025
1025
1025
1026
1026
1027
1027
1026
1026
1025
1024
1023
1023
1023
1023
1023
1023
1023
1024
1024
1024
1024
1024
1024
1024
1024
1024
1025
1025
1026
1026
1026
1026
1025
1025
1024
1024
1024
1025
1025
1026
1026
1027
1027
1026
1026
1026
1026
1026
1026
1026
1026
1027
1027
1027
1027
1026
1025
1024
1023
1023
1022
1022
1023
1023
1023
1023
1023
1023
1023
1024
1024
1023
1023
1023
1023
1023
1024
1024
1024
1024
1023
1022
1021
1021
1021
1022
1022
1023
1023
1023
1023
1024
1024
1024
1024
1024
1023
1023
1024
1024
1024
1025
1024
1023
1021
1020
1019
1018
1018
1018
1020
1020
1020
1021
1021
1020
1021
1021
1022
1022
1022
1022
1022
1023
1023
1023
1023
1022
1021
1020
1020
1020
1020
1020
1021
1022
1024
1025
1026
1027
1027
1027
1027
1027
1027
1027
1027
1028
1028
1028
1027
1027
1026
1025
1025
1025
1025
1025
1025
1026
1027
1027
1028
1028
1028
1028
1028
1028
1028
1029
1029
1029
1030
1030
1029
1028
1027
1026
1025
1025
1025
1024
1025
1025
1025
1025
1025
1025
1025
1025
1025
1025
1025
1024
1024
1025
1025
1025
1024
1024
1023
1021
1021
1020
1019
1019
1020
1020
1020
1020
1020
1019
1019
1019
1019
1018
1018
1019
1018
1019
1019
1019
1019
1018
1017
1016
1016
1015
1016
1016
1016
1017
1017
1017
1018
1017
1018
1018
1018
1018
1018
1018
1018
1018
1019
1019
1020
1019
1019
1018
1018
1018
1018
1019
1020
1022
1022
1023
1024
1024
1025
1025
1026
1026
1026
1027
1027
1028
1029
1030
1030
1029
1028
1028
1027
1027
1026
1027
1027
1028
1028
1029
1029
1029
1029
1029
1029
1029
1029
1029
1029
1029
1030
1030
1030
1029
1028
1027
1026
1026
1025
1025
1026
1026
1027
1027
1027
1027
1027
1027
1027
1027
1027
1027
1027
1028
1029
1029
1029
1028
1027
1026
1026
1026
1026
1026
1027
1027
1027
1028
1028
1028
1028
1028
1028
1027
1027
1027
1027
1027
1028
1028
1028
1027
1026
1025
1025
1024
1024
1024
1025
1025
1025
1025
1024
1024
1024
1024
1023
1023
1023
1023
1023
1023
1024
1024
1024
1023
1023
1021
1021
1020
1020
1020
1021
1021
1021
1021
1022
1022
1022
1022
1022
1022
1021
1022
1022
1022
1023
1024
1024
1024
1024
1024
1024
1024
1024
1025
1025
1026
1027
1027
1028
1028
1029
1029
1030
1029
1029
1029
1030
1030
1030
1030
1030
1030
1029
1027
1027
1026
1026
1025
1025
1026
1025
1026
1026
1025
1025
1024
1024
1023
1023
1022
1022
1022
1021
1022
1021
1021
1020
1019
1019
1018
1018
1018
1019
1019
1019
1019
1019
1019
1018
1018
1018
1017
1017
1016
1016
1016
1017
1017
1016
1016
1015
1015
1015
1015
1016
1017
1018
1019
1020
1021
1022
1022
1022
1022
1022
1022
1022
1022
1022
1022
1023
1023
1023
1022
1021
1020
1019
1019
1018
1018
1019
1019
1019
1020
1020
1020
1020
1021
1021
1021
1021
1021
1021
1021
1022
1022
1022
1021
1020
1020
1019
1019
1018
1019
1019
1020
1020
1020
1021
1021
1021
1021
1021
1021
1022
1021
1021
1022
1022
1023
1022
1023
1022
1022
1022
1022
1023
1024
1025
1027
1028
1030
1030
1031
1032
1033
1034
1034
1033
1033
1032
1032
1033
1032
1032
1030
1028
1027
1025
1024
1024
1024
1025
1025
1026
1027
1028
1029
1030
1030
1031
1031
1031
1031
1030
1031
1031
1031
1031
1030
1028
1027
1026
1025
1025
1024
1025
1024
1025
1025
1025
1025
1025
1025
1026
1025
1025
1025
1025
1026
1026
1026
1027
1026
1025
1024
1023
1023
1023
1023
1023
1024
1024
1025
1025
1025
1025
1025
1024
1024
1023
1023
1023
1023
1023
1023
1023
1022
1021
1020
1019
1019
1018
1018
1018
1019
1019
1019
1019
1019
1019
1019
1019
1019
1019
1019
1019
1019
1020
1020
1020
1019
1018
1018
1017
1017
1017
1017
1018
1018
1018
1019
1019
1019
1019
1019
1019
1019
1019
1019
1018
1019
1019
1019
1019
1018
1017
1016
1014
1015
1015
1015
1015
1015
1015
1016
1015
1015
1015
1014
1014
1014
1014
1014
1015
1016
1017
1018
1018
1019
1018
1018
1019
1020
1021
1022
1023
1024
1025
1025
1025
1024
1024
1023
1023
1023
1022
1022
1023
1024
1025
1025
1025
1025
1024
1023
1023
1023
1024
1025
1025
1026
1027
1027
1027
1027
1027
1027
1027
1026
1026
1026
1027
1027
1028
1028
1028
1028
1027
1026
1025
1025
1025
1025
1026
1026
1027
1027
1028
1028
1028
1028
1027
1027
1026
1027
1026
1027
1027
1027
1027
1026
1025
1024
1023
1022
1022
1022
1023
1023
1023
1023
1023
1023
1023
1023
1023
1023
1023
1023
1023
1023
1024
1024
1025
1024
1023
1023
1022
1022
1022
1022
1023
1023
1024
1024
1025
1025
1026
1026
1026
1026
1026
1026
1026
1026
1027
1027
1027
1027
1026
1025
1024
1024
1024
1025
1025
1025
1026
1026
1027
1027
1027
1027
1027
1027
1027
1026
1026
1027
1026
1027
1026
1025
1024
1023
1022
1022
1021
1021
1022
1022
1022
1022
1022
1022
1022
1022
1021
1021
1021
1021
1021
1021
1022
1022
1021
1020
1019
1018
1018
1018
1018
1019
1019
1019
1019
1019
1020
1020
1020
1019
1019
1018
1018
1018
1017
1017
1017
1017
1017
1016
1015
1014
1013
1012
1012
1012
1012
1013
1013
1013
1014
1014
1015
1015
1015
1015
1016
1016
1017
1018
1019
1020
1020
1020
1018
1018
1017
1017
1017
1017
1018
1018
1018
1018
1017
1017
1017
1017
1017
1017
1017
1017
1017
1018
1019
1019
1019
1019
1018
1017
1017
1017
1017
1018
1019
1021
1022
1024
1025
1025
1025
1025
1025
1025
1025
1025
1026
1027
1027
1028
1028
1028
1027
1027
1027
1027
1027
1027
1028
1028
1028
1028
1029
1029
1029
1029
1028
1028
1028
1027
1028
1028
1029
1028
1028
1027
1026
1025
1024
1024
1024
1024
1024
1024
1024
1024
1024
1024
1024
1023
1023
1023
1023
1023
1022
1022
1023
1023
1022
1021
1020
1018
1018
1017
1016
1017
1017
1017
1017
1017
1017
1017
1017
1017
1018
1019
1019
1020
1021
1022
1023
1024
1024
1025
1024
1024
1023
1023
1024
1024
1025
1025
1026
1026
1026
1026
1026
1025
1025
1025
1025
1025
1025
1025
1025
1026
1025
1025
1023
1022
1021
1021
1020
1020
1021
1021
1021
1021
1021
1021
1021
1020
1020
1020
1019
1019
1019
1019
1019
1020
1019
1019
1018
1018
1017
1017
1017
1017
1018
1018
1019
1020
1020
1020
1021
1020
1021
1021
1021
1021
1021
1022
1023
1024
1024
1024
1023
1022
1021
1021
1021
1021
1021
1021
1021
1021
1021
1021
1021
1021
1021
1021
1020
1020
1020
1020
1021
1021
1021
1020
1019
1018
1018
1018
1018
1018
1018
1019
1019
1020
1020
1020
1021
1021
1022
1022
1022
1023
1024
1025
1026
1027
1027
1027
1026
1025
1024
1023
1023
1023
1023
1023
1023
1022
1022
1022
1022
1021
1021
1021
1021
1020
1020
1020
1021
1021
1021
1020
1019
1018
1017
1017
1017
1018
1018
1019
1019
1019
1020
1020
1020
1019
1020
1020
1020
1020
1020
1020
1021
1021
1022
1021
1020
1020
1019
1018
1019
1019
1019
1019
1020
1020
1020
1020
1020
1020
1020
1020
1020
1020
1020
1020
1020
1021
1021
1020
1019
1019
1018
1018
1019
1020
1021
1022
1023
1024
1024
1024
1025
1025
1025
1025
1025
1025
1025
1026
1026
1026
1026
1025
1024
1023
1022
1022
1022
1022
1022
1023
1023
1022
1022
1022
1022
1021
1021
1021
1020
1019
1019
1019
1019
1019
1019
1018
1017
1016
1017
1017
1018
1019
1021
1022
1022
1022
1022
1023
1023
1023
1023
1023
1022
1022
1022
1022
1022
1021
1021
1020
1019
1017
1016
1016
1016
1016
1017
1017
1017
1017
1017
1017
1017
1016
1016
1016
1017
1018
1019
1020
1021
1022
1023
1024
1023
1023
1023
1023
1023
1024
1024
1025
1025
1025
1025
1025
1025
1025
1025
1026
1026
1026
1027
1027
1028
1028
1028
1027
1026
1025
1024
1023
1024
1024
1024
1024
1025
1025
1025
1026
1026
1026
1026
1027
1027
1027
1028
1029
1029
1030
1031
1030
1029
1028
1028
1028
1028
1029
1029
1030
1030
1031
1031
1032
1032
1032
1033
1033
1033
1033
1033
1033
1034
1035
1036
1035
1034
1033
1032
1032
1032
1033
1033
1034
1033
1034
1034
1034
1034
1033
1033
1033
1032
1032
1031
1031
1032
1032
1033
1032
1031
1030
1029
1029
1029
1029
1029
1030
1030
1031
1031
1031
1031
1031
1031
1032
1031
1031
1032
1032
1033
1034
1034
1034
1033
1033
1032
1032
1032
1033
1034
1035
1035
1036
1037
1037
1037
1037
1036
1036
1036
1035
1035
1035
1035
1035
1035
1034
1032
1031
1030
1029
1029
1029
1029
1029
1029
1030
1030
1030
1030
1030
1030
1030
1030
1030
1030
1031
1031
1032
1032
1032
1031
1030
1029
1030
1030
1030
1031
1031
1032
1032
1032
1032
1032
1033
1033
1033
1033
1033
1033
1034
1035
1035
1035
1036
1035
1034
1034
1034
1034
1034
1035
1035
1036
1036
1036
1037
1037
1037
1037
1037
1037
1036
1036
1036
1037
1037
1037
1037
1035
1034
1033
1033
1033
1033
1033
1033
1034
1034
1034
1034
1034
1034
1034
1034
1034
1033
1033
1033
1034
1034
1034
1034
1032
1031
1031
1030
1030
1031
1031
1031
1031
1031
1031
1031
1031
1031
1031
1031
1031
1031
1031
1031
1031
1032
1033
1032
1032
1031
1031
1031
1031
1032
1033
1033
1034
1035
1035
1035
1036
1036
1036
1036
1036
1035
1035
1036
1036
1037
1036
1036
1035
1034
1033
1032
1032
1031
1032
1032
1032
1031
1031
1031
1031
1030
1029
1029
1028
1028
1028
1028
1029
1029
1029
1028
1026
1025
1024
1024
1025
1026
1028
1030
1031
1031
1032
1032
1032
1032
1032
1033
1034
1034
1035
1035
1036
1036
1036
1036
1035
1034
1033
1033
1033
1034
1034
1034
1034
1034
1034
1034
1034
1034
1034
1034
1033
1033
1033
1033
1033
1033
1033
1032
1030
1029
1028
1027
1027
1027
1027
1027
1027
1027
1027
1027
1027
1027
1027
1027
1027
1027
1027
1027
1028
1029
1029
1029
1028
1026
1025
1025
1025
1024
1024
1025
1024
1024
1024
1024
1024
1023
1023
1022
1022
1021
1021
1021
1021
1021
1021
1020
1019
1017
1016
1016
1016
1016
1016
1017
1017
1017
1017
1017
1017
1017
1017
1017
1016
1016
1016
1016
1017
1017
1017
1017
1016
1015
1015
1014
1014
1015
1015
1015
1015
1015
1014
1014
1013
1013
1012
1012
1011
1011
1010
1011
1012
1013
1013
1013
1012
1011
1011
1012
1012
1012
1013
1013
1014
1014
1014
1014
1014
1013
1013
1013
1012
1012
1012
1013
1013
1014
1015
1015
1015
1014
1014
1014
1014
1015
1015
1016
1017
1017
1018
1019
1019
1019
1019
1019
1020
1020
1020
1020
1021
1021
1021
1020
1019
1017
1016
1016
1016
1016
1016
1016
1017
1017
1017
1018
1018
1018
1019
1019
1020
1020
1020
1022
1023
1024
1025
1024
1023
1022
1022
1022
1022
1023
1023
1024
1024
1024
1025
1025
1026
1025
1025
1025
1025
1025
1025
1025
1025
1025
1025
1024
1023
1021
1020
1020
1020
1020
1020
1021
1021
1021
1021
1021
1021
1022
1022
1022
1023
1023
1023
1024
1024
1025
1026
1026
1025
1024
1024
1024
1024
1024
1025
1025
1026
1026
1027
1028
1028
1028
1028
1028
1027
1027
1027
1027
1027
1028
1028
1027
1026
1025
1024
1024
1024
1024
1024
1024
1025
1025
1025
1024
1024
1024
1024
1025
1025
1024
1024
1025
1026
1027
1028
1027
1027
1026
1026
1026
1027
1028
1028
1029
1030
1031
1032
1032
1032
1033
1033
1033
1034
1034
1034
1034
1035
1036
1036
1035
1034
1033
1032
1032
1032
1033
1033
1033
1034
1034
1034
1034
1034
1033
1033
1033
1033
1033
1033
1033
1034
1035
1035
1034
1032
1031
1029
1029
1029
1029
1029
1030
1030
1030
1031
1031
1031
1031
1031
1031
1031
1031
1031
1031
1031
1032
1032
1032
1031
1030
1029
1029
1029
1029
1030
1030
1031
1031
1032
1032
1032
1032
1032
1032
1032
1032
1031
1031
1032
1032
1032
1031
1030
1029
1028
1027
1027
1027
1028
1029
1029
1030
1031
1032
1032
1033
1034
1035
1035
1035
1036
1037
1038
1039
1039
1039
1038
1036
1036
1035
1035
1035
1035
1035
1035
1035
1035
1035
1034
1034
1034
1034
1033
1033
1033
1033
1033
1034
1033
1033
1031
1030
1029
1029
1029
1029
1030
1030
1031
1031
1032
1032
1033
1033
1033
1034
1034
1034
1034
1035
1035
1036
1036
1036
1035
1033
1033
1033
1032
1033
1033
1033
1033
1034
1034
1034
1033
1033
1034
1033
1033
1033
1032
1033
1033
1033
1033
1033
1032
1030
1029
1029
1029
1028
1029
1029
1029
1029
1028
1029
1028
1027
1027
1027
1027
1026
1027
1027
1028
1028
1028
1028
1027
1027
1026
1027
1027
1027
1029
1029
1030
1031
1031
1031
1031
1031
1031
1031
1031
1031
1031
1032
1032
1033
1033
1033
1032
1031
1030
1030
1030
1030
1031
1031
1031
1032
1032
1032
1032
1032
1033
1033
1033
1033
1033
1034
1034
1035
1035
1035
1034
1033
1032
1032
1031
1031
1032
1032
1031
1031
1032
1031
1030
1030
1030
1028
1027
1027
1026
1026
1025
1026
1026
1025
1023
1021
1020
1020
1020
1021
1022
1023
1024
1025
1026
1025
1025
1026
1027
1027
1027
1028
1028
1028
1029
1029
1030
1030
1030
1029
1029
1029
1030
1030
1032
1032
1033
1034
1034
1034
1034
1034
1034
1035
1035
1035
1035
1035
1035
1035
1035
1035
1033
1032
1030
1030
1029
1029
1029
1029
1028
1028
1028
1027
1027
1026
1026
1026
1025
1025
1025
1025
1025
1025
1025
1025
1024
1023
1021
1021
1021
1021
1021
1021
1022
1022
1022
1022
1021
1021
1020
1020
1020
1019
1018
1018
1018
1018
1017
1018
1016
1015
1014
1014
1013
1013
1014
1015
1015
1015
1015
1016
1015
1016
1015
1014
1015
1014
1014
1016
1016
1017
1017
1019
1018
1017
1016
1017
1017
1018
1019
1020
1021
1021
1021
1022
1023
1022
1023
1023
1023
1023
1024
1025
1026
1027
1028
1028
1028
1027
1027
1027
1027
1028
1029
1030
1031
1032
1033
1034
1034
1034
1034
1034
1033
1033
1033
1034
1034
1033
1033
1032
1031
1029
1027
1026
1024
1024
1024
1024
1023
1023
1022
1021
1020
1020
1019
1019
1018
1017
1017
1017
1017
1017
1017
1018
1017
1016
1016
1016
1017
1018
1020
1022
1023
1025
1026
1027
1028
1028
1029
1029
1029
1029
1029
1030
1031
1031
1031
1031
1030
1028
1028
1027
1026
1025
1025
1025
1025
1025
1024
1023
1023
1022
1021
1020
1019
1017
1016
1016
1015
1016
1015
1014
1013
1012
1011
1011
1011
1011
1011
1012
1013
1013
1013
1013
1014
1014
1015
1015
1016
1016
1017
1018
1019
1020
1021
1021
1020
1018
1017
1017
1017
1017
1018
1018
1019
1020
1020
1020
1021
1021
1021
1021
1020
1020
1020
1020
1020
1020
1020
1020
1019
1019
1018
1017
1017
1017
1018
1019
1019
1019
1019
1019
1019
1018
1019
1018
1018
1017
1017
1018
1017
1018
1018
1018
1017
1016
1015
1015
1014
1014
1014
1013
1013
1013
1013
1012
1012
1012
1012
1011
1011
1011
1012
1012
1013
1014
1015
1015
1014
1014
1014
1015
1015
1017
1018
1020
1020
1021
1021
1022
1023
1024
1024
1025
1026
1027
1028
1028
1029
1029
1029
1029
1027
1026
1025
1025
1025
1026
1027
1028
1028
1029
1029
1029
1029
1030
1030
1030
1030
1030
1030
1031
1032
1032
1032
1032
1031
1030
1028
1028
1028
1027
1027
1028
1028
1029
1029
1030
1030
1029
1029
1029
1029
1029
1029
1030
1030
1030
1030
1030
1029
1028
1027
1027
1027
1027
1028
1028
1028
1028
1029
1029
1029
1029
1029
1029
1029
1029
1030
1030
1031
1032
1032
1031
1030
1029
1029
1029
1030
1029
1029
1030
1030
1031
1031
1031
1031
1030
1030
1030
1029
1029
1029
1029
1029
1029
1029
1029
1028
1026
1026
1025
1024
1024
1025
1025
1025
1025
1025
1025
1025
1025
1025
1025
1024
1024
1024
1025
1026
1027
1028
1028
1027
1027
1027
1027
1027
1028
1030
1031
1033
1034
1035
1036
1036
1037
1037
1037
1037
1037
1037
1038
1038
1039
1038
1038
1037
1036
1035
1034
1034
1034
1035
1035
1036
1036
1037
1037
1038
1038
1038
1037
1037
1037
1037
1037
1038
1038
1038
1037
1036
1034
1033
1032
1032
1032
1032
1032
1032
1032
1032
1032
1031
1031
1030
1030
1029
1029
1029
1029
1030
1030
1030
1029
1028
1027
1026
1026
1025
1025
1026
1027
1027
1028
1028
1029
1029
1029
1030
1030
1030
1031
1031
1032
1033
1034
1034
1034
1033
1033
1032
1031
1032
1032
1032
1033
1034
1035
1035
1036
1036
1036
1037
1037
1037
1037
1037
1037
1037
1038
1038
1037
1036
1035
1034
1033
1032
1032
1032
1032
1032
1032
1031
1031
1031
1030
1029
1029
1028
1028
1028
1028
1028
1028
1028
1027
1027
1025
1024
1024
1023
1024
1024
1024
1024
1024
1025
1025
1025
1024
1024
1024
1024
1024
1024
1025
1025
1026
1026
1025
1025
1024
1024
1023
1023
1024
1024
1024
1024
1025
1025
1025
1026
1026
1026
1026
1026
1027
1028
1028
1029
1030
1030
1031
1030
1030
1029
1029
1029
1029
1030
1030
1031
1032
1033
1033
1033
1033
1034
1034
1034
1034
1034
1035
1036
1037
1037
1037
1036
1035
1034
1034
1034
1033
1033
1034
1035
1036
1036
1036
1036
1036
1035
1035
1034
1035
1034
1035
1035
1035
1034
1034
1033
1031
1030
1029
1029
1028
1028
1029
1029
1029
1030
1029
1029
1029
1029
1028
1028
1028
1029
1029
1030
1030
1031
1030
1029
1028
1027
1027
1027
1027
1027
1028
1029
1029
1030
1030
1030
1030
1030
1030
1030
1030
1031
1031
1032
1032
1032
1032
1031
1030
1030
1030
1029
1029
1029
1029
1030
1030
1030
1030
1030
1030
1029
1029
1029
1029
1029
1029
1029
1029
1029
1029
1028
1027
1026
1026
1026
1026
1027
1028
1028
1029
1029
1029
1029
1029
1029
1029
1029
1029
1029
1030
1030
1031
1031
1031
1030
1029
1029
1029
1029
1029
1029
1030
1031
1031
1031
1032
1032
1032
1032
1032
1031
1031
1031
1032
1032
1032
1032
1032
1031
1030
1030
1030
1029
1029
1029
1030
1030
1030
1030
1030
1030
1029
1029
1028
1028
1028
1028
1028
1029
1029
1029
1028
1028
1027
1026
1025
1025
1025
1025
1026
1027
1027
1027
1027
1027
1027
1027
1027
1027
1027
1027
1027
1028
1028
1027
1027
1027
1025
1024
1024
1024
1024
1024
1025
1025
1026
1026
1025
1025
1025
1025
1024
1024
1023
1023
1023
1024
1023
1023
1022
1021
1021
1020
1020
1020
1021
1022
1023
1023
1024
1024
1025
1025
1026
1027
1027
1027
1028
1029
1030
1031
1032
1032
1032
1031
1030
1029
1028
1028
1027
1027
1028
1028
1028
1028
1029
1028
1029
1029
1029
1028
1028
1028
1029
1029
1030
1029
1029
1027
1026
1025
1024
1023
1023
1023
1023
1024
1025
1025
1025
1025
1025
1025
1024
1024
1025
1025
1025
1026
1026
1026
1025
1025
1023
1022
1021
1020
1020
1020
1021
1021
1021
1022
1022
1023
1022
1023
1023
1023
1023
1023
1024
1024
1024
1025
1024
1023
1022
1021
1020
1020
1020
1020
1021
1022
1023
1023
1023
1023
1024
1024
1023
1023
1023
1023
1022
1023
1023
1023
1022
1022
1021
1020
1020
1020
1020
1020
1021
1021
1022
1022
1022
1023
1023
1024
1024
1024
1025
1025
1026
1027
1027
1028
1027
1027
1026
1025
1025
1025
1025
1026
1027
1028
1029
1030
1030
1030
1030
1030
1031
1030
1030
1030
1031
1031
1031
1030
1030
1028
1027
1026
1025
1024
1024
1024
1025
1026
1027
1028
1029
1029
1030
1030
1030
1030
1031
1031
1032
1033
1033
1033
1032
1031
1030
1029
1028
1027
1027
1027
1028
1028
1028
1029
1029
1029
1029
1030
1030
1030
1031
1031
1032
1032
1032
1032
1031
1031
1029
1028
1028
1027
1027
1027
1027
1028
1028
1028
1028
1028
1027
1027
1026
1025
1025
1025
1025
1025
1025
1025
1024
1023
1021
1020
1019
1019
1019
1020
1021
1022
1023
1024
1024
1024
1025
1025
1025
1025
1025
1026
1027
1028
1028
1028
1028
1027
1026
1025
1024
1024
1024
1025
1025
1026
1027
1028
1028
1029
1028
1028
1028
1027
1027
1027
1027
1027
1027
1026
1025
1025
1023
1021
1021
1020
1020
1019
1019
1020
1020
1020
1020
1019
1019
1018
1018
1017
1017
1017
1017
1017
1017
1017
1017
1016
1016
1015
1015
1015
1015
1017
1018
1020
1021
1023
1023
1024
1025
1025
1025
1025
1025
1026
1027
1027
1028
1028
1028
1027
1026
1025
1024
1023
1023
1023
1024
1024
1025
1025
1026
1026
1026
1026
1025
1025
1025
1025
1025
1025
1025
1024
1023
1022
1020
1019
1018
1017
1017
1017
1017
1017
1018
1019
1019
1019
1020
1020
1020
1020
1020
1021
1022
1022
1022
1022
1021
1020
1019
1017
1016
1015
1014
1014
1014
1014
1014
1013
1013
1012
1012
1012
1011
1011
1010
1011
1011
1011
1012
1012
1011
1011
1010
1009
1008
1008
1009
1009
1010
1011
1011
1013
1013
1014
1015
1015
1015
1015
1016
1017
1017
1018
1019
1018
1018
1018
1016
1015
1013
1012
1012
1012
1012
1013
1013
1013
1012
1012
1011
1011
1010
1010
1010
1010
1011
1011
1012
1011
1012
1011
1011
1010
1010
1010
1011
1012
1014
1016
1017
1018
1018
1019
1019
1020
1021
1021
1022
1022
1023
1024
1024
1024
1024
1024
1023
1022
1022
1021
1021
1021
1021
1022
1022
1022
1022
1022
1021
1021
1021
1021
1021
1022
1022
1022
1022
1022
1022
1022
1023
1022
1022
1022
1021
1022
1023
1024
1026
1027
1028
1029
1029
1028
1028
1028
1028
1028
1028
1029
1029
1029
1028
1027
1026
1024
1024
1023
1023
1023
1023
1024
1024
1024
1024
1024
1024
1023
1023
1023
1023
1023
1024
1024
1024
1023
1022
1020
1019
1018
1017
1016
1016
1016
1016
1016
1016
1016
1015
1015
1015
1015
1015
1015
1015
1016
1016
1017
1017
1018
1018
1017
1017
1016
1017
1017
1017
1018
1019
1021
1022
1023
1024
1025
1026
1026
1026
1025
1026
1026
1026
1027
1027
1027
1026
1025
1023
1022
1021
1020
1019
1019
1019
1019
1020
1020
1019
1019
1018
1018
1017
1017
1016
1016
1016
1016
1016
1016
1015
1014
1013
1012
1011
1010
1009
1010
1010
1011
1011
1011
1011
1011
1012
1011
1011
1011
1011
1011
1012
1012
1012
1012
1012
1011
1010
1009
1008
1007
1007
1007
1008
1009
1009
1009
1010
1010
1010
1010
1009
1010
1010
1011
1012
1012
1013
1013
1012
1011
1010
1009
1008
1007
1007
1008
1009
1009
1010
1011
1011
1011
1011
1011
1011
1011
1012
1012
1013
1014
1014
1014
1014
1014
1013
1011
1011
1010
1010
1009
1009
1009
1009
1009
1009
1008
1008
1008
1007
1007
1008
1008
1008
1008
1009
1008
1008
1008
1007
1006
1006
1006
1006
1006
1007
1008
1010
1011
1011
1011
1011
1011
1011
1012
1012
1013
1014
1015
1015
1015
1015
1014
1013
1012
1011
1011
1011
1011
1012
1013
1013
1014
1014
1014
1015
1015
1014
1014
1015
1015
1016
1016
1017
1017
1017
1016
1015
1014
1013
1013
1013
1014
1014
1015
1016
1016
1016
1016
1016
1015
1015
1015
1015
1016
1016
1017
1017
1017
1017
1016
1015
1015
1014
1013
1013
1013
1014
1014
1015
1015
1015
1015
1015
1015
1015
1014
1014
1015
1015
1015
1015
1014
1014
1013
1011
1010
1009
1009
1008
1008
1009
1009
1010
1009
1010
1010
1010
1010
1010
1010
1010
1011
1012
1013
1014
1014
1015
1015
1015
1014
1014
1015
1016
1017
1018
1020
1021
1022
1022
1023
1023
1024
1024
1025
1025
1026
1026
1025
1025
1025
1024
1023
1023
1022
1022
1021
1021
1021
1021
1022
1022
1022
1022
1022
1021
1020
1019
1018
1016
1015
1015
1014
1014
1013
1012
1011
1009
1009
1008
1009
1010
1012
1014
1017
1018
1020
1021
1022
1022
1023
1023
1023
1024
1024
1025
1025
1025
1025
1024
1023
1022
1021
1020
1019
1018
1018
1019
1020
1020
1020
1021
1021
1021
1020
1020
1020
1020
1021
1021
1021
1021
1020
1019
1018
1017
1015
1014
1013
1013
1013
1013
1014
1014
1014
1014
1014
1014
1014
1013
1014
1014
1014
1014
1014
1015
1015
1014
1013
1013
1012
1011
1011
1011
1011
1011
1012
1013
1013
1014
1014
1014
1015
1015
1015
1015
1015
1016
1016
1016
1016
1015
1014
1013
1012
1011
1010
1010
1010
1010
1011
1011
1011
1011
1010
1010
1010
1009
1009
1009
1010
1010
1010
1010
1009
1009
1008
1008
1008
1008
1009
1010
1011
1013
1015
1016
1018
1019
1020
1021
1021
1021
1022
1021
1022
1023
1023
1024
1024
1024
1023
1023
1022
1021
1020
1020
1020
1020
1020
1021
1021
1021
1021
1020
1020
1021
1020
1020
1020
1020
1021
1021
1021
1021
1020
1019
1018
1017
1017
1016
1016
1016
1017
1017
1018
1018
1017
1017
1017
1017
1016
1016
1017
1017
1017
1017
1018
1017
1016
1015
1015
1014
1013
1014
1014
1014
1015
1016
1016
1017
1017
1017
1017
1017
1017
1017
1017
1018
1019
1019
1019
1019
1018
1017
1016
1015
1015
1014
1015
1015
1016
1017
1017
1017
1017
1017
1017
1017
1017
1017
1018
1018
1018
1018
1018
1018
1017
1016
1015
1014
1013
1013
1013
1013
1014
1014
1015
1015
1016
1016
1016
1016
1017
1017
1018
1019
1020
1021
1021
1021
1020
1020
1019
1019
1018
1018
1018
1018
1019
1019
1019
1019
1018
1018
1017
1017
1016
1016
1015
1016
1016
1016
1016
1015
1014
1014
1013
1012
1011
1011
1011
1010
1011
1011
1011
1011
1011
1010
1010
1010
1010
1011
1011
1012
1013
1013
1014
1014
1014
1013
1012
1012
1012
1012
1013
1013
1014
1015
1016
1017
1017
1017
1017
1017
1017
1018
1019
1019
1020
1020
1020
1021
1020
1019
1019
1018
1018
1018
1018
1019
1021
1022
1022
1023
1023
1023
1022
1022
1021
1021
1022
1022
1022
1022
1022
1022
1022
1022
1021
1020
1019
1019
1018
1018
1018
1019
1019
1019
1019
1019
1018
1018
1018
1018
1018
1018
1018
1018
1018
1018
1017
1016
1015
1014
1013
1013
1013
1013
1014
1015
1015
1016
1016
1016
1016
1016
1016
1016
1017
1018
1018
1018
1018
1018
1017
1016
1015
1013
1013
1013
1013
1014
1014
1015
1015
1015
1016
1016
1016
1016
1016
1015
1016
1016
1016
1016
1015
1015
1014
1013
1011
1010
1009
1009
1009
1009
1010
1011
1011
1011
1011
1011
1011
1010
1011
1011
1011
1012
1012
1012
1012
1011
1010
1010
1009
1008
1007
1007
1007
1009
1009
1011
1011
1012
1012
1013
1013
1013
1013
1013
1013
1014
1015
1015
1016
1016
1015
1015
1014
1013
1012
1012
1013
1014
1015
1015
1016
1016
1016
1016
1016
1016
1016
1016
1017
1017
1017
1018
1018
1018
1017
1016
1016
1015
1014
1014
1015
1016
1016
1017
1019
1019
1019
1020
1019
1019
1019
1020
1020
1021
1021
1022
1021
1021
1021
1020
1020
1019
1019
1018
1019
1019
1020
1021
1021
1021
1021
1021
1021
1021
1020
1020
1021
1021
1021
1021
1021
1021
1021
1020
1019
1018
1018
1018
1018
1019
1020
1020
1021
1022
1022
1022
1022
1022
1021
1021
1022
1022
1022
1021
1021
1020
1019
1018
1017
1016
1015
1015
1015
1015
1015
1016
1016
1016
1016
1016
1016
1016
1016
1016
1016
1016
1016
1016
1015
1015
1014
1012
1011
1010
1009
1009
1009
1009
1010
1010
1010
1011
1011
1010
1010
1010
1010
1010
1010
1010
1011
1011
1011
1010
1009
1008
1008
1007
1006
1006
1006
1006
1007
1008
1008
1008
1008
1008
1008
1008
1007
1008
1008
1009
1009
1009
1009
1008
1007
1006
1005
1005
1004
1006
1006
1007
1009
1010
1012
1012
1013
1012
1012
1012
1012
1013
1014
1015
1016
1017
1018
1018
1017
1015
1015
1015
1015
1016
1017
1017
1018
1018
1018
1018
1018
1017
1016
1016
1015
1015
1014
1014
1014
1012
1011
1010
1007
1006
1008
1008
1008
1008
1010
1012
1014
1016
1016
1017
1017
1018
1018
1018
1017
1017
1018
1018
1017
1017
1017
1017
1016
1016
1016
1017
1017
1017
1017
1017
1018
1019
1019
1019
1018
1018
1018
1018
1018
1019
1020
1020
1020
1020
1020
1020
1018
1017
1016
1015
1014
1014
1014
1014
1015
1015
1015
1015
1015
1014
1014
1013
1013
1012
1012
1012
1011
1011
1010
1009
1008
1007
1006
1005
1005
1004
1003
1004
1004
1004
1004
1003
1004
1003
1003
1002
1003
1003
1004
1005
1006
1006
1006
1007
1007
1006
1006
1005
1005
1006
1007
1008
1009
1011
1012
1013
1014
1014
1015
1015
1015
1015
1016
1016
1016
1016
1016
1016
1014
1013
1013
1012
1012
1011
1011
1012
1012
1013
1014
1015
1014
1014
1015
1015
1015
1014
1014
1015
1015
1015
1016
1016
1016
1015
1015
1014
1013
1013
1013
1014
1015
1015
1015
1016
1016
1016
1016
1015
1016
1016
1016
1017
1017
1017
1017
1017
1017
1016
1016
1015
1015
1015
1014
1014
1015
1016
1016
1017
1016
1015
1014
1012
1011
1011
1010
1009
1009
1009
1008
1007
1006
1005
1004
1003
1002
1002
1001
1001
1001
1002
1002
1001
1001
1000
1000
1000
1000
1000
1001
1002
1002
1002
1002
1002
1001
1000
1000
999
999
999
998
999
999
1000
1000
1001
1000
1000
1000
1000
1000
1000
1001
1001
1001
1001
1001
1000
1000
999
999
998
998
997
997
998
1000
1001
1003
1003
1004
1004
1004
1005
1005
1006
1006
1007
1007
1007
1007
1007
1007
1006
1006
1005
1004
1003
1003
1003
1004
1004
1004
1003
1003
1002
1001
1001
1001
1001
1002
1002
1002
1002
1001
1001
1000
999
999
998
997
998
997
998
999
999
1000
1001
1001
1001
1002
1002
1003
1004
1005
1006
1007
1008
1008
1008
1008
1008
1007
1007
1006
1007
1007
1008
1009
1011
1012
1013
1013
1013
1013
1013
1013
1013
1014
1014
1015
1015
1015
1014
1013
1012
1011
1010
1009
1009
1009
1010
1012
1012
1012
1011
1011
1011
1011
1010
1010
1010
1011
1011
1011
1011
1010
1010
1009
1008
1007
1006
1005
1004
1005
1005
1006
1006
1006
1006
1006
1007
1006
1008
1008
1007
1007
1006
1007
1006
1006
1005
1005
1004
1003
1002
1001
1001
1001
1002
1002
1003
1003
1003
1003
1003
1003
1003
1003
1004
1004
1005
1005
1006
1006
1005
1005
1004
1003
1003
1002
1002
1002
1002
1004
1005
1006
1007
1006
1007
1006
1005
1006
1006
1007
1007
1007
1008
1007
1006
1006
1005
1004
1003
1003
1003
1003
1003
1004
1005
1005
1005
1005
1005
1005
1005
1005
1005
1006
1007
1007
1008
1007
1007
1007
1006
1006
1005
1005
1005
1005
1006
1006
1007
1008
1008
1009
1009
1010
1010
1010
1010
1010
1011
1011
1011
1011
1011
1010
1010
1010
1009
1008
1008
1008
1009
1009
1009
1009
1009
1008
1008
1008
1008
1007
1008
1008
1008
1008
1008
1008
1008
1008
1008
1007
1007
1007
1007
1007
1008
1008
1009
1009
1009
1009
1008
1008
1008
1007
1007
1007
1008
1008
1007
1007
1007
1006
1005
1005
1005
1005
1005
1005
1004
1005
1005
1006
1006
1006
1005
1005
1004
1004
1004
1004
1003
1003
1002
1001
1000
999
998
997
995
994
993
993
993
994
995
995
995
995
994
994
994
994
994
994
995
995
995
995
995
995
995
997
997
996
995
995
997
998
1000
1001
1001
1001
1001
1001
1002
1003
1003
1003
1004
1004
1004
1003
1002
1001
1000
999
998
997
996
996
997
998
999
998
997
997
998
997
997
997
997
997
997
998
998
998
998
998
997
997
996
996
996
997
998
999
1000
1001
1002
1002
1003
1003
1003
1004
1005
1006
1006
1007
1007
1007
1007
1007
1006
1005
1005
1005
1005
1005
1006
1006
1007
1008
1008
1008
1008
1008
1008
1008
1008
1008
1008
1009
1009
1008
1008
1007
1007
1006
1005
1005
1005
1005
1005
1005
1005
1010
1009
1010
1009
1008
1009
1009
1008
1008
1008
1007
1007
1007
1007
1007
1007
1006
1006
1006
1007
1009
1009
1011
1011
1012
1012
1012
1012
1012
1012
1012
1012
1013
1013
1013
1013
1013
1012
1012
1012
1011
1010
1010
1009
1009
1009
1010
1010
1010
1010
1009
1009
1008
1008
1008
1008
1008
1009
1009
1009
1009
1008
1008
1007
1006
1006
1006
1006
1006
1006
1007
1007
1008
1008
1008
1008
1008
1008
1007
1007
1007
1008
1007
1007
1007
1007
1006
1005
1005
1004
1004
1004
1004
1004
1004
1005
1005
1005
1005
1005
1005
1005
1005
1006
1006
1006
1006
1006
1006
1005
1005
1004
1003
1003
1002
1002
1002
1002
1002
1003
1003
1003
1003
1004
1004
1004
1004
1005
1005
1004
1004
1004
1004
1004
1005
1005
1005
1005
1004
1005
1005
1005
1005
1005
1005
1005
1005
1005
1005
1005
1005
1005
1005
1005
1006
1006
1005
1005
1005
1004
1003
1002
1001
1001
1002
1002
1002
1003
1003
1003
1003
1003
1003
1003
1003
1003
1003
1003
1003
1003
1002
1002
1001
1000
999
1002
1002
1002
1001
1001
1002
1002
1002
1002
1002
1003
1002
1003
1004
1004
1005
1005
1005
1005
1005
1005
1005
1004
1003
1003
1003
1003
1004
1005
1006
1007
1008
1008
1008
1008
1008
1009
1008
1008
1009
1009
1009
1009
1009
1009
1008
1008
1008
1008
1008
1008
1008
1008
1009
1010
1010
1011
1010
1010
1010
1011
1011
1011
1011
1012
1012
1012
1012
1012
1011
1010
1009
1008
1007
1007
1007
1007
1007
1008
1008
1008
1008
1008
1008
1008
1008
1007
1007
1007
1008
1007
1007
1006
1006
1005
1004
1003
1003
1003
1003
1004
1005
1006
1006
1007
1007
1007
1007
1007
1007
1007
1008
1008
1009
1008
1008
1008
1007
1007
1006
1005
1005
1008
1007
1007
1008
1008
1008
1008
1008
1007
1007
1007
1008
1008
1008
1008
1008
1008
1008
1007
1007
1006
1005
1005
1004
1004
1004
1004
1005
1005
1005
1005
1006
1006
1006
1005
1005
1005
1005
1005
1006
1005
1005
1005
1004
1003
1003
1002
1002
1002
1002
1002
1005
1004
1004
1004
1004
1004
1004
1003
1003
1003
1003
1003
1003
1003
1004
1003
1003
1001
1001
1000
1000
1000
1000
1000
1001
1001
1001
1001
1001
1001
1003
1002
1003
1003
1004
1003
1003
1003
1003
1003
1002
1002
1002
1001
1001
1001
1001
1002
1002
1003
1003
1004
1004
1003
1003
1004
1003
1004
1004
1004
1004
1004
1004
1003
1003
1002
1001
1001
1000
1000
1000
1001
1001
1003
1003
1003
1002
1003
1003
1003
1003
1003
1004
1005
1005
1005
1005
1005
1005
1005
1004
1005
1005
1004
1004
1005
1005
1006
1006
1006
1006
1007
1007
1007
1007
1007
1007
1008
1008
1008
1008
1007
1007
1007
1006
1006
1005
1005
1006
1007
1007
1008
1008
1009
1009
1009
1009
1009
1008
1009
1009
1009
1010
1010
1010
1009
1009
1008
1007
1007
1007
1006
1007
1008
1008
1008
1009
1009
1009
1009
1009
1009
1009
1009
1009
1009
1010
1010
1010
1009
1009
1008
1007
1007
1006
1007
1008
1008
1009
1010
1010
1009
1009
1009
1009
1009
1009
1009
1010
1010
1010
1009
1009
1009
1008
1008
1007
1006
1006
1005
1005
1005
1005
1006
1006
1006
1006
1006
1005
1005
1005
1005
1006
1006
1006
1006
1005
1005
1004
1004
1003
1003
1002
1002
1002
1002
1003
1003
1004
1003
1003
1003
1003
1002
1002
1002
1002
1003
1003
1003
1004
1004
1004
1004
1003
1003
1002
1003
1003
1003
1003
1004
1004
1004
1004
1004
1003
1003
1003
1003
1003
1003
1004
1003
1003
1003
1003
1002
1001
1001
1001
1001
1001
1002
1003
1004
1005
1005
1005
1005
1005
1005
1005
1007
1007
1008
1008
1008
1008
1007
1007
1006
1006
1005
1005
1005
1005
1005
1006
1006
1006
1006
1007
1006
1006
1006
1006
1007
1007
1007
1007
1006
1006
1006
1005
1005
1004
1004
1003
1003
1003
1003
1004
1005
1005
1005
1006
1006
1006
1006
1006
1006
1007
1007
1007
1007
1007
1007
1006
1006
1005
1005
1004
1004
1004
1004
1004
1005
1006
1006
1006
1006
1006
1006
1006
1006
1007
1007
1007
1007
1007
1007
1006
1005
1005
1004
1004
1004
1003
1004
1004
1005
1005
1005
1005
1005
1005
1005
1005
1005
1005
1006
1006
1006
1006
1006
1005
1004
1004
1003
1003
1002
1002
1002
1002
1002
1005
1005
1005
1004
1004
1004
1003
1003
1004
1004
1004
1004
1004
1004
1003
1003
1002
1002
1002
1001
1001
1002
1002
1003
1003
1003
1001
1001
1001
1001
1001
1002
1002
1002
1002
1002
1002
1001
1001
1001
1000
999
1000
1000
1000
1001
1000
1001
1001
1002
1002
1002
1002
1002
1003
1004
1004
1004
1005
1005
1005
1005
1005
1004
1004
1004
1004
1004
1005
1005
1005
1007
1007
1007
1007
1007
1007
1007
1007
1007
1007
1008
1008
1008
1008
1008
1007
1007
1006
1006
1005
1005
1005
1005
1005
1006
1006
1006
1006
1005
1005
1005
1005
1005
1006
1006
1006
1006
1006
1006
1005
1005
1004
1004
1004
1003
1003
1004
1004
1005
1005
1005
1004
1005
1005
1005
1005
1005
1005
1005
1005
1004
1004
1004
1003
1002
1002
1001
1001
1000
1000
1000
1000
1001
1000
1000
1001
1000
1000
1000
1000
1000
1001
1002
1002
1002
1003
1003
1003
1002
1002
1002
1002
1002
1002
1002
1003
1004
1004
1004
1004
1004
1004
1004
1005
1005
1005
1005
1006
1006
1006
1006
1005
1004
1004
1003
1003
1003
1002
1002
1002
1002
1002
1002
1002
1001
1001
1001
1001
1001
1001
1002
1002
1001
1001
1001
1000
999
998
998
998
997
997
997
998
998
998
999
998
998
998
999
999
1000
1000
1000
1001
1001
1001
1000
1000
999
999
999
999
999
999
999
1000
1000
1001
1001
1002
1002
1002
1003
1003
1003
1003
1004
1004
1004
1004
1004
1003
1002
1001
1001
1000
1000
1000
1000
1001
1002
1002
1003
1003
1002
1002
1003
1003
1003
1003
1004
1004
1004
1003
1003
1002
1001
1001
1000
1001
1000
1000
1001
1001
1002
1002
1002
1003
1002
1002
1002
1002
1003
1003
1003
1003
1003
1003
1003
1002
1002
1002
1001
1001
1000
1001
1001
1001
1002
1002
1002
1003
1005
1004
1004
1004
1004
1004
1004
1004
1004
1004
1004
1004
1004
1003
1003
1002
1002
1002
1002
1003
1003
1003
1004
1004
1003
1003
1003
1003
1003
1004
1004
1004
1004
1005
1004
1005
1003
1002
1002
1002
1002
1002
1003
1004
1005
1005
1006
1004
1006
1005
1005
1005
1006
1006
1006
1006
1006
1006
1006
1006
1005
1005
1005
1005
1005
1005
1006
1006
1007
1007
1007
1006
1006
1006
1007
1007
1007
1007
1008
1008
1008
1008
1008
1007
1007
1006
1006
1006
1005
1005
1006
1006
1007
1007
1007
1007
1007
1008
1008
1008
1008
1009
1009
1009
1010
1009
1009
1009
1008
1008
1007
1006
1006
1006
1007
1007
1008
1008
1008
1008
1007
1007
1007
1007
1007
1007
1007
1007
1007
1007
1006
1005
1004
1004
1003
1002
1001
1002
1002
1002
1002
1002
1001
1001
1000
1000
999
1000
1000
1001
1002
1002
1003
1003
1002
1002
1002
1002
1001
1002
1002
1002
1002
1003
1004
1004
1004
1004
1005
1005
1005
1006
1006
1006
1006
1007
1007
1007
1007
1007
1007
1007
1006
1006
1006
1006
1006
1006
1006
1006
1006
1006
1005
1005
1005
1005
1005
1005
1005
1005
1005
1005
1004
1004
1004
1003
1002
1002
1001
1001
1002
1002
1003
1003
1003
1003
1003
1003
1003
1003
1003
1004
1005
1005
1006
1006
1007
1007
1006
1006
1006
1005
1005
1005
1005
1006
1007
1008
1008
1007
1007
1007
1006
1006
1006
1007
1007
1006
1006
1006
1006
1005
1005
1005
1004
1004
1004
1004
1004
1005
1006
1006
1007
1006
1007
1006
1006
1007
1008
1008
1009
1009
1009
1009
1009
1009
1008
1008
1007
1007
1007
1007
1007
1008
1009
1009
1009
1010
1010
1010
1010
1010
1010
1010
1010
1011
1010
1010
1010
1009
1008
1007
1006
1005
1005
1004
1004
1005
1005
1006
1005
1005
1005
1005
1005
1005
1005
1005
1006
1006
1006
1005
1005
1004
1004
1003
1002
1002
1001
1001
1002
1002
1003
1003
1003
1003
1003
1003
1003
1004
1004
1004
1004
1005
1004
1004
1004
1004
1003
1002
1002
1001
1001
1001
1001
1001
1002
1003
1004
1003
1004
1003
1003
1004
1004
1004
1005
1006
1006
1006
1006
1007
1006
1006
1006
1005
1005
1005
1005
1006
1007
1007
1007
1008
1008
1008
1008
1007
1008
1008
1008
1008
1008
1008
1008
1007
1007
1006
1006
1005
1005
1004
1005
1005
1006
1007
1006
1007
1007
1006
1006
1006
1006
1007
1007
1007
1008
1007
1007
1007
1006
1006
1005
1005
1005
1005
1005
1005
1006
1006
1006
1005
1005
1005
1005
1005
1005
1005
1005
1005
1005
1004
1004
1003
1002
1002
1001
1001
1001
1000
1001
1001
1002
1001
1002
1001
1001
1001
1001
1001
1001
1001
1002
1002
1002
1001
1001
1001
1000
999
1000
1000
1000
1000
1000
1001
1002
1002
1001
1001
1001
1001
1001
1001
1001
1002
1002
1003
1003
1004
1005
1005
1006
1006
1006
1006
1006
1006
1006
1006
1007
1007
1006
1006
1007
1006
1007
1007
1007
1007
1007
1008
1008
1008
1008
1007
1006
1006
1005
1005
1005
1005
1005
1006
1007
1006
1006
1007
1006
1007
1007
1006
1007
1008
1008
1008
1008
1008
1008
1007
1007
1006
1006
1006
1006
1006
1006
1007
1008
1008
1009
1009
1009
1009
1009
1009
1010
1010
1010
1010
1010
1010
1010
1009
1009
1008
1008
1007
1007
1007
1008
1008
1009
1009
1009
1009
1009
1009
1009
1009
1010
1010
1010
1010
1010
1010
1009
1009
1008
1008
1007
1007
1006
1006
1007
1007
1007
1008
1008
1007
1007
1007
1007
1007
1007
1008
1008
1008
1007
1008
1007
1006
1006
1005
1004
1003
1003
1003
1003
1004
1005
1006
1005
1004
1004
1005
1004
1004
1004
1004
1004
1005
1004
1004
1004
1003
1003
1002
1001
1000
1000
1000
1001
1001
1002
1003
1003
1004
1004
1004
1004
1004
1005
1005
1005
1006
1006
1006
1005
1005
1004
1003
1003
1002
1002
1002
1002
1003
1004
1005
1005
1005
1005
1005
1005
1005
1005
1006
1006
1007
1007
1007
1007
1006
1006
1005
1004
1004
1004
1005
1005
1006
1006
1006
1007
1008
1007
1007
1007
1007
1008
1008
1008
1008
1009
1009
1009
1009
1009
1008
1008
1008
1008
1008
1008
1008
1009
1009
1009
1009
1009
1009
1009
1008
1008
1009
1009
1009
1009
1009
1008
1008
1007
1007
1006
1005
1005
1005
1006
1006
1007
1006
1007
1006
1006
1006
1006
1006
1007
1007
1008
1008
1008
1008
1007
1007
1006
1006
1005
1005
1005
1005
1005
1006
1006
1007
1007
1007
1007
1007
1007
1008
1008
1008
1009
1009
1009
1009
1009
1008
1008
1007
1006
1006
1006
1006
1006
1007
1007
1008
1008
1008
1008
1008
1008
1009
1010
1011
1010
1010
1010
1010
1010
1010
1010
1009
1009
1009
1010
1010
1010
1011
1012
1011
1011
1011
1012
1012
1012
1011
1012
1012
1012
1013
1013
1013
1012
1012
1012
1011
1010
1010
1010
1010
1011
1011
1012
1012
1012
1012
1012
1011
1012
1011
1012
1012
1012
1013
1013
1013
1012
1012
1011
1010
1010
1009
1009
1009
1009
1010
1010
1010
1010
1010
1010
1010
1010
1009
1010
1010
1010
1010
1010
1010
1010
1009
1008
1007
1006
1006
1006
1006
1007
1007
1007
1008
1008
1008
1007
1007
1007
1007
1007
1007
1007
1008
1008
1008
1008
1006
1006
1005
1005
1005
1005
1005
1006
1008
1009
1009
1008
1008
1008
1008
1008
1008
1008
1008
1009
1009
1009
1009
1009
1008
1007
1007
1006
1006
1006
1005
1006
1006
1006
1007
1006
1006
1006
1006
1006
1006
1006
1006
1006
1006
1006
1006
1006
1005
1004
1003
1003
1003
1003
1003
1004
1004
1005
1006
1006
1006
1006
1005
1006
1006
1007
1007
1007
1008
1007
1007
1007
1007
1006
1006
1005
1005
1006
1006
1007
1008
1009
1010
1010
1010
1010
1010
1011
1011
1011
1011
1012
1012
1012
1012
1012
1011
1011
1010
1009
1009
1009
1009
1010
1011
1012
1012
1012
1013
1013
1012
1013
1013
1013
1014
1014
1014
1014
1014
1014
1013
1013
1012
1012
1011
1011
1011
1012
1012
1012
1012
1013
1013
1013
1013
1013
1013
1013
1013
1014
1014
1014
1014
1014
1013
1013
1012
1012
1012
1012
1012
1012
1013
1013
1013
1013
1013
1013
1013
1013
1014
1014
1014
1015
1015
1015
1015
1015
1015
1015
1014
1013
1013
1013
1013
1013
1013
1015
1016
1016
1015
1015
1016
1015
1015
1015
1015
1015
1016
1016
1016
1016
1016
1015
1015
1015
1015
1014
1015
1015
1015
1016
1016
1016
1016
1016
1016
1016
1016
1016
1016
1016
1016
1016
1016
1015
1015
1014
1013
1013
1013
1013
1012
1013
1013
1014
1013
1014
1014
1013
1013
1013
1012
1013
1013
1013
1013
1014
1013
1013
1013
1013
1012
1012
1012
1012
1012
1013
1013
1014
1014
1014
1014
1014
1014
1014
1014
1013
1014
1014
1014
1014
1014
1014
1013
1012
1011
1011
1011
1011
1011
1011
1011
1012
1012
1011
1011
1010
1011
1010
1010
1009
1010
1010
1010
1010
1011
1010
1010
1010
1010
1010
1010
1011
1011
1011
1012
1012
1012
1012
1012
1011
1011
1011
1011
1011
1011
1012
1012
1012
1012
1011
1010
1009
1008
1007
1006
1006
1006
1006
1006
1007
1007
1006
1006
1006
1006
1006
1005
1005
1006
1006
1006
1006
1006
1005
1005
1004
1003
1003
1003
1003
1003
1004
1004
1005
1006
1006
1006
1006
1006
1007
1007
1008
1009
1010
1011
1011
1011
1011
1011
1010
1009
1009
1009
1009
1009
1009
1010
1011
1011
1011
1012
1012
1011
1012
1011
1012
1012
1012
1013
1013
1013
1012
1012
1011
1010
1010
1009
1009
1009
1009
1009
1009
1009
1009
1009
1009
1009
1008
1008
1008
1008
1009
1009
1009
1009
1008
1008
1007
1006
1005
1005
1005
1005
1006
1007
1008
1008
1009
1009
1010
1010
1010
1011
1011
1012
1012
1012
1012
1012
1011
1011
1010
1009
1008
1008
1008
1008
1008
1009
1009
1009
1009
1009
1009
1009
1009
1009
1010
1010
1010
1011
1011
1011
1011
1010
1010
1009
1009
1009
1009
1009
1009
1010
1011
1011
1012
1012
1012
1012
1013
1013
1013
1014
1014
1015
1015
1015
1015
1014
1014
1014
1013
1013
1013
1013
1013
1013
1014
1014
1015
1014
1014
1015
1015
1014
1014
1015
1015
1015
1015
1015
1014
1014
1013
1013
1013
1012
1012
1012
1013
1013
1014
1014
1014
1014
1014
1014
1014
1014
1014
1015
1015
1015
1016
1016
1016
1015
1015
1014
1014
1014
1014
1014
1014
1015
1015
1015
1015
1015
1015
1015
1015
1015
1015
1015
1015
1016
1016
1016
1015
1015
1014
1013
1013
1013
1012
1012
1013
1013
1014
1014
1014
1014
1014
1014
1014
1014
1015
1015
1016
1017
1017
1018
1018
1019
1019
1018
1018
1017
1018
1018
1018
1019
1019
1019
1019
1019
1019
1019
1019
1020
1020
1020
1020
1020
1021
1020
1019
1019
1018
1017
1016
1016
1016
1015
1016
1016
1017
1017
1017
1017
1018
1018
1018
1018
1018
1018
1019
1019
1019
1019
1019
1018
1018
1018
1017
1018
1018
1018
1018
1018
1019
1019
1019
1019
1019
1020
1019
1019
1019
1020
1021
1021
1021
1021
1022
1021
1021
1020
1020
1019
1019
1020
1020
1021
1021
1021
1021
1021
1021
1021
1021
1021
1021
1021
1021
1022
1022
1022
1021
1020
1019
1018
1017
1017
1016
1016
1016
1017
1017
1017
1017
1016
1016
1015
1015
1014
1014
1014
1015
1014
1014
1014
1013
1012
1011
1010
1009
1009
1009
1010
1010
1010
1011
1011
1010
1010
1010
1010
1009
1009
1009
1010
1010
1011
1011
1011
1011
1010
1010
1009
1008
1008
1008
1009
1010
1011
1012
1012
1013
1014
1014
1015
1015
1016
1016
1017
1017
1018
1018
1019
1018
1018
1017
1017
1016
1016
1016
1016
1017
1018
1018
1018
1019
1019
1019
1019
1019
1019
1018
1019
1019
1019
1020
1020
1019
1019
1018
1017
1017
1016
1017
1017
1018
1018
1018
1018
1018
1018
1018
1018
1017
1017
1017
1018
1018
1018
1019
1019
1018
1018
1018
1017
1017
1016
1016
1016
1016
1016
1017
1016
1017
1017
1017
1017
1016
1016
1016
1016
1017
1017
1018
1018
1017
1016
1016
1015
1014
1014
1014
1015
1015
1016
1016
1017
1017
1017
1017
1017
1017
1017
1017
1017
1018
1018
1019
1019
1018
1018
1017
1016
1016
1015
1014
1014
1014
1014
1014
1014
1014
1014
1014
1013
1013
1013
1012
1011
1012
1012
1012
1012
1011
1010
1009
1008
1009
1009
1009
1010
1011
1011
1012
1012
1012
1013
1013
1014
1014
1015
1016
1016
1017
1018
1018
1019
1018
1017
1016
1015
1015
1015
1015
1015
1016
1016
1016
1017
1017
1017
1018
1017
1017
1017
1017
1017
1018
1018
1018
1018
1018
1017
1016
1015
1014
1014
1014
1015
1014
1015
1015
1014
1014
1014
1014
1014
1013
1013
1014
1015
1016
1016
1018
1018
1019
1019
1019
1020
1020
1020
1021
1022
1024
1025
1026
1027
1028
1028
1029
1029
1029
1029
1029
1029
1029
1029
1029
1029
1028
1027
1026
1025
1024
1023
1023
1022
1022
1022
1022
1022
1021
1021
1020
1019
1018
1018
1018
1018
1018
1017
1017
1017
1017
1016
1015
1015
1015
1014
1014
1014
1014
1015
1015
1015
1014
1014
1013
1013
1013
1012
1012
1013
1013
1013
1013
1013
1013
1012
1012
1011
1011
1012
1012
1013
1014
1014
1015
1016
1016
1016
1017
1017
1017
1017
1017
1017
1018
1019
1019
1019
1019
1018
1017
1017
1016
1016
1016
1017
1017
1017
1018
1018
1018
1017
1017
1017
1017
1017
1017
1018
1018
1019
1019
1020
1019
1019
1019
1018
1019
1019
1019
1020
1020
1021
1022
1023
1023
1023
1023
1023
1022
1023
1023
1024
1024
1025
1025
1025
1025
1024
1024
1024
1023
1024
1024
1024
1025
1026
1026
1027
1027
1027
1027
1027
1027
1026
1026
1027
1027
1027
1027
1027
1026
1025
1024
1023
1022
1021
1021
1021
1021
1021
1021
1021
1021
1021
1020
1020
1020
1020
1020
1020
1021
1021
1022
1021
1021
1020
1019
1019
1018
1018
1018
1018
1019
1019
1019
1020
1020
1020
1020
1020
1020
1019
1020
1019
1020
1020
1021
1021
1020
1019
1019
1018
1017
1017
1017
1017
1018
1018
1019
1019
1019
1019
1019
1019
1018
1019
1019
1019
1020
1020
1021
1021
1021
1020
1019
1019
1018
1018
1018
1019
1019
1020
1020
1021
1021
1021
1022
1022
1022
1022
1022
1022
1023
1024
1024
1024
1024
1023
1022
1021
1021
1020
1020
1020
1020
1021
1021
1021
1021
1021
1021
1021
1021
1020
1020
1021
1021
1021
1022
1022
1021
1021
1020
1020
1020
1021
1021
1022
1024
1025
1026
1026
1027
1028
1028
1028
1029
1029
1029
1030
1031
1032
1033
1033
1033
1032
1031
1030
1030
1030
1030
1030
1030
1030
1031
1031
1031
1031
1031
1031
1030
1030
1030
1030
1030
1031
1031
1030
1029
1027
1026
1025
1024
1023
1023
1023
1023
1023
1024
1023
1023
1023
1023
1023
1022
1022
1022
1022
1022
1022
1022
1021
1021
1020
1018
1017
1016
1016
1015
1016
1016
1016
1015
1015
1015
1015
1014
1014
1013
1013
1013
1013
1013
1014
1014
1014
1014
1014
1014
1014
1014
1015
1016
1017
1018
1020
1021
1021
1021
1022
1022
1022
1022
1022
1023
1023
1024
1025
1025
1024
1023
1022
1020
1019
1018
1018
1018
1018
1018
1018
1018
1018
1018
1018
1017
1017
1017
1016
1017
1016
1017
1017
1018
1017
1017
1016
1015
1014
1014
1014
1014
1014
1015
1015
1016
1016
1017
1017
1017
1017
1017
1016
1017
1017
1018
1018
1019
1018
1018
1017
1016
1015
1014
1015
1014
1015
1015
1015
1016
1016
1016
1015
1015
1015
1014
1014
1014
1014
1014
1015
1015
1015
1015
1014
1014
1013
1013
1013
1013
1014
1014
1015
1015
1015
1016
1016
1016
1016
1015
1015
1016
1016
1017
1017
1018
1018
1018
1018
1018
1018
1018
1018
1018
1020
1021
1022
1022
1023
1023
1024
1024
1025
1024
1024
1024
1024
1025
1026
1026
1026
1026
1026
1025
1024
1023
1023
1023
1023
1024
1024
1024
1025
1025
1025
1024
1024
1024
1024
1024
1024
1024
1025
1025
1024
1024
1023
1022
1021
1021
1020
1020
1020
1020
1020
1020
1020
1019
1019
1019
1018
1018
1017
1017
1017
1017
1017
1017
1016
1016
1015
1014
1013
1012
1012
1012
1012
1013
1013
1013
1013
1013
1012
1012
1012
1012
1012
1012
1012
1012
1012
1013
1013
1012
1011
1010
1010
1009
1009
1010
1011
1011
1011
1012
1011
1011
1012
1012
1012
1011
1011
1011
1011
1011
1012
1012
1012
1012
1011
1011
1010
1010
1010
1010
1011
1011
1012
1012
1013
1014
1014
1015
1016
1016
1017
1019
1020
1022
1025
1026
1027
1027
1027
1026
1026
1026
1026
1026
1027
1027
1028
1029
1030
1031
1031
1032
1032
1032
1032
1032
1033
1033
1034
1034
1034
1034
1033
1032
1031
1030
1030
1029
1030
1030
1030
1030
1030
1030
1030
1030
1029
1029
1029
1029
1029
1029
1029
1029
1029
1028
1027
1026
1025
1025
1025
1024
1025
1025
1025
1025
1025
1025
1025
1025
1025
1024
1024
1024
1024
1025
1025
1025
1025
1025
1024
1024
1023
1023
1023
1023
1023
1023
1023
1023
1024
1024
1023
1023
1023
1023
1022
1022
1022
1023
1024
1024
1024
1024
1023
1022
1022
1021
1021
1021
1022
1022
1022
1023
1023
1023
1022
1022
1022
1022
1021
1021
1021
1021
1022
1022
1022
1021
1021
1020
1019
1019
1019
1018
1019
1019
1019
1020
1020
1019
1019
1019
1019
1019
1019
1019
1019
1020
1020
1020
1021
1020
1020
1019
1018
1018
1018
1018
1018
1019
1019
1020
1021
1021
1022
1022
1022
1022
1022
1023
1023
1024
1025
1026
1025
1025
1024
1023
1022
1022
1022
1022
1022
1022
1022
1023
1022
1022
1022
1022
1022
1022
1022
1022
1022
1022
1023
1023
1022
1022
1021
1019
1018
1018
1018
1018
1018
1018
1018
1017
1017
1017
1017
1017
1017
1016
1016
1016
1016
1016
1017
1017
1017
1017
1016
1015
1014
1014
1013
1013
1014
1015
1015
1015
1016
1016
1016
1016
1017
1016
1016
1016
1016
1017
1018
1018
1018
1018
1017
1016
1016
1016
1016
1016
1017
1019
1020
1022
1023
1024
1025
1025
1026
1026
1027
1028
1029
1029
1031
1032
1032
1032
1031
1030
1029
1029
1029
1030
1030
1031
1031
1032
1033
1033
1033
1033
1032
1032
1032
1032
1032
1033
1033
1034
1034
1033
1033
1032
1031
1030
1030
1030
1030
1030
1030
1031
1031
1030
1030
1030
1030
1029
1029
1029
1029
1029
1030
1030
1029
1029
1028
1027
1026
1025
1025
1025
1025
1026
1026
1027
1027
1027
1027
1028
1027
1027
1027
1027
1027
1027
1027
1028
1027
1027
1025
1024
1023
1023
1023
1023
1023
1023
1024
1024
1024
1024
1024
1024
1024
1023
1023
1023
1023
1023
1024
1024
1023
1023
1022
1021
1020
1019
1019
1019
1019
1020
1019
1019
1019
1019
1019
1019
1018
1018
1018
1017
1018
1018
1018
1018
1018
1018
1018
1017
1018
1018
1018
1018
1018
1019
1019
1021
1022
1023
1023
1023
1023
1023
1023
1023
1023
1024
1026
1027
1027
1027
1027
1026
1026
1025
1025
1025
1026
1026
1027
1027
1028
1028
1028
1028
1028
1028
1027
1027
1026
1026
1026
1027
1026
1026
1025
1024
1023
1022
1022
1022
1022
1023
1023
1023
1023
1024
1024
1024
1025
1025
1025
1025
1025
1026
1027
1028
1028
1028
1027
1026
1026
1026
1026
1026
1027
1027
1028
1028
1028
1028
1028
1029
1029
1029
1029
1029
1029
1029
1029
1029
1029
1028
1028
1027
1026
1026
1026
1026
1026
1026
1026
1027
1027
1027
1026
1026
1026
1025
1025
1025
1025
1025
1026
1026
1026
1026
1025
1025
1024
1024
1025
1025
1026
1027
1028
1029
1030
1030
1030
1030
1030
1030
1030
1031
1031
1032
1033
1033
1033
1032
1031
1030
1029
1029
1029
1029
1030
1030
1030
1030
1031
1031
1030
1030
1030
1030
1030
1030
1030
1030
1031
1031
1031
1031
1030
1029
1028
1027
1027
1027
1027
1027
1028
1028
1028
1027
1027
1027
1026
1026
1026
1025
1025
1025
1025
1025
1025
1024
1023
1021
1020
1020
1020
1020
1020
1020
1021
1021
1020
1020
1019
1019
1018
1018
1017
1016
1016
1017
1017
1018
1018
1018
1017
1016
1016
1016
1016
1017
1017
1018
1018
1019
1020
1020
1020
1020
1020
1019
1019
1019
1019
1020
1020
1021
1021
1021
1020
1019
1019
1019
1019
1020
1021
1022
1023
1024
1025
1025
1025
1026
1027
1027
1027
1027
1027
1028
1028
1029
1029
1029
1028
1027
1026
1025
1025
1025
1025
1026
1026
1026
1027
1027
1026
1027
1026
1026
1025
1025
1025
1026
1026
1026
1026
1026
1025
1025
1024
1024
1023
1024
1025
1025
1026
1027
1027
1027
1027
1027
1028
1028
1028
1028
1028
1028
1028
1028
1028
1028
1027
1026
1025
1025
1025
1026
1026
1026
1026
1026
1026
1026
1026
1025
1025
1025
1024
1023
1023
1023
1023
1023
1023
1022
1021
1019
1018
1018
1017
1018
1017
1017
1017
1017
1016
1016
1016
1016
1015
1015
1015
1015
1015
1015
1015
1016
1017
1016
1016
1015
1015
1015
1016
1016
1018
1018
1019
1020
1020
1020
1021
1022
1022
1023
1023
1023
1024
1024
1025
1025
1026
1025
1025
1024
1024
1024
1023
1023
1023
1024
1024
1024
1024
1024
1023
1023
1022
1022
1021
1021
1021
1021
1022
1022
1022
1022
1020
1019
1019
1019
1019
1019
1019
1020
1020
1021
1021
1021
1021
1021
1021
1022
1021
1021
1021
1021
1021
1022
1022
1022
1021
1020
1020
1019
1019
1019
1020
1020
1020
1020
1021
1021
1020
1020
1020
1021
1021
1021
1021
1022
1022
1022
1022
1022
1022
1022
1022
1022
1024
1024
1026
1026
1028
1029
1030
1030
1030
1029
1030
1029
1030
1031
1031
1032
1032
1033
1034
1033
1033
1032
1031
1031
1032
1032
1032
1032
1033
1033
1034
1033
1033
1033
1032
1031
1030
1030
1030
1030
1030
1031
1030
1029
1028
1026
1025
1024
1024
1024
1024
1024
1025
1025
1025
1025
1025
1025
1025
1026
1026
1026
1026
1027
1028
1029
1029
1028
1027
1026
1025
1025
1025
1025
1026
1027
1028
1028
1028
1029
1029
1028
1028
1028
1027
1027
1027
1027
1028
1028
1028
1027
1027
1026
1026
1026
1026
1026
1027
1027
1028
1028
1029
1029
1029
1029
1028
1029
1029
1029
1029
1029
1029
1029
1029
1029
1027
1026
1025
1025
1025
1025
1025
1025
1025
1026
1026
1026
1026
1027
1027
1026
1026
1026
1027
1027
1027
1028
1028
1028
1026
1025
1025
1025
1025
1025
1026
1026
1026
1026
1026
1027
1027
1026
1026
1026
1025
1025
1025
1025
1026
1026
1026
1026
1026
1025
1025
1025
1026
1027
1028
1028
1030
1030
1031
1032
1032
1032
1032
1032
1032
1032
1033
1033
1034
1035
1035
1035
1035
1034
1033
1033
1033
1034
1034
1035
1036
1036
1036
1037
1037
1037
1036
1037
1036
1036
1036
1036
1036
1037
1037
1036
1035
1033
1032
1031
1031
1031
1031
1031
1030
1030
1030
1030
1029
1029
1028
1028
1027
1027
1026
1026
1027
1027
1027
1027
1026
1025
1026
1026
1027
1028
1029
1030
1031
1031
1032
1033
1033
1033
1033
1034
1034
1034
1033
1033
1034
1035
1034
1033
1031
1030
1029
1028
1028
1028
1028
1028
1029
1029
1030
1030
1030
1029
1029
1029
1029
1029
1029
1029
1029
1029
1029
1028
1027
1026
1026
1026
1026
1026
1027
1027
1028
1028
1028
1028
1029
1029
1029
1029
1029
1028
1029
1029
1029
1030
1030
1030
1029
1028
1027
1027
1026
1026
1026
1027
1027
1027
1027
1028
1027
1027
1027
1027
1027
1027
1027
1027
1028
1028
1028
1027
1027
1025
1024
1024
1024
1024
1025
1025
1025
1025
1025
1025
1026
1025
1025
1025
1025
1024
1025
1025
1027
1027
1027
1027
1027
1027
1027
1028
1029
1031
1032
1033
1034
1034
1034
1034
1034
1033
1033
1032
1032
1032
1031
1031
1032
1032
1032
1031
1031
1030
1030
1030
1030
1030
1031
1031
1031
1031
1031
1030
1030
1029
1029
1029
1028
1028
1028
1028
1029
1029
1030
1030
1029
1028
1027
1027
1027
1028
1028
1029
1029
1030
1030
1030
1030
1030
1030
1031
1030
1031
1031
1031
1031
1031
1031
1031
1029
1028
1027
1026
1026
1026
1025
1026
1025
1025
1024
1024
1024
1023
1022
1022
1022
1022
1022
1023
1023
1024
1025
1024
1024
1023
1023
1024
1025
1026
1027
1028
1029
1030
1030
1031
1031
1031
1031
1031
1031
1030
1030
1030
1031
1031
1031
1031
1030
1029
1029
1028
1028
1028
1029
1030
1030
1031
1032
1032
1032
1032
1032
1032
1031
1031
1030
1030
1030
1030
1030
1029
1027
1026
1025
1025
1024
1024
1024
1024
1024
1023
1023
1023
1023
1023
1023
1024
1024
1024
1024
1024
1025
1026
1026
1025
1024
1023
1022
1022
1022
1022
1022
1022
1022
1022
1023
1023
1022
1022
1022
1022
1021
1021
1021
1021
1021
1021
1021
1021
1020
1019
1018
1018
1019
1019
1020
1021
1022
1022
1023
1024
1025
1026
1027
1028
1029
1030
1031
1032
1033
1033
1034
1034
1034
1033
1032
1032
1032
1032
1032
1033
1033
1033
1034
1034
1033
1033
1034
1034
1034
1034
1034
1034
1034
1035
1035
1035
1033
1032
1031
1031
1031
1032
1032
1032
1032
1033
1033
1033
1033
1034
1034
1033
1033
1032
1032
1032
1033
1033
1033
1033
1032
1031
1030
1030
1030
1030
1030
1031
1031
1031
1030
1030
1030
1030
1030
1030
1030
1029
1029
1029
1029
1030
1030
1030
1029
1027
1026
1026
1025
1025
1026
1026
1026
1026
1025
1025
1025
1024
1024
1023
1022
1022
1022
1022
1022
1021
1021
1020
1019
1018
1018
1018
1018
1017
1018
1017
1017
1017
1017
1017
1016
1016
1015
1015
1014
1014
1014
1014
1014
1014
1014
1014
1013
1012
1011
1011
1011
1012
1013
1013
1014
1015
1015
1016
1016
1016
1016
1017
1017
1017
1017
1018
1019
1020
1020
1020
1019
1018
1018
1017
1018
1019
1020
1021
1022
1023
1025
1026
1027
1028
1028
1029
1030
1030
1032
1034
1034
1034
1034
1034
1033
1032
1032
1032
1032
1033
1033
1034
1034
1034
1034
1034
1034
1034
1034
1035
1034
1034
1034
1035
1035
1035
1035
1034
1032
1030
1029
1028
1027
1027
1026
1026
1026
1026
1026
1027
1027
1028
1028
1029
1030
1030
1031
1031
1032
1033
1033
1032
1031
1030
1029
1029
1028
1028
1028
1028
1027
1027
1026
1025
1024
1023
1023
1022
1021
1020
1020
1019
1019
1019
1018
1017
1016
1015
1014
1014
1014
1014
1014
1015
1015
1015
1015
1015
1015
1015
1015
1016
1016
1015
1015
1016
1016
1017
1018
1018
1017
1016
1016
1016
1016
1016
1016
1016
1017
1018
1017
1017
1017
1017
1017
1016
1015
1015
1016
1015
1016
1016
1017
1017
1017
1017
1018
1019
1021
1023
1024
1026
1027
1028
1028
1029
1029
1030
1030
1030
1030
1030
1029
1029
1030
1030
1029
1028
1027
1026
1025
1025
1025
1025
1026
1026
1026
1026
1026
1027
1027
1027
1027
1027
1027
1027
1028
1028
1030
1031
1031
1031
1030
1030
1030
1030
1031
1031
1031
1031
1032
1032
1031
1032
1032
1032
1032
1032
1031
1031
1031
1032
1032
1032
1031
1031
1029
1028
1027
1027
1027
1027
1027
1028
1028
1028
1028
1028
1029
1029
1029
1029
1029
1029
1029
1030
1030
1031
1032
1031
1030
1029
1028
1028
1028
1028
1028
1028
1027
1027
1027
1026
1026
1026
1025
1025
1024
1024
1023
1023
1023
1024
1023
1022
1021
1019
1019
1019
1019
1020
1020
1021
1022
1022
1024
1025
1026
1027
1028
1029
1029
1030
1031
1032
1033
1034
1035
1035
1034
1033
1033
1033
1033
1033
1034
1035
1035
1036
1036
1037
1037
1037
1037
1037
1037
1037
1038
1038
1038
1039
1040
1039
1038
1037
1036
1035
1035
1035
1035
1036
1036
1036
1035
1035
1034
1034
1034
1034
1033
1033
1033
1033
1034
1034
1034
1033
1032
1031
1030
1030
1030
1030
1031
1031
1031
1031
1032
1031
1031
1031
1031
1031
1031
1030
1031
1031
1031
1031
1032
1031
1030
1030
1029
1029
1029
1030
1030
1030
1030
1030
1030
1030
1029
1029
1029
1029
1029
1029
1029
1029
1029
1030
1030
1030
1029
1027
1027
1027
1026
1026
1026
1026
1026
1026
1025
1025
1025
1025
1025
1025
1025
1025
1025
1026
1027
1028
1029
1030
1030
1029
1029
1030
1030
1031
1032
1034
1035
1035
1036
1036
1036
1035
1035
1036
1035
1034
1034
1035
1035
1035
1035
1035
1033
1031
1030
1030
1029
1028
1028
1028
1028
1027
1027
1027
1025
1025
1024
1023
1021
1020
1019
1019
1019
1019
1018
1018
1017
1016
1016
1017
1019
1019
1020
1021
1022
1022
1023
1023
1024
1024
1025
1025
1025
1026
1026
1027
1027
1028
1028
1028
1027
1026
1025
1024
1024
1024
1024
1024
1024
1025
1025
1025
1025
1025
1024
1024
1023
1023
1023
1023
1023
1023
1024
1023
1022
1021
1020
1020
1020
1021
1022
1022
1023
1023
1024
1024
1025
1025
1026
1026
1026
1027
1028
1029
1029
1030
1030
1030
1029
1028
1027
1027
1027
1028
1028
1028
1028
1028
1028
1028
1028
1028
1028
1027
1027
1027
1027
1027
1027
1027
1027
1027
1025
1024
1023
1022
1022
1021
1021
1022
1022
1021
1021
1021
1020
1020
1020
1019
1019
1019
1019
1019
1019
1019
1019
1019
1018
1017
1017
1017
1017
1017
1018
1019
1020
1021
1021
1022
1022
1023
1023
1024
1024
1025
1025
1026
1027
1028
1029
1029
1027
1026
1026
1026
1027
1027
1027
1028
1028
1028
1028
1028
1028
1027
1027
1027
1026
1026
1026
1026
1026
1027
1027
1026
1025
1024
1023
1022
1022
1022
1023
1023
1024
1024
1024
1024
1025
1024
1023
1023
1023
1022
1023
1024
1026
1027
1028
1029
1030
1030
1030
1031
1031
1032
1034
1035
1036
1037
1037
1038
1038
1038
1038
1038
1038
1037
1037
1038
1038
1039
1039
1039
1038
1037
1035
1035
1034
1034
1034
1035
1035
1035
1036
1036
1037
1037
1037
1035
1035
1035
1035
1036
1036
1037
1037
1037
1036
1034
1033
1032
1032
1032
1032
1032
1032
1032
1032
1032
1031
1030
1030
1029
1029
1029
1029
1029
1029
1029
1030
1029
1028
1027
1027
1027
1027
1028
1029
1030
1031
1032
1033
1033
1034
1034
1034
1034
1034
1034
1035
1035
1037
1037
1037
1038
1037
1036
1035
1035
1034
1035
1035
1036
1038
1039
1039
1039
1039
1039
1039
1040
1039
1039
1039
1040
1040
1041
1041
1040
1039
1038
1036
1036
1035
1035
1036
1036
1037
1037
1037
1036
1036
1037
1037
1036
1036
1036
1035
1035
1036
1036
1036
1036
1036
1034
1033
1033
1033
1033
1033
1033
1034
1034
1034
1034
1034
1034
1034
1034
1033
1033
1033
1033
1033
1034
1034
1034
1033
1032
1032
1031
1031
1031
1032
1032
1033
1033
1034
1033
1033
1032
1032
1032
1032
1032
1031
1032
1033
1033
1033
1032
1032
1031
1030
1029
1029
1029
1029
1030
1030
1031
1032
1033
1033
1033
1033
1033
1033
1033
1033
1033
1033
1033
1033
1033
1032
1030
1029
1028
1028
1029
1030
1032
1033
1034
1034
1034
1035
1035
1035
1034
1034
1034
1034
1034
1035
1035
1035
1034
1033
1031
1030
1029
1028
1028
1028
1028
1028
1028
1028
1027
1027
1026
1026
1025
1024
1024
1023
1023
1024
1024
1024
1024
1022
1021
1020
1020
1019
1020
1020
1020
1021
1021
1022
1023
1023
1024
1024
1024
1025
1026
1027
1028
1029
1030
1031
1031
1031
1031
1031
1031
1031
1032
1033
1035
1036
1037
1037
1037
1038
1038
1039
1039
1038
1038
1038
1038
1039
1039
1039
1039
1037
1036
1034
1033
1033
1033
1033
1033
1033
1033
1033
1033
1033
1032
1032
1032
1032
1031
1031
1031
1031
1031
1031
1030
1029
1027
1026
1025
1024
1024
1023
1023
1023
1022
1022
1021
1021
1021
1020
1019
1019
1018
1018
1018
1018
1018
1018
1017
1016
1015
1014
1013
1012
1012
1013
1013
1014
1014
1015
1015
1015
1016
1016
1016
1016
1016
1016
1017
1018
1019
1019
1018
1017
1016
1015
1015
1015
1015
1016
1017
1018
1019
1019
1020
1020
1020
1020
1020
1019
1020
1020
1020
1021
1022
1022
1022
1021
1020
1019
1019
1018
1018
1018
1019
1020
1020
1020
1020
1020
1020
1020
1019
1019
1019
1019
1019
1020
1020
1020
1019
1018
1017
1015
1015
1014
1014
1014
1015
1015
1015
1015
1014
1014
1013
1013
1013
1012
1012
1012
1012
1012
1012
1012
1012
1012
1011
1011
1011
1011
1011
1012
1012
1013
1014
1015
1016
1016
1017
1017
1018
1018
1018
1018
1018
1019
1020
1020
1020
1019
1018
1018
1017
1018
1018
1018
1019
1019
1019
1020
1020
1020
1019
1019
1019
1018
1018
1018
1018
1019
1019
1019
1018
1017
1016
1016
1016
1016
1017
1018
1018
1019
1020
1020
1020
1021
1021
1021
1021
1021
1022
1022
1023
1024
1025
1025
1025
1024
1024
1023
1023
1023
1024
1024
1025
1026
1026
1027
1028
1029
1029
1029
1030
1030
1030
1031
1032
1033
1033
1033
1033
1032
1031
1030
1029
1029
1029
1029
1029
1030
1030
1031
1031
1031
1031
1031
1031
1030
1030
1030
1031
1031
1031
1031
1030
1029
1028
1027
1027
1027
1027
1027
1027
1027
1026
1026
1026
1025
1025
1025
1024
1023
1023
1023
1023
1023
1023
1023
1023
1022
1021
1020
1020
1019
1019
1019
1019
1019
1020
1020
1019
1019
1018
1018
1017
1016
1016
1016
1016
1016
1016
1016
1015
1014
1013
1014
1015
1015
1016
1019
1021
1021
1022
1023
1023
1024
1024
1024
1024
1024
1025
1025
1024
1025
1025
1025
1024
1023
1022
1021
1021
1020
1021
1021
1022
1022
1023
1023
1023
1022
1022
1023
1022
1022
1023
1023
1023
1023
1024
1023
1023
1022
1020
1019
1018
1018
1018
1018
1018
1018
1018
1018
1018
1018
1017
1017
1017
1016
1016
1016
1016
1016
1016
1016
1016
1015
1014
1013
1012
1013
1013
1014
1015
1015
1015
1016
1016
1016
1016
1016
1016
1016
1017
1017
1018
1019
1020
1020
1020
1020
1019
1019
1019
1019
1020
1021
1021
1022
1023
1023
1023
1024
1024
1025
1025
1025
1025
1026
1026
1027
1027
1027
1027
1026
1025
1025
1024
1024
1024
1025
1026
1027
1029
1030
1031
1031
1032
1033
1032
1033
1033
1033
1034
1035
1035
1035
1035
1035
1034
1033
1033
1032
1032
1032
1032
1032
1032
1032
1032
1032
1031
1031
1030
1029
1028
1028
1028
1028
1028
1027
1027
1025
1024
1024
1023
1023
1023
1023
1023
1024
1025
1025
1025
1025
1025
1024
1024
1023
1023
1023
1022
1023
1023
1022
1022
1021
1019
1018
1017
1016
1016
1016
1016
1016
1017
1016
1016
1015
1015
1014
1013
1013
1012
1012
1012
1013
1012
1012
1011
1010
1009
1008
1008
1008
1009
1009
1010
1012
1013
1015
1015
1016
1017
1018
1019
1020
1021
1022
1023
1025
1026
1027
1027
1026
1025
1024
1023
1023
1023
1024
1025
1026
1027
1028
1028
1028
1028
1028
1028
1028
1028
1029
1029
1030
1031
1031
1030
1029
1028
1027
1026
1026
1026
1026
1027
1027
1028
1028
1028
1028
1029
1029
1028
1028
1027
1028
1028
1028
1029
1029
1028
1027
1025
1024
1023
1023
1022
1022
1022
1023
1023
1023
1023
1023
1023
1022
1022
1021
1021
1021
1021
1021
1022
1021
1020
1019
1018
1017
1016
1015
1015
1015
1016
1016
1017
1017
1017
1017
1017
1017
1017
1017
1018
1018
1019
1020
1020
1021
1020
1020
1019
1018
1018
1017
1017
1017
1018
1019
1019
1020
1020
1019
1019
1019
1018
1018
1018
1019
1019
1020
1021
1022
1022
1022
1022
1022
1022
1022
1023
1024
1025
1026
1028
1029
1031
1031
1032
1033
1034
1034
1035
1036
1036
1037
1038
1038
1038
1038
1037
1036
1035
1035
1034
1035
1036
1036
1037
1037
1037
1037
1037
1037
1036
1036
1035
1035
1035
1035
1034
1033
1032
1030
1028
1027
1025
1025
1024
1024
1024
1024
1024
1025
1024
1024
1024
1024
1024
1024
1024
1025
1026
1026
1027
1026
1026
1025
1024
1022
1021
1020
1020
1020
1020
1020
1020
1020
1020
1020
1019
1019
1018
1018
1018
1018
1018
1018
1018
1018
1017
1016
1015
1014
1013
1013
1013
1014
1015
1016
1017
1018
1018
1019
1019
1019
1019
1019
1020
1020
1021
1023
1023
1024
1024
1023
1022
1022
1021
1021
1021
1021
1022
1023
1023
1025
1026
1026
1026
1026
1025
1025
1024
1024
1024
1024
1024
1024
1023
1021
1020
1018
1016
1016
1015
1016
1016
1017
1017
1017
1017
1018
1018
1018
1017
1018
1018
1019
1019
1020
1020
1019
1019
1018
1016
1015
1014
1014
1014
1014
1014
1015
1015
1015
1014
1014
1014
1013
1012
1012
1011
1011
1012
1012
1013
1013
1013
1012
1011
1010
1010
1010
1010
1010
1011
1012
1013
1014
1015
1015
1016
1016
1016
1016
1017
1018
1020
1021
1022
1022
1022
1021
1020
1019
1018
1018
1018
1018
1019
1019
1020
1021
1021
1021
1021
1020
1019
1019
1018
1018
1018
1018
1018
1018
1017
1016
1015
1014
1013
1012
1012
1012
1013
1013
1014
1014
1015
1015
1016
1016
1016
1015
1016
1016
1017
1018
1019
1019
1019
1018
1017
1016
1015
1014
1014
1014
1015
1015
1017
1017
1017
1018
1018
1018
1019
1019
1019
1019
1020
1020
1021
1020
1020
1019
1018
1016
1015
1014
1014
1013
1014
1014
1015
1015
1015
1015
1016
1016
1016
1016
1016
1017
1018
1020
1021
1021
1020
1020
1019
1018
1017
1017
1017
1017
1018
1019
1019
1020
1021
1022
1023
1024
1025
1025
1026
1027
1028
1029
1030
1031
1030
1030
1028
1028
1027
1027
1026
1026
1027
1028
1029
1029
1030
1030
1030
1030
1030
1030
1030
1030
1030
1031
1031
1031
1030
1029
1028
1027
1026
1026
1026
1026
1026
1027
1028
1028
1029
1029
1030
1031
1031
1032
1033
1033
1034
1034
1034
1034
1034
1033
1032
1030
1029
1029
1028
1028
1029
1030
1030
1030
1031
1031
1031
1031
1031
1030
1030
1031
1032
1032
1032
1032
1032
1031
1030
1029
1029
1028
1028
1028
1029
1029
1030
1030
1030
1030
1030
1030
1029
1030
1030
1030
1030
1030
1031
1031
1030
1029
1028
1027
1026
1026
1025
1025
1026
1026
1026
1026
1026
1026
1025
1025
1024
1024
1024
1024
1024
1024
1024
1023
1023
1021
1020
1018
1017
1016
1015
1015
1015
1015
1015
1014
1014
1013
1013
1013
1012
1012
1012
1012
1012
1013
1013
1013
1013
1012
1012
1011
1011
1011
1012
1012
1014
1015
1015
1016
1016
1016
1016
1016
1016
1017
1017
1017
1017
1018
1018
1018
1015
1014
1013
1012
1011
1010
1010
1011
1011
1011
1011
1011
1010
1010
1010
1009
1009
1009
1010
1010
1010
1011
1011
1010
1009
1008
1007
1007
1006
1006
1007
1007
1008
1009
1009
1009
1009
1009
1010
1009
1009
1010
1010
1011
1012
1014
1015
1016
1016
1016
1016
1016
1017
1017
1018
1019
1020
1021
1022
1022
1023
1023
1023
1022
1022
1023
1023
1024
1024
1024
1024
1023
1022
1021
1020
1019
1017
1017
1016
1015
1016
1015
1014
1014
1012
1012
1010
1009
1008
1007
1006
1005
1004
1003
1002
1001
1000
999
998
997
997
998
999
999
1001
1002
1003
1004
1005
1006
1007
1008
1008
1010
1011
1012
1013
1013
1014
1013
1013
1013
1012
1012
1012
1012
1012
1013
1013
1014
1014
1014
1014
1014
1013
1012
1012
1011
1012
1013
1013
1012
1013
1012
1011
1012
1011
1011
1011
1010
1010
1011
1013
1014
1014
1015
1015
1014
1014
1014
1014
1014
1015
1015
1016
1016
1017
1017
1017
1017
1017
1017
1018
1019
1020
1022
1023
1025
1026
1027
1028
1028
1028
1028
1029
1030
1031
1032
1033
1033
1033
1033
1032
1031
1030
1029
1028
1027
1028
1028
1029
1030
1031
1031
1032
1033
1033
1033
1033
1033
1034
1034
1035
1034
1034
1033
1032
1031
1029
1028
1027
1026
1026
1027
1027
1028
1028
1028
1028
1027
1027
1027
1026
1026
1026
1026
1027
1027
1026
1025
1024
1023
1022
1021
1021
1021
1021
1021
1022
1022
1022
1022
1022
1022
1022
1021
1021
1021
1021
1021
1021
1021
1022
1021
1020
1019
1018
1018
1017
1017
1017
1018
1019
1019
1019
1020
1020
1020
1020
1020
1020
1020
1021
1021
1021
1021
1022
1021
1020
1019
1018
1017
1016
1017
1016
1016
1017
1018
1018
1018
1018
1019
1019
1018
1019
1019
1019
1020
1020
1020
1021
1020
1020
1019
1018
1018
1018
1019
1019
1020
1020
1021
1024
1025
1022
1022
1022
1021
1021
1021
1022
1023
1023
1024
1025
1025
1026
1026
1027
1027
1028
1028
1029
1029
1030
1031
1031
1030
1031
1030
1030
1030
1029
1029
1029
1029
1029
1029
1028
1027
1026
1025
1023
1021
1020
1019
1018
1018
1018
1017
1016
1016
1015
1014
1013
1013
1012
1011
1011
1012
1011
1011
1010
1009
1008
1007
1005
1004
1003
1003
1002
1003
1003
1003
1003
1002
1002
1002
1001
1001
1000
1000
1000
1000
1000
1000
1000
999
998
997
996
995
994
994
997
1000
1003
1004
1005
1006
1007
1009
1010
1011
1011
1012
1013
1014
1014
1014
1014
1014
1013
1012
1011
1010
1009
1009
1008
1009
1009
1010
1010
1010
1010
1010
1009
1009
1009
1009
1009
1009
1009
1010
1010
1010
1008
1008
1007
1006
1006
1006
1006
1007
1008
1009
1009
1010
1010
1010
1010
1010
1010
1010
1010
1011
1011
1011
1012
1011
1011
1011
1010
1010
1009
1009
1010
1010
1011
1012
1012
1012
1012
1012
1013
1012
1012
1013
1014
1014
1015
1016
1016
1016
1015
1015
1014
1013
1013
1013
1013
1014
1015
1016
1016
1016
1017
1017
1016
1016
1016
1016
1016
1017
1017
1017
1017
1016
1015
1013
1013
1011
1011
1010
1010
1011
1011
1012
1012
1011
1011
1011
1010
1010
1010
1009
1010
1010
1010
1010
1010
1009
1007
1006
1006
1007
1007
1008
1009
1011
1013
1014
1016
1017
1018
1018
1018
1018
1018
1018
1019
1019
1020
1020
1019
1018
1017
1016
1015
1014
1014
1014
1013
1013
1014
1014
1014
1014
1013
1013
1013
1012
1012
1012
1013
1013
1014
1014
1014
1014
1014
1013
1013
1013
1013
1014
1015
1016
1018
1020
1021
1022
1023
1023
1023
1023
1023
1023
1023
1024
1024
1023
1023
1022
1021
1020
1018
1017
1016
1016
1016
1016
1017
1017
1017
1017
1017
1017
1017
1017
1017
1017
1016
1017
1017
1017
1016
1016
1015
1014
1012
1011
1010
1010
1010
1010
1010
1011
1011
1011
1011
1010
1010
1010
1010
1011
1011
1012
1012
1012
1012
1011
1010
1009
1008
1007
1006
1006
1006
1006
1007
1008
1008
1007
1007
1007
1006
1007
1006
1006
1006
1007
1007
1007
1007
1006
1005
1004
1004
1002
1000
1002
1003
1003
1004
1005
1005
1006
1006
1006
1006
1007
1007
1008
1009
1010
1011
1011
1012
1012
1012
1012
1012
1011
1011
1011
1011
1012
1012
1013
1013
1014
1015
1015
1015
1015
1014
1014
1015
1015
1015
1015
1015
1014
1013
1012
1011
1010
1010
1010
1009
1010
1010
1011
1011
1011
1011
1011
1011
1011
1011
1011
1012
1012
1013
1013
1013
1012
1011
1011
1010
1009
1008
1008
1008
1008
1009
1010
1009
1010
1010
1010
1009
1009
1008
1008
1008
1009
1009
1009
1009
1008
1008
1009
1009
1009
1010
1010
1010
1011
1011
1011
1011
1011
1011
1011
1011
1010
1010
1010
1011
1011
1012
1012
1012
1011
1011
1010
1009
1008
1008
1008
1007
1008
1008
1009
1010
1010
1010
1010
1010
1011
1011
1012
1013
1014
1014
1014
1015
1014
1014
1014
1013
1013
1013
1014
1014
1014
1015
1016
1017
1017
1018
1018
1018
1019
1019
1019
1019
1019
1019
1019
1018
1017
1016
1014
1013
1012
1011
1010
1009
1009
1009
1009
1009
1008
1007
1006
1005
1005
1004
1005
1006
1006
1005
1005
1005
1005
1004
1004
1003
1003
1002
1003
1003
1004
1006
1007
1008
1009
1009
1010
1010
1011
1011
1012
1012
1012
1012
1012
1012
1012
1012
1011
1011
1011
1011
1011
1010
1010
1011
1012
1012
1012
1012
1011
1011
1011
1011
1011
1011
1012
1012
1012
1012
1011
1010
1009
1009
1008
1008
1009
1009
1010
1011
1011
1012
1012
1011
1011
1010
1010
1009
1009
1008
1009
1009
1010
1010
1010
1009
1008
1007
1007
1007
1007
1008
1010
1011
1012
1014
1015
1015
1016
1017
1017
1017
1017
1017
1017
1018
1018
1018
1018
1018
1018
1018
1018
1018
1018
1017
1017
1017
1018
1018
1018
1017
1017
1017
1016
1016
1015
1016
1016
1016
1017
1017
1016
1016
1016
1016
1015
1014
1014
1014
1014
1014
1014
1015
1014
1014
1014
1012
1012
1012
1011
1011
1011
1010
1010
1009
1009
1007
1006
1005
1003
1003
1002
1002
1002
1002
1002
1001
1000
1000
999
998
997
996
996
996
996
996
997
996
996
995
994
993
993
992
992
992
992
993
993
993
994
994
994
994
994
994
994
994
995
995
995
995
994
994
993
993
992
992
992
993
994
996
997
999
1000
1002
1003
1003
1003
1004
1005
1006
1007
1008
1009
1009
1009
1009
1008
1007
1007
1006
1006
1006
1007
1008
1009
1010
1011
1012
1012
1012
1013
1013
1014
1015
1017
1017
1018
1017
1017
1016
1015
1014
1013
1013
1012
1012
1012
1012
1013
1013
1013
1014
1013
1013
1013
1013
1013
1013
1013
1013
1013
1012
1011
1010
1008
1007
1006
1005
1005
1004
1004
1005
1005
1005
1004
1004
1003
1003
1002
1001
1001
1001
1001
1001
1000
1000
999
998
997
997
996
995
995
996
995
996
998
998
998
998
998
998
999
999
1000
1001
1002
1003
1003
1003
1003
1003
1002
1001
1002
1001
1001
1001
1001
1002
1003
1004
1005
1005
1006
1005
1005
1005
1006
1006
1006
1006
1006
1006
1007
1007
1007
1007
1007
1008
1008
1009
1009
1010
1011
1012
1013
1013
1014
1014
1015
1015
1016
1016
1017
1018
1018
1018
1017
1016
1015
1014
1013
1012
1012
1012
1012
1013
1013
1013
1013
1014
1014
1013
1013
1013
1013
1013
1013
1014
1013
1013
1013
1012
1011
1010
1009
1008
1008
1008
1009
1009
1010
1010
1010
1010
1011
1010
1010
1010
1011
1011
1011
1011
1011
1011
1011
1010
1009
1008
1007
1006
1006
1006
1006
1007
1008
1008
1008
1008
1008
1008
1009
1009
1009
1009
1009
1010
1009
1009
1009
1008
1007
1006
1006
1005
1006
1006
1006
1007
1008
1008
1007
1008
1008
1007
1007
1007
1007
1008
1008
1008
1008
1008
1007
1006
1005
1004
1004
1004
1004
1004
1004
1005
1005
1005
1004
1005
1005
1005
1005
1005
1006
1006
1006
1007
1007
1007
1006
1006
1005
1004
1004
1004
1003
1004
1004
1004
1005
1006
1006
1006
1006
1006
1006
1006
1007
1007
1007
1007
1007
1007
1006
1005
1005
1004
1003
1003
1003
1003
1003
1004
1005
1005
1005
1005
1005
1005
1005
1005
1005
1005
1006
1006
1007
1006
1006
1006
1005
1004
1003
1003
1002
1002
1002
1003
1004
1004
1004
1004
1004
1004
1003
1003
1003
1004
1004
1004
1004
1004
1004
1003
1003
1003
1002
1002
1003
1003
1003
1004
1004
1005
1005
1005
1005
1005
1005
1005
1006
1005
1006
1005
1006
1006
1006
1005
1005
1004
1004
1003
1003
1004
1005
1006
1007
1007
1008
1008
1008
1008
1008
1008
1008
1009
1010
1010
1010
1009
1009
1008
1007
1006
1005
1004
1004
1004
1004
1005
1005
1006
1005
1005
1005
1004
1003
1003
1003
1003
1004
1003
1003
1002
1002
1001
1000
999
998
997
997
998
997
998
999
998
999
999
999
999
999
1000
1000
1000
1000
1000
1001
1001
1001
1001
1000
1000
1000
1000
1000
1000
1000
1001
1001
1002
1003
1004
1004
1005
1006
1006
1007
1007
1008
1008
1009
1009
1009
1009
1008
1008
1007
1007
1007
1007
1008
1009
1011
1012
1013
1014
1014
1014
1015
1015
1015
1015
1015
1015
1015
1014
1013
1013
1012
1011
1010
1010
1010
1010
1010
1010
1010
1010
1009
1009
1008
1007
1007
1007
1007
1006
1006
1006
1006
1006
1006
1005
1004
1003
1002
1002
1001
1001
1001
1001
1001
1001
1001
1000
999
999
999
999
999
999
999
999
999
999
999
998
997
997
996
996
996
998
998
998
999
1000
1000
1000
1001
1001
1001
1001
1001
1002
1002
1002
1002
1002
1002
1001
1000
999
1001
1002
1003
1003
1004
1004
1005
1005
1005
1005
1006
1007
1007
1008
1009
1009
1009
1009
1009
1009
1008
1008
1007
1007
1008
1009
1009
1009
1008
1008
1008
1008
1008
1008
1007
1007
1007
1006
1007
1007
1007
1007
1006
1006
1005
1004
1003
1003
1002
1001
1002
1002
1002
1002
1003
1003
1003
1003
1003
1002
1001
1001
1001
1002
1002
1002
1002
1002
1001
1002
1001
1001
1000
1000
999
1000
1001
1000
1003
1004
1002
1001
1003
1003
1001
1001
1001
1001
1001
1001
1002
1001
1001
1000
999
999
998
998
998
997
997
998
998
998
999
999
998
998
998
998
998
998
997
997
997
997
997
997
997
997
997
996
997
997
997
997
997
998
997
997
997
996
997
997
997
998
998
998
998
998
998
998
998
998
997
997
997
997
997
997
998
999
999
999
999
1000
1001
1001
1002
1003
1004
1004
1005
1005
1005
1005
1005
1005
1004
1004
1004
1005
1006
1007
1008
1008
1009
1009
1009
1009
1009
1008
1009
1009
1009
1009
1009
1009
1009
1008
1008
1007
1006
1006
1006
1006
1006
1007
1007
1008
1008
1008
1009
1009
1008
1008
1008
1008
1009
1008
1008
1008
1008
1007
1006
1005
1005
1004
1004
1004
1004
1004
1005
1005
1005
1004
1004
1004
1004
1004
1004
1005
1005
1005
1005
1005
1005
1004
1003
1002
1002
1001
1001
1001
1002
1003
1004
1003
1003
1003
1003
1003
1003
1002
1003
1003
1003
1003
1003
1003
1002
1002
1001
1000
1002
1002
1001
1001
1002
1003
1004
1005
1006
1006
1007
1007
1007
1007
1008
1008
1008
1008
1008
1007
1007
1006
1005
1004
1004
1003
1003
1003
1003
1004
1005
1005
1005
1006
1006
1006
1006
1007
1009
1009
1009
1009
1010
1010
1010
1010
1010
1011
1012
1011
1011
1011
1011
1012
1012
1012
1013
1013
1012
1012
1012
1013
1013
1013
1013
1013
1013
1013
1012
1012
1011
1010
1010
1010
1009
1009
1009
1009
1009
1010
1010
1010
1009
1009
1009
1010
1010
1010
1010
1010
1010
1009
1009
1008
1008
1007
1006
1006
1005
1005
1005
1006
1006
1006
1006
1006
1006
1006
1006
1006
1006
1007
1007
1007
1007
1006
1006
1005
1004
1004
1004
1004
1004
1004
1005
1005
1006
1006
1007
1007
1007
1007
1007
1007
1008
1008
1008
1008
1008
1008
1007
1007
1006
1006
1005
1005
1005
1005
1006
1006
1006
1006
1006
1006
1006
1005
1006
1005
1006
1006
1006
1006
1006
1006
1006
1005
1005
1005
1005
1004
1004
1004
1004
1005
1005
1004
1004
1004
1003
1003
1003
1002
1003
1003
1003
1003
1002
1002
1002
1001
1000
1000
1000
999
999
999
999
1000
1000
1000
999
1000
1000
1000
1000
1000
1000
1001
1001
1001
1001
1001
1001
1000
999
999
999
999
999
1001
1002
1002
1002
1002
1003
1002
1003
1003
1003
1003
1004
1004
1005
1005
1006
1006
1006
1005
1006
1005
1005
1005
1005
1005
1006
1006
1007
1007
1007
1007
1007
1007
1007
1007
1008
1008
1008
1008
1008
1007
1007
1006
1005
1005
1004
1003
1003
1004
1004
1005
1004
1004
1004
1004
1003
1003
1003
1003
1003
1003
1004
1003
1003
1004
1004
1005
1005
1006
1007
1007
1008
1008
1009
1009
1009
1008
1008
1007
1007
1006
1006
1006
1006
1006
1006
1006
1006
1005
1004
1003
1002
1000
999
998
997
997
997
997
998
997
997
997
997
996
997
997
997
998
998
998
997
997
997
996
996
996
996
998
999
999
1000
1000
1001
1001
1001
1002
1002
1002
1002
1002
1003
1003
1003
1003
1003
1002
1002
1001
1001
1000
1000
1000
1001
1001
1002
1003
1004
1004
1005
1006
1007
1007
1008
1008
1009
1009
1010
1010
1010
1009
1009
1008
1007
1007
1006
1006
1006
1007
1007
1008
1009
1010
1010
1010
1010
1010
1010
1011
1010
1010
1010
1010
1010
1010
1009
1009
1009
1009
1009
1008
1008
1009
1009
1010
1010
1010
1010
1011
1011
1010
1010
1010
1011
1011
1011
1011
1011
1010
1010
1009
1009
1008
1008
1007
1007
1008
1009
1009
1010
1011
1011
1011
1011
1011
1011
1011
1011
1012
1012
1012
1012
1012
1011
1010
1010
1009
1008
1008
1008
1008
1008
1009
1010
1010
1010
1010
1010
1010
1010
1010
1010
1010
1011
1010
1010
1009
1009
1008
1007
1007
1007
1006
1006
1007
1007
1008
1009
1009
1009
1010
1010
1010
1010
1010
1011
1011
1011
1011
1011
1011
1010
1010
1009
1009
1008
1008
1009
1009
1010
1011
1011
1012
1012
1012
1012
1013
1013
1013
1013
1014
1014
1014
1014
1014
1013
1013
1012
1011
1011
1010
1010
1011
1011
1012
1012
1012
1012
1012
1012
1012
1012
1012
1012
1013
1013
1013
1012
1012
1011
1011
1010
1009
1008
1007
1007
1007
1008
1008
1009
1009
1009
1009
1009
1009
1009
1009
1009
1009
1010
1009
1009
1009
1008
1007
1006
1005
1004
1004
1004
1004
1004
1005
1005
1004
1004
1004
1004
1004
1003
1003
1003
1003
1002
1002
1001
1000
999
998
997
996
995
996
996
996
997
997
997
997
997
997
996
997
997
997
998
998
999
999
999
999
998
997
997
996
996
996
996
997
997
998
999
1000
1000
1001
1003
1003
1003
1003
1003
1004
1004
1004
1005
1004
1004
1003
1002
1001
1002
1002
1003
1003
1003
1004
1005
1005
1005
1005
1004
1004
1004
1004
1004
1005
1005
1005
1005
1006
1006
1006
1006
1006
1006
1005
1005
1006
1006
1006
1006
1007
1006
1007
1007
1007
1007
1008
1008
1008
1008
1008
1008
1008
1008
1007
1007
1007
1006
1006
1006
1006
1007
1008
1008
1008
1008
1008
1008
1007
1007
1007
1008
1008
1008
1008
1008
1008
1008
1007
1007
1006
1006
1006
1005
1006
1006
1006
1006
1006
1006
1006
1006
1006
1006
1006
1006
1006
1007
1007
1007
1008
1007
1006
1006
1006
1005
1005
1006
1006
1006
1007
1007
1007
1007
1007
1007
1007
1007
1007
1008
1008
1008
1008
1009
1008
1008
1008
1007
1007
1007
1007
1007
1008
1008
1009
1009
1009
1009
1008
1008
1008
1008
1008
1008
1008
1009
1009
1009
1009
1008
1008
1007
1006
1006
1005
1005
1005
1005
1006
1006
1007
1007
1007
1006
1006
1006
1006
1006
1006
1006
1006
1006
1006
1006
1005
1004
1003
1003
1003
1002
1003
1004
1005
1005
1005
1005
1005
1004
1004
1004
1004
1004
1005
1005
1005
1005
1004
1004
1004
1003
1002
1002
1002
1002
1003
1005
1005
1005
1005
1005
1004
1004
1004
1004
1005
1005
1005
1005
1006
1005
1005
1004
1004
1003
1002
1002
1002
1002
1002
1002
1003
1003
1003
1003
1002
1002
1002
1002
1002
1002
1002
1002
1002
1002
1002
1002
1001
1000
1000
999
1000
1000
1000
1001
1002
1002
1002
1002
1002
1001
1001
1001
1001
1001
1001
1002
1002
1001
1001
1001
1000
1000
999
999
999
999
999
999
1000
1001
1001
1001
1000
1001
1001
1001
1002
1003
1003
1004
1004
1004
1004
1004
1004
1003
1003
1002
1002
1002
1002
1004
1004
1004
1004
1005
1004
1004
1004
1004
1005
1005
1005
1006
1006
1005
1005
1005
1004
1003
1002
1002
1001
1001
1002
1001
1004
1006
1005
1005
1005
1004
1004
1002
1003
1004
1003
1004
1004
1005
1004
1004
1002
1002
1002
1001
1001
1001
1001
1002
1002
1002
1003
1003
1001
1001
1001
1000
1000
1001
1000
1001
1002
1002
1002
1002
1001
1001
1001
1000
1000
1000
1000
1001
1001
1001
1002
1003
1001
1001
1001
1002
1003
1004
1004
1005
1005
1005
1005
1005
1004
1005
1004
1004
1005
1005
1005
1006
1006
1007
1006
1006
1007
1007
1008
1008
1008
1008
1008
1008
1008
1008
1008
1008
1007
1007
1007
1006
1006
1006
1007
1007
1007
1008
1007
1007
1007
1007
1007
1007
1007
1007
1007
1007
1008
1008
1008
1008
1007
1007
1006
1006
1004
1004
1005
1006
1006
1005
1004
1004
1004
1003
1003
1003
1004
1004
1003
1003
1004
1004
1003
1003
1002
1001
1001
1000
1000
1000
1001
1002
1002
1003
1003
1003
1003
1003
1002
1002
1002
1002
1002
1002
1002
1003
1003
1002
1002
1002
1002
1003
1003
1002
1001
1000
1001
1002
1002
1002
1001
1001
1001
1001
1001
1001
1001
1002
1002
1002
1002
1001
1001
1000
999
999
999
1000
1000
1001
1002
1003
1002
1002
1001
1002
1001
1002
1002
1002
1003
1003
1003
1003
1003
1003
1003
1002
1001
1001
1001
1001
1002
1003
1003
1006
1006
1006
1005
1005
1005
1005
1005
1006
1006
1007
1007
1007
1007
1007
1007
1007
1007
1006
1006
1006
1007
1008
1009
1009
1010
1010
1010
1010
1011
1011
1011
1012
1012
1012
1013
1013
1013
1013
1012
1011
1011
1011
1011
1011
1013
1014
1015
1015
1015
1014
1014
1014
1014
1013
1013
1014
1014
1014
1014
1014
1014
1013
1013
1012
1011
1011
1010
1010
1011
1011
1012
1012
1012
1012
1011
1012
1011
1011
1010
1011
1011
1011
1011
1011
1011
1011
1011
1010
1009
1009
1008
1008
1009
1009
1009
1010
1010
1010
1010
1010
1010
1010
1010
1010
1011
1011
1011
1011
1011
1010
1009
1008
1008
1007
1007
1007
1008
1008
1009
1009
1009
1009
1009
1009
1009
1009
1009
1010
1010
1010
1010
1010
1009
1009
1008
1007
1007
1006
1006
1006
1006
1007
1007
1007
1007
1007
1007
1007
1007
1007
1007
1007
1007
1008
1007
1007
1007
1006
1006
1005
1004
1004
1003
1003
1004
1004
1005
1005
1005
1005
1005
1005
1005
1005
1005
1006
1006
1006
1005
1005
1004
1004
1003
1002
1002
1001
1001
1001
1001
1001
1002
1002
1002
1002
1002
1002
1002
1002
1003
1003
1003
1003
1003
1003
1003
1003
1003
1003
1003
1003
1002
1002
1002
1003
1004
1004
1004
1004
1004
1004
1004
1004
1005
1005
1006
1006
1006
1006
1006
1005
1005
1004
1004
1003
1003
1003
1003
1004
1005
1005
1005
1005
1005
1005
1006
1006
1006
1006
1006
1006
1006
1006
1006
1005
1004
1004
1003
1003
1003
1004
1005
1005
1005
1005
1005
1005
1005
1004
1005
1005
1005
1006
1006
1006
1007
1007
1006
1006
1006
1005
1005
1005
1005
1005
1006
1007
1007
1007
1008
1008
1009
1009
1009
1010
1010
1011
1011
1011
1011
1012
1011
1010
1010
1010
1009
1010
1010
1010
1010
1011
1011
1010
1011
1010
1011
1011
1011
1012
1012
1013
1012
1012
1012
1012
1011
1011
1011
1009
1009
1009
1009
1009
1011
1011
1011
1010
1011
1010
1010
1010
1009
1009
1009
1010
1010
1010
1010
1009
1008
1007
1007
1006
1005
1004
1004
1005
1006
1006
1007
1007
1008
1007
1007
1007
1007
1007
1007
1007
1007
1007
1007
1006
1005
1004
1004
1003
1003
1003
1003
1003
1004
1004
1004
1004
1004
1004
1004
1005
1004
1005
1005
1006
1006
1006
1006
1006
1006
1005
1004
1004
1004
1004
1004
1005
1006
1007
1007
1008
1008
1008
1008
1008
1008
1008
1008
1009
1009
1010
1010
1010
1009
1009
1010
1009
1010
1009
1009
1010
1010
1010
1011
1011
1011
1011
1011
1011
1011
1011
1012
1012
1012
1012
1012
1012
1011
1011
1010
1010
1009
1009
1009
1010
1010
1011
1011
1011
1011
1011
1011
1010
1010
1011
1011
1011
1011
1012
1012
1011
1010
1009
1009
1008
1008
1008
1008
1009
1010
1010
1010
1010
1010
1010
1009
1009
1010
1010
1010
1010
1011
1011
1011
1010
1009
1009
1008
1007
1007
1007
1007
1008
1009
1009
1009
1009
1010
1009
1009
1010
1010
1010
1010
1011
1011
1011
1011
1010
1010
1009
1008
1008
1007
1007
1007
1008
1008
1009
1009
1009
1009
1009
1009
1008
1008
1008
1008
1009
1009
1009
1009
1008
1007
1007
1006
1005
1005
1005
1005
1005
1007
1008
1008
1008
1009
1009
1009
1009
1008
1009
1009
1009
1010
1010
1010
1009
1009
1009
1008
1007
1007
1007
1007
1008
1009
1010
1010
1010
1011
1010
1011
1011
1011
1011
1011
1012
1012
1012
1013
1013
1013
1012
1012
1011
1011
1011
1011
1011
1012
1012
1012
1012
1013
1013
1013
1012
1012
1012
1012
1013
1013
1013
1013
1013
1013
1013
1013
1012
1012
1012
1012
1012
1013
1013
1013
1013
1013
1013
1013
1013
1012
1012
1012
1012
1013
1013
1013
1013
1013
1013
1013
1012
1012
1012
1012
1012
1013
1013
1013
1013
1013
1013
1013
1013
1013
1013
1014
1014
1014
1014
1014
1013
1013
1013
1012
1012
1011
1011
1011
1011
1012
1012
1013
1013
1013
1013
1014
1013
1014
1014
1015
1015
1015
1015
1015
1015
1014
1014
1013
1013
1012
1012
1012
1012
1013
1014
1014
1014
1014
1014
1014
1014
1014
1014
1014
1014
1014
1014
1014
1013
1012
1012
1011
1011
1011
1012
1011
1011
1012
1012
1012
1011
1011
1011
1010
1010
1009
1009
1010
1010
1010
1010
1011
1011
1011
1011
1011
1011
1011
1011
1012
1012
1013
1013
1012
1012
1012
1013
1013
1013
1013
1013
1013
1014
1014
1014
1015
1014
1014
1013
1013
1012
1012
1012
1012
1012
1012
1013
1013
1012
1013
1013
1013
1013
1013
1013
1014
1014
1014
1014
1014
1014
1013
1013
1012
1012
1012
1012
1012
1012
1013
1014
1014
1014
1014
1014
1014
1014
1014
1014
1015
1015
1015
1015
1015
1015
1015
1014
1014
1014
1014
1014
1015
1015
1016
1016
1017
1017
1017
1017
1017
1017
1017
1017
1018
1018
1019
1019
1020
1020
1019
1019
1019
1019
1019
1020
1020
1021
1021
1022
1022
1022
1022
1022
1022
1022
1022
1022
1022
1022
1022
1022
1022
1023
1023
1022
1022
1021
1020
1020
1020
1020
1021
1021
1020
1020
1019
1019
1018
1018
1017
1017
1017
1017
1017
1017
1017
1016
1016
1015
1015
1014
1013
1013
1013
1015
1014
1015
1016
1016
1015
1016
1017
1017
1017
1018
1018
1019
1019
1019
1019
1019
1018
1017
1016
1015
1014
1014
1014
1014
1015
1015
1016
1016
1016
1016
1017
1017
1017
1017
1017
1017
1017
1017
1017
1017
1016
1016
1015
1014
1014
1014
1014
1014
1015
1015
1016
1016
1016
1016
1016
1016
1017
1017
1018
1019
1019
1020
1020
1020
1019
1018
1018
1018
1018
1018
1018
1018
1019
1019
1020
1020
1020
1021
1020
1020
1020
1021
1021
1021
1021
1021
1021
1021
1020
1019
1019
1018
1018
1018
1018
1018
1018
1018
1018
1018
1019
1019
1019
1018
1018
1018
1019
1019
1019
1019
1019
1019
1019
1018
1017
1017
1016
1016
1016
1017
1017
1018
1018
1018
1018
1018
1018
1018
1018
1018
1018
1018
1018
1018
1018
1018
1017
1017
1016
1015
1015
1015
1015
1016
1016
1016
1016
1016
1016
1016
1016
1016
1016
1017
1017
1017
1018
1018
1018
1017
1017
1016
1016
1015
1015
1015
1015
1015
1016
1017
1017
1017
1018
1018
1018
1018
1018
1018
1019
1019
1019
1019
1019
1019
1018
1017
1016
1015
1014
1014
1014
1014
1015
1015
1015
1015
1015
1015
1015
1015
1015
1015
1015
1015
1015
1015
1015
1014
1013
1012
1012
1011
1010
1010
1010
1011
1011
1012
1012
1012
1012
1012
1012
1012
1012
1012
1012
1012
1013
1013
1012
1012
1012
1011
1010
1010
1009
1009
1010
1010
1010
1011
1012
1012
1011
1011
1011
1011
1010
1010
1011
1011
1010
1010
1010
1010
1009
1008
1008
1008
1008
1008
1008
1009
1009
1010
1010
1010
1010
1010
1010
1010
1010
1010
1010
1010
1010
1011
1011
1010
1009
1009
1008
1008
1008
1008
1008
1008
1009
1009
1009
1010
1010
1010
1010
1010
1010
1010
1010
1011
1011
1011
1012
1011
1010
1009
1008
1007
1007
1006
1007
1008
1009
1009
1009
1010
1010
1010
1010
1010
1010
1010
1011
1011
1012
1012
1012
1012
1011
1011
1010
1010
1010
1010
1011
1011
1012
1012
1013
1013
1013
1013
1013
1013
1014
1014
1014
1015
1015
1015
1015
1015
1014
1013
1012
1012
1011
1011
1012
1012
1012
1013
1013
1013
1013
1013
1013
1013
1014
1014
1014
1014
1015
1015
1015
1015
1015
1014
1014
1013
1013
1013
1013
1014
1015
1015
1016
1018
1018
1018
1018
1018
1019
1020
1021
1021
1023
1024
1024
1024
1024
1024
1024
1024
1024
1025
1025
1025
1026
1026
1027
1027
1027
1027
1027
1027
1028
1028
1029
1029
1030
1031
1031
1031
1030
1030
1029
1029
1029
1029
1029
1028
1029
1028
1028
1027
1027
1026
1025
1024
1024
1023
1023
1023
1022
1022
1022
1021
1020
1018
1017
1016
1015
1014
1014
1015
1014
1013
1012
1011
1011
1010
1010
1010
1010
1011
1012
1013
1014
1014
1014
1014
1013
1012
1012
1012
1012
1012
1012
1013
1013
1013
1013
1013
1013
1013
1012
1012
1012
1011
1011
1012
1012
1012
1011
1011
1010
1009
1008
1008
1008
1008
1008
1009
1011
1012
1013
1014
1015
1015
1017
1017
1018
1019
1019
1020
1021
1021
1022
1022
1021
1020
1020
1019
1019
1020
1020
1020
1021
1022
1022
1022
1023
1023
1023
1023
1023
1023
1024
1024
1024
1025
1025
1024
1023
1022
1021
1020
1020
1020
1020
1021
1021
1021
1021
1021
1021
1021
1021
1020
1020
1020
1020
1020
1020
1020
1020
1019
1018
1017
1016
1016
1016
1016
1016
1016
1017
1017
1017
1017
1017
1017
1017
1017
1017
1017
1018
1018
1018
1019
1018
1018
1017
1016
1015
1015
1015
1015
1015
1015
1015
1015
1015
1015
1015
1015
1015
1014
1014
1014
1014
1014
1015
1015
1015
1015
1014
1013
1012
1012
1012
1012
1013
1014
1014
1016
1017
1018
1019
1019
1019
1019
1019
1020
1020
1021
1022
1022
1022
1022
1021
1020
1019
1018
1018
1017
1017
1017
1017
1017
1016
1015
1014
1013
1013
1012
1011
1011
1010
1010
1010
1010
1010
1010
1010
1010
1010
1010
1010
1010
1011
1013
1014
1014
1015
1015
1015
1015
1015
1016
1016
1016
1016
1017
1018
1018
1018
1018
1018
1017
1017
1016
1016
1016
1016
1016
1016
1016
1016
1016
1015
1015
1015
1015
1015
1015
1016
1016
1017
1018
1018
1018
1018
1017
1017
1017
1016
1017
1017
1018
1019
1020
1021
1021
1021
1021
1021
1021
1021
1021
1022
1022
1023
1023
1023
1022
1021
1020
1020
1019
1018
1018
1018
1019
1019
1019
1020
1020
1020
1020
1021
1020
1021
1021
1021
1021
1022
1022
1022
1021
1021
1020
1019
1018
1018
1017
1017
1018
1018
1019
1019
1019
1018
1018
1018
1018
1018
1018
1018
1019
1019
1018
1018
1018
1018
1017
1016
1016
1016
1016
1016
1017
1017
1018
1018
1018
1017
1017
1017
1017
1017
1017
1017
1018
1018
1018
1018
1018
1017
1016
1015
1015
1015
1015
1016
1016
1017
1017
1018
1018
1018
1018
1018
1018
1018
1018
1018
1019
1019
1020
1019
1019
1018
1017
1016
1016
1016
1016
1016
1017
1017
1017
1018
1018
1017
1017
1017
1017
1017
1017
1017
1017
1017
1018
1018
1017
1017
1016
1016
1016
1016
1016
1017
1018
1018
1019
1019
1020
1020
1021
1022
1022
1023
1024
1025
1025
1026
1027
1027
1027
1026
1025
1024
1024
1024
1024
1023
1024
1024
1024
1024
1023
1022
1022
1021
1020
1019
1019
1018
1018
1018
1019
1018
1017
1016
1015
1014
1013
1013
1013
1014
1015
1015
1016
1016
1016
1016
1016
1016
1016
1017
1017
1018
1019
1019
1020
1020
1020
1019
1018
1018
1017
1017
1017
1017
1018
1018
1019
1019
1020
1020
1020
1020
1020
1020
1021
1021
1022
1024
1024
1025
1025
1025
1025
1025
1025
1025
1025
1026
1026
1026
1027
1026
1026
1026
1025
1025
1026
1025
1026
1026
1026
1026
1026
1026
1026
1025
1025
1024
1023
1023
1022
1022
1022
1022
1022
1022
1022
1021
1021
1021
1020
1020
1019
1019
1019
1020
1020
1020
1019
1018
1017
1016
1015
1015
1015
1016
1017
1017
1018
1018
1019
1019
1019
1019
1019
1019
1020
1021
1023
1024
1025
1026
1027
1026
1026
1026
1026
1026
1026
1027
1027
1028
1029
1029
1030
1029
1030
1030
1030
1030
1030
1030
1030
1030
1030
1030
1029
1028
1027
1026
1025
1025
1024
1025
1025
1025
1025
1025
1024
1024
1022
1021
1020
1020
1019
1019
1019
1019
1019
1019
1018
1017
1017
1015
1014
1014
1015
1016
1017
1018
1018
1018
1019
1018
1018
1018
1018
1017
1017
1017
1017
1017
1017
1017
1016
1015
1014
1014
1014
1014
1014
1015
1016
1017
1018
1019
1020
1020
1021
1021
1022
1022
1023
1023
1024
1024
1025
1025
1024
1023
1023
1022
1021
1021
1021
1022
1022
1023
1023
1024
1025
1025
1026
1026
1026
1026
1026
1027
1027
1028
1028
1028
1028
1027
1026
1025
1025
1025
1026
1027
1028
1029
1029
1030
1031
1031
1031
1031
1031
1031
1031
1031
1031
1032
1032
1032
1031
1031
1030
1029
1029
1029
1029
1030
1030
1031
1031
1032
1032
1032
1033
1033
1033
1033
1032
1032
1033
1033
1034
1033
1033
1031
1030
1029
1029
1029
1029
1029
1029
1029
1028
1028
1028
1027
1027
1027
1026
1026
1025
1025
1025
1026
1026
1025
1024
1023
1022
1021
1021
1020
1020
1021
1021
1021
1021
1021
1021
1021
1021
1021
1021
1021
1021
1021
1022
1022
1022
1022
1022
1021
1020
1020
1020
1020
1020
1020
1021
1021
1021
1022
1022
1022
1022
1022
1022
1022
1023
1023
1023
1024
1024
1024
1024
1023
1022
1022
1021
1021
1021
1022
1022
1022
1022
1023
1022
1022
1022
1022
1022
1022
1022
1023
1023
1024
1024
1024
1024
1023
1022
1022
1022
1022
1022
1023
1024
1024
1024
1025
1025
1025
1025
1025
1025
1025
1025
1026
1027
1028
1029
1030
1030
1030
1030
1030
1031
1031
1032
1032
1032
1033
1033
1033
1032
1032
1031
1031
1031
1030
1031
1032
1032
1032
1032
1032
1032
1031
1030
1030
1029
1029
1029
1029
1028
1028
1028
1028
1029
1029
1027
1027
1027
1027
1026
1026
1027
1027
1027
1032
1032
1033
1032
1031
1031
1032
1032
1033
1033
1034
1035
1035
1035
1035
1035
1035
1035
1035
1035
1035
1035
1035
1036
1037
1037
1037
1037
1036
1036
1036
1036
1036
1036
1037
1037
1037
1037
1037
1037
1036
1036
1036
1036
1036
1037
1037
1038
1038
1039
1039
1038
1038
1038
1037
1038
1039
1039
1041
1041
1042
1043
1043
1042
1042
1042
1042
1042
1041
1041
1041
1041
1041
1041
1041
1040
1039
1038
1038
1038
1037
1037
1037
1036
1036
1035
1034
1034
1033
1033
1032
1031
1031
1030
1030
1030
1031
1031
1030
1030
1029
1029
1030
1031
1032
1033
1033
1034
1035
1035
1035
1035
1034
1034
1034
1033
1033
1033
1034
1035
1035
1035
1034
1033
1032
1031
1031
1030
1030
1030
1030
1030
1030
1030
1029
1029
1029
1028
1028
1027
1026
1026
1026
1026
1026
1026
1026
1025
1024
1024
1023
1024
1025
1025
1026
1026
1027
1027
1028
1028
1028
1028
1028
1027
1028
1028
1029
1030
1030
1031
1031
1030
1029
1029
1029
1029
1029
1029
1029
1030
1030
1029
1029
1028
1028
1028
1027
1027
1026
1026
1026
1027
1027
1027
1027
1026
1025
1025
1025
1025
1026
1026
1027
1027
1027
1027
1027
1027
1027
1027
1027
1026
1026
1026
1026
1027
1027
1027
1027
1026
1025
1024
1023
1023
1023
1023
1023
1023
1024
1023
1023
1023
1022
1022
1021
1020
1020
1020
1020
1020
1020
1020
1019
1019
1018
1017
1017
1017
1018
1019
1019
1019
1020
1020
1020
1020
1021
1021
1021
1021
1021
1021
1021
1022
1022
1021
1020
1019
1019
1019
1019
1020
1020
1020
1021
1021
1021
1020
1020
1020
1020
1020
1020
1021
1021
1021
1023
1023
1023
1023
1024
1024
1024
1025
1025
1025
1027
1027
1027
1028
1028
1028
1028
1028
1028
1028
1028
1027
1027
1028
1028
1028
1028
1027
1026
1026
1025
1025
1025
1025
1025
1025
1025
1025
1026
1026
1026
1026
1026
1026
1026
1027
1027
1028
1030
1031
1031
1031
1030
1029
1029
1029
1030
1030
1031
1031
1031
1031
1031
1031
1031
1031
1031
1030
1030
1030
1030
1030
1030
1031
1031
1031
1030
1029
1028
1028
1028
1029
1029
1030
1030
1031
1031
1032
1032
1032
1032
1032
1032
1032
1032
1033
1033
1034
1034
1034
1033
1033
1032
1031
1032
1032
1032
1032
1033
1033
1033
1033
1033
1032
1032
1032
1032
1031
1031
1032
1032
1032
1032
1032
1031
1030
1029
1029
1029
1029
1029
1029
1029
1029
1029
1029
1028
1028
1027
1027
1027
1026
1026
1026
1026
1027
1027
1026
1025
1024
1023
1023
1023
1023
1024
1024
1025
1024
1024
1024
1023
1023
1023
1023
1023
1023
1023
1024
1025
1026
1027
1027
1026
1026
1025
1025
1025
1026
1027
1028
1028
1029
1029
1029
1030
1029
1029
1030
1029
1029
1030
1030
1031
1031
1031
1031
1030
1029
1028
1028
1028
1027
1027
1027
1027
1028
1028
1027
1027
1027
1027
1027
1026
1026
1026
1027
1027
1027
1027
1027
1026
1025
1025
1024
1024
1025
1025
1025
1026
1026
1027
1027
1027
1027
1027
1027
1027
1027
1027
1028
1028
1029
1029
1029
1028
1027
1026
1026
1026
1026
1026
1026
1026
1026
1026
1026
1026
1026
1025
1025
1024
1024
1023
1024
1024
1024
1024
1024
1023
1022
1021
1021
1022
1022
1023
1023
1023
1023
1024
1024
1024
1024
1024
1024
1024
1024
1024
1025
1025
1026
1027
1027
1027
1026
1026
1026
1026
1027
1028
1029
1029
1029
1029
1029
1029
1029
1029
1029
1029
1030
1030
1030
1031
1031
1031
1031
1031
1030
1030
1030
1031
1032
1033
1034
1035
1035
1035
1034
1034
1034
1034
1034
1034
1033
1034
1034
1034
1034
1034
1034
1033
1032
1031
1030
1030
1030
1030
1030
1031
1031
1031
1030
1030
1030
1030
1031
1031
1031
1031
1032
1033
1034
1035
1035
1034
1034
1033
1033
1034
1035
1035
1036
1036
1037
1037
1037
1037
1037
1037
1038
1037
1037
1037
1037
1037
1038
1038
1037
1036
1034
1034
1033
1033
1033
1033
1033
1032
1032
1032
1032
1031
1030
1030
1029
1028
1028
1028
1028
1027
1028
1027
1027
1026
1025
1024
1024
1024
1024
1024
1025
1025
1025
1025
1025
1026
1026
1026
1026
1026
1026
1026
1026
1028
1028
1029
1029
1028
1027
1026
1026
1026
1026
1027
1028
1029
1029
1029
1029
1029
1029
1029
1029
1029
1028
1028
1029
1029
1030
1030
1030
1029
1028
1027
1026
1026
1026
1026
1026
1027
1027
1027
1027
1027
1027
1027
1027
1027
1026
1026
1026
1027
1027
1028
1028
1027
1026
1025
1025
1025
1025
1026
1026
1026
1027
1027
1028
1028
1027
1027
1027
1026
1026
1027
1027
1028
1028
1029
1029
1028
1027
1026
1026
1026
1027
1027
1027
1027
1026
1026
1026
1025
1025
1024
1024
1022
1021
1021
1020
1020
1020
1020
1020
1018
1016
1016
1016
1016
1016
1017
1017
1017
1017
1017
1017
1017
1017
1017
1017
1017
1018
1018
1019
1021
1022
1024
1025
1025
1026
1026
1027
1028
1029
1031
1032
1034
1035
1036
1037
1038
1038
1038
1039
1039
1039
1039
1039
1039
1040
1040
1040
1040
1039
1038
1038
1038
1038
1038
1038
1038
1038
1038
1038
1037
1037
1037
1037
1036
1036
1036
1036
1037
1037
1037
1037
1036
1034
1034
1033
1033
1033
1033
1033
1033
1033
1033
1033
1032
1032
1032
1032
1031
1030
1030
1030
1030
1030
1030
1029
1028
1027
1026
1026
1026
1026
1027
1027
1028
1028
1028
1028
1028
1028
1028
1028
1028
1028
1029
1029
1030
1031
1031
1031
1031
1030
1030
1030
1030
1031
1031
1032
1033
1034
1034
1034
1034
1034
1034
1034
1034
1034
1034
1034
1034
1035
1035
1035
1033
1032
1031
1031
1031
1030
1030
1031
1030
1030
1030
1029
