# Supplementary material for: Correct and stable sorting for overflow streaming data with a limited storage size and a uniprocessor
Source: PeerJ Comput Sci. 2021 Feb 12;7:e355. doi: 10.7717/peerj-cs.355 (PMC7959636; doi:10.7717/peerj-cs.355)
Supplement: Supplemental Information 10 — Pressure data (hPa) in Guangzhou extracted from PM2.5 data of five Chinese cities in UCI Machine Learning Repository. [file peerj-cs-07-355-s010.txt]

1015.1
1015.2
1015
1014.9
1014.6
1014.4
1014.8
1015.3
1015.3
1015.9
1016
1016
1015.3
1013.8
1012.3
1011.6
1011.8
1012.2
1012.2
1012.4
1012.9
1013.4
1013.7
1013.2
1013.3
1013
1012.6
1011.9
1011.9
1011.4
1011.3
1011.5
1011.9
1012.6
1013.3
1013.8
1012.8
1011.7
1011
1010.9
1010.5
1011.6
1011.8
1012.5
1012.8
1013.2
1013.5
1014
1014.2
1013.7
1013.3
1013.3
1013.1
1013
1013
1013.6
1014.3
1014.7
1015
1014.6
1013.5
1012.2
1011.4
1010.9
1010.8
1011
1011.3
1011.6
1011.9
1012.1
1012.2
1011.9
1011.8
1011.6
1011.1
1010.7
1010.1
1010.3
1010.8
1011.1
1012.4
1012.5
1012.7
1011.9
1010.9
1009.5
1008.4
1007.9
1007.8
1008.2
1008.4
1009.1
1009.5
1009.6
1010
1010.1
1009.9
1010.2
1009.9
1010.1
1009.6
1010.2
1010.1
1010.9
1011.7
1012.2
1012.7
1012.6
1011.5
1010.8
1009.9
1009.4
1009.2
1009.5
1009.7
1010.5
1011.7
1012.2
1012.2
1012.2
1012.4
1012.5
1012.8
1012.8
1012.5
1012.6
1012.9
1013.9
1015.1
1016.1
1016.7
1016.9
1016.2
1015.9
1015.7
1015.6
1015.6
1016.1
1016.5
1017.4
1017.7
1018.1
1018.3
1018.3
1018.4
1018.4
1018.7
1018.6
1018.4
1018.6
1018.6
1019.4
1019.7
1020.6
1021
1020.7
1019.8
1018.7
1017.9
1017.3
1017.3
1017.5
1017.6
1017.9
1018.9
1019.6
1019.7
1019.9
1019.5
1019.6
1019.1
1018.6
1018.2
1018
1018
1018.8
1019.5
1020
1020.5
1020.2
1019.3
1018
1016.6
1015.7
1015.4
1015.4
1015.6
1016.2
1016.9
1017
1017.2
1017.2
1017
1016.8
1016.4
1016.3
1016.1
1016
1015.9
1016.6
1016.7
1017.5
1018.2
1017.6
1016.5
1015.1
1013.6
1012.6
1012
1012.2
1012.2
1012.7
1013.2
1013.6
1014.4
1015
1014.7
1014.8
1014.4
1013.9
1013
1013.2
1013
1013.9
1014.4
1014.5
1015
1014.7
1014.1
1012.4
1011.6
1010.8
1010.9
1011
1011.6
1011.9
1012.5
1012.9
1013.3
1013.5
1013.6
1013.8
1013.8
1013.8
1014.3
1013.6
1014.1
1015
1016.1
1017.1
1017.8
1017.7
1016.8
1016
1015.7
1015.7
1015.5
1015.6
1016.2
1016.7
1017.2
1018.2
1018.6
1019.3
1019.6
1019.6
1019.7
1019.5
1019.5
1020.2
1020.8
1021.3
1022.3
1022.9
1023.6
1023.4
1022.3
1021.1
1019.9
1018.9
1018.6
1018.7
1019.2
1019.7
1020
1020.5
1020.9
1021.7
1022.3
1022.5
1022.4
1022.5
1022.7
1023
1023.3
1023.8
1024.4
1025.4
1025.8
1025.4
1024.6
1023.4
1022.2
1021.5
1021.7
1022.3
1022.7
1023.2
1023.5
1023.8
1024.2
1024.1
1024.1
1023.9
1023.6
1023.5
1023.3
1023.4
1023.5
1024
1024.5
1024.8
1024.7
1023.9
1022.7
1021.3
1020.2
1019.5
1019.2
1019.4
1019.6
1020
1020.6
1020.8
1020.7
1020.7
1020.8
1020.7
1020.6
1020.4
1020.4
1020.8
1021
1021.4
1021.7
1022.3
1022.8
1022.3
1021.4
1020.2
1019.2
1018.3
1018.2
1018.6
1018.9
1019.5
1020.4
1021.1
1021.5
1021.7
1021.4
1021.4
1021.1
1021
1020.6
1021
1021.3
1022
1022.6
1023.1
1023.4
1023.1
1022.4
1021.3
1020.2
1019.6
1019.5
1019.8
1020.2
1020.9
1021.4
1021.9
1022.2
1022.7
1023.1
1023.2
1022.9
1022.6
1022.2
1021.9
1022.2
1022.7
1023.3
1023.7
1023.9
1023.3
1022.3
1021.1
1020.1
1019.3
1019.1
1019.4
1019.5
1019.8
1020
1020.3
1020.8
1021.1
1021.5
1021.4
1021.1
1020.7
1020.1
1020.2
1020.5
1020.8
1021.4
1021.8
1022.1
1021.4
1020
1018.6
1017.1
1016.1
1015.7
1016
1016.4
1016.9
1017.4
1018
1018
1018.2
1018
1017.9
1017.5
1017.2
1016.9
1017.1
1017.4
1017.7
1018.2
1018.8
1018.8
1018.1
1016.7
1015.4
1014.4
1014
1013.9
1013.9
1014.4
1014.8
1015.4
1015.8
1016.2
1016.4
1015.9
1015.7
1015.4
1015.1
1014.8
1015.1
1015.6
1015.9
1016.3
1016.7
1017.4
1017.1
1016.1
1014.8
1014
1013.3
1013.4
1013.5
1014
1014.5
1015
1015
1015.2
1015.2
1015.2
1014.8
1014.7
1014.2
1013.4
1013.1
1013.3
1013.3
1013.7
1014.1
1014.9
1015
1014.5
1013.6
1013
1012.2
1012.1
1012.5
1013
1013.6
1014.1
1014.7
1015.2
1015.4
1015.1
1015.2
1015.1
1014.7
1015.1
1015.3
1015.9
1016.8
1017.6
1018.7
1019.3
1019.5
1019.1
1018.1
1017.3
1017
1016.7
1017.4
1018.2
1018.9
1019.3
1020.1
1020.3
1020.3
1020.4
1020
1019.8
1019.3
1018.9
1018.9
1019.5
1020.1
1020.6
1021.1
1021.5
1021.7
1020.8
1019.9
1019.3
1019
1019
1019
1019
1019.5
1019.9
1020.2
1020.7
1020.8
1020.2
1019.6
1019.3
1018.5
1017.9
1017.7
1018
1018.6
1019
1019.3
1019.9
1019.7
1018.5
1017.4
1016.3
1016
1015.8
1016
1016.4
1016.7
1017.1
1017.4
1017.5
1017
1016.9
1017
1017.2
1016.8
1016.5
1016.6
1016.9
1018
1018.7
1019.1
1019.9
1019.8
1019
1018
1017.2
1016.6
1016.3
1017.1
1018.2
1018.9
1019.7
1020
1020.3
1020.4
1020.5
1020.8
1020.5
1020.1
1019.6
1020
1020.6
1021.1
1021.4
1022.3
1023
1022.4
1021.3
1020.4
1018.6
1017.7
1017.3
1017.1
1017.6
1017.9
1018.5
1018.7
1018.7
1018.8
1018.4
1018.1
1017.4
1016.5
1016.1
1015.8
1016.3
1016.6
1016.8
1017.3
1017.9
1017.2
1016
1014.4
1013.2
1012.5
1012.4
1012.3
1012.8
1013.2
1013.5
1013.9
1014.2
1014.1
1013.9
1014
1013.5
1012.8
1012.3
1012.6
1013.1
1013.4
1013.6
1014.6
1014.9
1014.8
1014.3
1013.2
1012.1
1011.2
1011
1010.9
1011.1
1011.7
1012.6
1012.9
1013.4
1013.7
1013.9
1013.9
1013.6
1013.5
1013.3
1013.5
1013.7
1014.5
1015.2
1016.2
1016.8
1016.5
1015.7
1014.6
1013.4
1012.6
1012.5
1012.6
1013.1
1013.4
1013.9
1014.2
1014.2
1014.3
1014.3
1014.1
1013.7
1013.5
1013.5
1013.2
1013.6
1014.1
1014.7
1015.3
1015.6
1014.8
1013.8
1012.7
1011.4
1010.8
1010.6
1010.7
1011
1011.2
1011.9
1012.1
1012.5
1012.6
1012.6
1012.5
1012.2
1012
1012.1
1012
1012.5
1012.8
1013.2
1013.8
1014
1013.2
1012.2
1011.2
1010.3
1009.7
1009.4
1009.4
1009.3
1009.5
1010
1010.6
1010.8
1010.9
1011
1011
1010.8
1010.6
1010.7
1010.6
1011.1
1011
1011.8
1012.6
1013.4
1012.7
1011.7
1010.8
1009.5
1008.7
1008.5
1008.7
1008.9
1009.3
1009.6
1009.6
1009.4
1009.4
1009.4
1009.4
1009.2
1009.1
1008.9
1009.2
1009.8
1010.4
1011
1011.3
1012.2
1011.7
1010.7
1009.8
1009.2
1008.6
1008.6
1009
1009.7
1009.9
1010.3
1010.7
1010.8
1011.1
1011.1
1011
1010.7
1010.4
1010.4
1010.6
1011
1011.6
1012.1
1012.3
1013
1012.7
1011.9
1010.6
1009.9
1009.7
1009.7
1010.3
1010.7
1011.4
1012.5
1012.9
1013
1012.8
1012.7
1012.8
1012.4
1012.3
1012.1
1012.1
1012.8
1013.6
1013.8
1014.1
1014.7
1014.6
1014
1012.4
1011.9
1011.1
1011.1
1011.7
1012
1012.2
1012.7
1012.9
1013.2
1013.1
1012.9
1012.5
1012.7
1012.2
1012.2
1012
1012.5
1013.3
1014
1014.3
1014.4
1014.5
1013.4
1012.3
1011
1010.6
1010.3
1010.9
1011.3
1011.8
1012.2
1012.4
1012.7
1013
1012.7
1012
1011.5
1011.2
1010.8
1010.6
1011.1
1011.9
1012.6
1012.9
1013.2
1013.3
1012.3
1011.2
1010.5
1010
1010.3
1010.8
1010.9
1011.7
1012.1
1012.8
1012.8
1013
1012.9
1012.6
1012.7
1012.4
1012
1011.9
1012.1
1012.4
1013
1013.5
1014.5
1014.5
1013.3
1012.6
1012.2
1011.2
1010.9
1011.3
1012.1
1012
1012.8
1013.2
1013.1
1013.4
1013.3
1013.1
1012.4
1011.7
1011.2
1011
1011.2
1011.7
1012.3
1012.5
1012.9
1012.3
1011.7
1010.4
1009.2
1008.4
1008
1008.2
1008.7
1008.7
1009.2
1009.5
1009.5
1009.6
1009.8
1009.9
1009
1008.8
1008.2
1008.1
1008.5
1009.2
1010.2
1010.7
1010.8
1010.3
1009.2
1007.8
1007.1
1006.6
1006.3
1006.9
1007
1006.9
1007.3
1007.6
1007.9
1007.9
1007.9
1007.3
1007.3
1007.2
1007
1007.2
1007.8
1008.1
1008.4
1008.8
1009.1
1008.9
1008.2
1007.1
1005.8
1005.3
1004.8
1005.3
1005.6
1006.1
1006.8
1007.7
1007.9
1007.3
1007.1
1007
1006.6
1006.2
1006.7
1006.6
1007.3
1008.4
1009.1
1009.6
1009.8
1009.6
1008.8
1007.9
1006.9
1006.7
1006.3
1006.9
1007.5
1008.1
1009.7
1011.1
1012
1013.1
1013.8
1014.5
1014.8
1015.8
1016
1016.4
1017.4
1018.2
1019.1
1019.9
1020.4
1020.3
1020.2
1019.6
1018.7
1018.4
1018.5
1018.7
1019.3
1019.7
1020.7
1021
1021.4
1021.6
1021.4
1021.2
1020.7
1019.8
1019.1
1019.2
1018.9
1019.8
1019.8
1020.2
1020.3
1020
1018.9
1017
1015.3
1014.2
1013.5
1013.7
1013.3
1013.4
1013.8
1013.2
1013.4
1013.5
1013.5
1013.1
1012.9
1011.9
1012
1011.5
1012.1
1012.3
1013.5
1013.5
1013.4
1013.4
1012.9
1012.3
1011.1
1010.6
1010.9
1010.9
1011.7
1012.5
1013.5
1013.8
1014.1
1014.5
1014.9
1014.8
1014.8
1015.1
1014.5
1014.5
1015
1015.9
1016.6
1017.4
1018.2
1018.9
1018.5
1017.8
1016.5
1016
1016.2
1016.6
1017
1017.6
1018.7
1019.5
1020.2
1020.6
1020.7
1020.7
1020.2
1020.2
1019.9
1020
1020.4
1020.7
1021.6
1021.6
1021.9
1021.6
1021.1
1019.9
1019
1018.4
1018.5
1018.4
1018.9
1018.7
1019.4
1020.2
1020.6
1021.2
1021.1
1021
1020.6
1020.4
1020
1019.8
1020
1020.8
1021
1022
1022.2
1022.2
1021.5
1020.8
1020
1019.2
1019.1
1019.4
1019.8
1020.1
1020.7
1021.1
1021.5
1021.5
1021.5
1021.1
1021
1020.9
1020.7
1020.5
1021.5
1021.8
1022.1
1023.4
1023.7
1023.3
1022.5
1021.4
1019.9
1019.2
1019.6
1020.3
1021
1021
1021.9
1022.8
1022.3
1022.7
1022.6
1021.9
1021
1020.9
1020.3
1020
1020.2
1020.8
1021.1
1021.4
1021.8
1021.1
1019.8
1018.6
1017.5
1016.6
1016.2
1016.3
1016.7
1017.2
1017.6
1018.1
1018.4
1018.7
1018.7
1018.2
1017.7
1017.3
1016.8
1016.9
1016.7
1017.8
1018.4
1018.5
1018.5
1018
1016.8
1015.4
1014.2
1013.2
1012.7
1013.2
1013.4
1013.7
1014.6
1015.1
1014.9
1015
1014.9
1014.5
1014.3
1013.8
1013.3
1013.3
1013.5
1014.2
1014.4
1014.9
1015.1
1014.7
1013.7
1012.9
1011.6
1010.8
1010.6
1010.6
1010.9
1011.2
1011.9
1012.1
1012.2
1012
1011.8
1011.5
1011.6
1010.8
1010.4
1010.2
1010.7
1011.5
1012.1
1012.7
1013.2
1013.1
1012.2
1011.5
1010.7
1010.1
1009.6
1009.9
1010.2
1010.5
1011.2
1011.6
1011.9
1011.7
1011.7
1011.1
1010.5
1010.2
1010
1009.9
1010.4
1011.1
1011.5
1011.8
1011.9
1011.5
1010.8
1009.6
1008.4
1007.2
1006.7
1006.6
1006.8
1006.9
1007.3
1007.4
1008.1
1008
1007.7
1006.9
1006.3
1005.7
1004.9
1004.8
1004.9
1005.1
1005.6
1006.1
1006.3
1006
1005.3
1004.2
1003
1002.3
1002.2
1002.3
1002.5
1002.8
1003.5
1003.8
1003.9
1003.9
1004.2
1004.2
1004.1
1003.7
1003.2
1003.3
1003.3
1004
1004.4
1005.1
1005.6
1005.4
1004.3
1003.3
1002.1
1001.4
1001
1001.1
1001.7
1002.3
1003.3
1004.2
1004.8
1005.3
1005.2
1004.9
1004.3
1004.1
1003.7
1003.7
1004
1004.7
1005.3
1005.9
1006.4
1006.2
1005.4
1004.5
1003.4
1002.5
1001.9
1002
1002.1
1002.4
1003.4
1004.5
1005.5
1006.2
1006.3
1006.2
1005.6
1005.3
1005.1
1005
1005.2
1006
1006.6
1007.5
1008.2
1008.5
1007.6
1006.7
1005.9
1005.4
1005
1005.1
1005.4
1005.9
1006.9
1008.1
1008.6
1008.8
1008.8
1008.6
1008.3
1008
1007.8
1007.7
1007.9
1008.8
1009.3
1009.7
1010.4
1010.3
1009.5
1008.5
1007.6
1007
1006.7
1007
1007.5
1008
1008.6
1009.2
1009.6
1010.1
1009.8
1009.1
1008.6
1008.4
1008
1008.2
1009
1009.7
1010.3
1010.6
1010.8
1010.3
1009.3
1008.1
1006.9
1006.1
1005.8
1005.9
1005.7
1006.8
1007.3
1007.4
1007.9
1007.7
1007.3
1006.9
1006.5
1006.2
1006
1006.1
1006.8
1007.3
1008
1008.5
1008.6
1008.4
1007.3
1006.7
1005.8
1004.8
1004.2
1004.4
1004.8
1005.3
1006.1
1006.5
1006.8
1006.8
1006.8
1006.3
1005.6
1005.6
1005.4
1005.1
1005.6
1006.2
1006.8
1007.3
1007.6
1007.4
1006.6
1005.8
1004.8
1004.2
1003.8
1003.9
1004.1
1004.6
1005.5
1006.1
1006.6
1006.7
1006.7
1006.4
1006
1005.7
1005.1
1005.3
1005.1
1005.4
1006
1006.8
1007.4
1007.4
1006.5
1005.7
1004.5
1003.8
1003.4
1003.5
1003.9
1004.4
1004.9
1005.3
1005.6
1005.8
1006
1005.6
1005.4
1005.1
1005.2
1005.1
1005.2
1005.5
1005.8
1006.2
1006.4
1006.5
1005.8
1004.9
1003.8
1003
1003.1
1003.1
1003.3
1003.8
1004.5
1005.4
1006.1
1006.2
1006.1
1006
1005.7
1005.3
1005
1005
1005.6
1006.5
1007.5
1008.1
1008.5
1008.3
1007.9
1007.2
1006.2
1005.4
1005.3
1005.8
1006
1007.1
1008.2
1009.8
1010.7
1011.4
1011.8
1011.7
1011.6
1011.4
1012
1012.1
1013
1014
1014.8
1015.3
1015.6
1015.3
1015
1013.9
1013.3
1012.1
1012.1
1012.2
1012.9
1013.2
1013.8
1014.4
1014.8
1015.1
1015.3
1014.7
1014.5
1014
1013.4
1013.4
1014
1014.9
1014.9
1015.7
1015.8
1015.7
1015
1014.4
1013.9
1013.6
1013.6
1014.2
1014.8
1015.7
1016.4
1017.5
1018.7
1019.3
1019.5
1019.8
1019.7
1020.4
1020.5
1021.2
1022.2
1023.4
1023.6
1024
1024.8
1026
1025.3
1024.7
1024.2
1023.6
1023.5
1024.1
1025
1025.3
1025.7
1027
1027.7
1027.7
1027.8
1027.6
1027
1026.4
1025.8
1025.7
1026.2
1027.1
1027.4
1027.6
1027.4
1026.8
1025.6
1023.8
1022.3
1021.4
1020.9
1020.8
1021.4
1021.9
1022
1022.9
1023
1022.4
1022.5
1022.2
1022.2
1021.9
1021.4
1021.1
1021.4
1021.6
1022.1
1022.2
1022.2
1021.9
1020.5
1019.2
1018
1017
1016.2
1016.1
1016.4
1016.6
1017.2
1018.2
1018.5
1018.4
1018.1
1017.4
1016.9
1016.5
1016.4
1016.6
1016.7
1017
1017.5
1017.9
1017.9
1017.5
1016.7
1015.6
1014.8
1014
1013.4
1013.4
1013.4
1013.4
1013.8
1014.2
1014.5
1014
1013.8
1013.5
1013.6
1013.4
1012.5
1012.3
1012.6
1012.9
1013.6
1014
1013.8
1013.7
1012.8
1011.6
1010.3
1009.2
1008.9
1008.8
1008.9
1008.8
1009.5
1010
1010.1
1010.1
1009.9
1009.5
1009.1
1008.5
1008.2
1008.1
1008.7
1008.8
1010
1010.2
1010.3
1010.2
1009.5
1008.2
1007.2
1006.3
1005.9
1006.3
1006.8
1007.3
1008.3
1008.9
1009.5
1009.6
1009.7
1009.8
1009.3
1008.8
1008.3
1008
1009
1009.7
1010.5
1011.1
1011.5
1011.3
1010.7
1009.9
1009.3
1008.7
1008.5
1008.6
1009
1010.1
1011.7
1012.7
1013.8
1014.1
1014.4
1014.6
1014.5
1014.8
1014.7
1015.6
1016.7
1017.9
1018.9
1019.7
1019.8
1019.6
1019
1017.9
1017.2
1016.6
1016.3
1016.3
1016.2
1017.3
1017.3
1018.1
1018.2
1018.2
1018.2
1017.8
1017.3
1017.2
1016.9
1017.3
1017.9
1019
1019.9
1020.5
1020.5
1020.3
1019.6
1018.9
1018.1
1017.5
1017.1
1017.3
1017.7
1018.1
1018.4
1019
1019
1018.8
1018.3
1017.7
1017.3
1016.9
1016.9
1017
1017.3
1017.8
1018.6
1018.9
1018.8
1018.1
1017.1
1015.6
1014.2
1013.3
1013.1
1013
1013.1
1013.3
1013.8
1014.2
1014.6
1014.2
1014.2
1013.6
1013.1
1012.4
1012
1012.4
1012.5
1012.9
1013.3
1013.4
1013.6
1013.1
1012.3
1011.3
1010
1009.3
1008.7
1008.6
1008.9
1009.1
1009.3
1009.7
1010
1009.8
1009.9
1009.3
1008.7
1008
1007.4
1007.7
1008.5
1008.9
1010
1010.5
1010.9
1010.6
1009.9
1008.9
1007.9
1007.2
1007.3
1007.2
1007.5
1008
1008.8
1009.5
1009.7
1009.9
1009.9
1009.6
1009.2
1009
1008.7
1008.8
1009.1
1009.8
1010.5
1010.7
1010.4
1010.3
1009.4
1008.4
1007.2
1006.2
1005.4
1005.5
1006
1006.9
1008
1008.7
1009.1
1009.4
1009.3
1008.7
1008.7
1008.4
1008.2
1008.3
1008.7
1009.5
1010.6
1011.1
1010.9
1010.6
1009.6
1008.1
1007.3
1006.1
1005.6
1005.3
1005.3
1005.6
1006.2
1007
1007.9
1007.9
1007.7
1007.5
1006.6
1006
1005.9
1006.2
1006.8
1006.9
1007.9
1008
1007.5
1006.6
1005.8
1004.9
1003.6
1002.5
1002.4
1002.5
1002.9
1003.7
1004.9
1006
1006.6
1006.6
1006.3
1005.9
1005.3
1004.8
1004.5
1004.7
1004.9
1005.2
1005.9
1006.6
1006.8
1005.9
1005.2
1004.1
1003
1002.2
1000.4
1001.9
1003.3
1004.6
1006.5
1008.2
1009.4
1010.6
1011.6
1012.2
1012.8
1013.1
1013.8
1015
1015.8
1016.7
1017.4
1017.9
1017.8
1017.6
1017
1016
1014.7
1014.1
1014.2
1014.7
1015.5
1016.5
1017.3
1018
1018.8
1019.4
1019.4
1019.5
1018.7
1018
1017.9
1018
1018.6
1019.4
1019.8
1020
1019.8
1019.4
1018.3
1016.5
1015.2
1014.1
1013.5
1013.7
1013.8
1014.3
1015.2
1016.1
1017
1017.2
1017.4
1017.3
1017
1017
1017
1017
1017.5
1018
1019
1019.9
1020.1
1019.9
1018.7
1017.7
1016.6
1015.9
1015.3
1015.2
1015.2
1015.6
1016.2
1016.8
1017.3
1017.2
1016.9
1016.5
1016.1
1015.9
1015.9
1016.3
1016.6
1017.4
1018.2
1018.6
1018.5
1017.8
1016.7
1015.5
1013.8
1013.2
1012.6
1012.6
1013.1
1013.6
1014.4
1015.1
1016
1016.5
1016.4
1016.1
1015.7
1015.7
1015.6
1015.9
1016.2
1016.9
1017.3
1017.3
1017.4
1016.8
1016.1
1015.2
1014.1
1013.2
1012.8
1013
1012.9
1013.4
1014
1014.6
1015.2
1015.3
1015.3
1014.8
1014.2
1013.8
1013.7
1013.9
1013.6
1014.1
1014.8
1015.1
1015.2
1014.9
1014.3
1013.5
1012.4
1011.8
1011.4
1011.5
1011.7
1012.1
1012.6
1013.3
1013.7
1013.9
1013.4
1012.8
1011.9
1011.6
1011.4
1011.4
1011.8
1011.8
1012.4
1012.9
1012.8
1012.4
1011.3
1010.2
1008.9
1008
1007.8
1007.9
1008
1008.6
1009.2
1009.5
1009.7
1009.9
1009.6
1009.2
1009
1009.1
1008.7
1009.1
1009.4
1010
1010
1010.3
1010.1
1009.7
1009.1
1007.9
1006.8
1006.1
1006
1006
1006.2
1006.3
1007
1007.7
1008.7
1009
1009.1
1008.8
1008.6
1008.1
1008.2
1009.3
1008.8
1010.5
1011.1
1012.3
1013.1
1013.6
1012.8
1013
1012.3
1010.2
1011.7
1011.5
1012.1
1012.7
1013
1014.1
1014.8
1014.8
1014.4
1014.1
1013.8
1013.3
1013.1
1012.9
1012.7
1013.9
1014.4
1015
1014.8
1014.8
1014.7
1014.2
1013
1012.2
1011.5
1011.7
1011.1
1011.9
1012.1
1013
1013.7
1013.5
1012.8
1011.8
1011
1010.8
1010.5
1010.6
1011.1
1011.6
1011.8
1012.4
1011.8
1011.3
1010.7
1009.5
1008.2
1007.5
1007.2
1006.9
1007.4
1007.6
1008.3
1008.5
1008.8
1008.9
1008.9
1008.6
1008
1007.5
1007.1
1007.4
1007.8
1008.2
1008.7
1008.9
1008.7
1008.4
1008
1007.2
1006.2
1005.5
1004.8
1004.7
1004.6
1005.5
1006.2
1006.5
1007.3
1007.5
1007.7
1007.1
1006.6
1006.1
1005.8
1005.5
1006.2
1007.3
1008
1008.3
1008.4
1008.3
1007.6
1007
1006.2
1005.8
1005.6
1005.7
1006.1
1006.9
1007.6
1008.5
1009.2
1009.7
1009.7
1009.7
1009.3
1009
1009
1010.1
1010.4
1012.1
1012.9
1013.1
1013.6
1013.3
1013
1012.8
1012.6
1011.8
1011.6
1011.9
1012.2
1013.1
1013.2
1014.1
1014.7
1014.9
1014.5
1013.8
1012.8
1011.4
1010.8
1011
1012.3
1012.5
1013.1
1014.4
1014.6
1014.6
1013.1
1011.2
1011
1010.4
1009.6
1009.4
1009.6
1009.9
1010.5
1011.4
1011.9
1012.5
1012.2
1011.6
1011.2
1011.2
1010.6
1010.7
1010.9
1011.3
1011.5
1011.7
1012
1011.4
1010.5
1009
1007.6
1006.6
1005.6
1005.3
1005.5
1006.1
1006.5
1007.2
1008
1007.8
1007.5
1007
1006.1
1005.1
1004.8
1005
1005.9
1006.7
1007.1
1007.5
1007.8
1007.1
1007
1006
1004.8
1004.1
1003.8
1003.7
1003.7
1004.2
1004.7
1005.2
1006
1005.9
1005.7
1005
1004.3
1003.7
1003.5
1003.8
1004
1004.5
1004.9
1005.4
1005.3
1004.6
1003.9
1002.6
1001.2
1000.4
999.9
999.8
1000.5
1001
1001.8
1002.6
1003.6
1003.8
1003.8
1003.7
1003.6
1003.2
1002.8
1003
1003.3
1004
1004.8
1005.3
1005.2
1004.8
1004.3
1003.5
1002.6
1002.3
1001.9
1002
1002.5
1003.5
1004.7
1005.9
1006.8
1007
1007.1
1007.1
1006.8
1006.5
1006.7
1007.3
1008
1008.4
1009.4
1009.9
1010.1
1010.1
1009.8
1009.1
1008.9
1008.3
1008.7
1008.1
1008.4
1009.4
1010
1011.2
1011.9
1011.8
1011.9
1011.6
1011.3
1010.9
1011.1
1010.8
1011.1
1012.4
1012.7
1013.3
1013.2
1013.2
1013
1012.1
1011.4
1010.3
1009.6
1009.9
1010.6
1011.1
1011.5
1012.7
1013.2
1013.5
1013.3
1013.2
1012.7
1012.4
1012.4
1013.2
1013.8
1015.1
1016.2
1016.6
1017.2
1017.2
1017.1
1016.1
1015.7
1016.5
1016.1
1015.9
1016
1017.1
1017.9
1017.8
1018.5
1019
1018.6
1018.3
1017.6
1017.1
1016.8
1016.6
1016.7
1017.2
1018
1018.4
1018.5
1018.5
1017.9
1017.1
1016.3
1015.2
1014.9
1014.5
1014.4
1014.9
1015.2
1015.7
1015.4
1016.2
1016.6
1015.8
1015.4
1015.2
1015.2
1015
1015.6
1015.8
1016.6
1017
1017.2
1016.5
1016.1
1015.1
1013.8
1012.7
1012.2
1012.1
1012.7
1013.5
1014.3
1014.9
1015.1
1015.2
1014.7
1014.1
1013.6
1013
1012.6
1012.7
1012.6
1012.8
1013.1
1013.4
1013.2
1013
1012.4
1011.4
1010.4
1009.4
1008.9
1008.7
1008.6
1008.9
1009.3
1009.7
1009.8
1009.6
1009.5
1009.4
1008.8
1008
1007.5
1007.2
1008
1008.5
1008.9
1009.3
1009.1
1008.6
1008
1007.4
1006.3
1005.3
1004.6
1004.4
1004.7
1005.1
1005.5
1005.8
1006.5
1006.6
1005.9
1005.5
1005
1004.8
1004.7
1004.9
1005.4
1005.6
1006.1
1006.6
1006.3
1006
1005.6
1004.9
1004
1003
1002.4
1002.6
1002.8
1003.5
1004
1004.8
1005.2
1005.6
1005.3
1004.8
1004.3
1003.8
1003.5
1003.7
1004.5
1005.3
1005.8
1006.2
1005.8
1005.5
1004.9
1004.1
1002.8
1002.4
1002.3
1002.3
1002.1
1002.8
1003.6
1004.5
1004.9
1005.1
1004.8
1004.2
1003.7
1003.3
1002.7
1002.3
1003.3
1004.1
1004.9
1006.5
1007.3
1007.3
1008.1
1008.9
1005.9
1006.2
1007
1007.4
1008
1009.2
1010.6
1012
1012.5
1013.4
1012.7
1012.7
1012.2
1011.8
1012
1012.7
1013.4
1014.1
1014.3
1014.9
1014.7
1014.3
1013.8
1013.1
1012.2
1012.1
1012.1
1012.3
1012.6
1013.5
1014.2
1014.7
1015.2
1015.1
1014.7
1014.1
1013.7
1013.3
1013.4
1014
1014.6
1014.7
1014.8
1015.4
1015.5
1015.1
1014.7
1013.6
1012.6
1011.9
1011.3
1011.1
1011.1
1011.5
1012.4
1013.1
1013.5
1013.5
1013.1
1012.6
1012.2
1011.9
1011.7
1011.9
1012.5
1012.8
1013.3
1013.8
1014.1
1014.1
1013.4
1012.5
1011.9
1011.1
1010.5
1010.7
1011.3
1011.7
1012.3
1012.9
1013.5
1013.7
1013.5
1013
1012.2
1011.5
1010.9
1010.7
1011.5
1012.2
1012.8
1013.8
1014.3
1014.8
1014.6
1014
1013.4
1013.3
1012.7
1012.7
1013.3
1013.4
1014
1014.3
1014.5
1014.5
1014.1
1013.7
1013
1012.5
1011.9
1012.4
1012.8
1013.3
1014.1
1014.7
1014.4
1013.7
1013.2
1011.9
1010.7
1009.9
1009.3
1008.9
1009.1
1009.8
1010.1
1010.7
1011.1
1011
1011.3
1010.8
1010.1
1009.9
1009.6
1009.9
1010.4
1011
1011.5
1011.7
1012.2
1012
1011.5
1010.7
1009.5
1008.7
1008.1
1008
1007.9
1008.5
1009
1009.9
1010.2
1010.6
1010.5
1010.5
1010.2
1009.2
1009.1
1009.2
1009.5
1009.4
1009.9
1010.8
1011
1011.1
1011.2
1010.8
1011.3
1010.3
1009.8
1009.7
1010.5
1010.8
1011.8
1012.1
1012.1
1012.6
1012.7
1012.7
1012.4
1012.5
1012.7
1012.9
1013.3
1013.9
1014.3
1014.2
1014.2
1013.5
1013
1012
1011.6
1010.3
1009.5
1009.2
1009.7
1010.1
1010.1
1010.6
1011
1011.4
1011.9
1011.8
1011.3
1011.2
1010.9
1010.8
1011.1
1012
1012.6
1013.1
1013.1
1012.6
1011.7
1010.8
1009.9
1009
1008.2
1007.9
1008.3
1008.4
1008.9
1009.6
1010.2
1010.7
1010.5
1010.2
1009.2
1008.9
1008.6
1008.9
1009.5
1010
1010.3
1010.8
1010.7
1010.3
1009.5
1008.6
1007.6
1006.7
1006
1005.4
1005.5
1005.7
1006.3
1006.8
1007.5
1007.9
1007.7
1007.4
1007.1
1006.8
1006.4
1006.5
1006.9
1007.8
1008.7
1009
1008.9
1008.8
1008
1007.1
1006.5
1005.5
1004.7
1004.3
1004.7
1005.1
1005.4
1006
1006.5
1006.8
1006.6
1006.4
1006.1
1006.1
1005.8
1006
1005.8
1006.1
1005.7
1006.4
1006.4
1005.6
1004.8
1004
1002.9
1002.2
1001.7
1001.5
1001.8
1002.1
1002.3
1003
1003.4
1003.7
1003.3
1002.9
1002.2
1001.9
1001.5
1001.5
1001.6
1002.1
1002.6
1002.9
1003.1
1002.7
1002.3
1002
1001.2
1000.9
1000.6
1000.5
1000.9
1001.6
1002.2
1002.7
1003
1003.4
1003.2
1002.5
1001.8
1000.8
1000.7
1001
1000.9
1001.5
1002.6
1002.9
1002.6
1001.9
1001.5
1000.9
999.9
999.2
999
999.1
999.6
1000.1
1000.6
1000.6
1001.4
1001.1
1000.6
1001.8
1001
1000.7
1001.7
1002.4
1003
1003.5
1003.5
1003.9
1003.6
1003.8
1002.9
1002.2
1001.5
1000.1
1000.3
1000.5
1000.8
1001.3
1001.8
1002.3
1003.1
1003.3
1002.5
1001.9
1001.5
1000.9
1000.6
1000.9
1001.4
1002.2
1003.1
1003.4
1002.8
1002.4
1001.7
1000.7
999.7
999.2
998.6
998.3
998.6
999.2
999.6
1000.2
1000.8
1001.2
1001
1000.2
1000
999.6
999.3
999.7
999.9
1000.6
1001.3
1001.7
1001.2
1001.1
1000.5
999.7
998.6
997.8
998.3
998.7
1000.2
1000.9
1001.3
1002.7
1003.6
1003.3
1002.4
1003.1
1002.7
1002.5
1002.4
1001.9
1002.1
1002.7
1003.9
1007.1
1004.3
1004.4
1004.7
1003.7
1002.5
1003.2
1004.2
1005.6
1005.5
1006.1
1005.8
1004.3
1005.5
1005.7
1005.7
1006.1
1006.1
1006.3
1006
1006.6
1007.2
1008
1008.4
1008.6
1009
1008.8
1008.1
1007.5
1007.1
1006.6
1006.2
1005.8
1006
1006.4
1006.7
1007.4
1007.9
1008.1
1007.8
1007.1
1006.9
1006.5
1006.2
1006.8
1007.1
1007.9
1008.5
1008.5
1008.8
1008.2
1007.7
1006.9
1005.9
1005.5
1005
1004.7
1004.8
1005.3
1005.8
1006.6
1007.2
1007.6
1007.5
1007
1007
1006.2
1006
1005.8
1006
1006.2
1006.5
1006.9
1006.7
1006.2
1005.7
1004.8
1004
1003.4
1002.8
1002.4
1002.6
1003.1
1003.7
1004.1
1004.9
1005.3
1005
1004.6
1004.2
1003.7
1003.3
1003.6
1003.7
1004.2
1005
1005.4
1005
1004.7
1004.3
1003.4
1002.1
1001.2
1001
1000.7
1000.7
1001.4
1002.7
1003.1
1003.5
1003
1003.9
1004.3
1004
1003.6
1003.7
1003.7
1004.1
1004.6
1005.1
1005.5
1005.7
1005.7
1005.1
1004.5
1004.2
1003.3
1002.7
1002.1
1002.7
1002.5
1002.9
1003.9
1004.6
1005.2
1005.5
1005.3
1005
1004.5
1004.7
1005.2
1005.6
1006
1006.6
1006.6
1006.6
1006.5
1006.2
1005.3
1004.8
1004.2
1003.7
1003.4
1003.9
1004.3
1005.2
1005.8
1006.4
1006.6
1006.8
1006.3
1006.2
1006.6
1006.7
1006.9
1007.1
1007.3
1007.5
1007.5
1007.5
1007.3
1006.7
1005.8
1005.1
1004.6
1004.1
1003.7
1003.8
1004.2
1004.5
1005.5
1006
1006.1
1006.2
1006.3
1006.2
1005.9
1005.9
1005.9
1005.9
1006.5
1006.7
1006.7
1006.4
1005.9
1005.3
1004.2
1003.3
1002.6
1002.2
1001.8
1002
1002.6
1003.1
1003.9
1004.9
1005.1
1004.8
1004.4
1003.8
1003.8
1003.5
1003.7
1004.1
1004.5
1004.3
1004.6
1004.7
1004.3
1004.5
1003.8
1003.4
1002.7
1002.8
1003.5
1003.3
1004.3
1004.1
1003.7
1004.9
1004.9
1005
1005.1
1004.5
1004.3
1004.3
1004.8
1005.2
1005.9
1006.4
1006.1
1006.1
1006.1
1005.5
1005.3
1004.7
1004
1003.5
1003.5
1003.5
1003.7
1004.6
1005
1005.4
1005.7
1005.4
1004.7
1004.2
1003.9
1003.8
1004
1004.3
1004.3
1005.1
1005.4
1005.2
1004.5
1003.7
1002.5
1002.6
1001.8
1001.6
1001.2
1001.7
1001.2
1001.2
1001.5
1001.7
1001.6
1001.6
1000.8
1000.5
1000
1000.4
1000.4
1000.5
1000.9
1000.3
1000.4
1001.5
1000.8
1000
999.2
997.7
996.1
996.1
995.7
995.5
996.3
997.1
997
997.3
997.5
997.3
997.4
997.2
997.3
997.4
997.8
998.4
999.4
1000.1
1000.9
1001.3
1001.2
1000.5
1000
999.2
998.7
998.2
998.4
998.9
999.7
1000.4
1001.1
1001.6
1001.5
1001.5
1001.3
1001.2
1001.1
1001
1001.5
1002.4
1003.3
1003.9
1004.5
1004.4
1004.2
1003.7
1002.8
1002
1001.3
1000.8
1000.2
1000.5
1001.1
1001.7
1002.3
1003.1
1003.4
1003.7
1003.6
1003.1
1003.1
1003.2
1003.6
1003.8
1004.3
1004.6
1004.7
1004.6
1004.6
1004.1
1003.1
1002.3
1001.5
1000.6
1000.4
1000.7
1001.4
1002.6
1003.5
1004.3
1004.7
1004.5
1004
1003.6
1003
1002.8
1002.4
1002.7
1003.3
1004
1004
1003.8
1004
1003.1
1002.4
1001.7
1001.2
1000.4
1000.1
1000.9
1001.6
1002.4
1003.1
1003.8
1004
1003.9
1003.3
1002.9
1002.4
1002.3
1002.4
1002.9
1002.8
1003.3
1003.7
1003.8
1003.8
1003.5
1002.9
1002.2
1001.6
1001.3
1001
1001
1001.7
1002.6
1003.6
1004.3
1004.3
1004.2
1003.8
1003.5
1003.2
1003.2
1003.2
1003.4
1003.8
1004.4
1004.9
1004.5
1004.2
1003.5
1002.8
1001.9
1001.4
1000.7
1000.6
1001.1
1001.8
1002.8
1003.5
1003.8
1003.8
1003.3
1003.1
1002.7
1002.2
1001.8
1001.8
1002.2
1002.8
1003
1003.2
1003.2
1003
1002.3
1001.4
1000.4
1000
999.9
999.8
1000.9
1001.5
1001.5
1002.1
1002.4
1002.8
1002.5
1001.9
1001.5
1001.4
1001.4
1001.3
1001.6
1002.3
1002.8
1003.1
1003.1
1003.1
1002.6
1002.2
1001.8
1001.5
1000.7
1000.6
1000.6
1000.7
1001.4
1002
1003.1
1003.4
1003.1
1002.9
1002.3
1001.9
1001.7
1001.9
1002.4
1002.8
1003.3
1003.5
1003.5
1003.1
1002.9
1002.1
1001.7
1001.5
1001.3
1001.2
1001.7
1002.5
1003.1
1003.7
1004.4
1004.4
1003.8
1003.4
1003
1002.8
1002.6
1002.5
1002.5
1003.2
1003.9
1003.9
1003.9
1003.5
1003
1002.8
1002.6
1002.9
1002.6
1001.9
1002.6
1002.7
1003.1
1003.3
1003.8
1003.8
1003.7
1003.4
1003.1
1002.7
1002.6
1002.8
1003.4
1004.1
1004.7
1004.8
1005
1005.1
1005.1
1004.9
1004.8
1004.4
1004.5
1004.5
1004.9
1005.5
1006.1
1006.7
1007.2
1007.2
1006.8
1006.3
1005.9
1005.4
1005.4
1006
1006.6
1006.8
1007.1
1007.3
1006.7
1006.2
1005.7
1005.3
1004.9
1004.8
1004.5
1005
1005.2
1005.4
1005.8
1006.1
1006.4
1006.6
1006.7
1006.3
1006
1005.9
1005.7
1005.9
1006.5
1007.3
1007.6
1007.6
1007.5
1007.3
1006.6
1006.1
1005.1
1004.5
1004.2
1003.8
1003.9
1003.9
1004.1
1004.6
1005.1
1005
1005
1004.4
1004.1
1004.5
1004.4
1004.4
1005.1
1005.9
1006.4
1006.1
1005.9
1005.4
1004.9
1004.3
1003.8
1003.3
1002.9
1002.7
1002.9
1003.2
1004
1004.4
1005
1005.2
1004.9
1005
1004.8
1004.8
1004.8
1005.1
1005.6
1006.1
1006.6
1007.1
1006.8
1006.5
1006
1004.8
1004.2
1003.7
1003
1003
1003.3
1003.9
1004.2
1004.6
1005.1
1005.7
1005.7
1006
1005.5
1005.4
1005.5
1005.3
1005.7
1006.2
1006.5
1006.7
1007
1006.7
1006
1005.4
1004.8
1004
1003.7
1003.3
1003.6
1003.8
1004.7
1005.5
1005.9
1006.3
1006.2
1005.6
1004.9
1004.1
1004.5
1004.7
1005
1005.3
1005.9
1005.6
1005.1
1005
1004.8
1004.2
1003.7
1002.6
1001.8
1001.9
1002.7
1002.9
1002.9
1003.8
1004.2
1004
1003.3
1002.6
1002.3
1002.2
1001.7
1002.1
1002.5
1002.8
1003.1
1003.6
1003.5
1003.7
1003.1
1002.8
1002.1
1001
1000.8
1000.3
1001.2
1002
1002.3
1003.7
1005
1004.6
1004.6
1003.9
1002.8
1002.7
1002.8
1003.4
1003.4
1003.9
1004.2
1004.8
1004.9
1005
1005
1004.1
1003.6
1003
1002.7
1002.8
1003.1
1003.7
1004.5
1004.7
1005.5
1005.5
1005
1004.7
1004.2
1003.7
1003.9
1004.1
1004.3
1004.8
1005
1005.1
1005.4
1005.6
1005.6
1005.1
1004.6
1003.8
1003.9
1003.6
1003.9
1004.4
1004.8
1005.1
1005.5
1006
1005.9
1005.3
1004.7
1004.4
1004.1
1004.5
1005
1005.1
1005.4
1005.4
1005.3
1004.7
1004.4
1004.1
1003.5
1002.8
1002.1
1001.9
1001.8
1002.5
1002.9
1003.4
1003.4
1003.8
1003.7
1003.2
1002.6
1001.9
1002.1
1002.4
1002.5
1002.6
1002.9
1003.4
1003.4
1003
1002.8
1002
1001.9
1001.7
1001.2
1001.2
1001.2
1001.2
1001.6
1002
1002.3
1002.8
1003
1002.4
1002.2
1001.6
1001.5
1001.4
1001.2
1001.7
1002.2
1002.4
1002.7
1001.8
1001.8
1001.3
1000.7
1000.7
1000.3
999.3
999.4
999.7
1000.2
1000.7
1001.2
1001.3
1001.2
1001.1
1000.6
1000
999.9
999.4
999.9
1000.9
1001
1001.3
1001.5
1001.8
1001.9
1001.4
1000.9
1000.2
999.7
1001.1
1001
1001.2
1001.4
1002
1002.7
1002.8
1002.6
1002.2
1001.7
1001.4
1000.9
1000.5
1001
1001.4
1001.6
1002.2
1001.9
1002.2
1001.3
1001.2
1000.7
1000.9
1000.7
1001
1001.1
1001.6
1002.2
1002.4
1002.6
1002.7
1002.4
1001.8
1001.7
1001.5
1001.3
1001.3
1001.4
1001.9
1002.5
1002.8
1002.9
1003
1002.2
1001.6
1001.3
1000.7
1000.2
1000.2
1000.7
1001.1
1001.8
1002.1
1002.5
1002.9
1002.3
1002.4
1002
1002
1001.8
1001.8
1002.1
1002.4
1002.8
1003.1
1003.8
1003.4
1002.7
1002.2
1001.6
1001.2
1000.8
1000.2
1000.7
1001.1
1001.7
1002.5
1002.9
1003
1003.1
1002.5
1002.7
1002.8
1003.1
1003.3
1003.5
1003.4
1003.6
1003.8
1004.1
1003.2
1003
1002.3
1001.6
1001.1
1000.6
1000.7
1000.7
1001.1
1001.4
1001.9
1002.2
1002.2
1002.1
1001.7
1001.9
1001.7
1001.4
1001.7
1002.1
1002.1
1002.5
1002.5
1002.8
1002.6
1002
1001.9
1001.6
1001
1000.5
1000.7
1000.2
1000.7
1001.3
1002.1
1002.7
1002.7
1002.3
1002.6
1002.3
1001.7
1001.7
1001.6
1001.9
1002.2
1002.5
1003.1
1003
1003
1002.9
1002.3
1001.7
1001.1
1000.7
1002.9
1002.6
1003
1003.5
1003.7
1004.2
1004.2
1004.1
1003.8
1003.6
1003.5
1003.6
1003.3
1003.7
1003.9
1004.5
1004.9
1004.7
1004.2
1003.9
1003.1
1002.5
1002.1
1001.9
1001.4
1002.2
1002.9
1003.3
1003.8
1004.6
1005
1004.4
1004
1003.6
1003.8
1003.6
1003.7
1003.9
1004
1004
1004.2
1004.1
1003.7
1002.6
1001.6
1001
1000.4
999.7
999.6
999.8
1000.8
1000.9
1001.2
1001.2
1001.4
1001.3
1000.9
1000.4
999.8
999.4
999.6
999.2
999.6
999.4
999.7
999.4
998.5
997.7
997.1
996.2
995.9
996.1
995.8
996.2
996.5
997.5
997.6
997.7
997.4
996.9
996.3
995.8
995.5
995.5
995.7
995.8
996.3
996.4
996.7
996.4
997
997
997.3
996.7
996.7
996.4
995.8
996.1
996.7
997.2
997.9
998.6
999
999.2
999
998.7
998.2
998.6
998.5
998.6
998.8
999.5
1000.2
1000.6
1001
1000.8
1000.7
1000.6
1000.5
999.9
999.9
1000.5
1000.9
1001
1001.6
1001.9
1002.1
1001.4
1000.7
1000.9
1001
1000.9
1000.7
1000.9
1001.6
1002.3
1002.6
1002.4
1002.8
1002.5
1002.1
1001.6
1001.5
1001.3
1001.2
1001.3
1001.6
1001.8
1001.9
1002.4
1003
1002.5
1001.7
1001.8
1001
1000.9
1001
1001.1
1001.5
1002.3
1002.6
1002.6
1003.2
1003.1
1002.8
1002.4
1002
1002.2
1001.6
1001.6
1002.1
1002.5
1002.6
1003
1003.4
1003.7
1003.6
1003.5
1003.2
1003.2
1003.7
1004
1004.3
1004.6
1004.8
1005
1005.1
1004.7
1003.9
1003.8
1003.3
1003
1002.5
1002.5
1003.1
1004.3
1004.9
1005.3
1005.4
1005.5
1005.1
1004.7
1004.8
1004.8
1004.7
1004.8
1004.7
1004.8
1005
1004.9
1005
1005.4
1004.5
1003.9
1003.2
1002.8
1002.4
1002
1001.7
1002.4
1003
1003.5
1004.1
1003.8
1003.6
1003.4
1003.2
1003.5
1004.2
1004.8
1005
1004.9
1004.6
1004.4
1004.2
1004.1
1003.5
1002.9
1002.3
1001.7
1001.1
1000.8
1001.2
1001.9
1002.6
1002.8
1003
1002.9
1002.9
1002.8
1002.8
1002.9
1003
1003.2
1003.6
1003.6
1003.8
1003.7
1003.4
1003.2
1002.6
1002.1
1001.6
1001.2
1001
1000.9
1001
1001.3
1001.8
1002
1002.2
1002.4
1002.3
1002.5
1003
1003.3
1003.4
1004.2
1005
1005
1004.8
1004.8
1004.3
1003.7
1003
1002.6
1001.7
1001.1
1001.2
1000.9
1001.4
1001.9
1002.4
1003.1
1003.7
1003.6
1003.2
1003
1003.1
1003.1
1003
1003.8
1004.1
1004.6
1004.9
1004.4
1004
1003.4
1002.7
1001.9
1001.3
1000.9
1000.6
1000.5
1000.8
1001
1001.8
1001.9
1002.5
1002.2
1002
1001.6
1001.6
1001.9
1002
1002.5
1002.7
1002.8
1002.5
1002.3
1001.9
1001.2
1000.2
999.7
998.9
998.5
998
998.2
998.8
999.4
1000.2
1000.8
1001.3
1001.3
1001
1001.3
1000.9
1001
1001.5
1001.7
1002.5
1002.9
1002.7
1002.3
1001.7
1001.5
1001.1
1000.4
999.4
998.9
998.8
999.4
999.7
1000.5
1001.1
1001.6
1001.9
1001.8
1001.5
1001.7
1001.6
1002
1002.5
1003.2
1002.9
1003.1
1003.7
1003.6
1003.4
1003.3
1002.6
1002
1001.5
1001.4
1001.3
1001.6
1001.9
1002.4
1003.1
1003.8
1004.2
1003.6
1003.5
1003.2
1003
1002.9
1002.9
1003.4
1003.6
1004.1
1004.3
1004.2
1003.7
1003
1002
1001.6
1000.6
1000.3
999.9
1000
1000.2
1001.4
1002.1
1003.5
1004
1003.9
1003.5
1002.8
1002.6
1002.5
1002.6
1003.2
1003.3
1003.7
1003.4
1003.6
1003.5
1003.1
1002.6
1001.9
1001.4
1000.9
1000.7
1000.6
1001.1
1001.9
1002.3
1003
1003.6
1004
1003.8
1003.5
1003.4
1003.5
1003.5
1003.5
1004.1
1004.5
1004.7
1004.6
1004.4
1004
1003.4
1002.8
1002.2
1001.6
1001.3
1001.2
1001.7
1002.6
1003.2
1003.8
1004.6
1004.8
1004.3
1004
1004.1
1004.1
1004.2
1004.3
1004.6
1004.9
1004.8
1004.7
1004.5
1004.1
1003.3
1002.1
1001.7
1000.9
1000.6
1000.8
1001.4
1001.8
1002.8
1003.2
1003.9
1004.1
1004.1
1003.8
1003.7
1003.7
1003.8
1004
1004.1
1004.2
1004.3
1004
1003.8
1003.1
1002.8
1002.1
1001.8
1001.4
1000.6
1001.2
1001
1001.9
1002.6
1003.5
1004.1
1003.9
1003.7
1003.8
1004.1
1003.9
1003.8
1004
1004.4
1004.5
1004.6
1004.4
1004.3
1004
1003.4
1002.3
1001.8
1001.4
1001.3
1001.9
1001.9
1003.1
1003.5
1004.7
1004.9
1004.7
1004.3
1004
1003.8
1003.5
1003.4
1003.7
1003.8
1004.3
1004.4
1004.5
1004.8
1004.4
1003.9
1003.5
1002.8
1002.2
1002
1002.4
1002.9
1003.1
1003.2
1003.9
1003.9
1003.8
1003.6
1003
1003.2
1002.8
1002.7
1002.9
1003.5
1003.9
1004.3
1004.2
1003.9
1003.5
1003.1
1003
1002.2
1001.5
1001.2
1001.4
1001.9
1002.5
1002.9
1003.5
1004.3
1003.9
1003.9
1003.5
1003
1002.8
1002.8
1003.8
1004.2
1003.9
1003.2
1003.5
1003.8
1003.6
1002.9
1002.6
1002
1001.8
1003
1003.1
1003.4
1003.8
1004.8
1005.6
1005.3
1005.1
1004.6
1004
1003.9
1004.1
1004.2
1004.4
1005.5
1005.9
1006.1
1006
1005.9
1005.4
1005.3
1005.4
1004.9
1004.3
1004.4
1004.4
1005.3
1007.3
1008.3
1009
1008.4
1008.8
1007.9
1007
1006.4
1006.8
1006.6
1007
1007.3
1007.8
1007.6
1007.6
1007.3
1006.9
1006.3
1005.3
1004.9
1004.1
1003.6
1003.9
1004.2
1005.3
1006
1007
1006.9
1006.2
1005.6
1005.1
1004.9
1005
1004.6
1004.8
1005.3
1005.6
1005.6
1005.7
1005.6
1005.2
1004.4
1004
1003.1
1002.4
1001.8
1001.9
1002.4
1003.4
1004.1
1004.9
1004.9
1004.8
1004.2
1003.6
1003.4
1003.4
1003.4
1003.7
1004.4
1005
1005.3
1005.4
1005.5
1004.9
1004.4
1003.5
1002.7
1002.2
1001.7
1001.7
1001.8
1002.4
1002.8
1003.5
1004.3
1004.1
1003.7
1003.2
1002.6
1002.1
1002.4
1002.7
1003.1
1003.3
1003.7
1003.7
1003.6
1003.4
1002.6
1002.1
1002.4
1002
1002.2
1002.3
1002.2
1002.5
1003.3
1004.1
1004.3
1004
1003.4
1002.8
1001.9
1001.7
1001.2
1001.3
1001.4
1002.2
1002.6
1002.5
1002.5
1002.8
1002
1001.7
1001.4
1001.1
1001.2
1001.7
1002.1
1002.7
1003
1003.4
1003.6
1003.9
1003.1
1002.8
1002.3
1002.1
1001.9
1002.2
1002.7
1003.2
1003.7
1003.9
1004.1
1003.4
1002.9
1002.8
1002.3
1001.8
1002.1
1002.1
1002.6
1003.3
1004.2
1004.7
1004.8
1004.7
1004.2
1004.2
1003.8
1003.6
1003.4
1003.6
1003.9
1004.4
1004.8
1004.6
1004.4
1004
1003.4
1002.3
1001.8
1001.3
1001.3
1001.7
1002.4
1003
1003.7
1004
1004.3
1003.6
1003.4
1003
1002.5
1002.5
1002.5
1002.5
1003.2
1003.3
1003.7
1003.6
1003.3
1003.2
1002.7
1001.7
1001.1
1000.3
999.9
1000.5
1001.7
1002.8
1004.2
1004.7
1004.6
1004.3
1004
1003.9
1003.2
1002.8
1002.7
1002.3
1002.7
1003.3
1003.7
1003.5
1003.5
1003.4
1002.5
1001.8
1001
1000.4
1000.9
1001.4
1001.8
1002.7
1003.6
1004
1004.1
1003.8
1003.4
1002.7
1002.3
1001.9
1002.1
1002.6
1002.8
1003.2
1003.7
1003.8
1003.9
1003.9
1003
1002.8
1002.5
1003
1002.9
1002.9
1003.7
1004.3
1004.2
1004.5
1004.7
1004.6
1003.8
1003.4
1003.2
1003.4
1003.1
1003.1
1003.4
1003.7
1003.9
1004
1004
1003.1
1003.8
1003.7
1002.9
1002.6
1002.8
1002.6
1002.5
1002.8
1003.7
1003.7
1003
1002.9
1002.8
1002.2
1001.6
1001.4
1001.5
1001.8
1002.2
1002.5
1003
1003.5
1003.2
1002.4
1001.7
1000.8
1000.1
999.5
1000
1001.3
1002.4
1002.2
1002.6
1002.8
1002.4
1001.9
1001.4
1001
1001.1
1001.2
1001.6
1001.9
1002.3
1002.6
1002.9
1003.3
1003.2
1002.5
1001.7
1001.3
1001.1
1001
1000.5
1000.9
1001.2
1001.7
1001.9
1002.5
1002.9
1002.8
1002.5
1002
1002.2
1002
1001.9
1002.3
1002.9
1003.3
1003.4
1003.8
1003.4
1003.2
1002.8
1002.1
1001.6
1001.3
1001
1001.6
1002.4
1003.4
1004.3
1004.2
1004.5
1004.8
1004.4
1004.2
1004.1
1004.7
1004.8
1005.3
1005.8
1006
1006.3
1006.5
1006.3
1005.6
1005.1
1004.6
1004.4
1003.5
1003.4
1004.1
1004.6
1005.7
1006.3
1006.8
1007.1
1007
1006.7
1006.4
1006.1
1006
1006.3
1006.3
1006.7
1006.8
1006.8
1006.6
1006.4
1005.7
1005.2
1004.5
1004
1003.1
1002.5
1003.1
1003.9
1004.4
1005.1
1005.5
1005.2
1004.6
1004.4
1003.7
1003.2
1002.7
1002.7
1003.2
1003.9
1004.4
1004.4
1004.4
1004.3
1003.8
1002.2
1001.8
1001.2
1000.6
999.9
999.7
1000
1000.7
1001.7
1002.2
1001.7
1001.3
1000.8
1000.3
1000.2
1000.3
1000.8
1001.2
1001.9
1002.4
1002.4
1002.1
1001.7
1001
1000.2
999.8
999.3
998.6
997.9
997.8
998.4
999.4
1000.5
1001.6
1001
999.8
998.8
998.3
999
999.8
1000.4
1001
1001.4
1001.8
1001.8
1001.5
1001.5
1000.8
1000.1
999.2
998.4
998.9
999.5
1000.7
1002.9
1002.5
1002.3
1004
1004
1003.7
1002.7
1002.1
1001
1001.4
1001.5
1002.2
1002.8
1003.3
1003.5
1003.3
1003.4
1002.7
1001.8
1001.1
1000.7
999.8
999.3
999.3
999.8
1000.7
1001.6
1002
1001.9
1001.9
1001.4
1001.1
1001.1
1000.6
1000.2
1000.4
1001.3
1001.2
1001.3
1001.2
1001
1000.4
999.5
998.6
997.8
997.2
996.7
997
997.7
998.7
1000.1
1001.5
1001.6
1001.2
1000.1
999.8
999.5
999.2
999.3
999.4
999.9
1000
1000.3
1000.7
1000.6
999.9
999.2
998.5
997.4
996.3
996.1
996.3
997
998.1
998.9
999.3
999.9
999.3
999
998.1
998
998.5
998.8
998.9
999.4
999.6
999.9
1000.4
1000.2
999.5
998.9
997.9
997.6
997.3
997.2
997.3
997.8
998.9
999.7
1000.7
1001
1001.1
1000.8
1000.5
1000.1
1000
1000.4
1000.5
1001
1001.4
1001.9
1002
1002.1
1001.9
1001.2
1000.4
999.7
999.2
999.3
999.8
1000.2
1001.5
1002.5
1003.2
1003.4
1003.3
1003
1002.3
1001.7
1002.1
1002.3
1002.9
1003.9
1004.2
1004.6
1004.8
1004.9
1004.2
1003.6
1002.6
1003.3
1003.2
1003.3
1003.5
1004.3
1005.1
1005.4
1005.2
1004.8
1004.6
1004.7
1004.8
1004.9
1004.5
1004.8
1004.8
1005.5
1006
1005.9
1006.1
1005.8
1005
1004.4
1003.7
1003.3
1003
1003
1002.7
1003
1003.5
1004.5
1004.7
1005
1004.8
1004.1
1003.6
1003.3
1003.4
1003.7
1003.8
1004.4
1004.6
1005.2
1005.1
1005
1004.5
1003.8
1003
1002.5
1002.1
1001.9
1001.9
1001.9
1002.7
1003.3
1003.6
1003.9
1004.1
1003.8
1003.7
1003.7
1003.8
1003.6
1003.7
1004.2
1004.8
1004.9
1005.1
1004.8
1004.3
1003.5
1003
1002.7
1002.2
1002
1002.4
1002.9
1003.9
1005
1005.6
1005.9
1005.8
1005.7
1005.4
1005.3
1005.6
1005.6
1005.5
1006
1006.1
1006.2
1006.7
1006.8
1006.5
1005.6
1005
1004.6
1004.3
1003.8
1003.7
1003.6
1004.4
1005.1
1005.9
1006.2
1006
1005.8
1005.7
1005.2
1004.9
1004.6
1004.7
1006
1005.8
1005.6
1006.2
1005.6
1004.8
1004.3
1003.8
1003.8
1003.3
1003.2
1003.9
1004.2
1004.6
1005.2
1005.6
1005.8
1005.8
1005
1004.8
1004.6
1004.3
1004.3
1004.5
1005.3
1005.5
1005.9
1006
1005.9
1005.5
1005.9
1004.9
1004.2
1004.1
1003
1003.8
1004.5
1005.8
1006.4
1006.9
1006.8
1006.7
1006.4
1006.4
1006.6
1006.5
1006.3
1006.4
1007
1007.6
1008
1008.1
1008.2
1007.8
1007.3
1006.6
1006.1
1005.4
1005
1005.3
1005.6
1006.4
1007.5
1008.3
1008.5
1008.5
1008.4
1008
1007.6
1007.2
1007.5
1007.8
1008.6
1008.7
1009
1009.5
1009.5
1008.6
1008.3
1008.5
1007.9
1007.7
1007.6
1007.6
1008.2
1009.1
1009.7
1010.4
1010.2
1010.3
1009.8
1009.1
1008.5
1008.5
1008.5
1008.8
1009.3
1009.3
1009.7
1009.9
1009.6
1008.9
1008
1006.6
1006
1006.8
1006.4
1007
1007.1
1007.4
1008.5
1008.4
1008.5
1008
1007.2
1006.3
1005.9
1006
1005.9
1006.2
1006.7
1007.4
1007.6
1007.6
1007
1006.7
1005.6
1004.6
1003.6
1002.8
1002.6
1002.5
1002.6
1003.1
1003.9
1004.4
1004.6
1004.7
1004.7
1004.6
1004.1
1004
1003.8
1004
1004.4
1004.4
1004.9
1004.9
1004.5
1004.3
1003.5
1002.7
1001.8
1000.6
1000.6
1001
1002.3
1003.5
1003.9
1004.7
1004.9
1004.5
1004
1003.9
1003.5
1003.6
1003.4
1003.7
1004.3
1004.6
1005.2
1005.3
1005.1
1004.4
1003.8
1003.6
1002.5
1001.6
1001.5
1002.3
1002.7
1004
1005
1005.6
1005.5
1006
1005.6
1005.2
1005.1
1005.3
1004.9
1004.9
1005.5
1005.6
1006.1
1006.4
1006.4
1006.7
1006
1005.2
1004.9
1004.9
1005
1004.9
1005.7
1006.3
1006.9
1007.1
1007
1007
1006.9
1006.4
1006.1
1005.9
1005.7
1006.6
1006.6
1007.2
1007
1007.1
1006.7
1006.4
1005.7
1004.8
1004.3
1003.6
1003.1
1003.2
1003.6
1004.5
1005.3
1005.7
1005.6
1005.3
1005
1004.6
1004.5
1004
1004.1
1004.3
1004.5
1004.6
1005
1005.1
1004.8
1004
1003.2
1003
1002.5
1002.1
1002.2
1002.5
1002.8
1003.8
1004.3
1004.6
1004.9
1004.7
1004.3
1003.9
1003.4
1003.1
1002.8
1003
1003.4
1004
1003.9
1004.2
1004
1003.5
1002.6
1001.9
1000.9
1001
1001
1001.1
1002.1
1002.8
1003.8
1004.2
1004.2
1004
1003.9
1003.4
1002.7
1002.4
1002.5
1002.5
1002.9
1003.6
1004
1004.3
1004.2
1004
1003.3
1002.1
1001.8
1001.2
1001.4
1002
1002.5
1003
1003.7
1004.1
1004.2
1004.4
1004.2
1004
1003.9
1003.9
1003.7
1003.6
1003.8
1004.1
1004.2
1004.1
1003.7
1003.2
1002.5
1001.7
1000.8
1000.5
1000.2
1000.4
1001.1
1001.8
1002.2
1002.5
1002.3
1002.2
1001.8
1001.4
1000.8
1001.3
1001.4
1001.4
1002
1002.2
1002.3
1001.9
1001.6
1000.7
999.9
999.2
998.5
998.1
997.8
998.5
998.9
999
999.3
999.7
999.5
999.3
998.8
998.7
998.5
998.7
998.9
999.2
999.2
999.9
1000.1
1000.2
999.8
998.8
998.1
997.5
997
996.5
996.3
996.6
996.8
997.3
998
998.5
998.8
999.2
998.9
998.5
998.1
998.5
999.1
999.2
999.2
999.5
999.9
1000.1
999.8
999.3
998.7
998.4
998.2
998.1
998
998.1
998.5
999.2
1000
1000.7
1000.8
1000.7
1000.3
1000
999.5
999.3
999.8
1000
1000.4
1000.8
1001.2
1001.1
1000.9
1000.4
999.5
998.8
998.3
998.1
997.6
999.1
998.5
999
999.6
999.6
999.1
999.1
999
998.3
997.4
997
997.1
997.2
997.5
997.9
998.3
998.1
998
997.6
997.1
996.3
995.8
995.4
995.5
996
996.3
997.1
998.1
998.9
998.8
998.8
998.9
998.7
998.6
998.7
998.9
999.7
1000.2
1000.7
1001.3
1001.6
1001.5
1001.4
1000.9
1000
999.9
999.7
1000
1000.3
1000.8
1001.9
1002.5
1002.9
1003.2
1003.3
1003
1002.7
1002.5
1002.7
1002.9
1003.3
1003.8
1003.9
1004.2
1004
1003.6
1003.3
1002.5
1001.5
1000.9
1000.5
1000.4
1000.7
1001.5
1002.7
1003.7
1004
1004
1003.8
1003.8
1003.3
1002.9
1002.9
1003
1003.4
1003.9
1004.3
1004.2
1004.1
1003.9
1003.4
1002.6
1001.8
1001.3
1000.7
1000.7
1000.9
1001.6
1002.3
1003.2
1003.7
1003.7
1003.7
1003.3
1002.8
1002.3
1001.9
1002.4
1002.3
1002.6
1003.3
1003.7
1003.8
1003.5
1002.8
1002
1001.2
1000.6
999.7
999.9
999.8
1000.4
1001.2
1002.3
1002.9
1003.2
1003.5
1003.1
1002.6
1001.7
1001.8
1001.9
1002
1002.4
1002.8
1002.8
1003
1003.1
1002.7
1001.3
1000.2
999.4
998.5
998.4
998.8
999.3
1000.5
1001.1
1001.9
1001
1000.3
1000.1
1001.5
1002.3
1002.4
1001.8
1002.3
1001.9
1002.1
1002.5
1002.9
1002.4
1001.7
1001
999.9
999
998.6
998.7
999.4
999.4
1000.5
1001.9
1002
1001.6
1001.9
1001.5
1000.8
1000.4
1000.5
1000.5
1000.8
1001.1
1001.8
1002.1
1002.4
1002.1
1001.4
1000.8
999.8
999
999.2
999.2
999.4
999.9
1000.5
1002.1
1002.5
1003.2
1003.5
1003
1002.7
1002.4
1002.4
1002.3
1002.9
1003.5
1004.2
1004.7
1005
1005.1
1004.8
1003.7
1003.6
1003
1003.3
1003.2
1003.6
1003.9
1004.4
1005.4
1005.7
1005.4
1004.8
1004.3
1004.2
1004.1
1003.9
1004.4
1004.6
1004.8
1005.6
1006.2
1006.3
1006.3
1005.9
1005.5
1004.9
1004.4
1004.4
1004.4
1004.7
1005.2
1005.7
1006.6
1007.3
1007.1
1007.7
1007
1006.3
1005.4
1005.3
1005.6
1005.8
1006.5
1007
1007.5
1007.8
1007.7
1007.2
1006.5
1005.6
1005
1004.8
1004.7
1004.5
1005.2
1006
1007.1
1007.4
1007.6
1007.4
1007.2
1007.1
1006.3
1006.7
1006.9
1007.1
1007.8
1008.4
1008.6
1008.5
1008.2
1007.5
1006.7
1006.2
1005.5
1005.9
1006
1006
1005.9
1007.1
1007.8
1008.5
1008.5
1008.6
1008.3
1007.8
1007.1
1007
1007
1007.1
1007.6
1008.2
1008.5
1008.7
1008.4
1007.8
1006.7
1005.8
1005
1004.4
1004.1
1005
1005.7
1006.2
1007.2
1007.5
1007.3
1007.1
1006.6
1006.6
1006.2
1006.1
1006
1006.2
1006.4
1007
1007.3
1007.3
1006.9
1006.2
1005.6
1004.6
1004.1
1003.8
1003.6
1003.7
1004.4
1004.9
1004.8
1005.6
1005.6
1005.4
1005
1004.6
1004.3
1004.2
1004.5
1004.8
1005.2
1005.8
1006.1
1006
1005.7
1004.9
1004
1003.1
1002.1
1001.2
1001.6
1002.3
1002.3
1003.5
1004.3
1004.7
1004.9
1004.6
1004.2
1003.7
1003.5
1003.4
1003.8
1004
1004.4
1004.7
1005.1
1004.9
1004.2
1003.5
1002.7
1001.9
1001
1000.8
1000.8
1001.2
1001.4
1002.2
1002.8
1002.9
1002.8
1002.6
1002
1001.5
1001.2
1001.2
1001.3
1001.6
1001.9
1002.7
1002.8
1002.8
1002
1001.1
999.6
998.5
997.5
996.9
996.8
996.9
996.8
997
997.8
997.9
997.6
997.3
996.7
996.2
996.1
996
996
996.1
996.4
996.7
996.9
996.5
995.6
994.8
994
993.1
992.5
992.6
992.6
992.6
993.9
994.6
996.1
996.5
996.7
996.7
996.6
996.6
996.9
996.9
997.7
998.5
998.9
1000.1
1001.3
1002.2
1001.9
1001.7
1001
1000.6
1000.2
1000.8
1001.4
1001.7
1002.3
1003.3
1004.4
1005.3
1005.2
1005.3
1004.8
1004.8
1004.6
1004.7
1005.1
1005.5
1005.9
1006.7
1007.5
1008
1008
1007.7
1007.1
1006.7
1006.4
1006.6
1006.8
1006.6
1006.5
1007.4
1008.3
1009.3
1009.2
1008.9
1008.4
1008.1
1007.5
1007.1
1007.1
1007.3
1007.8
1008.8
1009.4
1009.5
1009.5
1008.8
1007.9
1006.5
1006.4
1005.9
1006.6
1006.3
1006.9
1007.5
1008.3
1008.7
1008.3
1008.2
1007.8
1007.2
1007.1
1007.1
1007
1007.6
1008.2
1009
1009.4
1009.4
1008.7
1008.1
1007
1006.2
1005.3
1005.1
1005.1
1005.4
1006.3
1007.3
1008
1007.7
1007.8
1007.8
1007.8
1007.5
1007.3
1007.2
1007.5
1008
1008.5
1009
1009.3
1009.4
1009.1
1008.4
1007.4
1007.6
1007.2
1006.9
1007.2
1007.4
1007.7
1008.2
1008.6
1009
1009
1009.3
1009
1008.8
1008.8
1008.8
1008.9
1009.3
1009.6
1010.3
1010.8
1011
1011
1010
1008.9
1008
1007.3
1006.7
1006.5
1006.7
1007.1
1008
1008.6
1009
1009
1008.8
1008.7
1008.4
1008.2
1008.2
1008.3
1008.7
1009.3
1009.6
1010.1
1010.4
1010
1009.1
1008.1
1007.3
1006.4
1006.3
1006
1006.1
1006.7
1007.5
1008.3
1008.7
1009
1009.1
1009
1008.8
1008.5
1008.5
1008.3
1008.9
1009.6
1009.8
1010.2
1010.2
1009.6
1008.8
1007.8
1007.1
1006.3
1006.2
1006.5
1007.2
1007.3
1007.9
1009
1009.6
1009.6
1009.5
1009.8
1009.8
1009.5
1008.6
1009.1
1009.8
1010.1
1010.6
1010.8
1010.7
1010.2
1009.4
1008.7
1007.7
1006.9
1006.5
1006.8
1007.3
1007.9
1008.9
1009.8
1010.2
1011.1
1010.4
1010.4
1009.7
1009.3
1008.5
1008.9
1009.1
1009.8
1010.4
1010.9
1011.1
1010.9
1010.4
1009.6
1008.6
1007.9
1007.7
1007.8
1007.9
1008.3
1008.9
1009.7
1010.1
1010.2
1010
1009.7
1009.3
1008.7
1008.7
1008.9
1009.2
1009.6
1009.8
1009.9
1009.8
1009.4
1008.1
1007.2
1006.5
1006
1006
1006.2
1006.2
1006.8
1007.4
1008.2
1008.5
1008.1
1008.2
1008.1
1007.5
1007.1
1007
1007.2
1007.7
1008.6
1009.4
1010.1
1009.9
1009.7
1008.9
1008.1
1006.9
1006
1005.7
1006.1
1006.5
1007.1
1008.1
1008.6
1008.7
1008.9
1008.8
1008.5
1008.3
1008.3
1008.3
1008.6
1009.4
1010.1
1010.6
1010.9
1011.1
1010.6
1009.8
1008.9
1008.4
1008.1
1008
1008.1
1008.4
1009.2
1009.8
1010.4
1010.6
1010.5
1010.7
1010.5
1010.4
1009.7
1009.5
1009.5
1010.2
1010.7
1011.8
1012
1012
1012
1011.5
1010.8
1010.2
1009.6
1009.5
1009.6
1009.7
1010.3
1010.7
1011.2
1011.4
1011.6
1011.1
1010.5
1010.2
1009.7
1009.3
1009.4
1009.8
1010.4
1011.1
1011.6
1012
1011.8
1010.9
1010.3
1009.5
1009.1
1009
1009.3
1009.4
1009.8
1010.4
1010.9
1010.8
1010.6
1010.9
1010.4
1010
1009.7
1009.7
1009.9
1010.2
1010.3
1010.7
1010.9
1011.1
1010.5
1009.7
1009
1008.3
1007.7
1007.7
1007.3
1007.8
1008
1008.8
1009.6
1010
1010
1010.1
1009.5
1008.9
1008.2
1008
1007.9
1008.4
1009
1009.5
1010.1
1009.8
1009.8
1009
1008
1007.4
1006.6
1006.8
1007
1007.4
1008
1008.6
1008.9
1009.3
1008.6
1008.2
1007.5
1007
1006.9
1006.4
1006.9
1007.4
1007.5
1008.2
1008.7
1008.8
1008.4
1007.5
1006.7
1005.5
1005
1005.2
1005
1005.2
1005.5
1005.9
1006.6
1006.4
1006.2
1005.9
1005.8
1005.3
1005.1
1005
1004.9
1005.4
1005.9
1006.4
1007.1
1007
1006.7
1006.1
1005.3
1004.7
1004.2
1004.2
1004.5
1004.7
1005
1005.7
1006
1006.2
1006.2
1005.4
1005.4
1005.3
1004.9
1004.2
1004.4
1004.5
1004.4
1005
1005.7
1005.6
1005
1004.4
1003.9
1003
1002.9
1002.9
1003.1
1003.6
1004.5
1004.8
1005.4
1005.6
1005.5
1005.4
1005.4
1005.4
1005.4
1005.5
1005.9
1005.9
1006.5
1007.2
1007.9
1008.3
1008
1007.7
1007
1006.4
1006
1006.5
1006.7
1006.9
1007.2
1008.2
1008.9
1009
1009.3
1009.3
1008.9
1008.7
1008.4
1008.1
1007.9
1008.2
1009.1
1009.7
1010.2
1010.3
1010.2
1009.3
1008.4
1007.6
1006.6
1006.4
1006.3
1006.5
1007.1
1008
1008.5
1008.9
1008.8
1008.7
1008.5
1008.4
1008
1007.8
1007.9
1008
1008.5
1009.1
1009.7
1009.5
1008.8
1007.6
1006.6
1005.7
1004.9
1004.6
1004.4
1004.3
1004.8
1005.7
1006.7
1007.4
1007.3
1007
1006.6
1006.5
1006.5
1006.3
1006.3
1006.7
1007.2
1007.8
1008.4
1008.3
1007.7
1006.9
1005.8
1005.3
1004.9
1004.5
1004.4
1004.9
1005.3
1006.3
1007.1
1007.1
1007.4
1007.3
1007.5
1007.1
1007.5
1007.7
1008.2
1008.9
1010
1011
1011.7
1010.9
1010.9
1010.2
1009.2
1008.5
1008.2
1008.3
1008.9
1009
1009.9
1010.5
1011
1011.4
1011.9
1011.9
1011.2
1010.3
1009.7
1009.8
1009.7
1010
1010.6
1011.2
1011.8
1012
1011.4
1010.4
1009.4
1008.7
1008.6
1008.1
1008.2
1008.2
1009
1010
1010.5
1010.7
1010.9
1010.5
1010.3
1009.8
1009.6
1009.6
1009.8
1010.4
1011.1
1011.5
1012.1
1011.8
1011
1010
1008.7
1008.2
1007.5
1007.3
1007.6
1008.2
1008.9
1009.5
1009.8
1010
1010.1
1010.2
1009.7
1009.4
1009.4
1009.2
1009.2
1009.5
1010
1010.4
1010.7
1010.6
1009.9
1008.7
1007.8
1006.8
1006.2
1006.2
1006.3
1006.4
1007.2
1008
1008.9
1008.9
1008.4
1008.1
1007.7
1007.1
1006.5
1006.7
1006.5
1007.3
1008.4
1008.9
1009.6
1009.6
1008.7
1007.4
1006.4
1005.7
1004.7
1004.2
1004.7
1005.1
1005.2
1005.8
1006.5
1006.5
1006.4
1006.1
1005.5
1005.5
1005
1004.4
1004.5
1004.9
1005.3
1006.1
1006.3
1006
1005.4
1005
1003.7
1002.8
1001.6
1002.1
1002.4
1002.6
1002.7
1004.2
1004.5
1004.4
1004
1003.6
1003.6
1003.2
1002.8
1002.5
1002.4
1002.4
1002.7
1003.4
1004
1004.5
1003.6
1002.7
1001.6
1000.6
1000.4
1000.5
1001.1
1001.1
1001.6
1002.6
1003.3
1003.3
1003.3
1003
1002.8
1002.6
1002
1001.8
1002.4
1003
1003.4
1004.1
1004.7
1004.6
1003.9
1003
1001.8
1001.1
1000.6
1000.5
1001.4
1002
1002.9
1003.3
1003.3
1003.5
1003.5
1003.4
1002.8
1002.6
1002.6
1002.5
1002.6
1002.9
1003.2
1003.6
1004
1003.8
1002.9
1001.7
1001.1
1000.3
999.4
999.4
1000
1000.3
1001
1001.7
1002.4
1002.8
1003
1003.1
1002.9
1002.9
1002.8
1002.9
1002.9
1003.7
1004.6
1005.1
1005.5
1005.7
1005.2
1004.1
1003.5
1002.9
1002.4
1002.3
1002.6
1003.3
1003.9
1004.9
1005.7
1006.1
1006.5
1006.5
1006.5
1006.4
1006.3
1006.3
1006.4
1006.9
1007.7
1008.1
1008.3
1008.5
1008.2
1007.6
1007
1006.6
1006.1
1006.3
1006.6
1006.9
1008
1009.1
1010
1010.1
1010.3
1010.4
1010.3
1010.4
1010.4
1010.7
1010.9
1011.6
1012.3
1013.2
1014
1014.4
1014.4
1014
1013.7
1013.5
1013.1
1013.1
1013.8
1013.9
1014.5
1015.5
1016.3
1016.8
1017
1017.1
1016.9
1016.8
1016.8
1017
1016.8
1017.3
1017.9
1018.5
1018.9
1019.1
1018.1
1016.6
1015.3
1014.6
1014.2
1014.1
1014.4
1014.8
1015.2
1016.2
1016.9
1017.4
1017.4
1017.3
1017.2
1016.9
1016.7
1017
1017.3
1017.8
1018.2
1018.5
1018.7
1018.3
1017.5
1016.3
1015.2
1014.2
1013.5
1013.4
1013.9
1014.4
1014.9
1015.7
1016.5
1016.7
1017.3
1017.7
1017.8
1017.6
1017.6
1017.9
1017.7
1018.4
1019.1
1019.7
1019.8
1019.9
1019.3
1018.2
1017
1015.7
1015.2
1015.1
1015.2
1016.3
1016.9
1018
1018.8
1019.3
1019.5
1019.6
1019.5
1019
1018.7
1018.4
1018.4
1018.9
1019.8
1020.7
1021.4
1021.3
1020.6
1019.6
1018.5
1017.6
1016.7
1016.4
1016.5
1017
1017.4
1018.2
1018.5
1019
1019.1
1019
1018.7
1018.3
1017.9
1017.5
1017.6
1018.1
1018.8
1019.2
1019.6
1019.5
1018.8
1017.6
1016.2
1015.3
1014.6
1014.4
1014.3
1014.2
1014.7
1015.1
1015.5
1015.5
1015.4
1015.3
1014.9
1014.8
1014.7
1014.7
1015.3
1015.9
1017
1017.3
1017.6
1017.6
1016.8
1015.6
1014.4
1013.2
1012.2
1011.7
1011.7
1011.8
1012.5
1013.3
1013.7
1014.1
1014.6
1014.6
1014.4
1014.3
1014.5
1014.6
1015
1015.8
1016.3
1016.7
1017.3
1017.2
1016.2
1015.2
1013.7
1012.8
1012.2
1012.3
1012.9
1013.3
1014
1015.1
1016
1016.1
1016.1
1016
1016.1
1016.1
1015.8
1015.8
1016.1
1016.8
1017.6
1018.5
1019.2
1019.3
1018.1
1017
1015.6
1014.7
1014.5
1014.1
1014.3
1014.8
1015.4
1016.2
1016.5
1016.8
1016.8
1016.5
1016.1
1016
1015.6
1015.5
1015.8
1016.3
1016.9
1017.3
1017.8
1017.9
1017.2
1016
1015.3
1014.4
1013.9
1013.6
1014
1014.2
1014.6
1015.3
1015.6
1015.6
1015.4
1014.7
1014.5
1014.1
1013.8
1013.9
1013.9
1014.4
1014.8
1015.5
1015.8
1015.9
1015.5
1014.6
1013.9
1012.8
1012.4
1012.4
1012.4
1012.9
1013.6
1014
1014.5
1014.6
1014.5
1014.2
1013.9
1013.6
1012.8
1012.7
1012.6
1012.6
1013.2
1013.9
1014.3
1014.6
1014
1013
1011.5
1010.5
1009.9
1009.9
1010.1
1010.3
1010.8
1011.5
1011.8
1012.2
1012.4
1012.2
1011.6
1011.5
1011.1
1011.2
1011.7
1012.2
1012.7
1013.2
1013.7
1013.4
1012.6
1011.7
1010.8
1009.9
1009.3
1009.3
1009.6
1010
1010.6
1011.2
1011.7
1012.2
1012.4
1012.6
1012.5
1012.2
1012.2
1012.4
1012.7
1013.6
1014.4
1015.1
1015.4
1015.4
1014.7
1014
1013
1012.1
1011.8
1011.8
1012.1
1012.7
1013.5
1014.5
1015.3
1015.9
1016.2
1016.2
1016.4
1016.4
1016.2
1016.5
1016.8
1017.2
1017.8
1018.3
1018.4
1018.2
1017.7
1016.6
1015.2
1014.1
1013.8
1014
1014.1
1014.7
1015.4
1016.2
1016.2
1016.2
1016
1015.8
1015.7
1015.4
1015.1
1015
1015.3
1015.9
1016.7
1017.2
1017.4
1017.6
1016.7
1015.6
1014.2
1013.1
1012.3
1012.2
1012.2
1012.4
1012.8
1013.2
1013.7
1014
1014.1
1014
1013.7
1013.6
1013.1
1013
1013.4
1013.5
1014.6
1015.4
1015.8
1015.6
1014.8
1013.6
1012.3
1011.2
1010.9
1010.9
1010.9
1011.1
1011.4
1012.2
1012.3
1012.1
1012
1011.4
1011
1011.1
1011.1
1011.1
1011.1
1011.2
1011.3
1012.1
1012.1
1012.2
1011.7
1010.6
1009.7
1008.8
1008.3
1008.1
1008.4
1009.2
1009.9
1010.9
1011.5
1011.7
1011.6
1011.5
1011.5
1011.5
1011.3
1011.4
1011.4
1012
1012.4
1013.1
1013.5
1013.8
1013.4
1012.3
1011.4
1010.8
1010.5
1010.5
1010.8
1011.8
1012.6
1013.6
1014.2
1014.8
1014.9
1014.9
1014.6
1014.5
1014.5
1014.5
1014.6
1015.1
1015.7
1016.2
1017.1
1016.9
1016.3
1015.5
1014.4
1013.6
1013.4
1013.2
1013.6
1014.2
1015.1
1015.7
1015.9
1015.9
1016
1015.6
1015.4
1015.2
1015.1
1015.4
1015.2
1015.7
1016.6
1017.2
1017.6
1017.6
1016.7
1015.5
1014.4
1013.3
1013.1
1012.9
1013
1013.7
1014.1
1014.7
1015.1
1015.3
1015.8
1015.9
1015.7
1015.3
1015.4
1015.6
1016.1
1016.2
1017.2
1017.4
1017.4
1017.6
1016.9
1015.8
1014.5
1013.3
1012.8
1012.7
1012.9
1013.7
1013.9
1014.7
1015.3
1015.5
1015.5
1015.3
1015.4
1015.2
1015.4
1015.2
1015.5
1015.6
1016.1
1016.6
1017.2
1017.1
1016.5
1015.3
1014.3
1013.1
1012.3
1012
1012.1
1012.6
1013.4
1014.2
1014.6
1014.9
1015.4
1015.4
1015
1014.8
1014.4
1014.2
1013.8
1014.1
1014.8
1015.4
1015.6
1015.6
1015
1014.1
1012.9
1011.6
1011
1010.9
1010.9
1011.4
1012.2
1013
1013.8
1014.1
1014.1
1014.1
1013.7
1013.2
1012.8
1012.6
1012.5
1012.9
1013.6
1014
1014.2
1014.2
1013.7
1012.3
1010.8
1009.8
1009.2
1009.1
1009.4
1009.9
1010.6
1011.3
1011.5
1011.5
1011.4
1011.1
1010.8
1010.2
1010.1
1010
1009.9
1010.2
1010.5
1011.5
1011.7
1011.4
1010.7
1009.7
1008.5
1007.3
1006.5
1006.3
1006.8
1007
1007.6
1008.2
1008.5
1008.6
1008.6
1008.3
1008.2
1007.6
1007.1
1007.1
1007.2
1007.7
1008.4
1009
1009.1
1009.2
1008.5
1007.4
1006.3
1005.7
1005.4
1005.4
1005.6
1005.9
1006.1
1006.7
1007.3
1007.6
1007.7
1007.8
1007.6
1007
1006.7
1006.9
1006.8
1006.9
1007.5
1008.4
1008.9
1009.4
1009.3
1008.3
1007.2
1006.5
1006.3
1006.5
1007.2
1007.8
1008.4
1009.3
1009.9
1010.2
1010.9
1011.3
1011.1
1010.8
1010.5
1010.6
1010.2
1010.9
1011.6
1012.1
1012.2
1012.4
1012
1011.1
1010
1009.1
1008.3
1008.2
1008.6
1008.7
1009.2
1009.9
1010.6
1011.2
1011.5
1011.8
1011.9
1012.2
1012.2
1012.1
1012.5
1013.2
1013.7
1013.8
1014.3
1014
1013.1
1012.1
1010.7
1009.8
1009.5
1009.5
1009.9
1010.5
1011.5
1012.1
1012.9
1013.6
1013.9
1014.3
1014.3
1014.3
1013.9
1013.8
1014
1014.7
1015.6
1016.3
1016.7
1016.2
1015.4
1014.2
1013.3
1012.2
1011.4
1011.3
1011.7
1012.3
1012.9
1013.4
1013.8
1013.9
1014.1
1014.2
1014.3
1014.2
1014
1013.9
1013.9
1014.1
1014.7
1015.4
1015.7
1015.7
1015.2
1014
1013.1
1012.1
1011.5
1011.5
1012
1012.7
1013.1
1013.5
1013.7
1013.6
1013.7
1013.6
1013.4
1013.2
1013
1012.8
1012.8
1013.5
1014.1
1014.4
1014.8
1014.8
1014.3
1013.3
1012.1
1010.9
1010.7
1010.7
1011
1011.9
1012.2
1012.8
1013.5
1013.8
1013.8
1013.9
1013.9
1014.2
1013.4
1013.6
1013.5
1014.2
1014.8
1015
1015.9
1015.6
1015.1
1014.1
1012.7
1011.7
1011.2
1011.3
1011.8
1012.4
1012.9
1013.4
1013.8
1014
1014.3
1014.1
1013.8
1013.3
1013
1012.9
1013
1013.5
1014.2
1014.5
1014.7
1014.6
1013.8
1012.9
1011.6
1010.6
1010.1
1010
1010.2
1010.7
1011.5
1012.3
1012.7
1012.9
1013
1013.1
1012.8
1012.2
1011.5
1011.3
1011.3
1011.7
1012.5
1013.4
1014
1014.1
1013.4
1012.5
1011.3
1010.5
1009.7
1009.7
1009.9
1010.3
1011.1
1011.6
1012.4
1012.3
1012.3
1012.4
1012.4
1012.4
1012.3
1011.9
1012.2
1012.6
1013.1
1013.4
1013.7
1013.5
1013.1
1011.7
1010.5
1009.1
1008.4
1008.4
1008.7
1009.4
1009.9
1010.7
1011.5
1011.5
1012
1012.1
1012
1011.9
1011.7
1011.5
1011.6
1012.3
1013.2
1013.9
1014.5
1014.7
1013.9
1012.9
1011.8
1010.9
1010.7
1010.8
1011.2
1011.9
1012.8
1013.4
1013.9
1014.4
1014.6
1014.9
1014.8
1014.8
1014.6
1014.6
1014.8
1015.3
1015.9
1016.6
1017
1017.2
1016.7
1015.5
1014.1
1013.1
1012.5
1012.3
1012.6
1013
1013.7
1014.2
1014.3
1014.5
1014.5
1014.3
1014.2
1013.9
1013.7
1013.8
1013.9
1014.2
1014.6
1015.2
1015.7
1015.6
1015.1
1013.8
1012.3
1011.1
1010.2
1009.8
1009.9
1010.2
1010.4
1010.7
1010.9
1011.1
1011.1
1011.4
1011.2
1010.8
1010.6
1010.3
1010.3
1011.2
1011.7
1012.2
1012.8
1012.9
1012
1010.7
1009.4
1008.1
1007.6
1007.4
1007.5
1008
1008.6
1009.3
1009.8
1010.1
1010.3
1010.5
1010.4
1010.3
1010.1
1009.9
1010.3
1010.7
1011.5
1012.3
1013
1013.2
1012.7
1011.7
1010.6
1009.7
1009.2
1009.2
1009.7
1010.4
1011.1
1012.1
1012.7
1013.2
1013.4
1013.3
1013.9
1014.4
1014.8
1014.9
1015.5
1016
1017
1018.1
1018.9
1019.4
1018.8
1017.9
1016.5
1015.1
1014.7
1014.5
1014.6
1014.9
1015.4
1015.7
1016.1
1016.1
1015.7
1015.9
1015.9
1015.8
1015.3
1015.5
1015.6
1015.8
1016
1016.3
1016.3
1016.3
1015.4
1014.2
1012.7
1011.5
1010.8
1010.6
1010.9
1011.4
1011.8
1012.1
1012.4
1012.9
1013.3
1013.4
1013.3
1013.2
1013.2
1012.8
1012.7
1013.1
1013.5
1013.6
1013.8
1013.8
1012.6
1011.5
1010.4
1009.6
1008.9
1008.8
1009.2
1009.2
1010.2
1010.5
1011.2
1011.3
1011.2
1011.3
1010.5
1010.3
1010.2
1010.1
1009.3
1010
1010
1010.7
1011.1
1011.4
1010.5
1009.4
1008.4
1007.4
1006.9
1006.7
1006.8
1007.2
1008
1008.5
1009
1009.2
1009.6
1009.4
1009.4
1009.2
1008.9
1008.9
1008.7
1009
1009.4
1009.6
1010.3
1010.6
1010.2
1009.4
1008.2
1007.4
1006.8
1007
1007.6
1007.8
1008.2
1008.2
1008.7
1008.7
1008.4
1007.8
1007
1006.5
1006.2
1005.5
1005.3
1005.6
1006.5
1006.6
1007.3
1007.8
1007.2
1006.3
1005.2
1004.6
1004.2
1004.3
1004.5
1004.9
1005.4
1005.7
1006.3
1006.4
1006.6
1006.3
1006.2
1005.7
1005.6
1005.6
1005.6
1005.7
1006.1
1006.9
1007.2
1007.3
1007.1
1006.6
1005.3
1004.9
1004.8
1004.9
1005.2
1005.7
1006.1
1006.7
1007.3
1007.5
1007.5
1007.3
1007
1007.3
1007.3
1007.8
1008.1
1009.1
1010.2
1011.3
1012.4
1012.6
1012.5
1011.6
1010.9
1010
1009.7
1009.6
1009.6
1010
1010.7
1011.4
1011.7
1012.1
1011.7
1011.5
1011.1
1011.1
1010.4
1010.5
1010.2
1009.9
1010.1
1010.8
1010.7
1010.7
1010.8
1010.4
1009.3
1008.6
1008.6
1009.1
1010.1
1011
1012.6
1013.9
1015
1016
1016.2
1017.2
1017.7
1017.1
1017.8
1018
1018.5
1019.7
1020.5
1021
1022.1
1022.8
1022.4
1021.6
1020.4
1019.3
1018.5
1018
1018.5
1018.6
1019.3
1019.8
1020.3
1020.8
1020.8
1020.8
1020.5
1020.1
1019.6
1019.2
1019.1
1019.3
1019.9
1020.3
1020.5
1019.9
1019.2
1017.7
1016.5
1015.5
1014.9
1014.8
1014.9
1015.2
1015.6
1016.1
1016.3
1016.4
1016.3
1016.3
1015.8
1015.6
1015.5
1015.1
1015.3
1015.8
1016.2
1017
1017.2
1017.1
1016.3
1015.1
1013.7
1012.2
1011.7
1011.7
1012.1
1012.4
1012.8
1013.7
1014
1014.1
1014.1
1014.3
1014.3
1014.1
1014
1013.8
1014
1014.4
1015.2
1015.7
1016.1
1016.5
1016.1
1015.3
1014.4
1013.3
1013
1013
1013.3
1013.6
1013.8
1013.9
1014.1
1014.3
1014.2
1014
1013.7
1013.3
1013
1012.4
1012.2
1012.1
1012.4
1012.7
1013.7
1013.6
1013
1012
1010.7
1009.6
1009.4
1009.3
1009.5
1009.9
1010.2
1010.3
1010.6
1011
1011.1
1010.8
1010.6
1010.4
1010.2
1010
1009.7
1009.9
1010.1
1010.6
1011.2
1011.4
1010.8
1009.9
1008.9
1007.9
1007.3
1007.2
1007.7
1008
1008.7
1009.4
1009.9
1010.2
1010.3
1010.4
1010.3
1010.3
1010.4
1010.2
1010.1
1010.4
1011.1
1011.8
1012.1
1012.5
1012
1010.9
1009.7
1008.5
1008.3
1008.3
1008.4
1009
1009.7
1010.2
1010.5
1011
1011.4
1011.6
1011.6
1011.9
1011.6
1011.1
1011.4
1012.1
1012.3
1013.2
1013.9
1014
1013.1
1012
1010.5
1009.4
1008.7
1008.5
1008.7
1009.2
1009.7
1010.1
1010.5
1010.8
1011.3
1010.8
1010.8
1010.9
1010.5
1010.5
1010.5
1010.6
1011.3
1012.1
1012.7
1012.7
1012.2
1011.6
1010.3
1009.3
1008.5
1008.3
1008.6
1009.1
1009.4
1009.8
1010.7
1011.3
1011.1
1011.1
1011.1
1010.5
1011.2
1011
1010.9
1011.5
1012.3
1013.1
1014.3
1014.9
1015.2
1014.8
1014
1014
1014.5
1014.1
1015.3
1016.4
1016.8
1017.6
1018.3
1019.1
1019.2
1019.2
1019.6
1019.4
1019.3
1018.8
1018.8
1019.2
1020
1020.7
1020.9
1020.8
1020.2
1018.8
1017.5
1016.2
1015.2
1015.2
1015.6
1016.2
1016.9
1017.5
1017.8
1017.9
1017.6
1017.8
1017.5
1017.2
1016.7
1016.3
1016.5
1016.5
1017.2
1017.7
1018.1
1018.1
1017.3
1016.2
1014.6
1013.2
1012.4
1012
1012.4
1012.8
1013.4
1014.1
1014.6
1014.9
1015.2
1015.2
1015.2
1014.8
1014.5
1014.4
1014.2
1014.5
1014.8
1015.7
1016.2
1016.1
1015.4
1014.3
1013.1
1011.9
1011.2
1010.8
1011.2
1011.6
1012.2
1013
1013.5
1013.7
1013.8
1014
1014
1013.8
1013.4
1013.3
1013.4
1013.6
1013.9
1014.5
1015.1
1015.4
1014.8
1013.8
1011.9
1010.7
1009.8
1009.8
1010.4
1010.9
1011.8
1012.5
1013.2
1013.6
1014.1
1014.3
1014.4
1014.2
1014.1
1014
1014.1
1014.9
1015.8
1017
1017.8
1018.1
1017.4
1016
1014.6
1013.4
1012.9
1012.9
1013
1013.6
1014.3
1014.8
1015.5
1016
1016.3
1016.2
1016.2
1016.2
1016.2
1015.9
1016.2
1016.8
1017.5
1018.2
1018.6
1019
1018.5
1017.2
1015.5
1014.2
1013
1012.6
1012.8
1013.1
1013.5
1014.1
1011.2
1011.5
1011.5
1011.7
1011.7
1011.8
1011.7
1011.6
1011.6
1012.2
1012.8
1013.3
1013.8
1013.7
1013.5
1012.6
1011.4
1010.1
1009.6
1008.9
1009
1009.4
1010.2
1010.7
1011.4
1012
1012.4
1012.3
1012.4
1012.1
1011.9
1012.2
1012.3
1012.7
1013.3
1013.7
1014.3
1014.7
1014.5
1013.9
1012.4
1011.2
1010.6
1010.5
1010.6
1011.3
1011.8
1012.3
1012.8
1013.1
1013.7
1013.6
1013.3
1013.3
1013
1012.8
1013.3
1013.6
1014.3
1015.2
1015.2
1016.3
1016
1015.1
1014.2
1013.3
1012.5
1012.2
1012.5
1012.5
1013.3
1013.8
1013.7
1014.4
1014.5
1014.9
1014.8
1013.7
1014.6
1014.2
1014.1
1014.8
1014.9
1015.8
1016.6
1016.5
1016.3
1015.3
1014
1012.9
1012.4
1012
1012.1
1012.1
1012.4
1012.9
1013.4
1013.5
1013.4
1013.1
1013.2
1012.8
1012
1012.3
1011.5
1011.9
1012.3
1012.9
1013.2
1013.9
1013.5
1012.2
1011.1
1010.3
1009.6
1009
1009.4
1010
1010.3
1010.7
1011.5
1012
1012.4
1012.9
1013.2
1013.1
1013.3
1013.8
1014.3
1015
1016.1
1017.1
1017.9
1018.6
1018.2
1017.5
1016.5
1015.5
1015
1014.9
1015.4
1016
1016.4
1016.8
1017.2
1017.8
1018.9
1018.9
1018.9
1018.6
1018.6
1018.4
1018.3
1018.9
1018.9
1019.4
1019.9
1020.5
1020.1
1019
1017.9
1016.7
1015.5
1015.1
1015
1015.1
1015.3
1015.5
1015.9
1016.2
1016.4
1016.4
1016.2
1015.8
1015.4
1015
1014.8
1014.9
1015.3
1015.9
1016.8
1016.8
1015.9
1014.4
1013.1
1011.8
1010.9
1010.5
1010.8
1011.1
1011.3
1011.9
1012.3
1012.3
1012.5
1012.3
1012.6
1012.2
1012
1011.8
1012
1012.5
1013.2
1014.3
1014.8
1015.3
1015.6
1015
1013.8
1013.1
1013
1013.2
1013.4
1014
1014.3
1014.3
1014.6
1015
1015.3
1015.7
1015.2
1015.1
1014.6
1014.2
1014.1
1014.4
1015
1015.4
1015.8
1015.9
1015.3
1014.1
1012.9
1011.9
1011.1
1010.9
1010.6
1011.1
1011.4
1012.3
1012.4
1013
1013.1
1013.1
1012.7
1012.1
1011.2
1011
1011.4
1012.1
1012.7
1013.2
1014
1015.1
1014.5
1013.5
1012.9
1012
1011.1
1011.3
1011.8
1012
1012
1012.8
1013.5
1013.6
1013.6
1013.8
1013
1012.7
1012.3
1012.5
1012.2
1012.6
1013.1
1014
1014.2
1014.8
1014.1
1013.2
1012
1011
1010.2
1010.2
1010
1010.2
1010.6
1011.1
1011.6
1012
1012.7
1012.6
1012.7
1012.7
1012.3
1011.9
1011.7
1011.5
1012.2
1012.6
1013.4
1013.3
1012.6
1011.2
1010.3
1009.6
1009.1
1009
1009.3
1009.5
1010
1011.1
1011.6
1011.9
1011.6
1011.3
1010.9
1010.3
1009.9
1009.7
1009.5
1009.8
1010.2
1011
1011.6
1011.7
1010.9
1009.5
1008
1006.9
1006.2
1006.4
1006.9
1007.6
1008.4
1009.4
1009.9
1010.8
1011.2
1011.5
1011.8
1012.2
1012.2
1012.7
1013.3
1014.3
1015.6
1016.9
1017.9
1018.2
1017.5
1016.7
1015
1014.1
1013.6
1013.7
1013.9
1014.6
1015.3
1016.5
1017.2
1017.9
1018.6
1018.6
1018.2
1018
1017.5
1017.5
1017.6
1017.4
1017.9
1018.4
1019.1
1019.3
1018.7
1017.7
1016.6
1015
1014
1013.6
1013.9
1014.6
1015.3
1016
1016.9
1017.3
1017.5
1017.3
1017.3
1017.4
1017.3
1017
1016.9
1017.4
1017.8
1018.9
1019.2
1019.6
1019
1017.9
1016.3
1014.6
1013.7
1013
1013.1
1013.7
1014.3
1015
1015.2
1015.7
1015.4
1015.2
1014.7
1014.2
1013.9
1013.5
1013.7
1013.6
1014.1
1014.9
1015.7
1015.8
1015.1
1014.1
1012.6
1011.3
1010.9
1010.6
1010.4
1011.1
1011.4
1012
1012.9
1012.9
1012.9
1012.6
1012.6
1012
1011.4
1011.1
1011.1
1011.4
1011.7
1012.1
1012.9
1013
1012.9
1011.5
1010.2
1008.8
1008.3
1008.1
1008.5
1008.9
1009.1
1010
1010.4
1010.6
1011.1
1011.1
1011
1010.7
1010
1009.9
1009.8
1009.9
1010.5
1011.5
1011.7
1012.5
1012.2
1010.9
1010.5
1009.6
1009
1009.3
1009.8
1010.4
1011
1011.1
1012.4
1012.7
1012.9
1013
1012.9
1013.2
1012.4
1012.9
1012.9
1013.7
1013.8
1014.2
1014.8
1015.1
1014.8
1013.8
1012.9
1011.9
1010.9
1010.7
1011
1011.8
1012.2
1012.8
1013.8
1014.4
1015
1015
1014.7
1014.9
1014.8
1014.8
1014.8
1015.1
1015.8
1016.6
1017.1
1016.8
1016.2
1015.4
1014.2
1013.2
1012.4
1011.9
1012.1
1012.6
1013
1014.2
1014.3
1015
1015.2
1015.3
1015.6
1015.1
1014.8
1014.8
1015
1015.3
1015.3
1015.4
1016.5
1016.5
1016.2
1015.7
1014.7
1013.6
1013
1012.9
1013.2
1013.9
1014.5
1015
1015.2
1016.2
1016.9
1017.1
1016.7
1016.9
1016.4
1016.2
1016.1
1016.5
1016.9
1017.5
1018
1018.6
1018.6
1017.6
1016.2
1015.1
1014.9
1014.6
1015.4
1016
1016.6
1017
1017.3
1017.9
1018
1018.1
1018.1
1018.1
1017.6
1017.3
1017.4
1017.9
1018.4
1018.8
1019.1
1019.5
1019
1018
1016.6
1015.2
1014.5
1014.2
1013.8
1014.4
1015
1015.8
1016.5
1017.1
1017.6
1017.8
1018.1
1018
1017.8
1017.4
1017.7
1017.9
1018.5
1019.1
1019.2
1019.5
1019.2
1018.4
1016.7
1015.5
1014.5
1014.3
1014.6
1015
1015.4
1016.1
1016.6
1016.9
1017.2
1017.4
1017.8
1017.9
1017.7
1017.2
1016.8
1017.3
1018.3
1018.8
1019
1019.1
1018.7
1017.2
1016
1014.4
1013.4
1013.4
1014.2
1014.6
1014.9
1015.6
1016.4
1016.4
1016.3
1016.3
1016.4
1016.2
1016.3
1016.3
1016.4
1017
1017.7
1018.6
1019.5
1019.8
1020.1
1018.7
1017.3
1016.2
1015.2
1015.1
1015.2
1015.8
1016.4
1017.2
1017.9
1018.8
1019.1
1019.1
1019.3
1019.6
1018.9
1019
1019.2
1019.7
1020.7
1021.1
1021.4
1021.9
1021.5
1019.6
1018.1
1016.8
1015.9
1015.6
1015.6
1016.3
1016.9
1018
1018.8
1019.6
1020
1020.5
1020.5
1020.6
1020
1020
1020
1020.4
1021
1021.8
1022.1
1022.6
1021.7
1020.5
1018.9
1017.9
1016.8
1016.6
1017
1017.3
1017.8
1018.5
1019.2
1019.7
1019.8
1020.5
1020.8
1020.4
1020.1
1019.7
1019.6
1020
1020.5
1020.6
1020.5
1020.8
1020.3
1018.8
1017
1015.4
1014.6
1014.1
1013.8
1014.1
1014.8
1015.2
1016
1016.4
1016.3
1016.7
1016.6
1016.2
1016
1015.1
1015.1
1016.2
1016.4
1016.9
1017.2
1017.6
1016.8
1015.8
1014.7
1013.4
1012.3
1011.9
1012
1012.6
1013.1
1013.8
1014.1
1014.3
1014.8
1014.9
1014.8
1014.7
1014.3
1014.2
1013.8
1014.1
1014.3
1015.2
1015.6
1016
1015.4
1014.2
1012.7
1011.3
1010.5
1009.9
1010.1
1010.4
1010.6
1011.3
1011.5
1011.6
1012.2
1012.2
1012.4
1012.2
1011.8
1011.7
1011.6
1011.9
1012.5
1013.2
1013.8
1014.3
1013.8
1012.7
1011.2
1009.8
1009
1008.9
1009.2
1009.6
1010
1010.7
1011.2
1010.9
1010.8
1010.7
1010.6
1010.3
1009.9
1009.4
1009.2
1009.6
1010
1010.6
1011.1
1011.3
1010.9
1009.6
1008.2
1007
1005.9
1005.9
1006
1006.8
1007.6
1008.4
1008.9
1009.2
1009.4
1009.7
1009.7
1009.7
1009.3
1009.2
1009.3
1009.7
1010.5
1011
1011.4
1011.7
1011.2
1010.2
1008.9
1007.8
1007
1006.8
1006.6
1006.5
1006.8
1007.4
1007.9
1008.7
1009.2
1008.9
1008.9
1008.6
1008.3
1008
1008.4
1008.4
1009.2
1010.1
1010.5
1010.8
1010.2
1009
1007.6
1006.4
1005.6
1005.2
1005.1
1005.1
1005.4
1005.7
1006.3
1006.8
1007.2
1007.1
1007.1
1006.7
1006.3
1005.6
1005.3
1005.7
1006
1006.3
1006.8
1007.3
1006.7
1004.9
1003.1
1001.6
1000.5
1000.1
1000.2
1000.5
1000.8
1001.5
1002.3
1002.6
1002.9
1003
1003.1
1002.8
1002.3
1002.1
1002.3
1002.4
1002.7
1003.3
1003.5
1003.8
1003.2
1002.3
1000.9
999.8
999.1
999
999
999.3
999.4
999.8
999.9
1000.3
1000.6
1000.6
1000.6
1000.4
1000.2
1000.2
1000.4
1001
1001.7
1002.6
1003.2
1003.7
1003.4
1003
1001.9
1001
1000.3
999.7
999.6
1000.2
1000.7
1001.4
1002.2
1002.9
1003.3
1003.4
1003.4
1003.3
1003.2
1003.6
1003.6
1004.2
1004.8
1005.3
1006.3
1006.4
1005.8
1005.2
1003.9
1002.5
1002
1001.7
1001.9
1002.3
1003.1
1003.7
1004.3
1004.9
1005.5
1005.9
1006.1
1006.2
1006.5
1006.8
1007.2
1007.9
1008.8
1010
1011
1011.4
1011.3
1011.1
1010.2
1009.9
1009.4
1009.6
1010.1
1010.6
1011.4
1012
1012.9
1013.5
1013.8
1013.8
1013.5
1013.3
1012.9
1012.9
1013
1013.7
1014.3
1014.6
1014.7
1014.6
1013.9
1013
1011.5
1010.6
1010.2
1010
1009.6
1009.5
1009.6
1010.1
1010.4
1010.6
1012.2
1011.1
1010.5
1009.7
1009
1008.7
1007.6
1008.7
1009.9
1010.4
1011.2
1011.5
1011.2
1011.9
1010.9
1010
1009.9
1009.8
1010.3
1010.2
1011.2
1012
1012.6
1013
1013.4
1013.5
1013.1
1013.2
1013.1
1013.9
1013.6
1014.1
1014.5
1015.3
1015.9
1015.8
1016
1015.4
1014.2
1012.8
1012.2
1011.6
1011.8
1011.9
1012.4
1013
1013.9
1013.8
1014.5
1014.7
1014.2
1014.4
1014.9
1013.7
1013.7
1013.2
1014.1
1015.1
1015.8
1015.5
1015.9
1015.1
1014.2
1012.9
1012.1
1011.3
1011.5
1011.6
1012.1
1012.8
1012.9
1013.1
1013
1013
1012.3
1011.7
1011.1
1010.7
1010.4
1010.7
1010.8
1011.2
1011.8
1012
1012.1
1011
1010.1
1008.7
1008
1007.7
1007.7
1007.9
1007.7
1008.5
1008.8
1009.3
1009.7
1009.4
1008.9
1008.5
1008.6
1007.8
1008.1
1008.4
1009.3
1009.6
1009.9
1010.2
1010.4
1009.3
1008.8
1007.6
1007.3
1006.4
1006.6
1006.8
1007.1
1007.5
1008.1
1008.4
1008.6
1008.5
1008.4
1008
1008.1
1008.1
1007.9
1008
1008.7
1009.9
1010.5
1011.5
1011
1010.7
1009.7
1008.9
1008.4
1008.7
1008.4
1008.4
1008.9
1009.1
1009.7
1010.3
1010.5
1010.4
1010.5
1010.1
1009.7
1009.7
1009.5
1009.8
1010.7
1011.5
1012
1012.8
1012.3
1012
1011.1
1010.6
1010
1009.8
1009.8
1010
1010.3
1011
1011.3
1012
1012.6
1012.6
1012.5
1012.4
1011.9
1011.6
1011.5
1011.9
1012.6
1013.3
1013.8
1014.1
1014.1
1013.2
1012.4
1011.1
1010.2
1009.6
1009.6
1010.2
1010.3
1010.9
1011.4
1011.7
1011.6
1011.7
1011.2
1011.3
1011
1011.1
1010.8
1011.6
1012.4
1013.3
1013.6
1013.8
1013.9
1013
1011.9
1010.5
1009.7
1009.3
1009.3
1009.1
1009.3
1009.6
1010.2
1010.3
1010.3
1010.3
1010.3
1010.1
1010
1010.3
1010.4
1011.1
1012
1012.3
1012.7
1013
1012.8
1012.2
1011.2
1010
1009.4
1009.4
1009.2
1009.1
1009
1009.6
1009.8
1010
1010.3
1010.6
1010.4
1010.2
1009.9
1009.6
1009.9
1010.2
1010.6
1011
1011.4
1011.4
1011.1
1010.4
1009.6
1008.6
1007.7
1007.3
1007.2
1007.3
1007.8
1008.5
1008.7
1009
1009.2
1009.2
1009.1
1008.6
1008.1
1007.8
1008.1
1008.4
1008.9
1009.4
1009.7
1009.7
1009.4
1008.5
1007.4
1006.2
1005.3
1005.2
1004.8
1005.3
1005.5
1006.3
1006.9
1007.2
1007.3
1007.1
1006.9
1007
1006.5
1006.5
1007
1007.3
1008.3
1009.1
1009.6
1009.8
1009.5
1008.7
1007.6
1006.7
1005.7
1005.3
1005.3
1005.1
1005.7
1006.5
1007.3
1007.8
1008.2
1008.7
1008.6
1008.9
1008.6
1008.5
1008.7
1009.3
1009.9
1010.5
1011.6
1011.9
1011.5
1010.7
1009.6
1008.3
1007.4
1006.7
1006.6
1006.7
1007
1007.6
1008.5
1009.2
1009.5
1009.6
1009.6
1009.3
1008.8
1008.1
1008.2
1008.6
1008.7
1009.4
1010.2
1010.2
1010.1
1009.2
1008.4
1007.1
1006.4
1005.7
1005.5
1005.4
1005.9
1006.1
1006.6
1006.8
1006.8
1006.9
1006.6
1006.6
1006
1005.9
1006.4
1006.7
1007.2
1007.9
1008.1
1007.9
1007.7
1006.7
1005.7
1004.3
1003.5
1003
1002.9
1003.3
1003.9
1004.3
1005
1005.4
1005.7
1005.8
1006
1005.8
1005.7
1005.8
1006
1006.6
1007.4
1007.8
1008.3
1008.5
1008.2
1007.3
1006.3
1005.4
1004.9
1004.6
1004.9
1005.7
1006.2
1007.1
1008.2
1009
1009.6
1009.8
1010.1
1009.9
1010
1010.1
1010.3
1010.7
1011.3
1012.1
1012.9
1013.2
1013.2
1012.3
1011.1
1009.4
1008.6
1007.8
1007.6
1007.6
1007.8
1008.9
1009.4
1009.6
1009.7
1010
1010.5
1010.4
1010.4
1010
1010.4
1010.7
1011.4
1011.8
1012.1
1012.1
1012.1
1011.2
1010.2
1009.2
1008.5
1008.6
1009
1009.7
1010.1
1010.9
1011.9
1012.6
1013.1
1013.2
1013.5
1013.4
1013.3
1013
1012.9
1013.3
1013.6
1014.2
1014.7
1014.5
1013.9
1012.9
1011.4
1009.9
1008.7
1008.1
1007.6
1008.2
1008.8
1009.5
1010.5
1011.3
1011.7
1012
1011.6
1011.4
1011.1
1009.9
1009.8
1010.2
1010.8
1011.2
1011.6
1011.8
1011.4
1010.4
1009.2
1008
1007.1
1006.5
1006.4
1006.6
1007
1007.8
1008.3
1008.9
1008.9
1008.7
1008.5
1007.9
1007.8
1007.5
1007.3
1007.3
1007.7
1008.2
1008.3
1008
1007.5
1006.8
1005.7
1004.6
1004
1003.7
1003.9
1004.1
1004.2
1004.9
1006
1006.8
1007.3
1007.7
1007.9
1008
1008
1008.4
1008.4
1009.3
1009.7
1011.4
1012.3
1013
1012.5
1011.7
1010.8
1009.5
1008.6
1008.3
1008.8
1009.1
1009.8
1011
1012.6
1013
1013.2
1013.6
1013.3
1012.9
1012.4
1012
1012.8
1012.7
1013.4
1013.8
1014.3
1015
1015.1
1014.4
1013.8
1012.9
1011.6
1011.1
1010.7
1010.7
1011.2
1011.8
1012.3
1012.8
1012.8
1012.9
1012.5
1012.2
1012.7
1012.6
1013.1
1013.8
1014.5
1014.5
1015.3
1015.6
1016.1
1015.4
1015.5
1014.2
1013.4
1013.4
1013.6
1014.2
1014.7
1015.1
1016
1016.6
1016.7
1016.5
1016.5
1016.3
1016.1
1015.6
1015.5
1015.6
1015.8
1016
1016.3
1016.3
1016.1
1015.1
1014.2
1013.6
1012.6
1012.4
1012.2
1012.3
1012.4
1012.9
1013.7
1014.2
1014.6
1014.5
1014.2
1013.6
1013.2
1012.9
1012.6
1012.8
1013.3
1013.7
1014.3
1014.4
1013.7
1013.1
1012.2
1010.8
1010.1
1010
1009.9
1010
1010.5
1011.1
1011.6
1012.1
1012.2
1012
1011.6
1011
1010.6
1010.3
1010.6
1011
1011
1011.7
1012
1012
1012
1011.1
1010
1008.8
1007.9
1007.3
1007.4
1007.6
1008.1
1008.5
1009
1009.1
1009.2
1009.1
1008.9
1008.3
1007.9
1008
1007.9
1008.4
1009.2
1009.5
1010.2
1009.7
1009.3
1008
1006.9
1005.6
1004.9
1004.4
1004.7
1004.5
1004.8
1005.4
1006.6
1007.4
1007.1
1007.3
1006.7
1006.5
1006.4
1006.2
1006.6
1007
1007.6
1008
1008.7
1009
1008.9
1008
1006.8
1005.3
1004.3
1003.8
1004
1004.3
1005
1005.9
1006.9
1007.5
1007.5
1007.5
1006.8
1006.4
1006.5
1006.5
1007
1007.6
1008.4
1009.2
1009.8
1010.5
1010.8
1011.2
1011.2
1011.2
1010.6
1011.7
1012.8
1013.8
1015
1016.1
1016.9
1017.4
1016.6
1016.7
1016.6
1015.7
1015.2
1015.5
1015.6
1016.6
1017.2
1018
1018.6
1018.7
1018.5
1017.5
1016
1014.9
1013.9
1013.5
1013.5
1013.8
1014.6
1015.7
1016.4
1016.7
1016.7
1016.7
1016.7
1016.1
1015.5
1015.3
1015
1015.4
1015.5
1015.9
1015.9
1015.6
1015.5
1015.2
1014.1
1013.2
1012.4
1012
1012.3
1012.3
1012.5
1012.5
1013.1
1013.8
1013.9
1013.1
1012.6
1012.3
1011.7
1011.2
1010.8
1010.7
1011.1
1011.3
1011.6
1012
1011.5
1011.3
1009.9
1009.3
1008.8
1008
1008.1
1008.7
1009.2
1010
1010.3
1010.6
1010.4
1010.6
1009.5
1007.5
1006.9
1006.1
1005.9
1006.4
1006.5
1006.9
1007.5
1007.3
1007.1
1006.6
1005.6
1004.3
1003.7
1002.9
1003.1
1003.2
1003.4
1004
1004.8
1005.4
1005.3
1005
1004.7
1004.2
1004.3
1004
1003.7
1004.2
1004.5
1004.9
1005
1005
1004.6
1003.9
1002.8
1001.7
1000.9
1000.6
1000.2
1000.6
1000.9
1001.7
1002.1
1002.7
1003.1
1003.4
1003
1002.7
1002.4
1002.2
1002.2
1002.8
1003.4
1004.3
1004.7
1004.9
1005
1004.2
1003.1
1002.3
1001.6
1001.4
1001.6
1001.6
1002.1
1003
1003.9
1004.6
1005.2
1005.7
1006
1006.5
1006.9
1007.2
1007.7
1008.5
1009.4
1010.3
1011.8
1012.5
1013.1
1012.9
1012.2
1011.5
1011
1011.2
1011.7
1011.9
1012.3
1012.8
1013.8
1014.5
1014.9
1015.2
1015.6
1015.2
1015.3
1015.1
1015.2
1015.4
1015.9
1016.3
1016.6
1016.6
1016
1014.9
1013.8
1012.5
1011.7
1011.1
1011.2
1011.5
1011.7
1012.4
1013.2
1013.9
1014.5
1014.9
1015.1
1015.1
1014.8
1014.4
1014.3
1014.8
1015.3
1016.1
1016.3
1016.6
1016.3
1015.6
1014.6
1013.5
1012.9
1012.6
1012.7
1013.2
1013.8
1014.8
1015.8
1016.6
1016.8
1017
1016.8
1016.3
1016
1015.7
1016
1016.7
1017.3
1017.5
1018
1017.7
1017.2
1016.5
1015.3
1014.2
1013.5
1013.1
1013.2
1013.6
1014.2
1014.9
1015.6
1016
1016.2
1016
1015.7
1015
1014.8
1014.9
1014.8
1015.7
1016.3
1017
1017.5
1017.6
1017.5
1016.2
1015.2
1014
1013.3
1013
1013.4
1013.9
1014.8
1015.3
1016.1
1016.5
1016.6
1016.8
1016.6
1015.9
1015.9
1015.1
1015.2
1015.7
1015.8
1016.2
1017
1017
1016.9
1016.1
1015
1013.9
1013.5
1013.5
1013.5
1014.5
1014.7
1014.9
1015.7
1016.3
1016.2
1016.1
1015.8
1015.8
1015
1014.6
1014.7
1015.2
1015.6
1016.3
1016.7
1016.4
1015.7
1014.7
1013.5
1012.3
1011.1
1010.7
1010.6
1011.3
1011.8
1012.7
1013.9
1014.2
1015
1015.1
1015
1014.7
1014.2
1014.4
1013.9
1014.7
1015.6
1016
1016.9
1017
1016.6
1016.2
1015.3
1014.3
1013
1012.5
1011.8
1011.8
1011.9
1012.3
1013.4
1013.9
1013.8
1013.4
1012.9
1012.5
1012.3
1012
1012.5
1012.5
1013.3
1014.2
1014.8
1015
1014.4
1013.8
1012.9
1011.9
1010.8
1010.4
1010.8
1011
1011.7
1012
1012.2
1013.6
1012.8
1012.9
1012.3
1011.9
1011.4
1010.7
1010.3
1011
1011.5
1012.5
1012.3
1012.3
1011.9
1011
1009.8
1008.6
1007.5
1006.9
1006.7
1006.8
1007.2
1008
1008.8
1009.2
1009.5
1009.6
1009.5
1009.2
1008.5
1008.2
1008.5
1008.8
1009.2
1009.8
1010.6
1010.6
1009.9
1009
1007.9
1006.7
1005.9
1005.2
1004.8
1005.1
1005.6
1006.3
1007.3
1008.2
1008.5
1008.2
1008.2
1007.6
1007
1006.9
1007.2
1007.4
1008
1008.9
1009.3
1009.2
1008.5
1007.6
1006.2
1004.8
1004.1
1003.4
1003.5
1003.5
1004.1
1004.6
1005.6
1006.2
1006.4
1006.4
1006.1
1005.6
1005.4
1005.2
1005.2
1005.7
1005.9
1006.6
1007.5
1007.7
1007.2
1006.5
1005.3
1004.2
1003.4
1002.9
1002.9
1002.8
1003.4
1004.5
1004.9
1005.8
1006.5
1006.8
1007.3
1007
1007
1006.9
1007.3
1008.2
1009.2
1010.1
1010.8
1011.4
1011.8
1011.2
1010.4
1009.6
1009
1008.8
1008.9
1009.1
1009.5
1010
1011
1011.2
1011.4
1011.4
1011.1
1011.2
1010.7
1010.6
1010.7
1011.1
1012
1012.5
1012.8
1013.2
1013.1
1012.1
1010.7
1009.5
1008.8
1008.4
1008.2
1008.1
1008.6
1009.2
1010
1010.5
1010.6
1010.5
1010.2
1010.1
1009.8
1009.7
1010
1010.4
1011.2
1012.1
1012.4
1012.3
1011.7
1011.1
1009.6
1008.3
1007.3
1006.6
1006.2
1006.5
1006.8
1007.4
1008.3
1009.3
1009.6
1010
1009.7
1009.5
1009.2
1009
1009.1
1009.5
1009.9
1010.4
1011
1011
1010.7
1010
1008.5
1007.2
1005.9
1005.4
1005.2
1005.7
1006.4
1006.8
1007.5
1008.2
1008.8
1009
1008.8
1008.3
1008.4
1008.3
1008.7
1009.2
1009.7
1010.5
1010.9
1010.9
1010.6
1009.7
1008.8
1008.1
1007.2
1006.8
1006.9
1007
1007.3
1007.9
1009.1
1009.7
1009.9
1009.9
1010.1
1010
1009.7
1009.8
1010.4
1011.2
1012
1012.8
1013.5
1013.4
1013.1
1012
1011.1
1009.9
1009.2
1008.9
1008.7
1008.8
1009.2
1009.6
1010.5
1011
1011
1011
1010.8
1010.4
1010.4
1010.6
1011.1
1011.6
1012.5
1013
1013.3
1012.9
1012.5
1011.5
1010.3
1008.7
1007.7
1007
1006.5
1006.5
1007
1007.3
1008.1
1008.6
1008.3
1008.1
1007.7
1007.5
1007.2
1006.9
1007.2
1007.6
1008.5
1009.2
1009.3
1009.2
1008.7
1007.7
1006.6
1005.3
1004.3
1003.6
1003.3
1003.5
1004.1
1004.8
1005.7
1006.7
1007.2
1007.8
1007.6
1007.5
1007.3
1007.6
1008.3
1009
1009.9
1010.8
1011.5
1011.5
1011.3
1010.6
1009.6
1008.4
1007.7
1007
1007.2
1007.4
1007.9
1008.4
1008.9
1009.7
1009.9
1009.9
1009.6
1009.2
1008.7
1008.7
1009
1009.4
1009.8
1010.6
1011
1010.8
1010.3
1009.4
1008.4
1007.1
1006
1005.5
1004.9
1005.2
1005.6
1006.2
1007.1
1007.7
1007.9
1007.2
1006.7
1006.3
1005.8
1005.4
1005.5
1005.5
1006.1
1006.6
1006.8
1006.6
1006.1
1005.4
1004.3
1003
1002
1000.9
1000.8
1000.9
1001.3
1001.9
1002.6
1003.1
1003.4
1003.3
1003
1002.8
1002.1
1002.1
1002.6
1002.6
1003.2
1004
1004.2
1004
1003.6
1003.1
1002.1
1000.7
999.7
999.2
998.9
999.1
1000.1
1000.8
1001.4
1001.8
1002
1002.1
1001.8
1001.3
1001.1
1000.7
1000.8
1001.7
1002.6
1003.3
1003.7
1003.7
1003.3
1002.9
1001.9
1000.8
999.9
999.4
999.3
999.5
999.9
1000.3
1001
1001.9
1001.6
1001.3
1001
1000.6
1000.5
1000.2
1000.5
1000.9
1001.3
1002
1001.8
1001.9
1001.2
1000.9
999.7
999.4
998.6
998.6
998.3
998.8
999.7
999.9
1001.1
1002.2
1002.7
1002.6
1002.3
1001.5
1000.8
1001.1
1001
1001.8
1002.7
1003.4
1003.8
1003.9
1003.7
1003.4
1002.5
1001.7
1001.1
1000.8
1001
1001.2
1002.1
1002.5
1003
1004.3
1004.9
1004.9
1004.5
1004.9
1004.6
1004.5
1004.9
1006
1006.7
1007.5
1007.8
1007.9
1007.9
1007.4
1006.8
1005.8
1005.1
1004.2
1003.7
1003.8
1004.5
1005.6
1006.4
1007.3
1007.6
1008.1
1008
1007.8
1007.7
1007.6
1008.1
1008.5
1009.4
1010.3
1010.3
1010.6
1010.3
1009.5
1008.8
1007.8
1006.8
1006.4
1006.3
1006.3
1006.5
1007.1
1007.6
1008.2
1008.7
1008
1007.7
1007.2
1006.9
1006.5
1006.6
1007
1007.7
1008.2
1008.7
1008.3
1008.1
1007.6
1006.3
1005.1
1004.6
1003.7
1003.5
1003.8
1004.1
1004.6
1004.8
1005.7
1005.8
1005.2
1004.8
1004.2
1003.6
1003.7
1003.6
1003.6
1004.5
1004.6
1004.8
1004.9
1004.7
1004.1
1003
1002
1001.8
1002
1002.1
1002.8
1003.4
1004.2
1004.9
1005.9
1005.9
1005.7
1005.6
1005.3
1005.1
1005.3
1005.6
1006.2
1006.7
1007.2
1007.9
1007.5
1007.3
1007.1
1006.6
1005.7
1005
1004.5
1004.4
1004.8
1005.6
1006.2
1007
1007.5
1007.6
1007.6
1007.2
1006.8
1006.4
1006.2
1006.5
1006.9
1007.6
1007.8
1008.4
1008.3
1008.1
1007.1
1006.5
1005.4
1004.4
1003.9
1004
1004.5
1005.1
1005.8
1006.2
1006.4
1006.4
1005.9
1005.4
1005
1005
1004.9
1005
1005.2
1006.1
1006.5
1007
1006.8
1006.3
1005.3
1004.2
1003.1
1002.2
1001.8
1001.7
1001.7
1002
1002.5
1003.3
1003.7
1003.9
1003.6
1003.2
1002.7
1002.2
1001.9
1001.8
1002.2
1003.3
1003.9
1003.9
1004.1
1003.5
1002.8
1001.7
1000.4
999.8
999
998.7
998.9
999.2
999.4
1000.1
1000.4
1000.9
1000.7
999.8
999.6
999.2
999
999.4
999.9
1000.7
1001.2
1001.9
1001.8
1001.2
1000.2
999.3
998.3
997.7
997.2
997.1
997.1
997.4
998.3
999.3
1000
1000.5
1000.1
1000
999.6
999.5
999.2
999.7
1000.6
1001.1
1001.5
1002.4
1002.4
1002.5
1002.1
1001
1000.5
1000.3
1000.1
1000.3
1001.1
1001.9
1002.4
1002.9
1003.5
1003.8
1003.4
1003
1002.5
1002.2
1002
1002.2
1002.8
1003.6
1004.3
1004.5
1004.7
1004.2
1003.6
1003
1002.4
1002.3
1001.9
1001.7
1001.9
1002.2
1002.9
1003.7
1004.1
1003.6
1003.6
1003.1
1002.6
1001.5
1001.5
1001.7
1002
1002.5
1003.4
1004
1003.8
1003.5
1002.7
1002.3
1001.5
1001
1000.7
1000.1
1000.8
1001.1
1001.3
1001.8
1002.1
1002
1002.4
1001.3
1001
1001.2
1001
1001.4
1002.3
1003.1
1003.4
1003.6
1003.7
1003.6
1002.6
1001.8
1001.3
1000.6
999.9
999.9
1000.3
1000.9
1001.5
1002
1002.5
1002.5
1002.1
1002.4
1001.9
1001.3
1001
1000.9
1001
1001.9
1002.4
1002.6
1002.7
1002.3
1001.3
1000.4
999.8
998.8
997.9
997.8
998.5
999.1
1000
999.8
1000
1000.4
1000.5
1000.3
999.5
999.1
999.2
999.5
999.8
1000
1000.8
1000.8
1001.5
1001.3
1001.8
1001.6
1001.5
1001.2
1001.3
1001.6
1001.6
1002.5
1002.8
1003.2
1003.2
1003.2
1003.1
1002.7
1002.6
1002.4
1001.9
1002.2
1002.6
1003.4
1003.7
1004.2
1004.9
1005.1
1004.7
1004.1
1003.5
1002.9
1002.9
1002.8
1002.8
1003.1
1003.2
1004.3
1005.2
1005
1004.5
1004
1003.7
1002.9
1002.7
1002.8
1003
1003.6
1003.8
1004.1
1004.4
1004.3
1004.2
1003.6
1003
1002.6
1002.2
1001.8
1001.7
1002
1001.9
1002.4
1002.6
1002.7
1002.5
1002.6
1002.4
1001.8
1001.4
1001.3
1001.6
1002.3
1002.6
1002.1
1002.7
1002.7
1001.9
1000.9
1000.1
999.4
998.4
998.6
999.2
999.3
1000.2
1000.9
1001.4
1001.6
1001.2
1000.5
999.9
999.9
999.6
999.8
1000
1000.7
1000.6
1001
1001.2
1000.8
1000.6
999.8
999.3
998.5
998.3
998
998
999.3
999.4
1000.2
1000.6
1000.7
1000.7
1000.9
1000.5
1000
1000
999.8
999.8
1000.3
1001
1000.9
1001.1
1000.7
999.8
999.6
998.7
998.2
997.5
997.8
998
998.3
999.1
999.5
1000.2
1000.9
1001
1000.5
999.8
999.7
999.6
999.6
1000
1000.6
1000.9
1001.2
1001.4
1000.6
1000.2
999.2
998
997.2
996.6
996.2
996.4
996.5
997.4
998.4
999.1
999.3
999.1
999.1
999
999.1
998.8
998.7
998.6
999.2
999.3
999.6
999.5
999.3
998.7
997.8
996.9
996.1
996
996
996
996.6
996.7
997
997.7
998
998
997.8
997.2
996.8
996.6
996.7
996.9
997.8
998.5
999
999.3
999.1
998.1
997.5
996.7
995.9
995.2
995.3
998.1
996.8
998
999.2
999.7
999.9
999.8
999.7
999.2
998.6
998.5
998.6
998.9
999.6
999.9
1000.2
1000.3
1000.1
999.5
998.4
997.3
996.8
996.7
997
998.2
1000.6
1000.2
1001.3
1001.9
1002.1
1001.9
1001.5
1001.4
1001.2
1000.7
1001
1001.5
1002.1
1003.1
1003.4
1003.9
1003.8
1003.6
1002.9
1002.5
1002.1
1002.3
1002
1001.6
1002.2
1002.8
1003.6
1004.4
1004.6
1004.3
1004.1
1003.5
1003.2
1003.3
1003.5
1004
1004.7
1005.5
1005.7
1005.9
1005.6
1005.3
1004.6
1003.9
1003.9
1003.3
1003.1
1003.5
1003.9
1004.4
1005.2
1005.7
1006.2
1005.9
1005.4
1004.8
1004.6
1004.8
1004.9
1005.3
1006.2
1006.8
1007.4
1007.7
1007.4
1006.8
1006.2
1005.4
1004.8
1004.5
1004.3
1004.7
1005
1005.5
1006
1006.2
1006.4
1006.2
1005.6
1004.9
1004.5
1004.1
1004.3
1004.5
1005.2
1005.8
1005.8
1005.7
1005.1
1004.8
1004.6
1004.1
1003.7
1003.7
1003.7
1004.1
1004.4
1004.9
1005.2
1005.5
1005.4
1005.2
1004.6
1004
1003.9
1003.3
1003.9
1004
1004.8
1004.8
1005
1005.1
1004.6
1004
1003.3
1002.5
1001.9
1001.5
1001
1001
1001.4
1001.8
1002.5
1003.1
1003.4
1003.3
1003.1
1002.5
1002.5
1002.3
1002.3
1002.3
1002.9
1003.1
1003.5
1003.2
1002.8
1002.3
1001.5
1000.7
1000
999.4
999
999.7
1000.3
1001.1
1002
1002.8
1003
1003.2
1003.1
1002.7
1002.3
1002
1002.1
1002
1002.8
1003.2
1003.6
1003.6
1003.4
1002.8
1002.2
1001.3
1000.6
1000
999.4
999
999.2
999.8
1000.8
1001.4
1001.8
1001.9
1001.7
1001.3
1001
1000.7
1001
1001.2
1001.6
1001.8
1001.6
1001.3
1001
1000.4
999.5
998.8
998
997.7
997.3
997
997.6
998.3
999.3
999.6
1000.2
1000.3
999.9
999.5
999
998.7
999
999.2
999.8
999.9
999.8
999.9
999.4
999.1
998.2
997.3
996.6
996.3
996.5
996.7
997.5
998.3
998.3
998.7
998.5
998.1
997.7
997.7
997.2
997.1
997.2
997.4
997.9
997.9
998.1
998.2
998.4
998.2
997.1
996.7
995.9
995.1
995.5
996.1
996.2
996.9
998.2
998.5
998.9
998.6
998.3
998.2
997.9
998
998.5
999.5
1000.1
1000.8
1001.3
1001.9
1002
1001.8
1001.3
1000.9
1000.3
1000.3
1000.4
1000.9
1001.4
1001.7
1001.9
1002.6
1002.7
1002.5
1002.1
1001.6
1001.7
1001.8
1001.8
1002.2
1002.5
1003.4
1003.7
1003.6
1003.3
1002.9
1002.1
1001.3
1000.9
1000.8
1000.4
1000.9
1001.6
1002
1002.5
1002.7
1002.9
1002.9
1003
1003
1003
1003.2
1002.9
1003.1
1003.7
1003.9
1003.7
1004
1003.4
1003.2
1002.5
1001.6
1000.9
1000.4
1000.5
1000.7
1001.5
1001.9
1002.3
1003.2
1003.4
1003.5
1003.2
1002.8
1002.4
1002.3
1002.5
1002.9
1003.3
1003.8
1003.5
1003.3
1002.9
1002.4
1001.3
1000.4
999.6
999
999.1
999.2
999.9
1000.7
1001.3
1001.8
1001.9
1001.5
1001.2
1000.8
1000.2
1000
1000.3
1000.3
1000.8
1001.3
1001.6
1001.3
1000.9
1000.4
999.5
998.7
998.3
997.7
997.7
997.9
998.2
998.8
998.8
998.7
998.8
998.2
998.3
998.1
998.2
998.4
998.7
999.2
999.8
1000.6
1000.9
1001.1
1000.2
999.5
998.5
998
997.7
997.3
997
997.2
997.9
998.5
999.3
1000.2
1000.9
1000.8
1000.2
1000.4
1000.3
1000.9
1001.4
1002
1002.6
1003.4
1003.6
1004
1003.8
1003.4
1002.8
1002.1
1001.5
1001.1
1001
1001.2
1001.6
1001.9
1002.9
1003.5
1004.2
1004
1003.9
1003.8
1003.7
1003.8
1004
1004.5
1005
1005.5
1005.8
1005.7
1005.4
1004.6
1003.5
1002.4
1001.6
1000.7
1000.1
999.9
999.9
1000.6
1001.3
1001.9
1002.5
1002.3
1001.6
1001.3
1001.2
1001
1001
1000.8
1001.1
1001.2
1001.2
1000.8
1000.1
999.3
998.2
997.5
996.8
996.4
996
996.3
996.8
997.3
998.6
999.1
999.4
999.2
998.9
998.2
998.2
998.2
998.2
998.3
998.9
999.3
999.6
999.3
998.8
998.4
997.5
997.2
996.7
996.3
996
996.4
997
997.8
998.8
999.8
1000.4
1000.5
1000.5
1000.2
1000.2
1000.3
1000.5
1000.8
1001.4
1001.9
1002.3
1002.4
1002.1
1001.7
1001
1000.5
999.5
998.9
998.8
998.8
999.1
1000
1000.8
1001.7
1002
1001.8
1001.9
1001.7
1001.6
1001.7
1001.7
1001.9
1002.2
1002.3
1002.3
1002.2
1001.8
1001.2
1000.6
999.6
999.1
998.4
998
998.2
998.2
998.7
999.5
1000.4
1001.2
1001.2
1000.6
1000.3
1000.1
1000.1
1000.1
1000.4
1000.8
1001.1
1001.1
1001.2
1000.8
1000.7
1000
999.4
999
998.3
998.3
998
998.2
999
999.5
1000
1000.6
1000.7
1000.7
1000
999.8
999.6
1000
1000.1
1000.8
1001.4
1001.9
1001.7
1001.5
1001.3
1000.6
999.6
999.1
998.5
998.6
999
1000.2
1000.8
1000.8
1000.9
1001.4
1000.9
1000.7
1000.2
999.8
999.9
1000.5
1000.7
1001.3
1001.3
1001.7
1001.4
1000.9
1000.6
1000.2
999.7
998.8
998.3
998
998.3
998.4
998.5
998.5
999.2
999.9
999.8
999.2
998.9
998.6
998.6
998.9
998.9
999.3
999.5
999.7
999.5
998.8
998.5
997.8
996.6
996.2
995.6
996.3
997.4
997.6
998.5
998.7
999.1
999.4
998.4
998.1
998
997.9
997.8
998
998.5
998.7
998.9
999.2
999.2
998.7
998.2
997.6
996.8
997
996.2
996.2
996.7
997
997.8
998.4
998.7
998.4
998.4
998.4
997.9
997.7
997.7
998.2
998.5
999.1
999.4
999.5
999.5
998.8
998.1
997.2
996.3
995.2
994.4
994.2
994.3
994.8
996.1
996.8
997.5
997.8
997.5
997.2
996.6
996.3
996.5
996.7
996.9
997.1
996.9
996.9
996.6
996.2
996
995.2
994.4
993.5
993.1
992.7
992.9
993.2
994.5
995.1
995.4
995.9
995.7
995.4
995
995.1
994.7
995
995.4
995.9
996.6
996.8
997
996.5
996.5
996.2
995.4
994.8
995.4
995.6
996.4
997.3
997.9
998.6
998.8
998.7
998.8
998.3
997.9
997.5
997.5
997.8
998.6
999.3
1000.5
1000.9
1000.6
1000.4
1000
999.4
998.9
998.4
998.4
998
997.8
998.7
998.8
999.6
1000.4
1000.9
1000.6
1000.1
999.7
999.6
999.4
999.7
999.9
1000.5
1001.1
1001.2
1000.9
1000.3
999.9
999.2
998.3
997.7
997.6
996.7
997
998
998.5
998.9
999.5
999.8
999.7
999.6
999
998.7
998.5
998.5
998.7
998.9
999.1
999.5
999.8
999.5
998.9
998.1
998.3
998.1
997.3
997.2
997.2
996.6
996.9
997.6
998.3
998.9
998.7
997.8
997.3
997
997.1
997.1
997.2
997.6
997.9
997.9
997.8
997.9
997.7
997.1
996.4
995.6
995.2
995.2
995.2
995.7
996.9
997.6
997.9
998.6
997.9
997.4
996.9
996.5
996.5
996.8
997
997.3
998.4
998.4
998
997.9
997.6
996.9
996.2
995.6
995.2
995.5
995.3
996.2
996.3
996.5
997.3
998.2
998.1
997.4
997.3
997
997
996.8
997
997.8
998.7
999.2
999.7
999.8
999.6
999
998.3
997.4
997.2
996.6
997
997.4
997.9
998.1
998.8
998.7
998.5
998.2
998
998
997.5
997.7
997.9
997.9
998.2
998.6
998.6
998.6
998.3
997.7
997.2
996.5
996.1
995.5
995.4
995.9
996.8
997
997.4
997.6
997.9
997.2
997
996.9
996.7
996.6
996.9
997
997.1
997.3
997.5
997.1
996.7
996.2
995.7
996.3
995.9
995.2
995.4
995.5
995.9
996.4
996.9
997.4
997
996.7
996.6
996.5
996.3
996.5
996.6
996.7
997.2
997.7
997.8
997.6
996.9
996.1
996
995.2
994.6
994.1
994
994.6
995.5
996.5
997.1
997.3
997
996.4
996.1
995.3
995.2
995.4
995.9
996.2
996.5
996.5
996
995.5
995.2
994.2
993.4
992.5
991.6
991.9
992.9
993.4
993.4
993.8
994.6
994.9
994.1
993.5
992.7
992.1
991.7
992.1
992
992
992.3
992.7
992.6
992.6
992.3
991.6
990.7
990.2
989.5
988.7
988.7
989.4
990.3
990.9
991.6
991.9
991.5
991.2
990.2
989.3
989.1
989.3
990.1
990.6
990.9
991.1
990.7
990.7
990.8
991.6
990.3
990.7
990.4
990
990
990.7
991.8
992.5
992.8
992.7
992.4
991.8
991.6
991.2
991.1
991.1
991.3
991.8
992.2
992.3
992.5
992.3
992
992
991.4
990.9
990.4
989.8
990.3
990.8
992
992.7
993.1
993.1
992.7
992.4
991.9
991.5
991.6
991.7
991.6
992.1
992.8
992.8
992.9
993.1
992.3
991.9
991.1
989.9
989.4
990.3
991
991.3
992
992.6
993.7
994.2
994
993.9
993.5
993
993.2
993.8
994.7
995.4
995.9
995.8
995.7
995.3
995.3
995
994.4
993.7
993.2
993.3
994.1
994.5
995.5
996.2
996.6
996.9
996.4
996.2
995.3
995.1
995.2
995.2
995.6
995.9
996.4
996.3
996.2
996
995.3
994.4
993.8
993.2
993
993.5
994.2
995.1
995.9
996.3
996.9
996.9
996.8
996.6
995.9
995.3
995.1
994.9
994.9
995.5
996.4
996.6
996.6
996.2
995.9
995.8
995.7
995.3
995.5
995.1
995.2
995.4
996.1
996.2
997
996.9
997.1
996.9
996.3
996
996
995.7
996.4
996.7
997.1
997.6
997.3
998
997.8
997.4
997.3
997.1
997
996.7
996.7
997
997.2
997.8
998.5
998.9
998.6
998.2
997.8
997.5
997.3
997.4
998
999
999.2
999.4
999.6
999.6
999.5
999.5
998.8
998.7
997.9
997.7
998.1
998.5
999.1
999.8
1000.9
1001.2
1001
1000.3
999.9
999.7
999.7
999.7
1000.1
1000.3
1001.2
1001.4
1001.8
1001.6
1001
1000.4
999.7
1000.1
999.4
998.9
998.6
999
999.9
1000.8
1001
1001.2
1001.2
1000.5
1000.1
999.9
1000
1000
1000.3
1000.5
1000.9
1000.9
1000.9
1000.9
1000.5
999.7
999.1
998.2
997.8
997
997.2
997.3
998
998.7
999.8
1000.2
1000
999.9
999.4
999.1
998.6
998.8
999.2
999.8
1000.1
1000.1
1000.4
1000.3
1000.1
999.6
999.2
998.3
997.8
997.5
997.8
998.2
998.7
999.3
1000
1000
1000.5
1000.1
1000
1000.4
1000.7
1001.2
1001.6
1002.1
1002.3
1002.4
1002.2
1001.9
1001.4
1000.8
1000.1
999.2
998.3
998.2
998.4
999
1000
1000.1
1000.9
1001.1
1001
1000.6
1000.4
1000.1
1000
999.8
1000.6
1001.1
1001.5
1001.4
1001.2
1000.7
1000.4
999.4
998.7
998.2
997.5
997.1
996.6
996.7
997
997.3
997.6
998.1
998.3
997.8
997.5
997.5
997.7
997.5
998
998.4
998.1
998.1
997.8
997.1
996.3
995.6
994.6
994.2
993.5
993.3
993.3
993.4
994.2
994.7
995.1
995.4
995.3
994.8
994.9
994.7
994.9
995.2
995.9
996.5
996.6
996.9
997.2
996.8
996
995.4
995
994.4
994
993.5
993.5
994.3
995.1
995.7
996.5
997
996.6
996.6
996.3
996.3
996.5
996.9
997.3
997.6
997.8
997.7
997.6
997.2
996.9
996.1
995.1
994.2
993.5
993.6
993.6
994
995.1
995.6
996.2
996.2
995.8
995.6
995.4
995.1
995.2
995.2
995.8
996.1
996.6
996.9
997
996.1
996.2
995.3
994.7
994.3
995.4
995.1
995
995.3
995.9
996.2
996.3
996.2
995.5
995
994.6
994.6
994.4
994.6
994.8
995.5
995.8
995.5
995.6
995.1
994.7
994.1
993.5
992.8
991.8
991.3
991.7
992.2
992.7
993.5
994.7
994.9
994.7
994.6
993.8
993.5
994
993.4
994
993.4
994.1
994.5
994.6
994.3
993.9
993
992.5
991.3
991.6
990.8
991.8
992.5
993.4
993.6
994.7
994.7
994.3
993.6
992.8
992.3
992.6
992.8
993.5
993.9
993.5
994
994
993.5
993.6
994.1
994
992.9
992.8
992.6
993
993.5
994.1
995
995.2
995.2
995.2
995
994.6
994
994.2
994.2
994.4
994.5
994.8
995
994.9
994.9
994.5
993.8
993.1
992.6
992.2
992.5
992.8
993.4
994.2
994.9
995.4
995.7
995.3
994.8
994.4
994.3
994.1
994.1
994.6
995
995
995.1
995
994.7
994.2
993.8
993.3
992.9
992.4
992.3
992.9
993.8
994.5
994.9
995.2
995.7
995.5
995.1
994.2
994.7
994
994
994.9
995
995
995.1
994.8
994.4
994
993.5
992.4
992.2
992.9
992.6
992.8
993.2
993.7
994.1
994.2
994.4
994.2
993.6
993.3
993.1
992.6
992.6
992.7
993.3
993.8
994.2
994.2
994.2
994
993.7
993.2
992.5
991.8
991.9
991.9
992.8
993.3
994.3
994.3
994.9
994.3
993.8
993.8
992.4
992.3
992.6
992.6
992.7
993
993.3
993
992.7
992.2
991.3
990.7
990
989.6
989
989.4
990.3
991.3
992
991.8
992
991.6
991.5
991.2
991.3
991.1
991.1
991
991.6
992
992.4
992.6
992.1
991.7
990.7
990
989.5
989.3
990.4
991.5
991
991.8
992.5
992.5
992.6
992.3
991.9
992
991.7
991.9
991.7
991.9
992.4
992.5
992.6
993.1
992.5
992.6
993.1
992.7
992.3
992
991.7
991.9
991.8
992.5
992.9
993.1
993.3
993.1
992.8
992.4
992.4
992.3
991.9
992.3
992.9
993.5
994
994
994.6
994.1
993.6
993.6
993.3
993.3
993.2
993.4
993.8
994.4
994.9
995.5
995.8
995.8
995.6
995.5
995.5
995.6
995.9
995.9
996
996.7
997.4
997.6
997.3
996.8
996
995.2
995
995
995
995
995.6
995.9
996.5
997.1
997.4
997.4
997.2
997
996.4
996.4
997
997.4
997.6
998.1
998.4
998.3
998.6
998.4
997.9
997.5
997.2
996.5
996
996.3
996.9
997.3
997.8
998.5
998.7
998.7
998.6
998.4
998.6
998.7
998.7
999.1
999.6
999.8
1000.1
1000.1
1000
999.6
998.8
998.4
998.2
997.6
997.4
997.4
997.6
998.4
998.9
999.8
1000.3
1000.5
1000.6
1000.2
999.9
999.9
999.9
999.8
999.9
1000
1000.5
1000.5
1000.3
1000.1
999.4
999
998.4
998
997.7
997.2
997.4
997.7
997.9
998.7
998.9
998.6
998.6
998.2
998.2
998.7
998.7
999.2
999.9
999.9
1000
999.8
999.6
998.7
998
997.5
997
996.3
996.2
996.4
996.8
996.8
997.3
997.6
998.5
999
998.8
998.3
998.2
998.2
998.4
999.3
999.6
1000.2
1000.3
1000.8
1000.6
1000.1
999.3
998.3
997.7
997.1
996.5
996.4
996.9
997.3
998.3
999.6
1000
999.9
999.8
999.5
999.1
998.9
999.2
999.3
1000.2
1000.7
1001
1001
1000.8
1000.1
999.3
998.2
998
997.3
997.2
997.5
997.5
998.2
998.5
998.8
998.8
998.1
997.7
997.5
997.3
997.4
997.3
997.5
997.7
997.9
997.9
997.9
997.7
997.4
996.7
996
994.7
993.7
994.1
995.9
996.5
996.8
996.7
996.6
997.3
996.6
996.2
995.7
995.1
994.5
994.1
994.4
995.1
995.8
996
996.2
996.2
995.5
994.7
993.9
993.2
993
993.2
993.7
994.6
995.4
996.8
997.5
997.4
997.4
997.1
996.3
996.3
995.9
995.6
995.5
996.2
996.3
996.6
997
996.6
996.5
995.9
995.7
995.3
995
995
995.7
996.2
996.8
997.3
998.5
998.7
998.4
997.6
997.3
996.8
996.8
996.6
996.7
997.1
997.4
997.8
998.1
998
997.6
997.1
996
995.4
996
995.2
995.2
996.1
997
997.5
998.2
998.7
998.3
997.7
997.3
996.8
996.9
997
997.4
997.4
997.9
998.7
998.9
998.9
998.1
997.6
996.8
996
995.6
995.1
995.5
996.1
997.1
998
998.8
999.1
998.7
998.6
998.5
998.3
998.4
998
998.4
998.7
999
999.1
999
999.2
998.9
998.5
997.9
997.2
996.6
995.9
996
996.8
997.7
998.6
999.4
999.6
999.2
998.7
998.4
998.2
998
998.4
998.9
999.4
999.4
999.6
999.3
999
998.2
997.7
996.5
995.8
994.9
994.4
994.3
995
995.7
996
996.6
996.9
996.5
996.2
995.6
995.7
995.5
995.7
996
996.3
996.6
996.6
996.3
995.9
995
994.3
993.5
993
992.6
992.3
992.5
992.7
993.2
993.5
993.9
993.9
994.3
993.9
993.3
993
993.1
993.1
993.1
993.8
993.8
994
994.2
994
993.5
993.1
992.3
991.4
990.9
990
990.1
990.9
991.7
992.5
993.4
993.3
992.9
992.4
991.9
991.1
991
991.7
992.1
992.6
992.7
993.2
993.3
992.8
992.4
991.5
990.9
990.2
989.8
989.3
990.1
990.7
991.4
992.5
993.1
993
993.2
992.9
992.3
992.4
992.4
992.9
993.5
993.9
994.3
994.7
994.5
994.4
993.8
993.5
992.7
991.9
991.3
991.4
992.2
993.5
994.4
995.2
995.8
996.2
996.1
995.8
995.2
995.4
995.4
995.6
996
996.5
996.5
996.9
996.9
996.8
996.3
996.1
995.3
995.6
994.7
994.6
994.6
995.4
996.4
996.8
997
997.3
996.8
996
995.6
995.8
995.7
995.6
995.7
996.2
996.6
997.7
997.6
997.5
997.1
996.8
995.8
995.5
994.8
994.9
994.9
995.3
996.2
997
997.4
997.7
997.4
997.2
996.9
996.4
996
996.3
996.5
997.4
997.6
998.4
998.6
998.4
998.1
997.4
996.5
996.4
996.4
995.9
996.4
997
998
998.8
999.6
1000
999.9
999.9
999.6
999.2
998.8
999.3
999.3
1000.3
1000.8
1001
1000.8
1000.6
999.9
999.9
999.4
998.4
998.2
998.1
998.2
998.7
999.9
1000.7
1001
1001.2
1000.4
999.7
999.3
999.1
999
999.3
999.9
1000.6
1001.3
1001.5
1001.5
1001.7
1000.9
1000.2
999.4
998.3
997.9
997.5
997.7
998
998.5
999.6
999.9
999.7
999.9
999.8
999.7
999.6
999.9
999.9
1000.8
1001.1
1001.4
1001.4
1001.4
1001.2
1000.9
1000.6
999.9
999.3
998.7
999.1
999.2
999.2
1000.1
1000.3
1001.3
1001.5
1001.4
1001.9
1001.5
1001.3
1001.2
1001.5
1001.9
1002.4
1002.8
1003.5
1003.7
1003.4
1003
1002.7
1001.9
1001.2
1000.5
1000.1
1000.3
1000.4
1001.1
1001.7
1002.4
1002.9
1003.1
1003.1
1002.8
1002.9
1002.5
1002.5
1002.9
1003.3
1003.7
1004.3
1004.5
1004.1
1003.6
1002.8
1002.4
1001.7
1001.1
1000.6
1000.4
1000.9
1001.5
1002
1002.2
1002.3
1002.4
1002.4
1002.1
1002
1001.8
1001.9
1002.2
1002.7
1003
1003.1
1003.6
1003.1
1002.8
1001.8
1000.7
1000.2
999.4
999.3
999.5
999.6
1000.3
1001
1001.3
1001.3
1001.6
1001.6
1001.3
1001.1
1001
1001.1
1001.1
1001.1
1001.4
1001.3
1001.6
1001.5
1001.2
1000.5
999.8
999.9
999.8
999.9
999.9
1000.8
1001.3
1001.8
1002.2
1002.7
1002.2
1001.6
1001.2
1000.9
1000.4
1000.9
1001.2
1002.1
1002.5
1002.7
1002.6
1002.6
1002.2
1001.8
1001
1000.5
1001.1
1001
1001.3
1002
1002.3
1003.2
1003.7
1003.6
1003.2
1002.8
1002.4
1001.9
1002
1001.8
1002.1
1002.9
1003.4
1003.9
1004.4
1004.5
1004.2
1003.6
1002.9
1002.2
1001.6
1001.3
1001.8
1002.4
1002.7
1003.5
1004.4
1004.1
1003.5
1003.3
1002.8
1003
1003
1003.2
1003.6
1004
1004.5
1004.6
1005
1004.9
1004.3
1003.1
1002.5
1001.8
1001.1
1000.7
1001
1001.5
1002.2
1002.7
1003
1003.1
1003
1002.9
1002.5
1002.4
1002.4
1002.4
1002.6
1003.1
1003.3
1003.3
1003.1
1002.9
1001.9
1001.2
1000.6
999.9
1000.4
1000.2
1000.3
1000.4
1000.9
1001.6
1001.8
1001.7
1001.4
1000.9
1000.4
1000.4
1000.2
1000.2
1000.4
1000.8
1001.5
1001.4
1001.3
1000.7
1000.4
999.5
998.8
998
997.9
997.7
998
998.2
999
999.4
999.8
999.6
999.3
999.4
998.8
998.8
999
999
999
999.4
999.4
999.1
999.4
998.9
998.4
997.6
996.8
996.1
995.4
995.5
995.8
996.6
997.3
997.8
998.4
998.3
998.5
998.5
997.9
997.7
997.6
997.8
998.1
998.6
998.6
998.9
999.3
998.8
998
997.4
996.9
996.7
996.6
996.9
997.3
997.5
997.5
998.2
998.8
998.9
998.8
998.7
998.5
998.3
998.1
998.2
998.6
999.2
999.6
1000
1000
999.7
998.7
998
997.2
996.7
996.6
995.9
996
996.8
997.7
998.2
998.8
998.8
998.7
998.8
998.6
998.9
998.8
998.6
998.7
999.4
1000
1000.1
1000
999.8
999.3
998.2
997.9
997.3
997.1
996.8
996.8
997.4
997.7
998.4
998.8
998.7
998.8
998.6
998.3
997.7
997.4
997.4
997.4
998
998.4
998.7
998.6
998.3
998
997.3
996.1
995.5
995
994.6
994.9
995.4
996.1
996.7
997
997
997
996.7
996.3
996.1
995.8
995.7
995.9
996.4
996.9
997.2
997.4
996.8
996.4
995.5
994.9
994
993.5
993.5
993.4
993.8
994.6
995.4
995.9
996.1
995.8
995.7
995.2
995.1
995
995.2
995.2
995.7
996
996.3
996.4
996.6
995.7
994.8
994.1
993.5
992.9
992.9
993.1
993.4
993.8
994.5
994.9
995.1
995.3
995.1
994.6
994.3
993.8
993.5
994
994.6
995
995.1
995.2
994.9
994
993.3
992.3
991.4
991
991
991.1
991.5
992.1
992.7
993.1
993.4
993.4
993
992.6
992.1
992.1
991.8
992.3
992.5
992.4
992.8
992.5
992.2
991.3
991.3
990.4
990.3
990.3
990.6
991.4
991.4
991.8
992.3
992.8
992.6
992.6
992.7
992.4
992
991.7
992
992.3
992.7
993.4
993.9
994.3
993.9
993.4
992.9
992.5
992
991.5
991.8
992.1
992.3
992.8
993.3
993.9
993.7
993.4
993.4
993.3
993.1
993.1
993.5
993.8
994.4
994.9
995.6
995.6
995.8
995.2
994.6
993.9
993.6
993.5
993.8
993.9
994.2
995
995.6
996.4
996.6
996.4
996.4
996.3
996.2
996.4
997
997.3
997.8
998.2
998.9
999
999.4
998.9
998.4
998.1
997.8
997.6
997.7
998
998.1
998.8
999.7
1000.5
1000.8
1000.8
1000.5
1000.2
999.9
999.6
999.6
1000.3
1000.5
1001
1001.4
1001.5
1001.2
1000.6
999.9
999.2
998.3
997.8
997.9
997.9
998.5
999.1
1000.3
1000.6
1000.6
1000.1
999.8
999.6
999.2
999.1
999.3
999.5
999.9
1000.4
1000.6
1000.5
1000.5
999.7
998.7
998
997.3
997
997
997.1
998.3
998.7
1000
999.9
999.9
999.4
999.5
999.3
998.9
999
999.3
999.6
1000.1
1000.7
1001.2
1001.3
1000.9
1000.2
999.1
998.1
997.6
997.2
997
997.1
997.5
998.1
998.8
999.3
999.3
999.3
999.1
998.7
998.4
998.5
998.5
998.9
999.3
999.9
1000.3
1000
999.6
998.8
997.9
997.1
996.6
996.3
996.3
996.3
996.9
997.2
998.4
999.1
999.4
999.3
998.8
998.6
998.7
998.6
998.8
999.5
1000.1
1000.4
1000.7
1000.5
1000.4
1000
999.1
998
997.7
997.1
997.3
997.9
998.8
999.8
1000.7
1001.7
1001.9
1001.8
1001.7
1001.6
1001.1
1001.1
1001.5
1002.1
1002.9
1003
1003.6
1003.4
1003
1002.5
1001.9
1001.4
1000.6
1000.1
1000.4
1000.4
1001
1001.9
1003.2
1004
1004.5
1004.1
1003.9
1003.5
1003.4
1003.2
1003.2
1003.6
1004.3
1004.6
1004.8
1004.5
1004.2
1003
1002.6
1001.8
1001
1000.4
1000.3
1000.1
1002.9
1003.1
1004.3
1004.7
1004.5
1004.2
1003.9
1003.1
1002.5
1002.5
1002.9
1003.5
1003.9
1003.8
1003.8
1003.7
1003.5
1003.1
1002.4
1001.7
1000.6
1000.6
1000.5
1001
1001.6
1002.6
1003.9
1004.1
1004.6
1004.1
1003.4
1002.6
1002.8
1002.6
1002.4
1002.6
1003.3
1003.8
1004.1
1004.2
1004.3
1003.8
1002.9
1002.2
1001.2
1000.5
1000.5
1000.5
1000.9
1001.9
1002.7
1003.2
1003.4
1003
1002.3
1002
1001.7
1001.7
1001.5
1001.8
1002.1
1002.4
1002.8
1003
1002.6
1002
1001.2
1000.3
999.2
998.8
998.7
999.4
1000
1000.8
1001.4
1002
1001.5
1001
1000.9
1000.5
1000.2
999.8
1000.1
1000.3
1000.5
1000.7
1001
1001.1
1000.7
1000.2
999.2
998.1
997.4
997.2
997
997.2
998
998.4
998.8
999.7
999.9
999.9
1000
999.8
999.8
999.4
998.9
999.2
999.6
1000
999.8
999.9
1000.4
999.3
998.6
998
997.1
996.6
996.9
997.1
997.8
999.1
999.2
999.7
999.7
999.7
999.8
999.5
998.5
998.4
998.2
998.3
998.6
999.1
999.2
998.8
998.5
998.2
997.2
996
995.1
995.3
995.2
995.2
997.1
997.4
998
998
997.7
997.5
997.4
997
996.6
996.4
996.4
996.6
997.1
997.1
997.4
997.6
997.5
996.9
996.7
995.7
994.8
994.6
994.3
995.1
995.8
997
997.9
998.3
998.7
998.1
998.2
998.2
998
998
997.9
998.6
999.3
999.9
1000.6
1000.6
1000.6
999.7
999.2
998.4
998.1
998.1
997.8
997.6
998.3
999.3
1000.8
1001.8
1002.1
1002.2
1001.8
1001.5
1001.5
1001.4
1001.7
1002
1002.3
1002.9
1003.5
1003.5
1003.2
1002.7
1002.1
1001.5
1001.2
1000.9
1000.8
1000.8
1001.8
1002.8
1003.5
1003.7
1003.9
1004.2
1004.2
1003.8
1003.7
1003.8
1004.2
1004.9
1005.4
1006
1006.3
1006.5
1006.4
1006
1004.9
1003.9
1003.2
1002.9
1003
1003.3
1004
1004.5
1005.5
1005.8
1005.8
1005.8
1005.3
1004.7
1004.1
1004.2
1003.9
1004.1
1004.8
1005.6
1005.9
1005.8
1005.3
1004.5
1003.5
1002.6
1001.9
1001.5
1001.6
1002.1
1002.9
1003.9
1004.8
1005.2
1005
1004.6
1004.2
1003.7
1003.4
1003.2
1003.7
1004
1004.9
1005.5
1005.8
1005.7
1005.5
1004.5
1003.2
1002.2
1001.5
1001.1
1001.1
1001.3
1001.9
1002.6
1003.1
1003.4
1003.2
1003.2
1002.8
1002.5
1002
1001.9
1002.2
1002.5
1003.3
1004.2
1004.5
1004.6
1004.1
1003.3
1002
1001.1
1000.4
1000.3
1000.3
1001.1
1001.7
1002.3
1002.9
1003.3
1003
1003
1002.6
1002.1
1001.6
1001.8
1001.9
1003
1003.2
1004
1004.4
1004.4
1004.2
1003.2
1002
1001.2
1001
1000.8
1001.2
1001.5
1001.7
1002
1002.3
1002.6
1002.2
1002.1
1001.7
1001.2
1001
1000.9
1001.4
1001.8
1002.3
1002.9
1003.4
1003.8
1003.3
1002.5
1001.7
1000.9
1000.4
1000.4
1001.2
1001.6
1002.1
1002.3
1003.2
1003.4
1003.2
1002.9
1002.5
1002
1001.7
1001.6
1001.7
1001.9
1002.2
1002.6
1002.9
1003
1002.8
1002.1
1001
1000.3
999.9
999.3
999.2
999.4
999.8
1000.6
1001.4
1001.5
1001.5
1001
1000.5
1000.2
999.7
998.8
999.2
999.7
1000
1000.7
1000.9
1001.4
1000.9
1000.1
998.8
997.8
996.5
995.9
995.7
996.2
996.6
997.1
997.7
998.2
998.1
998.3
997.9
997.5
997.1
996.6
997.2
997.4
998.1
997.9
998.3
998
998.2
997.1
996.6
995.4
994.3
994.1
993.8
994.4
994.5
995.1
995.8
995.4
996.3
995.6
995.2
994.7
994.2
993.8
994.1
994.4
995
995.2
995.3
995.5
995.8
995.8
996.4
995.6
995.2
995.3
996.3
996.3
997.2
998
999.7
1000.1
1000.5
1000.9
1000.5
1000.2
1000.1
999.8
1000.3
1000.5
1001.1
1001.9
1002.3
1002.4
1002.2
1001.6
1000.8
1000.2
999.6
999.9
1000.7
1000.6
1001.4
1002.3
1003.1
1003.6
1003.9
1003.5
1003.2
1002.6
1002.2
1002.1
1002.1
1002.4
1003.1
1003.8
1004.1
1003.8
1003.8
1003
1002.4
1001.7
1000.9
1000.4
1000.6
1001.2
1001.4
1002.3
1003.2
1003.4
1003.7
1003.4
1003
1002.6
1002
1001.8
1001.7
1001.5
1001.6
1001.9
1002.4
1003.2
1003.4
1002.9
1001.7
1000.9
1000.4
1000.9
1001.2
1001.6
1001.8
1002.3
1002.7
1003.1
1003.4
1003.3
1002.7
1003
1002.9
1002.4
1001.9
1002.5
1003.1
1003.9
1004.3
1004.6
1004.5
1003.9
1003.2
1002.4
1002.1
1002
1002.5
1003
1003.5
1004
1005.1
1005.3
1005.3
1004.7
1004.2
1004.1
1004.2
1004
1004.3
1004.3
1005.3
1005.9
1006
1006.1
1005.8
1005.4
1004.7
1004.2
1003.8
1003.9
1003.9
1004
1004.9
1005.7
1006.4
1007.1
1007.2
1007
1006.6
1006.3
1006.2
1005.9
1006
1006.4
1007.2
1007.6
1008.1
1008.2
1008
1007
1006.2
1005.6
1005.2
1005.1
1005.3
1005.8
1006.3
1007.3
1007.9
1008
1008
1007.7
1007.3
1006.9
1006.4
1006.4
1006.4
1006.7
1007
1007.8
1008.2
1008.4
1008.2
1007.9
1006.8
1006.2
1006.1
1006.1
1006.2
1006.5
1006.7
1007.5
1008.4
1008.6
1008.5
1008.1
1007.4
1007.2
1006.8
1006.5
1006.7
1007.1
1007.6
1008.6
1008.8
1009.3
1009.5
1008.5
1007.2
1006.4
1005.6
1005.6
1005.9
1006
1006.5
1006.8
1007.4
1007.7
1007.6
1007.6
1007.2
1006.8
1006.9
1006.6
1006.4
1006.5
1007.2
1008
1009
1009
1008.6
1007.8
1007
1006.2
1005.3
1005.2
1005.1
1005.6
1006
1006.6
1006.8
1007.4
1007.6
1007.2
1007
1006.4
1006
1006
1005.7
1005.9
1006.4
1006.6
1007.2
1007.3
1006.8
1005.5
1004.7
1003.4
1002.8
1002.5
1002.7
1002.8
1003.4
1003.7
1004.4
1004.4
1004.6
1004.8
1004.6
1004.2
1003.8
1003.6
1003.6
1003.9
1004.6
1005.4
1005.7
1005.9
1005.7
1005
1004
1003
1002.4
1001.8
1002
1002.5
1003
1004.5
1005.2
1005.7
1006.1
1005.8
1005.5
1005
1004.6
1004.4
1004.5
1004.9
1005.4
1006.2
1006.5
1007
1006.9
1006.5
1005.5
1004.7
1004
1003.9
1004.2
1004.5
1004.8
1005.6
1006
1006.5
1006.5
1006.2
1006
1005.5
1004.9
1004.4
1004.4
1004.6
1005.3
1005.7
1005.9
1006.1
1005.8
1004.9
1004.1
1003.3
1002.7
1002.4
1002.3
1002.6
1003
1003.5
1004.3
1004.4
1004.4
1004.3
1004
1003.6
1003
1002.8
1002.7
1002.7
1003.2
1003.8
1004.2
1004.2
1003.5
1002.4
1001.4
1000.9
1000.3
1000.4
1000.7
1000.9
1001.4
1002
1002.9
1003
1003.2
1002.9
1002.9
1002.4
1002.1
1002.1
1002.3
1002.6
1003.2
1003.8
1004.4
1004.4
1004.1
1003.1
1002.2
1001.4
1001.2
1001
1001.4
1002
1002.6
1003.6
1004.3
1004.5
1004.6
1004.5
1004
1004.1
1004
1004.1
1004.4
1004.9
1005.6
1006.4
1006.7
1007.2
1006.8
1006.3
1005.2
1004.3
1003.8
1003.8
1003.9
1004.2
1005.1
1006
1006.4
1006.9
1006.8
1006.3
1006.2
1005.9
1005.9
1006.1
1006.5
1007
1007.8
1008.6
1008.8
1008.6
1007.9
1007
1005.9
1004.8
1004.3
1004
1004.5
1004.7
1005.5
1006.5
1007.2
1007.4
1007.3
1006.6
1006.5
1006.6
1006.8
1006.8
1007.5
1008.2
1009.3
1009.6
1009.8
1009.8
1009.4
1008.4
1007.7
1007.1
1006.9
1006.8
1007.1
1007.3
1007.8
1008.7
1009
1009.2
1009.2
1009
1008.9
1008.8
1008.9
1008.8
1009.1
1009.9
1010.7
1011
1011.1
1011.2
1010.8
1010
1009
1008.1
1007.4
1007.4
1007.4
1007.8
1008
1008.8
1009.1
1009.1
1008.8
1008.8
1008.6
1008.5
1008.5
1008.2
1008.6
1009.2
1009.7
1010.1
1010.1
1009.6
1008.7
1008.2
1007.2
1006.3
1005.5
1005.1
1005.4
1005.8
1006.3
1007.1
1007.6
1008
1008.3
1008.4
1008.3
1008.2
1007.6
1007.4
1007.5
1007.8
1008.6
1008.8
1009
1009.2
1008.6
1007.7
1006.7
1005.9
1005.6
1005.6
1005.8
1006.3
1006.5
1007.1
1007.4
1007.6
1007.5
1007
1006.6
1006.5
1006.3
1006.4
1006.8
1007.3
1008.1
1008.4
1009
1009
1008.1
1007.2
1006.3
1005.3
1004.8
1004.8
1004.7
1004.9
1005.4
1005.9
1006.3
1006.2
1006.1
1005.7
1005.2
1005.3
1005
1005.4
1005.8
1006.3
1007.3
1007.9
1008.1
1008.3
1007.8
1007
1006.1
1005
1004.2
1004
1003.8
1004.4
1004.8
1005.5
1005.8
1005.7
1006.1
1006.3
1006
1006
1005.4
1005.4
1005.5
1006
1006.3
1007.3
1007.6
1007.7
1007.2
1006.7
1005.7
1005
1004.4
1004.4
1004.3
1004.7
1005.5
1006.1
1006.4
1006.6
1006.6
1006.5
1006.3
1006
1005.6
1005.4
1005.4
1005.8
1006.3
1007.1
1007.5
1007.8
1007.1
1006.3
1005.5
1004.6
1004.1
1004
1004.2
1004.6
1005
1005.6
1006.4
1006.6
1006.5
1006.4
1006.4
1006.3
1006.4
1006.5
1006.8
1007.8
1008.7
1009.5
1010.2
1010.7
1010.2
1009.3
1008.4
1007.7
1007.7
1008
1008.6
1009
1009.6
1010.3
1010.9
1011.2
1011
1011
1010.7
1010.3
1010.1
1010
1010.1
1010.5
1011
1011.6
1012.3
1012.2
1011.7
1010.7
1009.6
1008.2
1007.9
1008
1008
1008.5
1008.9
1010
1010.6
1011.1
1011.2
1011
1010.6
1010.2
1009.7
1009.6
1009.5
1010
1010.7
1011.5
1011.8
1011.8
1011.4
1010.4
1009.4
1008.3
1008
1008
1008
1008.6
1009.1
1009.7
1010.4
1010.8
1011
1010.6
1010.6
1010.2
1010
1009.9
1010
1010.6
1011.1
1011.7
1012.4
1012.8
1012.2
1011.4
1010.4
1009.3
1008.6
1008.7
1008.6
1009
1009.4
1010.3
1010.5
1010.4
1010.4
1010.4
1010.3
1009.9
1009.9
1009.6
1009.7
1009.9
1010.8
1010.9
1011.1
1011.3
1010.7
1009.9
1008.7
1007.7
1007
1006.8
1006.8
1007
1007.2
1007.8
1008
1008.2
1008.2
1008.1
1007.7
1007.5
1007.5
1007.5
1007.5
1008.1
1008.8
1009.4
1010
1010.2
1009.6
1008.9
1007.9
1007
1006.8
1006.8
1007
1007.7
1008.4
1009.2
1009.5
1009.5
1009.7
1009.2
1009
1008.8
1008.6
1008.5
1008.4
1008.9
1009.8
1010.1
1010.3
1010.4
1009.9
1009.2
1008
1007.1
1006.9
1006.6
1006.8
1007.4
1007.7
1008.5
1008.8
1009.2
1009.1
1008.9
1008.9
1008.4
1008.4
1008.4
1008.5
1008.9
1009.6
1010.4
1010.8
1010.5
1009.6
1008.6
1007.5
1006.4
1006.1
1005.9
1006
1006.3
1006.5
1007.3
1007.7
1008.1
1008.1
1008
1007.6
1007.6
1007.4
1007.2
1007.2
1007.3
1007.8
1008.5
1008.7
1008.9
1008
1007
1005.8
1004.9
1004.3
1004.2
1004.2
1004.7
1005.2
1005.7
1005.9
1006
1006.1
1005.8
1005.4
1005.4
1005.4
1005.3
1005.4
1006
1006.6
1007.2
1007.9
1008
1007.6
1006.7
1005.6
1004.8
1004.6
1004.1
1004.6
1004.7
1005.4
1005.8
1006.3
1006.5
1006.5
1006.2
1006
1005.8
1005.8
1005.9
1006
1006.2
1006.7
1007.4
1007.5
1007.7
1007.2
1006.4
1005.3
1004.5
1004.4
1004.6
1004.6
1004.7
1005.5
1006.4
1006.8
1006.7
1006.5
1006.4
1006.1
1005.4
1005.5
1005.5
1006.1
1006.4
1006.8
1007.5
1008
1007.9
1007.3
1006.3
1005.3
1004.1
1003.6
1003.3
1003.3
1003.7
1004.4
1005.3
1005.7
1005.8
1005.6
1005.5
1005.3
1004.5
1004.5
1004.5
1004.6
1005
1005.5
1006.4
1006.7
1006.6
1006.3
1005.2
1004.3
1003.3
1002.6
1002.9
1003.3
1003.7
1004.5
1005.3
1005.8
1005.8
1005.9
1005.7
1005.4
1005
1004.1
1003.6
1003.6
1003.5
1004.1
1004.2
1004.7
1004.8
1004.2
1003.3
1002.5
1001.9
1001.5
1001.4
1001.8
1002.4
1002.9
1003.5
1004
1004.2
1004
1003.7
1003.4
1003
1002.6
1002
1002
1002.3
1003
1003.8
1004.3
1004.8
1004.4
1003.5
1002.3
1001.7
1001.1
1001.1
1001.1
1001.2
1001.9
1002.5
1003.2
1003.5
1003.2
1003.4
1002.8
1002.3
1001.7
1001.5
1001.5
1001.6
1002.4
1003.2
1003.5
1004
1003.6
1003.1
1002.8
1001.7
1001.4
1001.6
1001.9
1002.1
1002.8
1003.7
1004.3
1004.9
1005
1004.9
1004.7
1003.8
1003.8
1003.8
1003.9
1004.1
1005
1005.8
1006.3
1006.4
1006.1
1005.6
1004.8
1004.2
1003.9
1004.2
1004.6
1005.3
1005.8
1006.4
1006.9
1007.6
1007.6
1007.5
1007.5
1007.1
1007.1
1007
1007.6
1008.1
1008.8
1009.3
1009.6
1009.8
1009.2
1008.4
1007.2
1006.3
1005.8
1005.6
1005.9
1006.2
1006.5
1006.9
1007.5
1007.9
1008.2
1008.1
1008.6
1008.6
1008.5
1008.6
1008.8
1009.1
1009.8
1010.6
1011.1
1010.9
1010.9
1009.6
1008.5
1007.6
1007.4
1007.3
1007.8
1007.9
1008.4
1008.8
1009.2
1009.4
1009.6
1009.3
1009.4
1009.5
1009.3
1009.5
1009.6
1010
1010.4
1011
1011.3
1011.4
1010.6
1009.6
1008.6
1007.9
1007.3
1007.2
1007.3
1008
1008.4
1009
1009.3
1009.6
1009.9
1009.7
1009.6
1009.6
1009.3
1009.3
1009.7
1010.2
1010.9
1011.3
1011.8
1011.8
1011.2
1010.7
1009.5
1008.5
1008.2
1008.2
1008.4
1008.9
1009.2
1010
1010.6
1010.9
1011
1010.8
1010.9
1010.7
1010.7
1010.5
1010.6
1011
1011.4
1011.9
1012.2
1012.1
1011.7
1010.7
1009.4
1008.4
1007.8
1007.1
1007.4
1007.9
1008.9
1009.6
1010.1
1010.3
1010.2
1009.8
1009.6
1008.8
1008.6
1008.4
1008.3
1008.8
1009.4
1010.1
1009.9
1009.4
1009
1007.8
1007
1006.3
1005.6
1005.4
1005.6
1005.9
1006.4
1007.2
1007.3
1007.1
1007.7
1007.5
1006.9
1006.3
1006.1
1005.8
1005.9
1005.9
1006.2
1006.5
1006.8
1007
1006.3
1005.2
1004.2
1003
1002.9
1002.4
1002.7
1003
1003.5
1004
1004.2
1004
1003.4
1002.8
1002.3
1001.8
1001.3
1001.1
1000.9
1000.8
1001.5
1001.8
1002.3
1002.7
1002.2
1001.6
1000.6
999.8
999.5
999.5
1000.1
1000.9
1001.5
1002.1
1002.5
1002.5
1002.7
1002.7
1002.2
1002
1001.7
1001.8
1001.7
1002.7
1003.8
1004.4
1005.2
1005.3
1005.3
1005
1004.3
1003.4
1003.2
1003.9
1004.8
1005.7
1006.6
1007.7
1008.5
1009
1009.3
1009.3
1009.6
1009.6
1009.8
1009.7
1010
1010.7
1011.9
1012.9
1013.8
1014.3
1014.1
1013.2
1012.3
1011.6
1011.3
1011.3
1011.5
1012.2
1013.1
1013.6
1013.9
1014.2
1014.4
1014.4
1014.3
1014.2
1014.1
1013.9
1014
1014.2
1014.6
1015.5
1015.8
1016.1
1015.8
1014.9
1013.9
1012.7
1012.3
1012
1012.2
1012.4
1013
1013.5
1013.6
1014
1014
1013.6
1013.6
1013.4
1013.5
1013.4
1013.5
1013.9
1014.7
1015
1015.8
1015.8
1014.8
1013.9
1012.3
1011.4
1010.6
1010.5
1011.1
1011.4
1012
1012.7
1013
1013.7
1013.7
1013.4
1013.4
1013
1012.3
1012.4
1012.5
1012.9
1013.6
1014.6
1015.3
1015.5
1014.7
1013.7
1012.5
1011.6
1011.5
1011.6
1012.1
1012.6
1013.1
1013.8
1014.3
1014.4
1014.5
1014.4
1014.3
1014.2
1014
1014
1014.1
1014.4
1014.8
1015.7
1015.8
1015.7
1015.1
1014.4
1013.2
1011.9
1011.3
1010.9
1010.9
1011.4
1012.2
1012.7
1013.2
1013.5
1013.3
1013.3
1013.1
1013
1012.5
1012.1
1012.4
1012.8
1013.5
1014
1014.3
1014.8
1013.9
1013.2
1012.1
1011.4
1010.7
1010.3
1010.9
1010.9
1011.6
1012.2
1012.9
1012.8
1012.8
1012.5
1012.4
1012.2
1012
1011.2
1011.2
1011.4
1011.7
1012.2
1012.9
1013.3
1012.9
1011.5
1010.4
1009.4
1008.9
1008.8
1009.1
1009.6
1010
1010.5
1010.7
1010.4
1010.3
1010.2
1009.8
1009.7
1009.7
1009.2
1009
1009.4
1009.8
1010.2
1010.6
1010.9
1010.1
1008.9
1007.8
1007
1006.1
1005.7
1005.8
1006.1
1006.5
1006.7
1006.8
1007.2
1007.4
1007.4
1007.2
1007
1006.9
1007
1007
1007.3
1007.8
1008.1
1007.9
1007.8
1007
1006.1
1004.8
1004.1
1003.7
1003.7
1004.1
1004.6
1005.2
1005.9
1006.1
1006.3
1006.6
1006.7
1007.2
1007.1
1006.8
1006.8
1007
1006.9
1007.8
1008.5
1008.9
1009
1008.6
1007.8
1006.5
1005.4
1005
1005
1005.4
1006
1006.6
1007.4
1007.6
1007.8
1007.9
1007.5
1007.5
1007.4
1007.5
1007.5
1007.4
1007.4
1008.1
1008.8
1008.8
1008.7
1008.2
1007.2
1005.9
1004.9
1004.4
1004.4
1004.7
1005.2
1005.9
1006.2
1006.9
1007.5
1008.1
1008.7
1009
1009.7
1009.7
1010
1009.8
1010.5
1011.6
1012.6
1013.2
1013.3
1013.1
1012.2
1011.2
1010.2
1010
1010.1
1010.9
1012.1
1013.1
1013.9
1014.2
1013.7
1014.6
1014.2
1013.9
1012.8
1012.2
1011.7
1012.2
1011.9
1012
1012.8
1012.9
1012.9
1012.1
1011.1
1009.9
1008.8
1008.5
1008.5
1008.7
1009.1
1009.5
1010.3
1010.5
1011
1011.2
1011.2
1010.8
1010.8
1010.6
1010.3
1011.2
1011.8
1012.6
1012.8
1013.5
1013
1011.9
1010.5
1008.7
1007.3
1007.2
1007.3
1007.7
1008.8
1009.7
1010.5
1010.8
1011.5
1012
1012.3
1012.6
1012.7
1012.8
1012.7
1012.7
1013.3
1013.8
1014.1
1013.6
1013.8
1012.9
1011.7
1010.3
1008.9
1008.4
1008.2
1008.5
1008.9
1009.7
1010.5
1011.1
1011.5
1011.8
1011.6
1011.5
1011.1
1010.7
1010.9
1010.7
1011
1011.7
1012.3
1013.1
1013.2
1012.1
1011.4
1009.9
1009.2
1008.8
1008.3
1008.4
1008.6
1009.3
1010
1010.4
1010.7
1010.9
1010.9
1010.8
1010.5
1010.2
1010
1010
1010.4
1011
1011.5
1012.1
1012.4
1011.9
1011.1
1009.4
1008.5
1008.2
1008.2
1008.4
1008.7
1009.6
1010.1
1010.4
1010.7
1010.6
1010.5
1010.3
1010.1
1010
1010.1
1009.9
1010.1
1010.7
1011.1
1011.3
1011.4
1010.8
1010
1009
1008.2
1007.8
1007.6
1008.3
1008.3
1009
1009.4
1010.2
1010.5
1010.4
1010.7
1010.7
1010.5
1010.2
1010.4
1010.6
1011
1011.9
1012.9
1013.9
1014.4
1014.3
1013.4
1012.3
1011.2
1011.3
1011.4
1011.9
1012.1
1013.1
1013.8
1014.3
1015
1015.4
1015.6
1015.7
1016
1015.9
1016
1016.1
1016.7
1017.3
1017.7
1018.6
1018.8
1017.9
1016.8
1015.3
1014.2
1013.9
1014
1014.4
1015
1015.8
1016.8
1017.7
1018.4
1018.4
1018.3
1018.4
1017.9
1017.6
1017.6
1017.8
1018.5
1019.2
1019.7
1019.8
1020.1
1019.4
1018.1
1016.8
1015.8
1015.5
1015.1
1015.4
1016.1
1017.2
1018
1018.6
1019.2
1019.1
1019
1018.7
1018.4
1017.7
1017.1
1017.1
1017
1017.6
1018
1018.9
1018.9
1018.5
1017.3
1015.4
1014.2
1013.5
1013.3
1013.4
1013.8
1014.3
1014.7
1015.2
1015.6
1015.9
1016
1015.7
1015.1
1014.7
1014.6
1014.4
1014.5
1015
1015.5
1016.3
1015.6
1015
1014.1
1012.4
1011.7
1011.1
1010.9
1011.1
1011.3
1011.4
1012.2
1013
1013.4
1013.4
1013.5
1013.1
1012.7
1012.5
1012.3
1012.3
1012.8
1013.7
1014.2
1015
1015.2
1014.7
1013.3
1011.7
1010.5
1010
1009.4
1009.8
1010.1
1010.4
1010.7
1011.3
1011.8
1012.1
1012.2
1011.9
1011.8
1011.7
1011.3
1011.5
1011.8
1012.3
1012.7
1013.1
1013.2
1012.9
1011.9
1010.9
1010
1009.5
1009.2
1009.7
1010.1
1010.7
1011.3
1011.9
1012.3
1012.1
1012
1012.4
1012.4
1011.8
1011.8
1011.7
1012.2
1012.9
1013.7
1014.4
1015
1014.4
1013.6
1012.6
1011.6
1011.2
1011.3
1011.8
1012.1
1012.4
1013.5
1014.2
1014.8
1015.3
1015.3
1015.4
1015.6
1015.9
1015.9
1016.2
1016.6
1017.3
1017.7
1018.9
1019.2
1018.1
1017.2
1015.8
1015.1
1014.6
1014.6
1015.1
1015.6
1016
1016.6
1017
1017.6
1017.8
1018.3
1018.9
1018.7
1018.5
1018.3
1018.3
1018.6
1019.2
1019.7
1019.9
1019.9
1019.1
1017.9
1016.1
1015
1014.4
1013.8
1014.2
1014.5
1015.1
1016
1016.5
1017.4
1017.4
1017.7
1018.2
1018.4
1018.1
1017.5
1017.4
1017.4
1017.4
1017.9
1018.8
1018.5
1018.2
1017.1
1015.3
1014.2
1013.5
1013.2
1013.3
1013.7
1014.4
1015.1
1015.6
1016
1016.1
1015.8
1015.6
1015.2
1014.9
1014.6
1014.7
1015.7
1016.2
1016.8
1016.8
1016.7
1015.9
1014.6
1013.2
1011.9
1011.1
1010.7
1010.8
1011.1
1011.9
1012.5
1012.9
1013.3
1013.5
1013.7
1013.7
1013.6
1013.4
1013.1
1012.8
1013
1013.3
1014
1014
1014.1
1013.5
1012.5
1011.1
1010.2
1009.6
1009.3
1009.6
1010
1010.3
1010.8
1010.9
1011
1010.7
1010.4
1010.3
1010.4
1010.2
1009.9
1010.4
1011
1011.9
1012.5
1013.3
1013.5
1013
1011.7
1010.4
1009.2
1008.6
1008.3
1009
1009.3
1010.3
1010.9
1011.2
1011.6
1012
1012
1012
1011.9
1011.8
1012.1
1012.3
1012.8
1012.9
1014
1014.4
1014.8
1014.6
1013.5
1011.9
1010.8
1010.2
1009.7
1010
1010.5
1011.1
1011.7
1012.7
1013
1013.3
1013.9
1013.9
1014
1013.7
1013.9
1014
1015
1015.6
1016.3
1017
1017.3
1016.7
1015.7
1013.8
1012.5
1011.8
1012
1012.6
1013.2
1013.8
1014.8
1015.3
1015.9
1016.4
1016.6
1016.7
1016.7
1016.3
1016.1
1016.1
1016.4
1017.5
1018.1
1018.8
1019.1
1019
1017.9
1016.3
1015.5
1015
1014.5
1015.4
1015.9
1016.6
1017
1017.3
1017.5
1017.9
1017.9
1018.2
1018.3
1018
1017.9
1018.3
1018.6
1019.3
1019.6
1020.5
1020.6
1019.8
1018.8
1017.6
1015.9
1015.4
1015.3
1015.4
1015.6
1016.4
1016.9
1017.2
1017.7
1018
1018.2
1018.3
1018.2
1018
1017.8
1018.2
1018.3
1018.8
1019.1
1019.6
1019.9
1019.7
1018.8
1017
1015.7
1015
1014.7
1015.2
1015.6
1016.3
1016.7
1017.3
1017.4
1017.5
1017.6
1018
1017.5
1016.9
1016.2
1016.2
1016.5
1016.9
1017.5
1017.4
1017.6
1017.3
1016
1014.9
1013.6
1012.8
1012.1
1012.5
1013.3
1013.7
1014.4
1014.8
1014.9
1015.4
1015.8
1015.5
1015
1015
1014.8
1015.3
1015.5
1016
1016.4
1016.7
1016.9
1016.2
1015.1
1013.6
1012.2
1011.6
1011.1
1011.4
1011.9
1012.2
1012.3
1012.7
1012.7
1012.5
1012.4
1012.6
1012.5
1011.9
1011.4
1011.6
1012.5
1013.3
1014.2
1014.8
1014.7
1014
1012.7
1011.5
1010.7
1009.9
1009.4
1010.3
1011.3
1011.9
1012.4
1013
1013.3
1013.6
1014.1
1014.4
1014.8
1015
1015.1
1015.5
1016
1016.6
1017.2
1017.6
1017.5
1017
1016.3
1015.4
1014.6
1014.1
1014
1014.4
1014.9
1015.2
1015.8
1016.3
1016.7
1016.7
1017.1
1017
1017
1016.8
1016.9
1016.9
1016.9
1017.3
1017.7
1018.1
1018.4
1017.7
1016.5
1015.3
1014.2
1013.4
1013.3
1013.4
1013.8
1014.5
1014.4
1014.8
1015.2
1015.3
1015.5
1015.4
1015.4
1015.5
1015.3
1015.2
1015.7
1016.1
1016.6
1017
1017.3
1016.3
1014.9
1013.7
1012.5
1012
1012.1
1012.3
1013
1013.4
1013.8
1014.2
1014.2
1014.2
1014.4
1014.4
1014.1
1013.9
1013.6
1013.9
1014
1014.7
1015.1
1015.7
1016.2
1015.5
1013.6
1011.9
1010.7
1010.3
1010
1010.3
1010.6
1011.1
1011.5
1011.5
1012.1
1012
1012
1012.1
1012.1
1011.5
1011.7
1011.7
1012.3
1012.6
1013.5
1014.1
1014.3
1013.6
1012.3
1010.9
1010.2
1010
1010.3
1011.6
1012.2
1013.3
1014.3
1015.2
1016
1016.2
1016.7
1017.3
1017.1
1017.5
1017.4
1017.8
1018.3
1018.8
1019.8
1020.5
1020.8
1020
1018.8
1017.6
1017.2
1015.9
1015.9
1016.3
1016.9
1017.5
1018.5
1019.2
1019.3
1019.2
1019.3
1019.4
1018.9
1018.5
1017.9
1018
1017.9
1017.9
1019
1019.1
1019.1
1019
1017.9
1016.3
1014.8
1014.4
1013.9
1014.6
1015
1015.1
1015.9
1016.2
1016.2
1016.2
1016
1015.7
1015.5
1014.9
1015
1015.3
1015.7
1016.3
1017.2
1017.4
1018.3
1017.8
1017
1015.4
1015
1014.6
1014.5
1015.1
1015.3
1016.1
1016.7
1017.5
1017.8
1018.1
1018
1018
1017.6
1017.4
1017.5
1017.5
1017.8
1018.3
1019.2
1020
1020.9
1021
1019.9
1019
1018.3
1017.8
1017.2
1017.3
1017.9
1018
1018.3
1018.6
1019.2
1019.4
1019.3
1019.4
1019.2
1018.8
1018.6
1018.5
1018.6
1019.3
1019.7
1020.2
1020.2
1019.8
1018.7
1017.4
1016.5
1015.9
1015.7
1015.8
1015.7
1016.1
1016.1
1016.8
1017
1016.8
1016.5
1017
1016.9
1017
1016.7
1016.8
1016.6
1017.1
1017.6
1018.1
1018.1
1017.7
1016.4
1015.2
1013.9
1013.2
1012.9
1013.4
1013.6
1014.3
1015.1
1015.3
1015.7
1015.9
1015.6
1015.4
1015.2
1014.9
1014.6
1015
1015.8
1016.3
1016.7
1017.4
1017.7
1017.2
1016
1014.8
1013.7
1012.8
1012.6
1012.9
1013.2
1013.8
1014.3
1014.9
1015.4
1015.6
1015.7
1015.9
1015.4
1015.3
1015.2
1015.4
1015.4
1016.6
1017
1018.1
1018.6
1018.5
1017.6
1016.2
1015.4
1015
1015
1015.2
1016
1016.5
1017.2
1016.9
1017.2
1017.3
1017.3
1017.1
1016.7
1016.4
1015.9
1015.9
1016.5
1016.1
1016.9
1017.2
1017.9
1017.2
1016.7
1015.1
1014
1013.8
1013.4
1013.9
1014.3
1014.4
1014.8
1014.8
1014.3
1014
1014.4
1013.7
1013.6
1013.1
1013
1013
1013.1
1013.4
1013.7
1014.1
1014.5
1014.3
1013.2
1012.1
1011.3
1010.7
1010.1
1010.3
1010.4
1010.3
1010.4
1010.7
1010.7
1010.7
1010.3
1010.5
1010.1
1009.5
1008.7
1008.8
1008.6
1008.6
1009
1009.1
1009.1
1008.9
1007.6
1006.1
1005.5
1005
1005.2
1005.2
1005.4
1005.9
1006.1
1006.2
1006.2
1005.6
1005.1
1004.7
1004.3
1003.9
1003.7
1003.4
1003.7
1003.7
1004.3
1005.2
1005.6
1005.5
1004.7
1003.9
1003.1
1002.5
1002.7
1003.1
1003.1
1003.8
1004.5
1004.3
1004
1003.7
1004.5
1004.7
1004.2
1004.1
1004
1004.3
1004.6
1004.8
1005.9
1006.7
1007.4
1007.3
1006.6
1005.6
1004.5
1004
1004.2
1004.4
1005.2
1005.9
1006.5
1007
1007
1007.3
1007.3
1007.4
1007.1
1006.9
1007.1
1007.6
1008.3
1008.4
1009.5
1010
1010.6
1010.4
1009.1
1007.5
1005.9
1005.4
1005.2
1005.1
1005.2
1005.8
1006.5
1007
1007.5
1007.4
1006.8
1006.8
1006.1
1005.8
1005.8
1005.8
1006.3
1006.5
1007.2
1007.4
1007.6
1007
1005.9
1004.5
1003.8
1003.3
1003.3
1003.6
1003.7
1004.6
1004.8
1005.5
1005.7
1006.2
1006.2
1006.2
1006.2
1005.6
1005.9
1005.8
1006.2
1007
1007.4
1007.8
1008.3
1008
1007.2
1005.8
1005.1
1004.8
1004.8
1005.1
1005.8
1005.8
1006
1006.3
1006.4
1006.8
1007.2
1007.6
1007.2
1006.6
1007
1006.9
1007.5
1008.1
1008.5
1009.2
1010.1
1009.7
1008.8
1007.8
1007
1006.5
1006.4
1006.4
1006.6
1007
1006.9
1007.1
1007.1
1007.5
1007.2
1007.1
1006.9
1006.5
1006.2
1006.1
1006.4
1007.1
1007.9
1008.2
1009
1008.5
1007.8
1006.4
1005.8
1005.7
1005.4
1005.6
1006.1
1006.5
1006.8
1007.3
1007.8
1008.3
1008.6
1008.6
1009.1
1009.3
1009.1
1009.4
1010.2
1011.3
1011.7
1012.6
1013.4
1013.9
1012.7
1012.1
1011.7
1011.2
1010.9
1011.8
1012.2
1012.3
1013.1
1014
1014.2
1014.3
1014.8
1015.2
1015.6
1014.8
1014.5
1014.7
1014.8
1014.9
1015.5
1016.1
1016.1
1015.9
1015
1013.8
1012.7
1011.7
1011.5
1011.4
1011.5
1011.6
1012
1012.4
1012.4
1012.6
1012.6
1012.8
1012.9
1012.6
1012.2
1012.1
1012.5
1012.2
1012.5
1012.8
1013.6
1013.4
1012.6
1011.8
1011.5
1011.8
1011.2
1011.6
1012
1013
1013.4
1013.7
1014.3
1014.2
1014.4
1014.8
1014.8
1015
1014.5
1014.9
1014.9
1015.6
1016.1
1016.7
1017.1
1016.8
1015.4
1014.8
1014
1013.5
1013.3
1013.5
1013.5
1014
1014
1014.5
1014.9
1015.1
1015.2
1015.3
1015.4
1014.8
1014.7
1014.2
1014.1
1014.5
1014.8
1015
1015.4
1015
1013.9
1012.4
1011.3
1011
1011.1
1011.1
1011.4
1011.3
1011.6
1011.7
1011.9
1011.8
1011.7
1011.3
1010.8
1010.6
1010.4
1009.7
1010
1010.4
1010.7
1011.2
1011.2
1010.8
1010.2
1009.2
1008.2
1007.9
1007.3
1007.2
1007.4
1007.6
1008.1
1008.4
1008.6
1008.7
1008.6
1008.6
1008.5
1008.3
1008.4
1008.4
1008.8
1009.2
1010
1010.6
1010.9
1010.5
1009.8
1008.7
1008.1
1007.1
1007
1006.8
1007
1007.4
1008.2
1008.6
1009
1009.6
1009.8
1009.8
1009.6
1009.8
1009.8
1009.9
1010.5
1011.7
1012.8
1013.5
1013.9
1013.8
1013.4
1012.1
1010.9
1010.4
1009.9
1010.5
1010.9
1011.5
1012.1
1012.3
1012.7
1012.5
1012.6
1012.8
1012.6
1012.6
1012.7
1012.8
1013
1013.7
1014.6
1015.2
1015.5
1015.3
1014.7
1013.4
1012.4
1011.9
1011.9
1012.7
1013.1
1013.3
1013.9
1014.2
1015
1014.7
1014.8
1014.9
1014.6
1014.5
1014.6
1014.6
1015.1
1015.7
1016.3
1016.9
1017.1
1016.4
1015.4
1014
1012.7
1011.6
1011
1011.2
1011.1
1011.3
1011.9
1012.5
1012.7
1012.9
1012.8
1012.6
1012
1011.3
1011.2
1011.5
1011.9
1012.3
1013.2
1013.8
1014.1
1013.5
1012.7
1011.6
1010.6
1009.7
1009.4
1009.8
1010.1
1010.5
1011.1
1011.6
1012.1
1012.5
1012.5
1012.3
1012
1011.8
1012.2
1012.4
1013
1013.5
1014
1015
1015.9
1015.7
1015.2
1014
1013
1012.2
1012.6
1012.6
1013.2
1013.6
1014.5
1015.3
1015.6
1015.9
1015.6
1015.7
1015.6
1015.3
1015.2
1015.3
1015.8
1016.5
1017.2
1017.5
1017.7
1017.8
1016.9
1015.4
1014.5
1013.5
1013.4
1013
1013.3
1013.3
1014
1014.3
1013.9
1013.9
1013.6
1013.1
1012.3
1012.2
1012.4
1011.8
1012.9
1013.3
1013.4
1014.1
1014.6
1013.8
1013.1
1012.1
1010.7
1010
1009.4
1008.7
1009.1
1009.5
1010
1010.5
1010.9
1011.2
1010.7
1010.8
1010.5
1010.2
1009.8
1009.7
1009.7
1009.8
1010.3
1010.6
1010.6
1010.3
1009.4
1008
1006.6
1005.9
1005.3
1004.9
1004.8
1004.7
1005
1005.1
1005.3
1005.4
1004.7
1004.6
1004.4
1004
1003.6
1003.3
1003.4
1003.7
1004.1
1004.8
1004.6
1003.9
1002.7
1001.7
1000.7
999.9
999.3
999.1
999.6
1000.1
1000.8
1001.3
1001.7
1001.9
1003.4
1004.1
1004.7
1005
1005.8
1006.2
1006.8
1008.3
1009.3
1009
1010.1
1009.9
1009.3
1008.8
1007.6
1007.2
1007.7
1008.1
1008.1
1009.3
1010.5
1011.5
1012.6
1013.3
1014.1
1014.9
1014.8
1014.5
1014.2
1014.1
1013.6
1014.5
1014.9
1015.4
1015.9
1015.9
1015.2
1014.5
1013.5
1013.3
1012.7
1012.9
1013.5
1013.7
1014.2
1015
1015.2
1015.4
1015.3
1014.7
1014.6
1014.1
1013.8
1013.6
1013.4
1013.7
1013.6
1014.1
1014.4
1013.9
1012.8
1011.2
1010.2
1009.2
1009.2
1009.1
1009.3
1009.7
1010.4
1010.2
1011.2
1011.1
1011.1
1010.6
1010.5
1010.2
1010.4
1010.3
1010.8
1011.3
1012.2
1012.9
1013.6
1013.8
1013.1
1012.8
1011.8
1011.9
1012.1
1012.7
1013
1013.4
1013.8
1014.5
1014.7
1015.1
1014.9
1014.9
1014.8
1014.7
1014.6
1014.5
1015.1
1015.7
1016.2
1016.9
1017.1
1016.6
1015.7
1015
1014
1013.3
1013
1012.9
1013
1013.4
1014
1014.8
1015
1015
1015.2
1015
1014.6
1013.9
1013.3
1013
1013.2
1013.3
1013.5
1013.6
1014.2
1014.3
1013.9
1013.4
1012.2
1011.2
1010.8
1010.9
1010.9
1011
1011.7
1011.9
1012
1011.6
1010.8
1011
1010.9
1010.7
1010.7
1010.6
1010.9
1011.2
1012
1012.1
1011.9
1011.3
1010.1
1008.5
1007.4
1007
1006.6
1006.6
1006.8
1007.4
1008.2
1008.7
1009.1
1009
1009
1008.5
1008.2
1007.6
1007.8
1007.6
1007.9
1008.6
1009.2
1009.1
1008.9
1008.2
1007
1005.9
1004.7
1003.8
1003.5
1003.5
1003.6
1003.7
1004.2
1004.6
1005.1
1005
1004.9
1005.4
1005.3
1005
1004.8
1004.5
1004.6
1005.4
1006
1006.3
1006.5
1005.9
1004.7
1003.6
1002.2
1001.3
1000.8
1001.1
1001.6
1002
1002.9
1003.9
1004.8
1005.3
1005.7
1006.3
1006.2
1006.5
1006.8
1006.9
1007.6
1009
1009.8
1010.7
1011.4
1011.4
1010.9
1010
1009
1008.6
1008.5
1008.9
1009.5
1009.7
1010.6
1011.3
1011.6
1012.2
1012.5
1012.4
1012.5
1012.4
1012.5
1012.5
1012.6
1013.9
1014.4
1015.1
1015.2
1015
1014.2
1013.2
1011.9
1011.2
1011
1011.2
1011.8
1012.3
1013.4
1014.5
1015.2
1015.6
1016
1016.4
1016.3
1016.2
1015.8
1015.8
1015.9
1016.2
1016.9
1017.4
1017.5
1016.7
1015.7
1014.5
1013.4
1012.7
1012.7
1012.8
1013.4
1013.4
1014.3
1014.9
1015.7
1016.1
1016.5
1016.5
1016.3
1016
1015.8
1015.7
1015.7
1016.2
1016.6
1017.1
1016.7
1015.9
1014.8
1013.5
1012.4
1011.3
1011
1011.2
1011.7
1012
1012.3
1012.9
1013.3
1013.1
1012.9
1013
1012.6
1012.3
1012.1
1012.1
1012.1
1012.4
1012.8
1013.2
1013
1012.5
1011.3
1010.3
1009
1008.6
1008.2
1008.3
1008.2
1008.2
1008.6
1009.3
1009.6
1009.8
1009.6
1008.9
1008.2
1006.8
1006.7
1006.7
1006.6
1007.3
1007.7
1007.5
1007.7
1007.5
1006.4
1005.4
1004.3
1004
1003.6
1003.5
1003.6
1003.5
1004.3
1005.1
1005.4
1005.3
1004.9
1004.4
1004
1003.5
1003.4
1003
1003.6
1003.6
1004
1004.2
1004.3
1003.7
1002.9
1002
1001.2
1000.4
999.7
999.9
999.8
999.5
1000.2
1001
1001.2
1001.6
1001.8
1001.7
1001.6
1001.1
1000.7
1000.4
1000.8
1001.1
1001.4
1001.7
1002.2
1002
1001.6
1000.3
999.1
998
997.5
997.3
997.4
997.8
998.5
999.2
1000
1001
1001.3
1001
1000.9
1000.6
1000.1
1000.2
1000.8
1001.3
1001.7
1001.9
1001.7
1002
1001
1000.6
999.4
998.9
998.7
999.1
999.3
999.6
1000.3
1001.2
1001.6
1002.2
1002.4
1002.4
1002.5
1002
1001.9
1002.2
1002.7
1003.8
1004.4
1005.3
1005.7
1006.1
1005.6
1004.9
1004
1003.9
1003.5
1004.3
1004.4
1004.6
1005.4
1006.4
1007
1007.7
1008.3
1008.3
1008.6
1009.2
1008.4
1009.2
1009.4
1010.1
1010.3
1011.2
1011.5
1011
1010.2
1009.4
1008.2
1008.1
1008.1
1008.7
1009.1
1009.6
1010.6
1011.7
1012.3
1012.7
1012.5
1012.3
1011.7
1011.1
1010.8
1011.1
1011.4
1012.1
1012.3
1012.7
1012.6
1012.5
1011.4
1010.8
1009.2
1008
1006.9
1008
1007.2
1008
1008.4
1009.1
1008.4
1007.8
1009.4
1007.1
1006.9
1006.9
1007.4
1007.2
1006.5
1007.9
1007.7
1008.2
1008
1007.6
1006.7
1005.7
1004.9
1004
1003.6
1003.8
1004.4
1004.7
1004.7
1005.2
1005.7
1006.1
1006.6
1006.5
1006.1
1005.4
1005.6
1005.4
1005.8
1006.2
1006.7
1007.3
1008.1
1007.5
1006.5
1006
1005.5
1005.1
1005
1005.4
1005.5
1005.9
1006.3
1007.1
1007
1007.3
1007.3
1007.4
1006.9
1006.5
1006.3
1006.6
1006.8
1007.4
1007.6
1008.2
1008.6
1008.2
1007
1006.3
1005.4
1004.4
1003.9
1003.6
1003.7
1004.2
1004.4
1005
1005.4
1005.8
1005.7
1005.5
1005.2
1004.6
1004.4
1004.1
1004.5
1005.3
1006.1
1006.5
1006.4
1005.8
1004.6
1003.9
1003.2
1002.4
1002.2
1002.2
1002.2
1002.6
1003
1004.2
1004.8
1005.1
1005.1
1004.8
1004.4
1004.3
1004.1
1004.1
1005
1005.6
1006.5
1006.6
1007
1006.8
1006.2
1005.5
1004.9
1004.1
1003.8
1003.9
1004.2
1004.5
1005.2
1005.8
1006.1
1006
1005.3
1005.4
1004.8
1004.5
1003.7
1003.7
1004.8
1005.4
1005.7
1006.6
1006.6
1006.2
1005.4
1004.3
1003.4
1002.9
1003
1002.4
1001.9
1001.7
1001.7
1002.2
1002.5
1002.3
1002.4
1002
1001.3
1001.2
1000.4
1000
1000.5
1001
1001.4
1001.9
1002.7
1002.1
1001.1
1000.3
999
998.1
997.9
997.8
997.8
998
998.8
999.4
1000.3
1000.6
1000.8
1000.8
1000.4
1000.1
999.8
999.9
1000.2
1000.2
1000.9
1001.2
1001.2
1000.9
1000.5
999.5
998.5
997.2
996.3
996.8
997.6
997.9
998.8
999.1
999.4
999.6
999.8
999.6
998.7
998.4
998.4
998.5
999.3
1000.2
1000.9
1001.8
1002.3
1002.2
1001.6
1000.6
999.7
998.8
998.6
998.9
999.1
1000
1000.7
1001
1001.2
1001.5
1002.1
1002.2
1002.1
1001.9
1001.5
1001.7
1002.4
1003.2
1003.8
1004.1
1004.4
1004.4
1003.6
1002.8
1001.8
1001.9
1001.4
1002.2
1002.7
1003.2
1003.9
1004.7
1005.6
1005.5
1005.7
1005.8
1005.9
1006.1
1005.7
1005.5
1006.3
1006.9
1007.3
1008.1
1009.1
1008.8
1008.8
1007.9
1007.2
1006.8
1007
1007.3
1008.2
1008.5
1009.4
1010.2
1010.6
1010.8
1010.7
1011
1011
1010.7
1010.8
1010.6
1011.2
1012
1012.2
1012.9
1012.8
1012.7
1012
1011
1010.5
1009.9
1009.8
1009.8
1010
1010.4
1010.7
1011.4
1011.8
1012
1012.2
1012.5
1012.1
1012
1011.6
1012
1012.8
1013.2
1013.6
1014.2
1014.5
1015
1014.3
1013.2
1012.6
1012.3
1012
1012.4
1012.5
1012.7
1013.3
1014.1
1014.2
1014.8
1014.9
1014.4
1014
1014.2
1014.2
1014.1
1014.5
1014.9
1015.3
1015.9
1016.3
1015.9
1015.2
1014.4
1013.5
1012.8
1012.4
1012.3
1012.4
1012.7
1013.2
1013.7
1014.3
1014.4
1014.7
1014.6
1014.1
1013.7
1013.5
1013.4
1014.2
1014.7
1014.9
1015.6
1015.7
1015.5
1014.8
1014
1013
1012.2
1011.9
1012
1012.1
1012
1012.2
1012.5
1012.7
1012.8
1012.7
1012.6
1012.1
1011.4
1011.1
1011
1011.5
1012
1012.3
1012.7
1013.1
1012.5
1011.7
1010.8
1009.9
1008.4
1007.4
1007.6
1007.8
1008.2
1008.6
1009.3
1009.9
1009.9
1010.1
1009.8
1009
1008.6
1008.4
1008.2
1008.7
1009.1
1009.8
1010.4
1010.7
1010.2
1009.4
1008.6
1007.3
1006.3
1006.1
1006
1005.9
1005.8
1006.4
1006.8
1007
1006.6
1006.5
1006.4
1005.8
1005.4
1004.7
1005.1
1005.8
1006.1
1006.8
1007
1007.1
1006.7
1006.1
1005.4
1004.3
1003.6
1003.3
1003.3
1003.3
1003.5
1003.9
1004.5
1004.9
1004.7
1004.5
1004.4
1004.3
1003.6
1003.1
1003.4
1003.8
1004.4
1005.3
1005.6
1005.8
1005.8
1005.1
1004.3
1003.5
1002.9
1002.4
1002.2
1002.2
1002.8
1003.7
1004.4
1005.2
1005.2
1005.5
1005
1004.8
1004.2
1003.9
1004.2
1004.7
1005.6
1006.3
1006.8
1006.8
1007
1006.2
1005.3
1004.2
1003.2
1002.6
1002.7
1002.7
1002.9
1003.4
1004.2
1004.9
1005.4
1005.4
1005.2
1004.8
1004.3
1004.1
1004.5
1005.2
1005.6
1006.3
1007
1007.1
1007
1006.5
1006.1
1005
1003.9
1003.3
1002.7
1002.9
1003.2
1004
1004.8
1005.5
1005.6
1005.4
1005.3
1005.5
1005.1
1004.3
1004.4
1005
1005.7
1006.3
1007.5
1007.8
1007.5
1006.8
1005.8
1004.7
1003.9
1003.5
1003.5
1003.4
1003.9
1004.5
1005.3
1006.1
1006.2
1006.5
1006.5
1006.2
1005.9
1005.8
1006
1006.4
1007.1
1008.1
1008.5
1008.7
1008.5
1007.8
1006.6
1005.7
1004.9
1004.5
1004.3
1004.2
1004.8
1005.6
1006.6
1007.2
1007.5
1007.6
1007.6
1007
1007
1006.9
1007.3
1007.6
1008
1008.3
1007.6
1007.5
1007.3
1006.6
1005.2
1004
1003.1
1002.7
1002.6
1003
1003.3
1004
1005.2
1006.1
1006.5
1006.3
1006
1005.5
1005.3
1004.9
1004.8
1004.9
1005.4
1006.1
1006.9
1007.4
1008.4
1008.2
1007.7
1007.5
1007.3
1007.8
1008.9
1010
1011.1
1012.2
1013.2
1013.7
1014.3
1014
1013.8
1013.4
1012.9
1012.7
1013.3
1013.7
1014
1014.5
1014.4
1014.3
1013.9
1012.8
1012
1010.9
1009.9
1009.3
1009.2
1009.6
1010
1010.6
1011.4
1012
1012.5
1012.6
1012.4
1012.6
1012
1011.7
1012.5
1012.8
1013.3
1014.1
1014.3
1014
1013.6
1012.7
1011.6
1010.5
1009.3
1008.9
1008.8
1009.2
1010.1
1010.5
1011.3
1012.3
1012.6
1013.3
1013.2
1013.1
1013.1
1012.9
1012.8
1013.7
1014
1014.4
1014.6
1014.5
1013.8
1012.8
1011.7
1010.7
1009.8
1009.3
1009.5
1009.8
1010.5
1011.2
1012.4
1013.1
1013.3
1013.3
1012.8
1012.8
1012.5
1012.6
1013.1
1013.5
1013.9
1014.7
1015.2
1015.2
1014.7
1013.7
1012.5
1011.7
1011
1010.5
1010.6
1010.6
1011
1012
1013.3
1013.6
1014
1013.7
1013.4
1012.9
1012.4
1011.9
1011.7
1012.5
1013.3
1013.5
1013.7
1013.6
1013
1012.3
1011.3
1009.6
1008.6
1008
1008.1
1008.3
1009.3
1010.1
1011
1011.5
1012
1011.7
1011.2
1010.4
1010
1009.9
1009.8
1010.5
1011.2
1011.8
1011.8
1011.7
1011.4
1010.6
1009.3
1007.9
1007
1006.6
1006.3
1006.5
1007
1007.5
1008.1
1008.9
1009
1009
1008.9
1008.7
1008
1007.7
1007.2
1007.3
1007.6
1008.4
1008.8
1008.7
1008.5
1007.5
1006.6
1005.4
1004.6
1004.3
1004.5
1005.3
1006.1
1006.9
1008
1009
1009.4
1009.1
1009
1008.7
1009
1009
1009.9
1010.9
1012
1013.3
1013.9
1013.9
1013.6
1012.7
1011.8
1010.4
1009.7
1009.5
1009.5
1010.2
1010.7
1011.2
1012.4
1013.1
1013.1
1012.8
1012.5
1012.1
1011.5
1011.1
1011.2
1011.5
1012.1
1012.7
1012.8
1012.4
1011.6
1010.9
1009.8
1008.3
1007.9
1007.6
1007.5
1008
1008.6
1009
1009.8
1010.1
1010.1
1009.9
1009.9
1009.2
1008.8
1008.4
1007.9
1008.2
1008.6
1009.2
1009.5
1009.4
1008.9
1008
1006.7
1006
1005.1
1004.7
1004.6
1004.6
1005.1
1006.1
1007.6
1009
1009.3
1009.5
1009.2
1009.1
1009
1009
1009
1008.9
1009.6
1010.6
1011.1
1011
1010.3
1009.4
1008.6
1007.3
1006.8
1006.4
1006.7
1007.1
1007.9
1008.1
1008.6
1009.3
1009.1
1008.9
1008.5
1007.9
1007.4
1007
1007.5
1008.5
1008.9
1010
1010.6
1010.5
1010
1009.1
1008.2
1007
1005.8
1005.3
1005.6
1005.7
1006.1
1006.5
1006.9
1007.3
1007.6
1006.9
1006.5
1005.9
1005.5
1004.7
1004.9
1004.6
1004.7
1005.7
1006.4
1006.4
1006.5
1007
1005.8
1004.9
1004.3
1003.7
1003.2
1004
1004.3
1005.6
1006.1
1006.5
1006.9
1006.5
1006.2
1006.1
1005.4
1005.6
1005.7
1006
1006.4
1007.2
1007.8
1008.5
1008.4
1007.9
1007.3
1006.7
1006.2
1006.2
1006.5
1006.9
1007.4
1008.3
1009
1009.6
1010.1
1010.1
1009.4
1009.4
1009
1008.7
1008.8
1009.5
1009.7
1010.5
1011.2
1011.2
1011.1
1010.5
1009.4
1008.6
1008
1007.6
1007.8
1008.1
1008.8
1008.7
1009.1
1009.5
1009.9
1009.5
1009.2
1008.5
1007.8
1008.3
1008.6
1008.5
1008.7
1009.4
1010
1009.8
1009.5
1008.9
1008.2
1007.4
1006.7
1006.3
1006.5
1006.8
1007.2
1007.5
1008
1008.7
1008.6
1008.1
1007.6
1007
1006.4
1005.9
1006
1006.3
1006.4
1007.4
1008.1
1007.8
1007.4
1006.7
1006
1005.1
1004.7
1004.1
1004.4
1004.3
1005
1005.1
1005.8
1006.8
1006.9
1006.8
1006.8
1006.6
1006.5
1006
1006.3
1006.3
1006.7
1007.2
1007.5
1007.1
1007
1006.3
1005
1003.9
1003.2
1002.7
1002.5
1002.2
1002.6
1002.9
1003.6
1004.4
1004.6
1004.8
1004.5
1004.2
1003.6
1003.6
1003.9
1004.4
1004.6
1005.2
1005.2
1005.1
1004.8
1003.9
1002.7
1001.6
1000.7
999.7
999.6
999.6
1000.1
1000.6
1001.3
1002
1002.3
1002.2
1002.1
1001.6
1001.2
1001.1
1001.2
1001.4
1001.9
1002.5
1003
1003.2
1002.8
1002.2
1001.1
999.9
998.7
998.6
998.2
998.1
999.5
999.9
1000.8
1001.3
1001.8
1002.1
1001.6
1001.1
1001
1000.6
1001.2
1001.4
1001.7
1002.5
1003.5
1003.5
1003.2
1002.2
1001.4
1001.4
1001.1
1001.1
1001.4
1001.6
1001.9
1002.8
1003.6
1003.9
1003.9
1004.2
1003.8
1003.3
1002.6
1002.6
1002.4
1003.1
1003.9
1004.3
1004.9
1005
1004.5
1003.7
1002.5
1001.8
1000.8
1000.5
1000.1
1000.2
1000.8
1001.3
1002.1
1002.6
1002.6
1002.4
1002.1
1001.5
1000.6
1000.7
1000.8
1001.6
1002
1002.8
1002.8
1003
1002.3
1001.5
1000.5
999.7
999.1
998.8
998.2
998.4
998.9
999.5
1000.1
1000.7
1000.7
1000.5
1000.3
999.7
998.8
998.7
999.2
999.9
1000.5
1001.2
1001.8
1002
1002
1001.5
1000.5
999.5
998.5
998.3
998.5
999.3
999.2
999.5
1000.9
1001.6
1001.8
1001.6
1000.8
1000.8
999.7
999.8
1000.2
999.9
1000.6
1001.4
1002.1
1002
1001.7
1001.2
1000.1
1000.2
999.8
999.6
998.9
999.7
1000.2
1000.6
1001.4
1001.9
1002.5
1002
1001.7
1001.1
1000.2
999.8
999.6
999.5
1000.5
1001.8
1001.9
1002.4
1001.9
1001.5
1000.9
1000.5
1000.3
1000.2
999.9
999.9
1000.8
1000.7
1001.4
1001.8
1002.4
1002.2
1001.7
1001.2
1000.7
1000.4
1000.9
1001.1
1001.1
1001.6
1002
1003.3
1003
1003.4
1002.4
1001.5
1001.3
1000.1
999.4
999.7
1000.4
1001
1001.8
1002.3
1002.5
1002.4
1001.9
1000.8
1000.8
1000.1
999.5
999.6
999.8
1000.7
1003.2
1003.3
1002.1
1001.5
1000.7
1000.7
999.3
999.1
998.6
997.9
999.1
999.7
1000.6
1001.6
1002
1001.9
1001.7
1000.9
1000.3
1000.2
1000.3
1000.2
1001.8
1001.6
1001.7
1001.7
1002.1
1001.4
1001
1000.4
999.9
999.4
999.1
999.3
999.8
1000.7
1001.5
1001.9
1002.3
1002.1
1001.9
1001.6
1001.1
1001
1001.1
1001.4
1002.2
1002.6
1002.8
1003.4
1003.2
1002.7
1001.8
1001.2
1000.5
1000
999.3
999.7
1000.3
1001.1
1001.7
1002.1
1002.2
1002.3
1001.9
1001.6
1001.2
1000.7
1001.1
1000.8
1001.4
1001.6
1001.5
1001.6
1001.5
1000.6
999.5
998.7
998.1
997.5
997.1
997
997.5
998.1
998.7
999.5
999.3
999.3
998.6
998
997.5
997
997.3
997.4
997.4
998.1
998.1
997.8
997.6
997
996
995.1
994.4
994
994.2
994.2
995.2
995.5
996.5
997.2
997.5
997.5
997.3
997
996.4
996.3
996.7
997.1
997.5
998.3
998.4
998.2
998.5
997.9
996.8
995.6
994.4
994.6
997.2
997.4
999
1000
1000.7
1001.7
1002.2
1002.6
1002.4
1002.5
1002.4
1002.7
1002.7
1003.3
1003.8
1003.7
1003.7
1004.6
1004.5
1003.5
1002.4
1001.1
1000.5
1000.1
1000
999.9
1000.5
1001.5
1002
1002.9
1003.3
1003.3
1002.5
1002.1
1001.9
1001.8
1002
1002.1
1002.3
1002.7
1002.5
1002
1001.9
1000.9
999.8
1000.6
999.5
998.9
998.6
999.3
999.9
1001.5
1001.4
1001.2
1001.5
1000.8
1000.5
1000
999.6
999.6
999.6
1000
1000.8
1001.3
1001.9
1001.7
1001.4
1000.8
1000.1
999.5
998.7
998.6
998.4
998.7
999.4
1000
1000.2
1000.5
1000.3
999.8
999
999.2
999.3
999.4
998.6
999.3
999.8
1000
1000.4
1000.3
1000
999.4
998.2
997.2
996.4
996.2
995.9
996.4
997.3
997.4
997.9
998.1
998.3
998.2
997.7
997.5
997.3
997
996.9
997.5
998.1
998.5
998.7
998.3
997.7
997.1
996.2
994.8
994.1
993.4
993.8
993.8
994.4
995.2
996
996.7
996.9
996.8
996.7
996.4
996.1
996.5
996.8
997.2
998.1
998.5
998.9
999.2
998.8
998.1
997.2
996.2
995.5
995.3
995.1
995.2
995.7
996.8
997.4
997.9
998.7
998.1
998.4
997.6
997.3
997.3
997.5
998.3
998.9
999.8
1000.2
1000.3
999.8
998.8
998.2
996.8
995.9
995.1
995.3
995.1
996.3
997.8
998
998.7
998.6
998.1
997.4
997.2
997
996.9
997
997.5
997.8
998.5
998.8
998.6
998
997.5
996.4
995.6
995.6
995.4
995.6
995.4
995.8
996.5
997
997.8
997.7
997.9
997.7
997.3
996.9
996.7
997.1
997.3
997.9
998.6
999
998.9
998.3
998
997.2
996.6
996
995.6
996
996.1
996.9
998.3
998.8
999.7
999.9
999.9
1000
999.4
999.4
999.4
999.6
1000.2
1001.6
1002.6
1002.8
1002.9
1003
1002.2
1001.1
1000.4
1000
999.5
999.2
999.1
999.6
1000.4
1001.3
1001.8
1002.3
1002.1
1001.7
1001.2
1001.2
1001.2
1001.6
1001.8
1002.6
1003.3
1003.5
1004
1003.7
1003.2
1002.5
1001.3
1000.7
1000.4
1000.9
1001.7
1001.9
1002.1
1001.7
1002.1
1002.7
1002.8
1002.7
1002.1
1002.2
1002.1
1002.1
1002.2
1002.4
1002.9
1003
1002.8
1002.8
1002.4
1001.8
1000.6
1000
999.4
999.2
999.1
999.5
999.9
1000.3
1001.2
1001.2
1001.8
1001.1
1001
1001
1000.7
1000.9
1001.3
1001.6
1001.9
1001.9
1002
1001.9
1001.7
1000.8
1000.1
998.8
998.3
997.9
997.4
997.6
998
998.5
999
999.9
1000
1000.3
1000.6
1000.8
1000.9
1000.7
1000.7
1001.1
1001.5
1001.9
1001.9
1001.5
1001
1000.2
999.4
998.5
997.6
997.4
997.5
998.5
999.1
1000.3
1000.5
1000.8
1001
1001
1000.7
1000.7
1000.6
1000.6
1001
1001.4
1001.5
1001.7
1001.7
1001.2
1000.4
999.6
998.3
997.9
997.2
997.8
998.5
999
1000
1001.2
1001.5
1001.2
1001
1000.8
999.9
999.7
999.4
999.4
999.4
1000
1000.3
1000.7
1001.1
1000.6
1000.2
999.5
998.9
998.1
998.2
998.5
998.1
998.6
998
999.7
1000
1000.6
1000.5
999.7
998.9
998.9
998.8
998.8
999.2
999.6
999.8
999.8
999.9
999.1
998.5
997.7
997.2
996.6
996
995.7
995.2
996.4
996.8
997.5
998
998.3
998.2
997.5
996.6
996.5
996.3
996.5
996.7
996.6
997.2
997.6
997.6
997.6
997.1
997.4
996.7
996.4
996
995.7
995.8
995.9
996.8
997.9
998
998.1
998.3
997.8
997.6
997.9
998.1
998.1
998.1
998.6
999.4
999.6
999.4
999.2
998.8
998.1
997.4
996.7
996.2
995.9
996.7
997.4
998.3
999.6
1000.3
1000.8
1000.3
999.9
999.5
998.8
998.8
999.4
999.8
1000.3
1000.8
1000.9
1001.3
1000.9
1000.4
999.4
998.6
997.9
997.3
997.7
998
998.9
1000.1
1000.3
1000.9
1000.6
999.7
999.4
998.6
998.4
998.4
998.6
999.1
999.8
999.9
1000.3
999.9
999.3
998.8
997.8
996.8
996
995.6
995.3
995.8
996.5
997.1
997.6
998.5
998.9
998.7
998.5
997.8
997.7
997.5
997.8
998.1
998.8
999.1
999.5
999.9
999.8
999.1
998.2
997.6
997
997
996.9
997
997.7
999.3
999.8
1000
1000.1
1000.1
999.8
998.8
998.4
998.6
998.6
998.7
999.7
1000.1
1000.6
1001
1000.8
1001.1
1000
999.6
999
999.1
998.7
999.3
999.8
1000.5
1000.6
1001.8
1001.6
1001.5
1000.5
999.7
999.5
999.4
999.3
999.5
999.8
1000.6
1000.3
1000.5
1000.3
999.6
998.9
997.9
997.7
998.4
997.3
997
997.3
998
998.8
999
999
999.4
998.7
997.8
997.6
997.4
997.7
998.1
998.7
998.9
998.8
998.6
998.2
997.5
996.7
995.9
995.2
995.5
994.9
995.2
996.2
996.9
997.8
999.1
999.1
998.6
998.5
998.3
997.5
997.4
997.6
998.5
999.4
999.9
1000.1
1000.7
1000.5
1000.3
1000.2
999.4
998.5
998
998.1
998.5
999
999.7
1000
1000.6
1001.1
1001.4
1000.6
999.9
999.9
999.8
999.9
999.8
1000.4
1001
1001.1
1001.5
1001.5
1001.5
1001
1000.3
999.8
999.1
998.6
998.7
998.6
998.9
999.8
1000.6
1000.8
1000.3
999.7
999.7
999.2
999.4
999.4
1000
1000.2
1000.4
1000.3
1000.4
1000.3
999.5
998.9
998
997.5
996.8
996.7
996.7
997.2
997.8
998.6
999.1
999.8
999.9
999.5
999
998.6
998.5
998.9
999.1
999.3
999.7
999.5
999.3
998.9
998.6
998.2
997.8
997
996.5
996.4
996.6
997.1
997.6
998.2
998.6
999.1
999.1
998.9
998.5
998.5
998.2
998
998.5
998.8
999.4
1000
1000
999.6
998.9
998.2
997.5
997
996.5
996.3
996.4
997.3
997.8
998.7
999.4
999.7
999.3
999.1
998.7
998.3
998.4
998
998.6
998.7
999.3
999.5
999.8
999.5
999.5
999
998.9
997.9
997.5
996.7
997.4
998.4
998.7
999.4
999.7
1000
999.6
999.3
998.9
998.3
998.4
998.6
999.2
999.8
1000.2
1000.4
1000.5
1000.1
999.4
999
998
998.1
997.6
997.7
998.1
998.5
999.4
999.8
1000.1
1000.5
1000.2
1000
999.6
999.2
999.1
999.5
999.8
999.7
1000.7
1000.7
1001.2
1001
1000.5
1000.1
1000
1000
999.5
999.3
999.8
1000
1000.6
1001.1
1002
1002.2
1002.2
1001.7
1001.6
1001.4
1001.2
1001.2
1001.6
1002.3
1002.7
1002.7
1002.7
1002.5
1002.1
1001.6
1001.2
1000.4
999.7
999.3
1000
1000.2
1000.9
1001.3
1001.4
1001.6
1001
1000.2
999.7
999.3
999.5
999.5
999.8
1000.3
1000.6
1000.7
1000.4
1000.3
999.8
999.2
998.6
998.2
997.7
997.6
998
998.7
999.8
1000.5
1000.9
1001.2
1000.7
1000.1
999.8
999
998.9
999.2
999.6
1000.4
1001.2
1001.6
1001.9
1001.6
1000.8
1000.2
999.4
999.2
998.9
998.6
998.9
999.7
1000.7
1001.3
1001.9
1002.2
1002.1
1001.7
1001.1
1000.5
1000
1000.3
1000.5
1001
1001.2
1001.2
1001.2
1001.4
1000.4
999.9
999.2
998.5
997.9
997.9
997.7
997.8
998.2
998.8
999.6
999.9
1000
999.6
999.3
998.7
998.6
998.1
998.5
999.3
999.5
1000
999.9
999.5
998.6
998.1
997.5
997.1
996.7
996.2
996.5
997.3
997.8
998
998.4
999
998.9
998.3
997.5
997.1
996.7
996.6
997.2
997.9
997.7
997.7
998
997.8
997.5
996.7
996.2
995.7
995.4
995.2
995.3
995.5
996.4
997.2
997.7
998.2
997.5
997
997
996.9
996.9
996.8
996.8
997.5
997.6
997.7
997.9
997.7
997.3
996.8
995.6
994.9
994
994.1
994.2
994.7
995.4
995.7
996.7
997.1
997.1
996.8
996.2
995.8
995.9
996.2
996.5
997
997.2
997.1
997.2
996.7
996.7
995.9
995.3
994.2
993.7
993.5
993.9
994.2
994.5
995.3
995.8
996.5
996.4
996.3
996.1
996
995.7
995.3
995.6
996.2
996.8
997.1
996.7
996.4
996.2
995.8
994.9
994.2
993.7
993.4
993.3
993.6
994.3
995.2
996
996.5
996.6
996.2
995.6
995.6
995.7
995.9
996.2
996.5
996.7
996.8
996.7
997
996.3
995.8
995.3
994.7
994.2
993.6
993.4
994.4
995.6
996.1
997
997.5
997.5
997
996.6
996.5
996.5
996.5
996.8
997.1
997
997.4
997.6
997
996.5
995.7
995.4
995.1
994.9
994.6
994.3
995.1
995.5
996.6
996.9
996.7
996.8
996.7
996.4
996.1
995.9
996.1
996.2
996.5
996.4
996.7
996.6
995.9
994.9
993.6
993.3
992.3
991.9
992
992.9
993.2
993.7
993.8
994.3
994.2
993.9
993.4
993.2
992.8
992.9
993.1
993.2
994
994.2
994.1
993.7
993.3
992.9
992.2
991.7
991.3
990.6
989.7
989.8
990.6
990.8
991.5
991.6
991.8
991
990.5
990.3
990.1
990.3
990.1
990.4
991
991.1
991.6
991.6
991.5
990.9
990.4
989.9
989.7
989.6
989.5
990.4
990.7
991.1
991.1
991.8
991.9
992
991.8
990.9
990.9
990.5
990.5
991.3
992
992.5
992.8
992.8
992.3
992.2
991.4
990.8
990
990.4
990.2
990.7
991.4
992.2
992.9
994.2
994.3
993.4
992.5
992.2
992
992
992.4
992.6
993
993.3
993.6
993.8
993.3
992.9
992.5
991.8
991.5
991.2
991.4
992
992.8
993.2
993.3
994
994.4
994.1
993.6
992.8
992.8
992.7
992.7
993.3
994
994.3
994.7
994.5
994.1
993.5
992.5
991.8
991.2
990.9
990.8
991.3
991.8
992.6
993
993.6
994.2
994.1
993.5
992.8
992.2
992.3
992
992.4
992.8
992.6
993.2
993.5
993.3
993
992.1
991.4
990.7
990.9
990.3
990.9
992.6
992.7
992.8
993.7
994.3
994.3
994
993.3
992.7
992.3
992.3
992.8
992.9
993.1
993.2
993.2
993.3
993.1
992.3
991.4
991.6
991.1
990.7
991.1
991.9
992.3
993.5
994.4
994.4
994.5
994.3
993.9
993.5
993.3
993.6
994.2
994.8
995.3
995.3
995.3
995.1
994.9
994.2
993.6
992.9
992.3
992
992.1
992.4
993.1
993.8
994.2
994.2
993.6
992.9
992.2
991.6
991.6
992
992.2
992.7
992.7
992.8
992.6
992.3
991.8
990.9
990.3
989.4
988.7
988.6
988.5
989
990.1
990.6
991
990.8
990.4
989.5
989.2
988.7
988.7
988.6
988.9
989
988.8
989.1
989.1
988.8
988.6
987.5
986.6
985.5
985.7
985
985
986.2
987
987.3
987.7
988.4
988
987.8
987.6
987.1
987.5
987.8
988.2
988.8
989.1
989.3
990
990.6
990.2
989.8
989.3
989.2
988.9
988.6
989.9
990.4
991.6
992.6
993.2
993.5
993.7
993.8
993.4
993.4
993.4
993.5
994
994.1
994.4
995.1
995.4
994.8
994.3
995.5
994.9
994.9
994.7
994.7
994.8
995.3
995.4
995.6
996.4
996.3
996.2
995.8
995.3
994.7
994.7
994.8
995.1
995.4
995.8
995.9
995.5
995.7
995.5
995.9
995.5
995.2
994.9
994.7
994.9
995.2
995.1
995.7
996.1
996.2
995.8
995.2
995
993.9
993.7
993.9
994.1
994.5
994.8
995.2
995.1
994.8
994.7
993.8
993
993.6
993.9
993.5
993.2
993.7
994.1
994.9
995.2
995.6
995.3
994.7
994
993.3
993.5
993.6
993.8
994.1
994.7
995.9
996.3
996.2
996
995.3
994.7
994.4
994.4
994
994.1
994.3
994.9
995.3
995.7
995.9
995.7
995.4
995.2
994.9
994.7
994.9
995.2
995.4
995.5
995.7
995.7
995
994.5
994.2
994.2
993.7
993.4
993.4
993.3
993.9
994.2
994.9
995.2
995.2
995.4
994.7
994.1
994
994
994.4
994.5
994.8
995.2
995.2
995
995
994.5
994.5
994.3
993.6
993.3
993
993.5
994.2
994.9
995.3
995.3
995.7
995.9
995.4
995.5
995.3
995.3
995.4
996
996.3
996.5
996.6
996.7
996.8
996.3
995.6
995.3
995.2
994.9
995.1
995.6
996.2
997.1
997.7
998.2
998.2
998.2
998
997.5
997.3
997.6
997.5
997.7
998.2
998.4
998.4
998.6
998.1
997.8
997
996.5
995.7
994.8
994.6
994.8
994.7
995.1
995.5
996.2
997
996.3
995.4
995.1
994.7
994.2
994
994.7
994.6
994.5
994.6
994.5
994.5
993.9
993
992.1
991.3
990.9
990.4
991
991.2
992.5
992.4
993.2
993.8
993.4
993.3
992.9
992.6
992.5
992.9
993.6
994.8
995.2
996
996.6
997
997.5
997.2
997.5
996.8
996.6
996.6
996.8
997.8
998.5
999.3
1000
1000.8
1000.9
1000.2
1000
999.7
999.5
999.7
999.8
1000.2
1000.7
1001.4
1001.5
1001.2
1000.9
1000.3
1000.2
999.8
999.2
999
998.9
999.4
1000
1001.1
1001.3
1001.8
1001.4
1001
1000.7
1000.8
1000.4
1000.4
1000.7
1000.8
1001
1001.2
1000.8
1000.6
1000.2
999.3
998.2
997.7
997.6
997.6
997.4
997.4
998.1
998.7
999.2
999.4
998.7
998
997.3
997.6
997.2
997
997.4
997.9
998.2
998.5
998.5
998.4
997.9
997.3
996.8
996.5
995.9
995.3
995.2
995.6
995.6
996.4
997
997.1
996.9
996.8
996.7
996.5
996.2
996.8
997.2
997.4
997.4
997.7
997.7
997.4
997.1
996.6
996
995.5
994.8
995.4
995
995.4
996
996.6
997.3
997.3
997.3
997.2
997
997.1
996.7
996.7
996.8
997.3
997.3
997.2
997.4
997.8
997.6
997.1
997.2
997
996.6
995.9
996
996.6
997.2
997.6
997.9
998.8
998.8
998.3
997.5
997.5
997.5
997.4
997.8
997.9
998.4
998.8
998.9
998.4
997.9
997.5
997.3
996.9
996.7
996.3
996.6
997.3
997.4
997.5
997.7
998.2
998.3
997.7
997.4
997
997.1
997
997.4
997.7
997.8
997.9
997.9
998
997.9
997.8
996.8
996.8
996.4
995.6
996.4
996.3
996.9
997.9
998.6
998.7
998.2
997.5
997.3
997
997
997
997.4
997.7
998.1
998.4
998.9
999
998.5
998.2
997.9
997.9
997.5
997.6
997.4
997.8
998.8
999.2
999.4
999.8
999.7
999.3
999.3
999
999.2
999.2
999.4
1000
1000.1
1000.5
1000.5
1000.4
999.7
999.4
999.1
998.3
998.1
997.6
997.7
998
998.6
999
999.5
1000
999.8
999.4
999.1
999
999.2
999.5
999.9
1000
1000.2
1000.1
1000.2
999.7
999.4
998.1
997.9
997.2
997.1
996.4
996.2
996.4
996.7
997.1
997.5
998.1
998.2
998
997.6
997.7
997.7
997.7
998.3
998.7
999.1
999
999.2
999.1
998.5
998
997.6
996.8
996.5
996.2
996.2
996.4
997.1
997.6
998
998.4
998.7
998.3
998.2
998
998.1
998.5
998.9
999.3
999.1
999.4
999.7
999.6
999.2
998.4
997.9
997.2
996.7
996
996
996.4
997
997.6
997.9
998.2
998.4
998.3
998.2
997.8
997.6
997.7
997.8
998.3
998.5
998.8
998.8
998.4
997.6
997.1
995.9
995.4
994.8
994.5
994.9
995.3
995.9
996.7
997.5
997.7
997.4
996.6
996.3
996.1
996
996
996.5
996.7
996.8
997
996.9
996.5
996
995.3
994.6
993.8
993.5
993.4
993.6
994.5
995.4
995.9
996.7
997.2
997.3
997
996.5
996.5
996.1
996.5
996.7
997.2
997.6
997.9
997.8
997.7
997.4
996.7
995.8
995
994.7
995.4
995.3
996.4
996.8
997.2
997.7
998.4
997.9
997.6
997.4
997.4
997.2
997.4
997.6
998.1
998
998.1
998.1
997.9
997.1
996.7
996.5
996.3
995.5
995.6
995.6
996.8
997.2
997.7
998.4
998.2
997.8
997.5
997.2
996.9
996.8
997.3
997.5
997.6
998.1
998.2
998
998.1
997.9
997
996.8
996.7
996.1
995.7
996
996.8
997.1
997.4
997.7
998.2
998.4
998.1
997.6
997.6
997.6
998.3
998.4
998.7
999
999.3
999.4
999.1
998.5
997.9
997.2
996.8
995.6
995.5
995.6
996.6
998
998.6
999.1
999.6
999.9
999.5
999.2
998.8
999
998.9
999.3
999.7
999.6
999.8
999.6
999.5
999.1
998.4
997.7
997
996.2
995.7
996
997.4
997.7
998.4
998.8
999.2
998.6
997.9
997.8
997.3
997.3
997.5
998.3
998.7
999.2
999.7
999.3
999.5
998.5
997.7
996.6
996
995.4
995.7
995.8
995.7
996.3
996.6
997.3
997.2
996.9
996.1
995.7
995.5
995.3
995.8
996.4
996.2
996.6
996.8
996.2
995.7
995
994.2
993.1
992.2
991.5
991.5
991.2
992
991
992.4
992.9
994.4
993.8
992.5
992.5
991.4
991.7
991.9
992.1
992.6
992.6
992.4
992.3
992.2
991.8
990.7
989.5
988.7
988.4
989
988.8
990.6
991.1
991.7
992.2
992
991
989.8
989.1
989
989.2
988.4
987.8
988.8
988.4
988.8
988.3
988.6
987.6
987
986.2
986.1
986.2
985.8
985.6
985.4
985.8
985.9
986
985.5
984.7
984.1
982.9
982.3
982.3
982.1
982.6
983.4
985.1
986.7
988
988.3
988.7
988.9
989.4
989.7
990
990.5
990.9
991.9
992.8
993.7
994.4
994.8
995
994.6
994.3
994.2
994.6
994.7
994.7
995.5
996.4
996.7
997.4
997.4
997.5
997.3
997
997.3
997
997
997.3
997.4
998.6
999.2
999.3
999.7
999.6
999
998.5
998.2
998
998.1
998.5
998.6
999.2
999.3
999.4
999.2
998.7
998.5
998.1
997.7
997.3
997.4
997.4
997.5
997.9
998.4
998.4
998.5
998.3
997.4
997
996.7
996.3
996.3
996.3
997.1
997.4
997.7
997.7
997.4
997.3
996.8
996.4
996
996.1
996.2
996
996.2
996.6
997.2
997.7
997.8
997.4
997
996.5
996.4
996.3
995.9
996.3
997
997.7
998.4
998.7
998.6
998.1
997.2
996.2
995.8
995.7
995.6
995.4
996.2
997.1
997.4
998.4
998.4
997.9
997.7
997.2
997.2
997
996.9
997.2
997.4
997.6
997.9
998
997.6
997.3
996.9
996.1
994.9
994.2
993.6
993.5
994.1
994.7
995.4
995.9
996.3
996
995.1
994.3
993.7
993.3
993.6
993.6
994.5
994.5
994.8
994.8
994.3
993.6
993
991.9
991.1
990.6
990.6
990.9
991.2
992
992.5
993.1
993.5
993.5
993
992.3
992.2
991.8
991.6
991.8
992.2
992.1
992.2
992.3
992.2
991.3
990.9
990.1
989.1
988.6
988.3
988.8
988.9
989.5
990.3
990.5
990.6
990.6
990.6
990.3
990.1
989.9
989.6
989.8
990.2
990.7
990.5
990.4
990.2
989.7
989.1
988.6
987.8
987.4
987
986.9
987.8
988.5
989
989.9
990.3
989.8
989.6
989.3
988.8
988.5
988.2
988.7
989.6
989.9
990.5
991
991
990.5
989.6
989
988.6
988.3
987.9
988.4
988.7
989.4
989.7
990.5
990.5
990.3
990.2
990
989.6
989.5
989.6
990.3
990.5
990.9
991.3
991.9
992
991.8
991.2
990.8
990.2
989.8
989.6
989.6
989.9
990.3
990.3
990.6
991.1
991.2
990.5
990.4
990
990
989.5
989.6
990
990.2
990.8
991
991.1
990.6
990.2
989.8
989.9
989.4
989.2
989.3
989.4
990.1
990.7
991.5
991.8
991.8
991.2
991
990.8
990.7
990.8
991.3
991.2
991.7
991.9
992.1
992.2
992.2
991.4
992.1
992.2
991.7
991.7
991.9
992.8
993.4
994
994.7
994.7
994.6
994.5
994.5
994
993.7
993.9
994.3
994.7
995.1
995.4
995.6
995.2
994.7
995.1
994.3
993.1
993.2
992.9
992.1
992.8
993.6
994.1
995.5
995.6
995.3
994.6
994.1
993.6
993.6
993.3
993.4
994
994.3
994.7
994.3
994.3
993.7
992.7
992.2
992.1
991.1
990.6
990.7
991.2
992.5
993.1
993
993.2
992.8
992.5
991.7
991.5
991.6
992.1
992.4
992.8
993
993.4
993.2
992.7
991.9
991.4
990.9
990.6
990.2
990.2
990.2
990.7
991.7
992.1
992.5
993
992.6
992.3
991.9
991.8
991.7
991.9
992.2
992.9
993
993.2
993.5
993.3
992.4
992
991.5
990.7
990.7
990.8
991.7
992.2
992.7
993.4
993.7
994.2
994.1
993.9
993.6
993.5
993.4
993.7
994.1
994.7
995.2
995.5
995.3
995.1
994.6
993.9
993.5
993.1
993
993.1
993.9
994.4
994.9
995.6
996.2
996.1
995.9
995.4
995
994.9
995.2
995.3
995.3
995.8
995.6
996.1
996.2
995.9
995.7
995.1
994.9
994.9
995
994.8
994.9
995.4
995.7
996.2
996.6
996.5
996.2
995.6
995.5
995
995.2
994.8
995.1
995.8
995.2
995.5
995.6
995.3
995.1
994.7
993.5
993
992.5
992.4
992.7
993.7
994.5
995.1
995.9
996
995.8
995.5
994.9
994.5
994.4
994.4
994.8
995.2
995.6
995.5
996
995.7
995.3
994.4
994.6
994.1
994.1
994
993.7
994.3
995.3
996.4
997
996.9
996.4
996.2
996.2
996.1
995.7
995.8
996.2
996.7
997
997.5
997.5
997.8
997.2
996.8
996.3
995.5
994.8
994.8
994.9
995.4
996.8
997.1
997.4
997.6
997.6
997.1
996.9
996.5
996.8
996.7
996.7
997
997.6
997.8
997.8
997.9
997.2
996.5
995.5
994.5
993.8
993.1
993.2
993.5
994.4
995.3
995.6
995.3
995.2
994.3
994
994.5
994.2
994.2
994.1
994.5
995.3
995.4
995.3
995
994.2
993.2
992.9
991.9
991.2
991.6
992.8
993.3
993.7
994.5
995.1
995.1
995
994.8
994.1
994.1
993.9
994.9
995
995.2
995.6
996.6
997.4
997
997.4
996.9
996.8
997.1
997.1
997.1
997.2
997.3
998.2
998.8
999.4
999.9
1000.4
999.9
999.6
999.1
999
999.1
999.5
1000
1000.5
1001.1
1001.4
1001.5
1001.3
1000.7
1000.1
999.7
999.4
999.4
1000
1000.1
1001.3
1001.7
1002
1002.1
1001.8
1001.6
1001.2
1001
1000.8
1000.6
1000.7
1001
1001.2
1001.2
1001.4
1000.9
1000.7
1000
999.1
997.9
997.6
997.6
997.9
997.8
998.5
999.4
999.9
999.8
999.4
999.2
998.9
998.3
998.2
998.1
998.6
998.8
998.8
999.1
998.9
998.5
998.2
997.6
996.6
995.7
995.6
995.5
995.7
996.2
996.9
997.7
999
999.1
999.1
998.8
998.1
997.5
997.2
997.1
997.3
997.8
998.3
998.6
999.1
999
998.5
998.1
997.2
996.6
996.3
996.4
996.8
997.4
998.4
999.1
999.5
999.7
999
998.6
998
998.3
998.6
998.2
998.4
998.7
999.3
999.6
999.6
999.3
998.8
997.8
998.4
997.9
996.9
997
997.3
997.8
998.5
998.7
998.8
998.8
998.9
998.4
998.1
997.9
997.7
998.1
998.3
999.2
999.7
1000.1
999.9
999.6
999.1
998.5
998
997.3
996.8
996.5
996.9
997.5
998
998.5
999
999
998.8
998.2
997.6
997.8
998.1
998
998.3
998.5
998.7
999.6
999.3
998.6
998.3
998
997.5
997.2
996.8
996.7
996.9
997.4
997.8
997.7
998
998
997.9
997.6
997.5
997.3
997
997.3
997.3
997.7
998.1
998.4
998.1
997.9
997.7
997.1
996.4
995.2
994.8
995
994.7
994.7
995.6
996.4
996.4
996.3
996.1
995.5
995.2
994.5
994.3
994.4
994.8
995.5
995.7
995.9
995.9
995.6
994.6
993.9
993.3
992.9
992.5
992.1
992.2
992.3
992.7
993.5
994
994.1
994.2
994
993.4
993.1
993.2
993.4
993.7
994
994.3
994.7
994.8
994.7
994.2
993.6
993.2
992.7
992.2
991.8
992.2
992.7
993.5
994.3
994.9
994.9
995
994.9
994.5
994.4
994.7
995
995.8
996.3
997
997
997.3
997.4
996.9
996.4
995.8
995.4
994.9
995.1
995.4
995.8
996.7
997.6
998.2
998.3
998.2
997.9
998.1
997.5
997.5
998.1
998.5
999.2
999.9
1000.4
1000.6
1000
998.9
998.2
997.6
997.7
997.1
997.4
997.3
997.9
998.5
999.6
1000
999.8
1000
999.4
998.8
998.6
998.7
998.6
999.3
999.9
1000.5
1000.4
1000.5
1000.5
999.9
999.1
997.8
997.1
996.6
996.7
997
997.5
998.5
999
999.2
999.7
999.4
999.2
998.8
998.8
999
998.9
999.2
999.7
1000
1000.6
1000.7
1000.3
999.7
998.8
998.4
998.2
997.2
997.9
997.9
999
999.6
1000.1
1001.2
1001.1
1001
1000.5
999.7
999.6
999.2
999
999.2
999.8
1000.1
1000.6
1001.1
1001
1001
1000.1
999.2
998.3
998.1
998.7
998.9
999.5
999.9
1001.1
1001.5
1001.4
1001.2
1000.7
1000.4
1000.1
1000.2
1000.3
1000.4
1001
1001.6
1001.9
1001.6
1001.8
1001.6
1000.9
999.8
998.7
998.1
998
998.2
999
999.7
1000.1
1000.6
1001.1
1001
1000.6
1000.3
1000
999.9
999.9
1000.2
1000.9
1001.4
1001.2
1001.3
1001.4
1000.5
999.8
999.2
998.5
998.4
998.3
998.8
999.6
1000.6
1001.8
1002.2
1002.4
1002.2
1002
1001.6
1001.6
1001.8
1001.8
1001.7
1002
1002.5
1002.9
1003.2
1002.9
1002.5
1002.6
1001.8
1001
1000.7
1001.4
1002.8
1003.9
1004.3
1004.8
1005.4
1005.8
1005.8
1005.2
1004.6
1004.3
1004.1
1004
1004.1
1004.5
1005.1
1005.8
1006
1006.3
1005.9
1005.2
1004.7
1004.2
1003.8
1003.8
1003.8
1004.5
1005.3
1005.7
1006
1006.4
1006.3
1005.8
1005.8
1005.7
1005.4
1005.2
1005.4
1005.8
1006.4
1006.8
1006.3
1006
1006
1005.4
1004.5
1004
1003.6
1003.5
1003.9
1004.4
1005.1
1005.8
1006.5
1006.7
1006.2
1005.3
1005.2
1004.6
1004.2
1004.5
1005
1005.2
1005.9
1006.3
1006.6
1006.3
1005.6
1005.6
1005.2
1005
1004.5
1004
1004.6
1005.5
1006.1
1006.3
1006.3
1006.1
1005.1
1004.5
1004.4
1004.4
1004.1
1004.4
1004.7
1005.2
1005.3
1005.7
1006
1005.9
1005.2
1004.2
1003.4
1002.6
1002.2
1002.2
1002.5
1002.6
1002.8
1003.9
1004.3
1004.2
1003.5
1003.2
1002.8
1002.6
1002.6
1003
1003.4
1003.7
1004.4
1004.4
1004.3
1004.2
1003.1
1002.5
1001.7
1000.8
1000.2
1000.6
1000.8
1001.3
1002
1002.5
1003.1
1003.3
1003.1
1002.7
1002.3
1002.3
1002.4
1002.9
1002.8
1003.3
1003.8
1003.8
1003.9
1003.6
1002.8
1002.2
1001.2
1000.2
999.8
999.7
1000.4
1001.1
1001.5
1001.8
1002
1002
1001.9
1001.6
1001.4
1002.2
1002
1002.5
1002.3
1002.7
1003.4
1003.7
1003.9
1003.4
1002.8
1001.9
1000.9
1000
999.6
999
999.4
1000.1
1000.9
1001.9
1002.1
1002.4
1002.4
1002
1001.8
1001.8
1001.5
1001.2
1001.6
1002
1002.3
1002.2
1002.4
1002.1
1001.3
1000.6
999.3
998.7
998.4
998.4
998.6
999.5
1000.3
1001.3
1001.7
1001.9
1002.1
1001.7
1001.4
1001
1000.8
1000.9
1000.8
1001.2
1001.8
1002.1
1001.9
1001.6
1000.7
999.6
998.7
998.5
998.6
998.4
999.5
1000.4
1001.8
1002.7
1003.5
1004
1003.5
1003.4
1003
1002.6
1002.5
1002.4
1003.1
1003.2
1003.9
1004.4
1004.2
1003.8
1003.4
1002.7
1002.1
1001.9
1002.1
1002.5
1002.8
1003.3
1003.7
1004.3
1004.9
1004.3
1004
1003.8
1003.7
1003.4
1003.1
1003.1
1003.8
1003.8
1004.3
1004.9
1005.1
1005.3
1004.5
1003.3
1002.7
1002.1
1001.7
1001.4
1001.7
1002.4
1002.8
1003.7
1004.2
1004.5
1004.5
1004.2
1003.8
1003.6
1003.4
1003.6
1004.1
1004.6
1004.9
1005.4
1005.3
1005
1004.3
1003.4
1002.4
1001.9
1001.7
1002.1
1002.3
1002.7
1003.2
1003.9
1004.4
1004.6
1004.6
1004.6
1004.4
1004.3
1004.6
1004.8
1005.1
1005.6
1006
1006
1006.1
1005.7
1005
1003.8
1002.8
1002.2
1002.1
1002.1
1002.3
1002.4
1002.8
1003.2
1003.3
1003.4
1003.1
1002.7
1002.3
1001.9
1002.1
1002.3
1002.7
1003.4
1003.7
1004.1
1004.4
1003.9
1003.4
1002.4
1001.5
1000.9
1000.9
1001
1001.5
1001.9
1002.2
1002.8
1002.9
1002.8
1002.9
1002.5
1002.3
1001.8
1001.9
1002.1
1002.5
1002.7
1003.3
1003.7
1003.8
1003.5
1003.1
1002.3
1001.8
1001.1
1001.6
1001.9
1002.3
1003.1
1004
1004.5
1004.5
1004.5
1004.5
1004
1003.8
1003.4
1003
1003.3
1003.7
1004.4
1005.1
1005.2
1005
1004.8
1004
1003.4
1003
1002.5
1002.2
1002.3
1002.5
1003.1
1003.5
1004.3
1004.4
1004.4
1004.1
1003.8
1003.7
1003.4
1002.8
1003.1
1003.3
1003.4
1003.7
1003.7
1004
1003.1
1002.4
1001.4
1000.9
1000.4
1000.5
1000.5
1000.6
1001.4
1002
1002.6
1003.1
1003.2
1003.1
1002.7
1002.3
1002
1001.7
1001.8
1002.2
1002.3
1002.9
1002.8
1002.5
1001.8
1000.9
1000.1
999
998.4
998.2
998.2
998.3
998.6
999.6
1000.2
1000.4
1000.4
1000.2
1000.1
999.4
999.4
999.3
999.2
999.8
1000.3
1000.8
1000.6
1000.2
1000.2
999.5
998.7
998
997.6
997.5
997.3
997.6
998.1
998.7
999.1
999.6
999.6
999.7
999.4
999.3
998.8
998.5
998.6
999.4
999.9
1000.3
1000.2
1000.3
1000.1
999.4
998.2
997.7
997.2
996.7
996.9
998.1
999.6
999.6
1001
1001.1
1000.8
1000.5
1000.3
1000
1000
1000.2
1000.5
1001.1
1001.7
1002.2
1002.9
1003.4
1003.4
1003.1
1002.5
1002.2
1001.9
1001.8
1001.8
1001.8
1002.5
1003.5
1004
1004.1
1003.7
1003.8
1003.4
1002.9
1002.7
1002.5
1002.8
1003.2
1003.5
1003.8
1004.1
1004.2
1004
1003.6
1002.7
1002.3
1002
1001.9
1001.9
1002
1002.3
1003
1003.4
1003.7
1003.5
1003.4
1002.9
1002.6
1002.5
1002.3
1002.5
1002.8
1003.2
1004
1004.7
1004.3
1003.7
1003
1002.5
1001.3
1000.2
1000
1000.2
1000.6
1001.3
1001.9
1002.4
1002.7
1002.5
1002.3
1002.1
1001.8
1002
1002.1
1002.5
1002.9
1003.1
1003.2
1003.2
1003.3
1002.7
1002.2
1001.5
1001.1
1000.8
1000.8
1001.2
1001.7
1002.3
1002.8
1003.4
1004.2
1004
1004
1003.5
1003.3
1003.3
1003.3
1003.3
1003.6
1004.6
1005.2
1006
1006
1005.7
1005
1004.4
1003.4
1002.9
1002.5
1002.8
1003.2
1003.6
1004.4
1005.4
1005.7
1005.9
1005.8
1005.4
1005.4
1005.4
1005.4
1006
1006.5
1007.4
1007.8
1008.2
1008.4
1007.7
1006.9
1005.7
1005.1
1004
1003.9
1004.2
1004.6
1005.5
1006.1
1006.5
1006.5
1006.3
1006.4
1006.4
1006.2
1006.2
1005.7
1005.9
1006.4
1006.9
1007.2
1007.5
1007.4
1007.2
1006.7
1005.7
1005
1004.7
1004.5
1004.7
1004.8
1005.4
1005.9
1006.4
1006.4
1006.5
1006.4
1006.3
1006.2
1006.3
1006.3
1006.6
1006.5
1006.9
1007.2
1007.3
1007.1
1006.6
1005.8
1004.5
1003.7
1002.9
1002.8
1002.8
1003.2
1003.7
1004.1
1004.7
1004.9
1004.8
1004.4
1004
1003.7
1003.5
1003.3
1003.7
1004.1
1004.3
1004.6
1004.6
1004.7
1003.9
1003
1002.1
1001.2
1000.5
1000.4
1000.4
1000.6
1000.7
1001.1
1001.7
1002
1001.9
1002
1001.7
1001.7
1001.4
1001.3
1001.7
1002.1
1002.7
1003.3
1003.9
1004
1003.7
1003
1002.2
1001.1
1000.2
1000.3
1000.4
1000.9
1001.5
1002.3
1002.9
1003.2
1003.8
1004.1
1004.3
1004.3
1004.3
1004.5
1004.6
1005.2
1005.8
1006.2
1006.5
1006.7
1006.2
1005.5
1005
1004.2
1004
1003.8
1004.2
1004.4
1004.6
1005.5
1006.2
1006.5
1006.7
1006.8
1006.9
1006.9
1006.6
1006.6
1006.7
1007.1
1007.9
1008.7
1009
1009.1
1008.7
1008
1007.2
1006.3
1006
1005.7
1005.9
1006.1
1006.6
1007
1007.5
1007.6
1007.8
1008.2
1007.9
1007.8
1007.6
1007.7
1007.8
1008.5
1009
1009.4
1009.5
1009.4
1008.8
1008
1007.1
1006.3
1005.8
1005.6
1005.7
1006.2
1006.5
1007.3
1007.6
1007.6
1007.6
1007.4
1007.3
1007
1006.5
1006.4
1006.6
1007.3
1007.9
1008.1
1008.2
1007.9
1007.4
1006.6
1005.4
1004.5
1003.6
1003.4
1003.7
1004.2
1004.7
1005.5
1006
1006.2
1006.3
1006.1
1005.8
1005
1005.1
1005.2
1005.6
1006.1
1006.5
1007
1007.4
1007.1
1006.4
1005.3
1004.2
1003.4
1002.7
1002.8
1003.2
1003.5
1004.2
1005.1
1005.6
1005.8
1006
1006
1005.5
1005.4
1005.4
1005.2
1005.9
1006.3
1006.7
1007.2
1007.7
1007.4
1006.8
1005.7
1004.5
1003.7
1003.1
1003.3
1003.7
1004.1
1004.8
1005.3
1005.7
1006.1
1005.8
1005.6
1005
1005
1005.1
1005.2
1005.3
1006
1006.7
1007.5
1007.7
1007.7
1007.1
1006.1
1005.1
1004.1
1003.3
1003.2
1003.3
1003.6
1004
1004.9
1005.5
1005.7
1005.8
1005.5
1005.1
1005.1
1005
1004.7
1005
1005.8
1006.4
1006.7
1007.1
1007.2
1006.6
1005.6
1004.6
1003.5
1002.9
1002.9
1002.8
1003
1003.5
1004.3
1004.9
1005.3
1005.5
1005.4
1005.1
1005
1004.6
1004.3
1004.3
1004.6
1005.5
1006.1
1006.4
1006.2
1005.5
1004.4
1003.5
1002.7
1002.2
1001.9
1002.2
1002.7
1003.1
1004.1
1004.8
1005
1005.2
1005.5
1005.4
1005.2
1005.1
1005
1005.2
1005.8
1006.4
1006.9
1007.2
1007.4
1006.9
1005.8
1004.6
1003.8
1003.3
1003.3
1003.3
1003.6
1004.1
1005.1
1005.9
1006.4
1006.4
1006.4
1006.4
1006.6
1006.5
1006.4
1006.5
1007.3
1008.2
1009
1009.4
1009.1
1008.4
1007.6
1006.5
1006
1005
1004.9
1004.9
1005.1
1005.8
1006.8
1007.5
1008
1008.3
1008
1007.9
1007.4
1007
1006.7
1007
1007.7
1008.1
1008.7
1009.3
1009.5
1008.6
1007.6
1006.7
1005.6
1004.7
1004.3
1004.3
1004.6
1005.3
1006.3
1006.8
1006.9
1006.9
1006.8
1006.6
1006.2
1006.2
1006.2
1006.1
1006.8
1007.6
1007.9
1008.5
1008.8
1008.6
1007.9
1007.3
1006.5
1006.1
1006.3
1006.8
1007.3
1007.6
1008.3
1008.8
1009
1009.4
1009.3
1009.2
1009
1009.1
1008.9
1009
1009.5
1010.2
1011
1011.3
1011.5
1011.1
1010.1
1009.1
1008
1007.4
1007.2
1007.5
1007.5
1007.7
1008.6
1009
1009.3
1009.5
1009.5
1009.2
1009.1
1008.8
1008.6
1008.9
1009.6
1010.2
1010.4
1010.8
1010.7
1010.1
1009.1
1008.2
1007.5
1006.8
1006.8
1007
1007.3
1007.9
1009.2
1009.9
1010
1010.2
1010.5
1010.2
1010
1009.8
1009.8
1010.1
1010.5
1011
1011.2
1011.3
1011.2
1010.3
1009.2
1008
1007
1006.5
1006.4
1006.4
1006.7
1007.2
1008.3
1009.1
1009.3
1009.4
1009.6
1009.3
1009.2
1009
1009
1009.6
1010.2
1010.5
1011.4
1011.6
1011.6
1011.1
1009.8
1008.7
1007.8
1007.1
1007
1007.4
1007.5
1008.3
1009.4
1009.8
1009.9
1009.7
1009.7
1009.5
1008.7
1008.5
1008.6
1008.5
1009.1
1009.5
1010.1
1010.3
1010.3
1009.7
1008.6
1007.5
1006.5
1005.8
1005.6
1006
1006.3
1006.6
1007.4
1007.8
1007.7
1007.7
1007.5
1007.3
1006.9
1006.8
1006.7
1006.9
1007.4
1008.2
1008.5
1008.8
1009
1008
1007.2
1005.8
1005.1
1004.3
1004.4
1004.6
1005
1005.5
1006
1007.1
1007.5
1007.6
1007.3
1007
1007
1006.7
1006.7
1006.8
1007.4
1008.2
1008.6
1009.3
1009.3
1008.5
1007.5
1006.7
1005.5
1005.3
1005.1
1005.2
1005.1
1005.7
1006.3
1006.9
1007.3
1007.3
1007.3
1006.8
1006.7
1006.7
1006.8
1006.9
1007.7
1008.5
1009.3
1009.6
1009.6
1008.9
1007.4
1006.5
1005.3
1004.8
1004.6
1004.5
1004.4
1004.8
1005.4
1006.2
1006.6
1006.9
1007
1006.7
1006.4
1006.3
1006.2
1006.3
1006.5
1007.4
1008
1008.3
1008.2
1007.6
1006.8
1006
1005.5
1005
1005.1
1005.3
1005.5
1006.4
1006.8
1007.3
1007.3
1007.6
1007.3
1007.2
1006.6
1006.3
1006.4
1006.8
1007
1007.4
1008.1
1008.8
1009
1008.9
1008.1
1007.2
1006.5
1006
1006.2
1006.6
1007
1007.7
1008.7
1009.1
1009.5
1009.4
1009.3
1008.9
1008.7
1008.3
1007.8
1007.6
1007.8
1008.2
1008.8
1009.4
1009.5
1009.1
1008
1007.4
1006.8
1006.1
1006.4
1006.8
1007.2
1007.7
1008.8
1009.2
1009.1
1008.7
1008.5
1007.6
1007.2
1006.9
1006.8
1007
1007.1
1007.3
1007.8
1008.3
1008.4
1007.9
1007.1
1006.3
1005.4
1004.7
1004.2
1004.2
1004.5
1004.8
1005.4
1006
1005.9
1005.8
1005.6
1004.9
1004.4
1004.1
1003.8
1003.8
1004.5
1004.9
1005.5
1006.2
1006.9
1006.5
1005.9
1005.1
1004.3
1004.2
1004.4
1004.8
1005.2
1006
1006.9
1008
1008.4
1008.6
1009.1
1009.1
1008.9
1008.5
1008.4
1008.5
1008.6
1009.3
1010.3
1011
1011.4
1011
1010
1009
1008.1
1007.7
1007.6
1008
1008.4
1009
1009.8
1010.2
1010.7
1011.2
1011
1010.8
1010.8
1010.4
1010.4
1010.5
1011
1011.6
1012
1012.5
1012.2
1011.7
1010.2
1009.2
1008
1007.5
1007.2
1007.3
1007.6
1008
1009.1
1009.5
1009.7
1010.1
1010.1
1010.1
1009.4
1008.7
1008.5
1008.6
1009.3
1010
1010.6
1011
1010.9
1009.9
1009
1007.7
1006.6
1005.7
1005.5
1005.4
1005.4
1006.2
1006.9
1007.6
1008
1008
1008.2
1007.9
1007.7
1007.2
1007.1
1007.1
1007.9
1008.1
1008.9
1009.4
1009.2
1008.6
1007.9
1006.8
1006.2
1005.7
1005.8
1006.2
1006.5
1007
1007.5
1007.9
1008.2
1008.5
1008.4
1008.4
1008
1007.9
1007.7
1008.3
1008.8
1009.2
1009.4
1009.5
1009.7
1009.1
1008.1
1007.3
1006.3
1005.9
1005.7
1006
1006.5
1007.3
1007.7
1008.3
1008.5
1008.3
1008.4
1008.3
1008.3
1008.1
1008.7
1008.8
1009.1
1009.7
1010.1
1010.4
1010
1009.7
1008.6
1007.6
1006.8
1006.5
1006.5
1006.9
1007.4
1007.9
1008.6
1009
1009.4
1009.5
1009.5
1009.3
1008.8
1008.7
1008.8
1009.1
1009.6
1010.3
1010.5
1010.8
1010.5
1010.1
1009.4
1008.3
1007.6
1007.2
1007.1
1007.5
1007.7
1008.1
1008.6
1008.7
1009
1009.1
1008.7
1008.7
1008.4
1008.2
1008.1
1008.3
1008.5
1009.3
1009.7
1009.6
1009.3
1008.7
1007.4
1006.4
1005.3
1005.1
1005.1
1005.5
1006
1006.3
1006.8
1007.2
1007.3
1007.3
1007.1
1006.5
1006.3
1006.2
1005.8
1005.7
1005.7
1006.1
1006.4
1007.1
1006.7
1005.8
1005
1004.2
1003.4
1003
1002.9
1002.8
1002.9
1003.4
1003.8
1004.3
1004.5
1004.6
1004.6
1004.2
1003.9
1003.9
1004.1
1003.9
1004.6
1005.4
1006
1005.9
1005.9
1005.3
1004.5
1003.6
1002.6
1002
1002
1002.7
1002.9
1003.2
1004
1004.8
1005.6
1005.7
1005.5
1005.1
1004.9
1004.5
1004.2
1004.3
1005
1005.9
1006.3
1006.7
1006.7
1006.2
1004.9
1004.1
1003.1
1002.7
1002.6
1002.8
1002.7
1004.1
1006
1006.7
1006.9
1008
1008.4
1008.8
1009
1008.9
1009.1
1009.4
1010.4
1011.1
1012
1012.4
1013.1
1012.5
1011.9
1010.9
1010.1
1009.5
1009.6
1010.2
1010.9
1011.3
1011.8
1012.5
1012.4
1012.4
1012.4
1011.7
1011.4
1011
1010.8
1011
1011.4
1011.7
1012.7
1013
1013
1012.2
1011.2
1010.1
1009.6
1009.2
1009.2
1009.3
1009.7
1010.6
1011.2
1011.7
1011.6
1011.6
1011.4
1011.5
1011
1010.5
1009.9
1010
1010.1
1010.6
1010.7
1011.1
1011
1009.9
1008.9
1007.3
1006.3
1005.8
1005.5
1005.4
1005.7
1006.1
1006.7
1007.2
1007.4
1007.6
1007.3
1007
1006.9
1006.8
1006.5
1006.4
1006.9
1007.4
1008.3
1009.1
1009.3
1008.9
1008
1006.6
1006
1005.9
1005.7
1006
1006.4
1006.9
1007.6
1007.7
1007.6
1007.5
1008.4
1008.3
1007.9
1008.5
1008.7
1009
1009.2
1009.6
1010.4
1011
1011.1
1010.5
1009.9
1009
1008.4
1008.3
1008.3
1008.3
1008.9
1009.2
1009.8
1009.8
1009.8
1010
1010
1009.9
1009.6
1009.7
1009.4
1009.2
1009.5
1010.6
1010.9
1011
1011.2
1010.4
1009.6
1008.6
1007.6
1007.3
1007.2
1007.4
1007.9
1008.5
1009.3
1009.8
1010.4
1010.6
1011.1
1010.7
1010
1009.6
1008.8
1008.9
1009.5
1010.1
1010.9
1011.2
1011.8
1011.2
1010.3
1009.4
1008.9
1008.6
1008.4
1008.9
1009.1
1009
1009.8
1010.1
1010.4
1010.3
1010.2
1009.7
1009.5
1009.4
1009.4
1009.3
1009.3
1010.1
1010.6
1011
1011.3
1011
1010.3
1009.2
1008
1007.8
1007.6
1007.8
1008
1008.5
1009.1
1009.6
1009.6
1009.7
1009.7
1009.4
1009.4
1009.4
1009.3
1009.3
1009.4
1009.6
1010.3
1011.1
1011
1010.1
1008.9
1007.7
1006.6
1006.3
1006.1
1006.6
1007
1007.3
1008.1
1008.4
1008.6
1008.8
1008.9
1009.2
1009.2
1009.1
1009.2
1009
1009.2
1009.6
1009.9
1010.3
1010.5
1009.9
1009.5
1008.1
1006.8
1006
1005.8
1006
1006.3
1006.8
1007.4
1007.4
1007.4
1007.4
1007.3
1007
1006.8
1006.1
1005.7
1005.1
1005.5
1006
1006.6
1006.8
1006.7
1006.2
1005.2
1004.2
1003.2
1002.6
1002.6
1002.8
1002.8
1002.8
1003.5
1003.8
1004
1004
1003.7
1003.5
1003.1
1002.5
1002.6
1002.5
1002.9
1003.6
1004.1
1004.7
1004.7
1004.1
1002.8
1001.4
1000.5
1000
999.9
1000.3
1000.7
1001.6
1002.3
1002.8
1003
1003.5
1003.4
1003
1002.7
1002.2
1002.8
1003.8
1004.5
1005.5
1006.9
1008.4
1009.2
1008.8
1008.2
1007.1
1006.5
1006.6
1006.5
1007.2
1007.8
1008.5
1009.7
1010.3
1010.8
1010.8
1010.9
1010.9
1010.4
1010.9
1010.6
1010.8
1011.7
1012.3
1012.9
1013.3
1013.4
1012.8
1011.7
1010.4
1009.6
1009.2
1009
1008.9
1008.9
1009.1
1009.7
1009.6
1009.6
1009.8
1009.4
1008.9
1008.4
1008.2
1008
1007.3
1007.9
1008
1008.8
1009.1
1009.2
1008.9
1008.4
1007.4
1006.3
1006.3
1006.3
1006.2
1006.3
1006.6
1007.2
1007.2
1007.4
1007.1
1006.4
1006.2
1005.5
1005.2
1005
1005.5
1006.5
1007.7
1009.4
1010.6
1012
1012.5
1012.4
1011.2
1010.7
1010
1010.4
1010.7
1011
1011.5
1012.1
1013
1013.1
1013.4
1013.5
1012.7
1012.8
1012.3
1011.9
1012.1
1012.2
1013.1
1013.4
1013.6
1014.1
1013.9
1012.7
1011.2
1010.1
1009.1
1008.9
1008.7
1008.7
1009.4
1009.8
1010
1010.4
1010.3
1009.4
1009.4
1008.3
1007.7
1007.4
1007.1
1007.3
1007.6
1007.9
1008.9
1009.4
1009.4
1007.9
1006.9
1005.8
1005.8
1005.5
1005.7
1006.5
1007.1
1008.3
1008.5
1008.6
1008.7
1008.4
1008.3
1007.6
1007
1007.1
1007
1007.3
1007.6
1008.6
1009
1009.6
1008.6
1007.8
1006.8
1005.7
1005.1
1005.5
1005.6
1006.1
1006.5
1007.3
1007.6
1007.2
1007.6
1007.2
1006.1
1006.1
1005.6
1005.1
1005
1005
1006
1006
1006.7
1007.1
1006.6
1006.2
1005.5
1004.7
1004.4
1004.5
1004.8
1005.1
1006
1006.1
1007
1007.1
1007.2
1006.9
1007.4
1006.9
1006.4
1006.7
1006.4
1007
1007.5
1008.5
1009.1
1009.1
1008.5
1007.9
1007.1
1006.6
1005.5
1005.6
1006.1
1006.7
1007.4
1007.6
1008.6
1008.8
1009.2
1009.1
1009.2
1009.2
1008.8
1008.9
1009.4
1010
1010.4
1011.1
1011.4
1011.5
1010.6
1009.9
1008.3
1007.2
1006.7
1006.6
1007
1007.2
1008
1008.4
1008.8
1009.3
1009.8
1010.1
1010.1
1009.8
1009.4
1009.7
1010
1010.7
1011.5
1011.9
1013
1013.2
1012.9
1011.9
1010.8
1009.7
1009.6
1009.6
1010
1010.1
1010.7
1011.2
1011.3
1011.2
1011.4
1011.5
1011.2
1011
1010.5
1010.6
1010.9
1011.1
1011.4
1012.2
1012.2
1011.9
1011.3
1011
1009.3
1007.9
1007.7
1007.3
1007.6
1007.6
1008.1
1008.3
1008.5
1008.6
1009.1
1008.8
1009.1
1008.6
1008.8
1008.6
1009.1
1009.8
1011.6
1011.8
1012.9
1013.8
1013.2
1012.8
1011.8
1011.3
1010.8
1010.5
1011.3
1011.4
1012.1
1011.7
1012.4
1012.4
1012.9
1012.6
1012.4
1011.6
1011.4
1011.2
1011.1
1011.4
1011.7
1012.3
1012.9
1013
1012.1
1011.1
1009.8
1008.9
1008.6
1008.6
1009.1
1009.6
1010.4
1010.7
1011.4
1011.6
1011.4
1011.3
1010.9
1010.6
1010.3
1010.4
1010.4
1010.8
1011.3
1011.9
1012.7
1012.4
1011.8
1010.7
1009.5
1008.2
1007.5
1007.5
1007.7
1008.4
1009
1009.3
1009.9
1010.2
1010.1
1009.9
1009.6
1009.5
1008.8
1008.9
1009
1009.2
1009.4
1010.3
1010.3
1010.8
1010.5
1009.6
1008
1007.1
1006.3
1006.3
1006.9
1007.3
1008.2
1008.9
1009
1009.3
1009
1008.6
1008.7
1008.2
1008
1007.9
1008.1
1008.8
1009.4
1009.7
1010.1
1010.1
1009.9
1008.9
1007.5
1006.6
1006.3
1006.3
1006.6
1006.9
1007.2
1008
1008.5
1009
1009.2
1009.1
1008.9
1008.5
1008.1
1008
1008
1008.5
1009
1009.9
1010.3
1010.6
1010.3
1009.3
1008.1
1006.9
1006.6
1006.8
1007.1
1007.2
1007.9
1008.4
1009
1009.2
1009.3
1009
1008.8
1008.6
1008.4
1009
1009.3
1010.2
1011
1011.6
1012.8
1013
1013
1012.7
1011.4
1010.8
1010
1010.2
1011.1
1011.8
1012.7
1013.5
1014.1
1014.5
1014.7
1014.5
1014
1013.8
1013.1
1013.2
1013.5
1013.8
1014.3
1015
1015.3
1015.3
1014.8
1014.1
1013
1012.2
1011.9
1011.8
1011.8
1012.5
1013
1013.7
1014.2
1014.6
1014.8
1014.5
1014.1
1013.7
1013
1012.6
1012.2
1012.5
1013.1
1013.6
1014.2
1014
1013.5
1012.4
1011.5
1010.7
1010.1
1009.8
1009.8
1010.2
1010.7
1011.1
1011.4
1011.9
1011.7
1011.8
1011.6
1011.4
1011.1
1010.7
1011
1011.1
1011.6
1012.2
1012.6
1012.5
1012.2
1011.4
1010.1
1009.3
1008.8
1008.6
1008.8
1008.9
1009
1009.5
1009.6
1009.8
1010.3
1009.7
1009.6
1008.8
1008.4
1008.3
1008.2
1008.2
1008.3
1008.4
1008.5
1008.6
1008.1
1007.5
1006.5
1005.5
1004.9
1005
1005
1005.2
1005.5
1006.2
1006.8
1007.2
1007.5
1007.4
1007.5
1007.5
1007.3
1007
1007.3
1007.7
1008.1
1008.9
1009.4
1009.4
1009
1007.8
1006.8
1005.7
1005.2
1004.7
1004.9
1005.3
1005.7
1006.3
1006.9
1007.2
1007.7
1008.1
1008.2
1007.9
1007.5
1007.7
1008
1008.4
1008.6
1009.3
1009.8
1010.1
1009.6
1008.6
1007.5
1006.9
1006.4
1006.4
1006.7
1007.2
1007.3
1007.7
1008.4
1008.8
1009.5
1009.6
1009.8
1009.7
1009.7
1010.2
1010.6
1011.4
1012.7
1013.9
1015
1016.1
1016.6
1016.5
1015.6
1015.1
1014.9
1014.7
1014.8
1015.1
1015.4
1015.7
1016.2
1016.8
1016.9
1016.9
1016.8
1016.8
1016.4
1016
1015.5
1015.3
1015.2
1015.4
1015.4
1015.4
1014.7
1013.7
1012.5
1011.4
1010.1
1010.3
1010.5
1010.6
1010.6
1011.2
1011
1010.8
1010.9
1010.9
1010.8
1010.9
1010.2
1010
1009.5
1010
1010.5
1010.6
1011.3
1011.4
1011
1009.8
1009.1
1007.9
1007.7
1007.2
1007.4
1007.9
1008.6
1009.1
1009.4
1009.3
1009.2
1009.2
1009.1
1008.6
1008
1007.9
1007.7
1008.2
1008.5
1009
1009.5
1009.4
1009
1008.5
1007.7
1007
1006.8
1006.8
1007.3
1007.9
1008.6
1009.4
1009.7
1010.1
1010.5
1010.7
1011.2
1010.6
1010.6
1011
1010.9
1011.4
1012.4
1013.6
1014.2
1015
1015.1
1014.6
1013.6
1012.9
1012.8
1013
1013.5
1014.3
1015.5
1016.2
1017
1017.6
1018
1018
1018.4
1018.2
1018.3
1019
1019.3
1019.5
1020.3
1021.1
1022.1
1022.3
1021.9
1020.8
1019.4
1018.4
1017.7
1017.6
1017.9
1018.6
1019.2
1019.5
1020
1020.1
1019.9
1019.5
1019.3
1018.7
1018.2
1018.1
1018.3
1018.5
1019.1
1019.5
1020
1019.6
1018.9
1017.7
1015.9
1014.6
1013.6
1013.2
1013.2
1013.8
1014
1014.5
1014.7
1014.6
1014.5
1014.3
1014.2
1014.1
1013.4
1013.3
1013.4
1013.8
1013.9
1014.7
1015.2
1015.1
1014.6
1013.6
1011.9
1010.7
1009.9
1009.9
1010.7
1011.3
1011.8
1012.3
1013
1013
1013
1012.5
1012.5
1012
1011.6
1011.3
1011
1011.4
1011.7
1012.5
1013.1
1013.5
1013.1
1012.3
1010.6
1009.6
1009.3
1009.3
1009.4
1010.1
1010.7
1011.4
1012.3
1012.5
1011.8
1011.6
1011.3
1011.3
1010.6
1009.5
1009.8
1009.5
1009.4
1010.6
1011.3
1012.2
1012.4
1011.9
1011.8
1010.9
1009.4
1009
1009.1
1009.5
1009.9
1010
1010.4
1010.5
1010.4
1010.3
1010.3
1010.1
1009.4
1009.2
1009.4
1009.3
1009.6
1010.7
1011.4
1011.4
1010.5
1008.9
1007.5
1006.7
1005.9
1005.6
1006
1006.4
1006.6
1007
1007.6
1008
1008.5
1008.4
1008.6
1008.2
1008
1007.9
1007.9
1008.1
1008.4
1009
1009.5
1009.7
1008.9
1008
1007.4
1007
1007.3
1007.9
1008.9
1010
1011.2
1012.4
1013.6
1015.1
1015.9
1016.1
1016.1
1016.2
1015.7
1015.9
1015.8
1016.3
1016.3
1017
1017.7
1018
1017.5
1016.4
1015.6
1014.5
1014
1015
1015.5
1016.2
1016.9
1017.4
1017.9
1018.2
1018.5
1018.6
1018.4
1018.1
1018
1017.6
1017.5
1017.8
1018
1018.8
1019
1019.1
1018
1016.4
1014.5
1013.5
1012.7
1012.2
1012.1
1012.2
1012.9
1013.7
1013.7
1013.9
1014.3
1014.2
1014.2
1014
1013.9
1013.9
1014.2
1014.3
1014.3
1014.8
1015.3
1015.3
1015.2
1014.2
1012.6
1011.6
1011.2
1011.4
1011.5
1012
1012.4
1012.4
1012.2
1012.2
1012.1
1011.9
1011.5
1011.3
1011.1
1010.8
1011
1011.2
1011.8
1012.7
1013.5
1013.9
1013.8
1012.5
1011.2
1010.4
1010.2
1010.1
1010.8
1011.3
1011.6
1012.2
1013
1013.7
1014.1
1014.5
1014.6
1014.9
1015
1014.5
1015.2
1015.3
1015.9
1016.8
1017.9
1018.4
1018.3
1017.3
1016.5
1015.9
1015.5
1015.7
1016.4
1017
1017.4
1017.9
1018.4
1018.2
1018.1
1018
1017.7
1017.7
1017
1016.2
1015.9
1015.9
1016.8
1017.2
1017.7
1017.2
1016.7
1015.6
1014.1
1013.2
1012.3
1012.1
1012.8
1013
1013.2
1013.3
1013.3
1013.3
1013.8
1013.7
1013.4
1013.6
1013.1
1012.8
1012.8
1013.2
1013.3
1014
1014.2
1014.3
1013.6
1013
1011.7
1010.7
1010.2
1010.3
1010.5
1010.7
1011.3
1011.6
1012.1
1012.5
1012.8
1013
1012.8
1012.8
1012.7
1012.6
1012.9
1013.6
1013.8
1014.9
1015.6
1015.9
1015.3
1014.1
1012.8
1011.7
1011.1
1011.2
1011.4
1011.6
1011.7
1012.3
1012.8
1012.8
1013.4
1013.1
1012.8
1012.7
1012.7
1012.6
1012.8
1012.9
1013.4
1014
1014.6
1014.5
1013.6
1012.5
1010.9
1009.6
1008.6
1008.5
1008.7
1009.2
1009.5
1010.2
1010.5
1010.8
1011
1010.5
1010.4
1010.4
1010.6
1010.4
1010.2
1010.4
1011.1
1011.7
1012.6
1012.9
1012.1
1011.3
1009.8
1008.7
1008.2
1007.8
1008.4
1008.8
1009.5
1010.4
1010.7
1011.6
1012.2
1012.6
1012.8
1012.4
1012.5
1012.3
1012.3
1012.5
1013.3
1014.7
1015
1015.8
1014.8
1013.8
1012.6
1011.8
1011.8
1011.8
1012.5
1012.9
1013.3
1013.6
1014.2
1014.6
1015
1015.2
1015.5
1015.1
1014.7
1013.9
1014.1
1014.8
1015.1
1015.5
1016.1
1016.3
1015.5
1014.5
1013.4
1012
1011.9
1012.1
1012
1012.6
1012.8
1013.5
1013.8
1014.5
1014.7
1014.8
1015.2
1014.8
1014
1013.4
1014.1
1013.8
1014.1
1014.6
1014.8
1015.4
1014.8
1013.8
1012.9
1012.2
1012
1011.8
1012
1012.4
1012.6
1013
1013.5
1013.9
1014.2
1014.5
1015.1
1014.5
1014.5
1013.8
1013.5
1012.6
1012.7
1013.7
1013.6
1013.3
1013.1
1011.8
1010.4
1009.6
1008.9
1009
1009.2
1009.4
1009.5
1010
1010
1009.8
1009.7
1009.3
1009.4
1009.4
1009.4
1009.1
1009.1
1009.3
1009.5
1009.9
1010.4
1010.5
1009.6
1008.5
1007.2
1006.3
1005.8
1005.4
1005.8
1006.4
1007
1007.7
1008.6
1009.6
1010
1010.5
1010.8
1011.4
1011.3
1011.1
1011.2
1011.4
1012.1
1013.2
1013.7
1014.2
1014.3
1013.4
1012
1010.7
1010.5
1010.3
1010.6
1010.9
1011.2
1011.5
1011.6
1012.1
1012.5
1013
1013.5
1013.8
1013.7
1014
1014
1013.8
1014
1014.6
1015.8
1016
1015
1013.9
1013
1012.1
1011.8
1011.9
1012.1
1012.6
1012.9
1013.2
1013.5
1013.7
1013.7
1014.1
1014.6
1014.6
1014.1
1013.8
1014
1014.2
1014.6
1015.2
1015.6
1015.5
1014.6
1013.1
1011.8
1010.9
1010.3
1010.3
1010.8
1011.4
1012.1
1012.6
1012.8
1013.2
1013.8
1013.9
1014.6
1014.6
1014.9
1015.1
1015
1015.5
1015.8
1016.9
1017.8
1018.5
1018.4
1017.2
1016.5
1016
1016.2
1016.6
1017.7
1018.3
1018.9
1019.4
1019.9
1019.9
1020
1020
1020.3
1020.2
1020
1019.9
1020.3
1020.5
1021
1021.8
1022.3
1022.6
1022
1020.8
1019.1
1017.6
1016.4
1016.2
1016.6
1016.8
1017.3
1017.9
1018.1
1018.2
1018.2
1017.8
1017.7
1017.8
1017.4
1017
1016.9
1017.2
1017.3
1017.5
1018.1
1018.3
1017
1015.8
1013.9
1012.4
1011.4
1011.2
1011.8
1012
1012.8
1013.6
1014.1
1014.3
1014.4
1013.8
1013.6
1013.6
1012.9
1012.4
1012.9
1013.1
1013.7
1014.2
1014.4
1014.7
1014.5
1013.7
1012.5
1011.4
1010.6
1010.7
1010.7
1011.2
1011.6
1012.2
1012.6
1012.6
1012.6
1012.1
1012
1011.8
1011.2
1010.9
1010.9
1011.4
1012
1012.7
1013.5
1014.2
1014.1
1013.3
1012.3
1011.3
1010.5
1010
1010
1010.4
1010.5
1011
1011.4
1011.7
1011.6
1011.4
1011.5
1011.4
1011.2
1010.8
1011.2
1011.9
1012.6
1013.2
1014
1014.6
1014.3
1012.9
1011.6
1010.4
1009.4
1008.7
1008.9
1009.1
1010
1010.8
1011.3
1011.4
1011.6
1011.8
1011.8
1011.7
1011.8
1011.7
1011.8
1012.3
1013
1013.8
1014.3
1014.4
1014.2
1013.1
1011.7
1010.2
1009.1
1008.8
1008.8
1008.9
1009
1009.6
1010
1010.4
1010.6
1010.2
1010.5
1010.5
1010.4
1010.4
1010.3
1010.8
1011.3
1011.8
1012.4
1012.2
1012.4
1011.8
1010.4
1009.2
1008.7
1008.5
1008.7
1008.9
1009.5
1010.3
1010.5
1011.1
1011.4
1011.4
1011.6
1011.7
1011.6
1011.5
1011.8
1012.6
1013.2
1013.2
1014
1014.4
1013.8
1012.7
1011.4
1010
1009.1
1009.1
1009.3
1009.8
1009.9
1010.3
1010.8
1011.1
1011.3
1010.9
1010.7
1010
1009.9
1010.2
1010.1
1010.1
1010.4
1011.4
1011.6
1012
1011.7
1011
1010.1
1009.8
1009.6
1010
1010.3
1010.9
1011.8
1012.2
1012.5
1013.3
1013.7
1013.9
1014.1
1014
1013.8
1013.3
1013.7
1014
1014.9
1015.4
1016.3
1016.4
1016.3
1015.4
1014.4
1013.3
1012.7
1012.4
1013.1
1013.4
1013.9
1014.5
1015
1014.9
1015.1
1015.1
1014.9
1015
1014.9
1014.9
1015
1015.3
1015.6
1016.1
1016.4
1016.6
1015.8
1014.9
1013.6
1012.5
1011.5
1011.4
1011.7
1011.9
1012.2
1012.8
1013.6
1013.8
1014
1014.2
1014.1
1014.1
1014
1013.8
1013.6
1014
1014.4
1015.1
1015.4
1015.7
1015.6
1014.8
1013.8
1012.5
1011.9
1011.6
1011.7
1011.8
1012.2
1012.7
1013.4
1013.9
1014.2
1014.1
1014.1
1014.2
1014.1
1013.8
1014
1014.2
1014.9
1015.7
1016.2
1016.4
1015.9
1015.5
1014.4
1013.5
1012.5
1012.4
1012.5
1012.9
1013.4
1013.3
1014
1014.1
1014
1014.1
1014.1
1014
1013.7
1013.4
1013
1013.5
1013.8
1014.2
1015.1
1015.3
1015.1
1013.9
1013.1
1012.4
1012.2
1012.1
1012.4
1012.6
1012.9
1013
1012.7
1012.1
1011.8
1011.6
1012.2
1012.6
1012.7
1012.7
1012.8
1013.1
1013.6
1013.9
1014.3
1014.6
1014.1
1013.3
1012
1010.7
1010.3
1009.9
1010
1010.6
1011.1
1011.7
1011.9
1011.9
1012
1012
1011.9
1011.6
1011.4
1011.6
1011.6
1012
1012.7
1013
1013.2
1013.9
1013.5
1012.2
1010.8
1009.5
1008.8
1008.7
1009.3
1009.8
1010.5
1011.5
1011.8
1012
1011.8
1011.8
1011.6
1011
1009.8
1010.8
1010
1010.4
1009.6
1011.3
1011.4
1011.3
1011.1
1010.8
1010.5
1009.8
1009.5
1008.9
1009.2
1009.5
1009.8
1009.9
1010.6
1010.5
1010.6
1010.2
1010.5
1010.5
1009.7
1010
1009.5
1010
1010.5
1011.1
1011.9
1012.2
1011.7
1011
1010.1
1009.4
1008.7
1008.7
1008.9
1009.4
1010
1011.5
1012.2
1011.8
1011.6
1010.5
1009.4
1009.4
1008.8
1007.6
1008.4
1009.3
1009.8
1010.8
1011.5
1011.8
1011.2
1010.5
1009.5
1008.4
1007.7
1007.2
1006.9
1007.4
1007.8
1008.5
1009.3
1009.5
1009.6
1009.4
1009.4
1009.2
1008.8
1008.3
1008
1008.6
1009.1
1009.2
1009.8
1010
1009.8
1008.8
1007.5
1006
1005.2
1004.5
1004.2
1004.4
1004.6
1005
1005.4
1005.8
1005.9
1006.2
1006.2
1005.8
1005.1
1004.9
1004.8
1005.1
1005.6
1006.3
1006.9
1007.1
1006.7
1006.2
1005.2
1004.1
1003.3
1003
1003.4
1003.6
1004.1
1004.6
1005.3
1006.1
1006.7
1007.1
1007.4
1007.3
1007.2
1007.5
1008.2
1009.1
1010.2
1011.3
1012.8
1013.9
1014
1013.8
1012.9
1012.2
1012
1012
1012.6
1013.3
1013.9
1014.6
1015.4
1016.1
1016.3
1016.6
1016.7
1016.5
1016.2
1016
1015.7
1016
1016.5
1017.3
1018
1018.4
1018.2
1017.8
1016.6
1015.6
1014.6
1014.1
1014.4
1014.8
1015.1
1015.2
1015.4
1015.7
1015.8
1015.6
1015.4
1015
1014.3
1014.1
1014.1
1014.3
1014.7
1015.1
1015.4
1015.4
1015.2
1014.2
1013.2
1012.2
1011.5
1010.5
1010.8
1010.9
1010.9
1011.4
1011.8
1011.9
1012.2
1012.1
1012.2
1012
1011.9
1011.7
1011.8
1012.7
1013.2
1013.8
1014.2
1014.4
1013.9
1012.8
1011.7
1010.7
1009.6
1009
1008.8
1008.8
1009.3
1009.8
1010.7
1011.4
1012
1012.5
1012.7
1012.7
1012.4
1012.7
1012.6
1012.8
1013.5
1014.2
1014.7
1015
1014.9
1014.4
1013.5
1012.7
1012.1
1011.8
1011.9
1012.2
1012.6
1013.1
1013.7
1014.1
1014.6
1014.5
1014.2
1014.2
1014.2
1013.9
1014
1014.2
1014.1
1014.8
1015.2
1015.4
1014.7
1013.3
1012
1010.4
1009.4
1008.9
1008.8
1009
1009.6
1009.9
1010.5
1010.7
1010.6
1010.7
1010.6
1010.2
1010.1
1009.9
1009.8
1009.9
1010.5
1011.1
1011.4
1011.4
1010.7
1009.9
1009
1007.6
1006.7
1006.5
1006.7
1006.8
1007
1007.4
1008
1008.3
1008.8
1008.9
1008.9
1008.5
1008.4
1008.2
1008.1
1008.4
1009.2
1009.8
1010.6
1011
1011
1010.3
1009.8
1008.7
1008.5
1008.6
1008.8
1009.2
1009.6
1010.2
1011.1
1011.5
1011.8
1011.8
1011.8
1011.7
1011.6
1011.6
1011.8
1012.2
1012.6
1013.2
1013.7
1014.1
1013.6
1012.5
1011.6
1010.4
1009.3
1009
1008.9
1009.3
1009.2
1009.7
1009.6
1009.8
1010
1009.9
1009.5
1009.4
1008.4
1008.1
1007.8
1008.4
1009.2
1009.8
1009.9
1010.4
1010
1008.7
1007.3
1006
1005.3
1004.9
1005.1
1005.2
1005.2
1005.8
1006
1006.2
1006.3
1006
1005.7
1005.4
1005.1
1004.9
1005.2
1005.3
1006.2
1006.7
1007
1007.3
1007
1005.8
1004.7
1003.9
1003.2
1003.2
1003.1
1003.1
1003.5
1004.5
1005
1005
1005.2
1004.9
1004.7
1004.4
1004.4
1004.7
1004.9
1005.4
1006.2
1006.9
1007.3
1008.1
1007.7
1007.1
1007.2
1006.8
1006.3
1006.6
1006.7
1007.2
1008.4
1009.3
1010.4
1011.2
1011.6
1011.8
1012.2
1012.1
1011.8
1011.7
1011.7
1011.9
1013.3
1014.2
1014.5
1015.3
1014.8
1014.2
1013.3
1012
1011.6
1011.2
1011.4
1011.9
1011.9
1013
1013.7
1013.8
1013.7
1013.8
1013.8
1013
1012.7
1012.2
1012.2
1012.7
1013.9
1014.2
1014.6
1015.3
1014.7
1013.7
1012.3
1011.3
1010.5
1010.2
1010.2
1010.6
1010.9
1012
1012.6
1013.4
1013.4
1013.5
1013.5
1013.1
1013
1013
1013.1
1013.4
1014.5
1015.6
1016.4
1016.8
1016.7
1015.8
1015
1014.3
1013.7
1013.5
1014
1014.3
1014.6
1015.5
1016.1
1016.6
1016.6
1016.4
1016.2
1015.7
1015.5
1015.2
1015.3
1016
1016.7
1017.5
1017.8
1018.6
1018.3
1017.5
1016.4
1015
1014
1013.6
1013.6
1013.8
1013.9
1014.9
1015.2
1015.6
1015.6
1015.2
1014.7
1014.1
1014
1013.8
1013.9
1014.3
1014.8
1015.3
1015.2
1015.2
1015
1014.1
1012.9
1011.6
1010.6
1010.2
1010.2
1010.5
1010.5
1011.1
1011.6
1012.3
1012.4
1012.2
1012
1011.6
1011.3
1010.9
1010.7
1011
1011.6
1012.1
1012.5
1012.9
1012.4
1011.9
1010.8
1009.8
1008.5
1008.2
1008
1008.3
1008.6
1009.2
1009.7
1009.7
1009.9
1010.1
1009.7
1009.3
1009
1008.6
1008.6
1009.1
1009.5
1010
1010.5
1010.4
1009.9
1009.2
1008
1007.2
1006.4
1006
1005.6
1005.8
1005.7
1006.3
1006.8
1007
1007
1007.1
1007
1006.4
1006.2
1005.9
1005.9
1006.4
1007.1
1007.5
1007.9
1008.2
1008
1007.4
1006.5
1005.5
1004.4
1003.5
1003.1
1003.2
1003.7
1004.3
1004.8
1005
1005.1
1005.1
1005
1005.1
1004.7
1004.4
1004.4
1004.8
1005.6
1006.1
1006.4
1006.9
1006.4
1005.7
1004.8
1004.1
1003.4
1002.9
1002.8
1003
1003.1
1003.5
1004
1004.6
1004.7
1005.1
1005.1
1005.1
1004.8
1004.7
1004.7
1004.9
1005.3
1006.2
1006.8
1007.3
1007.3
1006.7
1006
1005.3
1004.9
1004.8
1004.9
1005
1005.2
1005.9
1006.4
1007.1
1007.4
1007.7
1007.7
1007.7
1007.7
1008.5
1009
1009.7
1011.4
1012.5
1013.8
1014.7
1015.5
1015.5
1015.1
1014.3
1014.2
1014
1014.3
1014.9
1015.6
1016
1016.8
1017.3
1017.4
1017.8
1017.4
1016.6
1016.8
1016.8
1017
1017
1017.6
1018.8
1019.3
1019.7
1019.6
1018.5
1017.3
1016.4
1015.7
1015.1
1015.4
1015.8
1016.3
1016.7
1017.5
1017.7
1017.6
1017.5
1017.5
1016.9
1016.7
1016.6
1016.8
1016.8
1018
1018.4
1018.7
1018.5
1017.8
1016.8
1015.5
1014.2
1013.6
1012.5
1012.6
1013.2
1013.7
1014.3
1015.1
1015
1015.3
1015.6
1016.1
1015.7
1015.4
1015.7
1015.7
1016
1016.5
1017.1
1017.5
1017.8
1017
1016.2
1014.9
1013.6
1012.6
1012.1
1012.1
1012.5
1012.9
1013.8
1014.3
1014.7
1014.4
1014.2
1014.2
1013.7
1013.3
1013.1
1013.4
1014.2
1014.9
1015.4
1015.8
1015.6
1015.1
1014.2
1012.6
1011.5
1010.4
1009.7
1009.6
1009.6
1009.9
1010.8
1011.7
1012.3
1012.7
1012.6
1012.5
1012.4
1012.1
1011.7
1012.1
1012.7
1013.1
1013.7
1014
1014.1
1013.9
1013.2
1011.7
1010.5
1009.5
1008.9
1008.7
1009
1009.6
1010.2
1010.9
1011.2
1011.4
1011.1
1010.6
1009.8
1009.4
1008.8
1008.9
1009.2
1010
1010.9
1011.4
1011.4
1010.6
1009.7
1008.1
1007
1005.8
1005.3
1005.2
1005.3
1005.9
1006.4
1007.3
1008
1008.2
1007.6
1007.2
1006.5
1006.1
1005.9
1005.9
1006.4
1006.7
1007.4
1007.8
1007.9
1007.8
1007.2
1006.2
1005
1004
1003.4
1003.6
1004.1
1004.6
1005.2
1006.3
1006.9
1007.1
1007
1006.6
1006.2
1006.1
1005.9
1006
1006.5
1007
1008
1008.8
1008.9
1008.6
1007.7
1006.6
1005.3
1004.3
1003.9
1004.1
1004.5
1005.2
1005.9
1006.8
1007.2
1007.3
1007.4
1007.2
1007
1007
1006.9
1007.3
1008.2
1008.8
1009.4
1009.8
1010
1009.7
1009.1
1007.9
1006.9
1006.3
1005.7
1005.8
1006
1006.3
1007
1008
1008.6
1008.6
1008.9
1008.5
1008.3
1007.8
1007.2
1007.1
1007.3
1008.2
1008.8
1008.7
1009.5
1008.6
1007.7
1007.3
1006.1
1005.2
1005
1004.6
1004.3
1004.9
1005.6
1006.2
1006.7
1006.7
1006.6
1006.2
1005.8
1005.4
1004.9
1004.9
1005.8
1006.9
1008
1008.3
1008.6
1008.3
1007.5
1006.5
1005.3
1004.6
1004
1004.4
1004.6
1005.3
1006.2
1007.1
1007.7
1008.5
1008.5
1008.3
1008.6
1008.5
1008.1
1008.5
1009.5
1010.5
1011.9
1012.6
1013.3
1013
1012.2
1011.6
1010.9
1010.3
1010.2
1010.8
1011.4
1011.9
1012.7
1013.3
1014.1
1014.2
1014.1
1013.9
1013.4
1013
1012.5
1012.8
1013.3
1013.7
1014.4
1014.6
1014.9
1014.6
1014.2
1013
1012.3
1011.3
1010.5
1010.5
1010.6
1010.9
1011.6
1012.1
1012.6
1012.8
1012.5
1012.4
1012
1011.6
1012
1012
1012.1
1012.7
1013.1
1012.8
1013
1013.3
1012.3
1011.1
1009.5
1008.7
1008.1
1007.7
1007.5
1007.6
1008.1
1008.6
1009
1009.2
1009.2
1009
1008
1007.5
1007.4
1007.3
1007.6
1007.9
1008.4
1008.4
1007.8
1007
1005.8
1004.3
1003.2
1002.5
1001.9
1001.8
1001.8
1001.8
1002.4
1002.4
1002.9
1003.4
1002.9
1002.6
1002.2
1001.9
1001.8
1001.6
1001.7
1002.8
1003.9
1004.7
1004.7
1004.2
1003.2
1002.3
1001.4
1000.8
1000.6
1000.8
1000.7
1001.3
1002.1
1002.5
1002.7
1002.6
1002.1
1001.8
1001.3
1001.1
1000.5
1000.7
1001.4
1002.3
1002.9
1003.6
1003.6
1003.1
1002.4
1001.7
1001
1000.4
1000.3
1000.5
1000.6
1001.5
1002.2
1002.4
1003.2
1003.2
1002.8
1002.4
1001.6
1001.4
1001.3
1002.1
1002.6
1003.9
1004.4
1005.7
1005.7
1006
1005.4
1004.7
1004.2
1004
1004.6
1004
1004.4
1004.7
1005.1
1006.3
1006.9
1006.8
1006.2
1005.9
1005.4
1004.7
1004.6
1004.6
1005
1005.6
1006.4
1006.6
1006.5
1006.5
1006.2
1005.5
1004.8
1004
1003.8
1004
1004
1004.2
1004.7
1005.2
1005.7
1005.7
1005.3
1005.1
1004.4
1004.1
1004
1004.4
1005.2
1006.1
1006.4
1007
1007
1006.7
1006.4
1005.2
1003.9
1003
1002.9
1003.1
1003
1002.8
1003.6
1004.3
1004.7
1004.9
1004.8
1004.3
1003.8
1003.2
1003.1
1003.3
1004
1004.5
1005.1
1005.4
1005.5
1005.1
1004
1002.8
1001.6
1000.7
1000.6
1000.5
1001.3
1001.1
1002.1
1002.4
1002.9
1002.7
1002.4
1002.2
1002.2
1002.2
1001.2
1001.8
1001.6
1002.8
1003.5
1003.9
1004.9
1004.1
1003.4
1002.5
1001.5
1000.6
1000.4
1000.4
1000.7
1001.3
1001.8
1002.7
1003.4
1003.4
1003.4
1003
1002.8
1002.1
1001.8
1002.1
1002.9
1003.8
1004.2
1005.2
1005.2
1004.7
1004.2
1003
1002.7
1002
1001.3
1001.3
1001.3
1002
1002.6
1003.2
1004.2
1004.5
1004.2
1003.8
1003.2
1002.2
1001.9
1002
1002.1
1003
1003.2
1003.6
1004.5
1003.9
1004.4
1002.9
1002.1
1002.2
1003.3
1002.5
1003.2
1001.5
1003.8
1003.9
1004.7
1005.6
1006.3
1006.1
1005.5
1005.1
1004.8
1005
1005.5
1005.9
1006.2
1006.5
1007.5
1008.3
1007.9
1005.7
1005
1004.2
1003.2
1003.5
1004
1004.6
1005.3
1006.1
1006.2
1006.5
1005.8
1005.6
1005.7
1004.8
1005
1003.7
1004.1
1003.6
1004.3
1005
1007.8
1006.3
1006.1
1003.9
1002.7
1002.9
1004.5
1002.4
1003.2
1003.6
1004.5
1004.9
1005.6
1005.8
1005.6
1005.8
1005
1004.4
1004.3
1004.8
1005.1
1005.6
1006.2
1006.6
1007.1
1006.8
1006.2
1005.2
1004.4
1004.1
1003.6
1004.2
1004.8
1004.6
1005.1
1005.3
1006
1006.3
1006.4
1006.1
1005
1005.1
1003.7
1005
1005.5
1005
1004.8
1006
1005.6
1005.2
1004
1003.4
1002.3
1002.5
1003.9
1003.2
1004.4
1004.1
1004.3
1005.4
1006.4
1006.6
1006.4
1006.1
1005.7
1005.4
1005.3
1006
1006.4
1006.7
1007.4
1007.5
1007.9
1008.2
1008.1
1007.4
1006.4
1006.2
1005.8
1005.7
1006
1006.3
1006.9
1007.2
1007.7
1007.5
1007.3
1007.3
1007.1
1006.9
1007
1007.1
1007.4
1008.2
1008.5
1009
1008.6
1007.9
1007.6
1006.9
1006.3
1005.5
1005
1005.3
1005.7
1005.9
1006.2
1006.9
1007.3
1007.3
1007.2
1006.9
1006.4
1006
1005.6
1005.4
1005.7
1006.3
1006.9
1006.4
1007.6
1006.9
1006.9
1006
1005.2
1004.3
1004.7
1004.1
1004
1004.8
1005.1
1005.3
1006.1
1006.3
1005.9
1005.6
1005
1004.2
1003.6
1003.8
1003.7
1004.4
1004.8
1005
1005.6
1005.3
1005.6
1004.5
1003.4
1002
1001.5
1001.6
1001.6
1001.7
1001.9
1002.7
1002.7
1002.5
1002.3
1001.6
1000.9
1000.4
1000
1000.2
1000.3
1000.7
1001
1001.4
1001.6
1000.9
1000.2
999.1
997.6
996.9
996.5
996.1
996.1
996.4
997
997.5
997.8
997.9
997.7
996.8
996.1
995.7
994.9
994.6
994
994.1
994.8
996.1
995.7
995.4
994.9
993.7
992.7
992.1
991.7
991.9
992.7
993.4
993.5
995
996.6
996.2
997
995
996.3
996.7
997.1
997.9
999.2
1001.6
1002.4
1003.8
1005
1004.3
1004.7
1003.5
1002.3
1002.4
1002.8
1003.5
1004.3
1004.9
1005.5
1006.1
1006.8
1007.1
1006.9
1006.4
1006.3
1005.4
1004.9
1005.4
1006.3
1007.2
1008
1008.1
1008.4
1007.9
1007.1
1006.3
1005.2
1004
1003.7
1003.5
1003.5
1004.5
1005.2
1006
1006.3
1006.6
1006.7
1006.2
1005.7
1005.1
1005
1004.7
1005.6
1006
1006.7
1007.1
1007.1
1006.7
1005.9
1005.1
1004.2
1004
1003.6
1003.6
1004.5
1004.8
1005.6
1006.7
1007.3
1007.4
1007.2
1006.7
1006.7
1006
1005.5
1005.6
1006.1
1006.8
1008.2
1008.4
1008.3
1008.4
1007.5
1006.9
1005.7
1005.3
1005.1
1004.7
1005.3
1006.4
1007.2
1008.4
1009.6
1009.9
1010.4
1009.6
1009.3
1009.3
1008.6
1009
1009.3
1010.3
1010.8
1012.6
1011.9
1012.3
1011.1
1010
1009.5
1009.4
1009.2
1008.5
1008.5
1008.9
1009.5
1010
1010.6
1010.9
1010.2
1009.6
1008.7
1008.2
1008.3
1009.5
1009.4
1010.2
1010.8
1011.8
1012.3
1012.5
1012.3
1011.7
1010.6
1009.7
1009.2
1009.4
1009.4
1009.9
1010.8
1011.5
1012.3
1012.6
1012.3
1012.1
1011.2
1011.1
1010.8
1011.2
1011.8
1012.5
1013.5
1014.4
1014.4
1013.7
1012.6
1011.7
1010.7
1009.4
1009.1
1009.3
1009.6
1010.4
1010.9
1011.8
1012.1
1011.9
1011.6
1011.1
1010.9
1010.5
1009.7
1009.4
1009.7
1010.7
1010.6
1011.5
1011
1011.2
1010.3
1009.1
1007.8
1006.8
1006.5
1006.3
1006.4
1006.7
1007.1
1007.7
1008.1
1008.7
1008.6
1008
1007.6
1007.3
1007
1007.3
1007.4
1008
1007.9
1008
1007.9
1007.3
1006.6
1005.5
1004
1002.8
1002.3
1002.2
1002.5
1002.6
1002.9
1003.4
1004
1004.1
1003.7
1003.6
1003.4
1003.2
1003.2
1003.3
1003.6
1004.3
1004.8
1005
1004.5
1003.7
1003.3
1002.3
1001
1000
999.4
999.3
999.2
1000.2
1001.1
1001.7
1002.6
1002.7
1002.5
1002.1
1001.2
1000.5
1000
1000.4
1001.1
1001.6
1001.9
1002.6
1002.3
1002
1001.7
1000.7
999.8
999.3
998.6
998.3
999.1
999.3
999.2
999.9
1000.5
1000.5
1000.3
1000.2
999.5
999
998.8
999.2
999.3
1000
1000.5
1001.3
1001.5
1000.9
1000.7
999.9
998.9
998.1
997.8
997.7
997.9
998.3
999.4
999.5
999.9
999.9
1000.2
999.8
999.5
999.4
999.4
1000
1000.3
1000.9
1001.7
1001.9
1001.9
1001.5
1000.6
1000.3
999.2
998.8
998.5
998.4
998.3
998.6
999.3
1000.1
1000.6
1000.6
1000.2
1000.1
999.7
999.3
999.4
999.3
999.9
1000.5
1001.1
1001.7
1001.7
1001.4
1000.7
999.9
999
998.5
998.1
998.2
998.4
999.5
1000.5
1000.8
1001.6
1002
1002
1001.5
1001.4
1000.4
1000.6
1001.3
1001.9
1002.5
1002.9
1003.4
1003.8
1003.3
1002.2
1001.4
1000.6
999.9
999
999.3
1001.2
1001.9
1002.9
1004.3
1005.2
1005.6
1005.4
1005.9
1005.5
1005
1005
1005.4
1006.2
1006.9
1007.7
1008.5
1008.8
1008.6
1008.2
1007.1
1006.3
1006.3
1005.6
1005.5
1005.8
1005.9
1006.9
1007.2
1007.7
1008.1
1008
1007.4
1007.4
1006.8
1006.6
1007.1
1007.3
1008
1008.8
1009.1
1009
1008.9
1008.1
1007.1
1006.1
1005.3
1005
1004.7
1005.2
1005.5
1006.1
1006.8
1007.4
1007.4
1007.1
1006.3
1006
1005.4
1005.1
1005.5
1006.1
1006.9
1007.7
1008.3
1008.5
1007.8
1007
1005.8
1005.1
1004.5
1004.2
1003.8
1004.1
1004.6
1005
1005.6
1006.6
1007
1006.4
1006.1
1005.3
1004.6
1004.5
1004.8
1005.3
1006.2
1006.6
1006.5
1006.7
1006
1005.3
1004
1003.2
1002.6
1002
1001.6
1001.7
1002.3
1003
1003.3
1003.7
1003.9
1003.8
1003.7
1002.9
1002.8
1002.7
1002.8
1003
1003.8
1004.5
1004.7
1004.7
1004.2
1003.4
1002.4
1001.3
1000.4
999.3
1000.5
1002
1002.5
1004.2
1004
1005
1005.7
1005.5
1005.1
1004.3
1004
1003.9
1003.9
1004.3
1005.1
1005.9
1006.7
1007.1
1007
1006.7
1006.3
1005.3
1004.7
1004.6
1004.1
1004.7
1005.1
1005.2
1005.8
1006.7
1006.6
1006.5
1005.6
1004.9
1004.6
1004.6
1004.8
1004.8
1005.3
1005.8
1006.3
1006.3
1005.9
1005.6
1005.1
1004.1
1003.6
1003.1
1003
1002.9
1003.3
1004.1
1004.5
1004.9
1005
1004.7
1004.5
1004.3
1004.2
1004.5
1004.7
1004.7
1005.1
1005.5
1005.8
1006.4
1005.9
1005.4
1004.9
1004.2
1003.3
1002.7
1002.3
1002.4
1002.9
1003.6
1004.1
1004.4
1004.6
1004.4
1004.5
1004.5
1004.1
1003.6
1003.5
1003.5
1004.2
1004.5
1004.9
1004.8
1004.8
1004.3
1003.6
1002.8
1002.2
1001.7
1001.9
1001.9
1002.3
1002.2
1003
1003.4
1003.3
1003
1002.7
1001.9
1001
1000.6
1000.6
1000.7
1001.2
1001.4
1001.2
1001.2
1000.2
999.1
999
999.5
999.7
1000.1
999.8
999.3
999.8
1000.3
1000.5
1001.4
1001.7
1001.6
1001.7
1001.2
1000.4
1000.1
1000.7
1001.4
1002
1002.5
1002.8
1002.9
1002.6
1002.2
1002
1001
1000.2
1000
1000
1000.4
1001.1
1001.7
1002.5
1003.2
1003.5
1003.4
1002.8
1002.4
1002.2
1002.1
1002.2
1002.7
1003.4
1003.9
1004.3
1003.9
1003.8
1003.7
1003
1002.8
1002.3
1001.6
1001.1
1001.5
1001.8
1002.4
1002.8
1003.2
1003.1
1003
1002.5
1002.3
1001.8
1001.7
1002.3
1002.6
1003.3
1003.9
1004.4
1004.8
1004.7
1004.4
1003.9
1003.3
1002.9
1002.6
1002.8
1003.5
1004.4
1004.9
1005.7
1005.8
1005.7
1005.6
1005.6
1005
1004.7
1004.8
1005
1005.5
1006.3
1006.8
1006.9
1007.5
1007.4
1007.1
1006.7
1006.2
1005.6
1005.2
1005.1
1005.5
1006.3
1007.1
1008
1008.4
1008.4
1007.8
1007.2
1007.1
1006.7
1006.4
1006.7
1007
1007.4
1007.6
1008.2
1008.5
1008
1007.4
1006.7
1006.1
1005.4
1004.8
1004.6
1004.7
1004.8
1005.3
1006.1
1006.4
1006.8
1006.4
1006.1
1005.2
1005.2
1004.8
1005.3
1005.4
1005.6
1006.2
1006.6
1006.7
1006.7
1006.2
1005.4
1004.5
1003.5
1003.2
1002.7
1002.5
1002.7
1003
1004.1
1004.6
1005.1
1005.1
1004.8
1003.6
1003.2
1003.2
1003.5
1004.1
1004.8
1005.4
1005.8
1005.5
1005.4
1004.8
1004.4
1003.3
1002.6
1001.9
1001.5
1001.7
1002
1002.6
1003.4
1003.8
1004
1003.7
1003.4
1002.8
1002.4
1002.4
1002.5
1002.4
1003
1003.6
1004.2
1004.2
1004
1004.1
1003.1
1003.1
1002.2
1001.3
1001.3
1001.3
1001.7
1002
1002.4
1002.5
1003
1003
1002.7
1002.2
1001.8
1001.7
1001.5
1001.9
1002.8
1003.2
1003.4
1003.4
1003.1
1002.6
1001.7
1000.7
999.4
998.8
998.7
999.3
1000.4
1001.1
1001.9
1003
1003.4
1002.9
1002.9
1001.3
1000.6
1000.5
1000.5
1000.7
1000.6
1001.4
1001.8
1001.7
1001.2
1000.4
999.8
998.9
997.9
997.4
997.2
997.3
997.5
997.6
999.2
1000.2
1000.2
999.8
999.2
998.7
998.3
997.9
998.1
998.1
998.6
999
999.6
999.9
999.8
999
998.4
998
997.5
996.9
996.5
997.5
997.7
998.4
999.2
1000
1000.3
1000.2
999.5
999.1
998.6
998.3
998.3
998.9
1000.1
1000.5
1001
1001.4
1001.1
1001
1000.2
999.7
998.8
998.1
997.8
997.9
998
998.6
999.5
999.8
1000.2
1000.2
1000.1
999.8
999.8
999.7
999.5
999.9
1000.5
1000.5
1000.9
1000.9
1000.7
1000.1
999.3
998.6
997.7
997.1
996.6
996.6
997.4
997.9
998.3
999.1
999.3
999.4
999.4
999.3
998.9
998.3
998.2
998.2
998.9
999.5
999.4
999.1
998.9
998.4
997.9
996.8
995.6
995.2
995
995.3
996.1
996
996.9
997.3
997.5
997.5
996.8
996.7
996.7
996.1
996.4
996.7
997.3
997.6
997.7
997.9
997.4
996.4
995.5
994.4
993.8
993.4
993.2
993.7
994.2
995
995.9
996.2
996.5
996.2
995.7
995.4
994.9
994.8
995.1
995.4
995.9
996.8
997.1
996.8
996.3
996.6
996.3
996.7
996.6
996.5
996.4
996.9
997.7
998.3
999.1
999.6
1000.2
1000
999.6
999.3
998.9
998.9
999.2
999.7
1000.2
1000.7
1001.3
1001.5
1001.1
1000.6
1000
999.1
998.5
998.1
998.1
998.2
998.5
999.1
999.6
999.7
999.9
1000
1000
998.8
998.6
998.3
998.3
998.4
998.7
999.1
999
999.2
999
998.6
998
997.2
996.4
995.5
995.3
995.7
996.2
997.8
997.9
997.8
998.1
997.9
997.2
997.2
996.8
997
997.3
997.4
997.9
998
998
997.9
997.7
997.1
996
994.9
994
994.1
994.3
996.4
997.1
996.9
997.4
997.7
998.1
998
997.7
997.3
996.9
997
997.1
996.9
997
997.4
997.8
997.6
997.4
996
995.2
993.6
993.8
993.7
995
996
996.2
996.4
996.8
997.6
998.1
997.6
997.1
996.5
996.4
995.8
996.1
996.5
997.3
997.5
998
998.1
998
997.8
996.8
996.4
996
995.7
995.9
995.7
996.8
997.5
998
998.1
998.4
998.2
997.4
996.5
996.6
996.3
996
996.5
997.4
997.9
998.1
998.5
998.4
998.2
997.4
997.2
997.2
997.1
996.9
996.6
997.2
997.9
998.8
999.6
1000.1
1000
999.7
999.7
1000
999.9
1000.2
1000.3
1000.6
1001.5
1001.9
1002.1
1002
1001.4
1000.8
1000.3
999.8
999.5
999.1
999.7
1000.3
1000.9
1001
1000.8
1000.6
1000.5
1000.4
1000.9
1001
1001.1
1001.2
1001.8
1001.8
1002
1002.5
1002.7
1002.6
1002.3
1001.2
1000.6
999.5
998.8
998.9
999
1000
1000.8
1001.6
1000.7
1001.3
1001.4
1001.5
1001.3
1001.1
1000.8
1000.9
1001
1001.2
1001.8
1002
1002.4
1002.1
1002.2
1001.5
1001.2
1000.2
999.5
999.1
999.2
1000
1000.2
999.7
1000.6
1001.3
1001.2
1000.6
1000.1
999
998.7
998.4
998.6
999.2
999.5
999.4
999.7
999.6
999.2
998.4
997.8
997
996.4
996.2
996.1
996.7
997.4
998.2
999
999.1
998.9
998.7
998.1
997.2
996.9
997
997.4
997.8
998.6
998.8
999
998.8
998.1
997.4
997
996.5
996
996.1
996.4
997.3
998.1
998.4
999.4
999.5
999
999.2
999.2
998.9
998.9
999.3
999.7
1000.1
1000.8
1000.9
1001.1
1001
1000.9
1000.2
999.3
998.8
998.5
998.3
999.2
1000.2
1000.7
1001.5
1002
1002.4
1002.3
1002
1001.8
1001.4
1001.6
1001.6
1001.8
1002.5
1003.1
1003.8
1003.5
1003.2
1003.1
1002.4
1001.4
1000.5
1000.1
1000
1001.3
1002
1002.6
1003.4
1003.8
1003.8
1003.6
1003.6
1002.8
1002.5
1002.6
1002.7
1002.9
1003.4
1003.7
1003.6
1003.8
1003.4
1002.9
1002.2
1001.2
1000
1000.6
1000.7
1000.8
1001.4
1002.3
1002.8
1003.1
1002.9
1002.5
1001.8
1001.3
1001.3
1001.4
1001.8
1002.2
1002.5
1002.8
1003.1
1002.6
1002.3
1001.4
1000.9
1000.1
999.8
998.7
998.5
998.6
998.7
999.6
1000.2
1000.5
1000.5
1000.2
999.9
999.4
999.4
999.9
1000.2
1000.4
1000.8
1001.2
1001.1
1001
1000.6
999.9
999.4
998.5
997.7
996.9
996.5
996.5
996.9
997.3
997.8
998.3
998.8
998.6
998.1
997.9
997.8
997.8
997.9
998.7
999.4
999.7
999.7
999.7
999.3
998.8
998.1
997.2
996.5
995.8
995.3
995.4
996
996.6
997.6
998
998.1
998
997.7
997.3
997.4
997.5
997.7
998
998.5
999
999.6
999.4
999.5
999
998.2
997.4
996.8
996.8
996.9
997.4
998.9
1000.6
1002.1
1001.7
1001.9
1001.1
1001
1000.5
1000.6
1000.5
1001.2
1001.5
1001.8
1002.2
1002.4
1002.2
1002.1
1001.5
1000.8
1000.9
1000.7
1001.1
1000.8
1000.8
1001.9
1002.6
1003
1003.3
1003
1002.8
1002.5
1002
1001.8
1002
1002.3
1002.6
1003.1
1003.6
1003.9
1003.8
1003.4
1003.1
1002.6
1002.1
1002.3
1001.9
1002.2
1002.4
1002.7
1003.2
1003.5
1003.6
1003.7
1003.9
1003.1
1002.4
1001.9
1001.8
1002.2
1002.3
1003
1003.1
1003.1
1003.3
1003.2
1002.3
1001.6
1001.1
1000
999.4
998.8
999.3
999.5
999.5
999.9
1000.7
1001
1000.8
1000.4
999.6
999.6
999.7
999.5
999.6
999.6
999.9
1000.1
999.8
999.4
998.6
997.9
996.9
996.1
995.3
995.1
995.2
995.4
996.1
996.5
997.2
997.2
997.4
996.6
996.5
996.1
995.7
995.5
996
996.2
996.4
996.3
995.9
995.4
995.2
994.4
993.7
993.5
992.8
992.8
992.9
993.4
993.6
993.8
994.7
995.3
995.3
994.8
994
993.9
993.8
993.9
994.3
994.7
994.6
994.8
994.8
994.4
993.9
993
992.2
992.7
992.1
992
991.9
992.5
992.3
992.8
993.9
994.8
994.2
993.9
993.6
993.5
993.5
993.4
993.6
993.7
994.2
994.7
994.7
994.7
994.7
994.7
993.5
993.7
993.6
993.7
994.1
994.6
995.7
995.7
996.3
996.7
996.9
996.7
995.9
995.9
995.7
995.8
996.4
996.9
997.5
997.8
997.9
998.3
998
997.8
997.2
997.3
997
997.1
997.1
997.6
998.1
998.6
999
999.8
999.5
999.1
999
998.9
998.4
998.1
998.2
998.8
999.2
999.4
999.5
999.6
999
998.2
997.5
997.1
996.8
996.6
997
997.3
997.8
998
998.2
998.3
998.3
998.2
997.9
997.9
997.6
997.6
997.9
998.5
998.6
999.1
999.3
998.9
998.4
997.9
997.2
996.8
996.6
996.4
996.7
997.1
997.2
997.6
997.9
998
997.7
997.3
996.7
996.4
996.4
996.4
996.7
997
997.6
997.4
997.2
997.2
996.7
996.6
995.9
995.1
995
995.3
995.4
995.9
996.2
996.8
996.9
997
996.7
996.3
995.7
995.6
995.7
995.9
996.4
996.4
996.5
997
997.2
997.2
997.1
997.1
996.7
996.2
996.2
996
996.5
997.2
997.7
998.3
998.8
998.8
998.7
998.4
998
998
998
998.1
998.5
998.8
999.3
999.2
998.9
998.5
998.3
997.9
997.2
996.9
996.8
996.5
997.1
997.8
997.7
998.4
998.8
999.1
998.2
997.8
997.1
997
996.6
996.6
996.9
997.1
997.2
997.4
997.4
996.9
996.5
996.5
995.8
995.1
994.3
993.9
994.1
994.6
995.4
995.7
995.9
996
995.7
995.1
994.7
994.4
994.7
994.7
995
995.7
995.9
995.9
995.8
995.2
994.4
993.6
992.8
992.1
991.5
990.7
991
991.5
992.2
992.7
993.3
993.8
993.9
993.5
993.6
993.7
994
993.8
994
994.2
994.7
995.1
994.7
994.7
994
993.4
992.5
991.8
991.3
991
991.3
991.8
992.9
993.3
993.4
993.8
993.5
993.4
993.3
993.5
993.5
993.7
994.8
995.4
995.9
996.3
996.2
995.8
995.2
994
993.1
991.9
991.5
991.5
991.7
992.1
993.8
994.5
995
995.6
995.6
995.6
994.8
995
994.8
994.8
995.5
996.6
997.1
997
997.1
996.4
995.9
995.1
994.3
993.9
993.2
992.6
993.5
993.8
994.7
995.6
996
996.1
995.7
995.4
994.6
994.2
994.1
994.6
995.1
995.3
995.7
995.7
996.2
996.1
995.9
995.7
995.7
994.8
993.8
993.9
993.9
994.2
995.1
996.1
997
997.7
997.2
997
996.2
995.6
995.4
995.4
995.7
996
996.5
996.5
996.3
996.2
996.2
995.2
995
994.9
994.5
993.9
994.7
995.4
996.3
997.1
997.6
998.1
998.1
997.6
996.9
997
997.1
997
997.7
997.6
998
998.2
998.8
998.9
999
998.5
998
997.5
996.6
996.3
996.3
996.7
997.4
997.4
997.9
998.1
998
997.7
997.1
997
997.1
997.4
997.7
998.2
998.3
998.7
998.5
998.5
998.1
998
997.3
997
996.8
996.3
996.3
996.7
997.2
997.6
998.1
998.2
998.1
997.7
997.4
997.5
997.5
997.4
997.7
998.1
998.4
998.8
999
998.6
998.4
997.6
997.1
996.5
996.1
995.9
995.6
996.2
996.8
997.3
998.2
998.3
998.2
997.7
997.7
997.3
997.5
997.5
997.7
997.7
997.8
997.9
997.8
997.5
997.6
997.3
996.3
996
995.5
995.3
995.2
995.9
996.6
997.1
997.6
998
997.8
997.4
997.2
996.8
996.7
996.9
996.8
997.2
997.1
997.3
997.1
996.9
996.4
996
995.4
995.3
994.6
994.6
994.7
995.1
996.2
996.9
997.7
998.1
998.1
998
997.9
997.7
997.5
997.7
998.2
998.7
999.1
999.1
999.3
999.2
999
998.3
997.8
997.7
997.2
997.1
997.6
998.1
998.7
999.8
1000.6
1001
1000.8
1000.7
1000.5
1000.2
1000.1
1000.4
1000.7
1001.4
1001.3
1001.3
1000.9
1000.6
1000.4
999.7
999.2
998.3
997.5
997.1
997
997.8
998.4
999.3
999.1
999.1
999.4
998.8
998.8
998.2
998.1
998
997.9
998.1
998.3
998.4
999.1
998.3
997.7
997.5
996.8
996.6
996.8
996.5
997.8
997.7
998.1
998.8
999.4
999.1
999
998.3
997.6
997.7
997.1
997.4
997.9
998.2
998.6
998.6
999.5
1000.2
1000.1
999.3
999.1
999.2
1000.3
1000
999.6
999.8
1000.3
1000.3
1001.3
1001.8
1001.8
1001.2
1000.9
1000.9
1000.8
1000.9
1001.6
1001.8
1001.9
1002.1
1002.1
1002.1
1001.5
1001
1000.6
999.9
999.6
999.1
998.8
999.2
1000
1000.7
1001.2
1001.3
1001.2
1000.6
1000.4
1000.3
1000.5
1000.6
1000.5
1000.5
1000.6
1000.5
1000.5
1000.7
1000
999.3
998.6
998.2
997.6
997.2
997.2
997.5
998.2
998.5
999
999.5
999.3
998.9
998.9
998.9
999.3
999.3
999.4
1000.1
1000.6
1000.2
1000.2
1000.2
999.7
999
998.4
998.1
997.5
997
997.3
997.5
997.8
998.4
999.5
1000.1
999.9
999.9
999.5
999.3
999
998.9
999.2
999.7
1000.5
1000.6
1000.7
1000.6
1000.2
999.5
998.8
999
998.5
998.3
998.7
999.1
999.9
1000.3
1000.8
1001.1
1001
1000.7
1000.4
1000.1
999.9
1000
1000.5
1001
1001.1
1001.5
1001.7
1001.8
1001.5
1000.6
1000.1
1000.7
1000.6
1000.5
1000.5
1000.9
1001.4
1002.2
1002.6
1002.8
1002.9
1002.8
1002.6
1002.6
1002.4
1002.5
1002.5
1002.8
1003
1003.3
1003.2
1003.3
1002.8
1002.1
1001.2
1001.5
1000.4
1000.1
1000.4
1000.8
1001.8
1002.3
1003
1003
1002.5
1001.9
1001.7
1001.3
1001.3
1001.4
1001.9
1002
1002
1001.9
1001.8
1001.5
1001
1000
998.8
998.7
998.5
998.3
998.5
999.5
999.8
1000
1000.4
1000.5
1000.1
999.5
999.8
999.1
999.1
999
999.5
1000
1000.4
1001
1000.8
1000.9
1000.6
999.5
999.1
998.2
998.2
997.7
997.5
998.5
999.5
1000.6
1000.6
1001
1001.3
1001.1
1000.7
1000.6
1000.5
1000.7
1001.2
1001.3
1001.7
1001.5
1001.8
1001.7
1000.9
1000.3
1000.1
999.7
998.4
997.5
997.9
998.4
998.8
999.3
1000.2
1000.2
1000.1
999.4
999.2
999.2
998.6
998.3
998.5
998.7
998.9
998.9
998.9
998.4
998.2
997.4
996.6
995.6
994.7
994.1
994
994.1
994.5
994.6
995.2
995.3
995
994.6
994.2
993.9
993.6
993.5
993.4
993.6
994
993.7
993.5
993
992.5
991.9
990.8
990
989.9
989.5
989.3
989.7
990.5
990.8
991.4
992.1
992.7
993
993.2
993.2
993.5
993.8
994.2
994.9
995.5
996
996.3
996.5
996.8
996.7
996.4
996.3
995.8
995.8
996.1
997.3
997.9
998.3
999
999.7
1000
999.8
999.3
999.3
999.3
999.5
999.7
999.9
1000.6
1001.2
1001.2
1000.6
1000.9
1000.4
1000.6
999.9
998.9
999.2
999.5
1000.1
1000.8
1000.7
1001
1000.7
1000.4
1000.5
1000.4
1000.2
999.7
1000
1000.4
1000.9
1001.3
1001.5
1001.7
1001.2
1000.7
1000.5
999.6
998.7
998.3
998.1
998.5
999.6
1000.2
1000.8
1001
1001.2
1000.5
1000.1
999.4
999.2
998.9
998.9
999.3
999.4
999.7
999.7
999.4
999.3
998.6
998.2
997.6
997.3
997.2
997.7
997.9
998.4
999
999.4
999.7
999.8
999.1
998.3
997.4
996.9
996.6
996.9
997.4
997.5
997.7
997.5
998
997.9
997.7
997.3
996.7
996
995.6
995.2
995.2
995.7
996.6
997.4
997.8
998
998.2
997.8
997.4
997.1
996.8
997
997.2
997.6
998
998.3
998.2
998.7
998.3
997.4
997.1
996.6
996.1
995.8
996.3
997.1
998.1
998.9
1000.2
1000.6
1000.5
999.8
999.6
998.9
998.6
998.4
998.5
999.2
999.7
999.5
999.7
999.7
999
998.3
998.3
997.8
997.9
998.2
998.1
998.8
1000
1000.4
1001
1001.1
1000.6
1000
999.1
998.3
998
998.4
998.8
999.4
1000.3
1000.5
1000.2
999.7
999.4
998.7
998.5
998.2
998.2
998.4
998
998.8
999.5
999.8
1000.4
1000.6
1000.1
999.7
999.6
999.5
999.2
999.4
999.9
1000.4
1000.7
1000.7
1000.8
1000.8
1000.3
999.6
998.8
998.1
999.6
998.6
998.9
1000.2
1000.6
1001.7
1002.4
1002.5
1002
1001.2
1001.2
1000.6
1000.3
1000
1000.3
1000.6
1000.8
1001.3
1001.6
1001.4
1001.2
1000.9
1000.2
1000
999.5
999.1
999.1
998.6
999.6
1000.6
1001.4
1001.2
1001
1000.5
999.7
999.3
999.1
999.3
999.3
999.6
999.9
999.8
999.8
999.5
999.7
999.5
999.3
998.6
998.1
997.6
997.4
997.4
997.9
998
998.2
998.4
998.2
997.9
997.3
996.9
995.9
996.1
996.1
996.5
996.5
996.7
996.4
996.1
995.6
994.8
994.5
994.7
994.4
994.3
994.4
995.1
995.7
996
996.6
996.7
996.7
996.6
996.1
995.9
995.8
995.8
995.8
996.2
996.2
996.5
996.5
996.6
995.5
995
995.4
995
995.2
995.5
995.8
996.4
997.2
997.5
998
998.2
998.3
997.9
997.7
997.4
997.6
997.3
997.5
997.9
998.1
998.2
998.2
998
997.7
997.3
996.9
996.4
996.7
996.7
997.1
997.4
998.2
998.9
999.7
999.5
999.6
999.2
998.6
998.4
998.5
998.3
998.8
998.9
999.8
1000.4
1000.3
999.9
999.7
999.5
999
998.7
998.7
999.5
1000
1001.3
1000.6
1001.5
1002.3
1002.4
1001.7
1001.3
1001.1
1000.8
1000.6
1000.7
1000.7
1001.2
1001.3
1002
1001.8
1001.7
1001
1000.4
999.6
999
998.7
998.5
998.4
998.5
999.5
999.9
1000.6
1000.7
1000.5
1000.2
1000
999.3
999.2
999
999.2
999.9
1000
999.9
999.8
999.3
998.4
997.7
996.8
996.2
995.9
995.6
995.4
996
996.9
997.6
998.1
998.2
997.8
997.1
997
997.1
997
997.1
997.4
997.9
998
998
998.1
998.1
997.6
996.8
996.2
995.4
994.9
994.6
995
996
996.4
997
997.2
997.5
997.2
996.8
996.3
996.2
996.1
995.9
996
996.7
997.1
997.5
997.7
997.6
997.2
996.5
996.6
995.7
995.5
995.7
996.3
995.8
996.4
996.1
996.7
997.1
997
996.5
995.8
995.3
995.3
995.8
995.8
995.8
996.6
996.5
996.6
996.9
997.2
997.1
997.1
996.4
996
996.2
996.7
997
998.2
999.4
1000.2
1000.5
999.5
999.7
999.3
999.2
998.8
998.9
999.5
1000.5
1000.9
1001.9
1002.6
1002.5
1002.7
1002.3
1002
1001.8
1001.6
1001.3
1001.8
1002
1003
1003.5
1004.2
1004.6
1004.4
1004.1
1003.7
1003.4
1003.5
1003.4
1004
1004.4
1004.7
1005.1
1004.7
1004.9
1004.5
1004
1003.3
1002.5
1002
1001.3
1001.4
1002
1002.6
1003
1003.5
1003.3
1002.8
1002.4
1002.4
1001.8
1002.2
1002.3
1002.4
1002.9
1003.1
1003.2
1003
1002.9
1002.4
1001.4
1000.3
999.6
999
998.8
998.9
999
999.5
1000.2
1000.5
1000.6
1000.4
1000.1
999.4
999.7
1000.3
1000.4
1000.9
1001.5
1001.9
1001.6
1001.7
1001.3
1000.8
1000.6
1000.1
999.6
998.8
998.7
998.7
999.7
1000.7
1001.2
1002.1
1002.4
1002.2
1001.6
1001.3
1001.1
1001.3
1001.2
1001.9
1002.4
1002.7
1002.6
1002.7
1002.6
1002
1001.6
1001.1
1001
1000.6
1000.6
1001.2
1001.9
1003
1003.1
1004.1
1004
1003.8
1003
1002.6
1002.4
1002.3
1002.2
1002.5
1002.6
1003.2
1003.8
1003.9
1003.9
1003.3
1002.9
1002.1
1001.4
1000.8
1000.6
1000.9
1001.6
1002.1
1003.1
1003.3
1003.1
1003.1
1002.5
1001.6
1001
1000.9
1001
1001.2
1001.7
1001.8
1002
1002.3
1002.3
1001.9
1001.3
1000.6
999.8
999.1
998.7
998.3
998.9
999.8
999.8
1000.7
1000.7
1000.4
999.8
999.5
999.4
999.3
999.6
1000.2
1000.6
1001.4
1001.7
1001.8
1001.5
1001.3
1000.9
1000.2
998.9
998.3
997.9
998.3
999.1
1000.3
1000.8
1002.1
1001.7
1002
1002.4
1002.4
1002.8
1002.1
1001.8
1001.8
1001.6
1002.2
1002.1
1002.2
1002
1001.4
1000.7
999.9
999.3
998.8
998.2
997.9
998.5
999.7
1000.6
1001.1
1001.1
1000.8
1000.7
1000.5
1000.2
1000.1
999.7
999.5
999.5
999.9
1000.1
999.9
999.9
999.2
998.7
998.2
997
996.6
996
996.2
996.6
996.9
997.8
998
998
997.8
997.1
996.7
996.3
996.4
996.5
996.3
996.4
996.2
996.3
996.5
996.3
996.4
996.2
995.8
994.5
993.7
993
993.5
994.3
994.6
994.6
994.6
994.2
993.3
993.1
991.9
991.4
991
991.2
991.5
991.3
991.9
991.9
992.2
991.9
991.3
990.6
990.3
989.9
989.8
990
990.6
991
991.6
992.8
993
993.3
993
992.8
991.8
991.4
991.5
991.9
992.4
992.8
993.4
993.8
993.9
993.8
993.6
993.3
993
992.4
992.3
992.4
992.4
992.9
993.4
994.2
994.4
994.2
993.5
992.4
991.8
991.4
991.4
991.2
991.8
992.2
992.3
991.9
992.2
991.7
991.6
991
990.2
990.1
989.4
990.1
990.4
990.3
990.9
991.5
991.5
991.5
991.8
991.1
990.4
989.7
989.6
989.8
990.7
990.7
990.6
991.2
991
991.1
990.9
990.2
989.7
989.4
989.3
989.2
990
990.3
991.1
992.3
992.7
992.9
992.6
992.4
992
991.5
991.9
992
992.5
992.8
993.2
993.7
993.8
994.3
994.6
993.7
993.4
993.1
992.3
992.1
992.5
993.1
993.7
994.5
995.2
995.1
994.9
994.2
993.5
993.5
992.9
993.1
993.3
994.1
994.7
994.8
995.1
995
994.4
993.6
992.6
992.6
992.1
991.7
992
992.5
993.6
993.9
994.3
994.6
994.6
994.1
993.5
993.3
993
992.8
992.9
993.4
993.3
993.4
993.7
993.7
993.1
992.6
991.5
990.6
990.9
990.9
991.3
993.3
992.8
993.4
994.1
994.5
994.1
994
992.8
992.2
991.4
991.2
991.5
991.8
991.9
992.4
992.4
992.2
991.8
991.2
990.4
989.5
988.5
988.4
988.2
988.3
988.9
989.6
989.8
989.6
990
988.9
988.3
987.9
987.3
987
987.4
987.5
987.8
987.8
987.9
988.2
988.1
987.7
987.4
987
986.6
986.3
986.8
987.7
988
988.5
988.9
989.4
989.3
988.9
988.7
988.6
988.6
988.9
989
989.8
990.3
990.7
991.4
991.5
991
990.6
989.7
989.3
989.3
989.5
989.7
990.1
990.9
992.3
992.9
993
993.1
993
992.5
992.5
992.9
993.3
993.2
994.1
994.7
995.1
995.4
995.5
996
995.8
995.9
995.7
995.1
995.1
995.1
995.8
996.6
997.5
998.2
998.8
998.9
998.8
998.5
998.4
998.2
998.1
998.2
998.8
999.4
999.6
999.8
999.7
999.3
999.1
998.9
998.5
998.2
998.2
998.2
998.4
999.2
1000.1
1000.6
1000.6
1000.6
1000.4
1000.2
999.4
999.3
999.3
999.4
999.8
999.9
1000.2
1000
1000
999.7
998.8
998.4
997.5
996.8
996.5
996.4
996.4
997.7
998.2
998.9
999
998.8
998.7
998.1
998
997.9
998
998.8
998.5
998.9
999.2
999.3
998.9
998.6
998.1
997.5
997
996.6
996.3
996.4
996.9
997.5
998.3
998.2
998.1
998.1
997.8
997.3
996.8
997
997.2
997.7
998
998.6
998.8
998.9
998.4
997.8
997
996.2
995.3
994.8
994.5
994.7
995.2
996.2
996.5
996.6
996.8
996.7
996.6
996.6
996.4
996.5
996.2
996.9
997.1
997.2
997
997.1
996.6
996
994.9
994.3
993.9
993.5
993.8
994
994.6
995
995.4
996.2
996.3
996.6
996.4
995.9
995.3
995.2
997.3
998.9
999
999.4
998.8
999.1
998.9
998.4
998.3
998
997.3
997.1
997.1
997
997.9
998.6
999.3
1000.1
1000.3
1000.2
999.7
999.1
998.7
999
998.8
999.4
1000
1000.7
1001.6
1001.7
1001.1
1000.6
1000.4
999.7
998.7
999.1
998.7
999.6
1000.7
1001.8
1002.1
1002.4
1002
1001.9
1001.7
1001.3
1000.6
1000.2
1000.3
1000.2
1001
1002.4
1002.9
1003.2
1002.9
1002.4
1001.6
1000.8
1000
1000
999.9
1001.1
1001.6
1002.2
1003.4
1003.6
1003.3
1003.3
1003.2
1002.6
1002.4
1002.4
1002.5
1002.8
1003
1003.5
1003.7
1003.5
1003.2
1002.8
1001.9
1000.8
999.9
999.5
999.3
999.8
1000.6
1001.2
1002.6
1002.6
1002.3
1001.5
1001.5
1000.6
1000.5
1000.1
1000
1000.2
1000.9
1001.4
1001.6
1001.5
1001.1
1000.8
1000.1
999.5
999
998.7
998.8
999
999.6
1000.2
1000.8
1001.3
1001.1
1000.8
999.8
999.7
999.1
999
999.1
999.5
1000.1
1000.7
1000.9
1001.4
1001.6
1001.2
1000.7
1000.5
1000
999.9
999.9
1000.5
1000.8
1001.7
1002.1
1002
1002.4
1002.1
1001.8
1002
1001.7
1001.2
1001.2
1001.4
1001.8
1002.3
1002.7
1003.4
1003.3
1003.2
1002.7
1002.2
1002.1
1001.8
1001.8
1002.2
1002.7
1003.6
1004.6
1005
1005.2
1005.3
1005.1
1004.8
1004.3
1004.4
1004.6
1005
1005.6
1005.8
1006.2
1006.3
1006.3
1005.8
1004.9
1004.2
1003.6
1003
1003
1003.3
1003.8
1004.8
1005.4
1006.2
1006.3
1006.2
1005.6
1005.1
1004.6
1004.7
1005
1005.3
1005.6
1006.3
1006.7
1006.8
1006.9
1006.4
1005.7
1005.1
1004.4
1004
1003.9
1004.1
1004.2
1004.8
1005.4
1006
1006.4
1006.4
1005.9
1005.6
1005.5
1005.7
1005.8
1006.1
1006.5
1007.1
1007.1
1007.3
1007.3
1006.6
1005.8
1004.9
1004.2
1003.9
1003.7
1004
1004.4
1005
1005.4
1006.1
1006.1
1006.1
1006.1
1005.6
1005.3
1005.1
1005.2
1005.5
1005.7
1006.1
1006.4
1005.9
1005.2
1004.5
1003.8
1003.1
1002.5
1002
1001.8
1001.7
1001.9
1002.5
1003.1
1003.7
1003.8
1003.8
1003.6
1003.3
1002.8
1002.5
1002.7
1003.2
1003.5
1003.8
1004.1
1003.8
1003.4
1002.9
1002
1001.2
1000.2
999.8
999.7
999.9
1000.6
1001.7
1002.3
1002.8
1003
1003
1002.9
1002.6
1002.2
1002.2
1002.5
1003
1003.2
1003.7
1003.6
1003.7
1003.6
1003.1
1002.8
1002.2
1001.5
1001
1000.6
1001
1002.1
1002.7
1003.8
1004.3
1004.3
1004.3
1003.9
1003.6
1003.1
1002.9
1002.7
1003.1
1003.6
1003.9
1004.7
1004.6
1004.5
1003.9
1003
1002.1
1001.4
1000.7
1001
1001.6
1002.7
1003.3
1004.3
1004.3
1004.7
1004.7
1004.1
1003.3
1002.8
1002.4
1002.4
1002.5
1002.8
1003.1
1003.7
1003.5
1003
1002.2
1001
999.8
999.3
999.5
999.4
999.6
1000.4
1001.1
1001.5
1001.7
1001.4
1001
1000.2
999.8
999.7
999.6
999.4
999.8
1000.1
1000.5
1000.8
1000.9
1000.4
999.6
998.8
997.6
996.5
996.5
996.2
996.2
996.7
997.5
998.2
998.9
998.4
998
997.7
997.4
997.4
997.5
997.7
998.4
998.7
999.3
999.5
999.6
999.3
998.4
997.4
996.3
995.4
995
995.1
995.4
995.8
996.9
998.6
999.2
999.1
999.6
999.8
999.4
999.4
999.1
999.4
999.8
1000.4
1000.7
1001
1001.2
1001.1
1000.2
999.4
998.5
997.9
997.4
997.5
997.5
998
998.9
999.9
1000.7
1000.8
1000.8
1000.6
1000.5
1000
999.8
1000.4
1000.7
1001
1001.4
1001.4
1001.3
1001
1000.5
999.5
998.8
998.3
997.9
998
998.3
998.9
999.3
999.9
1000.2
1000.2
1000.1
999.8
999.6
999.8
999.9
1000.3
1000.8
1001.2
1001.8
1002
1002.1
1002.1
1001.3
1000.7
999.9
999
999
999.1
999.4
999.8
1000.6
1001.1
1001.3
1001.1
1000.6
1000.3
999.9
999.9
999.7
999.8
1000
1000.3
1000.6
1000.9
1001
1000.6
1000.2
999.7
999.2
998.6
998.2
998.3
998.5
999.3
1000
1000.7
1001
1001
1000.7
1000.2
999.7
999.4
999
999.5
999.9
1000.3
1000.3
1000.7
1000.5
999.9
999.1
997.9
996.7
996
995.7
995.6
996
996.4
996.9
997.1
997.3
997
997
996.4
996.2
995.5
995.1
994.7
995
995.3
995.8
995.5
995.5
994.4
993.5
992.5
991.6
990.4
990.4
990.8
991
991.1
991.2
991.2
991.3
991.3
991.1
990.4
990.1
989.8
989.3
989.3
989.3
989.3
989.5
990.1
990.1
989.8
989.4
988.6
987.6
987.2
986.7
986.1
984.8
983.8
983
981.9
980.6
979.5
977.8
976.2
975
975
976.7
980.3
982.9
985
986.7
988.6
989.8
990.5
990.7
990.6
990.3
990.7
991.2
991.6
992.4
993.3
994.1
995
995.9
996.1
996.3
996.4
996.4
996.5
996.8
997.2
997.6
998.1
998.7
999.1
999.3
999.2
998.5
998
997.4
996.7
996.8
997.2
997.4
998.3
999.3
1000.3
1001.3
1001.4
1001.4
1001.3
1000.8
1000.5
1000.6
1000.9
1001.2
1001.8
1002.4
1002.8
1002.9
1002.8
1002.4
1001.9
1001.3
1000.8
1000.8
1000.8
1001.3
1002.2
1003
1003.9
1004.2
1004.4
1004.6
1004.3
1004.3
1004.2
1004
1004.3
1004.9
1005.7
1006.3
1007
1007.3
1007.1
1006.6
1005.7
1004.8
1004.2
1003.8
1003.9
1004.3
1004.9
1005.6
1006.4
1006.7
1006.8
1006.4
1005.9
1005.6
1005.3
1005.1
1005.4
1005.5
1005.7
1005.7
1005.8
1005.8
1005.1
1004.2
1003.3
1002.5
1001.9
1001.8
1001.8
1001.9
1002.5
1003.1
1003.7
1003.7
1003.8
1003.5
1003.1
1002.8
1002
1001.5
1001.8
1002.3
1002.6
1003.2
1003.3
1003.4
1002.9
1002.3
1001
1000.1
999.4
999.7
999.8
1000.2
1000.3
1001
1001.5
1001.4
1001.4
1001.3
1001.2
1000.4
1000.1
999.9
1000.3
1000.8
1001.2
1001.8
1002.3
1002.8
1002.8
1002.4
1001.7
1000.8
1000.4
1000.3
1000.5
1000.6
1001
1001.8
1002.4
1002.5
1002.4
1002
1001.7
1001.4
1001.3
1001.1
1001.2
1002
1002.3
1002.5
1003.6
1004.1
1004.1
1003.7
1002.2
1001.5
1002
1002.2
1002.5
1002.7
1003.1
1003.9
1004.4
1004.9
1005.1
1005
1004.8
1004.7
1004.5
1004.7
1004.9
1005.2
1005.5
1005.9
1006.1
1006.1
1005.9
1005.1
1004.3
1003.5
1003.1
1003
1003
1003.2
1003.6
1004.3
1004.9
1005.3
1005.2
1005.2
1005
1004.8
1004.6
1004.5
1004.6
1005
1005.5
1006.3
1007.1
1007.1
1006.3
1005.7
1004.9
1003.9
1003.3
1003.1
1003.4
1003.8
1004.1
1005
1005.7
1005.8
1005.8
1005.8
1005.5
1005.1
1004.8
1005
1005.4
1006.1
1006.6
1007.2
1007.6
1007.3
1006.9
1006.3
1005.5
1004.4
1003.6
1003.3
1003.3
1003.6
1004.1
1004.6
1005
1005.2
1005.1
1004.9
1004.8
1004.7
1004.6
1004.2
1004.5
1004.8
1005.4
1005.9
1006.5
1006.6
1006.1
1005.3
1003.9
1002.8
1002
1001.9
1002.1
1002.4
1002.8
1003.4
1003.9
1003.8
1003.6
1003.6
1003.4
1003.2
1003.1
1002.9
1003.2
1003.6
1004.2
1004.6
1004.8
1004.9
1004.4
1003.5
1002.3
1001.3
1000.7
1000.6
1001
1001.2
1001.4
1001.8
1002.5
1002.8
1002.9
1002.9
1002.9
1002.4
1002
1002.1
1002.4
1002.7
1003.4
1004.2
1004.5
1004.4
1004
1003.1
1001.7
1000.7
1000.1
999.6
1000.1
1000
1000
1000.8
1001
1001
1000.8
1000.4
1000.3
1000.1
999.7
999.3
999.4
999.7
1000.3
1001.1
1000.9
1000.5
1000
999
998.4
997.7
997.1
997.1
997.4
998
998.5
999.1
1000
1000.3
1000.3
1000.3
1000.3
1000.1
999.7
999.7
1000
1000.5
1001.1
1001.5
1002
1001.7
1001.4
1001
1000.3
1000
999.9
1000
1000.2
1000.5
1001
1001.5
1002
1002.5
1002.8
1002.7
1002.3
1002
1001.9
1001.6
1001.8
1002.1
1002.7
1003.5
1004.1
1004.2
1004
1003.8
1002.9
1002.2
1001.9
1002
1002.2
1002.3
1003.2
1004.3
1004.5
1005
1005.2
1005.3
1004.7
1004.5
1004.2
1004.3
1004.6
1005.1
1005.6
1006.3
1006.8
1006.7
1006.5
1005.8
1004.9
1004.1
1003.7
1003.4
1003.3
1003.6
1003.8
1004.3
1005
1005.3
1005.4
1005.2
1004.8
1004.4
1004.1
1004
1004.3
1004.6
1005.1
1005.6
1006
1006.1
1005.5
1004.7
1003.6
1002.6
1002.1
1001.7
1001.9
1002.2
1002.4
1003
1003.5
1003.7
1003.6
1003.5
1003.2
1002.9
1002.8
1003
1003.3
1003.7
1004.1
1004.6
1004.5
1004.6
1004.2
1003.5
1002.3
1001.5
1001
1000.9
1001
1001.1
1001.5
1002
1002.4
1002.7
1002.6
1002.3
1002.6
1002.6
1002.6
1002.5
1002.8
1003.5
1004.2
1004.6
1005.1
1004.9
1004.5
1003.6
1002.4
1001.7
1001.2
1000.9
1000.9
1001.2
1001.9
1002.4
1002.8
1003.2
1003.2
1003.1
1002.4
1002
1001.8
1002.2
1002.3
1002.8
1003.5
1004.2
1004.7
1004.9
1004.5
1004
1003.4
1002.8
1002.4
1002.2
1002.3
1002.6
1003.3
1004.6
1005.3
1005.4
1005.3
1005.1
1004.8
1004.5
1004.3
1004.4
1004.4
1005.2
1005.8
1006.3
1006.8
1006.9
1006.8
1006.2
1005.3
1004.6
1004.3
1004.1
1004.5
1004.9
1005.4
1006.2
1006.7
1007.4
1007.6
1008.1
1008.5
1008.4
1008.2
1008.4
1008.8
1009.6
1010.3
1010.9
1011.2
1011.3
1011.2
1010.5
1009.7
1009.1
1008.7
1008.6
1008.7
1009.1
1009.6
1010.5
1011.4
1011.8
1011.5
1011.8
1011.5
1011.5
1011.4
1011.1
1011.4
1011.9
1012.4
1013
1013.5
1013.4
1013.1
1012.3
1011.4
1010.3
1009.5
1009.1
1009.1
1009.3
1009.7
1010.2
1010.8
1010.9
1011.2
1011
1010.9
1010.7
1010.7
1010.6
1010.8
1011.2
1011.8
1012.2
1012.7
1013
1012.5
1011.8
1010.8
1010
1009.5
1009.5
1009.7
1009.9
1010.4
1011
1011.5
1011.8
1011.6
1011.5
1011
1010.6
1010.1
1009.9
1010.1
1010.7
1011.5
1012
1012.8
1012.7
1012.3
1011.3
1010.4
1009.4
1008.7
1008.4
1008.8
1009.1
1009.4
1010
1010.1
1010.3
1010
1009.8
1009.6
1009.4
1009.2
1009.1
1009.2
1009.8
1010.4
1010.8
1010.8
1010.8
1010
1009.1
1008
1007
1006.3
1006.2
1006.4
1006.3
1006.9
1007.6
1008.1
1008.3
1008.4
1008.2
1008
1007.7
1007.7
1007.3
1007.4
1007.9
1008.4
1008.9
1009.6
1009.5
1009
1007.9
1006.9
1006
1005.7
1005.7
1006.2
1006.5
1007.1
1008
1008.5
1008.7
1008.5
1008.6
1008.4
1008.2
1008
1007.7
1008
1008.7
1009.6
1010
1010.4
1010.3
1009.7
1008.7
1007.6
1006.7
1006
1006.2
1006.6
1006.9
1007.3
1008.2
1008.4
1008.2
1008.4
1008.5
1008.4
1008.3
1008.4
1007.9
1007.6
1007.9
1008.5
1008.7
1009
1009.1
1008.3
1007.4
1006.4
1005.3
1004.6
1004.6
1004.9
1004.9
1005.4
1006.3
1006.7
1006.9
1006.8
1006.6
1006.4
1006.3
1006
1005.6
1006
1006.6
1007
1007.6
1008.2
1007.9
1007.3
1006
1004.6
1003.9
1003.2
1002.9
1003.5
1004.1
1004.4
1005.2
1005.5
1005.7
1006.2
1006.5
1006.7
1006.7
1006.8
1007.1
1007.4
1008.2
1008.7
1009.1
1010
1010
1009.4
1008.4
1007.5
1006.7
1006.1
1006.3
1006.8
1007.4
1007.9
1008.6
1009.2
1009.5
1009.7
1009.8
1009.7
1009.8
1010
1009.9
1009.8
1010.9
1011.7
1012.6
1013.4
1013.3
1012.7
1011.8
1010.6
1009.7
1009.2
1008.9
1009.2
1009.3
1009.6
1010.1
1010.5
1010.7
1010.8
1010.6
1010.7
1010.6
1010.2
1010.2
1010.5
1010.6
1011.3
1012
1012.4
1012.5
1012.2
1011.3
1010.2
1009
1008.6
1008.3
1008.5
1008.8
1009.4
1010.1
1010.6
1011.1
1011.1
1011
1010.8
1010.5
1010
1010
1010.1
1010.9
1011.6
1012.2
1012.6
1012.6
1011.8
1010.9
1010
1009
1008.4
1008.8
1008.9
1009
1009.4
1010.3
1010.5
1010.5
1011
1010.8
1010.4
1010.1
1010
1009.9
1010.2
1010.7
1011.9
1012.5
1013
1013.2
1012.4
1011.6
1010.7
1009.7
1009
1008.7
1008.7
1008.9
1009.5
1010
1010.2
1010.3
1010.1
1009.9
1009.7
1009.1
1008.9
1008.7
1008.6
1009.3
1009.6
1010.4
1011.2
1010.9
1009.9
1009.1
1008.1
1007.1
1006.5
1006.5
1006.7
1006.9
1007.5
1008.5
1009.1
1009.5
1009.9
1009.7
1009.6
1009.1
1008.8
1009
1008.9
1009.4
1010.1
1010.6
1011.1
1010.8
1010
1008.9
1007.6
1006.7
1006.3
1006.2
1006.1
1006.5
1006.9
1007.9
1008.2
1008.3
1008.2
1008.2
1008.1
1007.7
1007.5
1007.2
1007.1
1007.7
1008
1008.7
1009
1008.9
1008.3
1007.3
1006.1
1004.9
1004.3
1003.8
1003.8
1004.2
1004.4
1005.5
1005.9
1006.1
1005.9
1005.6
1005.4
1004.6
1004.1
1004.1
1004.3
1004.6
1005.3
1005.7
1006.4
1006.8
1006.6
1005.5
1004.2
1003.3
1003.3
1003.4
1003.6
1004
1004.3
1005
1005.6
1006
1006.2
1006
1005.5
1005.4
1005
1005.1
1005.4
1005.7
1006.5
1007.2
1007.5
1008
1007.7
1006.7
1005.8
1005
1004.7
1005
1005.3
1005.7
1006.4
1007.1
1008.2
1009.2
1009.4
1009.2
1008.9
1008.9
1008.7
1008.7
1009
1009.7
1010.3
1010.9
1011.5
1011.8
1011.8
1011
1010.3
1009.6
1009.2
1009.2
1009.8
1010
1010.5
1011.3
1011.6
1012
1012.1
1012
1011.7
1011.3
1011
1011
1010.9
1011.4
1012
1012.7
1013.3
1013.7
1013.5
1012.7
1011.6
1010.9
1010.3
1010.1
1010.2
1010.4
1010.8
1011.4
1011.9
1012.3
1012.1
1011.6
1011.3
1010.6
1010.6
1010.4
1010.5
1011.2
1011.7
1012.2
1012.6
1012.8
1012.2
1011.2
1010
1009.1
1008.4
1008.5
1008.8
1009.1
1009.5
1010.2
1010.9
1010.9
1010.5
1010.2
1009.9
1009.5
1009.5
1009.5
1009.6
1009.9
1010.9
1011.4
1011.8
1011.9
1011.3
1010.2
1008.8
1007.8
1007.2
1007
1007
1007.3
1007.7
1008.5
1009
1009.5
1009.7
1009.5
1009.4
1009.4
1009.1
1008.8
1008.4
1008.9
1009.4
1010.1
1010.7
1010.6
1010.1
1009.1
1007.9
1006.8
1006.1
1006
1006.3
1006.7
1007
1007.6
1007.8
1007.6
1007.3
1007.1
1006.9
1006.5
1006.3
1006.2
1006.5
1007.4
1008
1008.6
1009.2
1009.3
1008.6
1007.4
1006.6
1005.8
1005.1
1005.1
1005.2
1005.3
1005.9
1006.4
1007
1007.4
1007.4
1007.5
1007.3
1007.3
1007.1
1006.8
1006.5
1006.7
1007.4
1007.7
1008.1
1008.4
1008.2
1007.7
1006.7
1005.8
1005.3
1005.2
1005.4
1005.8
1006.4
1006.8
1007.1
1007
1007
1006.7
1006.4
1006.2
1006
1006
1005.9
1006
1006.6
1007.4
1007.9
1007.8
1007
1006.1
1004.7
1003.8
1003
1002.9
1003.3
1003.8
1004.1
1004.9
1005.1
1005.4
1005.4
1005.1
1004.5
1004.3
1003.4
1002.9
1002.7
1003.1
1003.8
1004.4
1004.9
1005.3
1004.9
1004.7
1004.5
1004.2
1003.8
1003.7
1004.1
1004.6
1005.1
1005.9
1006.2
1006.5
1006.5
1006.2
1006
1006
1005.8
1005.8
1006.2
1006.8
1007.5
1008.2
1008.9
1009.3
1009
1008.2
1007.2
1006.7
1006.3
1006.4
1007
1007.2
1007.8
1008.3
1008.8
1009.1
1009
1008.7
1009
1008.7
1008.7
1008.6
1009.1
1009.8
1010.5
1011.5
1012
1012.2
1012.3
1011.8
1010.8
1010.3
1009.8
1009.5
1009.8
1009.9
1010.7
1011.1
1011.8
1012
1012
1011.9
1011.9
1011.7
1011.8
1011.5
1011.7
1012.1
1012.7
1013.2
1013.6
1013.5
1012.7
1012
1010.6
1009.6
1009.1
1009
1009.2
1009.7
1010.2
1010.7
1011.4
1011.9
1012.2
1011.9
1011.8
1011.5
1011.5
1011.4
1011.6
1011.9
1012.4
1013.1
1013.8
1013.7
1012.8
1011.9
1010.6
1009.7
1009.4
1009.2
1009.1
1009.3
1009.7
1010.2
1010.5
1010.7
1010.6
1010.7
1010.6
1010.4
1010.1
1010.1
1010.1
1010.8
1011.2
1012.3
1013.1
1013.3
1012.8
1012
1010.9
1010.2
1009.8
1009.9
1010.1
1010.5
1011
1011.5
1011.8
1011.9
1012.2
1012
1011.9
1011.9
1011.7
1011.6
1011.7
1012.3
1013.1
1014.2
1014.8
1015.1
1014.3
1013.5
1012.5
1011.6
1011
1011.2
1011.6
1012.1
1012.5
1013.2
1013.7
1013.7
1013.9
1013.8
1013.3
1013.2
1013.1
1013.1
1013
1013.2
1013.7
1014.3
1014.9
1015.2
1014.9
1014.3
1013.1
1012.3
1011.8
1011.6
1011.6
1012
1012.3
1012.7
1013.2
1013.5
1013.5
1012.4
1012.4
1012.2
1011.8
1011.4
1011.8
1011.9
1012.3
1012.9
1013.4
1013.4
1013.1
1011.8
1011.3
1010.2
1009.8
1009.4
1009.8
1010.3
1010.7
1010.8
1011.4
1011.6
1011.5
1011.2
1011
1010.8
1010.6
1010.6
1010.5
1010.7
1011.4
1011.9
1012
1012.2
1011.7
1010.8
1009.6
1008.9
1008.4
1008.1
1008.2
1008.7
1009
1009.5
1010.2
1010.7
1011.3
1011.3
1011.5
1011.2
1011
1010.5
1010.7
1011.2
1011.7
1012.1
1012.6
1012.5
1011.8
1010.8
1009.8
1008.5
1007.9
1007.8
1008.2
1008.5
1008.9
1009.5
1010.1
1010.5
1010.5
1010
1009.7
1009.7
1009.6
1009.9
1010.3
1010.7
1010.9
1011.1
1011.5
1011.3
1010.5
1009.6
1008.6
1007.4
1006.6
1006.2
1006.5
1006.5
1006.7
1007.5
1007.9
1008
1008.1
1007.8
1007.6
1007.2
1006.9
1006.8
1007
1007.2
1007.8
1007.8
1008.3
1007.6
1006.7
1006
1005.6
1004.9
1004.7
1005
1005.5
1006
1006.9
1007.6
1007.4
1007.6
1007.9
1007.9
1007.7
1007.6
1007.7
1008
1007.9
1008.6
1009.5
1009.9
1010.3
1010.5
1009.7
1008.9
1007.6
1006.5
1006
1005.9
1006.3
1006.7
1007.2
1007.7
1008.3
1008.8
1009.2
1009.3
1009.2
1009.4
1009.1
1009.2
1009.2
1009.6
1010.2
1011
1011.4
1011.3
1010.5
1009.5
1007.9
1006.6
1005.8
1005.4
1006.1
1006.7
1007.3
1008.4
1009.2
1009.2
1009.4
1009.7
1009.5
1009
1008.5
1008.4
1009
1009.3
1009.5
1010
1010.6
1011.3
1011.2
1011.1
1010.3
1009.8
1009.8
1010.2
1011.2
1012
1012.9
1014.2
1015.2
1015.6
1016.4
1016.6
1015.9
1016.6
1016.3
1016.4
1017
1017.2
1017.4
1017.8
1018.1
1017.6
1017.5
1016.4
1015.4
1014.3
1014.1
1013.9
1014.9
1015.9
1016.7
1017.3
1018.3
1018.4
1018.9
1018.8
1019.2
1019
1018.5
1018.6
1018.4
1018.8
1019.3
1019.6
1019.5
1019.3
1018.4
1017.2
1015.5
1014.2
1013.2
1013
1013.3
1013.8
1014
1014.4
1014.9
1015.1
1015.4
1015.2
1015.3
1015.3
1015
1014.8
1014.6
1015.1
1015.4
1015.6
1016.1
1016.2
1015.5
1014.3
1013.2
1011.9
1011
1010.8
1011
1011.6
1012
1012.7
1013.3
1013.8
1014.3
1014.4
1014.1
1013.8
1013.8
1013.8
1013.6
1013.9
1014.5
1015.1
1015.7
1015.8
1015.3
1014.7
1013.5
1012.7
1012.3
1012.3
1012.6
1013
1013.4
1014
1014.3
1014.7
1014.9
1014.6
1014.1
1013.6
1013.1
1012.9
1012.8
1013.3
1014
1014.4
1014.5
1014.5
1014.1
1012.9
1011.7
1010.2
1009.7
1009.4
1009.7
1010.1
1010.7
1011.3
1011.7
1012
1012.2
1012.2
1011.9
1011.7
1011.4
1010.8
1011
1011.8
1012.3
1012.9
1013.5
1013.6
1012.8
1011.8
1010.4
1009.8
1009.1
1008.8
1009
1009.4
1009.9
1010.7
1011.1
1011.2
1011.4
1011.2
1011.1
1010.9
1010.7
1010.4
1010.5
1010.8
1011.1
1011.8
1012.6
1012.8
1012.2
1011.2
1009.9
1008.7
1008.1
1007.8
1008
1008.4
1008.7
1009.6
1010.1
1010.4
1010.6
1010.5
1010.5
1010.5
1010.5
1010.1
1010.1
1010.6
1011.4
1012.1
1012.4
1012.6
1012.1
1011.1
1009.6
1008.6
1007.9
1007.7
1008.1
1008.3
1008.7
1009.3
1009.8
1010.1
1010.1
1009.9
1009.9
1009.6
1009.3
1009.1
1009.3
1009.4
1010.2
1010.9
1011.4
1011.6
1010.9
1009.8
1008.7
1007.6
1007.1
1006.9
1007.1
1007.2
1007.8
1008.6
1009.2
1009.6
1009.7
1009.7
1009.9
1009.8
1009.5
1009.4
1009.3
1009.7
1010.2
1011
1011.6
1011.9
1011.6
1010.4
1009.2
1008
1007.7
1007.8
1007.9
1008.5
1009.1
1009.4
1009.5
1009.6
1009.5
1009.2
1009.1
1008.9
1008.4
1008.2
1007.9
1008.1
1008.8
1009.1
1009.7
1009.8
1009
1007.9
1006.5
1005.3
1004.6
1004.5
1004.6
1004.7
1005.3
1006
1006.5
1006.8
1006.9
1007
1006.5
1006.3
1006
1005.8
1005.9
1006.3
1006.6
1007.3
1007.7
1007.6
1007
1006.1
1005.1
1004.4
1004
1004.2
1004.9
1005.7
1005.5
1006.5
1007.1
1007.7
1008.1
1008
1007.6
1007.8
1007.6
1007.4
1007.2
1007.6
1008.2
1009
1009.5
1009.3
1008.6
1007.7
1006
1004.8
1004.4
1004.5
1004.9
1005.2
1005.9
1006.7
1007.3
1007.9
1008.5
1008.3
1008
1008.3
1008.5
1008.7
1008.5
1008.9
1009.9
1010.6
1011.2
1011.5
1011.1
1010.5
1009.1
1008.3
1008.2
1008.5
1008.7
1009.1
1009.8
1010.4
1010.5
1010.8
1010.2
1010.6
1010.4
1010.3
1009.8
1009.7
1009.6
1010.1
1010.2
1010.9
1011.4
1011.6
1011.3
1010
1009
1007.9
1006.9
1007.4
1007.9
1008.1
1008.7
1009.3
1010.2
1010.6
1010.8
1010
1010.1
1010.3
1010.4
1010.1
1009.9
1010.1
1011.3
1011.8
1012.6
1012.5
1012.6
1011.4
1010.4
1009.2
1009.1
1008.6
1009.2
1009.8
1010.3
1011
1011
1011.4
1012.1
1012.1
1011.2
1011.5
1010.9
1011
1010.8
1011.1
1011.6
1011.8
1013.4
1013.4
1013.3
1012.4
1011.5
1010.7
1010
1010
1010.8
1010.7
1011.4
1011.9
1012.2
1012.6
1012.6
1012.2
1011.9
1011
1010.8
1010.4
1010.4
1010.3
1010.7
1011
1011.6
1011.5
1011
1010.6
1009.7
1008.7
1008.3
1007.9
1007.9
1008.3
1008.7
1009.1
1009.5
1009.1
1009.2
1009.5
1008.8
1008.2
1008.3
1007.9
1007.1
1007.7
1008.9
1009.9
1010.3
1011
1011.4
1010.6
1009.4
1008.6
1008.8
1008.2
1008.4
1009.3
1009.8
1009.3
1009.6
1009.9
1009.1
1008.8
1008.6
1008.4
1009
1007.9
1008.5
1008.5
1008.9
1009.2
1010.1
1010.3
1010.3
1010.2
1008.1
1007.6
1007.6
1008.1
1008.8
1009
1010
1010.4
1011.4
1012
1011.8
1012.1
1012.4
1012
1012.2
1011.8
1011
1011.3
1011.4
1012
1012.5
1013.2
1013.2
1013
1012
1011.5
1011.5
1012.1
1012.9
1013.7
1014.8
1015.3
1016
1016.3
1016.4
1016.2
1015.3
1015.2
1014.5
1014.7
1014.6
1014.8
1015.9
1016
1016.8
1017
1016.5
1015.5
1014.3
1013.1
1012.6
1012.5
1013
1013.5
1014
1014.6
1015.2
1015.6
1015.9
1015.8
1015.7
1015.1
1014.3
1014.2
1014.5
1015.1
1015.9
1016.7
1017.6
1017.7
1017.6
1016.7
1015.4
1014.3
1013.6
1013.7
1013.9
1014
1014.7
1015.5
1015.8
1016
1016.1
1016.1
1016.3
1015.7
1015.7
1016.1
1016.3
1016.9
1017.3
1017.8
1018.7
1019.1
1018.7
1017.9
1016.7
1015.7
1015.2
1015.1
1015.2
1015.6
1015.9
1016.5
1017.2
1017.6
1017.8
1018
1018.4
1018.3
1018
1017.9
1017.9
1018.3
1018.4
1018.6
1019.2
1019.2
1018.5
1017.7
1016.3
1015.1
1014.4
1014.3
1014.6
1014.8
1015.1
1015.3
1015.8
1016
1016.2
1016.2
1016.3
1016.1
1015.5
1015.3
1015.2
1015.5
1015.6
1016.3
1016.7
1016.8
1016.4
1015.2
1013.8
1012.8
1012.5
1012.4
1012.9
1013.5
1014.1
1014.5
1015
1015.5
1015.7
1015.9
1016.1
1016.2
1016.3
1016.3
1016.2
1016.3
1016.6
1017.3
1017.8
1017.9
1017.3
1016.1
1014.8
1013.6
1013
1012.9
1013.4
1013.9
1014.6
1015
1015.5
1016
1016.2
1016
1016.1
1015.9
1015.4
1014.8
1014.4
1014.5
1015.1
1015.6
1016.2
1016.3
1015.8
1014.6
1013.3
1012
1011.6
1011.2
1011.5
1011.9
1012.4
1013
1013.5
1014
1014.2
1014.4
1014.2
1013.9
1013.9
1013.6
1013.6
1013.9
1014.3
1014.9
1015.5
1015.8
1015
1013.9
1012.2
1011.1
1010.6
1010.5
1011.4
1012.2
1013.5
1014.7
1015.5
1016.3
1016.9
1017
1017.3
1017
1016.7
1016.7
1016.7
1017
1017.5
1018.1
1018.7
1018.5
1018
1017
1015.4
1014.5
1013.7
1013.5
1014
1014.7
1015.1
1015.9
1016.2
1016.6
1016.6
1016.5
1016.3
1015.8
1015.7
1015.4
1015.5
1016
1016.6
1017.5
1018.1
1018.1
1017.5
1016.5
1014.8
1013.4
1012.5
1012.4
1012.7
1013.4
1014.3
1015
1015.7
1016.3
1016.6
1016.5
1016.6
1016
1015.6
1015.4
1015.5
1015.5
1015.9
1016.8
1017.5
1017.8
1017.5
1016.3
1014.8
1013.2
1012.5
1012.2
1012.2
1012.7
1013.4
1014.1
1014.5
1014.9
1015.1
1015.1
1014.9
1014.7
1014.4
1014
1014.3
1014.9
1015.5
1016.4
1017.1
1017.3
1016.9
1015.8
1014.3
1012.9
1012.1
1011.8
1012
1012.3
1012.9
1013.5
1013.9
1014
1014.1
1014.3
1014.2
1014
1013.7
1013.8
1013.7
1013.8
1014.2
1014.9
1015.8
1016.2
1015.6
1014.4
1012.9
1011.4
1010.7
1010.5
1010.7
1011.1
1011.7
1012.1
1012.3
1012.4
1012.4
1012.3
1012.3
1012.2
1011.8
1011.5
1011.5
1011.8
1012.3
1013.1
1013.6
1013.8
1013.1
1012.1
1010.6
1009.6
1008.9
1008.6
1008.7
1008.6
1008.8
1009.1
1009.3
1009.6
1009.8
1009.8
1009.7
1009.6
1009.5
1009.3
1009.5
1009.6
1009.6
1009.8
1010.3
1010.6
1009.9
1008.8
1007.5
1006.8
1006.1
1006.1
1006.2
1006.3
1006.6
1006.8
1007.2
1007.7
1008.3
1008.5
1008.3
1008.2
1007.8
1007.7
1008
1008
1008.3
1008.9
1009.7
1009.9
1009.4
1008.1
1006.9
1006.1
1005.7
1005.9
1006.2
1006.7
1007.2
1007.9
1008
1008.3
1008.5
1008.7
1008.8
1009.2
1009.5
1009.6
1010.2
1010.6
1011.2
1011.9
1012.5
1012.7
1012.2
1011.2
1010
1009.4
1009.2
1009.2
1009.3
1009.3
1009.6
1010.1
1010.7
1011.2
1011.3
1011.1
1011.1
1011.1
1011
1011.1
1011.3
1011.3
1011.8
1012.2
1012.9
1013.1
1012.4
1011.1
1009.9
1009.1
1008.6
1008.3
1008.2
1008.1
1008.3
1008.7
1009.4
1009.9
1010
1009.5
1009.7
1010
1009.8
1009.9
1010.2
1010.5
1010.7
1011.1
1011.4
1011.5
1011.2
1010.2
1008.9
1007.8
1007.1
1006.6
1007.1
1007.4
1007.7
1008.3
1008.5
1008.3
1008.5
1008.6
1008.5
1008.3
1008.5
1008.6
1008.9
1008.5
1008.5
1008.9
1009.3
1009.4
1008.8
1007.9
1007
1006.3
1005.9
1006
1006.4
1006.9
1007.4
1007.9
1008.5
1009.1
1009.2
1009.5
1009.3
1009.2
1008.9
1008.7
1008.8
1008.9
1009.5
1010.5
1011.1
1011.8
1011.5
1010.6
1010.2
1009.9
1009.7
1010.1
1010.8
1011.5
1012.4
1013.3
1013.7
1014.2
1014.5
1014.5
1014.5
1014.7
1015
1015.3
1014.9
1015
1015.4
1016.4
1017.4
1017.8
1017.3
1016.2
1015.2
1014.4
1014
1013.9
1014.5
1014.9
1015.4
1016.2
1016.5
1017
1017.2
1017.1
1017.3
1017.2
1016.8
1016.3
1016.1
1016.6
1017.2
1018.1
1018.8
1019.2
1018.5
1017.3
1015.8
1014.6
1013.5
1013.1
1013.4
1013.8
1014
1014.8
1015.3
1015.7
1016
1016.3
1016.2
1016.2
1016.1
1016.1
1015.7
1015.9
1016.4
1016.9
1017.6
1017.6
1017.1
1015.9
1014.4
1013.2
1012.3
1012.1
1012.1
1012.7
1013.3
1014.2
1014.8
1015.4
1015.4
1015.4
1015.4
1015.5
1015.2
1015.2
1015.1
1015.3
1015.9
1016.8
1017.3
1017.8
1017.5
1016.7
1015.5
1014.4
1014
1014.1
1014.7
1015.3
1015.9
1016.9
1017.7
1017.9
1018.2
1018.1
1018.1
1017.8
1017.5
1016.7
1016.5
1017.1
1017.7
1018.4
1019.3
1019.6
1019.2
1018
1017.1
1015.8
1015.2
1015
1015
1014.9
1014.7
1015.3
1016.1
1016.4
1016.5
1016.6
1016.9
1016.4
1016
1016.1
1016
1016.2
1016.6
1017.2
1017.6
1017.7
1017.6
1016.6
1015.9
1015
1014.4
1014.4
1014.5
1015
1015.6
1016.3
1016.7
1017
1018
1018
1018.4
1018.2
1018.3
1018.4
1018.7
1018.7
1018.6
1019.1
1019.4
1019.6
1019
1018
1016.8
1015.8
1015.4
1015.3
1015.5
1015.7
1015.9
1016.7
1016.9
1017
1017.1
1017.2
1017.1
1017
1016.5
1016.5
1016.4
1016.6
1017.3
1017.6
1018
1018
1017.5
1016.4
1015.2
1014.1
1013.4
1013.5
1013.7
1014
1014.3
1014.8
1015.2
1015.3
1015.4
1015.7
1015.7
1015.6
1015.5
1015.2
1015
1015.4
1015.8
1016.1
1016.8
1016.9
1016.6
1015.4
1014.5
1013.3
1012.7
1012.4
1012.9
1013.6
1014.3
1015.2
1016.1
1016.5
1016.9
1017
1017.2
1017
1017.2
1017.1
1017.6
1018.4
1019.4
1020.4
1021.2
1021.9
1021.7
1020.7
1019.2
1017.8
1017.2
1017.1
1017.2
1017.4
1017.8
1018.4
1019
1018.8
1018.9
1018.4
1018.4
1018
1017.8
1017.7
1017.7
1018.1
1018.5
1019.3
1019.8
1020.5
1020.4
1019.7
1018.2
1017
1016.2
1015.9
1015.9
1016.1
1016.7
1017
1017.1
1017.2
1017
1017
1016.9
1017
1016.6
1016.5
1016.3
1016.6
1017.2
1017.6
1018.1
1018.4
1017.7
1017
1015.6
1014.4
1014
1013.7
1014
1014.5
1014.6
1015.5
1016.3
1016.9
1017.1
1017.3
1017.2
1017
1016.8
1016.6
1016.7
1017
1017.6
1017.9
1018.6
1018.8
1018.5
1017.6
1016.3
1015.2
1014.6
1014.8
1015.1
1015.8
1016.5
1017
1017.7
1018.2
1018.6
1019
1019
1018.5
1018.3
1018.3
1018.1
1018.6
1018.9
1019.2
1019.7
1020.1
1019.4
1018.2
1016.7
1015.3
1014.5
1014.4
1014.5
1014.9
1015.3
1015.7
1015.9
1016.1
1016.2
1016.2
1016.3
1016.1
1015.6
1015.6
1015.6
1015.8
1016.1
1016.4
1017.1
1017.2
1016.6
1015.6
1014.4
1013.2
1012.2
1011.5
1011.5
1011.8
1012.3
1012.7
1012.7
1013
1012.7
1012.4
1012.5
1012.1
1012
1011.6
1011.3
1011.4
1011.9
1012.3
1012.5
1012.7
1012.7
1011
1009.7
1008.6
1007.9
1007.3
1007.3
1007.2
1007.6
1008.3
1008.6
1009.3
1009.4
1009.6
1009.8
1009.5
1009.2
1009.2
1009.1
1009.3
1009.9
1010.4
1011
1011.4
1011.3
1010.5
1009.2
1007.9
1007.4
1007.5
1007.9
1008.4
1009
1009.6
1009.9
1009.8
1010
1010.2
1010.3
1010.2
1010
1010.1
1010
1010.6
1011.5
1012
1012.5
1013.1
1012.6
1012
1010.6
1009.4
1008.8
1008.5
1008.8
1009.2
1009.7
1010.9
1011.5
1011.9
1012.2
1012.4
1012.7
1012.4
1012.1
1011.9
1011.9
1012.4
1013.3
1013.8
1014.3
1014.3
1014
1013
1011.9
1010.9
1010.2
1009.8
1009.7
1009.9
1010.5
1011.1
1011.8
1011.9
1012.1
1012
1012
1011.7
1011.4
1011.2
1011.3
1011.8
1012.5
1013.3
1014.1
1014.5
1014.4
1013.5
1012.2
1010.8
1010
1009.7
1009.5
1009.8
1010.3
1011.1
1011.5
1011.8
1011.8
1011.8
1012.1
1012
1011.8
1011.5
1011.1
1011.5
1012.1
1012.7
1013.2
1013.4
1013.4
1012.4
1011
1010.1
1009.4
1008.9
1009
1009.5
1009.8
1010.4
1010.9
1011.3
1011.4
1011.4
1011.2
1010.7
1010.5
1010.6
1010.6
1010.8
1011.7
1012.5
1013.2
1013.7
1013.4
1012.7
1011.3
1010.1
1009.2
1008.8
1008.6
1008.9
1009.2
1009.9
1010.3
1010.3
1010.1
1010.2
1010
1009.8
1009.8
1009.6
1009.5
1010
1010.5
1011.2
1011.8
1012.1
1011.6
1010.8
1009.7
1008.8
1008.1
1008
1007.9
1008
1008.2
1008.8
1009.1
1009.4
1009.3
1009.2
1009
1008.6
1008.2
1007.8
1007.6
1007.8
1008.2
1008.6
1009
1009.2
1008.8
1008.1
1006.8
1006.1
1005.3
1005
1004.7
1004.6
1004.7
1005.1
1005.7
1006.2
1006.1
1005.7
1005.5
1005.3
1004.9
1004.6
1004.5
1004.6
1005.1
1005.6
1006.1
1006.2
1005.7
1004.4
1002.8
1001.5
1000.8
1000.5
1000.3
1000.4
1000.6
1001.2
1001.5
1001.7
1001.7
1001.6
1001.6
1001.5
1001.4
1001.5
1001.6
1002
1002.5
1003.2
1003.3
1003.4
1003
1002
1000.8
999.8
999.4
999.4
999.8
1000.3
1000.9
1001.7
1002.3
1002.5
1002.7
1002.7
1002.9
1002.6
1002.6
1002.7
1002.7
1003.4
1004.1
1004.8
1005.5
1006
1005.8
1005.3
1004.7
1003.8
1003.2
1002.9
1003
1003.4
1003.9
1004.6
1005.3
1005.6
1005.7
1005.3
1005.5
1005.5
1005.1
1005
1005.1
1005.5
1006.1
1006.6
1007.3
1007.8
1007.6
1006.8
1005.2
1003.8
1002.8
1002.4
1002.3
1002.6
1003.2
1003.9
1004.4
1004.6
1004.7
1004.3
1004.4
1004.2
1004.1
1003.8
1003.5
1003.9
1004.5
1005.5
1005.5
1005.6
1005
1004
1002.6
1001.6
1000.7
1000.7
1000.9
1001
1001.3
1001.7
1002.1
1002.3
1002.7
1002.8
1003
1002.8
1002.3
1002.1
1002.3
1002.7
1002.9
1003.6
1003.9
1004.2
1003.6
1002.8
1001.7
1000.8
1000.3
1000.5
1001.3
1001.7
1002.2
1002.7
1003.4
1004.2
1004.3
1004.4
1004.8
1004.9
1005
1004.8
1004.8
1005.5
1006
1006.1
1005.9
1006.5
1005.4
1004.6
1003.9
1002.8
1002.6
1002.5
1002.9
1002.8
1003.4
1003.7
1003.8
1004.2
1003.8
1003.8
1004.1
1003.5
1003.3
1003.1
1003
1003.4
1004.1
1004.8
1005
1006.4
1005.9
1006.5
1005.8
1004.9
1005.6
1005.3
1005.7
1006.6
1007
1007.9
1008.8
1009.6
1010.2
1010.6
1011.2
1011.2
1011.5
1011.6
1011.3
1011.7
1012.7
1013.4
1014.3
1014.7
1014.4
1013.7
1013.1
1012.4
1011.8
1011.5
1011.4
1011.8
1012.3
1013
1013.7
1014.4
1014.9
1014.8
1014.8
1014.2
1013.7
1013.4
1013.3
1013.7
1014.4
1014.7
1014.9
1015.1
1014.9
1014
1013.1
1012.2
1011.6
1011.2
1011.1
1011.3
1011.5
1011.8
1012.1
1012.3
1012.3
1012.3
1012.2
1012.1
1011.6
1011.3
1011.3
1012.1
1012
1012.6
1013.1
1013.3
1012.9
1012.2
1011.2
1010
1009.8
1009.6
1010
1010.4
1010.8
1011.7
1012.5
1013.2
1013.9
1014.2
1014.3
1014.1
1014.1
1013.5
1013.1
1014.7
1015.1
1015.4
1015.8
1016.4
1016.2
1015.4
1014.6
1014
1013.5
1013.7
1014.3
1014.4
1014.9
1015.5
1015.9
1016.3
1016.8
1016.8
1016.8
1016.5
1016.4
1016.2
1016.4
1016.9
1017.2
1017.7
1017.9
1017.6
1016.9
1015.9
1014.4
1013.2
1012.3
1012.2
1012
1012.1
1012.3
1012.9
1013.6
1014.3
1014.6
1014.8
1014.7
1014.6
1014.3
1014
1013.7
1014
1014.2
1014.6
1015
1015.3
1015.2
1014.5
1013.5
1012.1
1011
1010.7
1010.3
1010.3
1010.5
1010.9
1011.2
1011.2
1011.2
1010.9
1010.7
1010.2
1009.7
1009.4
1009.4
1009.9
1010.6
1010.9
1011.5
1011.8
1011.5
1010.8
1010
1009
1008.4
1008.2
1008.4
1008.6
1008.7
1009.1
1009.6
1010
1010.2
1010
1010.5
1010.1
1009.7
1009.4
1009.4
1010
1010.5
1010.5
1010.8
1011
1011
1010.5
1009.8
1009.2
1008.6
1008
1007.7
1007.7
1008.1
1008.8
1009.1
1009
1009.3
1008.7
1008.4
1008.1
1007.7
1007.4
1006.9
1007.1
1008
1008.5
1009.2
1009.8
1009.5
1009.4
1009.1
1008.8
1008.4
1008.4
1009.5
1010.2
1010.9
1012.4
1013.2
1013.8
1013.3
1013.2
1013.5
1012.8
1012.5
1012.5
1012.3
1014.4
1013.9
1015.3
1016.5
1016.4
1017
1016.1
1014.4
1014.4
1014.3
1014.4
1014.8
1015.2
1016.1
1016.7
1017.2
1017.6
1017.5
1017.8
1017.6
1017.5
1017.5
1017.6
1017.7
1018
1018.4
1018.9
1019.6
1019.8
1019.5
1018.6
1017.3
1016.2
1015.5
1014.7
1014.6
1014.8
1014.9
1015.3
1015.8
1016.1
1016.3
1016
1016.4
1016.5
1015.9
1015.7
1015.9
1016.5
1017.4
1017.8
1018.2
1017.8
1017.8
1017
1016
1014.9
1014.2
1013.7
1013.7
1013.8
1014.1
1014.6
1014.7
1015.4
1015.5
1015.5
1015.4
1015.2
1014.7
1014.6
1014.4
1014.7
1015.3
1015.7
1016.4
1016.7
1016.6
1016.2
1015.3
1014.4
1013.6
1013.3
1013.5
1013.6
1014
1014.4
1014.5
1014.8
1015.1
1015.3
1015.3
1015.1
1014.7
1014.3
1014.4
1014.6
1015.1
1015.4
1016
1016.3
1016.3
1015.2
1014
1012.7
1012.2
1011.9
1011.9
1012.1
1012.4
1012.9
1013.1
1013.5
1013.9
1013.7
1013.7
1013.2
1012.4
1012.2
1012
1012.1
1013
1013.7
1014.1
1014
1013.4
1012.4
1011.4
1010.1
1009.5
1009.1
1009.1
1009.2
1009.7
1010.4
1011
1011.2
1011.4
1011.4
1011.4
1011.2
1010.6
1010.2
1010.1
1010.1
1010.5
1011
1011.7
1011.4
1011.2
1010.3
1009.3
1008
1007.2
1007
1007.2
1007.8
1008.2
1008.9
1009.6
1010
1010
1009.8
1009.9
1009.3
1008.9
1008.9
1009.1
1009.6
1010.3
1010.9
1011.4
1011.9
1011.8
1010.8
1010
1009
1008
1007.5
1007.5
1007.8
1008.4
1009.3
1009.9
1010.3
1010.4
1010.5
1010.8
1010.8
1010.2
1010.1
1010.3
1011.2
1012.2
1012.7
1013.5
1013.1
1012.8
1011.3
1010.1
1008.5
1007.5
1007.1
1006.8
1007.1
1007.7
1008.5
1009.1
1009.5
1009.7
1009.6
1009.1
1009.1
1008.4
1008.5
1008.2
1008.3
1008.8
1009.6
1010.3
1010.2
1010.1
1009.2
1008.1
1006.8
1006.1
1005.7
1005.7
1005.7
1005.8
1006.4
1007.1
1007.4
1007.6
1007.8
1007.5
1007.3
1006.7
1006.4
1005.9
1006.3
1006.5
1007.1
1007.5
1007.5
1007.3
1006.8
1005.9
1004.6
1003.9
1003.2
1003.1
1003.4
1003.7
1004.4
1004.9
1005.6
1005.8
1006
1006.2
1005.9
1005.5
1005.6
1005.5
1006.5
1006.5
1007.6
1008
1008.6
1008.2
1007.8
1007.1
1005.8
1005.3
1005
1005.3
1005.7
1006
1007.2
1008
1008.7
1008.9
1008.9
1009
1008.5
1008
1007.5
1007.7
1007.5
1008.2
1008.8
1009.6
1009.9
1009.7
1009.3
1008.5
1007.7
1006.9
1006.7
1006.8
1007.3
1007.5
1008
1008.9
1008.9
1009.4
1009.4
1009.3
1009.1
1008.7
1008.4
1008.3
1008.8
1009.4
1009.9
1010.5
1010.8
1010.6
1010.1
1009.6
1008.7
1008.2
1008
1008.3
1008.8
1009.3
1009.9
1010.6
1011.1
1011.4
1011.4
1011.4
1011.4
1011.3
1010.9
1010.8
1010.7
1011.5
1011.8
1012.6
1013.2
1012.3
1011.7
1010.9
1009.9
1009.2
1009
1008.5
1009
1009.4
1010.1
1010.6
1010.9
1010.7
1010.2
1009.8
1009.5
1009.3
1008.5
1008.1
1008.6
1008.6
1009.7
1010.3
1010.3
1010.1
1009.9
1008.9
1008.1
1007.9
1007.8
1007.8
1008.5
1009.3
1010.1
1011.1
1011.8
1011.9
1011.9
1011.9
1011.4
1011.2
1010.8
1010.9
1011.3
1012.1
1013
1013.4
1014
1013.6
1013
1012.1
1011.3
1010.4
1010.3
1010.6
1010.8
1010.7
1011.5
1011.8
1012.5
1012.4
1011.7
1011.6
1010.7
1009.7
1010.1
1009.3
1009.6
1010.3
1011
1011.3
1011.3
1011.7
1011.2
1010.5
1009.8
1009.1
1008.9
1009.3
1010
1010.4
1011.3
1011.7
1012.4
1012.9
1012.7
1012.5
1012.6
1012.2
1012.2
1012.6
1012.9
1013.4
1014.4
1015.3
1015.4
1015.3
1014.9
1013.9
1013.1
1012
1012.1
1012.3
1012.7
1013.2
1014.1
1014.8
1014.8
1014.6
1014.7
1014.3
1014
1013.4
1013.4
1013.6
1013.9
1014.5
1015.3
1015.7
1016.3
1016
1015.5
1014.7
1013.5
1012.7
1012.4
1011.9
1012.6
1013.2
1014.1
1014.6
1014.9
1015
1014.7
1013.6
1013.3
1012.3
1011.9
1011.9
1012.6
1013.1
1013.6
1014.1
1014.1
1013.6
1012.6
1011.8
1010.3
1009.5
1009
1009.1
1009.4
1009.6
1010.2
1010.5
1010.4
1010.3
1009.7
1009.2
1008
1006.5
1006.1
1006.2
1006.8
1007.5
1007.6
1007.8
1007.9
1007.1
1006.1
1005.2
1004.2
1003.4
1003.2
1003.2
1003.4
1004.1
1004.4
1005.1
1005.6
1006.2
1006.4
1006.1
1005.7
1005.8
1006
1005.9
1007.1
1008.6
1009.1
1009.8
1010.7
1010.8
1010.2
1009.6
1008.7
1008.1
1007.9
1008.2
1008.7
1009.4
1010.3
1011.3
1012.4
1013
1013.4
1013.3
1013
1012.3
1012
1011.9
1012.2
1013.2
1015.5
1016.6
1017.2
1017.2
1016.3
1015.6
1014.5
1013.9
1014.1
1014
1014.3
1014.6
1015.2
1015.7
1016.1
1016
1016
1015
1014
1014.1
1013.9
1013.9
1014.1
1014.6
1015.1
1015.4
1015.7
1015.7
1015
1013.6
1012.9
1012.4
1011.8
1011.9
1012.3
1012.8
1013.2
1014
1014.2
1014.1
1014.1
1014.3
1013.8
1012.8
1012.4
1012.6
1012.7
1013.2
1013.9
1014.6
1015
1014.6
1013.7
1012.7
1011.9
1010.7
1010.7
1010.7
1011.1
1011.3
1012
1012.6
1013
1012.5
1012.3
1011.7
1011.1
1010.8
1010.3
1010.5
1011
1011.8
1012.5
1013.1
1012.9
1012.8
1012
1011
1009.8
1008.8
1008.2
1008
1008.1
1008.4
1008.7
1009.2
1009.5
1009.6
1009
1008.6
1008.2
1007.7
1007.9
1008
1008.6
1009.3
1009.7
1010.5
1010.4
1010.2
1009.4
1008.1
1006.8
1005.7
1004.9
1004.4
1004.3
1004.3
1005
1005.8
1006.5
1006.6
1006.5
1005.9
1005.8
1005.5
1005.5
1005.7
1005.7
1006.2
1006.6
1007.2
1007.2
1006.8
1006.1
1005.2
1004.2
1003.4
1002.8
1002.8
1002.9
1003.4
1004
1004.6
1005.1
1005
1004.9
1004.9
1004.6
1004.2
1004.1
1004.2
1005.1
1005.6
1006.3
1006.7
1006.9
1007.3
1005.9
1005.5
1005
1004.5
1004.9
1005.8
1006.7
1007.7
1009.3
1010.5
1011.1
1011.7
1012.2
1011.6
1011.1
1011
1011.3
1011.8
1012.5
1012.7
1013.9
1014.4
1014.7
1014.9
1014.6
1013.6
1013.2
1012
1012
1012.4
1012.7
1013
1013.4
1014.2
1014.3
1013.9
1013.6
1013.5
1013.2
1012.8
1012.4
1012.2
1012.7
1013.6
1014.1
1014.4
1014.4
1014.3
1013.2
1012.2
1011.1
1010.4
1010.4
1011
1011.4
1011.7
1012.3
1013
1013.6
1013.6
1013.5
1013.5
1013.5
1013.1
1013.1
1013.1
1013.8
1014.3
1014.8
1015.5
1015.7
1015.3
1014.2
1013.4
1012.3
1011.2
1010.8
1010.8
1011.1
1011.5
1012.2
1013
1013.5
1013.3
1013.2
1012.9
1012.3
1011.7
1011.5
1011.6
1012.1
1012.7
1013.5
1013.4
1013.1
1012.4
1011.6
1010.3
1009.1
1007.9
1007.4
1007.4
1007.9
1008.6
1009.1
1009.1
1009.5
1009.6
1009.2
1008.7
1008.3
1008.1
1007.7
1008
1008.2
1008.8
1009.3
1009.6
1009.2
1008.6
1007.6
1006.6
1005.3
1004.5
1004.1
1003.8
1004.1
1004.5
1005
1005.9
1006.5
1006.4
1006.4
1006.1
1005.8
1005.4
1005.2
1005.3
1005.6
1006.4
1007.3
1007.9
1007.9
1007.6
1006.9
1005.6
1004.4
1003.5
1002.9
1002.9
1002.9
1003.5
1004.1
1004.6
1005.1
1005.1
1005.1
1005
1004.4
1003.7
1003.7
1003.5
1003.9
1004.6
1005.2
1005.7
1006.1
1006.1
1005.2
1004.1
1002.9
1002
1001.7
1001.5
1001.6
1002.1
1002.9
1003.9
1004.8
1005.1
1005.1
1005
1004.5
1003.9
1003.4
1003.2
1003.2
1004
1004.3
1004.8
1005
1005.4
1004.8
1003.2
1002
1000.5
1000.2
1000.1
1000.6
1001.1
1001.7
1002.4
1002.9
1003.1
1003.1
1002.7
1002
1001.8
1001.8
1001.9
1002
1002.6
1003.5
1003.4
1004
1004
1003.5
1002.8
1002.5
1002.3
1001.8
1001.3
1000.8
1002
1002.5
1003.2
1003.7
1003.4
1002.9
1002.5
1002.3
1001.6
1002.3
1001.2
1003.5
1001.3
1001.7
1003.1
1003.3
1002.9
1003
1001.6
1000.2
1000.1
999.8
999.2
999.4
1001.3
999.6
1000.3
1003.9
1001.6
1002.2
1001.5
1000.1
999.5
998.5
997.9
997.7
998.9
1001
999.6
1001.2
1001.1
1001.3
1000.5
1000.1
999.1
999.2
999.9
1000.2
1000.4
1001
1002
1003.1
1003.5
1003.2
1002.5
1002.4
1001.9
1001.7
1002.1
1002.7
1003.6
1002
1004.7
1004.9
1003.7
1003.9
1003.4
1002.5
1001.6
1001.9
1001.8
1002.3
1002.9
1003.5
1003.9
1004.2
1004
1003.7
1003.4
1002.6
1001.7
1002.3
1002.9
1003.1
1002.6
1003.5
1004.4
1008.5
1003.9
1004.8
1003.2
1002.4
1001.7
1001.5
1002.8
1000.5
1002.6
1003.5
1003.9
1004.1
1004.8
1004.2
1003.6
1002.7
1002.8
1002.4
1003.4
1003.1
1004.4
1005.9
1006
1005.7
1006.5
1005.8
1005.3
1004.8
1003.9
1003.6
1003.9
1004.6
1005.2
1006.2
1007.1
1007.7
1008
1007.9
1007.9
1007.4
1007
1006.4
1006.6
1007.5
1008
1008.8
1009.7
1009.8
1009.8
1009.4
1008.8
1007.7
1007.1
1007
1007
1007.2
1007.6
1008.2
1008.6
1008.7
1008.6
1008.4
1008.2
1008
1007.4
1007.3
1007.9
1007.9
1008.7
1009.7
1009.5
1009.5
1009.2
1008.5
1007.3
1007
1006.2
1006
1006.1
1006
1006.5
1007.1
1007.7
1008.6
1008.9
1008.4
1008.2
1007.6
1006.9
1007.6
1008
1009.3
1010.1
1010.5
1010.5
1010.1
1010
1009.9
1008.8
1008.3
1008.4
1008.1
1008.2
1008.3
1008.1
1008.6
1009.3
1010
1009.9
1009.8
1009.9
1009
1008.4
1008
1008
1008.1
1008.8
1009
1009.5
1009.4
1009.5
1009
1008.1
1007.3
1006.7
1006.4
1006.3
1006.4
1006.5
1007.4
1007.8
1007.9
1008
1007.8
1007.6
1006.5
1006.1
1006.1
1006.1
1006.4
1007
1007.3
1007.7
1008.1
1007.7
1007.3
1006.5
1005.6
1005.2
1004.7
1004.5
1004.8
1005.3
1005.6
1006.4
1006.6
1007
1006.8
1006.4
1005.6
1005.2
1004.9
1005.1
1005.4
1006.2
1006.9
1007.4
1007.5
1006.9
1006.3
1005.3
1004.3
1003.2
1002.9
1003.1
1003.2
1003.7
1004.4
1005.5
1006.4
1006.7
1006.8
1006.6
1006
1005.8
1005.6
1005.7
1006
1006.9
1007.9
1008.2
1008.2
1008
1007.4
1006.5
1005.5
1004.7
1004.2
1004
1004.2
1004.7
1005.3
1006.3
1006.8
1006.8
1006.7
1006.3
1005.9
1005.6
1005.3
1005.4
1005.8
1006.3
1006.7
1007.2
1006.8
1006.7
1006.1
1004.9
1003.7
1002.9
1002.6
1002.4
1002.4
1002.6
1003.3
1004.1
1004.6
1004.9
1005
1004.9
1004.5
1004.1
1003.4
1003.9
1004.4
1004.9
1005.2
1005.4
1005.5
1005
1004.5
1003.5
1002.6
1001.5
1001.1
1001
1001.3
1001.6
1002.3
1003.1
1003.7
1004
1004.2
1004.3
1004
1003.6
1003.2
1003.6
1004
1004.8
1005.4
1005.8
1005.7
1005.2
1004.6
1003.7
1002.8
1002.1
1001.4
1001.1
1001.4
1001.8
1002.4
1003
1003.6
1003.7
1004
1004.1
1003.8
1003.6
1003.7
1004.1
1005
1005.7
1006.4
1006.9
1007.4
1007.5
1007.4
1006.8
1006
1005.5
1005
1004.8
1004.8
1005.4
1006
1006.8
1007.8
1008.1
1008.2
1007.7
1007.3
1006.8
1006.5
1006.9
1007.1
1007.7
1008.3
1008.7
1008.8
1008.6
1008
1007.3
1006.4
1005.5
1004.7
1004.5
1004.5
1004.8
1005.4
1006
1006.7
1006.5
1006.6
1006.4
1005.6
1004.9
1004.9
1005.2
1005.2
1005.6
1006.2
1006.5
1006.4
1005.8
1005.5
1004.5
1003.5
1002.7
1002.2
1002
1002.2
1002.8
1003.2
1003.8
1004.3
1004.3
1003.8
1003.5
1003.3
1002.8
1002.8
1003
1003.4
1003.8
1004.6
1005
1005.2
1004.6
1003.8
1003.2
1002.5
1001.8
1001.5
1001.4
1001.7
1002.3
1003.1
1003.6
1004.1
1004.3
1003.9
1003.9
1003.5
1003.1
1003.1
1003.4
1003.7
1004.2
1005
1005.3
1005.6
1005.2
1004.8
1003.9
1002.9
1002.3
1001.8
1001.5
1001.9
1002.4
1002.4
1003.1
1003.5
1003.7
1003.5
1003.5
1003.5
1003
1002.7
1003.2
1003.3
1003.9
1004.7
1005.2
1005
1004.4
1004
1003.2
1002.1
1001.6
1001.6
1001.3
1001.8
1002
1002.4
1002.6
1003.2
1003.2
1003
1002.7
1002.5
1002.2
1002.1
1002.4
1002.9
1003.6
1004.1
1004.5
1004.8
1004.7
1004.3
1003.3
1002.4
1001.7
1001.1
1000.7
1000.8
1001
1001.6
1002.2
1002.7
1002.8
1002.7
1002.7
1002.6
1002.4
1002.8
1003.1
1003.5
1003.9
1004.3
1004.6
1004.9
1004.8
1004.5
1003.7
1003.2
1002.6
1001.9
1001.9
1002.2
1002.8
1003.5
1004.3
1004.6
1005
1005.2
1005
1004.5
1004.1
1003.9
1003.9
1004.3
1004.8
1005.7
1006.3
1006.5
1005.9
1005.5
1004.9
1004.1
1003.1
1002.8
1002.9
1003.1
1003.4
1003.8
1004.1
1005.1
1005.1
1005.1
1004.8
1004.3
1004.1
1004.1
1004.1
1004.6
1004.6
1005.3
1005.4
1005.4
1005.1
1004.5
1003.5
1002.8
1002
1001.4
1001.3
1001.3
1001.7
1002.3
1002.5
1003.1
1003.3
1003.2
1003
1002.6
1002.3
1001.9
1002.1
1002.4
1003.1
1003.3
1003.6
1003.8
1003.8
1003.7
1002.7
1002
1001.7
1001
1000.7
1000.9
1001.6
1002.1
1002.7
1003.2
1003.5
1003.4
1003.2
1002.6
1002
1002.1
1002.3
1002.4
1003.4
1003.7
1004.1
1004.8
1004.6
1004.4
1003.7
1002.7
1002.1
1001.7
1001.8
1002.1
1002.5
1003.1
1003.5
1004.1
1004.2
1004.2
1003.3
1002.4
1001.6
1001.9
1001.6
1002.5
1003.1
1004.2
1004.6
1005.5
1006.2
1006.6
1006.6
1005.3
1004.3
1003
1003.6
1004.6
1004.9
1005.7
1005.5
1006.6
1007.2
1006.6
1005.6
1005.8
1005.6
1005.4
1005.7
1006.1
1006.7
1006.9
1007.2
1007.3
1007
1006.5
1006
1005.4
1004.9
1004.8
1004.8
1005.4
1005.4
1004.4
1004.4
1006.5
1006.2
1006.6
1006.9
1006.5
1006.1
1006
1006.2
1006.7
1007.6
1007.7
1008.1
1007.9
1007.4
1006.8
1006
1005.1
1004.3
1003.7
1003.4
1003.7
1004
1004.4
1005.3
1005.7
1005.6
1005.6
1005.6
1005.1
1004.5
1004.5
1004.7
1005
1005.6
1006.1
1006.4
1006.5
1006.3
1005.4
1005.1
1004
1003.3
1002.8
1002.6
1002.5
1003.2
1003.9
1004.4
1005.3
1005.5
1005.5
1005
1005
1004
1003.4
1003.2
1003.5
1004.1
1004.4
1004.9
1005.1
1005.1
1004.6
1004.2
1003.9
1003.5
1003.2
1002.6
1002.9
1003.3
1003.7
1004.6
1005.1
1005.3
1004.8
1004.3
1004.2
1003.8
1003.5
1003.6
1004.1
1004.9
1005.4
1006
1006.2
1006.1
1006
1005.1
1004.7
1003.7
1003.5
1003.3
1003.9
1004
1004.8
1005.9
1006.7
1006.8
1006.6
1006.4
1006.3
1005.6
1005.6
1005.8
1006.4
1006.8
1007.7
1008.2
1008.4
1007.9
1007.8
1007.2
1006.3
1005.7
1004.9
1004.6
1004.8
1005.5
1006.4
1007.1
1007.7
1007.8
1007.7
1007.7
1007.1
1006.7
1006.6
1006.3
1006.1
1006.9
1007.1
1007.5
1007.3
1006.8
1006.2
1005.7
1004.7
1004
1003.6
1003.6
1003.9
1004
1004.6
1005.3
1005.7
1006.1
1005.8
1005.3
1004.4
1004
1003.7
1003.7
1003.7
1004
1004.3
1004.3
1004.4
1004.6
1004.1
1003.2
1002.4
1002
1001.4
1001.4
1001.7
1002.1
1003.2
1004
1004.6
1005.3
1004.7
1005
1004.5
1003.8
1004.6
1005
1005.5
1006.4
1007.1
1007.9
1008
1007.8
1007.5
1007.3
1006.8
1006.9
1007
1007.1
1007.9
1008.4
1009.3
1009.9
1010.4
1010.7
1010.1
1009.7
1009.1
1008.6
1008.6
1008.5
1008.8
1009.5
1009.8
1010.1
1010.4
1009.7
1009.2
1008.8
1008.2
1007.6
1006.9
1006.4
1006.6
1007
1007.2
1007.8
1008
1008
1007.5
1006.8
1005.9
1005.3
1004.8
1005.5
1005.8
1006.6
1007.2
1007.6
1007.4
1007.1
1006.7
1005.8
1005.2
1004.8
1003.9
1003.8
1004
1004.5
1004.6
1004.8
1004.9
1005.1
1004.7
1004.1
1003.7
1003.3
1002.8
1003.2
1003.2
1003.7
1004.3
1004.7
1004.3
1004.2
1003.5
1003
1001.4
1000.8
1000.4
999.9
1000.3
1001.1
1001.7
1001.2
1001.4
1001.6
1001.7
1001.1
1000.5
999.9
999.2
999.1
998.8
1000.1
1000.6
1001.1
1000.9
1001.4
1000.3
999.6
999.3
998.1
998
998.4
998.7
998.7
999.3
999.4
1000.5
1001.1
1000.2
1000.2
999.7
999.6
999.5
1000
999.6
1000.3
1000.8
1000.6
1000.3
1000.1
999.7
998.7
998.4
997.7
996.8
996.9
997
997.8
998.2
999.1
999.7
1000
999.6
999.4
998.6
998.8
998.3
997.8
998.5
999.3
999.6
1000.1
1000.1
999.9
999
998.2
997.3
997
996.8
997.6
998.2
998.6
998.9
999.3
1000.1
1000.3
1000.4
1000.4
999.5
999.3
999.4
999.8
1000.1
1000.7
1001.2
1001.9
1001.9
1002
1001.8
1001.2
1000.4
999.5
999.1
999
999.1
999.1
999.7
1000.2
1000.6
1001
1000.8
1000.3
999.7
999
998.8
998.7
999
999.4
1000
1000.1
1000.1
999.5
998.6
997.7
996.8
995.4
995.2
995.3
995.1
995.7
996.5
996.9
997.4
997.5
997.5
997.1
996.7
996.6
996.7
996.9
997.1
997.3
997.8
998
997.7
997.5
996.7
996.1
995.5
994.6
994
993.6
993.6
994
994.7
995.4
995.9
996.1
996.3
995.8
995.1
994.7
995.2
996
996.4
996.9
997.6
997.8
997.7
997.7
997.3
996.5
995.6
995.4
995.8
995.7
995.7
996.1
996.7
996.6
997.8
998.4
998
997.7
997.5
997.5
997.6
998.1
998.5
999.2
999.8
1000.2
999.9
999.5
999.6
999.4
998.6
998.9
998.2
997.6
997.9
999.1
999.7
1000.1
999.9
1001.1
1000.9
1000.6
1000
999.9
1000.3
1000.2
1000.2
1000.8
1001.1
1001.5
1001.1
1000.6
999.7
998.7
998
997.8
997.4
997.6
999.8
1000.4
1001.5
1000.2
1000.6
1001.5
1000.8
1000.8
1000.6
1000.4
1000.2
1000.7
1000.7
1001.3
1001.9
1002
1001.9
1001.5
1000.5
1000
1000.7
999.4
998.4
998.5
999.7
1000.3
1000.3
1000.1
1000.3
1000.5
1001.2
1001.1
1000.9
1000.8
1000.7
1001.1
1001.1
1001.7
1002.3
1002.3
1002.6
1001.9
1001.3
1000.5
999.5
998.9
998.6
998
998.5
999.5
999.6
1000.2
999.8
1000.1
1000
999.8
999.6
999.3
999.2
999.4
999.4
1000
1000.2
1000.9
1000.7
1000.6
1000.4
998.9
998.1
997.7
998.2
997.7
998.3
998.7
998.7
999.3
999.8
999.8
999.7
999.5
999
998.7
998.1
998.4
998.3
998.4
999
1000
1000
999.9
999.3
998.2
996.7
996.1
996.1
995.6
995.8
996.1
996.9
997.5
997.5
997.5
997.2
997
996.1
995.5
995.5
995.6
995.7
996.3
996.3
996.3
996.6
996.8
996.9
996
995.6
995.7
996.8
997.4
996.7
997.5
997.3
998.2
998.9
999.4
999.1
998.4
998.2
997.9
997.7
998.2
998.7
999
999.4
999.7
1000.6
1001
1001.1
1000.7
1000.3
999.7
1000
1000.2
1000.4
1000.5
1001.2
1001.8
1002
1002.6
1002.5
1002.2
1002
1001.9
1002
1002.3
1002.6
1003.3
1003.8
1003.9
1003.9
1003.8
1003.4
1002.5
1002.3
1001.6
1001.6
1001.4
1001.5
1002.1
1002.6
1002.8
1003.8
1003.6
1003.4
1003.6
1003.8
1003.5
1003.2
1003.2
1003.4
1004
1004.4
1004.4
1004.3
1004.3
1003.8
1002.7
1002
1001.5
1000.7
1000.5
1000.5
1001
1002.5
1002.8
1003
1002.8
1002.3
1001.9
1001.5
1002
1002.2
1002.3
1002.4
1002.8
1003.3
1003.7
1004.1
1003.6
1003.3
1002.3
1001
1000.4
999.8
999.7
999.8
999.8
1000.1
1000.4
1001
1001.4
1001.5
1001.3
1000.6
1000.3
999.9
1000.1
1000.6
1001
1001.2
1001.4
1001.5
1001.2
1000.3
999.3
998.3
997.6
996.7
996.5
996.9
997.4
998.3
998.7
999
999.5
998.9
999
998.9
998.5
998.8
999.1
999.4
1000.2
1000.5
1000.7
1000.6
1000.3
999.7
998.9
997.9
997
996.4
996.4
996.8
997.4
998
998.5
998.8
999.3
998.7
998.1
998.1
998
998.1
998.2
998.6
999.2
999.4
999.5
999.6
999.2
998.7
998
997
997.3
997.1
997.6
997.7
997.7
997.8
998.4
998.5
998.6
999
998.7
998.5
998
998
998.2
998.7
999.2
999.7
999.9
1000
999.6
999.7
998.9
998.2
997.5
997
996.5
996.9
997.3
998.2
998.5
999.4
999.7
999.9
999.8
999.9
999.7
999.6
999.5
999.9
1000.4
1000.6
1000.7
1000.5
1000.6
1000.2
999.7
998.7
997.8
997.1
996.7
996.7
997.2
998
998.7
999.8
1000.6
1000.9
1000.5
1000
999.8
999.7
999.8
1000.2
1000.5
1000.5
1000.7
1000.7
1000.4
1000
999.1
998.3
997.4
996.3
995.7
995.6
995.8
996.3
996.8
997.6
998.2
998.1
997.9
997.7
997.7
997.7
997.8
998
998.3
998.4
998.5
998.5
998.1
997.5
996.7
995.9
995.2
994.4
994.3
994.4
994.6
995.4
995.5
995.7
996.3
995.8
995.1
995.2
994.8
994.5
994.6
995.5
996.4
997.2
997.4
997.3
997.5
996.9
996.2
995.5
995.1
995.3
995.2
995.1
995.9
996.1
995.9
996.2
996.5
996.4
996.2
996.2
996
996.1
996.5
996.6
997
997.4
997.4
997.2
996.9
996.5
995.8
994.8
994.4
993.9
993.4
993.6
994
994.9
995.2
995.9
995.9
995.6
995.1
994.9
994.9
994.6
994.9
995.4
995.7
996
996.3
996.1
995.8
995.2
994.6
994
993.4
992.9
992.9
993.4
993.6
994.2
995.4
995.8
996.6
996.7
996.1
995.2
994.1
994.2
994.2
994.4
994.7
995.3
995.6
996
995.6
994.9
995.4
994.5
993
993.3
993.9
993.8
994
994.5
995
995.8
996
995.8
995.4
994.9
994.7
994.6
994.6
994.5
995.1
995.4
995.6
995.3
995.1
994.6
994.1
993.5
992.8
991.8
991.9
992.2
992.7
993.6
994.1
994.4
994.3
994
993.9
993.7
993.3
993.2
993.6
994
994.4
994.4
994.4
994.3
993.9
993.6
992.7
991.9
991.5
990.8
990.6
990.9
991.5
992.5
992.9
993.2
993.9
993.7
993
992.7
992.6
993.3
993.4
993.4
994
994.4
994.8
994.8
994.6
994
993.1
992.3
991.7
991.2
990.9
991.6
992.2
993
994
994
994
993.9
993.5
993.2
992.6
992.6
992.8
993
993.8
994.4
994.9
995
994.9
994.5
993.6
993.1
992.3
992.1
991.9
992.3
992.9
993.6
993.9
994.6
994.8
994.4
994.1
993.7
993.3
993.1
992.9
993.3
993.6
994.2
994.6
995.1
995.5
995.3
994.8
994.4
993.9
993.2
993.1
993
993.4
994
994.2
994.6
994.8
994.7
994.7
994.1
993.7
993.6
993.9
994.3
994.6
995.1
995.4
995.8
995.8
995.2
994.4
993.7
993.1
992.7
992.4
992.6
992.9
993.6
994.2
995
995.2
995.1
994.8
994.4
994
993.9
994
994.2
994.4
995.1
995.3
995.4
995.4
995.3
994.8
994.3
994
993.6
993.4
993.7
994.3
995.2
995.9
996.3
996.5
996.3
996.1
995.9
995.9
995.9
995.7
995.8
996.3
996.5
996.7
996.9
996.7
996.5
995.8
995.4
994.4
993.9
993.7
993.9
994.4
994.8
995.2
995.7
996.1
995.5
995.1
994.7
994.3
993.9
993.9
994.3
994.7
994.9
995.4
995.4
995.1
994.4
993.5
992.7
992.2
991.8
991.7
991.8
992.2
992.6
993.2
993.7
993.8
993.9
993.5
993.2
993
992.9
992.8
993.4
993.8
994.1
994.1
994.3
994
993.7
993.1
992.5
991.8
991.4
991.3
991.8
992.6
993
993.6
994.7
995.6
995.3
995.2
995.1
995.2
995.4
995.6
995.8
996.6
996.5
996.7
996.7
996.5
996
995.5
996
995.6
995
994.8
995.2
995.5
996.3
996.8
997.2
997.5
997
997.1
996.8
996.8
996.5
996.6
996.6
996.9
997.2
997.3
997.3
996.7
996
995.4
994.7
994.7
994.4
994.9
994.6
994.2
995
995.2
995.6
995.9
996
995.9
995.7
995.3
995.4
995.1
995.4
995.6
996.1
996.3
996.1
995.6
994.5
993.9
993.6
993.6
993.3
993.4
992.8
993.1
993
993.9
994.6
994.7
994
993.9
993.5
993.4
993.1
993.4
993.9
994.2
995.1
994.8
994.6
994.7
994.2
993.5
993.3
992.9
992.5
992.5
993.2
993.3
994
994.5
994.7
994.9
994.8
994.3
993.7
994.1
993.7
993.8
994.1
994.9
995.5
995.7
996.1
995.8
995.1
994.2
994
993.5
993.2
993
993.7
994.6
995.5
995.4
995.8
996.1
996.4
995.7
995.3
995
995.2
995.1
995.6
995.8
996
996.2
995.7
995.8
996.4
995.8
995.4
994.5
994.4
994.3
994.5
994.7
995.4
996.2
996.7
997
996.9
996.4
995.5
995.5
995.4
995.4
996.2
996.4
996.8
996.7
996.4
996.4
995.9
995.3
994.5
993.9
993.5
993.7
994.1
994.6
995.8
996.4
996.4
997.5
996.7
996.2
995.8
995.3
995.1
995.4
995.5
995.8
996.3
996.9
997.1
996.7
996.2
996.1
995.2
995
994.2
994
994.3
994.9
995.6
996.5
997.4
997.4
997.2
996.9
996.5
996.1
996.1
995.9
996.4
996.9
997.2
997.6
997.9
997.8
998.1
997.9
997.5
996.7
996.3
995.7
995.9
996.3
997.1
997.8
998.6
999
999.1
998.8
998.6
998.2
997.7
998.5
999
999.1
998.8
999
999.2
998.7
998.3
997.5
996.8
996.3
995.6
995.4
995.5
996.2
996.9
997.7
998.6
998.9
999.1
998.5
997.8
997.5
997.2
997.5
997.4
997.8
998.3
998.7
998.8
998.6
998.2
997.7
996.9
996.1
995.4
995.1
995.4
995.4
996.2
996.6
997.1
997.3
997
996.7
996.4
996.1
995.9
996.3
996.5
996.9
997.2
997.6
997.4
997.2
996.7
995.7
995
994.1
993.5
993.3
993.6
994
995
996
996.7
997.4
997.3
997
996.3
996.2
996.2
996.4
996.5
997
997.4
997.8
997.7
997.2
997
996.3
995.7
994.9
994.5
994.1
995.1
995.6
996.4
997.6
998.5
999
998.8
998.7
998.3
998
998
997.9
998.4
999
999.5
999.5
999.8
1000
999.9
999.2
998.9
998.2
998.2
997.8
997.9
998.6
999.4
1000.4
1001.1
1001.4
1001.1
1001
1000.8
1000.1
1000
1000.2
1000.7
1000.8
1001.6
1002
1001.5
1001.6
1001.3
1000.5
1000.1
999.6
999
999.1
999.1
999.3
999.7
999.8
1000.5
1000.8
1000.7
1000
999.7
999.6
999.3
999.7
1000.1
1000
999.9
1000
999.6
999.1
998.5
998.1
997.3
996.7
996.5
996.7
996.4
996.6
997.2
997.6
998.2
998.3
998.3
997.8
997
997
997.1
996.8
996.9
997.2
997.4
997.4
997.1
996.7
996.2
995.6
994.6
994.1
993.6
993.4
993.3
993.8
994.9
995.4
995.9
995.9
995.6
995.3
995.2
995.4
995.4
995.7
996.3
996.6
996.8
996.6
996.4
996.1
995.8
994.9
994.4
993.8
993.6
993.4
993.8
994.6
995.1
995.5
996
996.4
996.1
995.8
995.8
995.9
996
996.2
996.5
996.9
996.8
996.9
997.4
997.3
996.9
996.3
995.5
994.8
994.3
993.8
994
994.6
995.2
996.1
996.8
996.8
996.6
996.5
996.5
996.1
996.2
996.5
997
997.5
997.6
997.9
997.5
997.3
996.7
995.8
994.8
993.9
993.6
993.2
993.5
994
994.8
995
995.2
995.8
995.2
994.5
994.1
994.2
994.4
994.3
994.4
995.1
995.4
995.4
995.5
995.5
995
994.2
993.2
992.4
991.6
991.4
991.8
992.1
992.8
993.2
993.6
993.8
993.4
992.6
992.5
992
992.2
992.2
992.3
992.5
993.2
993.5
993.7
993.5
992.9
991.7
990.5
990.2
989.9
991.6
991.6
992.7
992.5
992.7
993.6
994.2
994.3
993.9
993.8
993.7
993.9
993.9
994
994.5
994.8
995.1
995.4
995.4
994.7
994.1
993.2
992.9
992.6
992
992.2
992.5
993.6
994.6
995.3
996
996
995.6
995.4
995
995.1
995.2
995.5
996
996.2
996.3
996.1
995.9
995.3
995
994.2
993.6
993.8
994.3
994.4
994.9
995.9
996.9
997.6
997.6
997.2
996.5
996
995.7
995.8
996.1
996.4
996.8
997.2
997.4
997.7
997.7
997.5
997.2
996.6
996.5
996
995.6
996.1
996.6
998
998.3
999.1
999.4
998.7
998.6
998
997.7
997.7
997.8
997.8
998.2
998.7
999.1
998.9
999.3
998.8
998.2
998
998.5
997.8
997.4
997.4
998
998.4
999.7
1000.2
1000.6
1000.4
999.9
999.8
999.7
999.9
1000
1000.3
1000.5
1000.7
1000.6
1000.9
1000.2
999.8
999.2
998.6
998.8
998.7
998.2
998.2
998.9
1000.6
1001.2
1001.5
1001.9
1001.9
1001.6
1001.2
1001.2
1001
1001.1
1001.4
1001.5
1001.6
1001.9
1002.2
1001.8
1001.5
1000.6
1000.1
999.4
999.1
998.8
999.3
999.8
1000.5
1000.9
1001.7
1002.1
1002.2
1002.2
1001.9
1001.5
1001.5
1001.3
1001.4
1001.7
1001.9
1002
1002.1
1002.2
1001.9
1001.8
1001.2
1000.3
999.4
999
999.5
1000.1
1000.7
1001.4
1002
1002.4
1002.1
1001.9
1001.8
1001.1
1000.6
1000
1000.4
1000.4
1000.5
1000.6
1000.8
1000.7
1000.1
999.7
999.2
998.3
997.6
997.4
997.3
997.7
998.3
998.8
999.3
999.5
999.2
998.8
998.4
998.1
997.7
997.8
997.7
998.1
998.3
998.2
997.9
997.9
997.5
997.1
996.1
995.1
994.7
995
995.1
995.5
996.1
997
997.5
997.2
997.3
996.7
996.2
995.7
994.9
995.2
995.4
995.6
996.3
996.1
996.6
997
996
995.8
996.3
996.2
996.4
995.7
995.5
995.8
996
997.4
998.1
998.2
997.7
997.6
996.9
996.8
997
996.9
997.5
998.3
998.8
999.1
999.7
999.7
999.5
999.4
998.6
998.7
998.3
998.3
998.4
998.9
999.9
1000.5
1000.9
1000.9
1000.9
1000.6
1000.2
1000
1000.2
1000.3
1001
1001.5
1001.9
1001.9
1001.7
1001.5
1000.8
999.8
999
998.5
997.9
997.7
997.6
998.3
999.1
999.4
999.6
1000
999.4
998.8
998.4
997.9
998.1
997.9
998.3
998.6
999
999
998.9
999
998.3
997.8
997
996.4
996.4
995.7
995.5
996.2
996.4
997.2
997.7
997.2
997.1
996.1
995.5
995.4
995.5
995.6
995.7
996.4
996.4
996.6
996.5
996.3
995.5
994.7
993.8
992.7
991.9
991.2
990.7
991.8
992.9
993.1
993.2
993.2
992.7
992.4
991.9
991.6
991.7
991.9
992.2
992.6
992.7
992.6
992.7
992.5
992.2
991
990
989.4
988.9
988.4
988.6
988.9
988.9
989.6
990.7
991.6
991.4
990.9
990.2
989.9
989.9
990.3
991
991.5
991.7
992.2
992.5
992.8
992.8
992.4
991.4
990.5
990.1
989.9
990.7
993.8
994
994.7
996.1
996.9
997.2
996.5
996
996
996.4
995.9
996.1
997
997.4
998.2
998.6
998.7
998.4
997.5
997.3
996.5
995.8
995.9
996.5
997.4
998.2
999.4
1000.1
1000.2
1000.6
999.9
999.8
999.6
999.4
999.6
1000.1
1000.7
1001
1001.4
1001.8
1001.8
1001.5
1001.5
1000.9
1000.5
999.3
999.4
999.7
1000.6
1001.5
1001.7
1001.8
1002.1
1002.4
1002.2
1001.9
1001.6
1001.1
1000.9
1001
1001.5
1002
1002.1
1002
1001.8
1001.6
1001.4
1000.2
999.4
998.3
998.2
998.4
998.8
999.8
1000.5
1001
1001.2
1000.7
1000
999.6
999.3
999
998.8
998.9
999.2
999.7
1000.1
1000.1
999.8
999.3
998.5
997.7
996.7
995.9
995.3
995.3
995.9
996.8
997.5
997.7
997.6
997.5
996.8
996.6
996.5
996.9
996.9
997.5
998.1
998.5
998.8
998.8
998.3
998
997.3
996.9
996.2
995.5
995
994.9
995.4
996.2
996.7
997.4
997.5
997.4
997.3
997.5
997.7
997.9
997.9
998.2
998.4
998.7
998.7
998.8
998.5
997.9
997.3
996.7
996.1
995.3
994.6
994.3
994.9
995.4
995.7
996.3
996.5
996.5
996.3
995.8
995.8
996
996
996.4
996.5
996.5
996.7
996.4
996
995.4
994.5
993.7
992.8
992.1
991.8
991.9
992.2
992.2
992.9
993.3
994
993.6
993.4
992.9
992.6
992.6
992.8
993
993.4
993.8
993.9
993.6
993
992.4
991.6
990.9
990
989.6
990
989.5
991
992.5
993.6
994.3
994.8
994.7
994
993.2
992.9
992.9
993.1
993.3
993.9
994.3
994.4
994.2
994.1
993.8
993.1
992
991.1
990.3
990.2
990.6
991.4
995
994.9
995.5
995.1
995.1
994.6
993.9
993.6
993.7
994.1
994
994.5
994.6
994.9
995
994.5
994.1
993.2
992.5
991.8
991.2
991.2
991.4
992.2
993
993.7
994.3
994.5
994.3
994.1
993.5
993.3
993.4
993.6
993.7
994.5
995.2
995.5
995.5
995.4
994.8
994.2
993.2
992.7
992.3
992.1
992.1
992.8
993.7
994.6
995.3
995.8
995.4
994.9
994.7
994.3
994.5
994.5
995.2
995.8
996.2
996.7
996.6
996.2
995.6
995
994.4
993.7
992.8
992.9
993.4
994.1
994.9
996.2
996.3
996.4
996.2
995.4
995.3
995.3
995
995.1
995.1
995.5
996
996.4
996.1
996.1
995.6
994
993.5
993.3
993.6
994
993.7
994.4
995.4
996.4
996.8
996.2
996
995.5
995.3
994.6
994.4
994.7
994.9
995.5
996
996.7
996.7
996
995.3
994.7
994
993.4
992.8
992.6
992.8
993.4
994.2
994.9
995.6
995.8
995.9
995.7
995.2
994.6
994.2
994.1
994.2
994.8
995.3
995.6
995.8
995.6
995
994.3
993.9
993.2
992.5
992.2
992.5
993
993.8
994.9
995.5
996.1
995.7
995.7
995.5
995.4
995.1
995.1
995.2
995.9
996.3
996.4
996.5
996.3
996
995.9
995.5
994.7
994.2
993.9
994
994.5
995.3
995.9
997
997.5
997.2
996.6
996
995.9
995.6
995.7
996.2
996.6
996.9
997.2
997.6
997.5
996.7
995.8
994.8
994
993.4
993.3
993.3
995.1
995.5
996
996.9
997.1
996.9
996.4
995.8
995.3
994.9
994.9
994.9
995.2
995.7
996.1
996.3
995.9
995.2
994.2
993.3
992.6
991.8
991.8
992.1
992.8
993.8
994.4
994.7
994.9
994.7
994.1
993.8
993.4
993.3
993.3
993.4
993.8
994.3
994.5
994.4
994.1
993.3
992.4
991.5
991.8
991.3
991.3
992.1
992.6
993.3
993.9
994.5
994.9
995.6
994.7
994.1
993
992.6
993.1
993
993.6
994.2
994.7
994.8
994.5
994.5
994.2
994.8
994.5
994.3
994.7
995.3
995.6
996.3
996.6
997.1
996.9
997.5
997.4
997
996.8
996.7
997.6
998
999
999.1
999.5
999.3
999.7
999.6
999.1
998.7
998.5
998.6
998.9
999.2
1000
1000.6
1001.2
1001.5
1001.4
1001.6
1001.5
1001.5
1001.5
1001.7
1001.6
1002.1
1002.3
1002.4
1002.7
1003
1002.9
1002.2
1001.4
1000.8
1000.3
999.7
999.5
999.2
999.7
1000.2
1001.1
1001.9
1001.9
1001.7
1001.5
1001.1
1000.7
1000.9
1000.9
1001.1
1001.7
1001.9
1002.1
1002.1
1001.7
1001
1000.2
999.4
998.9
998.4
998
997.8
998.2
998.7
999.4
999.6
999.5
999.1
999.1
999
998.8
999
999
999.4
999.6
999.6
1000
1000.2
999.7
999.2
998.8
998
997.4
996.9
996.9
996.9
997.5
998.3
998.8
999.2
999.2
999.5
999.4
999.4
999.4
999.6
999.7
999.9
1000.2
1000.5
1000.5
1000.7
1000.9
1000.4
999.6
999.1
998.1
997.5
997.5
998.1
998.1
999
999.9
1000.2
1000.3
1000.1
999.9
999.8
999.4
999.6
999.2
998.9
999.5
1000.1
1000.9
1000.8
1000.5
999.6
998.9
998.2
999.1
999.5
1000.2
999.7
1000.4
1000.6
1001.4
1002.2
1002
1001.4
1001.2
1000.5
1000
1000
1000.1
1000.7
1001.1
1002
1002.5
1002.8
1002.9
1002.8
1002.5
1002.1
1002
1001.9
1001.9
1002
1001.6
1002
1002
1002.4
1002.4
1002
1002.3
1002.3
1002
1001.9
1001.8
1002
1002.6
1003
1003.3
1003.2
1003
1002.6
1001.7
1000.8
1000.2
1000.2
1000.1
1000.3
1001.1
1002.3
1002.9
1003.1
1002.9
1003.2
1003.1
1002.7
1002.4
1002.2
1002.4
1002.7
1003
1003.3
1003.4
1003.6
1003.2
1002.6
1001.8
1001.6
1000.5
1000.7
1000.8
1000.6
1000.7
1001.4
1002.2
1002.8
1002.8
1002.5
1002.3
1002.1
1001.8
1001.5
1001.7
1001.8
1002.1
1002.5
1002.9
1002.9
1002.6
1001.9
1001.3
1000.4
999.7
999.3
999.2
999.2
999.4
1000
1000.9
1001.2
1001.5
1001.6
1001.5
1001.3
1001.3
1001.2
1001.3
1001.4
1001.9
1002
1002
1002.1
1001.9
1001.5
1000.9
1000.4
999.8
999.2
999.2
999.5
1000.1
1000.5
1001.2
1002.2
1002.5
1002.6
1002.3
1002
1002
1002.1
1001.9
1001.9
1002.5
1002.7
1003.2
1003.3
1003.1
1002.5
1001.8
1001
1000.2
999.7
999.4
999.8
1000.2
1001.1
1002.1
1002.9
1003.5
1003.4
1003
1002.5
1002.4
1002.3
1002.5
1002.8
1003.2
1003.3
1003.7
1003.9
1003.6
1003.1
1002.4
1001.8
1001.1
1000.3
1000
1000.5
1001
1001.9
1002.5
1003.2
1003.2
1002.8
1002.5
1002.3
1002.1
1001.7
1001.6
1001.6
1002.3
1002.9
1003.5
1003.7
1003
1002.5
1002.1
1002.1
1001.2
1001
1000.4
1000.9
1001.6
1002.1
1003.2
1003.7
1003.8
1003.9
1003.4
1003
1002.8
1002.7
1002.8
1002.8
1003.5
1004.2
1004.5
1004.9
1004.6
1004.1
1003.6
1003.1
1002.7
1002.4
1002
1002.5
1004.2
1004.6
1005.4
1006.5
1006.4
1006.4
1005.5
1004.8
1004.5
1004.3
1003.9
1004.2
1004.6
1005
1005.6
1005.8
1005.8
1005.2
1004.7
1004.1
1003.5
1002.8
1002.1
1002.1
1002.5
1003.4
1004.4
1005.1
1004.8
1004.5
1004.2
1003.9
1003.9
1003.8
1003.6
1003.9
1004.5
1004.6
1004.6
1004.2
1003.8
1003.1
1002.3
1001.7
1000.7
999.9
999.9
1000.3
1001.3
1002
1002.9
1003
1003.1
1002.9
1002.4
1002.1
1001.6
1001.2
1000.9
1000.6
1000.9
1001.7
1002.1
1002.5
1002.3
1001.8
1001.3
1001.6
1000.8
1000.7
1001.3
1001.7
1001.6
1002.6
1002.6
1002.7
1002.5
1002.6
1002.2
1001.8
1001.7
1001.8
1002.2
1002.4
1002.7
1003.1
1003.2
1003.4
1003.2
1002.4
1001.9
1001
1000.6
1000.6
1000.9
1001.3
1001.9
1002.7
1003.6
1004
1004.1
1004
1003.6
1003.1
1002.6
1002.7
1002.3
1002.6
1003.2
1003.9
1004.4
1004.7
1004.5
1003.9
1003.2
1002.5
1001.8
1001.1
1000.5
1000.4
1000.6
1001.1
1001.7
1002.1
1002.3
1002.4
1002
1001.6
1001.4
1001.6
1001.8
1001.9
1002.4
1003.1
1003.3
1003.2
1002.7
1002
1001
999.9
999
998.5
998.5
998.5
999
999.8
1000.2
1000.9
1000.9
1000.9
1000.3
999.6
999.3
999.3
999.1
999.3
999.9
1000.6
1000.7
1000.7
1000.4
999.7
998.8
997.8
997.2
996.5
996.8
996.8
997.5
997.9
998.8
999.2
999.3
999.3
998.9
998.9
998.4
998.3
998.2
998.7
999.2
999.8
1000
1000.1
1000.7
999.9
999
998.6
998.2
998
998.1
998.4
999.4
999.9
1000.5
1000
1000.1
1000.1
1000.1
1000
999.6
999.5
999.8
1000.4
1001.1
1001.8
1001.9
1002.1
1001.1
1000.6
999.4
998.6
998
997.8
997.7
998.1
998.2
998.7
999.4
1000.1
1000.3
1000.6
1000.6
1000.1
999.8
999.6
999.6
999.7
999.8
1000.6
1000.6
1000.9
1000.8
1000.2
999.3
998.4
997.5
997.1
997.8
998.2
998.7
998.9
1000.1
1000.1
1000.1
1000.3
1000
999.4
998.9
998.5
998.4
998.6
999.1
999.4
1000.1
999.6
999.3
999.1
998.9
998.5
997.7
997.3
997
997.7
997.6
998.7
999.5
1000.1
1000.2
1000.4
1000.3
999.6
999.2
999.3
999.3
999.1
999.6
1000.4
1000.9
1001.1
1000.7
1000.2
999.9
998.9
998
997.8
997.6
997.8
998.3
998.9
1000
1000.4
1000.5
1000.5
999.9
999.9
999.7
999
999.1
999.6
1000
1000.9
1001.1
1001.3
1001.5
1001.2
1000.6
999.5
998.6
998.1
997.9
997.7
998.3
998.9
1000.1
1000.8
1001
1000.8
1000.8
1000.4
1000
999.9
1000
1000.2
1000.8
1001.3
1001.6
1001.7
1001.6
1001
1000.1
998.9
998.2
997.7
997.4
997.5
998
998.7
999.6
1000
1000.1
1000.1
999.8
999.3
998.9
999.3
999
999.5
999.7
1000.2
1000.1
1000
999.5
999.1
998.5
997.6
997.1
997.1
997.2
997.4
997.7
998
998
998
998.3
998.6
998.6
998.4
998
997.4
997.2
997.4
997.6
998.4
998.9
998.7
998.6
998.3
997.6
997.2
997.5
996.8
996.9
997.1
997.5
998.2
999.1
999.5
999.4
999.3
999
998.3
998.2
998.5
998.5
998.5
998.8
999.3
999.6
999.9
999.6
999
998.1
997.5
996.8
996.7
996.4
996.8
997.1
997.5
998
998.2
998.3
997.8
997.1
996.4
995.7
995.3
995
995.7
996.5
996.8
996.9
996.7
996
995.4
994.5
993.5
992.7
991.9
991.6
991.6
991.9
992.9
994.3
995.4
995.1
994.6
993.8
993.2
993
992.7
992.5
992.9
993.7
994.6
995
995.7
995.2
995.8
995.7
995.3
995.7
995.8
996.4
996.8
997.6
998.7
999.4
999.8
1000.1
1000.3
1000.3
1000.1
999.9
999.9
1000.4
1001.1
1001.5
1002.2
1002.7
1003.1
1003.1
1003.1
1002.5
1002
1001.8
1002
1002.8
1003
1003.9
1004.8
1005.6
1005.7
1006
1005.8
1005.4
1005.2
1004.9
1004.5
1004.5
1004.9
1005.1
1005.6
1005.9
1005.8
1005.5
1005.1
1004.2
1003.2
1002.5
1002.1
1001.8
1001.6
1002
1002.7
1003.1
1003.5
1003.2
1002.6
1001.9
1001.6
1000.9
1000.6
1000.5
1000.7
1000.8
1001.2
1001.4
1001.1
1000.5
999.6
998.5
997.6
996.7
996.3
996.1
996.2
996.8
997.3
997.9
997.7
998
997.5
997.1
996.6
996.2
996
996.5
997.3
998.1
998.7
999.1
999.1
998.7
997.7
997
996.6
996.1
996.1
995.7
996
996.5
997.2
998.2
998.7
998.6
998.4
997.8
997.5
997
996.5
996.8
997.3
997.8
998.6
998.8
999.1
998.9
998.5
998.2
997.7
997.5
997.3
997.4
997.2
997.9
998.8
999.6
999.8
999.9
1000
999.9
999.5
999.4
999.4
999.5
999.7
999.9
1000.1
1000.1
1000.3
1000.4
999.9
999.2
998.7
998.5
998.2
998.3
998.5
998.8
999.5
1000.3
1000.6
1000.6
1000.4
1000
1000.1
1000.1
1000
1000.5
1000.8
1001.1
1001.7
1002.2
1002.3
1001.9
1001.2
1000.5
999.8
999.2
999.3
999.3
999.7
1000.1
1000.9
1001.6
1002
1002.3
1002.4
1002.2
1001.9
1001.9
1002
1002.4
1003
1003.6
1004.1
1004.4
1004.8
1004.5
1003.9
1002.9
1002.3
1001.8
1001.6
1001.6
1001.7
1002.1
1002.7
1003.4
1004.1
1004.3
1004.4
1004
1003.7
1003.7
1003.5
1003.6
1004
1004.6
1005.3
1005.5
1005.8
1005.3
1004.7
1004
1003
1002.4
1002.1
1002
1002.2
1002.5
1003.2
1003.7
1004.2
1004.4
1004.4
1004.3
1004
1004
1003.9
1004.1
1004.6
1005.1
1005.6
1005.8
1005.8
1005.5
1004.6
1003.7
1002.9
1002.1
1001.8
1001.8
1002
1002.3
1003.2
1004
1004.6
1004.7
1004.9
1004.8
1004.7
1004.6
1004.8
1004.9
1005.5
1006
1006.7
1006.8
1006.6
1006.2
1005.4
1004.3
1003.4
1002.9
1002.5
1002.4
1002.4
1002.9
1003.4
1003.8
1004.3
1004.5
1004.6
1004.2
1004.1
1004
1004.1
1004.3
1004.7
1005.1
1005.4
1005.7
1005.8
1005.3
1004.5
1003.7
1002.7
1002
1001.8
1001.8
1001.9
1002.2
1002.6
1003.2
1003.5
1003.6
1003.7
1003.9
1003.6
1003.4
1003.4
1003.6
1003.7
1004.3
1004.8
1005
1005.1
1004.7
1003.9
1002.9
1001.7
1001
1000.8
1000.9
1001.1
1001.5
1002.3
1002.7
1003.1
1003.4
1003.5
1003.3
1002.9
1002.8
1002.7
1003.2
1003.8
1004.2
1004.8
1004.9
1005
1004.6
1003.6
1002.8
1001.9
1001
1000.8
1001
1001.7
1002.2
1002.6
1003.2
1003.7
1004
1003.9
1003.9
1003.5
1003.9
1003.8
1004.3
1004.7
1005.3
1005.9
1006.4
1006.7
1006.2
1005.1
1004
1002.9
1002.5
1002.2
1002.3
1002.6
1003
1003.6
1004.2
1004.1
1003.8
1003.9
1003.6
1003.5
1003.4
1003.3
1003.5
1004
1004.3
1004.7
1004.9
1004.5
1003.9
1002.9
1001.9
1000.6
999.9
999.8
1000
1000.1
1000.4
1001
1001.6
1001.5
1001.2
1001.1
1000.8
1000.5
1001.1
1001
1001.3
1001.7
1002.2
1002.7
1003
1003.1
1002.7
1002.1
1001.3
1000.4
999.7
999.7
1000.1
1000.4
1000.9
1001.3
1002
1002.1
1002.4
1002.4
1002.2
1002.2
1002.2
1002.2
1002.3
1003
1003.3
1004
1004.4
1004.4
1004.2
1003.3
1002.4
1001.6
1001
1000.8
1001
1001.1
1001.6
1002.6
1003.5
1003.8
1004
1004.1
1004.1
1004.2
1004.1
1004.1
1004.5
1004.9
1005.7
1006.5
1006.8
1007.2
1006.7
1006
1005
1004.3
1003.7
1003.7
1004
1004.5
1005.1
1005.7
1006.4
1007
1007.3
1007.1
1006.7
1006.6
1006.7
1006.8
1007.3
1007.8
1008.6
1009.5
1010
1010.2
1009.8
1009.1
1008.2
1007
1006.2
1005.9
1006
1006
1006.4
1006.9
1007.3
1007.5
1007.7
1007.7
1007.5
1007.3
1007.1
1007.3
1007.5
1008
1008.5
1009.2
1009.6
1009.6
1009
1008.1
1006.9
1005.6
1005
1004.6
1004.6
1004.8
1005.3
1005.8
1006.1
1006.5
1006.4
1006.2
1006
1005.8
1005.5
1005.3
1005.6
1006
1006.7
1007.4
1007.8
1007.8
1007.2
1006.3
1005.4
1004.3
1003.4
1003
1003
1003.4
1003.7
1004.2
1004.9
1005.1
1005
1005
1004.6
1004.2
1003.7
1003.2
1003.3
1003.7
1004.4
1005
1005.5
1005.4
1005
1004.1
1002.9
1001.8
1001.2
1000.8
1000.9
1001.3
1001.7
1002.4
1003
1003.1
1003.2
1003.1
1002.4
1002.5
1002.3
1001.8
1001.9
1002.6
1003.4
1004.1
1004.6
1004.8
1004.6
1004
1002.9
1002
1001.2
1001
1001.1
1001.2
1001.6
1002.2
1002.7
1003
1003
1003
1002.8
1002.5
1002.5
1002.4
1002.7
1003.5
1004.2
1004.8
1005.1
1005.2
1005
1004
1003.2
1002.3
1002
1001.9
1002
1002.3
1002.8
1003.5
1004.1
1004.5
1004.6
1004.7
1004.6
1004.8
1004.8
1004.8
1005.1
1006
1007
1007.6
1008.2
1008.3
1007.7
1006.8
1005.7
1004.9
1004.5
1004.4
1004.8
1005
1005.8
1006.4
1007.2
1007.6
1008.2
1008.2
1008.1
1008.3
1008.2
1008.2
1008.5
1009.2
1009.9
1010.5
1011
1010.9
1010.4
1009.6
1008.8
1007.8
1007.2
1007.2
1007.4
1007.8
1008.3
1009.2
1009.9
1010.3
1010.6
1010.5
1010.4
1010.3
1010.1
1009.7
1010.3
1011
1011.9
1012.4
1012.6
1012.6
1012.1
1011.1
1010
1008.9
1008.4
1008.2
1008.3
1008.7
1009.2
1009.8
1010.6
1010.9
1010.9
1010.8
1010.4
1010
1009.6
1009.6
1010
1010.5
1011.2
1011.8
1012.2
1012.1
1011.3
1010.1
1009
1007.9
1007.2
1006.9
1006.9
1007
1007.4
1008.4
1009
1009.4
1009.4
1009.3
1009.2
1009.1
1009.2
1009.2
1009.5
1010.1
1010.7
1011
1011.4
1011.6
1011.4
1010.5
1009.3
1008.3
1007.7
1007.5
1007.8
1008.2
1008.6
1009.4
1010.3
1010.6
1010.8
1010.5
1010
1009.7
1009.5
1009.3
1009.5
1009.8
1010.4
1011.2
1011.9
1011.9
1011.2
1010.2
1009
1007.9
1007.1
1007
1007.2
1007.4
1007.9
1008.4
1008.9
1009.1
1009.3
1009.2
1009
1008.7
1008.5
1008.1
1008.2
1008.5
1009
1009.8
1010.4
1010.3
1009.8
1008.8
1007.5
1006.3
1005.7
1005.4
1005.7
1005.9
1006.5
1007.3
1008.2
1008.5
1008.6
1008.3
1008
1007.4
1007
1006.9
1007
1007.8
1008.5
1009.3
1009.5
1009.5
1009
1008.2
1007.3
1006.4
1006
1005.7
1005.8
1006
1006.6
1007.3
1007.8
1008.1
1008.3
1008
1007.9
1007.3
1007
1006.3
1006.2
1006.7
1007.4
1007.8
1008.3
1008.3
1007.8
1006.9
1005.8
1005
1004.4
1004.5
1004.6
1005
1005.8
1006.6
1007
1007
1007.3
1007.2
1006.9
1006.6
1006.3
1006.5
1006.7
1007.2
1008
1008.5
1009
1009.1
1008.8
1008.1
1007.1
1006.4
1005.8
1005.6
1005.4
1005.7
1006.1
1006.5
1007
1007.2
1007.4
1007.4
1007.2
1007.2
1006.9
1006.9
1007.2
1008
1008.8
1009.6
1010.1
1010.1
1009.7
1008.8
1008
1007.3
1006.8
1006.7
1007
1007.2
1007.6
1008.2
1008.7
1008.9
1008.8
1008.7
1008.4
1007.9
1008
1007.7
1007.8
1008.3
1009.2
1010.2
1010.4
1010.5
1010.2
1009.6
1008.8
1007.9
1007.5
1007.3
1007.1
1007.4
1007.8
1008.4
1008.7
1008.7
1008.5
1008.2
1007.8
1007.5
1007.4
1007.6
1007.6
1007.5
1008.1
1008.6
1009.4
1009.8
1009.4
1009
1008.2
1007.4
1007
1006.7
1006.7
1007.2
1007.5
1008.5
1008.9
1009.2
1009.3
1008.9
1008.3
1007.9
1007.4
1007.1
1007.1
1007.7
1008.5
1009.6
1010.2
1010.5
1010.2
1009.5
1008.8
1007.9
1007.5
1007.3
1007.5
1007.8
1008
1008.6
1008.8
1008.8
1008.9
1008.7
1008.5
1008.3
1008.2
1008
1008.2
1008.7
1009.2
1009.8
1010.5
1010.5
1010.4
1009.7
1008.8
1008.3
1008.3
1008.2
1008.2
1008.4
1008.6
1008.8
1009.1
1009
1009
1008.7
1008.5
1008.1
1007.8
1007.7
1008
1008.3
1008.8
1009
1009.7
1009.9
1009.3
1008.4
1007.5
1006.5
1006.1
1005.9
1005.8
1006.1
1006.7
1007.9
1008.8
1009
1009.3
1009.3
1008.8
1008.3
1008
1008
1008.1
1008.7
1009.6
1009.6
1010.1
1009.7
1009.2
1008.5
1007.9
1007
1006.8
1006.7
1007
1007.2
1007.7
1008.3
1008.6
1009
1008.7
1008.7
1008.8
1008.6
1008.3
1008.3
1008.4
1008.8
1009.1
1009.4
1009.9
1010
1009.6
1008.9
1007.8
1007
1006.6
1006.6
1006.7
1007
1007.3
1008.2
1008.7
1008.9
1008.8
1008.5
1007.9
1007.5
1006.9
1007
1007.3
1007.9
1008.5
1008.7
1009.3
1009.4
1009
1008.2
1007.2
1006.3
1005.9
1005.5
1005.3
1005.4
1006
1006.9
1007.4
1007.4
1007.4
1007.3
1006.9
1006.8
1006.5
1006.5
1006.7
1006.9
1007.4
1008
1008.1
1008.2
1007.4
1006.3
1005.1
1004
1003.5
1003.3
1003.4
1003.6
1004.1
1004.4
1005
1005.3
1005.5
1005.5
1005.4
1005
1004.5
1004.4
1004.6
1005.1
1005.7
1006
1006.3
1006.4
1005.5
1004.6
1003.5
1002.6
1002
1002.2
1002.7
1003.1
1003.7
1004.4
1005.2
1005.5
1005.6
1005.6
1005.4
1005.3
1005.5
1005.6
1006
1006.9
1008
1008.7
1009.3
1009.8
1009.3
1008.6
1007.7
1007.2
1007
1007.2
1007.6
1008.1
1008.9
1009.9
1010.3
1010.7
1011
1010.9
1010.8
1010.7
1010.5
1010.1
1010.2
1010.5
1011.2
1011.9
1012.6
1012.4
1011.5
1010.5
1009.9
1008.9
1008.4
1008
1008.4
1008.9
1009.1
1009.6
1010
1010.3
1010.1
1009.8
1009.3
1009.3
1009.4
1009.3
1009.3
1009.5
1010.2
1011
1011.6
1011.7
1011.4
1010.7
1009.4
1008.4
1007.7
1007.6
1007.6
1008.1
1008.5
1009
1009.5
1009.6
1009.8
1009.9
1009.7
1009.5
1009.3
1009.1
1008.8
1009.3
1009.9
1010.6
1010.7
1010.9
1010.7
1009.7
1008.1
1007.6
1006.8
1006.6
1006.9
1007.3
1007.5
1008.2
1008.8
1008.6
1009
1008.7
1008.9
1008.8
1008.7
1008.6
1008.8
1009.2
1009.9
1010.3
1010.9
1011.6
1011.3
1010.5
1009.3
1008.6
1008.1
1008
1008.2
1008.3
1009
1009.9
1010
1010.5
1010.6
1010.6
1010.5
1010
1009.5
1009.6
1009.5
1009.9
1010.1
1010.7
1011.3
1011.7
1011
1010
1008.3
1008.1
1007.9
1007.9
1008.2
1008.2
1009
1010.1
1010.4
1010.8
1010.7
1010.5
1010.4
1010.1
1009.8
1009.9
1010
1010.5
1011.3
1012.6
1013
1013.2
1012.7
1011.9
1011
1010.2
1009.9
1009.7
1009.4
1010.1
1010.6
1011.1
1011.8
1011.9
1012.1
1012.1
1012.1
1011.6
1011.6
1011.8
1011.8
1012.6
1012.9
1013.2
1013.2
1013.2
1012.2
1011.6
1010.1
1009.3
1008.9
1009
1009.4
1009.3
1009.4
1010.1
1010.5
1010.8
1010.7
1010.3
1009.8
1009.7
1009.4
1008.9
1009.3
1010.1
1010.5
1011.3
1011.7
1011.7
1011.2
1010.5
1009.2
1008.5
1008.2
1008.6
1008.7
1008.7
1009.2
1009.5
1009.6
1009.8
1010
1009.7
1009.7
1008.9
1008.6
1008.4
1008.6
1009.1
1009.4
1009.8
1010.8
1010.7
1010.5
1009.8
1008.7
1008.1
1007.8
1007.7
1007.6
1008
1008.3
1008.8
1009.1
1009.7
1009.9
1009.6
1009.5
1009.2
1009
1009.3
1009.3
1010
1010.6
1011.3
1012
1012.2
1011.7
1011.2
1010.3
1009.6
1009.4
1009.4
1009.6
1010
1010.8
1011.5
1011.8
1012.2
1012.7
1012.7
1012.7
1012.8
1012.6
1012.4
1012.7
1013.3
1013.4
1014
1014.6
1014.9
1014.4
1013.4
1012.8
1012.1
1011.7
1011.6
1011.9
1012.4
1012.8
1013.4
1013.8
1014
1013.9
1013.5
1013.1
1012.8
1012.3
1012.3
1012.5
1012.9
1013.4
1014.3
1014.9
1014.7
1013.9
1013.2
1011.9
1010.9
1010.4
1010.1
1010.1
1010.5
1011.1
1011.7
1012
1012.2
1012.1
1012
1012.2
1012.2
1012.3
1012.4
1012.5
1013
1013.7
1013.9
1013.5
1013.5
1012.6
1011.5
1010.2
1009.4
1009.1
1009
1009.5
1010.2
1010.8
1011.6
1012.2
1012.3
1012.1
1011.8
1011.5
1010.9
1010.5
1010.3
1010.2
1010.5
1011
1012
1012.3
1012.2
1011.7
1010.4
1009.5
1008.2
1008
1007.9
1008.2
1008.8
1009.6
1010.1
1010.6
1010.8
1011.1
1011.2
1011.3
1011.2
1011.1
1011.2
1011.1
1012
1013.2
1013.7
1014.3
1014.3
1013.5
1012.7
1011.5
1010.9
1010.3
1010.5
1011.2
1012
1013.1
1014
1014.3
1014.8
1015
1014.8
1014.6
1014.3
1014
1013.9
1013.9
1014.5
1015.3
1016
1016.4
1016.5
1015.8
1015
1013.8
1013
1012.3
1012.2
1012.5
1013
1013.5
1014.1
1014.6
1014.7
1015
1014.9
1014.6
1014.4
1014.2
1014.2
1014.1
1014.5
1014.8
1015.2
1015.7
1015.6
1015
1014
1012.3
1011.1
1010.5
1010.1
1010.4
1010.8
1011.3
1011.5
1011.8
1012.1
1011.8
1011.6
1011.5
1011.2
1010.9
1010.6
1010.4
1010.9
1011.5
1012.2
1012.6
1012.7
1012.2
1011.3
1009.8
1008.9
1008.3
1007.9
1008.1
1008.3
1008.6
1009.1
1009.6
1009.8
1010.1
1009.9
1010
1009.5
1009.2
1009
1009.2
1009.9
1010.5
1011
1011.5
1011.4
1010.7
1009.6
1008.4
1007.2
1006.6
1006.3
1006.7
1007.1
1007.4
1008
1008.3
1008.6
1008.8
1008.7
1008.6
1008.5
1008.2
1007.8
1008
1008.4
1008.8
1009.5
1009.9
1009.9
1009.2
1008.1
1007.1
1006.2
1005.7
1005.8
1006.2
1006.3
1006.9
1007.7
1008.5
1008.8
1009
1009
1009
1008.7
1008.2
1008.1
1008.4
1009.1
1009.6
1010.2
1010.6
1010.5
1009.9
1009
1007.7
1006.7
1006.1
1005.8
1006
1006.7
1007.2
1007.7
1008
1008.3
1008.5
1008.5
1008.4
1008
1007.4
1007.3
1007.4
1007.9
1008.1
1008.6
1009.1
1009.3
1008.7
1007.9
1006.7
1005.8
1005.2
1004.9
1005
1005.1
1005.5
1006
1006.5
1006.6
1006.8
1006.8
1006.6
1006.4
1006
1005.8
1005.7
1005.9
1006.4
1007.1
1007.3
1007.2
1006.6
1005.7
1004.7
1003.9
1003.4
1003.2
1003.2
1003.7
1004.3
1004.7
1004.9
1005.3
1005.2
1005.5
1005.4
1005
1005.1
1004.5
1004.9
1005.7
1006.2
1006.9
1007.5
1007.8
1007.3
1006.5
1005.2
1004.2
1004
1003.7
1003.8
1004.1
1004.6
1005.3
1005.8
1006.1
1006.4
1006.4
1006.6
1006.6
1006.5
1006.8
1007
1007.4
1007.7
1008.1
1008.9
1008.8
1007.9
1006.6
1005.4
1004.4
1004
1004
1004.2
1004.8
1005.5
1006.2
1006.3
1007.1
1007.2
1007.3
1007.2
1007
1006.7
1006.5
1006.2
1007.1
1007.6
1008.1
1008.5
1008.6
1008
1006.7
1005.6
1005.1
1004.8
1004.5
1004.5
1004.6
1005.1
1005.6
1006.1
1006.2
1006.2
1005.9
1005.7
1005.4
1005
1004.9
1004.8
1005.5
1005.7
1006.3
1006.7
1006.8
1006.2
1005.2
1004
1003.1
1002.6
1002.3
1002.5
1002.9
1003.7
1004.1
1004.4
1004.8
1004.7
1004.6
1004.3
1004.2
1004
1003.9
1003.9
1004.5
1004.7
1005.5
1006.2
1006.7
1006.1
1005.4
1004.2
1003.4
1002.9
1002.9
1003
1003.3
1004
1004.7
1005.1
1005.8
1006.5
1006.7
1007
1007.1
1006.8
1007.6
1008.4
1009.3
1010.2
1010.7
1011.2
1011.6
1011.6
1010.9
1009.8
1009
1009.2
1009.4
1009.4
1010.2
1011.1
1011.7
1012.4
1013
1013
1012.7
1012.5
1012.3
1011.9
1011.8
1012
1012.6
1013.1
1013.7
1014.3
1014.6
1014.4
1013.5
1012.5
1011.4
1011
1011.2
1011.3
1011.4
1011.7
1012.2
1012.6
1012.8
1012.8
1012.2
1011.7
1011
1010.5
1010.5
1010.5
1010.2
1010.7
1011.4
1011
1011.6
1010.7
1009.8
1008.5
1007.7
1007.1
1007.3
1007.4
1007.9
1009
1009.6
1010.8
1011.6
1011.9
1012.4
1012.8
1013.3
1013.8
1014
1014.6
1015.3
1016
1016.3
1016.9
1016.4
1016.1
1015.2
1013.8
1013.3
1012.6
1012.5
1013.8
1014.2
1015.1
1015.5
1015.9
1016.5
1016.3
1016
1015.6
1015.6
1015.3
1015.2
1015.4
1015.6
1016.3
1017.1
1017.4
1017.5
1017
1015.6
1014.1
1013.2
1012.5
1012.7
1012.9
1013.1
1013.5
1013.8
1014.1
1014.5
1014.4
1014.3
1013.9
1013.4
1013.4
1012.9
1012.8
1013.1
1013.3
1014
1014.2
1014.4
1013.9
1012.6
1011.5
1010.7
1010.2
1010
1010.2
1010
1010.3
1010.7
1011.4
1011.8
1012.2
1011.8
1012
1012.1
1012
1011.8
1011.6
1011.8
1012.5
1013
1013.9
1014.4
1014.2
1013.2
1012.5
1011.6
1011.2
1010.9
1011.2
1011.6
1012
1012.6
1012.8
1013.2
1013.6
1013.7
1013.5
1013.7
1013.5
1013.2
1013.1
1013.5
1013.9
1014.5
1015
1015.2
1014.8
1013.9
1012.6
1011.8
1011.3
1011.3
1011.4
1011.8
1012.3
1012.9
1013.2
1013.9
1014
1014.1
1014
1014.1
1013.9
1013.7
1013.7
1014.3
1014.8
1015.3
1015.6
1015.3
1014.8
1013.9
1012.7
1011.6
1011
1010.8
1011.2
1011.5
1011.8
1012.2
1012.8
1013.1
1013.2
1013.1
1012.8
1012.7
1012.5
1012.2
1012
1012.3
1012.5
1013
1013.4
1013.9
1013.4
1012.4
1010.8
1009.7
1009.2
1009.1
1009.7
1010
1010.8
1011.4
1012
1012.2
1012.3
1012.7
1012.8
1012.7
1012.4
1012.4
1012.7
1012.8
1013.2
1013.7
1014.6
1015.1
1014.7
1013.6
1012.4
1011.9
1011.6
1011.7
1012
1012.6
1013
1014
1015
1015.6
1015.8
1015.9
1015.8
1015.6
1015.7
1016.2
1016.8
1017.5
1018.7
1019.5
1020.1
1020.4
1019.9
1018.6
1017.5
1016.5
1016
1015.8
1016.4
1017.1
1018.1
1018.6
1019
1019.6
1019.5
1019.4
1019.1
1019.3
1019.2
1019.1
1019.3
1019.8
1020.1
1020.8
1021.1
1021.3
1020.3
1019
1017.2
1016
1015.5
1015.5
1015.7
1016.1
1016.6
1016.9
1017.5
1017.9
1018.1
1017.8
1018
1017.6
1017.3
1017.1
1017.2
1017.1
1017.2
1017.5
1018
1018.1
1017.6
1016
1014.4
1013.1
1012.3
1012.1
1012.4
1012.7
1013.2
1013.5
1013.8
1014.3
1014.1
1014.1
1013.7
1013.1
1012.9
1013
1012.5
1013
1013.4
1013.9
1014.4
1014.5
1014
1013.1
1012
1010.9
1010.5
1010.8
1011.5
1012.3
1013.1
1013.9
1014.4
1014.9
1014.9
1014.9
1014.9
1014.8
1015.3
1015.9
1016.8
1018
1019.1
1020.2
1021
1021.3
1020.7
1019.5
1018
1017.1
1016.8
1016.8
1017.3
1017.7
1018.5
1019.4
1020.1
1020.8
1021.1
1021.4
1021
1021
1021.1
1020.9
1021.2
1021.7
1021.9
1022.7
1023.1
1022.9
1022.1
1021
1019.3
1017.8
1017.4
1017
1017.3
1017.8
1018.3
1018.6
1019
1019.6
1019.7
1019.5
1019.6
1019.2
1018.9
1018.8
1019.1
1019.5
1020.1
1020.7
1021.4
1021.3
1020.7
1019.7
1018.4
1017
1016.3
1016.2
1015.8
1016.6
1017.5
1018.2
1018.4
1018.7
1018.3
1017.9
1017.3
1017
1017.2
1016.8
1016.9
1016.9
1017.7
1018.2
1018.8
1018.9
1018.8
1018.6
1017.3
1015.9
1015.5
1014.7
1014.9
1015.2
1014.9
1015.6
1016.1
1016.1
1015.9
1015.5
1015.2
1014.6
1014.3
1013.9
1013.6
1013.8
1014.5
1015.1
1015.6
1015
1014.5
1013.3
1012
1010.8
1010.2
1009.9
1010
1010.7
1011.1
1012
1012.5
1013
1013.3
1013.5
1013.7
1013.8
1013.7
1013.8
1014.1
1014.3
1015.1
1016.2
1017.5
1017.8
1017.5
1016.9
1016
1015.2
1014.9
1014.8
1015.2
1016
1016.7
1017.3
1018
1018.7
1018.9
1018.8
1018.7
1018.4
1018
1017.6
1017.3
1017.7
1018.4
1019
1019.7
1019.6
1019.1
1017.9
1016.5
1014.9
1014.4
1013.8
1014
1014.1
1014.6
1014.7
1015
1015.2
1014.9
1014.5
1014.2
1013.8
1013.8
1013.8
1013.6
1013.6
1014.1
1014.8
1015.2
1015.5
1015.1
1014.6
1013.8
1012.9
1012.6
1012.7
1012.9
1013.4
1013.8
1014.5
1015.1
1015.3
1015.2
1014.9
1014.9
1014.3
1014.3
1013.7
1014
1014
1014.4
1015.2
1015.7
1015.8
1015.6
1014.6
1013.4
1012.3
1011.7
1011.6
1011.8
1012.3
1012.6
1013.3
1013.7
1013.5
1013.4
1013
1012.9
1012.1
1011.8
1011.3
1011.1
1011.4
1011.8
1012.3
1013.6
1014.3
1014.5
1013.3
1012
1011.2
1010.8
1010.9
1011.4
1011.6
1011.6
1012.2
1012.9
1013.4
1013.2
1013.2
1013
1012.8
1012.8
1012.1
1012.8
1013
1013.6
1013.9
1014.2
1014.4
1013.8
1012.7
1011.9
1011.2
1010.5
1010.5
1010.9
1011.5
1011.9
1012.1
1012.7
1012.7
1012.6
1012.7
1012.5
1012.5
1012.4
1011.5
1012.4
1012.5
1013.8
1014.6
1015.6
1016.4
1016
1015.3
1014.2
1013.6
1012.9
1013.3
1013.8
1014.3
1014.5
1015.3
1015.7
1016.2
1016
1015.9
1015.7
1015.4
1015.7
1015.3
1015.3
1015.6
1016.2
1016.4
1016.8
1017.4
1017.2
1016.2
1015
1014
1013.6
1014
1014.3
1015
1015.6
1015.9
1016
1015.7
1015.5
1015.3
1015
1014.9
1014.6
1014.5
1014.7
1015.1
1015.6
1016.2
1016.6
1016.3
1015.3
1013.8
1012
1010.6
1009.9
1009.7
1010
1010.2
1010.7
1011.1
1011.4
1011.4
1011.4
1011.3
1011.1
1011.2
1011.3
1011.3
1011.9
1012.1
1012.6
1013.2
1013.8
1013.9
1013.1
1012
1010.3
1009.4
1008.8
1008.8
1009.1
1009.6
1010.1
1011.1
1011.8
1012
1012.1
1012.2
1012.2
1011.9
1012.1
1012.1
1012.5
1013.2
1014
1015.1
1015.9
1016.4
1015.6
1014.8
1013.5
1012.4
1011.9
1011.6
1012.1
1012.6
1013
1013.5
1014.1
1014.6
1014.9
1015.1
1015
1015
1015.4
1015.5
1015.7
1016.3
1017.1
1018.2
1019.2
1019.5
1018.9
1017.8
1016.4
1015.6
1015.1
1015.2
1015.6
1015.6
1016.2
1016.8
1017.5
1017.5
1017.3
1017.4
1017.5
1017.3
1017.3
1017
1017
1017.1
1017.7
1018.2
1018.6
1018.7
1018.4
1017.3
1015.9
1014.8
1014.1
1013.8
1014.3
1014.8
1015
1015.6
1015.9
1016.1
1016.2
1016.3
1016.2
1016.1
1015.8
1015.7
1015.5
1015.7
1016
1016.3
1016.9
1016.8
1015.9
1014.7
1013.1
1012.1
1011.2
1010.9
1010.8
1010.6
1010.5
1010.9
1010.8
1011
1010.8
1010.8
1010.9
1010.6
1010.2
1010
1009.5
1009.5
1009.6
1010.1
1010.6
1010.7
1010.2
1009.3
1008
1007.3
1006.6
1006.2
1006.2
1006.1
1006.2
1006.5
1006.8
1007
1007
1006.5
1006.2
1005.9
1005.7
1005.5
1005.1
1005.3
1005.8
1006.5
1007.3
1007.7
1007.2
1006.1
1005
1004.6
1004.2
1004.3
1004.5
1004.8
1005.1
1005.5
1005.7
1005.8
1006
1006.3
1006.4
1006.4
1006.5
1006.2
1006.3
1006.4
1006.9
1007.6
1007.7
1007.8
1007.7
1006.8
1006.1
1005.3
1004.6
1004.6
1005.1
1005.7
1006
1006.4
1006.6
1007
1007.2
1007.7
1007.8
1008
1008.2
1008.5
1009
1010
1011
1012
1012.8
1013.9
1014
1013.5
1012.9
1012.8
1012.9
1013.4
1014.1
1014.4
1015.2
1015.9
1016.4
1016.8
1017.1
1017.3
1017.6
1017.8
1017.6
1017.9
1017.7
1018
1018.5
1019.3
1020.1
1020.6
1020.1
1018.7
1017.1
1016.2
1015.9
1016
1016.3
1016.3
1016.5
1016.7
1017
1017.3
1017.6
1017.7
1017.6
1017.5
1017.4
1017.5
1017.1
1017
1017.4
1018.5
1018.7
1019
1018.4
1017.9
1016.5
1015.5
1014.9
1015.2
1015.6
1016.3
1016.7
1017
1017.3
1017.1
1017
1016.6
1015.8
1015.3
1015.7
1015.9
1015.8
1015.9
1016.4
1016.7
1017.5
1017.9
1017.5
1016.2
1014.4
1013.4
1013.5
1013.9
1014.3
1014.2
1014.4
1015.3
1015.3
1015.2
1015.2
1014.9
1015.5
1015.5
1014.8
1014.8
1014.1
1015.1
1015.6
1016.3
1017.5
1017.3
1016.1
1015
1013.7
1013
1012.5
1012.8
1013.5
1014.2
1014.7
1015.1
1015
1014.7
1014.9
1014.8
1014.7
1014.8
1014
1014.9
1014.9
1014.6
1014.7
1014.7
1014.8
1015.8
1015.9
1015.5
1014.2
1014.1
1014.3
1014.3
1013.8
1014.3
1013.8
1015.3
1014.5
1015
1014.8
1014.5
1013.9
1013.3
1013.5
1012.6
1013.3
1012.9
1013.8
1014.4
1014.7
1015.2
1015
1014.3
1012.9
1012.4
1012.2
1012.2
1012.7
1013
1013.2
1013.6
1013.1
1014.7
1014.6
1014.6
1015
1015
1014.6
1014.8
1014.6
1014.9
1015.3
1015.6
1015.9
1016.1
1015.4
1014.1
1013.4
1012.8
1012.5
1012.7
1013.5
1014.1
1014.9
1015.2
1015.6
1015.7
1015.9
1015.9
1015.9
1015.6
1015.3
1015.3
1015.3
1016.2
1016.8
1017.2
1017.5
1017.6
1017
1015.8
1014.6
1013.4
1012.8
1012.4
1012.8
1013
1013.5
1014
1014.1
1014.3
1014.4
1014.5
1014.6
1014.6
1014.8
1014.6
1014.8
1014.8
1015.5
1016
1016.5
1016.8
1016.7
1015.5
1014.3
1013
1012
1012.1
1012.5
1013.1
1013.6
1014.3
1015
1015.3
1015.7
1015.6
1015.9
1015.7
1015.7
1015.2
1015.3
1015.4
1016.1
1017.3
1017.9
1018.2
1017.9
1017.3
1016
1015
1014.5
1014.4
1014.6
1015.2
1015.9
1016.2
1016.2
1016.3
1015.8
1015.9
1015.8
1015.4
1014.8
1015.3
1015.5
1016
1017.2
1017.8
1018.4
1019.2
1018.7
1017.9
1016.4
1014.9
1013.9
1013.5
1013.6
1013.9
1014.2
1014.5
1015.2
1015.6
1015.6
1015.7
1016
1015.6
1015
1014.9
1014.8
1015.3
1016
1016.4
1016.8
1017.2
1016.7
1015.7
1014.1
1012.9
1012.1
1012
1012
1012.3
1012.5
1013
1013.4
1013.7
1013.7
1013.6
1013.5
1013.2
1013
1012.6
1012.5
1012.9
1013.5
1013.8
1014.6
1014.8
1014.4
1013.3
1011.8
1010.5
1010.3
1009.9
1010.2
1010.8
1011.2
1011.8
1012.4
1012.7
1013.2
1013.1
1013.3
1013
1012.8
1012.7
1012.6
1013.2
1013.4
1014.2
1014.4
1014.6
1014.1
1013.4
1012
1010.9
1010.2
1010.6
1010.6
1011
1011.6
1012.1
1012.4
1012.7
1013.1
1013.2
1013.4
1013.3
1013.4
1013.2
1013.3
1014
1014.5
1015.1
1015.3
1015.7
1015.7
1014.4
1013.2
1012.3
1011.5
1011.2
1011.2
1011.3
1011.6
1012.2
1012.5
1012.9
1013.1
1013
1013.2
1013.1
1012.9
1012.5
1012.2
1012.5
1012.5
1013.1
1013.4
1013.9
1013.5
1012.9
1011.8
1010.8
1009.9
1009.6
1009.4
1009.4
1009.5
1010
1010.1
1010.3
1010.7
1010.5
1010.6
1010.5
1010.4
1010.6
1010.6
1010.9
1011.1
1011.6
1012.3
1012.6
1012.2
1011.6
1010.6
1009.5
1008.9
1008.5
1008.9
1009
1009.4
1010.2
1009.9
1010.5
1010.7
1010.5
1010.4
1010.3
1010.1
1010.1
1009.9
1010
1010.7
1011
1011.5
1012.1
1011.7
1011
1010.1
1009
1008.4
1008.3
1008.7
1009.3
1009.3
1009.8
1010.4
1010.8
1010.8
1011
1010.8
1010.5
1010.1
1010.2
1010.2
1010.6
1011.3
1011.9
1012.1
1012.2
1011.7
1010.8
1009.8
1008.6
1007.9
1007.7
1007.8
1007.9
1008
1008.7
1009.2
1009.6
1009.6
1009.7
1009.9
1010
1009.8
1009.6
1009.5
1009.7
1010.1
1010.6
1011.2
1011.6
1011.3
1010.5
1009.2
1007.9
1007.1
1006.5
1006.5
1006.9
1007.3
1008
1008.6
1008.8
1008.9
1009
1009.1
1009.2
1009.1
1008.7
1008.7
1009.4
1009.8
1010.5
1011
1011.3
1010.9
1010.2
1009.2
1008.1
1007.6
1007.6
1007.9
1008.1
1008.7
1009.6
1010.4
1010.9
1011.1
1011
1010.9
1010.5
1010.2
1010.4
1010.4
1010.8
1011.3
1011.8
1012.2
1012.6
1012.7
1012.1
1011.2
1010.1
1009.6
1009.2
1009.4
1010
1010.3
1010.8
1011.1
1011.4
1011.7
1011.7
1011.5
1011.4
1011.2
1011.4
1012.1
1013
1014.1
1014.8
1015.8
1016.7
1016.6
1016
1014.8
1013.8
1013.4
1013.2
1013.2
1014.1
1015
1015.8
1016.1
1016.1
1016.6
1016.4
1016.5
1016.3
1016.3
1016.4
1016.8
1017.2
1018.3
1019.1
1019.8
1020.5
1020.5
1019.9
1018.9
1017.8
1017.1
1016.8
1017
1017.3
1017.5
1017.9
1018.3
1018.6
1018.9
1018.7
1018.8
1018.5
1018.3
1018.1
1018.1
1018.5
1019.1
1020
1020.8
1021.3
1021
1020.4
1019
1017.6
1016.7
1016.3
1016.3
1016.5
1016.8
1017.5
1017.9
1018.2
1018.2
1018.2
1018.2
1018.2
1018
1017.4
1017.3
1017.8
1018.3
1018.8
1019.3
1019.6
1019.2
1018
1016.6
1015.3
1014.4
1014.1
1014.4
1014.9
1015.6
1016.3
1016.7
1016.8
1016.7
1016.7
1017.1
1017.3
1016.9
1016.5
1016.6
1016.8
1017
1017.7
1018.1
1018.3
1018.1
1017.4
1016.3
1015.2
1014.5
1014.1
1014.2
1014.7
1014.8
1015.4
1015.5
1015.5
1015.9
1015.8
1015.6
1015.1
1014.9
1014.9
1014.9
1015.3
1015.7
1016.5
1017.4
1017.8
1017.6
1017.3
1016.5
1015.9
1015.1
1014.6
1014.8
1015.3
1015.8
1016
1016.7
1017.5
1017.8
1017.8
1017.9
1017.5
1017.4
1017.8
1017.7
1017.8
1018.6
1019.2
1019.7
1019.9
1019.9
1019.1
1017.8
1016.9
1016.2
1015.9
1016.4
1016.6
1017.2
1018
1018.5
1018.8
1018.8
1018.6
1018.6
1018.4
1017.8
1017.3
1016.9
1017.1
1017.4
1018
1018.5
1019.1
1018.6
1018
1016.9
1015.8
1014.9
1014.3
1014
1014.2
1014.2
1014.5
1014.9
1015
1014.9
1014.8
1014.9
1014.2
1013.4
1013.1
1012
1012.7
1013.6
1014.1
1014.7
1015.2
1014.9
1014
1013.1
1012.4
1012.1
1011.9
1012.7
1013.2
1013.5
1014.1
1015
1015.3
1016
1016.1
1016.3
1016
1015.8
1015.4
1015.3
1015.6
1016.1
1016.8
1017.4
1018
1017.8
1017
1015.7
1014.9
1014.2
1013.8
1014.1
1014.5
1014.7
1015.2
1015.7
1016.2
1016.4
1016.5
1016.9
1016.9
1016.8
1016.5
1016.5
1016.9
1017.8
1018.5
1019.1
1019.4
1019.1
1018.2
1016.8
1015.5
1014.9
1014.7
1014.9
1015.1
1015.3
1015.7
1015.9
1016.1
1016.3
1016.2
1016.3
1015.9
1015.5
1015.1
1014.8
1014.8
1015
1015.1
1016
1016.6
1015.9
1015
1013.4
1012.1
1010.9
1010.3
1009.9
1010
1010.3
1010.6
1011
1011
1011.3
1011.3
1011.1
1010.7
1010.2
1010
1009.8
1009.9
1010.7
1011.1
1011.7
1012
1011.7
1011.2
1010.3
1009.8
1009.3
1009.1
1009.6
1009.7
1010.1
1010.6
1010.9
1011
1011
1010.6
1010.3
1010.1
1009.9
1009.7
1009.7
1009.9
1010.5
1011.5
1012.1
1012.4
1012.5
1011.9
1010.1
1008.9
1008.3
1007.8
1008
1007.7
1008.2
1008.8
1009.3
1009.7
1010.1
1009.8
1009.6
1009.3
1009
1008.5
1008.3
1008.8
1009.7
1010.5
1011.4
1011.7
1011.9
1011.1
1010.2
1009.3
1008.7
1008.5
1008.5
1008.5
1008.8
1009.6
1010.2
1010.4
1010.1
1010
1009.4
1008.7
1008.4
1008
1007.5
1008
1008.7
1009.2
1009.3
1009.8
1009.6
1008.6
1007.9
1006.8
1006.1
1006
1006.5
1007
1007.6
1008.1
1008.9
1008.7
1008.7
1008.4
1008
1007.5
1007.3
1006.9
1006.8
1007.3
1007.9
1008.6
1009.4
1009.8
1009.7
1009.1
1008.5
1007.5
1006.6
1006.3
1006.6
1007
1007.6
1008.1
1008.7
1009.1
1009.4
1009.2
1009.1
1008.8
1008.4
1008.2
1008.2
1008.4
1009.3
1009.9
1010.7
1011
1010.7
1010.1
1008.9
1008
1007
1006.6
1006.8
1007.1
1007.3
1007.7
1007.9
1008.4
1008.4
1008.4
1008.1
1007.9
1007.4
1007
1007
1007.5
1008.3
1009.1
1009.9
1010.3
1009.8
1008.7
1007.9
1006.8
1005.9
1006
1006.2
1006.7
1006.9
1007.3
1008.3
1009.3
1009.7
1009.8
1009.7
1009.6
1009.3
1009.2
1009.5
1009.6
1010.3
1010.8
1011.2
1011.8
1012
1011.3
1010.3
1009.3
1008.7
1008.7
1008.8
1008.7
1009.1
1010.1
1010.7
1011.2
1011.3
1011.4
1011
1010.7
1010.2
1009.8
1010.2
1010.7
1011.3
1011.9
1012.7
1013
1013.1
1012.6
1011.4
1010.7
1010
1009.9
1009.9
1010.2
1010.4
1011
1011
1011.2
1011.7
1011.4
1011.2
1010.8
1010.4
1010.3
1009.9
1010.6
1010.7
1011
1011.2
1011.3
1010.9
1010.1
1009.3
1007.9
1007.1
1006.7
1006.8
1006.7
1006.9
1007.1
1007.7
1008.1
1008
1008.1
1007.5
1007.1
1006.8
1006.4
1006.6
1006.2
1006.8
1007.2
1007.6
1008.1
1008.2
1007.3
1006.6
1005.8
1005
1004.7
1004.5
1005.1
1005.3
1006.1
1006.6
1007.5
1007.7
1007.6
1007.2
1007.1
1007
1006.8
1006.8
1007
1007.8
1008.3
1009
1009.4
1009.1
1008.2
1007
1006
1005.3
1004.5
1004.9
1006.1
1006.5
1007.3
1007.6
1007.7
1007.6
1007.2
1007.5
1007.3
1006.9
1006.7
1005.9
1006.7
1007.1
1007.2
1008
1007.8
1007.7
1006.8
1006
1004.7
1004.1
1004
1004.1
1004.4
1004.5
1005.5
1006.4
1007
1006.9
1006.8
1006.8
1006.5
1006.2
1005.8
1005.7
1006.2
1006.6
1007.1
1007.8
1007.3
1007
1006.1
1005
1003.9
1003.1
1002.7
1002.8
1003
1003.6
1004.4
1004.7
1005.1
1004.9
1005
1005.1
1005.3
1005.2
1005.1
1004.8
1005.1
1005.5
1006.2
1007.3
1006.9
1006.4
1005.6
1004.7
1003.8
1003.1
1002.7
1002.7
1002.9
1003.2
1004.1
1004.7
1005.2
1005.1
1004.9
1004.8
1005.1
1004.8
1004.6
1005.1
1005.2
1005.9
1006.7
1007.2
1007.5
1007.6
1006.7
1005.6
1004.5
1003.7
1003.3
1003.1
1003.6
1003.8
1004.7
1005.6
1005.9
1005.9
1005.8
1005.7
1005.3
1005.2
1004.9
1005.4
1005.8
1006.5
1007.1
1007.6
1007.9
1007.7
1007.4
1006.6
1005.7
1005
1004.9
1005
1005.1
1005.3
1005.9
1006.8
1007.5
1007.7
1007.7
1007.8
1007.4
1006.9
1006.5
1006.9
1007.6
1008.3
1009.1
1010
1010.4
1010.1
1009.2
1008.4
1007.2
1006.3
1006.1
1006.2
1006.3
1007.4
1008.2
1008.8
1009.5
1010.2
1011
1011.1
1011.2
1011.2
1011.4
1012.2
1012.9
1013.8
1014.4
1015.2
1015.5
1015.4
1014.5
1013.2
1011.7
1011.6
1011.2
1011.1
1011.1
1011.2
1012
1012.8
1013.1
1013.3
1013.2
1012.2
1011.2
1010.4
1009.8
1009.9
1009.9
1010.5
1011
1011.4
1011.7
1010.6
1009.5
1008
1006.7
1005.5
1004.7
1004.3
1004.2
1004
1004.4
1004.5
1004.7
1005.3
1005.5
1005.8
1005.3
1004.4
1004.2
1003.6
1003.8
1004.4
1004.9
1005.3
1005.8
1005.6
1004.9
1004.1
1003
1002.5
1002.3
1002.4
1002.7
1002.9
1003.6
1004.6
1005.2
1006
1006.1
1005.9
1005.8
1005.6
1005.5
1006
1006.6
1007.3
1008.2
1009
1009.5
1009.4
1009.1
1008.2
1007.2
1006.7
1006.5
1006.8
1007.1
1007.2
1007.7
1008.4
1009
1009
1008.8
1008.1
1007.4
1006.6
1006.4
1006.3
1007.1
1007.8
1008.7
1009.4
1009.5
1009.3
1008.3
1007.6
1007.2
1006.8
1006
1006.1
1006.2
1006.5
1007.3
1007.9
1008.5
1008.7
1008.9
1008.6
1008.2
1007.9
1007.7
1007.6
1008.4
1008.8
1010
1010.6
1011.3
1011.2
1010.7
1010
1009.3
1008.6
1008.4
1008.3
1008.4
1008.7
1009.4
1010.1
1010.3
1010.8
1010.9
1010.5
1010.3
1010
1010
1009.7
1010
1010.9
1011.6
1012.2
1012.5
1012
1011.1
1010.3
1009.5
1008.6
1008
1008
1008
1008.1
1008.6
1009.1
1009.8
1009.9
1009.8
1009.5
1008.6
1008.4
1007.9
1008.1
1008.8
1009.2
1010.1
1010.7
1011.1
1010.7
1009.9
1008.9
1008.1
1007.6
1007.5
1007.6
1007.8
1008.3
1009.1
1009.7
1010.1
1010.2
1010.2
1009.9
1009.6
1009.2
1008.6
1008.4
1008.8
1010
1010.6
1011.1
1011.5
1011.4
1010.9
1010.2
1009.6
1009.2
1009.3
1009.4
1009.8
1010.3
1011
1011.7
1012.1
1012.4
1012.7
1012.8
1012.6
1012.4
1012.1
1012.2
1012.7
1013.8
1014.4
1015.3
1015.7
1015.4
1014.9
1013.9
1013.3
1012.6
1012.4
1012.8
1012.9
1013.2
1013.9
1014.6
1014.8
1014.7
1015
1014.5
1014
1013.7
1013
1013.3
1013.5
1013.6
1014.2
1014.9
1015.5
1015.3
1014.5
1013.5
1012.9
1012.5
1012.4
1012.4
1012.5
1013.2
1013.9
1014.8
1015.3
1015.6
1015.2
1014.9
1013.6
1013.4
1013.3
1013.1
1014.1
1014
1014.3
1014.9
1014.6
1014.7
1014
1012.8
1012.1
1010.9
1010.3
1010.6
1010.3
1010.5
1011.3
1012
1012.3
1012.1
1012
1011.4
1010.7
1010.3
1009.8
1009.6
1009.9
1010.8
1011.4
1012.2
1012.4
1012.1
1011.4
1010.5
1009.4
1008.8
1008.7
1008.9
1009.4
1009.7
1010.1
1010.9
1011.3
1011
1011
1010.7
1010.1
1009.6
1009.5
1009.6
1009.9
1010.6
1011
1011.8
1012.2
1011.9
1010.9
1009.7
1008.7
1007.9
1007.9
1008
1008.2
1008.2
1008.7
1009.1
1009.4
1009.3
1009.3
1008.5
1007.9
1007.7
1007.3
1007.1
1007.3
1008
1008.5
1008.5
1009.1
1009.1
1008.3
1007.4
1006.4
1005.7
1005.2
1005.4
1005.6
1006.1
1006.6
1007.3
1008.2
1008.3
1008.1
1007.6
1007.1
1006.7
1006.6
1006.7
1007
1007.7
1008.4
1009
1008.9
1008.8
1008.1
1007
1005.9
1004.9
1004.3
1004.5
1004.7
1005
1005.5
1005.9
1006.1
1006.2
1005.9
1005.1
1004.3
1004.2
1004.1
1004.4
1004.9
1005.5
1005.9
1005.9
1005.9
1005.8
1004.7
1003.7
1002.6
1001.5
1000.9
1000.7
1000.9
1001.4
1001.9
1002.6
1003
1003.3
1003.3
1002.9
1002
1001.8
1001.5
1001.4
1001.8
1002.4
1003.1
1003.8
1003.9
1003.9
1003.2
1002.3
1001.4
1000.5
1000.3
1000.3
1000.9
1001.4
1002.2
1002.9
1003.7
1004.6
1004.9
1004.4
1003.6
1003.2
1002.7
1003
1003.6
1004.5
1005.5
1006.3
1006.6
1006.5
1005.7
1004.6
1003.8
1002.8
1002.4
1002.1
1002.7
1003.2
1003.9
1005
1005.7
1006.2
1006.3
1006.1
1005.8
1005.3
1005.3
1005.4
1006
1006.7
1007.7
1008.6
1009
1008.8
1008.3
1007.3
1006.2
1005.4
1005
1005.1
1005.3
1005.8
1006.6
1007.5
1008
1008
1008.1
1007.7
1007.6
1007.4
1007
1007.4
1008.1
1009
1009.8
1010.3
1010.3
1009.8
1009.3
1008.7
1008
1007.3
1007
1007.2
1007.5
1007.8
1008.3
1008.8
1009
1009.1
1008.9
1008.8
1008.4
1008.1
1007.9
1008.3
1009.1
1009.6
1010.5
1010.9
1010.9
1010.6
1009.7
1008.8
1007.8
1007.3
1006.9
1007.1
1007.6
1008
1008.4
1009.1
1009.6
1009.8
1009.9
1009.6
1008.9
1008.8
1008.6
1008.6
1009.1
1010.2
1010.9
1011.1
1011.7
1011.5
1011.3
1010.7
1010.8
1010.6
1010.1
1010
1010.6
1011
1011.3
1012.2
1012.5
1013
1012.8
1012.7
1012.5
1012.3
1012.2
1012.4
1012.8
1013.8
1015
1015.5
1015.7
1015.6
1015
1013.8
1012.9
1013.1
1013.1
1013.4
1013.3
1014
1014.4
1015.4
1015.5
1015.9
1015.7
1015.3
1014.8
1014.8
1014.4
1014.6
1014.9
1015.3
1015.9
1016.8
1017.3
1017.1
1016.4
1015.6
1014.8
1014.4
1014
1014.5
1015
1015.6
1016.2
1017
1017.2
1017.3
1017.1
1016.8
1016
1015.3
1015
1015.4
1015.7
1016.3
1017
1017.5
1017.6
1017.6
1017.2
1016.7
1015.9
1015.1
1014.8
1014.6
1015.1
1015.5
1015.8
1016.3
1017.1
1016.9
1016.3
1015.6
1014.6
1014.1
1014
1014.1
1014.4
1014.8
1015.6
1015.7
1015.8
1015.5
1014.7
1013.6
1012.6
1011.7
1011.2
1011.2
1011.2
1011.7
1012.1
1012.3
1012.5
1012.6
1012.4
1012
1011.3
1010.7
1010.3
1010.2
1010.5
1011.1
1011.7
1012.2
1012.3
1011.9
1011
1009.7
1008.5
1007.5
1007.1
1007.2
1007.5
1007.7
1008.1
1008.6
1009
1008.6
1008.6
1008.3
1008
1007.7
1007.6
1007.8
1008
1008.5
1009.3
1010.1
1010.3
1010.1
1009
1008
1006.9
1005.9
1005.1
1004.8
1004.8
1005.3
1005.7
1006.4
1007.1
1007.4
1007.1
1006.8
1006.6
1006
1005.4
1005.2
1006
1006.7
1007.5
1008
1008.4
1008.1
1007.4
1006.4
1005.2
1004.4
1004
1004
1004.1
1004.1
1004.6
1005.1
1005.6
1005.7
1005.4
1005
1004.7
1004.3
1004.3
1004.6
1005.5
1006
1006.6
1007.1
1007.3
1007
1006.4
1005.2
1004
1003.2
1002.6
1002.9
1002.8
1003.1
1003.8
1004.6
1005.1
1005.3
1005.2
1004.7
1004.4
1003.8
1003.3
1003.4
1003.7
1004.5
1005.2
1005.5
1005
1004.9
1004.2
1003.7
1002.5
1001.7
1000.8
1000.5
1000.9
1001.1
1001.2
1002
1002.7
1002.2
1001.9
1001.1
1000.3
999.8
999.1
999.3
999.7
1000.3
1000.7
1001.3
1001
1000.6
999.6
998.4
997.4
996.7
996.1
995.8
996.2
996.7
997.6
998.2
998.6
998.3
997.7
997.5
997.1
996.6
996.5
996.4
997.3
998.3
999.5
1000
1000.2
999.9
999.2
998.4
997.5
996.9
996.4
996
996.8
997.3
997.9
999.1
999.4
999.8
999.7
999.4
998.9
998.4
998.3
998.9
999.3
1000.2
1000.9
1001.7
1001.8
1001.8
1001.2
1000.5
1000.1
999.4
999.1
999.4
999.8
1000.6
1001.3
1002.3
1002.9
1003.1
1002.9
1002.5
1002
1001.8
1001.8
1002
1002.3
1003.2
1003.9
1004.1
1004.3
1004.4
1003.5
1002.7
1002
1001.4
1000.6
1000.6
1000.9
1001.5
1002.2
1002.9
1003.3
1003.5
1003.6
1003.5
1003.1
1002.5
1002.4
1002.6
1002.6
1003.1
1004.3
1004.6
1004.7
1004.6
1004
1003.1
1002.3
1001.6
1001.1
1001.1
1001.2
1001.8
1002.4
1003.3
1004.3
1004.5
1004.3
1004.1
1003.7
1003.2
1003.3
1003.6
1003.7
1004.6
1005.4
1006
1006.7
1006.7
1006.2
1005.2
1004.7
1004.6
1005.1
1005.3
1005
1006
1007.5
1008.7
1010
1010.7
1011.2
1011.1
1011.2
1010.7
1010.7
1011.1
1011.3
1012
1012.4
1013.1
1013.1
1013.4
1013.2
1012.2
1011.5
1011
1010.2
1010.2
1010.4
1011.1
1011.4
1011.7
1012.6
1012.8
1012.5
1011.9
1011.1
1010.7
1010.1
1010.1
1010.1
1010.3
1010.9
1011.4
1010.9
1011.5
1011.2
1010.4
1009.8
1009.5
1009.3
1009.1
1009.4
1010.1
1010.3
1011.1
1011.3
1011.5
1011.1
1010.9
1010.3
1009.9
1009.8
1010
1010.5
1010.9
1012
1012.1
1011.9
1012.1
1011.8
1011.2
1010.4
1010
1009.8
1009.9
1009.9
1010.5
1011.1
1011.9
1012.2
1011.9
1011.8
1012
1011
1010.6
1009.8
1010.4
1010.6
1010.8
1012.5
1012.6
1013.3
1012.8
1012.7
1011.4
1011.2
1010.9
1010.7
1010.8
1011.2
1011.6
1011.8
1012.3
1012.8
1013.1
1012.9
1012.5
1012.1
1011.2
1011
1011.3
1012
1012.4
1012.8
1013.1
1013.5
1013.1
1012.4
1011.4
1010.6
1009.8
1009.3
1009.5
1009.8
1010.4
1010.9
1011.7
1012.2
1012.4
1012.4
1011.8
1011.7
1011.4
1011.3
1011.3
1012
1012.4
1012.6
1013
1013.2
1013.1
1012.7
1011.3
1010.1
1009.2
1008.5
1008.2
1008.3
1008.9
1009.4
1010.2
1011.3
1011.9
1012
1012
1011.7
1011.4
1011
1011.1
1011.7
1012.2
1012.7
1013.3
1013.3
1012.8
1012.2
1010.9
1009.4
1008.3
1007.6
1007.1
1007
1007.2
1007.6
1008.3
1008.6
1008.8
1008.6
1008.3
1007.7
1007
1006.7
1006.9
1007.5
1008
1008.6
1009
1009
1008.5
1008
1006.8
1005.9
1005
1004.7
1004.4
1004.7
1005.2
1006.1
1007.1
1007.9
1008.3
1007.9
1007.3
1007
1006.7
1006.5
1006.6
1007.1
1007.9
1008.6
1009.1
1008.9
1008.5
1007.9
1006.7
1005.4
1004.4
1003.6
1003.1
1003.2
1003.5
1004.2
1004.8
1005.1
1005.4
1005
1004.5
1004.1
1003.5
1003.4
1003.8
1003.9
1004.4
1004.9
1005.3
1005.5
1005.3
1004.5
1003.7
1002.4
1001.3
1000.8
1000.5
1000.6
1000.9
1001.7
1002.3
1002.5
1002.8
1003
1002.8
1002.4
1001.8
1001.3
1001.2
1001.6
1001.9
1002.3
1002.8
1002.9
1002.4
1002
1000.9
999.9
998.9
998.1
997.8
998
998.4
999.2
999.6
1000.3
1000.7
1000.8
1000.3
999.9
999.4
999
999.3
999.8
1000
1000.4
1000.8
1001
1000.8
1000.1
999.1
998.3
997.4
996.9
996.5
996.8
997.1
997.5
998.8
999.2
999.6
999
999.1
997.5
997.4
997.5
998.5
998.7
999.2
999.7
1000.4
1000.3
1001.3
1000.1
999.4
999.1
998.8
998.6
998.7
999.3
1001.3
1001.7
1002.9
1004.2
1003.6
1003.6
1003.6
1003.4
1003.2
1003.5
1003.9
1004.4
1005.4
1006.1
1007
1007.3
1007.3
1006.3
1005.3
1004.8
1004.9
1004.4
1004.3
1004.8
1005.6
1006.3
1007.3
1007.9
1008.2
1008.2
1007.8
1007.4
1007.3
1007
1008
1008.3
1008.6
1009.9
1010.5
1011
1010.4
1010.1
1009.2
1008.1
1008
1007.8
1007.6
1008.2
1008.7
1009.5
1009.9
1010.3
1010.5
1010.6
1010.1
1009.6
1009.8
1009.4
1009.7
1009.9
1010.5
1010.5
1011.2
1011.7
1011.5
1011.3
1010.2
1009.8
1009.4
1009.2
1009
1009
1009.7
1009.8
1010.7
1011.2
1011.4
1010.6
1010.2
1009.7
1009.4
1009.3
1009.5
1009.9
1010.1
1010.6
1011
1011.2
1011.1
1010.4
1009.6
1008.8
1008.3
1008
1007.9
1008.1
1008.1
1008.3
1008.7
1009.2
1009.4
1009
1008.4
1008.1
1007.8
1007.6
1007.9
1008.1
1008.7
1009.4
1009.8
1010.1
1009.8
1009.2
1008.2
1007.3
1007
1006.7
1006.5
1006.7
1007.2
1007.8
1008.1
1008.5
1008.7
1008.4
1008.1
1007.8
1007.5
1007.6
1007.8
1008.3
1009
1009.6
1010.2
1010.4
1010.3
1009.8
1009
1008
1007.5
1007
1006.5
1006.8
1007.1
1007.3
1007.7
1007.9
1007.7
1007.2
1007.1
1006.7
1006
1005.9
1006.2
1006.6
1007.2
1007.6
1008
1008
1007.6
1006.8
1006
1004.9
1004.1
1003.4
1003
1003
1003.4
1003.7
1004.2
1005
1004.9
1004.5
1004.2
1003.7
1003.1
1002.7
1002.7
1003.2
1003.8
1004.4
1004.8
1004.8
1004.7
1003.9
1003
1002.2
1001.4
1000.9
1000.7
1001.1
1001.2
1001.6
1002.2
1002.7
1002.5
1002.6
1002.5
1002.1
1001.7
1001.4
1001.9
1002.3
1002.8
1003.7
1004.4
1004.7
1004.4
1003.6
1002.8
1001.9
1001.1
1000.3
1000
1000.2
1000.9
1001.9
1003
1003.6
1004.2
1003.8
1003.4
1002.6
1002.1
1002
1002.1
1002.4
1003
1003.8
1004.4
1004.8
1004.5
1003.9
1002.9
1001.8
1000.7
999.6
999.2
999.8
1000.6
1001.3
1002.1
1002.9
1002.8
1002.9
1002.1
1001.4
1001
1000.9
1001.2
1001.6
1002.2
1002.5
1002.9
1002.8
1002.4
1001.6
1000.8
1000.1
999.1
999
998.6
999
999.2
1000.2
1000.7
1001.3
1001.5
1001.7
1001.1
1000.4
1000.1
999.8
999.7
1000.1
1000.4
1001.1
1001.6
1001.5
1001.9
1000.9
1000.6
999.6
998.9
998.6
998.1
998
998.9
999.8
1000.5
1001
1001.3
1001.1
1001
1000.7
1000.2
1000.1
1000.4
1000.9
1001.6
1002.5
1002.7
1002.6
1002.2
1001.6
1000.8
999.9
998.9
998.3
998.2
999.6
999.2
1000.6
1001.6
1001.8
1001.7
1001.7
1001.5
1001
1000.6
1000.4
1000.7
1001.3
1002.1
1002.6
1002.9
1002.9
1002.5
1001.9
1001.1
1000
999.1
998.6
998.3
998.4
998.7
1000
1001.8
1002
1003.7
1002.6
1002.2
1001.6
1000.6
1000.4
1000.3
1000.7
1000.8
1001.3
1001.6
1002.1
1001.3
1000.5
1000
998.9
997.9
997.1
996.9
998
998.4
998.1
999
1000
999.7
999.8
999.7
999
998.6
998.6
998.8
999.1
999.5
1000
1000.3
1000.3
1000
999.8
999
998.6
998
997.8
997.5
998.3
999.3
999.7
1000.7
1001.8
1001.8
1001.6
1001.1
1000.9
1000.4
1000.6
1000.3
1001.3
1001.9
1002.9
1003.3
1003.4
1002.8
1002.4
1001.6
1000.8
1000
999.4
999.4
999.8
1000.3
1000.4
1001.1
1001.7
1001.6
1001.5
1001.2
1000.7
1000.3
1000
1000
1000.2
1000.3
1000.4
1000.5
1000.5
1000.4
999.5
998.9
998
998.1
997.2
997.6
997.6
998.7
999.3
999.5
1000
1000.3
1000.3
999.7
999.1
998.6
998.6
998.5
998.9
999.2
999.7
999.9
1000.3
1000
999.8
1000
1000.1
1000
999.4
1000.2
1000.3
1000.5
1001.1
1000.8
1001.5
1001.3
1001.3
1001.2
1000.9
1000.2
999.8
1000.4
1000.7
1000.8
1001.5
1002.3
1003.4
1002.9
1002.3
1001.5
1001
1000.4
1000.2
999.8
1000.1
1000.7
1001.2
1001.8
1002.6
1002.7
1002.3
1002
1001.3
1001.1
1000.9
1000.7
1001.3
1001.6
1002.2
1002.5
1002.4
1002
1001.2
1000.6
999.9
1000.6
1000.6
1001.2
1001.2
1002.1
1002.2
1003.4
1004.8
1004.9
1005
1004.8
1004.3
1004.1
1003.7
1003.9
1004.8
1005.5
1005.8
1006.4
1006.6
1006.6
1006.5
1005.6
1004.8
1004.1
1003.5
1003
1003
1003.5
1003.8
1004
1004.7
1005.1
1004.6
1004.4
1003.7
1003.4
1003.5
1003.7
1003.9
1004.6
1004.8
1004.9
1004.8
1004.6
1004.2
1003.6
1002.5
1002.2
1001.4
1001.5
1001.6
1001.8
1002.1
1002.5
1003.5
1004
1003.9
1003
1002.4
1001.9
1002.1
1003.2
1003.8
1004.2
1004.4
1004.7
1004.6
1004.4
1003.8
1003.1
1002.4
1001.8
1001.5
1001.4
1001.8
1002.3
1002.4
1003.2
1003.9
1004.3
1003.8
1003.2
1002.6
1002.5
1002.6
1002.7
1003.4
1003.8
1003.9
1004
1004.6
1004.2
1003.7
1002.6
1001.6
1000.7
999.6
999.4
999.8
1000.2
1000.9
1001.5
1002.3
1002.1
1002.2
1001.8
1000.1
1000.8
1000.7
1001.5
1002.5
1002.5
1003
1003.2
1003.6
1004.2
1003.7
1003.1
1002.3
1001.4
1000.4
1000.1
1000
1000.4
1000.6
1001
1001.4
1000.8
1000.9
1000.5
1000.1
999.8
999.8
999.5
999.4
999.4
1000
1000.5
1000.9
1000.5
999.9
998.7
999.3
998.9
998.4
997.9
998.3
998.8
999.2
999.8
1000.3
1000
999.9
999.6
999
998.7
998.7
998.9
999.2
999.3
999.8
1000.1
1000.1
999.8
999.3
999
998.7
998
997.3
997
997.3
997.6
998
999
999.5
999.3
998.7
998.1
997.9
998.1
998
997.7
998.3
999
999.3
999.6
999.5
999.1
998.4
997.4
997.2
996.3
996.9
995.9
996.3
996.1
996.8
997.7
998.2
998.5
997.8
997.7
997
997.1
997.2
997
997.4
997.7
998
998.2
998.2
998.9
998.6
998.8
998.3
997.2
997.2
997.1
998
998
998.4
998.4
999.2
999.5
999.4
999
998.7
998.1
998.2
998.4
998.7
999.5
1000.1
1000.2
1000.3
1000.6
1000.3
999.4
998.9
998.6
998.6
998.7
999.2
999.9
1000.4
1000.9
1001.4
1001.8
1001.5
1001.1
1001
1000.5
1000.2
1000.2
1000.5
1000.9
1001.3
1001.3
1001.5
1001.5
1001.1
1000.7
999.9
999.4
999
998.5
998.1
998.5
999.5
999.7
999.8
999.5
999.5
998.9
998
997.3
997.6
997.6
997.5
997.7
998.3
998.3
998.3
997.7
997.4
998.1
996.7
996.7
996.5
996.9
996.7
997.1
997.6
998
998
998.2
998.5
997.7
996.9
996.6
996.5
996.9
997
997.6
998.2
998.4
999
999.1
998.7
998
997.2
996.9
996.9
996.6
996.8
997.6
998
999
999.1
999
998.5
997.8
997.7
997.2
997.2
997.5
997.8
998.4
998.8
999.2
999.2
998.9
998.4
997.6
996.9
995.9
995.9
997.3
998.4
998.8
999.4
999.8
1000.2
1000.3
1000.1
999.4
999.3
998.8
998.7
999.3
999.5
999.9
1000.2
1000.5
1000
999.5
999.7
999.3
998.7
998.6
998.6
999
999
998.6
998.4
999.1
1000.2
1000.1
999.4
999.3
998.7
998.7
998.5
998.5
998.7
999.5
999.7
1000.1
999.6
999
998.5
997.8
997
996.5
995.9
995.5
995.5
996.2
996.6
997.5
997.8
997.6
997.2
997
996.5
996.3
996.3
996.4
996.8
997.4
997.6
997.6
997.8
997.6
996.8
995.8
995.3
994.6
994.2
994.2
994.1
994.8
995.3
996
996.9
997.4
997.4
996.8
996.4
996.4
996.4
996.9
997.6
998
998.4
998.8
998.7
998.5
998.2
997.4
996.7
996.2
995.7
995.5
995.7
996.2
997.1
998.3
998.5
999
999.1
998.7
998.7
998.2
998
998.5
998.9
999.3
999.4
999.9
999.7
999.4
998.9
997.6
997
996.2
997.3
998.3
999
998.9
999.2
1000.2
1000.5
1000.6
999.9
1000.2
999.3
998.8
999.1
999
998.7
999.6
1000
1000.3
1000.4
1000.3
999.7
1000.4
998.9
997.9
997.9
998.6
998.6
997.9
997.3
999.3
999.4
999.8
999.3
998.9
998.9
998.5
998.7
998.5
998.6
999.2
999.5
999.9
1000.2
999.5
999.7
999.5
999.3
999.2
998.5
998.2
997.9
999.1
999.6
1000
1000.7
1000.6
1000
999.9
999.7
999.4
998.9
999.4
1000.2
1000.9
1001
1001.4
1001.4
1001.3
1000.8
1000
999.2
999
998.6
998.8
999.1
1000.1
1001.1
1001.4
1001.4
1001.5
1001
1000.7
1001
1001.2
1001.1
1001.2
1001.5
1001.9
1002.2
1003
1003
1002.7
1002.4
1001.6
1000.8
999.9
999.3
998.9
999.3
1000
1000.8
1001.3
1001.9
1002.1
1001.5
1000.9
1000.6
1000.5
1000.7
1000.9
1001.2
1001.7
1001.6
1001.8
1001.5
1001.1
1000.6
999.9
999.2
998.6
999.4
998.4
999.2
999.3
999.3
999.3
999.8
1000.4
1000.2
999.5
998.8
998.5
998.3
998.6
998.8
999.3
999.6
999.9
999.7
999.2
998.9
998.7
997.9
998.2
998.1
998.3
998.8
999.6
1000
999.3
998.8
999.2
999.4
999.3
999
998.9
998.9
998.8
999
999.5
999.3
999.9
1000.2
1000
999.7
999.2
998.4
997.6
997.4
997.5
998.4
998.8
999.6
1000.2
1000.7
1000.7
1000.7
1000.2
999.7
999.4
999.8
1000
1000.3
1000.7
1000.7
1001
1001.3
1000.9
1000.7
1000
999.5
998.7
998.6
998.4
998.6
999
999.6
1000.2
1000.8
1000.8
1000.4
999.9
999.9
999.5
999.3
999.3
999.7
1000.4
1000.5
1000.5
1000.4
999.8
999.3
999.3
998.9
998.1
997.8
997.3
997.4
997.4
998.3
999
999.9
1000.2
999.8
999.1
998.8
998.6
998.4
998.6
998.8
999
999.4
999.7
999.5
999
998.4
997.9
997.4
996.2
996.2
995.7
996.2
997
998
998.9
999.1
999.4
999.1
999
998.6
998.3
998.4
998.6
999
999.5
999.7
999.8
999.5
999.1
999
997.8
997.7
997.3
996.6
995.9
996.9
997.1
998.1
998.6
999.4
999.9
999.7
999.2
999
999.1
998.8
999.1
999.4
999.8
1000.1
1000.3
1000.3
999.9
999.3
998.4
997.3
998.4
998.5
997.9
999.6
999.5
1000.6
1001.1
1001.3
1001.7
1001.4
1000.8
1000.7
999.9
999.9
999.8
1000.5
1001
1001.3
1001.8
1001.5
1001.1
1000.3
999.5
998.6
999.5
998.9
998.7
999
999
999.6
1000.1
1000.7
1000.9
1000.4
999.9
999.6
999.3
999.2
999.1
999.7
1000.2
1000.3
1000.3
1000.4
1000.1
999.5
999
998.2
997.8
997.6
997.1
997.3
997.8
998.5
999
999.7
999.5
999.5
999.2
998.8
998.8
998.9
998.9
999.5
999.7
1000.5
1000.3
1000.3
1000.3
1000
1000.6
999.9
999
998.5
998.2
998.2
998.8
999.6
1000.3
1000.7
1000.9
1000.8
1001.1
1001.3
1001.1
1000.8
1000.8
1001.5
1001.8
1001.8
1002.1
1002.1
1002.1
1001.6
1000.7
1000.3
999.6
999
999
999.2
999.5
1000.2
1000.9
1001.1
1001.4
1001.3
1000.8
1000.4
1000.6
1000.5
1000.7
1000.8
1001.4
1001.7
1001.8
1001.8
1001.3
1000.6
999.9
999
998.5
998.4
997.8
997.7
997.5
997.6
998
998.3
998.8
998.8
998.6
998.3
998.1
998.1
998.3
998.6
998.8
998.7
999.1
998.8
998.3
997.6
996.9
996.3
995.7
995.1
994.6
994.6
994.8
995.4
995.6
996
996.6
996.9
996.9
996.9
996.9
997.1
997.1
997.6
997.6
997.6
997.8
997.6
997.4
997.2
996.5
995.9
995.4
995.1
994.8
994.8
995.3
995.8
996
997
997.3
997.4
997.6
997.2
997.2
997.3
997.6
997.7
997.8
998.3
998.7
998.6
998.2
997.9
997.4
997
996.6
996.2
996
996.1
996.8
997
997.5
998.2
998.4
998.2
998.1
998.2
997.9
998
998.5
999.1
999.5
999.5
999.7
999.6
999.1
998.4
997.8
997.3
996.4
996.3
996
996.3
997
997.7
998
998.5
998.7
998.6
998.3
998.3
998
998.1
998
997.9
997.9
997.7
997.9
997.9
997.5
997.1
997.3
996.4
995.9
995.5
995.1
995.4
996.5
996.6
996.6
997.2
997.2
997.2
996.8
996.4
996.3
995.6
995.3
995.7
995.7
995.5
996.2
996.3
995.9
995.4
995.4
994.7
994.4
993.9
993.8
994.1
994.7
995
995.6
996
996.2
995.6
995.1
994.9
994.5
994.6
994.9
995.2
995.3
995.6
996
996.5
996.3
996.1
996.1
995.8
994.7
994.4
994.6
995.3
995.6
996.3
996.6
997.8
997.8
997.6
996.7
996.2
995.4
995.7
996.3
996.5
997.5
997.6
998.2
997.8
997.6
997.5
997.1
996.9
996.3
995.8
995.4
995.4
996
996.5
997
997.7
998.1
997.8
997.3
997
996.9
996.9
996.7
997.2
997.6
997.9
998
998
998
997.4
997.3
996.5
996
995.7
995.5
995.6
996.3
996.4
996.7
997
997.2
997.2
997.1
997
997
996.8
997.2
997.6
997.6
997.9
998
997.8
997.4
997.5
997
996.1
995.9
995.9
995.4
995.5
995.9
996.5
997.5
998.7
999.3
999
998.7
998.5
998.6
998.8
998.9
999.1
999.6
999.8
1000.1
1000.2
1000.2
999.8
999.3
998.9
998.8
998.2
998.2
998.1
998.8
999.3
999.9
1001
1001.4
1001.1
1000.8
1000.4
1000.4
1000.8
1001.3
1001.5
1002.2
1002.6
1002.5
1002.3
1002
1001.1
1000.7
1000.1
999.5
999.1
998.4
998.6
998.9
999.4
1000.1
1000.9
1001
1000.6
1000.3
999.9
999.7
999.7
1000.1
1000.5
1001.1
1001.2
1001.3
1000.9
1000.5
999.9
998.9
998
997.2
996.5
996
996.1
996.6
997.5
998.2
998.9
999.3
998.8
998.5
997.7
997.6
997.6
997.6
998.1
998.5
998.7
998.9
998.9
998.7
997.9
996.9
995.8
995.3
994.6
994.5
994.3
994.9
995.4
995.9
996.7
996.9
997
996.6
996.1
995.6
995.3
995.7
996.4
996.8
996.7
996.5
996.3
995.7
995.4
994.8
993.8
993.1
992.4
992
992.6
993.2
993.8
994.4
995.1
995.7
995.7
995
994.6
994.3
994.2
994.3
994.6
994.8
995.1
995
995.2
994.8
994.2
993.8
993.3
992.5
992.1
991.8
992.1
992.7
993.4
994.2
994.6
994.7
994.4
994.3
994.1
994.1
994.1
994
994.1
994.6
994.8
995.1
995.1
994.9
994.7
994.2
993.7
993.1
992.5
992.3
992.4
992.3
992.9
993.4
993.8
994.4
994.6
994.1
993.9
993.6
993.8
994
994.1
994.4
994.8
995
995.1
995.2
995
994.3
993.8
993.1
992.6
992.4
992.8
993.4
994.4
994.6
995.4
995.7
995.6
995.1
995.2
994.8
994.8
995.1
995.5
995.9
996.1
996.5
996.5
995.9
995.6
995.1
994.5
993.7
993.4
993.5
993.5
993.9
994.2
995.1
995.5
995.7
995.6
995
994.9
994.6
994.3
994.5
995.1
995.3
995.3
995.5
995.6
995.4
994.9
994.4
994.2
993.5
992.9
992.5
992.7
992.9
993.5
994
994.2
994.5
994.1
993.7
993.1
992.9
992.9
993.4
993.7
993.9
994.1
994.1
994.2
994
993.6
992.9
992.5
992.2
992.2
992.1
992.6
993.2
994
994.5
994.9
995.2
994.9
994.2
994
993.8
993.7
993.7
994.3
994.7
995.1
994.9
994.8
994.3
993.9
993.5
993.1
992.7
992.4
992.4
992.6
993
993.5
993.6
993.8
993.9
993.7
993.5
993.2
992.8
992.6
992.5
992.7
992.6
992.6
992.9
992.6
992
991.2
990.5
989.7
989.3
988.5
987.9
988
987.8
988.1
988.4
988.7
990.1
990.5
990.8
990.8
990.7
991.4
991.7
992.1
992.9
993.4
993.8
993.9
993.8
993.5
992.9
992.4
991.8
991.3
991.1
991.4
991.9
992.3
993
993.5
993.8
993.5
993.1
992.6
992.2
992.3
992.1
992.5
992.9
993.3
993.7
993.9
993.5
992.9
992.3
991.8
991.2
990.7
990.5
990.8
991.2
991.9
992.4
993.1
993.2
992.9
992.5
992.4
992.4
992.5
992.6
992.9
993.5
993.8
994.2
994.3
994.3
993.6
993.3
992.6
992.1
991.7
991.4
991.6
992.4
993.1
993.7
994.4
994.5
994.3
993.6
993.4
993.7
993.9
994
994.4
995
995.1
995.5
995.4
995.1
994.6
993.9
993.1
992.3
991.8
991.7
992
992.3
993.2
994
994.4
995
995
994.6
993.8
993.9
994
994
994.4
995.1
995.3
995.3
995.3
995.2
994.7
994
993.1
992.4
991.6
991
991.2
992.2
993.1
993.9
994.3
994.3
994.4
993.9
993.7
993.2
993
993.3
993.2
993.2
993.8
993.9
993.9
993.7
993.1
992.3
991.5
991
990.3
990.3
990.6
991.5
992.3
992.8
993.4
993.5
993.4
993.2
993.1
992.4
992.2
992.3
993.1
992.7
992.9
992.9
992.9
992.5
992.3
992
991.4
990.5
989.8
989.4
990.3
991.1
992
992.7
992.9
993.3
993.6
992.9
992.3
992.4
993
992.8
993.4
993.8
994.1
994.5
994.4
994.3
993.9
993.1
992.6
992.2
991.4
991.5
991.7
992.5
992.9
993.6
995
994.7
994.2
993.8
993.7
993.5
993.2
993.2
993.6
993.9
994.4
994.6
994.5
994.4
994.1
993.2
992.7
992.7
992.9
992.7
992.8
993.3
993.7
994
994.3
994.8
994.6
994.4
994.2
993.9
993.8
993.4
993.6
994
994.2
994.4
994.3
994.3
993.8
993.3
992.8
992.2
991.8
991.8
991.8
992.6
993.1
993.6
994.5
994.5
994.4
993.6
993.5
993.3
993.3
992.9
993.1
993.1
993
993.5
993.6
994
994
993.5
993.2
992.6
993
993
992.7
992.4
993.7
994
994.4
995.1
994.8
994.6
994.6
994.7
995.1
995.3
995.6
996.3
997.1
997.4
997.9
998.8
998.7
998.8
998.5
998.2
997.9
997.6
997.9
998.1
998.6
999.7
1000.2
1000.3
1000
1000
999.8
999.5
999.2
999.4
999.4
999.9
1000.1
1000.2
1000.1
999.8
999.3
998.6
997.8
997.2
996.9
997.4
997.9
998.7
999.6
999.8
1000.3
1000
999.7
998.9
998.2
998.1
998.3
998.3
998.6
998.9
999.1
999.5
999.5
999.1
998.7
999.1
998.5
998.3
998
997.5
997.5
998.4
998.8
998.9
999.5
999.2
999.1
998.9
998.4
998.2
997.8
997.6
997.7
998.1
998.5
999
999.5
999.3
999
998.1
997.4
996.7
996.6
996.4
996.7
997.4
997.8
998.5
998.9
998.8
998.6
998
997.6
997
997
997
997.3
997.6
998.2
998.4
998.6
998
997.4
997.6
997.3
996.7
996.6
996.5
996.7
997
997.8
998.6
998.9
998.9
998.8
998.5
998.2
997.9
997.7
998.1
998.3
999.2
999.7
1000.1
1000.5
1000.4
1000
999.7
999.8
999.4
999.3
999.2
999.2
1000.3
1000.9
1001.5
1002.1
1002.6
1002.7
1002.5
1002.2
1002.2
1002.1
1002.1
1002.3
1002.7
1002.9
1003.1
1003.2
1003.5
1003.1
1003.7
1002.2
1001.9
1001.7
1001.6
1001.7
1002
1002.7
1003.5
1004.2
1004.3
1004.2
1003.8
1003.4
1003.2
1003.1
1003.1
1003.4
1003.8
1004.1
1004.1
1004.5
1004.3
1003.8
1003.3
1002.6
1001.7
1001.9
1002.2
1002.6
1002.8
1003.8
1004.6
1004.9
1005
1004.9
1003.9
1003.3
1002.9
1002.5
1002.4
1002.5
1003.2
1003.2
1003.6
1003.7
1003.7
1003.2
1003.1
1002.7
1002.3
1002
1001.8
1001.6
1002.1
1002.7
1003.1
1003.6
1003.7
1003.6
1003
1002.5
1002.1
1002.3
1002.3
1002.4
1002.9
1003.1
1003.5
1003.5
1003.5
1002.9
1002.5
1002.3
1002.1
1001.8
1001.7
1001.2
1002
1002.2
1002.6
1003.1
1003.1
1003.2
1003.2
1003.1
1002.9
1002.6
1002.6
1002.7
1003.2
1003.4
1003.5
1003.5
1003.8
1003.4
1002.7
1002.2
1001.6
1001.1
1000.9
1000.7
1001.2
1001.8
1002.3
1003
1003.3
1003.3
1003.4
1002.8
1002.6
1002.6
1002.7
1002.8
1003.2
1003.6
1003.8
1003.9
1003.9
1003.4
1003.1
1002.6
1001.9
1001.5
1000.7
1001
1001.3
1001.9
1002.5
1003.4
1003.9
1003.9
1003.7
1003.4
1003.5
1003.6
1003.7
1003.9
1004.2
1004.3
1004.5
1004.7
1004.8
1004.3
1003.8
1003.2
1002.7
1002.1
1001.7
1001.5
1001.7
1002.2
1002.6
1003.3
1003.7
1003.5
1003.5
1003.1
1002.9
1003.1
1003.1
1003.3
1003.6
1003.8
1003.8
1003.8
1003.4
1002.9
1002.5
1001.9
1001.2
1000.8
1000.5
1000.4
1000.7
1000.8
1001.2
1001.8
1001.8
1001.5
1001.3
1001.2
1001.1
1001.1
1001.1
1001.5
1001.8
1001.7
1001.7
1001.6
1001.4
1000.9
1000.4
999.6
998.8
998.1
997.7
997.7
997.8
998.2
998.4
999
999.1
998.8
999
999.1
999
999.1
999.3
999.5
999.4
999.5
999.7
999.7
999.2
998.6
998
997.1
996.5
995.7
995.4
995.2
995.4
995.7
996.1
996.9
997
997.1
997.3
997.2
997.6
997.7
997.9
998.2
998.6
998.9
998.9
998.8
998.5
997.9
997.1
996.3
995.9
995.4
994.9
995
995.5
996.2
996.4
996.9
997.4
997.6
997.4
998
997.3
997.3
997.3
997.5
997.9
998.3
998.1
997.9
997.4
996.8
995.6
994.8
993.8
993.2
992.7
992.7
993.4
993.8
994.2
994.5
995
994.6
994.4
993.9
993.5
993.5
993.2
993.1
993.1
992.9
992.9
993.4
993
992.5
991.6
990.8
989.9
988.8
988.6
988.6
988.8
989.3
989.7
989.4
989.8
989.8
989.5
989.2
988.7
988.5
988.8
989.3
989.6
990.1
990.2
990.2
990
989.9
989.7
989.7
989.7
989.4
989.5
990.1
990.1
991.4
991.9
993.2
993.6
993.1
993.2
993
993.7
993.6
994.2
994.8
995.2
995.6
996.5
997
997
996.6
996.2
995.1
995.1
994.8
995
995.8
996.3
997.3
997.4
998.4
998.8
999
998.9
998.6
998.5
998.2
998.6
998.6
999.1
999.3
1000
1000.6
1000.3
1000.3
1000
999.2
998.3
998.2
997.8
997.8
998.1
998.4
999.2
1000.1
1000.4
1000
999.9
999.6
999.1
998.7
999.1
999.3
999.9
1000.5
1000.7
1000.6
1000.7
1000.3
999.4
998.6
997.9
997.4
997.4
997.3
998.5
999.2
1000.1
1000.5
1000.9
1000.9
1000.5
1000.1
999.7
999.4
999.1
999.2
999.4
999.6
999.9
999.7
999.9
999.6
998.6
998.1
997.2
997.1
997.5
997.4
998
999
999.8
999.8
999.9
999.8
999.3
998.8
998.6
998.3
998.1
998
998.8
998.9
999.6
999.9
999.4
998.8
998
999.4
997.7
997.8
998
997.8
997.8
998.6
999.5
1000
999.9
999.6
999.5
999.5
999.4
999.1
999
999
999.5
999.8
1000.1
1000.8
1000.5
1000.1
999.5
999.2
999.4
1000.4
1000.1
999.7
1000.2
1000.2
1000.5
1000.7
1000.9
1000.7
1000.6
1000.4
1000
999.9
999.8
1000
1000.4
1000.8
1001
1001.3
1001.2
1000.7
1000
999.6
998.8
998.3
998.1
998.2
998.4
999
999.8
1000.3
1000.1
1000.3
999.8
999.4
999.1
999.2
999.7
999.8
999.9
1000.2
1000.9
1001
1000.7
1000
999.5
998.6
998.9
998.1
997.7
997.8
998.2
999
999.7
1000.3
1000.7
1000.5
1000.3
1000.1
999.5
999.6
999.6
999.9
1000.4
1000.6
1001
1001.1
1000.6
1000.1
999.5
998.8
997.8
997.1
996.8
997.2
997.5
998.2
998.5
999.3
999.8
999.5
999.5
999.6
999.5
999.3
999.4
999.5
999.9
1000.3
1000.6
1000.8
1000.3
999.9
999.5
998.7
997.8
997.2
996.8
997.3
997.6
998.5
999.1
999.4
999.7
999.6
999.6
999
998.7
998.1
998.4
998.5
999.1
999.4
999.7
999.5
999.2
998.5
998.1
997.4
998.1
996.8
996.6
996.6
997
997.9
997.5
997.9
997.5
996.6
996.3
995.7
995.9
995.5
995.8
996.1
996.4
996.7
996.8
996.6
996
995.3
994.8
993.9
993.1
992.8
992.6
993.1
993.2
994
994
994.3
994
994
993.9
993.7
993.6
993.4
993.4
993.5
994.1
994.5
995
994.6
993.8
993.3
992.4
991.8
991.4
991.3
991
991.1
991.7
992.1
992.8
992.9
992.7
992.4
992.2
992.2
992
992.1
992.4
992.6
993.3
993.5
993.9
993.7
993.4
993.2
992.7
991.7
991.6
991
991.2
991.4
992
992.6
993.3
994
994.4
994.3
994.2
993.9
993.7
994.1
994.2
994.2
994.9
995.3
995.9
996
995.7
995.2
994.7
994.1
993.6
993.2
993.4
993.9
994.4
995.1
995.7
996.8
997.2
997
997
996.7
996.5
996.5
997.2
997.2
997.7
998.2
998.6
999.1
998.8
998.4
997.8
997.3
996.8
996.6
996.6
996.8
997.4
998.3
999.1
999.8
1000.2
1000.1
999.8
999.7
999.3
999.4
999.5
999.9
1000.5
1000.9
1001.2
1000.9
1000.5
1000.4
1000.1
999.2
998.6
998.1
997.8
998.5
999.1
1000
1000.9
1001.1
1001.4
1001
1000.8
1000.5
1000
999.8
999.9
1000.5
1000.5
1000.8
1001
1001
1000.7
1000.3
999.4
998.5
997.8
997.3
997.4
997.9
998.8
999.8
1001.1
1001.4
1000.9
1000.7
1000.2
999.2
998.7
998.6
998.6
998.8
998.9
999.5
999.6
999.4
999
998.7
997.7
996.9
996.4
996.4
996.3
996.8
997.2
997.9
998.8
999.3
999
998.6
998.1
998.1
997.8
997.6
997.6
997.5
997.8
998.3
998.5
998.8
998.3
998
997.4
997.6
997.3
996.7
997.3
997.3
997.4
998.4
999.2
999.5
999.4
999.1
998.7
998.1
998.1
998
998.1
998.3
998.7
999
999.3
999.4
999.6
999.3
998.7
997.8
997.8
997.9
997.8
998.3
998.6
999.1
999.7
1000
1000.1
999.9
999.8
999.5
998.9
998.4
998.7
998.6
999.1
999.5
1000.1
1000.6
1000
999.9
999.6
999
998.3
997.9
998
998.2
999
999
999.4
1000.3
1000.3
1000.1
1000.1
999.3
998.8
998.7
998.6
998.5
998.8
998.8
999.4
1000
1000
999.5
999
998.4
998.6
998.7
998.9
999.4
999.7
1000.1
1000.9
1002
1002.2
1001.9
1001.6
1001.4
1001.2
1000.9
1000.8
1001
1001.5
1002
1002.7
1002.9
1002.9
1003
1002.8
1002.3
1002.1
1001.7
1001.3
1001.5
1002.4
1003.2
1003.7
1004
1004.5
1004.4
1004.4
1004
1003.5
1003.4
1003.6
1003.8
1004.5
1005.2
1005.8
1006.5
1006.4
1005.9
1005.7
1005.1
1004.5
1004
1003.9
1003.8
1004.3
1005.1
1005.7
1006.1
1005.9
1005.7
1005.4
1005.2
1005.3
1005.4
1005.5
1005.5
1006
1006.1
1006.3
1006.2
1005.7
1005.4
1004.7
1004.1
1003.6
1002.8
1002.5
1002.8
1003.1
1003.7
1004.5
1004.9
1004.8
1004.6
1004.3
1004
1003.6
1003.5
1003.5
1003.6
1004
1004.5
1004.8
1004.9
1004.4
1003.4
1002.7
1001.7
1000.9
1000
999.5
999.6
999.9
1000.6
1001.1
1001.2
1001.9
1001.5
1001.5
1001.5
1000.8
1000.5
1000.7
1001.1
1001.1
1001.7
1001.7
1001.5
1001
1000.1
999.2
998.3
997.1
996.6
996.4
996.8
996.9
997.6
998.1
998.5
998.8
998.7
998.4
997.7
997.2
997.1
997.1
997.4
998.1
999
1000.2
1000.4
1000.9
1000.9
1000
998.9
999.2
999
999.1
999.4
1000
1000.6
1000.8
1000.3
1000.5
1000.6
1000.5
1000.4
1000.4
1000.2
1000.5
1000.7
1001.3
1002
1002.1
1002.1
1001.9
1001.5
1000.9
1000.4
999.8
999.5
999.8
1000.1
1000.5
1001.5
1002.6
1003.2
1003.2
1003.2
1003.1
1002.7
1002.6
1002.5
1002.6
1003
1003.9
1004.6
1005.1
1005.2
1005.1
1004.5
1004
1003.3
1002.4
1001.9
1001.8
1002.1
1002.8
1003.7
1004.7
1005.2
1005.5
1005.4
1004.9
1004.6
1004.3
1004
1004.2
1004.4
1005.2
1006.1
1006.4
1006.6
1006.3
1005.6
1004.7
1003.6
1002.8
1002.2
1001.9
1001.9
1002.3
1002.8
1003.6
1003.8
1003.7
1003.6
1003.6
1003.5
1002.8
1002.9
1003.2
1003.3
1003.6
1004.1
1004.4
1004.6
1004.2
1003.5
1002.5
1001.6
1000.5
1000
999.8
1000.1
1000.6
1001.6
1002.4
1003
1003.4
1003.2
1003.3
1003
1002.7
1002.5
1002.8
1002.9
1003.4
1004.1
1004.4
1004.5
1004.4
1003.9
1003.2
1002.5
1001.7
1001.3
1001.4
1002
1002.8
1003.8
1004.7
1005.1
1005.4
1005.5
1005.6
1005.5
1005
1005.1
1005.4
1005.7
1006.2
1007.1
1007.8
1008
1007.8
1007
1005.9
1004.7
1003.8
1003.6
1003.7
1004.7
1005
1005.4
1006.2
1006.8
1006.5
1005.9
1005.6
1005
1004.6
1003.9
1004.2
1005
1005.9
1006.9
1007.1
1007.1
1006.3
1005.4
1004.4
1003.2
1002.8
1002.3
1002
1002.5
1003.4
1004
1004.5
1004.9
1004.7
1004.4
1003.9
1003.7
1003.2
1003.4
1003.7
1004.2
1004.7
1005.3
1005.3
1005.1
1004.7
1004.1
1003.5
1002.8
1002
1001.4
1001.3
1001.6
1002
1002.4
1003.2
1003.9
1004.2
1003.9
1003.7
1003.5
1003.1
1002.8
1002.7
1003.2
1003.9
1004.5
1005.1
1005.3
1005.1
1004.7
1004.2
1003.6
1002.8
1002.5
1002.9
1003.3
1003.9
1004.4
1005.3
1006.1
1006.4
1006.1
1005.7
1005.2
1005.1
1004.9
1005.1
1005.6
1006.4
1007.2
1007.8
1007.9
1007.5
1007.1
1006.5
1005.8
1005.3
1005
1005.1
1005.3
1005.7
1006.4
1007.2
1007.8
1008
1007.6
1007.3
1007.2
1006.7
1006.4
1006.6
1007
1007.4
1008.2
1008.5
1008.6
1008.5
1007.9
1007
1006.1
1005.2
1004.6
1004.4
1004.5
1005
1005.6
1006.2
1006.3
1006.1
1005.6
1005.2
1005
1004.7
1004.6
1004.7
1004.9
1005
1005.3
1005.7
1005.7
1005.3
1004.4
1003.4
1002.2
1001.3
1000.9
1000.5
1000.9
1001.5
1001.8
1002.5
1003
1003.1
1002.8
1002.3
1001.9
1001.2
1000.9
1000.9
1001.5
1001.8
1002
1002.3
1002.4
1002
1001.5
1000.3
999
998.1
998.1
998.7
999.8
999.9
1000.3
1000.7
1001
1001
1000.8
1000.6
1000.1
999.7
999.7
999.6
999.9
1000.5
1001
1001.5
1001.6
1001.5
1001.3
1000.7
1000
999.5
999.3
999.5
999.6
1000.2
1000.8
1001.7
1001.9
1001.8
1001.5
1001.3
1001.1
1000.7
1001.1
1001.4
1001.7
1002.4
1002.9
1003.4
1003.1
1002.8
1002.3
1001.4
1000.5
1000.1
999.9
999.9
1000.1
1000.8
1001.8
1002.4
1002.9
1002.8
1002.6
1002.2
1001.9
1001.6
1001.6
1001.8
1002.1
1002.2
1002.5
1002.7
1002.9
1002.8
1002.2
1001
999.9
998.8
998.4
998.3
998.3
998.7
999.2
999.9
1000.1
1000.1
999.7
999.4
999.2
999
998.7
998.9
999.4
1000.1
1000.5
1000.6
1000.4
1000.1
999.1
998.1
996.8
995.9
995.6
995.7
996
996.5
997.1
998
998.2
997.8
997.3
996.8
996.6
996.6
996.3
996.7
997.2
997.6
998
998.1
997.9
997.8
997.2
996.3
995.5
994.8
994.6
994.3
994.5
994.7
995.5
996.6
997.4
997.9
998
997.8
997.7
997.5
997.4
997.6
998
998.6
999.7
1000.1
1000.7
1000.4
999.8
998.8
998
997.3
997
997.5
998
998.7
999.3
1000
1000.7
1001
1001
1000.8
1000.3
1000.1
1000.2
1000.2
1000.7
1001.6
1002
1002.5
1002.7
1002.6
1001.6
1000.5
999.4
999
999
998.9
999.2
999.8
1000.3
1000.7
1001
1000.9
1000.8
1000.3
999.9
1000
999.9
1000.3
1000.8
1001.3
1001.7
1001.6
1001.6
1000.9
1000
999
997.9
997.2
996.8
996.9
997.5
998.1
998.8
999
999.4
999.3
999.2
998.5
998.3
998
997.7
997.9
997.8
998.3
998.6
998.9
998.9
998.6
997.6
997.1
996.6
996.2
996.5
996.7
997.2
997.8
998.9
999.6
1000.1
1000.4
1000.5
1000.4
1000.4
1000.3
1000.3
1000.9
1001.7
1002.6
1003.6
1004.2
1004.5
1004.4
1003.8
1003.1
1002.3
1001.8
1001.9
1002.5
1003
1003.7
1004.1
1004.7
1005
1005.4
1005.6
1005.5
1005.3
1005.1
1005.1
1005.3
1005.5
1005.8
1006.2
1006.6
1006.7
1006.5
1005.8
1004.6
1003.9
1003.3
1003
1003
1003.5
1004.2
1005.1
1005.7
1006.1
1005.9
1005.8
1005.7
1005.1
1004.7
1004.7
1004.8
1005.7
1006.1
1006.9
1007.1
1006.7
1006.2
1005.4
1004.5
1004
1003.5
1003.3
1003.5
1003.8
1004.1
1004.9
1005.5
1005.7
1005.9
1005.7
1005.5
1005.3
1005.1
1004.9
1005
1004.8
1004.8
1005.4
1005.7
1005.7
1005.2
1004.8
1004.1
1003.4
1003.1
1003
1003.9
1004
1004.4
1005
1005.4
1005.8
1005.4
1005.4
1005.1
1004.6
1004.4
1004
1004.1
1004.6
1005.1
1005.3
1005.8
1006.5
1006.7
1006
1005.7
1004.8
1004.8
1004.8
1005.1
1005.5
1005.8
1006.4
1006.8
1006.9
1007.2
1007.2
1006.3
1006
1006.1
1005.8
1006.2
1006.6
1006.8
1007.4
1008.1
1008.1
1007.9
1007.1
1006.5
1005.6
1005.9
1006.2
1006.4
1006.6
1006.6
1007.1
1007.6
1007.9
1007.8
1007.2
1006.9
1006.3
1005.8
1005.5
1005.6
1005.7
1006.3
1006.9
1007.6
1007.6
1007.3
1006.8
1006.3
1005.4
1005.1
1004.6
1004.4
1004.5
1004.7
1005
1005.6
1005.8
1005.7
1005.5
1005
1004.3
1004
1003.9
1004.1
1004.2
1005.3
1006
1006.4
1006.4
1006.4
1005.4
1004.5
1003.6
1002.9
1003.1
1003.1
1003.3
1003.2
1003.6
1004.3
1004.6
1004.6
1004.2
1003.7
1003.3
1002.7
1002.3
1002.1
1002.6
1003.3
1004
1004.4
1004.5
1004.1
1003.4
1002.4
1001.5
1000.9
1000.8
1001.3
1002.1
1002.3
1002.9
1004
1004.5
1004.2
1003.8
1003.6
1002.9
1002.8
1002.9
1003.2
1003.8
1004.3
1005.1
1005.6
1005.8
1005.7
1004.9
1003.9
1003
1002.9
1002.9
1002.9
1003.6
1004.3
1005
1005.5
1006
1005.5
1005.3
1005.2
1005.2
1005.5
1005.4
1005.2
1005.3
1005.6
1006.1
1007
1007.8
1007.8
1007
1006.3
1005.8
1005.5
1005.8
1006.7
1007.6
1009.1
1010
1010.9
1010.5
1010.2
1010.2
1009.8
1009.2
1008.7
1009.2
1009.3
1009.8
1010.8
1012
1012.8
1013.3
1013.5
1013.2
1012.4
1011.8
1011.5
1011.5
1011.6
1012.1
1012.1
1012.6
1013.1
1012.9
1012.7
1012.3
1011.7
1011.1
1010.6
1010.6
1010.4
1010.7
1011.4
1012.3
1012.4
1013.1
1013
1012.2
1011.4
1010.4
1009.6
1009.6
1010
1010.5
1011.2
1011.7
1012.1
1012.2
1012.2
1011.9
1011.5
1011.2
1011
1010.4
1010.4
1010.6
1011.1
1012
1012.7
1012.8
1012.6
1011.3
1010.4
1009.6
1009
1008.9
1008.9
1009
1009.5
1010.2
1010.9
1011
1010.9
1010.5
1010.2
1009.6
1009.5
1009.2
1009
1009.4
1010
1010.5
1011
1011.1
1010.7
1009.9
1009.1
1008.2
1007.3
1007
1007.2
1007.3
1007.6
1008.5
1009
1009
1008.9
1008.5
1008
1007.7
1007.5
1007.2
1007.3
1007.5
1007.8
1008.1
1008.5
1008.7
1008.2
1007.3
1006.3
1005.4
1004.7
1004.6
1004.9
1005.3
1005.8
1006.8
1007.3
1007.5
1007.6
1007.5
1007
1006.8
1006.6
1006.3
1006.2
1006.4
1006.8
1007.3
1007.9
1008.3
1007.9
1006.9
1005.8
1004.7
1003.8
1003.4
1003.6
1004
1004.4
1005.1
1005.7
1006
1006
1005.9
1005.9
1005.6
1005.7
1005.6
1005.5
1006.1
1006.8
1007.4
1007.9
1008
1007.6
1006.8
1005.5
1004.5
1003.7
1003.7
1003.7
1003.9
1004.3
1005.1
1005.5
1005.3
1005
1005
1004.4
1004
1004.3
1004.6
1004.9
1005.4
1006
1006.6
1006.8
1007
1006.4
1005.4
1004.2
1003.4
1002.9
1002.6
1003
1003.5
1003.6
1004.3
1004.9
1004.9
1004.8
1004.7
1004.2
1004
1003.9
1003.7
1003.7
1004
1004.1
1004.8
1005.4
1004.2
1004.4
1003.1
1002
1001
999.9
999.7
999.8
1000.3
1000.9
1002
1002.6
1002.7
1002.4
1002.1
1001.6
1001.1
1001.1
1000.6
1000.7
1001.2
1001.9
1002.6
1003.2
1003.2
1002.6
1001.6
1000.6
999.6
998.7
998.4
998.9
999.4
999.9
1000.8
1001.5
1001.7
1001.7
1001.7
1001.3
1001
1001.1
1001.2
1001.3
1002
1002.9
1003.7
1004.3
1004.4
1004.1
1003.2
1002
1001.1
1000.7
1000.8
1001.3
1001.7
1002.2
1002.9
1003.5
1003.9
1004.1
1004
1003.6
1003.5
1003.3
1003.4
1003.6
1004
1004.8
1005.4
1005.9
1006.1
1005.6
1004.8
1003.9
1003
1002.7
1002.6
1002.8
1003.1
1003.5
1004.2
1004.6
1004.8
1004.8
1004.9
1004.8
1004.7
1004.5
1004.3
1004.4
1005
1005.8
1006.5
1006.9
1007.1
1006.6
1005.6
1004.5
1003.7
1003.1
1003.1
1003.5
1003.9
1004.5
1005.3
1005.9
1006.1
1006
1005.8
1005.8
1005.6
1005.5
1005.6
1005.9
1006.5
1007.5
1008.2
1009
1009
1008.4
1007.5
1006.5
1005.6
1005.2
1005.1
1005.5
1005.9
1006.4
1007.1
1007.8
1008.2
1008.3
1008.2
1008
1007.7
1007.6
1007.5
1007.6
1008.2
1009
1009.6
1010.1
1010.3
1010
1008.9
1007.7
1006.7
1006.3
1006.4
1006.7
1007.1
1007.7
1008.5
1009.4
1009.5
1009.6
1009.5
1009.1
1008.6
1008.2
1008.1
1008.1
1008.5
1009
1009.5
1010.1
1010.3
1009.7
1008.6
1007.7
1007
1006.3
1006.2
1006.5
1007
1007.4
1008.3
1008.8
1008.8
1008.8
1008.5
1008.2
1007.7
1007.3
1007.2
1007.2
1007.8
1008.3
1008.8
1009.2
1009.3
1008.9
1008
1007.3
1006.4
1005.7
1005.5
1005.7
1005.8
1006.6
1007.1
1007.6
1008.1
1008.2
1008.2
1008
1007.8
1007.9
1007.9
1008.2
1008.6
1009.3
1009.9
1010.4
1010.5
1010.1
1009.2
1008.3
1007.2
1006.5
1006.4
1006.7
1007.1
1007.5
1008.2
1008.7
1009.2
1009.5
1009.5
1009.4
1009.3
1009.3
1009
1009.2
1009.8
1010.4
1011
1011.6
1011.9
1011.5
1010.6
1009.5
1008.6
1007.9
1008
1008.3
1008.4
1008.8
1009.6
1009.9
1010.3
1010.3
1010.1
1009.6
1009.1
1009
1008.8
1008.8
1009.4
1010
1010.8
1011.1
1011.4
1010.9
1010.2
1009.2
1008.5
1008.3
1008
1008.4
1008.5
1009.4
1010.1
1010.7
1011.2
1011.8
1011.8
1011.8
1011.5
1011.4
1011.6
1011.7
1012.3
1013
1013.8
1014.3
1014.7
1014.3
1013.8
1013.1
1012.2
1011.6
1011.6
1011.7
1012.2
1013.2
1013.9
1014.3
1014.7
1014.8
1014.4
1014.1
1013.8
1013.5
1013.3
1013.5
1013.9
1015
1015.5
1016.2
1016.8
1016.5
1015.8
1015.2
1014.2
1013.6
1013.5
1013.6
1013.4
1013.8
1014.7
1015
1015.2
1015.2
1015
1014.8
1014.9
1014
1014.1
1013.8
1014
1014.5
1014.8
1014.9
1014.9
1014
1013.1
1012.3
1011.1
1010.5
1010.5
1010.6
1011
1011.6
1012
1012.3
1013.2
1013.1
1012.6
1012.5
1011.9
1011.9
1011.6
1011.6
1011.8
1012.8
1013.2
1014.1
1014
1013.3
1011.9
1011
1010.3
1010
1010
1010.3
1010.6
1011.1
1011.6
1011.9
1012.2
1011.9
1011.6
1011.2
1010.5
1009.9
1009.9
1010.4
1011.2
1011.6
1011.7
1012.3
1012.3
1011.7
1010.8
1009.7
1008.8
1008.3
1008.2
1008.5
1008.9
1009.1
1009.2
1009.7
1009.5
1009.4
1009.5
1009.1
1008.8
1008.4
1008.3
1008.5
1008.9
1009.5
1009.9
1010.3
1010.3
1009.2
1008
1006.9
1005.8
1005.3
1005.4
1005.7
1006.1
1006.7
1007.3
1007.5
1007.7
1007.6
1007.8
1007.5
1007.2
1006.7
1006.6
1006.6
1007
1007.8
1008.5
1009.1
1009.1
1008.5
1007.4
1006.9
1005.9
1005.6
1005.5
1005.9
1006.2
1006.6
1007.2
1007.9
1008.1
1007.9
1007.8
1007.5
1007.3
1006.9
1006.9
1007
1007.4
1008.2
1009.1
1009.7
1009.9
1009.6
1008.9
1007.9
1007.2
1006.6
1006.3
1006.5
1007
1007.6
1008.6
1009
1009.3
1009.1
1008.8
1008.2
1008.1
1007.6
1007.5
1007.7
1007.9
1008.7
1009.5
1010.2
1010.6
1010
1009.1
1007.8
1006.9
1006.3
1006.4
1006.5
1006.9
1007.1
1007.5
1008.1
1008.5
1008.5
1008.5
1008.2
1008
1007.7
1007.1
1007.4
1007.8
1008.5
1009.1
1009.7
1009.8
1009.5
1008.8
1007.8
1007.2
1006.9
1006.9
1007.3
1007.6
1008.2
1009
1009.4
1009.5
1009.9
1009.9
1009.7
1009.1
1009
1009.1
1009.1
1009.8
1010.6
1010.9
1011.5
1011.4
1011
1009.9
1009
1008.4
1007.9
1008.3
1008.6
1008.7
1009
1009.3
1010.1
1009.7
1009.8
1009.8
1009.5
1009.3
1009.1
1009
1008.8
1009.2
1010
1010.4
1011.3
1011.2
1010.9
1009.9
1009
1008
1007.9
1007.6
1008
1008.6
1008.4
1009.2
1010.3
1009.9
1010.2
1009.8
1009.8
1009.6
1009.1
1009.2
1009.1
1009.2
1009.8
1010.3
1010.6
1010.8
1010.6
1009.8
1008.9
1008.2
1007.5
1007.3
1007.6
1007.9
1008.3
1008.5
1008.4
1009
1009.1
1008.6
1008.1
1007.5
1007.3
1006.5
1006.6
1007.3
1008.1
1008.8
1009.3
1009.5
1009.1
1008.5
1007.2
1007.2
1007.2
1007.3
1008.7
1007.9
1008
1007.7
1008.7
1008.4
1008.4
1008.4
1008.4
1007.6
1007.4
1007
1006.9
1007.2
1007.9
1008.3
1008.6
1008.8
1008.4
1007.5
1006.7
1005.7
1004.9
1004.7
1004.9
1005.4
1006.1
1006.7
1006.8
1006.9
1006.8
1006.5
1006.4
1006.3
1005.9
1006
1006.2
1006.5
1007.3
1008.2
1008.9
1009.1
1008.6
1007.7
1006.7
1005.9
1005.6
1005.4
1005.3
1005.5
1005.8
1006.4
1007
1007
1007.1
1006.4
1006.4
1005.9
1005.3
1005.1
1005
1005.4
1005.9
1006.5
1006.8
1007
1006.6
1005.5
1004.5
1003.2
1002.6
1002.8
1003.1
1003.4
1003.8
1004.5
1005.1
1005.5
1005.6
1005.3
1005.3
1005
1004.9
1005
1004.9
1005.3
1005.9
1006.3
1006.9
1007
1006.4
1005.8
1004.8
1004.1
1003.6
1003.6
1003.6
1004
1004.7
1005.6
1005.9
1006.3
1006.6
1006.9
1007
1007.1
1006.9
1007
1007.3
1007.9
1008.4
1009
1009.2
1009.5
1009.3
1008.5
1007.6
1006.7
1006.3
1006.2
1006.5
1006.9
1007.7
1008.2
1008.7
1008.8
1008.6
1008.6
1008.5
1008.3
1008
1008.1
1008.3
1008.6
1009.6
1010.4
1010.7
1010.7
1010.4
1009.8
1008.5
1007.8
1007.5
1007.3
1007.5
1008
1008.9
1009.4
1009.8
1009.9
1009.9
1009.5
1009.2
1008.8
1008.4
1008.2
1008.2
1008.6
1009.1
1009.5
1010.2
1010.7
1010.3
1009.2
1008.3
1007.4
1006.9
1006.6
1007.1
1007.8
1008.5
1008.8
1009.2
1009.8
1009.9
1010.1
1009.7
1009.2
1008.7
1008.6
1008.7
1009.1
1009.9
1010.5
1011
1011.3
1011.3
1010.2
1009.2
1008.2
1007.7
1007.5
1007.6
1007.9
1008.9
1009.3
1009.9
1009.9
1010.1
1009.8
1009.5
1008.6
1008.3
1008.7
1008.9
1009.6
1010.1
1010.9
1011.3
1011.1
1010.7
1009.8
1008.7
1007.8
1007.4
1007.4
1007.9
1008.6
1009.4
1009.9
1010.3
1010.6
1010.7
1010.4
1010.2
1009.7
1009.6
1009.4
1009.6
1010
1010.6
1010.8
1011.4
1011.8
1011
1010
1008.6
1007.6
1007
1006.7
1006.7
1007.3
1007.6
1008.1
1008.6
1009.3
1009.6
1009.3
1009.6
1009.3
1009
1009.1
1008.9
1009.4
1009.8
1010.8
1011.2
1011.4
1010.8
1009.7
1008.4
1007.2
1006.1
1006.2
1006.6
1007
1007.7
1008.5
1009.2
1009.4
1009.6
1009.2
1009.2
1009
1008.9
1008.9
1009.4
1009.8
1010.7
1011.6
1011.9
1011.9
1011.7
1011.1
1010
1009.4
1009.5
1010.3
1011.3
1011.7
1012.2
1013.6
1014
1014.4
1014.6
1014.2
1014.2
1014.2
1013.9
1013.8
1013.7
1013.8
1014.7
1015.6
1016.1
1016.4
1016.1
1015.1
1013.6
1012.7
1012.2
1012
1012.7
1013.3
1013.8
1014.7
1015.2
1015.5
1015.4
1015.4
1015.5
1015.2
1015.1
1015.3
1015.4
1015.7
1016.2
1016.4
1016.8
1017.4
1016.9
1015.9
1014.8
1014.2
1013.4
1013.2
1013.3
1013.7
1014.2
1014.7
1015.2
1015.3
1015.6
1015.5
1015.5
1014.9
1014.5
1014.5
1014.9
1015.2
1015.4
1016.3
1016.8
1016.7
1016.7
1015.7
1014.7
1013.8
1013.4
1013.2
1013.5
1013.6
1014
1014.2
1015
1015.5
1015.4
1015.3
1015.1
1015
1014.6
1014.1
1013.9
1014.1
1014.3
1014.9
1015.4
1015.8
1015.4
1014.5
1013
1012
1011.7
1011.8
1012.1
1012.1
1012.4
1012.5
1012.9
1013
1013
1012.9
1012.8
1012.4
1012.3
1012.1
1012.2
1012.4
1012.7
1013.2
1013.5
1013.6
1013.2
1011.9
1010.6
1009.3
1008.7
1008.6
1008.9
1009.5
1009.8
1010.3
1010.6
1010.7
1010.8
1010.6
1010.5
1010.2
1009.9
1009.8
1009.7
1009.8
1010.3
1010.8
1011.2
1011.2
1010.6
1009.6
1008.6
1007.4
1007.1
1007
1007.4
1007.9
1008.2
1008.4
1008.9
1009.5
1009.4
1009.1
1008.7
1008.5
1008.5
1008.4
1008.6
1008.8
1009.2
1009.7
1010.6
1010.4
1010.1
1009.2
1008.1
1007.1
1006.9
1007
1007.7
1008.6
1009.4
1009.9
1010.6
1010.8
1011.4
1011.6
1011.5
1011.5
1011.6
1011.6
1011.8
1012.2
1012.6
1013.6
1014.2
1014.4
1014.3
1013.6
1012.8
1012
1011.5
1011.5
1012
1012.7
1013.3
1014
1014.4
1014.7
1014.5
1014.3
1014
1013.8
1013.6
1013.4
1013.3
1014
1015
1015.6
1016.5
1016.8
1016.4
1015.3
1013.8
1013.2
1013
1013.1
1013.5
1013.6
1014
1014.1
1014.1
1013.7
1013.4
1012.4
1012.3
1011.8
1011
1010.4
1010.3
1009.8
1010.4
1010.6
1010.7
1011.2
1011.4
1011
1010.9
1010.9
1010.8
1011
1012
1012.1
1012.5
1013.4
1014.3
1014.6
1015
1014.8
1014.4
1013.6
1013.6
1013.5
1014
1014.6
1015.6
1016.1
1016.6
1016.5
1016.1
1015.1
1014.3
1013.9
1013.5
1013.7
1014.5
1015.1
1015.6
1016.2
1016.7
1017.3
1017.5
1017.3
1017.1
1016.7
1016.3
1016.1
1016.2
1016.5
1017.3
1017.9
1018
1018.1
1017.3
1016.7
1015.2
1014.3
1014.1
1014.1
1015
1015.2
1015.9
1016.5
1016.8
1016.9
1017
1017
1017
1016.4
1016.1
1015.6
1015.6
1015.7
1016.3
1016.6
1017.1
1017
1016.7
1016.4
1015.3
1014.7
1012.9
1013.2
1013.2
1014
1013.8
1015.1
1014.7
1014.5
1013.7
1013.7
1013.2
1012.5
1011.5
1010.8
1010.3
1010
1011
1011.2
1011.7
1012.1
1012.1
1010.2
1009.9
1008.1
1008.4
1007.2
1007.2
1007.6
1007.3
1008.1
1008.9
1009
1008.3
1008.4
1008.3
1007.9
1007.5
1007.1
1007.4
1007.3
1008
1008.7
1009.8
1009.9
1009.6
1008.8
1007.7
1006.7
1006.4
1006.4
1006.6
1007.6
1008.3
1008.7
1009.1
1009.3
1009.1
1008.9
1008.9
1008.5
1008.2
1008.3
1008.4
1008.9
1009.5
1010.3
1010.8
1010.7
1010.5
1009.7
1008.8
1007.7
1007.3
1007.2
1007.4
1008
1008.5
1008.6
1009.3
1009.6
1009.8
1010.1
1009.5
1009.2
1008.5
1008.1
1008.2
1008.2
1008.4
1009
1009.3
1009.7
1009.5
1008.3
1007.3
1006.4
1005.6
1005.3
1005.7
1005.9
1006.4
1007.3
1007.7
1008
1008.2
1008.2
1008
1007.5
1007.3
1007.1
1006.8
1007.2
1007.5
1008.3
1008.9
1009
1008.9
1008.3
1007.3
1006.4
1006.2
1006.1
1006.5
1006.9
1007.6
1008
1008.7
1008.9
1009
1009
1008.9
1008.7
1008.7
1008.2
1008.3
1008.6
1009.5
1010.3
1011.1
1011.4
1011.1
1010.1
1009.2
1008.1
1007.8
1008
1008.5
1008.9
1009.5
1010.4
1011.2
1011.4
1011.5
1011.8
1011.8
1011.5
1011.2
1010.9
1010.8
1011.7
1012.2
1012.8
1013.6
1014.1
1013.7
1013
1011.5
1010.3
1009.8
1009.9
1010.5
1011.3
1012.9
1013.5
1014.8
1015.4
1015.6
1015.5
1015.8
1015.5
1015.3
1015.3
1015.3
1015.7
1016.5
1016.9
1017.7
1017.6
1017.2
1016.6
1015.5
1014.4
1014.6
1014.4
1014.8
1016.2
1017.2
1017.2
1018
1018.8
1018.7
1018.8
1018.7
1017.6
1017.7
1017.7
1018.5
1019
1019.9
1020.6
1020.9
1021.2
1020.9
1020.2
1018.8
1017.6
1017
1016.4
1016.6
1017.2
1017.9
1018.5
1019
1019.4
1019.3
1019.3
1019.6
1019.4
1019.3
1018.9
1018.8
1019
1020
1020.4
1021.1
1021.3
1020.8
1019.5
1018.1
1016.7
1016.1
1016.2
1016.3
1017.3
1017.9
1018.4
1019.2
1019.4
1019.4
1019.4
1019.2
1018.5
1018
1017.7
1017.6
1017.8
1018.2
1018.5
1019.2
1019.3
1018.9
1018.4
1017
1016.2
1015.7
1015.8
1016.2
1016.5
1017.4
1018
1018
1018
1017.7
1016.9
1016.2
1015.8
1014.9
1014.6
1014.5
1014.5
1015.1
1015.8
1016.2
1016.6
1016.1
1015.2
1013.8
1012.5
1012.1
1012.1
1012.4
1012.9
1013.6
1014
1014.5
1015
1014.7
1014.4
1014
1013.4
1013.1
1012.8
1013
1013.2
1013.8
1014.6
1015.3
1015.7
1015.4
1014.4
1013.1
1012.2
1011.9
1011.8
1011.8
1012.4
1013
1013.4
1014
1014.3
1014.3
1014.1
1013.5
1013.1
1012.3
1011.7
1011.8
1011.6
1011.9
1012.8
1013.4
1013.7
1013.8
1013.1
1011.7
1010.7
1010.1
1009.7
1010.2
1010.4
1010.7
1011.1
1011.6
1011.9
1011.8
1011.5
1011.1
1010.9
1010.4
1010
1009.8
1009.9
1010
1010.9
1011.2
1011.2
1010.7
1009.8
1008.8
1007.5
1007
1006.8
1007
1007.2
1007.5
1007.9
1008.1
1008
1008
1008.1
1007.9
1007.5
1007.3
1007.2
1007.2
1007.6
1008.1
1008.7
1009.3
1009.4
1009
1008.5
1007.4
1006.8
1006.4
1006.3
1006.6
1007.2
1008.3
1009.3
1010
1010.5
1010.7
1011.5
1012
1012.5
1012.5
1013
1013.1
1013.7
1014.3
1015.2
1016.1
1016
1015.7
1014.9
1013.7
1012.9
1012.4
1012.5
1012.8
1013.6
1013.7
1014.2
1014.6
1014.8
1014.5
1013.9
1013.6
1013.1
1013
1012.7
1012.7
1013.3
1013.8
1014.4
1014.6
1014.8
1014.5
1014.3
1012.9
1012.8
1012.2
1012
1012.2
1012.9
1013.9
1014.1
1014.2
1014.2
1014.5
1014.2
1014.4
1013.9
1013.7
1013.5
1013.8
1014.3
1014.9
1015.7
1016.2
1016.8
1016.3
1016
1014.7
1014.6
1014.4
1014.3
1014.2
1014.5
1014.7
1016.2
1017
1017.8
1018.1
1018.5
1018.7
1018.9
1018.6
1018.4
1017.9
1018.8
1019.5
1020.3
1021.3
1021.5
1021.3
1020.3
1019.5
1018.2
1017.3
1016.6
1017.1
1017.2
1018.2
1018.5
1018.9
1019.4
1019.8
1020
1019.8
1019.2
1018.7
1018.9
1018.9
1018.8
1019.1
1019.3
1020
1020.4
1019.4
1018.5
1017.5
1016.7
1016
1015.9
1016.4
1016.7
1017.4
1018.1
1018.5
1018.5
1018.6
1018.3
1018
1017.4
1017.3
1017.6
1017.7
1017.9
1018.1
1018.6
1019.7
1019.9
1019.4
1018.2
1017.2
1016.4
1016.3
1016.1
1016.3
1016.9
1017.4
1018
1018.7
1019
1019.3
1018.7
1018.7
1018.5
1018.2
1018.3
1018.2
1018.7
1019.4
1020.1
1021.1
1021.4
1020.8
1019.8
1018.5
1017.6
1017
1016.8
1017.1
1017.7
1018.3
1018.7
1019.3
1019.5
