# Supplementary material for: Correct and stable sorting for overflow streaming data with a limited storage size and a uniprocessor
Source: PeerJ Comput Sci. 2021 Feb 12;7:e355. doi: 10.7717/peerj-cs.355 (PMC7959636; doi:10.7717/peerj-cs.355)
Supplement: Supplemental Information 13 — Pressure data (hPa) in Shanghai extracted from PM2.5 data of five Chinese cities in UCI Machine Learning Repository. [file peerj-cs-07-355-s013.txt]

1026.1
1025.1
1025.1
1024
1023
1023
1023
1023
1023
1023
1022
1022
1020
1019
1019
1018
1018
1018
1019
1018
1019
1018
1018
1018
1016.9
1018
1016.9
1016.9
1018
1018
1019
1019
1019
1019
1018
1016.9
1016.9
1018
1018
1019
1020
1021
1022
1022
1023
1023
1023
1023
1023
1022
1022
1022
1022
1022
1023
1023
1022
1022
1020
1019
1019
1018
1018
1018
1018
1016.9
1016.9
1016.9
1015.9
1015.9
1014.9
1014.9
1014.9
1014.9
1014.9
1014.9
1015.9
1015.9
1016.9
1018
1019
1019
1019
1020
1020
1021
1022
1022
1023
1024
1026.1
1026.1
1027.1
1027.1
1028.1
1028.1
1028.1
1029.1
1029.1
1029.1
1029.1
1029.1
1029.1
1030.1
1030.1
1030.1
1029.1
1028.1
1027.1
1027.1
1027.1
1028.1
1028.1
1029.1
1028.1
1029.1
1029.1
1029.1
1028.1
1028.1
1028.1
1028.1
1029.1
1029.1
1029.1
1030.1
1030.1
1030.1
1030.1
1030.1
1029.1
1028.1
1028.1
1028.1
1029.1
1029.1
1029.1
1030.1
1031.2
1031.2
1031.2
1031.2
1030.1
1030.1
1030.1
1030.1
1030.1
1030.1
1031.2
1031.2
1031.8
1031.8
1031.8
1031.8
1030.1
1029.1
1029.1
1029.1
1029.1
1029.1
1029.1
1030.1
1030.1
1030.1
1029.1
1029.1
1029.1
1029.1
1029.1
1028.1
1028.1
1027.1
1028.1
1028.1
1029.1
1029.1
1029.1
1029.1
1027.1
1026.1
1026.1
1025.1
1025.1
1026.1
1026.1
1027.1
1027.1
1026.1
1026.1
1027.1
1026.1
1026.1
1026.1
1025.1
1024
1024
1025.1
1025.1
1025.1
1025.1
1025.1
1025.1
1024
1023
1022
1022
1023
1024
1025.1
1026.1
1026.1
1027.1
1027.1
1027.1
1026.1
1026.1
1025.1
1025.1
1024
1024
1025.1
1025.1
1025.1
1025.1
1025.1
1025.1
1024
1023
1022
1022
1023
1023
1024
1024
1025.1
1026.1
1026.1
1026.1
1026.1
1026.1
1026.1
1026.1
1026.1
1026.1
1027.1
1027.1
1028.1
1028.1
1028.1
1028.1
1028.1
1028.1
1027.1
1027.1
1027.1
1028.1
1029.1
1029.1
1030.1
1030.1
1030.1
1030.1
1030.1
1030.1
1030.1
1028.1
1029.1
1029.1
1029.1
1029.1
1030.1
1030.1
1030.1
1029.1
1027.1
1025.1
1024
1024
1024
1024
1025.1
1025.1
1025.1
1026.1
1026.1
1028.1
1029.1
1029.1
1030.1
1031.2
1031.2
1031.8
1032.9
1032.9
1033.9
1034.9
1034.9
1033.9
1032.9
1032.9
1031.8
1031.8
1032.9
1032.9
1033.9
1033.9
1033.9
1033.9
1033.9
1033.9
1032.9
1032.9
1031.8
1031.8
1031.2
1031.8
1031.8
1031.2
1031.8
1031.2
1031.2
1030.1
1029.1
1027.1
1027.1
1026.1
1026.1
1026.1
1026.1
1026.1
1027.1
1027.1
1027.1
1028.1
1027.1
1028.1
1028.1
1028.1
1031.2
1031.2
1031.8
1031.8
1031.8
1031.8
1031.2
1031.2
1031.2
1031.8
1031.8
1032.9
1033.9
1033.9
1033.9
1034.9
1034.9
1034.9
1033.9
1033.9
1033.9
1033.9
1033.9
1033.9
1033.9
1034.9
1034.9
1034.9
1034.9
1032.9
1031.8
1031.8
1031.8
1031.8
1031.8
1032.9
1032.9
1033.9
1033.9
1033.9
1033.9
1033.9
1032.9
1032.9
1032.9
1032.9
1032.9
1032.9
1032.9
1032.9
1033.9
1032.9
1032.9
1031.8
1031.2
1030.1
1030.1
1030.1
1030.1
1030.1
1030.1
1030.1
1030.1
1030.1
1030.1
1029.1
1029.1
1029.1
1029.1
1029.1
1029.1
1029.1
1028.1
1029.1
1029.1
1030.1
1029.1
1028.1
1027.1
1026.1
1026.1
1026.1
1026.1
1026.1
1027.1
1027.1
1027.1
1027.1
1026.1
1026.1
1026.1
1025.1
1025.1
1024
1024
1024
1025.1
1025.1
1026.1
1025.1
1025.1
1023
1022
1021
1021
1021
1021
1021
1020
1020
1020
1020
1019
1019
1019
1019
1018
1018
1019
1019
1019
1019
1019
1019
1019
1018
1016.9
1015.9
1015.9
1015.9
1016.9
1018
1019
1020
1021
1021
1023
1023
1025.1
1026.1
1026.1
1026.1
1027.1
1028.1
1028.1
1029.1
1030.1
1030.1
1030.1
1030.1
1030.1
1030.1
1030.1
1031.2
1031.2
1031.2
1031.8
1031.8
1032.9
1032.9
1032.9
1032.9
1032.9
1032.9
1032.9
1032.9
1032.9
1033.9
1034.9
1034.9
1034.9
1034.9
1034.9
1032.9
1032.9
1031.8
1032.9
1031.8
1032.9
1033.9
1033.9
1033.9
1033.9
1033.9
1033.9
1032.9
1033.9
1033.9
1032.9
1032.9
1031.8
1031.8
1031.8
1031.8
1032.9
1032.9
1031.8
1031.2
1030.1
1029.1
1029.1
1029.1
1029.1
1030.1
1030.1
1030.1
1030.1
1030.1
1030.1
1029.1
1028.1
1028.1
1028.1
1027.1
1027.1
1027.1
1027.1
1027.1
1027.1
1027.1
1026.1
1023
1023
1023
1021
1021
1022
1022
1022
1022
1022
1023
1023
1024
1024
1024
1025.1
1025.1
1026.1
1027.1
1028.1
1029.1
1030.1
1031.2
1031.2
1031.2
1030.1
1031.2
1031.2
1031.2
1031.8
1032.9
1032.9
1033.9
1033.9
1033.9
1033.9
1033.9
1032.9
1032.9
1032.9
1032.9
1032.9
1032.9
1032.9
1032.9
1033.9
1033.9
1032.9
1031.8
1031.2
1029.1
1028.1
1028.1
1028.1
1028.1
1028.1
1027.1
1027.1
1026.1
1025.1
1024
1023
1023
1021
1020
1019
1019
1018
1018
1019
1019
1019
1016.9
1015.9
1015.9
1014.9
1014.9
1015.9
1015.9
1016.9
1018
1018
1019
1019
1019
1020
1020
1020
1019
1020
1021
1021
1022
1023
1024
1024
1024
1022
1022
1022
1022
1023
1023
1024
1025.1
1026.1
1026.1
1026.1
1026.1
1026.1
1026.1
1026.1
1026.1
1026.1
1026.1
1026.1
1027.1
1027.1
1028.1
1027.1
1026.1
1024
1023
1023
1023
1023
1024
1024
1024
1023
1023
1023
1022
1021
1021
1020
1019
1019
1019
1019
1020
1020
1020
1019
1018
1016.9
1016.9
1016.9
1016.9
1018
1018
1019
1019
1018
1018
1018
1018
1018
1018
1018
1018
1018
1019
1019
1020
1020
1020
1020
1019
1018
1018
1018
1019
1019
1018
1018
1019
1019
1018
1018
1016.9
1016.9
1016.9
1016.9
1016.9
1018
1019
1020
1021
1022
1023
1023
1022
1020
1021
1021
1022
1023
1023
1023
1024
1024
1023
1023
1024
1024
1024
1024
1024
1024
1024
1024
1024
1025.1
1024
1024
1023
1022
1021
1022
1023
1023
1023
1025.1
1025.1
1025.1
1025.1
1026.1
1026.1
1026.1
1026.1
1026.1
1026.1
1026.1
1027.1
1027.1
1027.1
1027.1
1027.1
1027.1
1026.1
1026.1
1025.1
1025.1
1025.1
1026.1
1026.1
1026.1
1027.1
1027.1
1027.1
1027.1
1027.1
1028.1
1027.1
1027.1
1026.1
1026.1
1026.1
1026.1
1027.1
1027.1
1026.1
1027.1
1026.1
1025.1
1024
1024
1024
1024
1025.1
1025.1
1025.1
1025.1
1025.1
1025.1
1025.1
1025.1
1025.1
1025.1
1024
1025.1
1025.1
1025.1
1025.1
1026.1
1026.1
1026.1
1025.1
1024
1023
1023
1023
1024
1024
1024
1025.1
1025.1
1025.1
1025.1
1025.1
1025.1
1025.1
1025.1
1024
1026.1
1026.1
1026.1
1027.1
1026.1
1027.1
1027.1
1026.1
1025.1
1025.1
1024
1025.1
1026.1
1026.1
1026.1
1026.1
1026.1
1025.1
1025.1
1023
1023
1023
1022
1021
1021
1021
1022
1022
1023
1022
1022
1021
1020
1019
1019
1019
1020
1020
1020
1020
1020
1020
1020
1020
1019
1019
1018
1018
1018
1019
1019
1019
1019
1019
1018
1016.9
1015.9
1014.9
1014.9
1013.9
1013.9
1014.9
1014.9
1014.9
1014.9
1014.9
1014.9
1014.9
1014.9
1012.9
1012.9
1011.9
1011.9
1010.8
1011.9
1011.9
1012.9
1011.9
1011.9
1011.9
1010.8
1009.1
1009.1
1010.2
1010.2
1010.2
1010.2
1010.8
1010.8
1011.9
1011.9
1010.2
1010.2
1011.9
1011.9
1010.8
1011.9
1011.9
1013.9
1013.9
1014.9
1014.9
1014.9
1015.9
1014.9
1014.9
1014.9
1015.9
1015.9
1015.9
1015.9
1015.9
1014.9
1015.9
1015.9
1014.9
1014.9
1015.9
1015.9
1015.9
1016.9
1018
1019
1021
1022
1023
1023
1023
1024
1024
1024
1025.1
1026.1
1028.1
1028.1
1029.1
1029.1
1030.1
1030.1
1031.2
1031.2
1031.2
1031.2
1031.2
1031.2
1031.8
1031.8
1032.9
1033.9
1032.9
1032.9
1032.9
1031.8
1031.2
1031.2
1031.2
1031.2
1031.2
1032.9
1032.9
1032.9
1032.9
1032.9
1032.9
1032.9
1032.9
1031.8
1031.2
1031.8
1031.8
1031.8
1031.8
1031.8
1032.9
1031.2
1031.2
1029.1
1028.1
1029.1
1028.1
1028.1
1029.1
1029.1
1029.1
1027.1
1028.1
1027.1
1027.1
1027.1
1027.1
1026.1
1025.1
1025.1
1024
1024
1025.1
1024
1024
1025.1
1024
1024
1023
1023
1023
1024
1024
1024
1025.1
1025.1
1025.1
1025.1
1025.1
1025.1
1026.1
1026.1
1026.1
1026.1
1026.1
1027.1
1027.1
1028.1
1028.1
1028.1
1028.1
1028.1
1027.1
1028.1
1028.1
1029.1
1028.1
1029.1
1030.1
1030.1
1031.2
1031.8
1032.9
1032.9
1032.9
1031.8
1031.8
1031.8
1032.9
1032.9
1033.9
1033.9
1032.9
1032.9
1031.8
1031.8
1031.2
1030.1
1030.1
1031.2
1031.2
1031.2
1031.2
1031.8
1031.8
1031.8
1031.8
1031.2
1030.1
1030.1
1030.1
1030.1
1030.1
1030.1
1030.1
1031.2
1030.1
1029.1
1029.1
1028.1
1027.1
1026.1
1026.1
1027.1
1027.1
1028.1
1028.1
1029.1
1029.1
1029.1
1030.1
1030.1
1030.1
1029.1
1029.1
1029.1
1030.1
1030.1
1031.2
1031.2
1031.2
1031.2
1030.1
1029.1
1028.1
1028.1
1028.1
1027.1
1027.1
1028.1
1028.1
1028.1
1028.1
1028.1
1028.1
1028.1
1027.1
1027.1
1026.1
1026.1
1026.1
1026.1
1026.1
1026.1
1027
1026
1025
1024
1023
1022
1022
1023
1023
1023
1023
1024
1024
1023
1023
1023
1023
1022
1022
1022
1022
1022
1023
1023
1023
1023
1022
1021
1020
1020
1019
1019
1020
1020
1020
1020
1020
1020
1019
1019
1019
1018
1018
1018
1018
1018
1018
1019
1019
1019
1018
1016.9
1015.9
1015.9
1015.9
1015.9
1015.9
1016.9
1018
1018
1018
1018
1016.9
1016.9
1015.9
1015.9
1015.9
1015.9
1015.9
1015.9
1016.9
1018
1018
1016.9
1015.9
1014.9
1014.9
1014.9
1014.9
1014.9
1015.9
1015.9
1016.9
1016.9
1016.9
1016.9
1016.9
1016.9
1015.9
1015.9
1014.9
1015.9
1015.9
1015.9
1015.9
1015.9
1015.9
1015.9
1015.9
1013.9
1012.9
1011.9
1011.9
1011.9
1011.9
1011.9
1011.9
1011.9
1011.9
1010.8
1010.2
1010.2
1009.1
1008.1
1008.1
1007.1
1008.1
1008.1
1008.1
1007.1
1007.1
1007.1
1006.1
1005.1
1004.1
1004.1
1004.1
1004.1
1004.1
1005.1
1005.1
1005.1
1005.1
1005.1
1005.1
1005.1
1005.1
1005.1
1005.1
1005.1
1005.1
1005.1
1006.1
1007.1
1007.1
1008.1
1007.1
1006.1
1006.1
1006.1
1006.1
1006.1
1007.1
1007.1
1009.1
1010.2
1010.2
1010.8
1010.8
1010.2
1010.2
1010.2
1010.2
1010.8
1011.9
1012.9
1013.9
1014.9
1014.9
1014.9
1014.9
1013.9
1013.9
1012.9
1013.9
1013.9
1013.9
1014.9
1014.9
1015.9
1015.9
1014.9
1014.9
1013.9
1013.9
1012.9
1012.9
1011.9
1012.9
1012.9
1012.9
1013.9
1014.9
1014.9
1014.9
1013.9
1013.9
1014.9
1015.9
1015.9
1016.9
1016.9
1016.9
1018
1019
1019
1018
1018
1018
1018
1018
1018
1016.9
1016.9
1018
1019
1019
1018
1016.9
1014.9
1013.9
1011.9
1010.8
1009.1
1008.1
1008.1
1008.1
1008.1
1008.1
1008.1
1007.1
1008.1
1010.2
1010.2
1010.2
1010.8
1011.9
1012.9
1013.9
1015.9
1016.9
1018
1016.9
1018
1018
1018
1018
1016.9
1016.9
1018
1018
1019
1019
1019
1018
1018
1015.9
1018
1015.9
1015.9
1016.9
1018
1019
1020
1020
1020
1019
1019
1018
1019
1018
1019
1020
1020
1020
1022
1022
1021
1022
1021
1021
1020
1020
1021
1021
1021
1021
1021
1020
1019
1018
1019
1014.9
1013.9
1014.9
1015.9
1014.9
1014.9
1015.9
1014.9
1014.9
1013.9
1013.9
1013.9
1012.9
1011.9
1012.9
1012.9
1011.9
1012.9
1012.9
1013.9
1014.9
1015.9
1015.9
1015.9
1015.9
1015.9
1016.9
1016.9
1016.9
1016.9
1018
1018
1019
1018
1018
1018
1016.9
1016.9
1015.9
1018
1016.9
1016.9
1014.9
1015.9
1015.9
1016.9
1015.9
1013.9
1010.8
1012.9
1013.9
1013.9
1014.9
1014.9
1016.9
1018
1019
1019
1020
1020
1021
1021
1021
1021
1021
1023
1022
1023
1024
1023
1022
1024
1023
1024
1025.1
1025.1
1025.1
1026.1
1026.1
1027.1
1027.1
1027.1
1028.1
1027.1
1027.1
1027.1
1027.1
1028.1
1027.1
1027.1
1027.1
1028.1
1028.1
1028.1
1028.1
1027.1
1027.1
1026.1
1026.1
1027.1
1027.1
1027.1
1028.1
1028.1
1029.1
1028.1
1028.1
1029.1
1029.1
1028.1
1028.1
1027.1
1027.1
1028.1
1027.1
1029.1
1028.1
1028.1
1028.1
1027.1
1026.1
1026.1
1026.1
1026.1
1026.1
1027.1
1028.1
1028.1
1029.1
1030.1
1030.1
1031.2
1030.1
1030.1
1029.1
1030.1
1031.2
1031.8
1032.9
1032.9
1032.9
1032.9
1031.8
1031.8
1031.2
1030.1
1030.1
1031.2
1031.8
1032.9
1032.9
1032.9
1032.9
1032.9
1032.9
1032.9
1032.9
1031.8
1031.8
1031.8
1031.8
1031.8
1031.8
1031.8
1031.8
1031.8
1030.1
1030.1
1029.1
1029.1
1028.1
1028.1
1028.1
1028.1
1028.1
1028.1
1028.1
1028.1
1028.1
1028.1
1027.1
1026.1
1026.1
1026.1
1026.1
1025.1
1026.1
1026.1
1025.1
1025.1
1024
1023
1022
1022
1021
1020
1020
1020
1020
1020
1020
1019
1019
1019
1018
1016.9
1018
1018
1016.9
1018
1018
1019
1019
1018
1018
1016.9
1015.9
1015.9
1015.9
1015.9
1016.9
1016.9
1018
1019
1019
1019
1019
1019
1019
1019
1019
1019
1020
1021
1022
1022
1022
1022
1021
1021
1020
1019
1019
1019
1019
1019
1020
1020
1020
1020
1019
1018
1018
1015.9
1015.9
1015.9
1015.9
1015.9
1015.9
1014.9
1014.9
1013.9
1013.9
1011.9
1010.8
1010.2
1009.1
1010.2
1010.2
1010.2
1010.8
1010.8
1010.8
1010.8
1010.8
1010.8
1010.8
1011.9
1011.9
1013.9
1014.9
1015.9
1016.9
1018
1020
1020
1020
1021
1021
1021
1021
1022
1023
1025.1
1026.1
1027.1
1027.1
1027.1
1027.1
1027.1
1027.1
1027.1
1027.1
1027.1
1027.1
1028.1
1028.1
1029.1
1029.1
1029.1
1028.1
1027.1
1026.1
1026.1
1026.1
1026.1
1026.1
1026.1
1027.1
1027.1
1027.1
1026.1
1026.1
1026.1
1025.1
1025.1
1024
1024
1025.1
1025.1
1025.1
1025.1
1025.1
1024
1023
1021
1020
1020
1019
1019
1019
1020
1020
1021
1023
1023
1023
1023
1023
1023
1023
1024
1024
1025.1
1025.1
1025.1
1025.1
1025.1
1024
1022
1021
1021
1021
1021
1021
1021
1021
1021
1021
1020
1019
1018
1016.9
1015.9
1014.9
1013.9
1013.9
1013.9
1013.9
1012.9
1011.9
1010.8
1010.2
1009.1
1007.1
1006.1
1006.1
1006.1
1005.1
1005.1
1005.1
1005.1
1005.1
1004.1
1004.1
1004.1
1003.1
1002
1002
1003.1
1002
1003.1
1004.1
1006.1
1008.1
1008.1
1009.1
1010.2
1010.2
1010.8
1011.9
1012.9
1013.9
1014.9
1015.9
1016.9
1018
1019
1020
1020
1020
1020
1020
1021
1021
1022
1022
1022
1022
1021
1021
1020
1019
1019
1018
1018
1018
1018
1018
1018
1018
1016.9
1015.9
1015.9
1014.9
1014.9
1012.9
1012.9
1012.9
1012.9
1012.9
1011.9
1011.9
1010.8
1010.2
1009.1
1008.1
1008.1
1008.1
1008.1
1009.1
1010.2
1010.2
1011.9
1012.9
1012.9
1013.9
1012.9
1012.9
1013.9
1012.9
1013.9
1014.9
1014.9
1016.9
1016.9
1016.9
1015.9
1015.9
1015.9
1014.9
1014.9
1015.9
1014.9
1016.9
1016.9
1019
1018
1019
1019
1019
1018
1018
1016.9
1016.9
1015.9
1016.9
1018
1019
1019
1019
1018
1019
1018
1016.9
1015.9
1015.9
1016.9
1018
1019
1020
1020
1021
1022
1022
1022
1022
1020
1022
1022
1023
1024
1024
1025.1
1025.1
1024
1023
1023
1022
1022
1022
1022
1023
1025.1
1026.1
1027.1
1028.1
1028.1
1029.1
1029.1
1029.1
1030.1
1029.1
1030.1
1030.1
1030.1
1030.1
1030.1
1029.1
1029.1
1028.1
1027.1
1027.1
1026.1
1025.1
1025.1
1026.1
1026.1
1026.1
1026.1
1027.1
1027.1
1027.1
1027.1
1026.1
1025.1
1025.1
1025.1
1026.1
1026.1
1027.1
1027.1
1028.1
1027.1
1026.1
1025.1
1023
1023
1023
1023
1024
1024
1024
1025.1
1025.1
1025.1
1025.1
1025.1
1024
1025.1
1025.1
1025.1
1025.1
1026.1
1027.1
1027.1
1028.1
1027.1
1027.1
1026.1
1025.1
1025.1
1025.1
1025.1
1026.1
1027.1
1027.1
1028.1
1028.1
1028.1
1027.1
1027.1
1027.1
1027.1
1027.1
1028.1
1028.1
1029.1
1029.1
1030.1
1029.1
1028.1
1028.1
1027.1
1027.1
1026.1
1026.1
1026.1
1026.1
1026.1
1026.1
1026.1
1027.1
1027.1
1026.1
1025.1
1025.1
1024
1024
1023
1023
1024
1024
1024
1024
1024
1022
1021
1021
1020
1020
1020
1019
1019
1020
1020
1019
1019
1018
1016.9
1016.9
1015.9
1015.9
1014.9
1015.9
1015.9
1016.9
1018
1016.9
1015.9
1015.9
1014.9
1014.9
1013.9
1013.9
1013.9
1013.9
1013.9
1013.9
1014.9
1013.9
1013.9
1012.9
1010.8
1010.2
1008.1
1008.1
1007.1
1008.1
1008.1
1009
1009.1
1010.2
1010.2
1011.9
1013.9
1013.9
1013.9
1015.9
1016.9
1018
1019
1020
1021
1022
1022
1023
1022
1022
1022
1022
1023
1024
1024
1024
1025.1
1025.1
1025.1
1024
1024
1023
1023
1022
1023
1024
1024
1024
1025.1
1025.1
1025.1
1025.1
1025.1
1025.1
1024
1025.1
1025.1
1025.1
1026.1
1026.1
1026.1
1026.1
1026.1
1025.1
1024
1024
1023
1022
1023
1023
1023
1022
1023
1023
1022
1021
1020
1020
1019
1019
1019
1018
1018
1018
1018
1018
1018
1016.9
1015.9
1014.9
1014.9
1013.9
1013.9
1013.9
1013.9
1013.9
1014.9
1014.9
1014.9
1014.9
1014.9
1013.9
1013.9
1013.9
1013.9
1015
1014.9
1015.9
1015.9
1014.9
1014.9
1014.9
1012.9
1012.9
1012.9
1011.9
1012.9
1011.9
1012.9
1013.9
1014.9
1014.9
1014.9
1014.9
1014.9
1014.9
1013.9
1013.9
1013.9
1014.9
1015.9
1015.9
1016.9
1018
1018
1018
1019
1019
1020
1021
1022
1022
1022
1023
1024
1025.1
1026.1
1026.1
1026.1
1026.1
1026.1
1027.1
1027.1
1027.1
1027.1
1028.1
1028.1
1029.1
1028.1
1028.1
1027.1
1026.1
1025.1
1025.1
1025.1
1025.1
1026.1
1027.1
1027.1
1027.1
1027.1
1026.1
1025.1
1024
1024
1023
1023
1023
1022
1022
1022
1022
1022
1022
1021
1020
1018
1019
1019
1018
1018
1019
1019
1019
1019
1019
1018
1018
1016.9
1015.9
1015.9
1015.9
1015.9
1016.9
1016.9
1016.9
1016.9
1015.9
1014.9
1013.9
1012.9
1012.9
1012.9
1012.9
1013.9
1013.9
1013.9
1013.9
1012.9
1012.9
1012.9
1011.9
1011.9
1010.8
1010.8
1011.9
1012.9
1012.9
1012.9
1012.9
1011.9
1011.9
1010.8
1010.8
1010.8
1011.9
1011.9
1012.9
1013.9
1014.9
1015.9
1014.9
1015.9
1015.9
1015.9
1014.9
1013.9
1013.9
1012.9
1011.9
1011.9
1011.9
1012.9
1012.9
1010.8
1010.2
1009.1
1008.1
1007.1
1006.1
1006.1
1006.1
1007.1
1007.1
1008.1
1008.1
1008.1
1007.1
1008.1
1007.1
1008.1
1007.1
1009.1
1009.1
1009.1
1010.8
1010.8
1011.9
1011.9
1011.9
1011.9
1010.8
1010.8
1011.9
1012.9
1013.9
1014.9
1015.9
1018
1018
1021
1021
1021
1021
1021
1022
1024
1025.1
1026.1
1026.1
1027.1
1028.1
1028.1
1027.1
1027.1
1026.1
1027.1
1027.1
1027.1
1027.1
1027.1
1029.1
1030.1
1030.1
1030.1
1030.1
1030.1
1029.1
1029.1
1029.1
1028.1
1028.1
1028.1
1029.1
1027.1
1027.1
1027.1
1027.1
1027.1
1026.1
1024
1026.1
1026.1
1027.1
1027.1
1027.1
1028.1
1028.1
1028.1
1027.1
1027.1
1027.1
1026.1
1026.1
1026.1
1027.1
1027.1
1027.1
1028.1
1028.1
1027.1
1027.1
1026.1
1024
1023
1024
1024
1025.1
1026.1
1026.1
1026.1
1026.1
1026.1
1026.1
1026.1
1025.1
1025.1
1024
1024
1024
1026.1
1026.1
1026.1
1026.1
1025.1
1025.1
1024
1024
1023
1022
1022
1023
1023
1023
1024
1024
1024
1023
1023
1023
1023
1024
1024
1024
1025.1
1025.1
1025.1
1025.1
1025.1
1024
1023
1023
1022
1022
1022
1022
1022
1023
1022
1022
1022
1022
1022
1021
1020
1020
1020
1020
1020
1020
1020
1020
1019
1018
1016.9
1015.9
1015.9
1014.9
1014.9
1015.9
1015.9
1015.9
1015.9
1014.9
1014.9
1013.9
1012.9
1011.9
1011.9
1010.8
1010.8
1010.8
1010.8
1010.8
1010.8
1010.8
1010.2
1010.2
1010.2
1010.2
1009.1
1009.1
1009.1
1009.1
1010.2
1010.8
1010.8
1011.9
1011.9
1011.9
1010.8
1010.8
1010.8
1010.8
1010.8
1010.8
1011.9
1012.9
1012.9
1012.9
1012.9
1012.9
1011.9
1011.9
1010.8
1010.8
1011.9
1011.9
1011.9
1012.9
1012.9
1012.9
1012.9
1011.9
1011.9
1010.8
1010.8
1010.2
1010.2
1009.1
1009.1
1010.2
1009.1
1009.1
1008.1
1007.1
1005.1
1004.1
1003.1
1002
1002
1002
1002
1005.1
1006.1
1008.1
1009.1
1009.1
1010.2
1010.2
1010.8
1011.9
1012.9
1013.9
1014.9
1015.9
1015.9
1016.9
1016.9
1016.9
1016.9
1016.9
1016.9
1016.9
1018
1018
1019
1020
1021
1021
1021
1021
1020
1020
1019
1020
1020
1020
1021
1021
1022
1022
1021
1021
1020
1020
1020
1020
1020
1021
1022
1023
1023
1024
1024
1024
1023
1023
1023
1023
1024
1025.1
1025.1
1025.1
1025.1
1025.1
1025.1
1024
1023
1023
1022
1022
1022
1023
1022
1023
1023
1022
1022
1022
1022
1022
1021
1022
1022
1022
1022
1022
1022
1022
1022
1021
1020
1019
1019
1018
1018
1018
1019
1019
1019
1019
1019
1018
1018
1016.9
1016.9
1016.9
1016.9
1018
1018
1018
1018
1019
1018
1018
1016.9
1015.9
1014.9
1014.9
1014.9
1014.9
1014.9
1015.9
1015.9
1015.9
1015.9
1014.9
1014.9
1013.9
1013.9
1014.9
1014.9
1015.9
1015.9
1016.9
1016.9
1018
1016.9
1016.9
1015.9
1014.9
1013.9
1013.9
1012.9
1012.9
1012.9
1013.9
1013.9
1013.9
1012.9
1011.9
1010.8
1009.1
1008.1
1008.1
1008.1
1009.1
1010.8
1011.9
1011.9
1012.9
1013.9
1013.9
1013.9
1013.9
1013.9
1013.9
1014.9
1016.9
1018
1019
1020
1021
1021
1020
1020
1020
1019
1019
1019
1019
1019
1019
1020
1019
1018
1018
1016.9
1015.9
1014.9
1014.9
1014.9
1015.9
1016.9
1016.9
1018
1018
1018
1018
1018
1018
1018
1018
1018
1019
1019
1020
1020
1019
1019
1019
1018
1018
1016.9
1016.9
1016.9
1016.9
1018
1018
1019
1019
1019
1019
1018
1018
1016.9
1016.9
1016.9
1016.9
1016.9
1018
1018
1016.9
1016.9
1015.9
1014.9
1014.9
1013.9
1013.9
1012.9
1013.9
1013.9
1013.9
1014.9
1014.9
1014.9
1013.9
1013.9
1012.9
1012.9
1012.9
1012.9
1013.9
1013.9
1013.9
1013.9
1013.9
1012.9
1012.9
1011.9
1010.8
1010.8
1010.8
1010.8
1010.8
1011.9
1011.9
1012.9
1012.9
1012.9
1012.9
1011.9
1011.9
1011.9
1011.9
1011.9
1012.9
1013.9
1013.9
1013.9
1013.9
1013.9
1012.9
1011.9
1010.8
1010.8
1010.2
1010.8
1010.8
1010.8
1011.9
1012.9
1012.9
1012.9
1011.9
1011.9
1010.8
1010.8
1010.2
1010.2
1010.8
1010.8
1011.9
1010.8
1010.8
1010.2
1009.1
1009.1
1008.1
1007.1
1007.1
1007.1
1006.1
1007.1
1006.1
1007.1
1007.1
1006.1
1006.1
1005.1
1005.1
1004.1
1004.1
1004.1
1005.1
1005.1
1004.1
1004.1
1004.1
1004.1
1003.1
1003.1
1003.1
1002
1002
1003.1
1003.1
1004.1
1005.1
1006.1
1006.1
1006.1
1006.1
1006.1
1006.1
1006.1
1006.1
1007.1
1007.1
1007.1
1008.1
1008.1
1008.1
1008.1
1008.1
1008.1
1008.1
1009.1
1009.1
1009.1
1010.2
1010.8
1010.8
1011.9
1011.9
1011.9
1010.8
1010.8
1010.8
1010.8
1010.8
1011.9
1012.9
1012.9
1012.9
1012.9
1012.9
1011.9
1011.9
1010.8
1010.2
1010.2
1009.1
1009.1
1010.2
1010.2
1010.2
1010.8
1010.8
1010.8
1010.2
1010.2
1010.2
1010.2
1010.2
1010.2
1010.2
1010.2
1010.2
1010.2
1010.2
1010.2
1010.2
1009.1
1009.1
1009.1
1009.1
1008.1
1008.1
1008.1
1007.1
1008.1
1009.1
1009.1
1008.1
1007.1
1006.1
1006.1
1006.1
1006.1
1007.1
1007.1
1008.1
1007.1
1007.1
1008.1
1007.1
1007.1
1007.1
1007.1
1007.1
1007.1
1007.1
1008.1
1009.1
1010.2
1010.2
1010.2
1010.2
1010.2
1010.2
1010.2
1010.2
1010.8
1010.8
1011.9
1011.9
1011.9
1011.9
1011.9
1010.8
1010.8
1010.2
1010.2
1010.2
1010.2
1010.2
1010.8
1011.9
1012.9
1012.9
1012.9
1011.9
1011.9
1012.9
1011.9
1012.9
1012.9
1013.9
1013.9
1013.9
1014.9
1014.9
1014.9
1013.9
1013.9
1012.9
1012.9
1012.9
1012.9
1012.9
1013.9
1014.9
1014.9
1014.9
1014.9
1014.9
1014.9
1014.9
1014.9
1014.9
1014.9
1015.9
1015.9
1016.9
1016.9
1016.9
1016.9
1015.9
1015.9
1014.9
1013.9
1013.9
1013.9
1014.9
1014.9
1015.9
1015.9
1015.9
1015.9
1014.9
1014.9
1014.9
1014.9
1014.9
1015.9
1015.9
1015.9
1016.9
1016.9
1016.9
1016.9
1015.9
1015.9
1015.9
1015.9
1014.9
1014.9
1014.9
1015.9
1015.9
1016.9
1016.9
1016.9
1015.9
1015.9
1015.9
1015.9
1015.9
1015.9
1016.9
1016.9
1016.9
1016.9
1016.9
1016.9
1016.9
1015.9
1015.9
1014.9
1014.9
1014.9
1014.9
1014.9
1015.9
1015.9
1015.9
1015.9
1015.9
1015.9
1014.9
1014.9
1014.9
1014.9
1014.9
1014.9
1014.9
1014.9
1014.9
1014.9
1013.9
1013.9
1012.9
1012.9
1012.9
1012.9
1013.9
1013.9
1013.9
1014.9
1014.9
1014.9
1014.9
1013.9
1013.9
1013.9
1013.9
1013.9
1013.9
1013.9
1014.9
1015.9
1015.9
1014.9
1014.9
1014.9
1013.9
1013.9
1012.9
1012.9
1013.9
1012.9
1013.9
1013.9
1013.9
1013.9
1012.9
1012.9
1011.9
1011.9
1010.8
1010.8
1010.8
1011.9
1010.2
1010.2
1010.2
1010.2
1010.2
1009.1
1008.1
1008.1
1008.1
1007.1
1007.1
1007.1
1008.1
1008.1
1008.1
1008.1
1007.1
1007.1
1006.1
1006.1
1006.1
1006.1
1006.1
1006.1
1006.1
1007.1
1007.1
1007.1
1007.1
1006.1
1006.1
1005.1
1005.1
1006.1
1007.1
1007.1
1008.1
1008.1
1008.1
1009.1
1008.1
1008.1
1008.1
1008.1
1008.1
1009.1
1009.1
1010.2
1010.2
1010.2
1010.2
1010.2
1009.1
1008.1
1008.1
1008.1
1008.1
1008.1
1008.1
1009.1
1009.1
1010.2
1010.2
1010.2
1010.2
1010.2
1010.2
1009.1
1010.2
1010.2
1010.2
1010.8
1010.8
1011.9
1011.9
1011.9
1011.9
1011.9
1011.9
1010.8
1010.8
1010.8
1011.9
1011.9
1011.9
1012.9
1011.9
1011.9
1011.9
1011.9
1010.8
1010.8
1010.2
1010.2
1010.8
1010.8
1011.9
1010.8
1010.8
1010.2
1010.2
1009.1
1008.1
1008.1
1007.1
1006.1
1006.1
1006.1
1006.1
1006.1
1006.1
1005.1
1004.1
1003.1
1002
1001
1001
1001
1000
1000
1000
1000
999
999
998
998
998
998
998
998
998
998
999
999
1000
1000
1000
999
999
999
999
1000
1001
1001
1001
1002
1002
1002
1002
1002
1002
1002
1002
1002
1002
1003.1
1003.1
1004.1
1004.1
1004.1
1004.1
1003.1
1003.1
1003.1
1004.1
1004.1
1005.1
1005.1
1005.1
1005.1
1006.1
1006.1
1005.1
1005.1
1004.1
1003.1
1003.1
1002
1003.1
1003.1
1004.1
1005.1
1005.1
1006.1
1007.1
1007.1
1007.1
1008.1
1008.1
1009.1
1009.1
1009.1
1010.2
1010.2
1010.2
1010.2
1010.2
1009.1
1009.1
1008.1
1008.1
1008.1
1009.1
1010.2
1010.8
1010.8
1010.8
1010.8
1010.8
1010.8
1010.8
1011.9
1011.9
1011.9
1011.9
1012.9
1012.9
1012.9
1011.9
1011.9
1011.9
1011.9
1010.8
1010.8
1010.8
1010.8
1011.9
1011.9
1012.9
1012.9
1012.9
1012.9
1012.9
1012.9
1012.9
1012.9
1011.9
1012.9
1012.9
1012.9
1012.9
1013.9
1012.9
1012.9
1011.9
1011.9
1011.9
1011.9
1011.9
1010.8
1011.9
1011.9
1012.9
1012.9
1013.9
1012.9
1012.9
1012.9
1012.9
1011.9
1011.9
1011.9
1012.9
1012.9
1012.9
1012.9
1012.9
1012.9
1012.9
1011.9
1011.9
1010.8
1010.8
1010.2
1010.2
1010.8
1010.8
1010.8
1010.8
1010.8
1010.8
1010.2
1010.2
1010.2
1010.2
1010.2
1010.2
1010.8
1010.8
1010.8
1010.8
1010.8
1010.2
1010.2
1010.2
1009.1
1009.1
1009.1
1009.1
1010.2
1010.2
1010.2
1010.8
1010.8
1010.2
1010.8
1010.2
1010.2
1009.1
1010.2
1010.2
1010.8
1010.8
1010.2
1010.2
1010.2
1009.1
1009.1
1008.1
1008.1
1007.1
1008.1
1008.1
1009.1
1009.1
1010.2
1010.8
1010.8
1010.8
1010.8
1009.1
1009.1
1010.2
1010.2
1010.8
1011.9
1011.9
1011.9
1011.9
1010.8
1010.8
1010.8
1010.2
1010.8
1010.8
1011.9
1011.9
1012.9
1013.9
1013.9
1013.9
1013.9
1012.9
1012.9
1012.9
1012.9
1013.9
1013.9
1013.9
1014.9
1014.9
1014.9
1013.9
1014.9
1013.9
1013.9
1012.9
1013.9
1013.9
1013.9
1013.9
1013.9
1014.9
1014.9
1014.9
1014.9
1014.9
1013.9
1013.9
1013.9
1014.9
1014.9
1015.9
1015.9
1015.9
1015.9
1015.9
1014.9
1014.9
1013.9
1013.9
1014.9
1014.9
1014.9
1015.9
1015.9
1016.9
1016.9
1016.9
1016.9
1016.9
1015.9
1015.9
1015.9
1015.9
1015.9
1015.9
1016.9
1016.9
1016.9
1015.9
1015.9
1015.9
1014.9
1014.9
1014.9
1014.9
1014.9
1014.9
1014.9
1015.9
1015.9
1014.9
1014.9
1014.9
1013.9
1013.9
1013.9
1013.9
1014.9
1013.9
1014.9
1014.9
1014.9
1014.9
1014.9
1014.9
1013.9
1013.9
1013.9
1013.9
1013.9
1014.9
1014.9
1014.9
1014.9
1014.9
1013.9
1013.9
1013.9
1013.9
1013.9
1013.9
1013.9
1014.9
1014.9
1014.9
1014.9
1013.9
1013.9
1012.9
1011.9
1011.9
1011.9
1011.9
1011.9
1011.9
1012.9
1012.9
1012.9
1012.9
1011.9
1011.9
1011.9
1011.9
1011.9
1011.9
1012.9
1012.9
1012.9
1012.9
1012.9
1012.9
1011.9
1010.8
1010.8
1010.8
1010.2
1010.2
1010.8
1010.8
1011.9
1012.9
1012.9
1012.9
1012.9
1011.9
1011.9
1011.9
1011.9
1012.9
1012.9
1013.9
1013.9
1012.9
1012.9
1012.9
1012.9
1011.9
1011.9
1010.8
1010.8
1010.8
1011.9
1012.9
1012.9
1012.9
1013.9
1012.9
1012.9
1011.9
1011.9
1011.9
1011.9
1012.9
1012.9
1013.9
1013.9
1013.9
1013.9
1012.9
1012.9
1011.9
1011.9
1011.9
1010.8
1011.9
1011.9
1011.9
1011.9
1011.9
1011.9
1011.9
1010.8
1010.8
1010.8
1010.2
1010.2
1010.2
1010.2
1010.8
1010.2
1010.2
1010.8
1010.2
1010.2
1009.1
1009.1
1008.1
1008.1
1008.1
1008.1
1008.1
1009.1
1010.2
1010.2
1010.2
1009.1
1009.1
1009.1
1008.1
1009.1
1009.1
1009.1
1010.2
1010.2
1010.2
1010.2
1009.1
1009.1
1009.1
1008.1
1008.1
1008.1
1008.1
1008.1
1009.1
1009.1
1010.2
1010.2
1010.2
1010.2
1009.1
1009.1
1009.1
1009.1
1009.1
1010.2
1010.2
1010.2
1010.2
1010.2
1010.2
1010.2
1009.1
1009.1
1009.1
1008.1
1008.1
1009.1
1009.1
1009.1
1010.2
1010.2
1009.1
1009.1
1008.1
1008.1
1008.1
1008.1
1008.1
1008.1
1009.1
1009.1
1009.1
1009.1
1008.1
1008.1
1008.1
1007.1
1007.1
1007.1
1006.1
1006.1
1007.1
1007.1
1008.1
1008.1
1008.1
1008.1
1007.1
1007.1
1007.1
1007.1
1008.1
1008.1
1008.1
1008.1
1008.1
1007.1
1008.1
1007.1
1007.1
1006.1
1006.1
1005.1
1006.1
1006.1
1006.1
1007.1
1007.1
1007.1
1007.1
1007.1
1007.1
1006.1
1006.1
1006.1
1006.1
1006.1
1006.1
1006.1
1006.1
1006.1
1006.1
1006.1
1005.1
1005.1
1005.1
1005.1
1005.1
1005.1
1005.1
1005.1
1006.1
1006.1
1006.1
1006.1
1005.1
1005.1
1005.1
1005.1
1005.1
1006.1
1006.1
1006.1
1006.1
1006.1
1006.1
1006.1
1005.1
1005.1
1005.1
1005.1
1004.1
1004.1
1005.1
1005.1
1006.1
1007.1
1007.1
1006.1
1006.1
1006.1
1006.1
1006.1
1006.1
1006.1
1006.1
1007.1
1007.1
1006.1
1006.1
1006.1
1005.1
1004.1
1004.1
1004.1
1003.1
1004.1
1004.1
1004.1
1004.1
1005.1
1004.1
1004.1
1003.1
1003.1
1003.1
1003.1
1003.1
1002
1003.1
1003.1
1002
1002
1002
1001
1001
1001
1001
1001
1001
1001
1001
1001
1002
1002
1002
1001
1001
1000
1001
1001
1001
1001
1002
1003.1
1003.1
1002
1001
1001
1001
1000
1001
1000
1001
1001
1001
1002
1003.1
1003.1
1003.1
1003.1
1003.1
1003.1
1003.1
1004.1
1004.1
1004.1
1004.1
1004.1
1004.1
1004.1
1004.1
1003.1
1002
1001
1001
1001
1001
1002
1002
1002
1003.1
1003.1
1003.1
1002
1002
1002
1002
1003.1
1003.1
1004.1
1004.1
1004.1
1005.1
1005.1
1005.1
1006.1
1006.1
1006.1
1006.1
1005.1
1005.1
1006.1
1007.1
1007.1
1008.1
1008.1
1007.1
1007.1
1007.1
1007.1
1007.1
1007.1
1007.1
1008.1
1008.1
1008.1
1008.1
1008.1
1008.1
1008.1
1007.1
1006.1
1007.1
1007.1
1007.1
1007.1
1008.1
1007.1
1007.1
1008.1
1007.1
1007.1
1008.1
1007.1
1007.1
1006.1
1006.1
1007.1
1007.1
1007.1
1007.1
1007.1
1007.1
1007.1
1006.1
1006.1
1006.1
1006.1
1006.1
1006.1
1006.1
1007.1
1007.1
1007.1
1008.1
1007.1
1007.1
1007.1
1007.1
1007.1
1007.1
1008.1
1008.1
1008.1
1008.1
1008.1
1007.1
1006.1
1006.1
1006.1
1006.1
1005.1
1005.1
1006.1
1007.1
1007.1
1007.1
1007.1
1007.1
1007.1
1006.1
1006.1
1006.1
1006.1
1006.1
1006.1
1006.1
1006.1
1006.1
1006.1
1006.1
1006.1
1006.1
1005.1
1005.1
1005.1
1005.1
1005.1
1005.1
1005.1
1005.1
1006.1
1005.1
1005.1
1004.1
1004.1
1004.1
1004.1
1004.1
1004.1
1004.1
1004.1
1004.1
1004.1
1004.1
1004.1
1003.1
1003.1
1003.1
1002
1002
1001
1001
1001
1002
1002
1002
1002
1002
1002
1002
1002
1003.1
1003.1
1004.1
1005.1
1005.1
1006.1
1006.1
1006.1
1006.1
1006.1
1006.1
1006.1
1006.1
1007.1
1007.1
1008.1
1008.1
1008.1
1008.1
1008.1
1008.1
1008.1
1007.1
1007.1
1008.1
1008.1
1008.1
1008.1
1008.1
1008.1
1008.1
1007.1
1007.1
1006.1
1006.1
1006.1
1005.1
1005.1
1005.1
1006.1
1006.1
1006.1
1006.1
1006.1
1005.1
1005.1
1005.1
1005.1
1006.1
1006.1
1006.1
1006.1
1007
1007.1
1008.1
1007.1
1007.1
1006.1
1006.1
1006.1
1006.1
1005.1
1006.1
1006.1
1007.1
1007.1
1007.1
1007.1
1006.1
1006.1
1006.1
1005.1
1006.1
1006.1
1007.1
1007.1
1007.1
1007.1
1007.1
1007.1
1007.1
1007.1
1006.1
1006.1
1005.1
1005.1
1006.1
1006.1
1006.1
1007.1
1006.1
1006.1
1006.1
1006.1
1006.1
1006.1
1006.1
1006.1
1006.1
1006.1
1006.1
1006.1
1005.1
1005.1
1005.1
1004.1
1004.1
1003.1
1003.1
1004.1
1003.1
1003.1
1004.1
1005.1
1004.1
1004.1
1003.1
1003.1
1003.1
1003.1
1003.1
1003.1
1004.1
1004.1
1004.1
1004.1
1003.1
1003.1
1002
1002
1001
1001
1001
1001
1001
1002
1002
1002
1001
1000
1000
1000
1000
1001
1001
1001
1001
1002
1001
1001
1001
1001
1000
1000
1000
1000
1000
999
1000
1000
1001
1001
1001
1000
1000
999
999
999
1000
1001
1001
1001
1001
1001
1001
1000
1000
1001
1001
1000
1000
1000
1001
1001
1002
1002
1002
1001
1001
1000
1001
1001
1001
1001
1001
1002
1002
1002
1002
1001
1001
1000
1000
1000
1000
1001
1001
1001
1002
1002
1001
1001
1000
1000
1000
1000
1000
1000
1001
1001
1000
1000
1000
1000
1000
1000
1000
1000
1000
1000
1001
1002
1002
1002
1001
1001
1002
1002
1001
1001
1001
1002
1002
1002
1003.1
1003.1
1003.1
1003.1
1002
1002
1002
1002
1002
1002
1003.1
1004.1
1005.1
1005.1
1005.1
1004.1
1004.1
1004.1
1004.1
1004.1
1005.1
1005.1
1006.1
1006.1
1006.1
1006.1
1006.1
1006.1
1006.1
1005.1
1005.1
1005.1
1006.1
1006.1
1007.1
1007.1
1008.1
1007.1
1007.1
1007.1
1007.1
1006.1
1006.1
1006.1
1006.1
1007.1
1007.1
1007.1
1007.1
1007.1
1006.1
1005.1
1005.1
1005.1
1005.1
1004.1
1005.1
1005.1
1005.1
1005.1
1005.1
1005.1
1005.1
1006.1
1006.1
1005.1
1005.1
1005.1
1005.1
1005.1
1005.1
1005.1
1005.1
1004.1
1004.1
1004.1
1004.1
1003.1
1003.1
1003.1
1003.1
1003.1
1003.1
1004.1
1004.1
1005.1
1004.1
1004.1
1004.1
1003.1
1003.1
1003.1
1002
1003.1
1003.1
1004.1
1004.1
1003.1
1003.1
1003.1
1003.1
1003.1
1002
1002
1002
1003.1
1003.1
1003.1
1003.1
1002
1002
1002
1002
1001
1001
1002
1002
1002
1003.1
1004.1
1004.1
1004.1
1005.1
1004.1
1005.1
1005.1
1005.1
1005.1
1006.1
1006.1
1006.1
1006.1
1007.1
1007.1
1007.1
1007.1
1007.1
1007.1
1006.1
1006.1
1006.1
1006.1
1006.1
1006.1
1006.1
1006.1
1006.1
1006.1
1006.1
1006.1
1006.1
1006.1
1005.1
1006.1
1006.1
1006.1
1007.1
1007.1
1007.1
1006.1
1005.1
1005.1
1005.1
1005.1
1005.1
1004.1
1005.1
1005.1
1006.1
1006.1
1007.1
1007.1
1006.1
1006.1
1006.1
1006.1
1006.1
1006.1
1007.1
1008.1
1009.1
1010.2
1009.1
1009.1
1009.1
1009.1
1008.1
1008.1
1008.1
1009.1
1009.1
1009.1
1009.1
1010.2
1010.2
1010.2
1009.1
1009.1
1009.1
1009.1
1009.1
1009.1
1009.1
1009.1
1009.1
1009.1
1009.1
1009.1
1009.1
1008.1
1008.1
1008.1
1008.1
1008.1
1008.1
1008.1
1008.1
1008.1
1007.1
1007.1
1007.1
1006.1
1006.1
1006.1
1006.1
1006.1
1006.1
1007.1
1007.1
1007.1
1007.1
1007.1
1006.1
1006.1
1006.1
1006.1
1006.1
1007.1
1007.1
1007.1
1008.1
1008.1
1009
1008.1
1008.1
1008.1
1008.1
1009.1
1009.1
1008.1
1008.1
1009.1
1009.1
1009.1
1009.1
1009.1
1009.1
1009.1
1008.1
1009.1
1009.1
1010.2
1010.2
1010.2
1010.2
1010.2
1010.2
1010.2
1010.2
1010.2
1010.2
1009.1
1009.1
1010.2
1010.2
1010.2
1010.8
1010.8
1010.8
1010.8
1010.8
1010.8
1010.2
1010.2
1010.2
1010.2
1010.8
1010.8
1010.8
1010.8
1010.8
1010.2
1010.2
1009.1
1009.1
1008.1
1008.1
1008.1
1009.1
1010.2
1010.2
1010.8
1010.8
1010.2
1010.2
1009.1
1009.1
1009.1
1009.1
1009.1
1010.2
1010.2
1010.2
1010.2
1010.2
1010.2
1010.2
1009.1
1008.1
1007.1
1007.1
1007.1
1008.1
1008.1
1009.1
1009.1
1008.1
1008.1
1008.1
1007.1
1007.1
1007.1
1007.1
1007.1
1007.1
1008.1
1008.1
1007.1
1007.1
1007.1
1006.1
1005.1
1005.1
1005.1
1005.1
1006.1
1006.1
1008.1
1009.1
1008.1
1008.1
1008.1
1008.1
1008.1
1008.1
1008.1
1008.1
1009.1
1009.1
1009.1
1009.1
1009.1
1009.1
1009.1
1009.1
1008.1
1008.1
1008.1
1008.1
1008.1
1009.1
1009.1
1010.2
1010.2
1010.2
1010.2
1010.2
1010.2
1010.2
1010.2
1010.2
1010.2
1010.2
1010.2
1010.8
1010.8
1010.8
1010.8
1010.2
1010.2
1009.1
1009.1
1009.1
1010.2
1010.2
1010.2
1010.8
1010.8
1010.8
1010.8
1010.8
1010.2
1010.2
1010.2
1010.2
1010.8
1010.8
1011.9
1010.8
1010.8
1010.8
1010.8
1010.2
1010.2
1009.1
1009.1
1009.1
1010.2
1010.2
1010.2
1010.8
1011.9
1010.8
1010.8
1010.2
1010.2
1010.2
1010.2
1010.2
1010.8
1010.8
1010.8
1010.8
1010.8
1010.8
1010.8
1010.8
1010.2
1009.1
1009.1
1009.1
1009.1
1010.2
1010.8
1010.8
1010.8
1011.9
1010.8
1010.8
1010.8
1010.8
1010.2
1010.8
1010.8
1010.8
1010.8
1010.8
1011.9
1011.9
1011.9
1011.9
1010.8
1010.8
1010.2
1010.2
1010.2
1010.8
1011.9
1012.9
1012.9
1011.9
1011.9
1011.9
1011.9
1010.8
1010.8
1010.8
1010.8
1010.8
1010.8
1010.8
1010.8
1010.8
1010.2
1009.1
1009.1
1009.1
1009.1
1009.1
1009.1
1009.1
1009.1
1009.1
1009.1
1009.1
1008.1
1007.1
1007.1
1006.1
1006.1
1006.1
1006.1
1006.1
1006.1
1005.1
1005.1
1005.1
1004.1
1004.1
1004.1
1004.1
1003.1
1003.1
1002
1003.1
1003.1
1004.1
1003.1
1004.1
1003.1
1003.1
1003.1
1003.1
1003.1
1003.1
1004.1
1004.1
1004.1
1004.1
1004.1
1003.1
1003.1
1002
1001
1001
1001
1001
1001
1001
1002
1002
1003.1
1002
1002
1002
1001
1001
1001
1001
1002
1002
1002
1002
1002
1002
1001
1001
1000
999
999
999
1000
1001
1002
1002
1002
1002
1002
1002
1002
1002
1002
1002
1003.1
1003.1
1003.1
1004.1
1003.1
1003.1
1003.1
1002
1002
1001
1002
1001
1003.1
1003.1
1003.1
1004.1
1004.1
1004.1
1004.1
1003.1
1003.1
1003.1
1003.1
1004.1
1004.1
1005.1
1005.1
1005.1
1004.1
1004.1
1003.1
1003.1
1003.1
1003.1
1003.1
1003.1
1003.1
1004.1
1005.1
1005.1
1005.1
1005.1
1005.1
1005.1
1005.1
1005.1
1005.1
1006.1
1007.1
1007.1
1007.1
1008.1
1008.1
1008.1
1007.1
1007.1
1006.1
1006.1
1006.1
1006.1
1007.1
1007.1
1007.1
1008.1
1008.1
1008.1
1008.1
1007.1
1007.1
1007.1
1007.1
1007.1
1008.1
1008.1
1008.1
1008.1
1008.1
1008.1
1007.1
1006.1
1006.1
1006.1
1005.1
1005.1
1005.1
1006.1
1006.1
1006.1
1006.1
1006.1
1006.1
1005.1
1005.1
1005.1
1005.1
1005.1
1005.1
1006.1
1006.1
1006.1
1005.1
1005.1
1004.1
1004.1
1003.1
1003.1
1002
1002
1003.1
1003.1
1004.1
1004.1
1004.1
1004.1
1004.1
1003.1
1003.1
1003.1
1003.1
1004.1
1004.1
1004.1
1005.1
1005.1
1005.1
1004.1
1004.1
1004.1
1004.1
1004.1
1004.1
1004.1
1004.1
1005.1
1005.1
1005.1
1005.1
1006.1
1006.1
1006.1
1006.1
1006.1
1006.1
1006.1
1007.1
1008.1
1008.1
1007.1
1007.1
1007.1
1007.1
1007.1
1007.1
1006.1
1006.1
1006.1
1006.1
1008.1
1009.1
1010.2
1010.2
1010.2
1010.2
1009.1
1009.1
1008.1
1009.1
1009.1
1010.2
1010.8
1010.8
1011.9
1011.9
1010.8
1010.8
1010.2
1010.2
1010.2
1010.2
1010.8
1010.8
1010.8
1011.9
1011.9
1011.9
1011.9
1011.9
1010.8
1010.8
1010.2
1010.2
1010.8
1010.8
1010.8
1010.8
1010.8
1010.8
1010.2
1010.2
1009.1
1009.1
1009.1
1008.1
1008.1
1008.1
1009.1
1009.1
1010.2
1010.2
1009.1
1009.1
1008.1
1008.1
1008.1
1008.1
1008.1
1008.1
1008.1
1008.1
1008.1
1008.1
1007.1
1006.1
1006.1
1005.1
1004.1
1004.1
1004.1
1004.1
1004.1
1005.1
1005.1
1006.1
1005.1
1005.1
1005.1
1004.1
1004.1
1004.1
1004.1
1004.1
1004.1
1004.1
1004.1
1004.1
1004.1
1003.1
1003.1
1003.1
1002
1002
1002
1002
1002
1003.1
1004.1
1004.1
1004.1
1003.1
1003.1
1002
1002
1002
1001
1002
1002
1002
1002
1002
1002
1002
1002
1002
1002
1002
1002
1002
1003.1
1004.1
1004.1
1005.1
1005.1
1005.1
1005.1
1005.1
1004.1
1005.1
1005.1
1006.1
1006.1
1007.1
1007.1
1007.1
1007.1
1006.1
1006.1
1005.1
1004.1
1004.1
1004.1
1004.1
1005.1
1005.1
1005.1
1006.1
1006.1
1006.1
1005.1
1005.1
1005.1
1005.1
1005.1
1005.1
1005.1
1005.1
1005.1
1005.1
1005.1
1004.1
1003.1
1003.1
1003.1
1003.1
1003.1
1003.1
1003.1
1003.1
1004.1
1004.1
1004.1
1004.1
1003.1
1003.1
1003.1
1003.1
1003.1
1004.1
1004.1
1005.1
1005.1
1005.1
1004.1
1004.1
1004.1
1003.1
1003.1
1003.1
1002
1002
1003.1
1003.1
1004.1
1004.1
1004.1
1003.1
1003.1
1003.1
1003.1
1003.1
1003.1
1004.1
1004.1
1005.1
1005.1
1004.1
1004.1
1004.1
1004.1
1004.1
1003.1
1003.1
1003.1
1004.1
1004.1
1005.1
1005.1
1006.1
1006.1
1006.1
1005.1
1005.1
1005.1
1005.1
1006.1
1007.1
1007.1
1007.1
1008.1
1008.1
1007.1
1007.1
1006.1
1006.1
1005.1
1005.1
1005.1
1007.1
1008.1
1008.1
1008.1
1009.1
1009.1
1009.1
1009.1
1007.1
1007.1
1007.1
1007.1
1007.1
1008.1
1008.1
1008.1
1008.1
1007.1
1007.1
1006.1
1007.1
1007.1
1007.1
1007.1
1008.1
1009.1
1009.1
1009.1
1009.1
1008.1
1009.1
1008.1
1008.1
1008.1
1008.1
1008.1
1009.1
1009.1
1010.2
1010.2
1009.1
1009.1
1008.1
1008.1
1007.1
1008.1
1009.1
1009.1
1009.1
1009.1
1009.1
1010.2
1010.2
1010.2
1010.2
1010.2
1010.2
1010.2
1010.2
1010.2
1010.2
1010.8
1010.8
1010.8
1011.9
1011.9
1010.8
1011.9
1010.8
1010.8
1010.8
1010.2
1010.2
1010.8
1010.8
1011.9
1012.9
1012.9
1012.9
1012.9
1012.9
1012.9
1012.9
1012.9
1013.9
1014.9
1014.9
1014.9
1014.9
1014.9
1013.9
1013.9
1012.9
1012.9
1012.9
1012.9
1012.9
1013.9
1014.9
1014.9
1014.9
1014.9
1014.9
1014.9
1014.9
1014.9
1014.9
1014.9
1015.9
1015.9
1015.9
1015.9
1015.9
1015.9
1014.9
1014.9
1013.9
1012.9
1012.9
1012.9
1013.9
1013.9
1013.9
1014.9
1014.9
1014.9
1014.9
1013.9
1013.9
1013.9
1012.9
1012.9
1013.9
1013.9
1013.9
1013.9
1013.9
1012.9
1012.9
1011.9
1011.9
1010.8
1010.8
1010.8
1011.9
1011.9
1012.9
1012.9
1012.9
1011.9
1011.9
1010.8
1010.8
1010.8
1010.8
1010.8
1010.8
1011.9
1011.9
1011.9
1011.9
1011.9
1010.8
1010.8
1010.2
1010.2
1009.1
1009.1
1009.1
1010.2
1010.8
1010.8
1010.8
1010.8
1010.8
1010.2
1010.2
1010.2
1010.2
1010.8
1010.8
1010.8
1010.8
1010.8
1011.9
1010.8
1010.8
1010.8
1010.2
1009.1
1009.1
1009.1
1009.1
1010.2
1010.2
1010.8
1010.8
1011.9
1010.8
1010.8
1010.8
1010.2
1010.2
1010.2
1010.8
1010.8
1010.8
1010.8
1010.8
1010.8
1010.2
1009.1
1009.1
1008.1
1008.1
1008.1
1008.1
1009.1
1010.2
1010.2
1010.2
1010.8
1010.2
1010.2
1010.2
1010.2
1009.1
1009.1
1009.1
1010.2
1010.2
1010.2
1010.2
1009.1
1009.1
1008.1
1007.1
1008.1
1009.1
1008.1
1009.1
1009.1
1010.2
1010.8
1010.2
1008.1
1009.1
1009.1
1009.1
1008.1
1008.1
1008.1
1009.1
1009.1
1009.1
1009.1
1009.1
1009.1
1008.1
1008.1
1007.1
1007.1
1007.1
1007.1
1009.1
1009.1
1010.2
1010.8
1011.9
1010.8
1009.1
1008.1
1008.1
1008.1
1009.1
1009.1
1009.1
1010.2
1010.2
1010.2
1009.1
1009.1
1008.1
1008.1
1007.1
1007.1
1007.1
1007.1
1008.1
1008.1
1008.1
1008.1
1008.1
1008.1
1008.1
1007.1
1007.1
1006.1
1006.1
1007.1
1007.1
1008.1
1008.1
1008.1
1009.1
1009.1
1008.1
1008.1
1008.1
1008.1
1008.1
1008.1
1008.1
1009.1
1010.2
1010.2
1010.8
1010.8
1010.8
1010.2
1010.2
1010.2
1010.2
1010.2
1010.2
1010.8
1010.8
1010.8
1010.8
1010.2
1010.2
1009.1
1009.1
1009.1
1008.1
1009.1
1009.1
1009.1
1009.1
1010.2
1010.2
1010.2
1009.1
1009.1
1009.1
1008.1
1008.1
1008.1
1009.1
1009.1
1008.1
1009.1
1009.1
1009.1
1008.1
1008.1
1007.1
1007.1
1007.1
1007.1
1007.1
1007.1
1008.1
1008.1
1008.1
1007.1
1007.1
1007.1
1006.1
1006.1
1006.1
1006.1
1007.1
1007.1
1007.1
1007.1
1007.1
1007.1
1007
1007.1
1006.1
1006.1
1006.1
1006.1
1006.1
1006.1
1007.1
1008.1
1007.1
1007.1
1007.1
1006.1
1006.1
1006.1
1005.1
1006.1
1006.1
1006.1
1006.1
1006.1
1006.1
1005.1
1005.1
1004.1
1005.1
1005.1
1005.1
1006.1
1006.1
1008.1
1009.1
1009.1
1009.1
1009.1
1009.1
1009.1
1009.1
1009.1
1009.1
1010.2
1010.2
1010.2
1010.8
1010.8
1010.8
1010.8
1010.2
1010.2
1010.2
1009.1
1009.1
1010.2
1010.2
1010.8
1010.8
1010.8
1010.8
1010.8
1010.8
1010.2
1010.2
1010.2
1009.1
1010.2
1010.2
1010.2
1010.2
1010.2
1010.2
1010.2
1010.2
1009.1
1009.1
1008.1
1008.1
1008.1
1009.1
1009.1
1010.2
1010.2
1010.2
1010.2
1010.2
1010.2
1010.2
1010.2
1009.1
1009.1
1010.2
1010.2
1010.8
1010.8
1010.8
1010.8
1010.2
1010.2
1009.1
1009.1
1009.1
1009.1
1009.1
1009.1
1009.1
1010.2
1010.2
1010.2
1010.2
1009.1
1009.1
1009.1
1008.1
1009.1
1009.1
1009.1
1009.1
1009.1
1009.1
1008.1
1008.1
1007.1
1006.1
1006.1
1006.1
1006.1
1006.1
1007.1
1007.1
1007.1
1007.1
1007.1
1007.1
1007.1
1006.1
1006.1
1006.1
1006.1
1007.1
1007.1
1007.1
1007.1
1007.1
1007.1
1006.1
1006.1
1005.1
1005.1
1005.1
1006.1
1006.1
1006.1
1007.1
1008.1
1008.1
1008.1
1007.1
1007.1
1007.1
1007.1
1007.1
1007.1
1007.1
1008.1
1008.1
1008.1
1008.1
1008.1
1008.1
1007.1
1006.1
1006.1
1006.1
1006.1
1007.1
1007.1
1008.1
1009.1
1009.1
1009.1
1009.1
1009.1
1008.1
1008.1
1008.1
1008.1
1009.1
1009.1
1010.2
1010.2
1010.2
1010.2
1009.1
1008.1
1008.1
1007.1
1008.1
1008.1
1008.1
1009.1
1010.2
1010.2
1010.8
1010.8
1010.8
1010.8
1010.8
1010.2
1010.2
1009.1
1010.2
1010.2
1010.8
1010.8
1010.8
1010.8
1010.2
1010.2
1009.1
1009.1
1009.1
1009.1
1009.1
1009.1
1009.1
1009.1
1010.2
1010.2
1009.1
1009.1
1009.1
1009.1
1008.1
1008.1
1008.1
1008.1
1008.1
1008.1
1008.1
1008.1
1007.1
1006.1
1005.1
1004.1
1005.1
1004.1
1005.1
1005.1
1006.1
1007.1
1007.1
1007.1
1007.1
1006.1
1006.1
1006.1
1006.1
1007.1
1007.1
1007.1
1007.1
1008.1
1007.1
1006.1
1006.1
1006.1
1006.1
1007.1
1007.1
1008.1
1008.1
1008.1
1010.2
1010.2
1010.8
1010.8
1010.8
1010.8
1010.8
1010.8
1010.8
1010.8
1010.8
1011.9
1011.9
1012.9
1012.9
1011.9
1011.9
1011.9
1010.8
1010.8
1010.8
1010.8
1010.8
1010.8
1011.9
1011.9
1011.9
1011.9
1011.9
1011.9
1011.9
1011.9
1011.9
1011.9
1011.9
1012.9
1012.9
1013.9
1013.9
1012.9
1012.9
1012.9
1011.9
1011.9
1010.8
1011.9
1011.9
1011.9
1011.9
1012.9
1012.9
1012.9
1012.9
1011.9
1011.9
1011.9
1010.8
1011.9
1011.9
1012.9
1012.9
1012.9
1012.9
1012.9
1012.9
1011.9
1010.8
1010.8
1010.8
1010.8
1011.9
1011.9
1011.9
1011.9
1011.9
1011.9
1011.9
1011.9
1010.8
1010.8
1010.8
1011.9
1011.9
1012.9
1012.9
1012.9
1012.9
1012.9
1011.9
1010.8
1010.2
1010.2
1010.2
1010.8
1010.8
1010.8
1011.9
1011.9
1011.9
1011.9
1011.9
1011.9
1011.9
1010.8
1010.8
1010.8
1011.9
1011.9
1012.9
1012.9
1012.9
1012.9
1011.9
1010.8
1010.8
1010.8
1010.2
1010.2
1010.2
1010.8
1010.8
1011.9
1011.9
1011.9
1011.9
1010.8
1010.8
1010.8
1010.8
1010.8
1010.8
1011.9
1011.9
1011.9
1011.9
1011.9
1010.8
1010.2
1010.2
1009.1
1009.1
1010.2
1010.2
1010.8
1010.8
1010.8
1010.8
1010.8
1010.8
1010.8
1010.2
1010.2
1010.2
1010.2
1010.8
1010.8
1010.8
1011.9
1010.8
1010.8
1010.2
1009.1
1009.1
1008.1
1008.1
1008.1
1009.1
1009.1
1010.2
1010.8
1010.2
1010.2
1010.2
1009.1
1009.1
1009.1
1009.1
1009.1
1010.2
1010.2
1010.8
1010.8
1010.8
1010.2
1010.2
1009.1
1009.1
1009.1
1008.1
1008.1
1009.1
1009.1
1009.1
1010.2
1010.2
1009.1
1009.1
1009.1
1009.1
1008.1
1008.1
1009.1
1009.1
1010.2
1010.2
1010.8
1010.8
1010.2
1010.2
1009.1
1009.1
1009.1
1009.1
1009.1
1010.2
1010.2
1010.2
1010.8
1010.8
1010.8
1010.8
1010.8
1010.2
1010.2
1010.2
1010.2
1010.2
1010.8
1010.8
1011.9
1011.9
1010.8
1010.8
1010.2
1009.1
1009.1
1009.1
1009.1
1010.2
1010.2
1010.8
1010.8
1010.8
1011.9
1011.9
1010.8
1010.8
1010.8
1010.8
1011.9
1011.9
1012.9
1013.9
1014.9
1014.9
1014.9
1015.9
1014.9
1015.9
1015.9
1015.9
1016.9
1018
1018
1019
1019
1019
1019
1019
1018
1018
1018
1019
1019
1019
1019
1019
1019
1019
1019
1018
1016.9
1016.9
1015.9
1015.9
1015.9
1016.9
1016.9
1016.9
1016.9
1016.9
1016.9
1016.9
1015.9
1015.9
1016.9
1015.9
1016.9
1016.9
1016.9
1016.9
1016.9
1016.9
1016.9
1015.9
1014.9
1014.9
1014.9
1014.9
1014.9
1015.9
1015.9
1015.9
1015.9
1015.9
1015.9
1015.9
1015.9
1015.9
1014.9
1014.9
1015.9
1015.9
1015.9
1015.9
1016.9
1016.9
1015.9
1014.9
1014.9
1014.9
1014.9
1014.9
1014.9
1014.9
1015.9
1015.9
1015.9
1015.9
1015.9
1015.9
1015.9
1015.9
1014.9
1014.9
1014.9
1015.9
1015.9
1016.9
1016.9
1016.9
1016.9
1015.9
1015.9
1015.9
1014.9
1015.9
1015.9
1015.9
1015.9
1015.9
1016.9
1016.9
1016.9
1015.9
1015.9
1014.9
1014.9
1014.9
1015.9
1015.9
1015.9
1016.9
1016.9
1016.9
1015.9
1015.9
1014.9
1014.9
1014.9
1014.9
1014.9
1014.9
1015.9
1015.9
1016.9
1016.9
1016.9
1016.9
1016.9
1015.9
1016.9
1016.9
1016.9
1018
1018
1019
1019
1019
1019
1018
1018
1018
1018
1018
1019
1019
1019
1020
1021
1021
1021
1021
1021
1020
1020
1020
1021
1021
1021
1022
1021
1021
1021
1020
1020
1019
1019
1019
1019
1020
1020
1020
1021
1021
1020
1020
1020
1020
1020
1019
1020
1020
1020
1021
1021
1021
1021
1020
1020
1019
1019
1019
1019
1020
1020
1020
1021
1021
1020
1020
1020
1021
1020
1020
1020
1020
1020
1020
1020
1020
1020
1019
1018
1018
1016.9
1016.9
1016.9
1016.9
1018
1018
1018
1018
1016.9
1016.9
1016.9
1015.9
1014.9
1013.9
1014.9
1014.9
1014.9
1014.9
1015.9
1014.9
1014.9
1013.9
1013.9
1013.9
1013.9
1013.9
1013.9
1014.9
1015.9
1015.9
1015.9
1016.9
1015.9
1016.9
1016.9
1015.9
1015.9
1015.9
1015.9
1015.9
1016.9
1016.9
1016.9
1016.9
1016.9
1015.9
1014.9
1014.9
1014.9
1014.9
1015.9
1015.9
1016.9
1018
1018
1019
1018
1018
1018
1018
1018
1018
1018
1018
1019
1019
1020
1020
1019
1019
1018
1016.9
1016.9
1016.9
1016.9
1016.9
1018
1018
1019
1019
1019
1018
1018
1018
1018
1018
1018
1019
1019
1019
1019
1019
1019
1018
1016.9
1016.9
1016.9
1016.9
1016.9
1016.9
1018
1019
1019
1019
1019
1019
1018
1018
1018
1018
1018
1019
1019
1020
1020
1020
1019
1018
1016.9
1016.9
1016.9
1015.9
1016.9
1016.9
1016.9
1018
1018
1018
1018
1018
1018
1018
1018
1016.9
1016.9
1016.9
1018
1018
1018
1018
1016.9
1016.9
1015.9
1015.9
1015.9
1015.9
1015.9
1015.9
1015.9
1015.9
1016.9
1016.9
1016.9
1015.9
1015.9
1015.9
1014.9
1014.9
1014.9
1014.9
1015.9
1015.9
1015.9
1015.9
1014.9
1013.9
1012.9
1012.9
1012.9
1012.9
1012.9
1012.9
1012.9
1012.9
1013.9
1013.9
1012.9
1012.9
1012.9
1012.9
1011.9
1011.9
1012.9
1012.9
1012.9
1013.9
1013.9
1012.9
1012.9
1011.9
1011.9
1010.8
1010.8
1010.8
1010.8
1011.9
1011.9
1012.9
1012.9
1013.9
1013.9
1013.9
1012.9
1012.9
1012.9
1012.9
1012.9
1012.9
1013.9
1013.9
1014.9
1014.9
1014.9
1013.9
1012.9
1011.9
1012.9
1012.9
1012.9
1012.9
1013.9
1013.9
1013.9
1013.9
1013.9
1013.9
1012.9
1012.9
1012.9
1012.9
1011.9
1011.9
1012.9
1013.9
1013.9
1013.9
1012.9
1012.9
1012.9
1011.9
1012.9
1012.9
1012.9
1013.9
1014.9
1014.9
1014.9
1014.9
1015.9
1015.9
1015.9
1015.9
1015.9
1015.9
1015.9
1015.9
1016.9
1016.9
1018
1018
1018
1016.9
1015.9
1015.9
1015.9
1015.9
1016.9
1016.9
1016.9
1018
1018
1016.9
1016.9
1016.9
1016.9
1015.9
1015.9
1015.9
1015.9
1015.9
1016.9
1016.9
1018
1018
1016.9
1015.9
1014.9
1014.9
1014.9
1014.9
1015.9
1015.9
1015.9
1015.9
1016.9
1016.9
1016.9
1016.9
1016.9
1015.9
1015.9
1014.9
1015.9
1015.9
1015.9
1016.9
1018
1018
1018
1016.9
1015.9
1015.9
1016.9
1016.9
1018
1018
1018
1018
1019
1019
1019
1019
1019
1019
1019
1019
1019
1019
1020
1021
1021
1021
1020
1020
1020
1019
1018
1019
1019
1019
1020
1020
1020
1020
1020
1020
1020
1020
1020
1020
1020
1020
1021
1021
1021
1020
1020
1019
1018
1018
1018
1018
1018
1019
1020
1020
1021
1021
1021
1021
1021
1021
1021
1021
1021
1021
1022
1022
1023
1023
1022
1022
1021
1020
1020
1020
1020
1021
1022
1022
1023
1023
1023
1023
1023
1023
1023
1023
1023
1023
1023
1023
1024
1023
1023
1022
1021
1021
1021
1021
1021
1021
1022
1022
1022
1022
1022
1021
1021
1020
1020
1020
1020
1020
1020
1021
1021
1021
1021
1020
1019
1019
1019
1019
1019
1020
1020
1020
1020
1020
1020
1019
1019
1019
1018
1018
1018
1019
1019
1020
1020
1020
1019
1019
1018
1018
1018
1018
1018
1019
1019
1019
1019
1019
1019
1019
1018
1018
1018
1018
1018
1018
1019
1019
1019
1019
1019
1019
1018
1018
1016.9
1018
1018
1018
1018
1019
1018
1018
1018
1018
1018
1016.9
1016.9
1016.9
1016.9
1016.9
1016.9
1018
1018
1018
1018
1016.9
1016.9
1015.9
1015.9
1015.9
1015.9
1015.9
1016.9
1016.9
1016.9
1016.9
1016.9
1015.9
1015.9
1014.9
1014.9
1013.9
1013.9
1013.9
1014.9
1014.9
1014.9
1014.9
1013.9
1012.9
1011.9
1010.8
1010.8
1010.8
1010.8
1010.8
1010.8
1010.8
1010.8
1010.2
1010.2
1010.2
1009.1
1009.1
1009.1
1009.1
1009.1
1010.2
1010.2
1010.8
1010.8
1010.8
1010.8
1010.2
1010.2
1009.1
1010.2
1010.2
1010.2
1010.8
1010.8
1011.9
1011.9
1012.9
1012.9
1013.9
1013.9
1013.9
1014.9
1014.9
1015.9
1016.9
1018
1019
1020
1020
1020
1021
1020
1021
1022
1022
1023
1023
1024
1025.1
1025.1
1026.1
1026
1026.1
1027.1
1027.1
1026.1
1027.1
1027.1
1028.1
1029.1
1029.1
1030.1
1030.1
1030.1
1029.1
1029.1
1029.1
1029.1
1029.1
1030.1
1030.1
1030.1
1031.2
1031.2
1031.2
1031.2
1030.1
1030.1
1029.1
1029.1
1029.1
1029.1
1029.1
1030.1
1030.1
1030.1
1030.1
1029.1
1028.1
1028.1
1027.1
1027.1
1027.1
1027.1
1027.1
1028.1
1028.1
1028.1
1028.1
1027.1
1027.1
1027.1
1026.1
1026.1
1026.1
1026.1
1026.1
1027.1
1027.1
1027.1
1027.1
1026.1
1026.1
1025.1
1025.1
1025.1
1025.1
1026.1
1026.1
1027.1
1027.1
1027.1
1027.1
1027.1
1026.1
1026.1
1026.1
1025.1
1025.1
1026.1
1026.1
1027.1
1027.1
1028.1
1028.1
1027.1
1026.1
1026.1
1026.1
1026.1
1026.1
1026.1
1026.1
1027.1
1027.1
1027.1
1027.1
1027.1
1027.1
1027.1
1027.1
1026.1
1026.1
1027.1
1027.1
1028.1
1028.1
1028.1
1028.1
1028.1
1027.1
1027.1
1027.1
1026.1
1027.1
1027.1
1027.1
1027.1
1028.1
1028.1
1028.1
1028.1
1027.1
1027.1
1027.1
1027.1
1026.1
1027.1
1027.1
1027.1
1028.1
1028.1
1028.1
1027.1
1026.1
1025.1
1025.1
1025.1
1025.1
1025.1
1026.1
1026.1
1026.1
1026.1
1026.1
1026.1
1025.1
1025.1
1025.1
1024
1024
1024
1025.1
1026.1
1026.1
1026.1
1026.1
1025.1
1025.1
1024
1024
1023
1024
1023
1024
1024
1024
1025.1
1024
1024
1024
1025.1
1024
1024
1024
1025.1
1025.1
1026.1
1026.1
1028.1
1027.1
1027.1
1026.1
1026.1
1026.1
1026.1
1026.1
1026.1
1027.1
1028.1
1028.1
1028.1
1029.1
1028.1
1028.1
1028.1
1028.1
1028.1
1028.1
1028.1
1028.1
1028.1
1029.1
1029.1
1029.1
1028.1
1028.1
1027.1
1026.1
1026.1
1026.1
1026.1
1026.1
1027.1
1027.1
1027.1
1027.1
1027.1
1026.1
1026.1
1026.1
1026.1
1026.1
1026.1
1027.1
1027.1
1027.1
1027.1
1027.1
1026.1
1026.1
1025.1
1024
1024
1024
1024
1025.1
1025.1
1026.1
1026.1
1026.1
1025.1
1025.1
1025.1
1025.1
1024
1024
1024
1025.1
1025.1
1026.1
1026.1
1025.1
1025.1
1024
1023
1022
1022
1022
1022
1023
1023
1023
1023
1023
1022
1022
1022
1022
1022
1021
1021
1021
1021
1022
1022
1022
1021
1020
1019
1019
1019
1019
1019
1020
1020
1020
1021
1021
1021
1020
1020
1020
1019
1019
1019
1019
1020
1020
1020
1020
1019
1018
1016.9
1016.9
1016.9
1016.9
1016.9
1016.9
1018
1018
1019
1019
1020
1019
1020
1020
1020
1020
1021
1021
1022
1022
1023
1023
1023
1022
1021
1021
1021
1022
1022
1023
1024
1024
1025.1
1025.1
1026.1
1026.1
1026.1
1026.1
1025.1
1025.1
1025.1
1025.1
1026.1
1026.1
1026.1
1025.1
1024
1023
1022
1022
1021
1021
1021
1021
1021
1021
1021
1021
1021
1021
1021
1021
1020
1020
1020
1020
1020
1021
1021
1021
1020
1020
1019
1018
1018
1018
1018
1019
1019
1019
1019
1019
1019
1018
1019
1018
1018
1016.9
1016.9
1016.9
1018
1018
1018
1019
1019
1018
1019
1018
1016.9
1018
1018
1019
1019
1020
1020
1021
1021
1022
1022
1022
1022
1022
1022
1022
1023
1023
1024
1023
1023
1022
1021
1020
1020
1020
1021
1022
1022
1022
1022
1022
1022
1022
1022
1022
1021
1022
1022
1022
1023
1023
1023
1023
1022
1022
1021
1020
1020
1021
1022
1022
1023
1024
1024
1024
1024
1024
1024
1024
1025.1
1025.1
1025.1
1026.1
1027.1
1027.1
1028.1
1028.1
1027.1
1027.1
1026.1
1026.1
1026.1
1027.1
1027.1
1028.1
1028.1
1029.1
1029.1
1030.1
1030.1
1030.1
1030.1
1030.1
1031.2
1031.2
1031.2
1031.8
1031.8
1032.9
1032.9
1032.9
1031.8
1031.2
1030.1
1030.1
1030.1
1030.1
1030.1
1030.1
1030.1
1029.1
1030.1
1029.1
1029.1
1029.1
1028.1
1028.1
1028.1
1027.1
1027.1
1027.1
1027.1
1028.1
1028.1
1027.1
1026.1
1026.1
1025.1
1024
1024
1024
1024
1024
1025.1
1026.1
1026.1
1026.1
1025.1
1025.1
1025.1
1025.1
1025.1
1024
1025.1
1025.1
1026.1
1027.1
1027.1
1026.1
1026.1
1025.1
1024
1024
1024
1024
1024
1024
1025.1
1025.1
1025.1
1025.1
1025.1
1025.1
1025.1
1025.1
1024
1024
1025.1
1024
1025.1
1025.1
1025.1
1025.1
1024
1023
1022
1022
1022
1022
1022
1022
1023
1023
1022
1022
1022
1021
1021
1020
1020
1020
1019
1019
1019
1020
1020
1020
1020
1019
1018
1016.9
1016.9
1016.9
1018
1018
1018
1018
1018
1018
1018
1018
1018
1018
1016.9
1016.9
1016.9
1016.9
1018
1019
1019
1018
1018
1016.9
1015.9
1014.9
1014.9
1014.9
1015.9
1015.9
1015.9
1015.9
1015.9
1015.9
1014.9
1014.9
1014.9
1013.9
1013.9
1012.9
1012.9
1012.9
1013.9
1013.9
1013.9
1012.9
1012.9
1011.9
1010.8
1010.8
1010.2
1010.8
1011.9
1011.9
1012.9
1012.9
1012.9
1012.9
1012.9
1013.9
1012.9
1013.9
1013.9
1014.9
1015.9
1015.9
1016.9
1018
1018
1019
1019
1018
1018
1018
1018
1019
1020
1020
1021
1021
1021
1021
1022
1021
1021
1021
1021
1021
1021
1021
1021
1022
1022
1022
1022
1021
1020
1020
1020
1020
1020
1020
1021
1021
1022
1022
1022
1022
1022
1021
1021
1021
1021
1021
1021
1023
1023
1023
1023
1022
1021
1020
1020
1021
1021
1022
1023
1023
1023
1023
1024
1024
1024
1024
1024
1024
1025.1
1025.1
1025.1
1025.1
1025.1
1026.1
1025.1
1024
1024
1024
1024
1024
1024
1025.1
1025.1
1025.1
1025.1
1025.1
1025.1
1025.1
1025.1
1024
1024
1024
1024
1024
1024
1025.1
1025.1
1025.1
1024
1023
1022
1021
1021
1021
1021
1021
1021
1021
1021
1020
1020
1019
1019
1019
1019
1019
1019
1020
1020
1020
1021
1021
1020
1019
1019
1019
1019
1020
1021
1021
1022
1023
1023
1024
1024
1024
1025.1
1024
1025.1
1025.1
1025.1
1026.1
1026.1
1026.1
1027.1
1026.1
1026.1
1024
1023
1023
1023
1023
1023
1023
1023
1023
1024
1023
1023
1023
1023
1023
1023
1023
1023
1023
1023
1023
1023
1023
1022
1021
1021
1020
1020
1021
1021
1022
1022
1021
1021
1021
1021
1020
1020
1019
1019
1019
1019
1019
1020
1020
1021
1021
1020
1019
1018
1018
1018
1018
1018
1019
1020
1020
1020
1020
1020
1020
1019
1019
1019
1019
1019
1020
1020
1021
1021
1021
1020
1019
1018
1016.9
1015.9
1016.9
1016.9
1016.9
1016.9
1016.9
1016.9
1016.9
1016.9
1016.9
1015.9
1015.9
1015.9
1014.9
1014.9
1015.9
1015.9
1015.9
1016.9
1018
1016.9
1015.9
1015.9
1014.9
1015.9
1015.9
1015.9
1016.9
1018
1019
1020
1021
1022
1023
1023
1024
1024
1025.1
1025.1
1026.1
1027.1
1027.1
1028.1
1028.1
1028.1
1027.1
1026.1
1025.1
1025.1
1025.1
1025.1
1025.1
1025.1
1025.1
1025.1
1025.1
1025.1
1024
1023
1023
1022
1022
1022
1022
1022
1023
1023
1022
1022
1021
1019
1018
1018
1018
1018
1018
1018
1018
1016.9
1016.9
1016.9
1016.9
1015.9
1015.9
1014.9
1014.9
1014.9
1015.9
1015.9
1016.9
1016.9
1016.9
1015.9
1014.9
1013.9
1013.9
1012.9
1012.9
1013.9
1014.9
1014.9
1014.9
1015.9
1015.9
1015.9
1015.9
1016.9
1016.9
1016.9
1016.9
1018
1019
1020
1021
1022
1023
1023
1023
1024
1024
1024
1025.1
1026.1
1026.1
1027.1
1027.1
1027.1
1027.1
1027.1
1027.1
1026.1
1026.1
1026.1
1026.1
1025.1
1026.1
1026.1
1026.1
1026.1
1026.1
1025.1
1023
1022
1022
1021
1021
1021
1021
1020
1020
1020
1020
1019
1019
1018
1018
1016.9
1016.9
1015.9
1015.9
1016.9
1016.9
1016.9
1016.9
1015.9
1014.9
1013.9
1013.9
1013.9
1014.9
1014.9
1015.9
1016.9
1018
1018
1019
1019
1020
1020
1020
1020
1019
1019
1020
1021
1021
1021
1021
1020
1019
1019
1018
1016.9
1018
1018
1016.9
1016.9
1016.9
1015.9
1015.9
1015.9
1015.9
1014.9
1014.9
1013.9
1012.9
1012.9
1012.9
1012.9
1012.9
1013.9
1013.9
1013.9
1011.9
1010.8
1010.8
1010.8
1010.8
1010.8
1011.9
1012.9
1013.9
1013.9
1014.9
1014.9
1015.9
1016.9
1016.9
1018
1018
1019
1020
1020
1021
1022
1023
1022
1021
1020
1020
1020
1020
1021
1022
1022
1022
1022
1021
1021
1021
1020
1019
1019
1019
1018
1018
1018
1019
1019
1019
1018
1015.9
1014.9
1014.9
1013.9
1014.9
1014.9
1013.9
1013.9
1014.9
1013.9
1012.9
1011.9
1010.8
1010.8
1009.1
1009.1
1010.2
1010.2
1010.2
1010.8
1011.9
1012.9
1012.9
1011.9
1010.8
1011.9
1010.8
1010.8
1011.9
1013.9
1013.9
1014.9
1016.9
1016.9
1018
1019
1020
1020
1021
1021
1021
1022
1023
1023
1024
1026.1
1026.1
1026.1
1025.1
1025.1
1025.1
1026.1
1026.1
1027.1
1027.1
1028.1
1028.1
1029.1
1028.1
1028.1
1029.1
1029.1
1029.1
1029.1
1029.1
1029.1
1029.1
1029.1
1029.1
1030.1
1031.2
1030.1
1030.1
1028.1
1028.1
1029.1
1028.1
1029.1
1030.1
1029.1
1030.1
1030.1
1030.1
1031.2
1030.1
1029.1
1029.1
1028.1
1027.1
1028.1
1028.1
1029.1
1029.1
1029.1
1028.1
1027.1
1026.1
1025.1
1024
1024
1024
1024
1024
1024
1024
1023
1023
1023
1023
1022
1022
1022
1022
1022
1022
1022
1023
1023
1022
1022
1021
1020
1020
1020
1020
1020
1021
1022
1022
1023
1023
1022
1022
1022
1022
1022
1022
1022
1023
1023
1024
1024
1023
1022
1021
1020
1019
1018
1018
1019
1019
1020
1020
1020
1020
1020
1019
1019
1019
1018
1018
1019
1019
1019
1020
1020
1020
1019
1018
1018
1016.9
1016.9
1018
1018
1019
1019
1019
1020
1020
1020
1020
1020
1020
1020
1020
1020
1020
1021
1021
1021
1021
1020
1019
1018
1018
1016.9
1016.9
1016.9
1016.9
1018
1018
1016.9
1016.9
1016.9
1015.9
1015.9
1015.9
1014.9
1014.9
1013.9
1013.9
1014.9
1014.9
1014.9
1015.9
1014.9
1014.9
1013.9
1012.9
1012.9
1013.9
1014.9
1014.9
1015.9
1015.9
1016.9
1016.9
1016.9
1016.9
1016.9
1016.9
1016.9
1015.9
1016.9
1016.9
1016.9
1018
1018
1019
1018
1016.9
1016.9
1016.9
1016.9
1016.9
1018
1018
1018
1018
1019
1019
1019
1019
1020
1020
1020
1020
1020
1020
1021
1021
1021
1021
1021
1020
1019
1019
1019
1019
1021
1022
1022
1024
1024
1025.1
1025.1
1026.1
1027.1
1027.1
1027.1
1027.1
1028.1
1028.1
1029.1
1029.1
1030.1
1031.2
1030.1
1029.1
1029.1
1029.1
1028.1
1028.1
1028.1
1029.1
1029.1
1029.1
1029.1
1029.1
1029.1
1029.1
1029.1
1029.1
1028.1
1028.1
1028.1
1028.1
1029.1
1029.1
1029.1
1029.1
1028.1
1026.1
1026.1
1025.1
1024
1025.1
1025.1
1025.1
1025.1
1024
1024
1024
1024
1024
1024
1024
1024
1024
1023
1024
1024
1024
1023
1023
1022
1021
1020
1019
1019
1019
1019
1020
1020
1020
1020
1020
1020
1020
1020
1020
1019
1019
1019
1019
1019
1019
1019
1019
1018
1016.9
1015.9
1014.9
1014.9
1014.9
1014.9
1014.9
1015.9
1015.9
1015.9
1015.9
1015.9
1015.9
1016.9
1016.9
1016.9
1016.9
1016.9
1016.9
1018
1019
1020
1021
1020
1020
1020
1019
1020
1020
1021
1021
1022
1023
1023
1024
1024
1024
1024
1023
1023
1023
1023
1023
1023
1022
1022
1023
1021
1020
1018
1016.9
1016.9
1018
1018
1019
1020
1020
1021
1022
1022
1023
1023
1024
1023
1024
1026.1
1026.1
1027.1
1027.1
1027.1
1026.1
1025.1
1023
1022
1021
1021
1021
1021
1022
1023
1024
1025.1
1025.1
1026.1
1026.1
1026.1
1027.1
1026.1
1026.1
1026.1
1027.1
1027.1
1028.1
1028.1
1028.1
1027.1
1026.1
1025.1
1024
1024
1025.1
1025.1
1026.1
1026.1
1027.1
1027.1
1027.1
1027.1
1027.1
1027.1
1028.1
1028.1
1028.1
1027.1
1028.1
1029.1
1029.1
1031.2
1031.2
1030.1
1029.1
1028.1
1028.1
1028.1
1029.1
1029.1
1029.1
1030.1
1030.1
1031.2
1031.2
1031.2
1031.2
1031.2
1031.2
1031.2
1031.2
1031.2
1031.2
1031.2
1031.2
1031.8
1031.8
1031.2
1030.1
1029.1
1028.1
1028.1
1028.1
1028.1
1028.1
1028.1
1028.1
1028.1
1028.1
1028.1
1027.1
1028.1
1028.1
1028.1
1028.1
1027.1
1028.1
1029.1
1029.1
1029.1
1029.1
1029.1
1028.1
1027.1
1027.1
1027.1
1028.1
1028.1
1029.1
1029.1
1029.1
1030.1
1030.1
1030.1
1030.1
1030.1
1029.1
1029.1
1029.1
1029.1
1029.1
1029.1
1030.1
1030.1
1030.1
1030.1
1028.1
1027.1
1027.1
1026.1
1026.1
1027.1
1027.1
1027.1
1027.1
1027.1
1027.1
1027.1
1027.1
1026.1
1026.1
1026.1
1026.1
1026.1
1026.1
1026.1
1027.1
1027.1
1027.1
1027.1
1026.1
1026.1
1025.1
1026.1
1026.1
1026.1
1027.1
1028.1
1028.1
1028.1
1029.1
1029.1
1030.1
1030.1
1030.1
1031.2
1031.2
1031.2
1031.8
1031.8
1032.9
1033.9
1034.9
1033.9
1032.9
1032.9
1031.8
1032.9
1032.9
1032.9
1033.9
1033.9
1033.9
1033.9
1033.9
1034.9
1033.9
1033.9
1033.9
1033.9
1032.9
1032.9
1033.9
1033.9
1033.9
1034.9
1034.9
1033.9
1031.8
1031.2
1031.2
1030.1
1031.2
1030.1
1030.1
1030.1
1030.1
1030.1
1030.1
1029.1
1030.1
1030.1
1030.1
1030.1
1029.1
1028.1
1028.1
1028.1
1028.1
1028.1
1028.1
1028.1
1026.1
1026.1
1025.1
1024
1025.1
1025.1
1025.1
1026.1
1026.1
1026.1
1026.1
1026.1
1027.1
1027.1
1027.1
1027.1
1028.1
1028.1
1029.1
1029.1
1030.1
1031.2
1031.2
1030.1
1030.1
1030.1
1029.1
1030.1
1031.2
1031.2
1031.8
1032.9
1031.8
1032.9
1032.9
1031.8
1031.8
1031.8
1031.8
1031.2
1031.2
1031.2
1031.2
1031.2
1031.8
1031.8
1031.2
1031.2
1029.1
1028.1
1027.1
1027.1
1027.1
1027.1
1028.1
1027.1
1028.1
1027.1
1027.1
1027.1
1026.1
1026.1
1026.1
1026.1
1025.1
1025.1
1025.1
1025.1
1025.1
1025.1
1025.1
1025.1
1023
1022
1021
1021
1022
1022
1023
1023
1024
1024
1025.1
1025.1
1025.1
1026.1
1025.1
1025.1
1025.1
1025.1
1026.1
1026.1
1027.1
1027.1
1027.1
1027.1
1026.1
1025.1
1025.1
1025.1
1026.1
1026.1
1027.1
1027.1
1027.1
1027.1
1027.1
1027.1
1027.1
1027.1
1027.1
1027.1
1027.1
1027.1
1027.1
1027.1
1027.1
1027.1
1027.1
1026.1
1025.1
1025.1
1024
1024
1024
1024
1024
1025.1
1025.1
1025.1
1025.1
1025.1
1025.1
1025.1
1025.1
1025.1
1024
1023
1024
1024
1025.1
1026.1
1026.1
1025.1
1025.1
1023
1024
1024
1024
1025.1
1026.1
1026.1
1027.1
1027.1
1027.1
1028.1
1028.1
1028.1
1029.1
1029.1
1029.1
1030.1
1031.2
1031.2
1031.8
1032.9
1033.9
1032.9
1032.9
1031.8
1031.8
1031.8
1032.9
1032.9
1033.9
1034.9
1034.9
1034.9
1034.9
1034.9
1034.9
1034.9
1034.9
1034.9
1034.9
1034.9
1034.9
1034.9
1034.9
1035.9
1035.9
1034.9
1033.9
1033.9
1032.9
1032.9
1033.9
1033.9
1034.9
1034.9
1035.9
1035.9
1035.9
1034.9
1034.9
1034.9
1034.9
1034.9
1034.9
1034.9
1034.9
1035.9
1035.9
1035.9
1036.9
1035.9
1033.9
1032.9
1032.9
1031.8
1031.8
1031.8
1031.8
1032.9
1032.9
1032.9
1032.9
1032.9
1031.8
1031.8
1031.2
1031.8
1030.1
1030.1
1030.1
1031.2
1031.8
1032.9
1032.9
1031.8
1031.2
1030.1
1030.1
1030.1
1030.1
1030.1
1031.2
1031.2
1031.2
1031.2
1031.2
1031.2
1031.2
1030.1
1030.1
1030.1
1030.1
1030.1
1030.1
1030.1
1031.2
1031.2
1031.2
1031.2
1030.1
1029.1
1028.1
1029.1
1029.1
1029.1
1029.1
1030.1
1030.1
1031.2
1030.1
1030.1
1029.1
1029.1
1029.1
1028.1
1028.1
1028.1
1029.1
1029.1
1029
1030.1
1030.1
1029.1
1028.1
1027
1026.1
1027.1
1027.1
1027.1
1028.1
1027.1
1028.1
1028.1
1028.1
1027.1
1027.1
1028.1
1028.1
1028.1
1027.1
1027.1
1028.1
1029.1
1028.1
1029.1
1030.1
1030.1
1028.1
1028.1
1027.1
1027.1
1027.1
1027.1
1029.1
1030.1
1031.2
1031.2
1031.2
1030.1
1030.1
1029.1
1029.1
1030.1
1030.1
1029.1
1030.1
1030.1
1029.1
1030.1
1031.2
1030.1
1030.1
1028.1
1027.1
1027.1
1027.1
1027.1
1027.1
1028.1
1028.1
1029.1
1029.1
1029.1
1029.1
1027.1
1027.1
1027.1
1027.1
1027.1
1027.1
1028.1
1028.1
1028.1
1029.1
1029.1
1029.1
1028.1
1028.1
1028.1
1028.1
1028.1
1029.1
1030.1
1030.1
1031.2
1031.2
1031.2
1031.2
1031.8
1031.8
1031.8
1031.8
1031.8
1032.9
1032.9
1032.9
1033.9
1033.9
1033.9
1032.9
1031.8
1031.2
1031.2
1031.2
1031.8
1032.9
1032.9
1033.9
1033.9
1033.9
1033.9
1033.9
1033.9
1033.9
1032.9
1032.9
1033.9
1033.9
1033.9
1033.9
1032.9
1032.9
1031.8
1032.9
1031.2
1030.1
1031.2
1031.2
1031.2
1031.8
1032.9
1032.9
1032.9
1032.9
1033.9
1033.9
1034.9
1034.9
1034.9
1034.9
1034.9
1034.9
1035.9
1035.9
1036.9
1036.9
1036.9
1035.9
1035.9
1034.9
1034.9
1033.9
1033.9
1034.9
1034.9
1035.9
1035.9
1035.9
1035.9
1035.9
1035.9
1036.9
1036.9
1036.9
1036.9
1036.9
1036.9
1036.9
1036.9
1036.9
1036.9
1035.9
1035.9
1034.9
1033.9
1033.9
1033.9
1033.9
1034.9
1034.9
1034.9
1034.9
1034.9
1034.9
1033.9
1033.9
1033.9
1033.9
1033.9
1033.9
1034.9
1034.9
1034.9
1034.9
1034.9
1033.9
1032.9
1032.9
1031.8
1032.9
1032.9
1032.9
1033.9
1033.9
1033.9
1034.9
1034.9
1034.9
1033.9
1033.9
1033.9
1033.9
1034.9
1034.9
1033.9
1034.9
1034.9
1034.9
1034.9
1034.9
1033.9
1032.9
1032.9
1032.9
1032.9
1033.9
1033.9
1034.9
1034.9
1034.9
1034.9
1035.9
1035.9
1035.9
1035.9
1035.9
1035.9
1035.9
1036.9
1036.9
1037.9
1037.9
1037.9
1036.9
1035.9
1034.9
1033.9
1033.9
1033.9
1034.9
1034.9
1034.9
1035.9
1035.9
1035.9
1034.9
1034.9
1034.9
1034.9
1033.9
1033.9
1034.9
1034.9
1034.9
1034.9
1034.9
1034.9
1032.9
1031.8
1031.2
1031.2
1030.1
1030.1
1030.1
1030.1
1030.1
1030.1
1030.1
1030.1
1030.1
1029.1
1029.1
1028.1
1028.1
1028.1
1027.1
1028.1
1029.1
1029.1
1029.1
1028.1
1027.1
1026.1
1025.1
1024
1024
1025.1
1025.1
1025.1
1026.1
1026.1
1026.1
1026.1
1026.1
1026.1
1025.1
1025.1
1025.1
1025.1
1025.1
1026.1
1026.1
1027.1
1027.1
1026.1
1025.1
1024
1023
1023
1023
1023
1024
1024
1024
1024
1024
1024
1025.1
1025.1
1024
1024
1023
1023
1023
1024
1024
1024
1024
1024
1023
1022
1021
1020
1020
1020
1021
1022
1022
1022
1022
1021
1021
1021
1020
1020
1019
1019
1020
1020
1021
1021
1021
1021
1019
1019
1018
1018
1018
1018
1019
1020
1020
1021
1021
1021
1022
1022
1022
1022
1022
1022
1022
1023
1023
1023
1023
1023
1021
1020
1020
1019
1019
1019
1019
1019
1019
1018
1018
1018
1016.9
1016.9
1016.9
1015.9
1015.9
1015.9
1015.9
1016.9
1016.9
1018
1018
1018
1016.9
1015.9
1015.9
1016.9
1016.9
1018
1018
1018
1019
1019
1020
1020
1020
1020
1019
1018
1018
1018
1019
1019
1019
1019
1018
1016.9
1014.9
1012.9
1011.9
1010.8
1010.2
1010.2
1010.2
1010.2
1010.2
1010.2
1010.2
1009.1
1009.1
1008.1
1008.1
1007.1
1007.1
1007.1
1007.1
1008.1
1008.1
1008.1
1008.1
1008.1
1008.1
1007.1
1007.1
1008.1
1008.1
1009.1
1010.2
1011.9
1012.9
1013.9
1014.9
1014.9
1014.9
1015.9
1015.9
1016.9
1016.9
1018
1019
1019
1020
1021
1021
1021
1021
1020
1020
1020
1020
1020
1020
1021
1021
1022
1021
1021
1020
1020
1020
1019
1019
1020
1020
1021
1021
1021
1022
1022
1021
1020
1020
1021
1021
1022
1023
1023
1024
1024
1025.1
1025.1
1025.1
1025.1
1026.1
1026.1
1026.1
1026.1
1027.1
1027.1
1028.1
1028.1
1028.1
1028.1
1027.1
1026.1
1026.1
1026.1
1026.1
1026.1
1027.1
1027.1
1028.1
1028.1
1029.1
1029.1
1029.1
1029.1
1029.1
1029.1
1029.1
1029.1
1030.1
1031.2
1031.2
1031.8
1031.8
1031.2
1031.2
1029.1
1028.1
1028.1
1028.1
1028.1
1029.1
1029.1
1029.1
1029.1
1030.1
1029.1
1028.1
1028.1
1028.1
1027.1
1027.1
1026.1
1026.1
1026.1
1027.1
1027.1
1027.1
1026.1
1025.1
1024
1024
1024
1025.1
1025.1
1026.1
1026.1
1027.1
1027.1
1028.1
1028.1
1028.1
1028.1
1027.1
1027.1
1027.1
1028.1
1028.1
1029.1
1030.1
1030.1
1031.2
1030.1
1030.1
1029.1
1029.1
1029.1
1029.1
1030.1
1030.1
1031.2
1031.8
1031.8
1031.8
1032.9
1032.9
1032.9
1032.9
1031.8
1031.8
1031.8
1032.9
1032.9
1032.9
1032.9
1032.9
1031.8
1031.2
1030.1
1029.1
1029.1
1029.1
1029.1
1030.1
1029.1
1030.1
1030.1
1029.1
1029.1
1028.1
1027.1
1027.1
1026.1
1025.1
1025.1
1024
1024
1025.1
1025.1
1024
1024
1023
1022
1021
1021
1021
1020
1021
1021
1021
1021
1022
1021
1021
1020
1020
1020
1020
1019
1020
1021
1022
1022
1022
1022
1022
1021
1021
1021
1021
1021
1022
1023
1023
1024
1024
1024
1024
1024
1024
1024
1023
1024
1025.1
1025.1
1026.1
1027.1
1026.1
1026.1
1026.1
1025.1
1024
1024
1024
1024
1025.1
1025.1
1025.1
1025.1
1026.1
1026.1
1025.1
1025.1
1025.1
1025.1
1024
1024
1024
1025.1
1026.1
1026.1
1026.1
1025.1
1025.1
1024
1023
1023
1023
1024
1024
1024
1025.1
1025.1
1025.1
1025.1
1025.1
1025.1
1025.1
1025.1
1025.1
1025.1
1025.1
1026.1
1026.1
1027.1
1026.1
1026.1
1026.1
1025.1
1024
1024
1025.1
1025.1
1025.1
1025.1
1025.1
1026.1
1026.1
1026.1
1025.1
1025.1
1025.1
1025.1
1024
1025.1
1025.1
1026.1
1026.1
1027.1
1027.1
1026.1
1025.1
1024
1023
1023
1022
1023
1023
1023
1024
1024
1025.1
1024
1024
1024
1024
1024
1024
1024
1024
1025.1
1025.1
1025.1
1024
1024
1023
1022
1021
1021
1021
1021
1021
1022
1022
1022
1021
1021
1021
1020
1020
1019
1019
1019
1020
1020
1021
1021
1021
1020
1020
1019
1018
1018
1016.9
1016.9
1018
1019
1019
1020
1019
1019
1019
1018
1018
1018
1018
1018
1018
1019
1020
1019
1019
1019
1018
1016.9
1015.9
1015.9
1015.9
1016.9
1018
1018
1019
1019
1020
1020
1020
1020
1021
1021
1021
1021
1022
1023
1024
1025.1
1026.1
1026.1
1026.1
1025.1
1025.1
1025.1
1025.1
1025.1
1026.1
1026.1
1026.1
1026.1
1026.1
1026.1
1025.1
1025.1
1025.1
1024
1024
1024
1023
1023
1023
1023
1022
1022
1020
1019
1018
1016.9
1016.9
1016.9
1016.9
1015.9
1016.9
1016.9
1016.9
1016.9
1015.9
1015.9
1015.9
1014.9
1014.9
1014.9
1014.9
1014.9
1015.9
1015.9
1015.9
1015.9
1015.9
1014.9
1014.9
1014.9
1014.9
1014.9
1015.9
1016.9
1018
1019
1019
1020
1020
1020
1020
1020
1020
1021
1021
1022
1022
1023
1023
1022
1021
1020
1020
1019
1019
1019
1020
1020
1021
1021
1021
1021
1022
1022
1023
1022
1022
1023
1024
1024
1025.1
1025.1
1025.1
1026.1
1025.1
1024
1024
1024
1024
1024
1025.1
1025.1
1026.1
1026.1
1027.1
1027.1
1026.1
1027.1
1027.1
1026.1
1026.1
1026.1
1027.1
1028.1
1028.1
1028.1
1027.1
1027.1
1026.1
1025.1
1025.1
1025.1
1024
1025.1
1025.1
1026.1
1026.1
1027.1
1027.1
1027.1
1027.1
1027.1
1027.1
1026.1
1027.1
1026.1
1026.1
1027.1
1028.1
1028.1
1027.1
1027.1
1027.1
1026.1
1025.1
1025.1
1025.1
1025.1
1026.1
1026.1
1027.1
1027.1
1027.1
1027.1
1027.1
1028.1
1027.1
1027.1
1028.1
1028.1
1028.1
1029.1
1029.1
1029.1
1030.1
1029.1
1028.1
1027.1
1026.1
1026.1
1025.1
1025.1
1026.1
1026.1
1026.1
1027.1
1027.1
1027.1
1027.1
1027.1
1026.1
1025.1
1024
1024
1024
1024
1023
1023
1023
1022
1021
1020
1019
1019
1019
1019
1019
1019
1019
1020
1019
1019
1019
1019
1019
1018
1018
1018
1016.9
1019
1019
1019
1019
1019
1018
1016.9
1016.9
1016.9
1016.9
1018
1019
1020
1021
1021
1022
1022
1022
1022
1022
1022
1022
1023
1023
1024
1025.1
1026.1
1025.1
1026.1
1025.1
1025.1
1024
1024
1024
1024
1024
1024
1024
1025.1
1025.1
1025.1
1025.1
1024
1024
1023
1023
1024
1024
1024
1025.1
1025.1
1024
1024
1024
1023
1021
1021
1021
1021
1021
1021
1022
1023
1024
1024
1024
1024
1024
1024
1024
1024
1025.1
1026.1
1027.1
1028.1
1028.1
1029.1
1029.1
1029.1
1028.1
1028.1
1028.1
1028.1
1028.1
1029.1
1029.1
1030.1
1031.2
1030.1
1030.1
1030.1
1030.1
1030.1
1029.1
1029.1
1029.1
1030.1
1030.1
1030.1
1029.1
1029.1
1028.1
1027.1
1025.1
1024
1024
1024
1025.1
1025.1
1025.1
1026.1
1026.1
1026.1
1026.1
1026.1
1026.1
1025.1
1025.1
1026.1
1026.1
1026.1
1027.1
1027.1
1026.1
1026.1
1025.1
1024
1023
1022
1021
1021
1021
1021
1021
1021
1021
1021
1020
1020
1019
1019
1019
1018
1019
1019
1020
1020
1020
1019
1019
1018
1016.9
1015.9
1015.9
1015.9
1016.9
1016.9
1018
1018
1018
1019
1019
1019
1019
1018
1018
1019
1019
1019
1020
1019
1020
1019
1018
1015.9
1014.9
1013.9
1013.9
1012.9
1013.9
1012.9
1013.9
1013.9
1013.9
1013.9
1013.9
1013.9
1012.9
1011.9
1011.9
1012.9
1012.9
1013.9
1014.9
1015.9
1016.9
1015.9
1015.9
1015.9
1016.9
1018
1019
1020
1022
1023
1024
1025.1
1025.1
1026.1
1026.1
1027.1
1026.1
1027.1
1027.1
1027.1
1028.1
1028.1
1028.1
1029.1
1029.1
1029.1
1028.1
1027.1
1027.1
1026.1
1026.1
1026.1
1027.1
1027.1
1028.1
1028.1
1029.1
1029.1
1029.1
1029.1
1029.1
1029.1
1028.1
1028.1
1028.1
1029.1
1029.1
1029.1
1029.1
1028.1
1027.1
1027.1
1026.1
1025.1
1025.1
1024
1025.1
1025.1
1026.1
1026.1
1027.1
1027.1
1027.1
1027.1
1027.1
1027.1
1026.1
1026.1
1028.1
1028.1
1029.1
1029.1
1029.1
1029.1
1028.1
1027.1
1026.1
1025.1
1025.1
1026.1
1025.1
1026.1
1026.1
1026.1
1026.1
1026.1
1026.1
1025.1
1025.1
1024
1023
1023
1023
1023
1023
1023
1023
1022
1021
1020
1019
1019
1019
1019
1019
1020
1020
1021
1021
1021
1020
1019
1019
1019
1018
1018
1019
1020
1020
1019
1019
1019
1016.9
1015.9
1014.9
1013.9
1013.9
1012.9
1012.9
1011.9
1011.9
1012.9
1011.9
1010.8
1011.9
1010.8
1010.8
1010.2
1009.1
1009.1
1010.2
1010.2
1010.8
1010.8
1012.9
1012.9
1012.9
1012.9
1012.9
1012.9
1013.9
1013.9
1013.9
1014.9
1014.9
1014.9
1015.9
1015.9
1015.9
1015.9
1015.9
1015.9
1016.9
1016.9
1016.9
1016.9
1018
1019
1020
1020
1020
1019
1019
1019
1020
1021
1021
1023
1025.1
1025.1
1025.1
1026.1
1026.1
1026.1
1026.1
1025.1
1026.1
1027.1
1028.1
1028.1
1030.1
1030.1
1030.1
1029.1
1029.1
1029.1
1028.1
1027.1
1028.1
1029.1
1029.1
1029.1
1029.1
1030.1
1030.1
1030.1
1031.2
1030.1
1030.1
1029.1
1029.1
1029.1
1029.1
1030.1
1030.1
1030.1
1030.1
1029.1
1028.1
1027.1
1026.1
1025.1
1024
1024
1025.1
1026.1
1026.1
1028.1
1028.1
1028.1
1027.1
1027.1
1027.1
1027.1
1026.1
1026.1
1026.1
1027.1
1028.1
1028.1
1028.1
1027.1
1026.1
1025.1
1024
1023
1023
1023
1024
1025.1
1026.1
1028.1
1029.1
1029.1
1029.1
1030.1
1030.1
1030.1
1030.1
1030.1
1031.2
1031.2
1031.8
1031.8
1031.8
1031.8
1031.8
1031.2
1030.1
1030.1
1029.1
1029.1
1030.1
1030.1
1031.2
1031.8
1031.8
1031.8
1031.2
1031.2
1031.2
1030.1
1030.1
1030.1
1031.2
1031.2
1031.2
1031.2
1031.2
1031.2
1030.1
1029.1
1028.1
1027.1
1027.1
1027.1
1027.1
1028.1
1029.1
1029.1
1029.1
1029.1
1029.1
1029.1
1028.1
1028.1
1028.1
1028.1
1028.1
1028.1
1029.1
1028.1
1028.1
1028.1
1027.1
1026.1
1025.1
1024
1024
1024
1025.1
1025.1
1026.1
1027.1
1027.1
1027.1
1027.1
1026.1
1026.1
1026.1
1026.1
1026.1
1026.1
1027.1
1027.1
1027.1
1026.1
1026.1
1025.1
1024
1023
1023
1022
1022
1023
1023
1024
1025.1
1025.1
1024
1024
1024
1023
1023
1023
1023
1024
1025.1
1025.1
1026.1
1026.1
1027.1
1028.1
1028.1
1027.1
1027.1
1027.1
1027.1
1028.1
1028.1
1028.1
1029.1
1029.1
1029.1
1029.1
1028.1
1028.1
1027.1
1026.1
1026.1
1027.1
1027.1
1028.1
1028.1
1028.1
1027.1
1027.1
1025.1
1024
1023
1023
1023
1023
1024
1024
1024
1024
1024
1023
1023
1022
1022
1022
1022
1022
1023
1023
1024
1023
1023
1022
1021
1020
1020
1019
1019
1019
1019
1020
1020
1020
1019
1019
1019
1018
1018
1018
1019
1019
1019
1019
1019
1019
1018
1016.9
1015.9
1015.9
1014.9
1014.9
1015.9
1015.9
1016.9
1016.9
1016.9
1016.9
1016.9
1016.9
1015.9
1015.9
1015.9
1016.9
1016.9
1016.9
1018
1019
1019
1018
1016.9
1016.9
1018
1018
1018
1018
1019
1020
1021
1022
1022
1022
1022
1022
1021
1021
1021
1021
1022
1023
1023
1024
1024
1024
1023
1023
1022
1022
1021
1021
1022
1022
1023
1024
1024
1024
1024
1024
1023
1023
1023
1024
1024
1025.1
1025.1
1026.1
1026.1
1025.1
1025.1
1025.1
1024
1024
1024
1024
1024
1025.1
1026.1
1026.1
1027.1
1027.1
1027.1
1026.1
1026.1
1026.1
1026.1
1026.1
1026.1
1027.1
1028.1
1028.1
1028.1
1028.1
1026.1
1026.1
1025.1
1024
1024
1024
1024
1024
1024
1024
1024
1024
1024
1024
1023
1022
1022
1022
1022
1023
1023
1022
1022
1021
1020
1019
1018
1016.9
1015.9
1015.9
1015.9
1016.9
1018
1018
1018
1016.9
1018
1016.9
1016.9
1015.9
1015.9
1016.9
1016.9
1018
1019
1019
1020
1020
1019
1018
1018
1018
1018
1018
1018
1019
1020
1020
1021
1021
1021
1021
1021
1021
1021
1021
1022
1023
1023
1024
1024
1023
1023
1021
1021
1020
1020
1020
1021
1021
1022
1022
1023
1023
1023
1023
1022
1022
1022
1022
1023
1023
1024
1024
1024
1023
1022
1022
1021
1020
1020
1019
1020
1020
1021
1021
1021
1020
1020
1020
1019
1018
1018
1018
1018
1019
1019
1019
1018
1018
1016.9
1015.9
1014.9
1013.9
1013.9
1013.9
1014.9
1015.9
1015.9
1016.9
1016.9
1018
1019
1019
1019
1021
1021
1022
1023
1024
1025.1
1025.1
1025.1
1025.1
1024
1024
1023
1023
1022
1022
1022
1023
1023
1023
1023
1023
1023
1023
1023
1022
1023
1022
1023
1023
1024
1024
1024
1023
1022
1021
1020
1020
1019
1019
1019
1019
1019
1019
1019
1019
1018
1016.9
1016.9
1016.9
1016.9
1016.9
1016.9
1018
1018
1019
1018
1018
1016.9
1015.9
1014.9
1013.9
1013.9
1013.9
1013.9
1013.9
1014.9
1014.9
1014.9
1013.9
1013.9
1012.9
1012.9
1011.9
1011.9
1011.9
1011.9
1011.9
1011.9
1011.9
1011.9
1010.8
1010.2
1009.1
1008.1
1007.1
1006.1
1006.1
1007.1
1007.1
1008.1
1008.1
1008.1
1008.1
1007.1
1007.1
1007.1
1007.1
1006.1
1007.1
1007.1
1007.1
1007.1
1008.1
1008.1
1008.1
1007.1
1006.1
1006.1
1005.1
1005.1
1006.1
1007.1
1008.1
1008.1
1009.1
1010.2
1010.2
1010.8
1011.9
1012.9
1013.9
1013.9
1013.9
1014.9
1015.9
1015.9
1015.9
1016.9
1016.9
1015.9
1015.9
1014.9
1014.9
1014.9
1015.9
1015.9
1015.9
1016.9
1016.9
1016.9
1015.9
1015.9
1014.9
1013.9
1012.9
1012.9
1012.9
1012.9
1012.9
1012.9
1012.9
1012.9
1011.9
1010.8
1009.1
1008.1
1007.1
1007.1
1007.1
1007.1
1008.1
1009.1
1010.2
1010.2
1010.8
1010.2
1010.2
1010.2
1010.2
1010.8
1011.9
1011.9
1012.9
1013.9
1013.9
1014.9
1014.9
1013.9
1013.9
1013.9
1012.9
1012.9
1013.9
1013.9
1014.9
1015.9
1016.9
1018
1018
1018
1018
1018
1018
1018
1019
1019
1020
1021
1021
1022
1022
1022
1022
1021
1020
1020
1020
1020
1020
1021
1021
1021
1021
1021
1021
1021
1020
1020
1020
1020
1021
1021
1021
1021
1020
1019
1018
1016.9
1015.9
1015.9
1014.9
1014.9
1014.9
1015.9
1015.9
1015.9
1014.9
1014.9
1014.9
1013.9
1012.9
1012.9
1013.9
1012.9
1012.9
1012.9
1012.9
1012.9
1012.9
1011.9
1010.8
1010.2
1010.2
1009.1
1009.1
1009.1
1009.1
1010.2
1010.8
1010.8
1010.8
1010.8
1010.8
1010.2
1010.2
1010.2
1010.2
1010.2
1010.8
1011.9
1012.9
1013.9
1013.9
1013.9
1013.9
1013.9
1013.9
1013.9
1013.9
1014.9
1015.9
1016.9
1016.9
1018
1018
1016.9
1016.9
1015.9
1015.9
1015.9
1015.9
1015.9
1016.9
1015.9
1016.9
1015.9
1015.9
1014.9
1013.9
1012.9
1011.9
1010.8
1010.8
1010.2
1010.8
1010.8
1010.8
1012.9
1010.8
1010.8
1011.9
1011.9
1012.9
1011.9
1011.9
1012.9
1013.9
1013.9
1014.9
1014.9
1014.9
1013.9
1013.9
1012.9
1012.9
1012.9
1012.9
1012.9
1013.9
1014.9
1014.9
1015.9
1015.9
1014.9
1014.9
1014.9
1013.9
1013.9
1013.9
1013.9
1013.9
1012.9
1012.9
1012.9
1011.9
1010.2
1009.1
1008.1
1006.1
1005.1
1005.1
1005.1
1005.1
1005.1
1005.1
1006.1
1005.1
1005.1
1005.1
1004.1
1004.1
1003.1
1004.1
1004.1
1004.1
1004.1
1004.1
1004.1
1003.1
1002
1001
1001
1000
1000
1000
1001
1002
1003.1
1004.1
1003.1
1003.1
1003.1
1004.1
1005.1
1005.1
1006.1
1006.1
1006.1
1006.1
1007.1
1008.1
1008.1
1007.1
1007.1
1007.1
1008.1
1010.2
1010.2
1010.8
1010.8
1011.9
1012.9
1013.9
1013.9
1013.9
1012.9
1012.9
1012.9
1012.9
1013.9
1013.9
1014.9
1014.9
1014.9
1014.9
1014.9
1014.9
1013.9
1012.9
1012.9
1011.9
1011.9
1010.8
1010.8
1011.9
1011.9
1011.9
1011.9
1011.9
1010.8
1010.2
1010.2
1009.1
1010.2
1009.1
1010.2
1010.2
1010.2
1009.1
1008.1
1007.1
1006.1
1005.1
1004.1
1004.1
1003.1
1003.1
1003.1
1004.1
1005.1
1005.1
1006.1
1006.1
1006.1
1005.1
1005.1
1005.1
1005.1
1005.1
1005.1
1006.1
1006.1
1006.1
1006.1
1005.1
1003.1
1003.1
1002
1001
1001
1002
1002
1003.1
1003.1
1004.1
1005.1
1005.1
1006.1
1006.1
1007.1
1007.1
1008.1
1009.1
1010.2
1010.8
1011.9
1012.9
1012.9
1012.9
1012.9
1011.9
1012.9
1011.9
1012.9
1012.9
1013.9
1014.9
1014.9
1015.9
1015.9
1015.9
1015.9
1015.9
1014.9
1014.9
1014.9
1014.9
1014.9
1014.9
1014.9
1014.9
1014.9
1013.9
1013.9
1013.9
1012.9
1011.9
1010.8
1010.8
1010.8
1011.9
1011.9
1012.9
1012.9
1012.9
1012.9
1011.9
1011.9
1012.9
1012.9
1012.9
1014.9
1014.9
1015.9
1016.9
1016.9
1016.9
1016.9
1016.9
1015.9
1014.9
1014.9
1014.9
1015.9
1015.9
1016.9
1018
1018
1018
1018
1016.9
1015.9
1014.9
1014.9
1014.9
1014.9
1015.9
1015.9
1015.9
1015.9
1015.9
1014.9
1013.9
1013.9
1013.9
1012.9
1012.9
1012.9
1012.9
1012.9
1013.9
1013.9
1013.9
1012.9
1012.9
1012.9
1011.9
1011.9
1011.9
1012.9
1012.9
1012.9
1013.9
1012.9
1012.9
1011.9
1011.9
1010.8
1010.2
1010.2
1009.1
1010.2
1010.2
1010.8
1010.8
1010.8
1010.2
1010.2
1009.1
1008.1
1008.1
1007.1
1007.1
1007.1
1007.1
1007.1
1008.1
1008.1
1007.1
1007.1
1006.1
1005.1
1004.1
1004.1
1004.1
1004.1
1005.1
1005.1
1006.1
1006.1
1005.1
1005.1
1005.1
1005.1
1005.1
1005.1
1005.1
1006.1
1006.1
1007.1
1007.1
1007.1
1006.1
1006.1
1005.1
1005.1
1004.1
1004.1
1005.1
1006.1
1006.1
1006.1
1007.1
1008.1
1008.1
1008.1
1007.1
1007.1
1007.1
1007.1
1008.1
1008.1
1008.1
1008.1
1009.1
1008.1
1008.1
1007.1
1007.1
1006.1
1005.1
1005.1
1005.1
1006.1
1006.1
1006.1
1007.1
1007.1
1007.1
1007.1
1007.1
1006.1
1006.1
1006.1
1006.1
1007.1
1008.1
1008.1
1008.1
1008.1
1007.1
1007.1
1006.1
1005.1
1005.1
1004.1
1003.1
1003.1
1004.1
1004.1
1005.1
1005.1
1005.1
1004.1
1004.1
1004.1
1004.1
1004.1
1004.1
1004.1
1004.1
1004.1
1004.1
1004.1
1003.1
1002
1001
1000
1000
999
999
999
999
999
999
999
999
998
998
999
999
1000
1000
1001
1002
1003.1
1004.1
1004.1
1005.1
1005.1
1005.1
1005.1
1005.1
1005.1
1005.1
1006.1
1007.1
1008.1
1008.1
1008.1
1008.1
1008.1
1008.1
1008.1
1008.1
1008.1
1008.1
1009.1
1009.1
1010.2
1010.2
1010.2
1010.2
1010.2
1010.2
1009.1
1009.1
1009.1
1010.2
1010.2
1010.8
1011.9
1012.9
1012.9
1012.9
1012.9
1012.9
1011.9
1012.9
1012.9
1013.9
1013.9
1014.9
1014.9
1014.9
1014.9
1013.9
1013.9
1012.9
1012.9
1011.9
1011.9
1011.9
1011.9
1012.9
1013.9
1014.9
1014.9
1014.9
1014.9
1013.9
1013.9
1013.9
1013.9
1013.9
1014.9
1015.9
1015.9
1015.9
1016.9
1016.9
1015.9
1015.9
1014.9
1014.9
1014.9
1013.9
1014.9
1014.9
1015.9
1015.9
1016.9
1016.9
1015.9
1015.9
1015.9
1015.9
1014.9
1014.9
1015.9
1016.9
1016.9
1016.9
1016.9
1015.9
1014.9
1013.9
1013.9
1013.9
1013.9
1012.9
1013.9
1014.9
1014.9
1014.9
1014.9
1014.9
1014.9
1014.9
1013.9
1013.9
1013.9
1013.9
1013.9
1013.9
1014.9
1014.9
1013.9
1013.9
1012.9
1012.9
1011.9
1010.8
1011.9
1010.8
1010.8
1011.9
1012.9
1013.9
1013.9
1013.9
1012.9
1012.9
1011.9
1011.9
1011.9
1011.9
1011.9
1011.9
1011.9
1011.9
1011.9
1010.8
1010.8
1010.2
1009.1
1008.1
1008.1
1008.1
1008.1
1009.1
1009.1
1009.1
1010.2
1010.2
1009.1
1009.1
1009.1
1009.1
1008.1
1008.1
1008.1
1009.1
1009.1
1009.1
1009.1
1008.1
1008.1
1007.1
1007.1
1006.1
1006.1
1006.1
1006.1
1007.1
1008.1
1008.1
1009.1
1009.1
1009.1
1008.1
1008.1
1008.1
1008.1
1008.1
1009.1
1010.2
1010.2
1010.2
1010.2
1009.1
1008.1
1008.1
1007.1
1006.1
1006.1
1006.1
1007.1
1007.1
1007.1
1008.1
1009.1
1008.1
1008.1
1008.1
1008.1
1007.1
1007.1
1007.1
1008.1
1007.1
1007.1
1008.1
1007.1
1007.1
1006.1
1006.1
1005.1
1005.1
1005.1
1005.1
1005.1
1005.1
1006.1
1007.1
1007.1
1007.1
1007.1
1007.1
1006.1
1007.1
1006.1
1007.1
1008.1
1008.1
1009.1
1009.1
1009.1
1009.1
1009.1
1009.1
1009.1
1010.2
1010.2
1010.2
1010.8
1011.9
1012.9
1012.9
1013.9
1012.9
1012.9
1012.9
1012.9
1012.9
1012.9
1013.9
1013.9
1014.9
1014.9
1014.9
1014.9
1013.9
1012.9
1011.9
1011.9
1011.9
1011.9
1011.9
1011.9
1011.9
1011.9
1011.9
1011.9
1011.9
1010.2
1010.2
1009.1
1009.1
1009.1
1010.2
1010.2
1010.8
1011.9
1012.9
1012.9
1012.9
1012.9
1012.9
1013.9
1012.9
1013.9
1013.9
1013.9
1013.9
1014.9
1014.9
1014.9
1015.9
1014.9
1014.9
1014.9
1014.9
1014.9
1014.9
1014.9
1015.9
1015.9
1015.9
1015.9
1014.9
1014.9
1013.9
1013.9
1013.9
1012.9
1012.9
1012.9
1013.9
1013.9
1013.9
1013.9
1013.9
1012.9
1012.9
1011.9
1011.9
1011.9
1011.9
1011.9
1011.9
1011.9
1011.9
1011.9
1010.8
1010.8
1010.2
1010.2
1009.1
1009.1
1009.1
1009.1
1010.2
1010.2
1010.2
1010.8
1010.8
1010.2
1010.2
1010.2
1010.2
1010.2
1010.2
1010.2
1010.8
1010.8
1010.8
1010.8
1010.8
1010.8
1010.8
1010.2
1010.2
1010.2
1010.8
1011.9
1011.9
1012.9
1012.9
1012.9
1012.9
1012.9
1012.9
1011.9
1011.9
1011.9
1012.9
1012.9
1012.9
1013.9
1013.9
1013.9
1012.9
1012.9
1012.9
1011.9
1011.9
1011.9
1011.9
1011.9
1012.9
1012.9
1012.9
1013.9
1012.9
1012.9
1011.9
1011.9
1011.9
1011.9
1011.9
1012.9
1012.9
1012.9
1012.9
1013.9
1012.9
1012.9
1012.9
1011.9
1011.9
1011.9
1010.8
1010.8
1010.8
1011.9
1011.9
1011.9
1011.9
1011.9
1011.9
1010.8
1011.9
1011.9
1012.9
1012.9
1013.9
1014.9
1014.9
1014.9
1014.9
1014.9
1013.9
1013.9
1013.9
1013.9
1012.9
1012.9
1012.9
1013.9
1013.9
1013.9
1013.9
1012.9
1012.9
1011.9
1011.9
1011.9
1011.9
1012.9
1012.9
1012.9
1012.9
1011.9
1011.9
1010.8
1010.2
1009.1
1008.1
1008.1
1007.1
1008.1
1008.1
1008.1
1008.1
1008.1
1007.1
1007.1
1006.1
1006.1
1005.1
1005.1
1005.1
1005.1
1005.1
1006.1
1006.1
1006.1
1006.1
1006.1
1006.1
1007.1
1007.1
1007.1
1007.1
1007.1
1007.1
1006.1
1008.1
1008
1009.1
1009.1
1008.1
1008.1
1007.1
1007.1
1008.1
1008.1
1009.1
1010.2
1010.2
1010.2
1010.2
1009.1
1008.1
1008.1
1008.1
1008.1
1008.1
1008.1
1009.1
1009.1
1010.2
1010.2
1010.8
1010.2
1010.2
1010.2
1010.2
1010.2
1010.2
1010.8
1010.8
1011.9
1010.8
1010.8
1010.8
1010.2
1009.1
1009.1
1009.1
1009.1
1009.1
1010.2
1010.2
1010.2
1010.2
1010.2
1010.8
1010.2
1010.2
1010.2
1010.2
1010.2
1010.2
1010.2
1010.2
1010.2
1010.2
1009.1
1009.1
1008.1
1008.1
1008.1
1007.1
1007.1
1007.1
1008.1
1008.1
1009.1
1009.1
1008.1
1008.1
1007.1
1007.1
1007.1
1007.1
1006.1
1007.1
1007.1
1008.1
1007.1
1007.1
1006.1
1006.1
1006.1
1005.1
1005.1
1004.1
1004.1
1004.1
1004.1
1004.1
1005.1
1005.1
1005.1
1004.1
1004.1
1003.1
1004.1
1004.1
1004.1
1005.1
1005.1
1006.1
1007.1
1007.1
1008.1
1008.1
1008.1
1008.1
1008.1
1008.1
1008.1
1008.1
1008.1
1009.1
1009.1
1010.2
1009.1
1009.1
1008.1
1008.1
1008.1
1007.1
1008.1
1007.1
1008.1
1007.1
1008.1
1007.1
1006.1
1006.1
1005.1
1005.1
1004.1
1004.1
1004.1
1004.1
1004.1
1004.1
1005.1
1005.1
1004.1
1004.1
1004.1
1004.1
1003.1
1003.1
1003.1
1003.1
1003.1
1003.1
1003.1
1004.1
1004.1
1004.1
1004.1
1004.1
1003.1
1003.1
1003.1
1004.1
1004.1
1004.1
1005.1
1005.1
1005.1
1004.1
1005.1
1004.1
1004.1
1004.1
1004.1
1004.1
1005.1
1005.1
1005.1
1005.1
1005.1
1004.1
1004.1
1003.1
1003.1
1002
1002
1002
1003.1
1003.1
1004.1
1004.1
1004.1
1003.1
1003.1
1003.1
1003.1
1003.1
1004.1
1004.1
1005.1
1005.1
1005.1
1005.1
1005.1
1004.1
1002
1001
1001
1001
1000
1002
1003.1
1003.1
1004.1
1005.1
1004.1
1002
1002
1001
1001
1001
1001
1001
1001
1001
1001
1001
1000
1000
1000
999
999
1000
1000
1001
1000
1001
1001
1002
1001
1001
1001
1001
1001
1002
1003.1
1003.1
1004.1
1005.1
1005.1
1005.1
1005.1
1005.1
1005.1
1005.1
1005.1
1005.1
1005.1
1005.1
1005.1
1006.1
1006.1
1006.1
1006.1
1005.1
1005.1
1004.1
1004.1
1004.1
1004.1
1005.1
1006.1
1006.1
1007.1
1007.1
1007.1
1007.1
1006.1
1006.1
1006.1
1006.1
1005.1
1006.1
1006.1
1007.1
1007.1
1008.1
1007.1
1007.1
1007.1
1007.1
1007.1
1007.1
1007.1
1007.1
1008.1
1008.1
1008.1
1008.1
1008.1
1008.1
1007.1
1007.1
1007.1
1007.1
1007.1
1007.1
1008.1
1009.1
1009.1
1009.1
1009.1
1009.1
1008.1
1007.1
1007.1
1007.1
1007.1
1007.1
1007.1
1008.1
1008.1
1008.1
1008.1
1008.1
1007.1
1007.1
1007.1
1006.1
1006.1
1006.1
1006.1
1006.1
1006.1
1005.1
1006.1
1006.1
1005.1
1004.1
1004.1
1003.1
1003.1
1003.1
1003.1
1003.1
1003.1
1003.1
1003.1
1003.1
1003.1
1002
1003.1
1003.1
1003.1
1003.1
1003.1
1003.1
1004.1
1004.1
1005.1
1004.1
1004.1
1004.1
1003.1
1003.1
1005.1
1006.1
1005.1
1006.1
1007.1
1007.1
1007.1
1007.1
1007.1
1006.1
1006.1
1006.1
1006.1
1006.1
1007.1
1008.1
1008.1
1009.1
1008.1
1008.1
1008.1
1008.1
1008.1
1008.1
1008.1
1008.1
1008.1
1009.1
1008.1
1008.1
1009.1
1008.1
1007.1
1007.1
1006.1
1006.1
1006.1
1006.1
1007.1
1007.1
1007.1
1007.1
1007.1
1006.1
1006.1
1006.1
1005.1
1005.1
1004.1
1004.1
1004.1
1004.1
1004.1
1004.1
1005.1
1004.1
1004.1
1004.1
1004.1
1004.1
1003.1
1003.1
1004.1
1005.1
1005.1
1005.1
1005.1
1005.1
1005.1
1005.1
1005.1
1004.1
1004.1
1004.1
1004.1
1005.1
1006.1
1006.1
1006.1
1006.1
1007.1
1006.1
1006.1
1007.1
1007.1
1007.1
1007.1
1008.1
1008.1
1009.1
1009.1
1009.1
1008.1
1008.1
1008.1
1009.1
1009.1
1009.1
1010.2
1009.1
1009.1
1009.1
1010.2
1009.1
1009.1
1008.1
1008.1
1008.1
1008.1
1008.1
1009.1
1009.1
1009.1
1010.2
1009.1
1009.1
1008.1
1008.1
1008.1
1007.1
1007.1
1008.1
1008.1
1008.1
1008.1
1008.1
1008.1
1008.1
1007.1
1007.1
1006.1
1006.1
1005.1
1005.1
1006.1
1006.1
1006.1
1006.1
1006.1
1005.1
1004.1
1004.1
1003.1
1003.1
1003.1
1003.1
1004.1
1004.1
1004.1
1004.1
1003.1
1003.1
1003.1
1002
1002
1002
1002
1002
1003.1
1004.1
1004.1
1003.1
1003.1
1003.1
1002
1002
1001
1001
1001
1001
1002
1003.1
1002
1002
1002
1002
1001
1001
1000
1000
1000
1000
1001
1001
1001
1002
1001
1001
1001
1000
1000
1000
1001
1001
1001
1001
1001
1002
1001
1001
1001
1000
1000
1001
1002
1002
1003.1
1003.1
1004.1
1004.1
1004.1
1004.1
1003.1
1002
1002
1002
1001
1001
1001
1001
1000
999
999
998
997
997
995.9
994.9
994.9
993.9
994.9
994.9
994.9
994.9
994.9
994.9
992.9
993.9
994.9
995.9
997
998
999
999
1000
1000
1000
1000
1000
1000
1000
1000
1000
1001
1002
1003.1
1004.1
1004.1
1004.1
1004.1
1004.1
1004.1
1004.1
1004.1
1004.1
1005.1
1005.1
1005.1
1005.1
1005.1
1005.1
1005.1
1004.1
1004.1
1004.1
1004.1
1004.1
1004.1
1005.1
1005.1
1005.1
1006.1
1005.1
1005.1
1005.1
1004.1
1004.1
1004.1
1005.1
1005.1
1005.1
1005.1
1005.1
1005.1
1005.1
1005.1
1004.1
1003.1
1003.1
1003.1
1003.1
1003.1
1003.1
1004.1
1005.1
1006.1
1006.1
1005.1
1004.1
1004.1
1004.1
1005.1
1005.1
1006.1
1006.1
1006.1
1006.1
1007.1
1006.1
1006.1
1006.1
1005.1
1005.1
1005.1
1005.1
1005.1
1006.1
1006.1
1007.1
1007.1
1007.1
1007.1
1006.1
1006.1
1006.1
1006.1
1007.1
1007.1
1007.1
1008.1
1008.1
1008.1
1008.1
1008.1
1007.1
1007.1
1007.1
1007.1
1007.1
1007.1
1007.1
1007.1
1008.1
1008.1
1008.1
1007.1
1007.1
1007.1
1007.1
1007.1
1007.1
1007.1
1008.1
1008.1
1008.1
1008.1
1008.1
1007.1
1007.1
1006.1
1005.1
1005.1
1005.1
1005.1
1005.1
1005.1
1005.1
1005.1
1005.1
1005.1
1004.1
1004.1
1003.1
1003.1
1003.1
1003.1
1004.1
1004.1
1004.1
1004.1
1003.1
1003.1
1003.1
1002
1001
1000
1000
1000
1000
1001
1001
1002
1002
1001
1001
1001
1001
1001
1002
1002
1002
1003.1
1002
1002
1002
1002
1001
1001
1001
1000
1001
1001
1001
1002
1002
1002
1002
1002
1002
1002
1002
1003.1
1003.1
1004.1
1004.1
1004.1
1004.1
1004.1
1004.1
1004.1
1004.1
1004.1
1004.1
1004.1
1004.1
1005.1
1005.1
1005.1
1006.1
1006.1
1006.1
1006.1
1005.1
1005.1
1005.1
1004.1
1004.1
1005.1
1005.1
1005.1
1004.1
1004.1
1003.1
1003.1
1003.1
1002
1002
1002
1001
1002
1002
1002
1002
1002
1001
1001
1000
1000
999
1000
1000
1000
1000
1000
1000
1000
999
999
999
998
998
997
997
997
998
998
999
999
999
998
998
998
998
998
999
999
999
999
999
999
999
999
998
998
998
998
999
999
1000
1001
1002
1002
1002
1001
1001
1000
1000
1001
1001
1002
1002
1003.1
1003.1
1003.1
1003.1
1003.1
1002
1002
1002
1002
1003.1
1003.1
1003.1
1004.1
1005.1
1004.1
1004.1
1004.1
1004.1
1004.1
1004.1
1004.1
1005.1
1005.1
1005.1
1006.1
1006.1
1006.1
1006.1
1005.1
1005.1
1004.1
1004.1
1004.1
1005.1
1005.1
1006.1
1006.1
1007.1
1007.1
1007.1
1006.1
1005.1
1005.1
1005.1
1005.1
1006.1
1006.1
1007.1
1007.1
1007.1
1007.1
1007.1
1006.1
1006.1
1006.1
1005.1
1005.1
1004.1
1005.1
1006.1
1006.1
1007.1
1007.1
1007.1
1006.1
1006.1
1006.1
1006.1
1005.1
1006.1
1007.1
1007.1
1007.1
1007.1
1007.1
1007.1
1007.1
1006.1
1005.1
1005.1
1005.1
1004.1
1005.1
1005.1
1005.1
1006.1
1007.1
1007.1
1006.1
1006.1
1006.1
1005.1
1005.1
1005.1
1005.1
1005.1
1005.1
1006.1
1006.1
1006.1
1006.1
1005.1
1005.1
1005.1
1005.1
1004.1
1004.1
1005.1
1005.1
1005.1
1005.1
1005.1
1005.1
1005.1
1004.1
1004.1
1004.1
1004.1
1005.1
1005.1
1005.1
1005.1
1006.1
1006.1
1005.1
1005.1
1004.1
1004.1
1004.1
1004.1
1004.1
1005.1
1005.1
1006.1
1006.1
1005.1
1005.1
1005.1
1004.1
1004.1
1004.1
1004.1
1004.1
1005.1
1005.1
1005.1
1005.1
1005.1
1004.1
1004.1
1003.1
1003.1
1004.1
1004
1004.1
1005.1
1006.1
1006.1
1006.1
1007.1
1007.1
1006.1
1006.1
1006.1
1006.1
1007.1
1007.1
1007.1
1007.1
1007.1
1007.1
1007.1
1007.1
1006.1
1006.1
1005.1
1005.1
1005.1
1005.1
1006.1
1005.1
1006.1
1006.1
1006.1
1005.1
1005.1
1005.1
1005.1
1004.1
1004.1
1004.1
1005.1
1005.1
1005.1
1005.1
1004.1
1004.1
1004.1
1003.1
1002
1002
1002
1002
1002
1002
1003.1
1003.1
1003.1
1003.1
1003.1
1002
1002
1002
1002
1002
1003.1
1003.1
1002
1002
1002
1002
1001
1001
1000
1000
1000
1000
1000
1001
1002
1002
1002
1001
1001
1001
1001
1000
1000
1000
1000
1000
1000
1000
1000
999
999
998
998
997
997
997
998
998
998
998
998
998
998
997
997
997
997
997
997
997
997
997
997
997
995.9
995.9
995.9
995.9
995.9
997
997
998
999
999
999
999
999
998
998
999
1000
1000
1001
1001
1001
1001
1001
1001
1001
1001
1001
1001
1001
1001
1001
1002
1003.1
1003.1
1003.1
1003.1
1003.1
1002
1002
1002
1003.1
1003.1
1003.1
1004.1
1004.1
1004.1
1003.1
1003.1
1003.1
1002
1003.1
1003.1
1003.1
1003.1
1003.1
1003.1
1004.1
1004.1
1004.1
1004.1
1004.1
1004.1
1004.1
1004.1
1004.1
1005.1
1005.1
1005.1
1005.1
1005.1
1005.1
1004.1
1004.1
1003.1
1003.1
1003.1
1003.1
1003.1
1004.1
1005.1
1005.1
1005.1
1005.1
1005.1
1005.1
1005.1
1005.1
1005.1
1005.1
1005.1
1006.1
1006.1
1006.1
1006.1
1006.1
1005.1
1005.1
1004.1
1004.1
1004.1
1004.1
1005.1
1005.1
1006.1
1006.1
1006.1
1007.1
1007.1
1006.1
1005.1
1005.1
1006.1
1006.1
1006.1
1006.1
1006.1
1006.1
1006.1
1006.1
1006.1
1005.1
1006
1006.1
1005.1
1005.1
1005.1
1005.1
1006.1
1006.1
1006.1
1006.1
1006.1
1005.1
1004.1
1004.1
1005.1
1005.1
1005.1
1005.1
1005.1
1006.1
1006.1
1006.1
1005.1
1004.1
1004.1
1003.1
1003.1
1002
1002
1003.1
1004.1
1005.1
1005.1
1004.1
1005.1
1004.1
1004.1
1003.1
1003.1
1004.1
1005.1
1005.1
1005.1
1005.1
1005.1
1005.1
1005.1
1005.1
1004.1
1004.1
1004.1
1003.1
1003.1
1003.1
1005.1
1005.1
1005.1
1005.1
1005.1
1005.1
1005.1
1005.1
1005.1
1005.1
1005.1
1006.1
1007.1
1007.1
1007.1
1007.1
1007.1
1006.1
1005.1
1005.1
1005.1
1005.1
1005.1
1005.1
1006.1
1007.1
1007.1
1006.1
1006.1
1006.1
1006.1
1006.1
1007.1
1007.1
1007.1
1008.1
1008.1
1008.1
1009.1
1008.1
1008.1
1007.1
1006.1
1006.1
1005.1
1005.1
1005.1
1006.1
1007.1
1007.1
1008.1
1008.1
1007.1
1007.1
1006.1
1006.1
1006.1
1006.1
1006.1
1007.1
1007.1
1007.1
1006.1
1006.1
1006.1
1005.1
1004.1
1004.1
1004.1
1003.1
1003.1
1004.1
1004.1
1005.1
1005.1
1005.1
1005.1
1004.1
1004.1
1004.1
1003.1
1004.1
1003.1
1004.1
1004.1
1003.1
1003.1
1003.1
1003.1
1002
1002
1001
1001
1001
1002
1002
1002
1003.1
1003.1
1003.1
1003.1
1003.1
1003.1
1003.1
1003.1
1003.1
1003.1
1004.1
1004.1
1004.1
1004.1
1004.1
1003.1
1003.1
1003.1
1002
1003.1
1004.1
1003.1
1004.1
1004.1
1005.1
1005.1
1006.1
1006.1
1005.1
1005.1
1005.1
1005.1
1004.1
1005.1
1005.1
1006.1
1006.1
1006.1
1006.1
1006.1
1005.1
1005.1
1005.1
1005.1
1005.1
1005.1
1006.1
1007.1
1007.1
1007.1
1007.1
1007.1
1006.1
1006.1
1006.1
1006.1
1006.1
1006.1
1007.1
1007.1
1007.1
1007.1
1006.1
1006.1
1005.1
1004.1
1004.1
1004.1
1004.1
1004.1
1005.1
1005.1
1005.1
1007.1
1006.1
1005.1
1005.1
1005.1
1005.1
1005.1
1005.1
1005.1
1005.1
1005.1
1005.1
1005.1
1004.1
1003.1
1003.1
1003.1
1003.1
1003.1
1003.1
1003.1
1004.1
1004.1
1004.1
1004.1
1004.1
1004.1
1004.1
1003.1
1003.1
1003.1
1004.1
1004.1
1004.1
1004.1
1004.1
1004.1
1004.1
1004
1004.1
1003.1
1003.1
1003.1
1003.1
1003.1
1004.1
1004.1
1005.1
1004.1
1004.1
1004.1
1004.1
1003.1
1003.1
1003.1
1003.1
1004.1
1004.1
1004.1
1004.1
1004.1
1004.1
1003.1
1003.1
1003.1
1002
1003.1
1002
1002
1003.1
1003.1
1003.1
1003.1
1003.1
1002
1001
1001
1001
1000
1000
1001
1001
1001
1001
1000
1000
999
999
998
997
997
998
997
998
997
997
997
995.9
994.9
993.9
992.9
991.9
991.9
990.9
990.9
991.9
991.9
991.9
992.9
992.9
993.9
994.9
994.9
994.9
995.9
997
998
999
1000
1001
1002
1002
1002
1002
1002
1003.1
1003.1
1004.1
1004.1
1004.1
1005.1
1005.1
1005.1
1005.1
1005.1
1004.1
1004.1
1003.1
1003.1
1003.1
1004.1
1005.1
1005.1
1005.1
1005.1
1005.1
1005.1
1005.1
1005.1
1004.1
1005.1
1005.1
1005.1
1006.1
1006.1
1006.1
1006.1
1006.1
1006.1
1005.1
1005.1
1004.1
1004.1
1004.1
1005.1
1005.1
1006.1
1006.1
1007.1
1006.1
1006.1
1006.1
1006.1
1006.1
1006.1
1007.1
1007.1
1008.1
1008.1
1008.1
1008.1
1007.1
1007.1
1006.1
1005.1
1006.1
1005.1
1004.1
1005.1
1006.1
1006.1
1007.1
1007.1
1007.1
1007.1
1006.1
1006.1
1006.1
1005.1
1006.1
1006.1
1007.1
1007.1
1007.1
1007.1
1006.1
1006.1
1005.1
1004.1
1004.1
1003.1
1005.1
1006.1
1005.1
1005.1
1005.1
1005.1
1005.1
1005.1
1004.1
1004.1
1004.1
1003.1
1003.1
1004.1
1004.1
1004.1
1005.1
1005.1
1005.1
1005.1
1004.1
1004.1
1003.1
1002
1002
1002
1003.1
1003.1
1004.1
1004.1
1004.1
1003
1003
1003.1
1002
1002
1003.1
1003.1
1004.1
1004.1
1005.1
1005.1
1004.1
1003.1
1003.1
1002
1002
1002
1005.1
1006.1
1006.1
1006.1
1005.1
1005.1
1005.1
1005.1
1005.1
1004.1
1004.1
1004.1
1004.1
1005.1
1006.1
1006.1
1006.1
1007.1
1006.1
1006.1
1007.1
1006.1
1005.1
1005.1
1006.1
1005.1
1006.1
1006.1
1006.1
1006.1
1006.1
1006.1
1006.1
1005.1
1005.1
1005.1
1005.1
1005.1
1006.1
1006.1
1007.1
1007.1
1006.1
1006.1
1006.1
1005.1
1005.1
1005.1
1004.1
1004.1
1005.1
1005.1
1005.1
1005.1
1005.1
1005.1
1004.1
1004.1
1004.1
1004.1
1004.1
1004.1
1005.1
1005.1
1005.1
1005.1
1004.1
1004.1
1004.1
1003.1
1003.1
1002
1002
1003.1
1003.1
1003.1
1004.1
1004.1
1004.1
1004.1
1004.1
1004.1
1004.1
1003.1
1004.1
1005.1
1005.1
1006.1
1008
1006.1
1007.1
1006.1
1006.1
1006.1
1005.1
1005.1
1005.1
1005.1
1006.1
1006.1
1006.1
1007.1
1007.1
1007.1
1008.1
1006.1
1006.1
1006.1
1005.1
1007.1
1008.1
1009.1
1009.1
1009.1
1009.1
1009.1
1009.1
1009.1
1008.1
1008.1
1008.1
1007.1
1008.1
1009.1
1010.2
1010.2
1010.2
1010.2
1009.1
1009.1
1010.2
1010.2
1011.9
1010.8
1010.8
1010.2
1010.8
1010.8
1010.8
1010.8
1010.2
1010.2
1009.1
1009.1
1009.1
1009.1
1009.1
1010.2
1010.8
1010.8
1010.2
1010.2
1010.2
1009.1
1009.1
1009.1
1009.1
1009.1
1010.2
1010.2
1010.2
1010.2
1010.2
1010.2
1009.1
1009.1
1008.1
1008.1
1008.1
1009.1
1009.1
1009.1
1010.2
1010.2
1010.2
1010.2
1010.2
1010.2
1010.2
1010.2
1010.2
1010.2
1010.8
1010.8
1010.8
1010.8
1010.8
1010.2
1009.1
1009.1
1008.1
1009.1
1009.1
1009.1
1010.2
1010.2
1010.2
1010.2
1009.1
1008.1
1007.1
1007.1
1006.1
1006.1
1006.1
1006.1
1006.1
1006.1
1007.1
1007.1
1005.1
1005.1
1005.1
1005.1
1005.1
1005.1
1005.1
1006.1
1007.1
1007.1
1008.1
1008.1
1008.1
1007.1
1007.1
1007.1
1007.1
1007.1
1008.1
1008.1
1008.1
1009.1
1009.1
1009.1
1009.1
1008.1
1008.1
1008.1
1008.1
1008.1
1008.1
1008.1
1009.1
1010.2
1010.2
1010.2
1009.1
1009.1
1009.1
1009.1
1008.1
1009.1
1009.1
1009.1
1010.2
1009.1
1010.2
1010.2
1010.2
1009.1
1009.1
1009.1
1009.1
1009.1
1009.1
1009.1
1009.1
1010.2
1010.2
1010.2
1010.2
1010.2
1010.2
1010.2
1009.1
1009.1
1009.1
1010.2
1010.2
1010.2
1010.8
1010.8
1010.8
1010.2
1010.2
1010.2
1010.2
1010.2
1010.2
1010.2
1010.2
1010.8
1010.8
1010.8
1010.8
1010.8
1010.2
1010.2
1010.2
1010.2
1010.2
1010.2
1010.2
1010.2
1010.8
1010.8
1010.8
1010.8
1010.2
1010.2
1009.1
1009.1
1009.1
1010.2
1010.2
1010.8
1010.8
1010.8
1010.8
1010.2
1010.2
1010.2
1009.1
1009.1
1009.1
1009.1
1009.1
1010.2
1010.2
1010.2
1010.8
1010.2
1010.2
1009.1
1008.1
1009.1
1008.1
1008.1
1009.1
1009.1
1010.2
1009.1
1010.2
1010.2
1009.1
1009.1
1009.1
1008.1
1009.1
1009.1
1009.1
1010.2
1010.2
1010.2
1010.2
1010.2
1009.1
1008.1
1008.1
1008.1
1008.1
1008.1
1008.1
1009.1
1010.2
1010.2
1009.1
1009.1
1009.1
1008.1
1008.1
1008.1
1009.1
1009.1
1009.1
1009.1
1009.1
1009.1
1009.1
1009.1
1008.1
1008.1
1007.1
1007.1
1007.1
1008.1
1008.1
1008.1
1009.1
1009.1
1008.1
1008.1
1008.1
1007.1
1007.1
1007.1
1007.1
1007.1
1007.1
1007.1
1007.1
1007.1
1007.1
1006.1
1006.1
1006.1
1005.1
1005.1
1005.1
1006.1
1006.1
1006.1
1007.1
1007.1
1006.1
1006.1
1006.1
1006.1
1005.1
1005.1
1006.1
1006.1
1006.1
1006.1
1006.1
1006.1
1006.1
1006.1
1005.1
1004.1
1004.1
1004.1
1004.1
1004.1
1005.1
1006.1
1006.1
1006.1
1006.1
1006.1
1005.1
1005.1
1005.1
1005.1
1005.1
1005.1
1006.1
1006.1
1007.1
1007.1
1006.1
1006.1
1005.1
1005.1
1004.1
1004.1
1004.1
1005.1
1005.1
1006.1
1006.1
1006.1
1006.1
1006.1
1006.1
1005.1
1005.1
1005.1
1006.1
1006.1
1007.1
1007.1
1007.1
1007.1
1007.1
1007.1
1006.1
1006.1
1005.1
1005.1
1005.1
1006.1
1006.1
1007.1
1007.1
1007.1
1008.1
1008.1
1007.1
1007.1
1007.1
1007.1
1008.1
1009.1
1009.1
1009.1
1010.2
1009.1
1009.1
1009.1
1008.1
1008.1
1008.1
1008.1
1008.1
1008.1
1009.1
1010.2
1010.2
1010.2
1010.2
1009.1
1009.1
1009.1
1009.1
1009.1
1009.1
1009.1
1009.1
1010.2
1010.2
1010.2
1010.2
1009.1
1009.1
1009.1
1008.1
1008.1
1009.1
1009.1
1009.1
1010.2
1010.2
1010.2
1010.2
1010.2
1010.2
1009.1
1009.1
1009.1
1009.1
1010.2
1010.2
1010.8
1010.8
1010.8
1010.2
1010.2
1009.1
1009.1
1008.1
1008.1
1009.1
1009.1
1010.2
1010.2
1010.8
1010.8
1010.2
1010.2
1010.2
1010.2
1010.2
1009.1
1010.2
1010.2
1010.2
1010.8
1010.8
1010.2
1010.2
1010.2
1009.1
1008.1
1008.1
1008.1
1008.1
1008.1
1009.1
1009.1
1010.2
1009.1
1009.1
1009.1
1008.1
1008.1
1008.1
1008.1
1008.1
1008.1
1009.1
1009.1
1009.1
1009.1
1008.1
1007.1
1007.1
1006.1
1006.1
1006.1
1006.1
1006.1
1006.1
1007.1
1008.1
1008.1
1007.1
1007.1
1007.1
1007.1
1007.1
1007.1
1007.1
1007.1
1007.1
1008.1
1008.1
1008.1
1008.1
1007.1
1007.1
1006.1
1006.1
1006.1
1007.1
1008.1
1009.1
1010.2
1010.8
1010.8
1010.8
1010.8
1010.8
1011.9
1010.8
1011.9
1012.9
1012.9
1012.9
1013.9
1013.9
1014.9
1014.9
1013.9
1013.9
1013.9
1013.9
1013.9
1014.9
1014.9
1015.9
1015.9
1016.9
1016.9
1016.9
1015.9
1015.9
1015.9
1014.9
1014.9
1015.9
1015.9
1015.9
1016.9
1016.9
1016.9
1018
1016.9
1016.9
1015.9
1015.9
1014.9
1014.9
1014.9
1015.9
1016.9
1016.9
1016.9
1015.9
1015.9
1015.9
1014.9
1014.9
1015.9
1015.9
1015.9
1016.9
1015.9
1016.9
1016.9
1015.9
1015.9
1014.9
1013.9
1013.9
1013.9
1013.9
1014.9
1014.9
1015.9
1016.9
1016.9
1016.9
1016.9
1015.9
1015.9
1014.9
1015.9
1014.9
1014.9
1015.9
1015.9
1015.9
1014.9
1014.9
1013.9
1013.9
1013.9
1012.9
1012.9
1013.9
1012.9
1012.9
1013.9
1013.9
1013.9
1013.9
1012.9
1012.9
1012.9
1012.9
1012.9
1012.9
1012.9
1012.9
1012.9
1012.9
1012.9
1011.9
1011.9
1010.8
1010.8
1010.8
1010.8
1010.8
1010.8
1010.8
1011.9
1011.9
1010.8
1010.8
1010.8
1010.2
1010.2
1010.2
1010.2
1010.2
1010.2
1010.2
1010.2
1010.8
1010.8
1010.2
1010.2
1009.1
1009.1
1008.1
1008.1
1008.1
1008.1
1008.1
1009.1
1010.2
1010.2
1010.2
1009.1
1009.1
1009.1
1009.1
1009.1
1009.1
1009.1
1010.2
1010.2
1010.2
1009.1
1009.1
1008.1
1008.1
1007.1
1007.1
1007.1
1007.1
1007.1
1008.1
1008.1
1009.1
1009.1
1008.1
1008.1
1008.1
1008.1
1007.1
1007.1
1007.1
1007.1
1007.1
1007.1
1008.1
1008.1
1007.1
1006.1
1006.1
1005.1
1005.1
1005.1
1005.1
1005.1
1006.1
1007.1
1007.1
1007.1
1007.1
1007.1
1007.1
1006.1
1006.1
1006.1
1006.1
1007.1
1007.1
1007.1
1007.1
1007.1
1007.1
1007.1
1006.1
1006.1
1005.1
1006.1
1006.1
1006.1
1008.1
1009.1
1010.2
1010.2
1010.2
1010.2
1010.2
1010.8
1010.8
1010.8
1011.9
1011.9
1012.9
1013.9
1013.9
1014.9
1014.9
1013.9
1013.9
1013.9
1013.9
1013.9
1013.9
1014.9
1014.9
1015.9
1015.9
1015.9
1015.9
1015.9
1015.9
1015.9
1015.9
1015.9
1015.9
1015.9
1015.9
1015.9
1015.9
1015.9
1015.9
1015.9
1014.9
1014.9
1014.9
1014.9
1014.9
1015.9
1015.9
1016.9
1016.9
1016.9
1016.9
1015.9
1015.9
1015.9
1014.9
1014.9
1014.9
1015.9
1015.9
1015.9
1015.9
1015.9
1014.9
1014.9
1014.9
1013.9
1013.9
1013.9
1013.9
1014.9
1014.9
1014.9
1015.9
1014.9
1014.9
1014.9
1013.9
1013.9
1013.9
1013.9
1013.9
1013.9
1014.9
1014.9
1014.9
1014.9
1014.9
1013.9
1012.9
1012.9
1012.9
1012.9
1012.9
1013.9
1014.9
1015.9
1015.9
1015.9
1015.9
1015.9
1015.9
1014.9
1014.9
1014.9
1014.9
1015.9
1016.9
1016.9
1016.9
1016.9
1016.9
1015.9
1014.9
1014.9
1013.9
1013.9
1013.9
1014.9
1014.9
1015.9
1016.9
1015.9
1015.9
1015.9
1015.9
1015.9
1015.9
1015.9
1015.9
1015.9
1016.9
1016.9
1016.9
1016.9
1016.9
1015.9
1015.9
1014.9
1014.9
1014.9
1014.9
1015.9
1015.9
1016.9
1016.9
1016.9
1016.9
1016.9
1015.9
1015.9
1015.9
1015.9
1016.9
1016.9
1018
1018
1018
1018
1018
1016.9
1016.9
1015.9
1015.9
1015.9
1015.9
1016.9
1018
1018
1019
1018
1018
1018
1018
1018
1016.9
1016.9
1018
1018
1018
1018
1019
1019
1018
1016.9
1016.9
1016.9
1015.9
1015.9
1016.9
1016.9
1016.9
1018
1018
1018
1016.9
1016.9
1016.9
1015.9
1015.9
1015.9
1015.9
1015.9
1016.9
1016.9
1016.9
1018
1016.9
1015.9
1014.9
1014.9
1014.9
1013.9
1014.9
1014.9
1014.9
1015.9
1015.9
1015.9
1014.9
1014.9
1014.9
1014.9
1013.9
1013.9
1014.9
1014.9
1014.9
1014.9
1015.9
1015.9
1015.9
1014.9
1013.9
1013.9
1012.9
1012.9
1012.9
1013.9
1013.9
1013.9
1014.9
1013.9
1013.9
1013.9
1012.9
1012.9
1012.9
1012.9
1012.9
1012.9
1012.9
1013.9
1013.9
1013.9
1012.9
1011.9
1011.9
1010.8
1010.8
1010.8
1010.8
1010.8
1010.8
1011.9
1011.9
1011.9
1011.9
1010.8
1010.8
1010.8
1010.8
1010.8
1010.8
1010.8
1011.9
1011.9
1011.9
1012.9
1011.9
1011.9
1011.9
1011.9
1011.9
1012.9
1012.9
1013.9
1014.9
1015.9
1015.9
1015.9
1016.9
1016.9
1016.9
1016.9
1016.9
1016.9
1016.9
1018
1019
1019
1020
1021
1021
1020
1020
1020
1019
1020
1021
1021
1022
1022
1022
1022
1022
1022
1023
1022
1022
1022
1022
1022
1023
1023
1023
1023
1023
1023
1023
1022
1022
1022
1023
1023
1023
1023
1024
1024
1024
1023
1023
1023
1022
1022
1023
1024
1025.1
1025.1
1026.1
1025.1
1025.1
1025.1
1024
1023
1024
1024
1025.1
1025.1
1025.1
1026.1
1026.1
1026.1
1026.1
1025.1
1025.1
1025.1
1025.1
1025.1
1025.1
1025.1
1026.1
1026.1
1026.1
1026.1
1025.1
1025.1
1024
1024
1023
1023
1023
1023
1023
1024
1023
1023
1023
1023
1023
1022
1022
1022
1022
1022
1022
1023
1023
1022
1022
1021
1020
1019
1019
1019
1019
1020
1020
1020
1020
1020
1020
1019
1019
1019
1018
1018
1018
1019
1019
1019
1019
1019
1019
1018
1016.9
1016.9
1015.9
1015.9
1015.9
1016.9
1018
1018
1018
1018
1018
1018
1018
1018
1018
1018
1018
1018
1019
1019
1020
1020
1019
1019
1018
1018
1018
1018
1018
1019
1019
1020
1020
1020
1020
1020
1020
1020
1020
1020
1020
1020
1021
1021
1022
1022
1021
1021
1020
1019
1019
1019
1019
1020
1020
1021
1021
1021
1021
1021
1020
1020
1020
1021
1021
1021
1022
1022
1023
1023
1022
1022
1021
1020
1020
1020
1020
1020
1021
1022
1022
1022
1021
1021
1021
1020
1020
1020
1020
1020
1020
1020
1021
1021
1020
1019
1018
1016.9
1016.9
1018
1018
1018
1019
1019
1019
1019
1019
1018
1018
1018
1016.9
1018
1018
1018
1019
1020
1020
1020
1019
1019
1018
1016.9
1016.9
1016.9
1018
1018
1019
1019
1020
1020
1020
1020
1020
1019
1019
1019
1019
1020
1020
1021
1021
1021
1021
1021
1020
1019
1019
1019
1019
1019
1020
1021
1021
1020
1020
1020
1019
1019
1018
1018
1018
1018
1018
1018
1019
1018
1016.9
1016.9
1014.9
1013.9
1013.9
1013.9
1013.9
1013.9
1014.9
1014.9
1014.9
1015.9
1015.9
1015.9
1014.9
1013.9
1013.9
1013.9
1013.9
1013.9
1014.9
1014.9
1014.9
1014.9
1013.9
1013.9
1012.9
1011.9
1011.9
1011.9
1011.9
1011.9
1011.9
1012.9
1012.9
1012.9
1011.9
1011.9
1011.9
1012.9
1011.9
1011.9
1011.9
1011.9
1012.9
1013.9
1013.9
1013.9
1013.9
1013.9
1013.9
1012.9
1012.9
1013.9
1013.9
1013.9
1014.9
1014.9
1014.9
1015.9
1015.9
1015.9
1015.9
1014.9
1013.9
1012.9
1014.9
1014.9
1014.9
1014.9
1014.9
1014.9
1014.9
1013.9
1013.9
1013.9
1013.9
1013.9
1013.9
1014.9
1014.9
1015.9
1016.9
1016.9
1016.9
1016.9
1016.9
1015.9
1015.9
1015.9
1016.9
1016.9
1016.9
1018
1018
1016.9
1016.9
1015.9
1014.9
1014.9
1014.9
1014.9
1014.9
1015.9
1015.9
1016.9
1016.9
1018
1018
1016.9
1018
1018
1018
1018
1018
1019
1020
1021
1021
1021
1021
1020
1020
1020
1020
1020
1020
1021
1021
1022
1022
1023
1023
1023
1023
1023
1023
1023
1023
1024
1025.1
1025.1
1026.1
1026.1
1025.1
1025.1
1025.1
1024
1024
1024
1024
1024
1024
1024
1025.1
1025.1
1024
1024
1024
1024
1024
1023
1024
1023
1024
1024
1024
1024
1024
1023
1022
1021
1021
1021
1021
1021
1022
1022
1022
1022
1022
1021
1021
1021
1021
1020
1020
1020
1021
1021
1020
1020
1020
1019
1018
1018
1018
1018
1018
1019
1019
1019
1019
1019
1019
1018
1018
1018
1018
1018
1018
1018
1019
1019
1019
1019
1018
1018
1016.9
1016.9
1016.9
1016.9
1016.9
1016.9
1016.9
1018
1018
1018
1018
1018
1016.9
1016.9
1016.9
1016.9
1018
1018
1019
1019
1019
1019
1019
1018
1016.9
1016.9
1016.9
1015.9
1016.9
1016.9
1018
1018
1018
1018
1018
1016.9
1016.9
1016.9
1015.9
1015.9
1016.9
1016.9
1016.9
1016.9
1016.9
1016.9
1015.9
1014.9
1013.9
1012.9
1012.9
1012.9
1013.9
1013.9
1013.9
1014.9
1014.9
1013.9
1013.9
1013.9
1012.9
1012.9
1012.9
1012.9
1012.9
1012.9
1013.9
1014.9
1015.9
1016.9
1016.9
1016.9
1016.9
1018
1018
1019
1019
1021
1022
1022
1023
1023
1024
1024
1024
1024
1024
1025.1
1025.1
1026.1
1027.1
1027.1
1028.1
1028.1
1027.1
1027.1
1027.1
1026.1
1026.1
1026.1
1026.1
1027.1
1027.1
1027.1
1027.1
1027.1
1027.1
1027.1
1026.1
1026.1
1026.1
1025.1
1025.1
1026.1
1026.1
1026.1
1026.1
1026.1
1026.1
1025.1
1024
1023
1023
1023
1023
1024
1024
1024
1025.1
1025.1
1025.1
1025.1
1024
1024
1023
1023
1023
1023
1024
1024
1024
1024
1024
1023
1023
1022
1023
1023
1023
1023
1024
1024
1025.1
1024
1024
1024
1024
1023
1023
1023
1023
1023
1024
1024
1024
1025.1
1024
1023
1022
1022
1022
1022
1022
1023
1023
1023
1023
1023
1022
1022
1022
1021
1021
1021
1021
1021
1021
1022
1022
1022
1022
1021
1020
1019
1020
1019
1020
1020
1020
1020
1021
1021
1021
1021
1020
1020
1020
1020
1021
1021
1022
1022
1022
1023
1023
1022
1022
1021
1022
1022
1022
1023
1024
1024
1024
1024
1024
1024
1023
1023
1023
1023
1023
1024
1024
1025.1
1024
1024
1024
1023
1023
1022
1022
1022
1022
1023
1023
1023
1023
1023
1023
1022
1022
1022
1021
1021
1022
1022
1022
1023
1023
1023
1023
1022
1021
1021
1021
1021
1021
1021
1022
1022
1022
1022
1022
1022
1022
1022
1021
1021
1021
1020
1022
1022
1022
1022
1022
1022
1020
1020
1020
1020
1020
1020
1021
1021
1022
1022
1021
1021
1021
1021
1021
1021
1021
1021
1022
1022
1021
1021
1021
1020
1020
1019
1019
1020
1020
1020
1021
1021
1021
1021
1020
1020
1020
1020
1019
1019
1019
1019
1020
1021
1021
1020
1020
1019
1018
1018
1018
1018
1018
1019
1018
1016.9
1018
1019
1018
1018
1018
1016.9
1016.9
1016.9
1016.9
1018
1016.9
1018
1018
1018
1018
1016.9
1015.9
1015.9
1014.9
1015.9
1015.9
1015.9
1016.9
1016.9
1016.9
1016.9
1016.9
1016.9
1016.9
1016.9
1016.9
1018
1018
1019
1019
1020
1021
1021
1021
1020
1020
1020
1019
1019
1020
1020
1022
1022
1023
1023
1023
1023
1022
1022
1021
1021
1021
1021
1021
1022
1022
1022
1021
1021
1020
1020
1020
1020
1021
1021
1021
1021
1021
1021
1021
1021
1020
1020
1020
1020
1020
1021
1021
1022
1022
1021
1021
1020
1020
1019
1020
1020
1020
1021
1022
1022
1022
1022
1022
1021
1021
1021
1021
1020
1020
1021
1021
1022
1022
1022
1021
1020
1020
1019
1019
1019
1019
1019
1020
1020
1019
1020
1019
1019
1018
1018
1016.9
1016.9
1016.9
1018
1018
1018
1019
1019
1018
1018
1016.9
1016.9
1015.9
1015.9
1016.9
1018
1018
1018
1019
1019
1019
1019
1019
1019
1018
1018
1019
1019
1020
1020
1021
1021
1020
1020
1019
1018
1018
1018
1019
1019
1019
1020
1020
1021
1020
1020
1020
1020
1020
1020
1020
1021
1021
1022
1022
1022
1022
1021
1020
1020
1020
1020
1020
1021
1021
1021
1021
1021
1021
1021
1021
1021
1021
1021
1021
1021
1022
1022
1022
1022
1022
1021
1020
1020
1020
1020
1021
1021
1022
1022
1023
1023
1023
1023
1024
1023
1024
1023
1024
1024
1025.1
1026.1
1026.1
1026.1
1026.1
1025.1
1024
1024
1024
1025.1
1025.1
1026.1
1026.1
1026.1
1027.1
1027.1
1027.1
1027.1
1027.1
1026.1
1026.1
1026.1
1026.1
1026.1
1027.1
1027.1
1028.1
1028.1
1027.1
1027.1
1026.1
1026.1
1026.1
1026.1
1026.1
1026.1
1026.1
1026.1
1026.1
1026.1
1026.1
1026.1
1025.1
1024
1024
1024
1024
1024
1024
1025.1
1025.1
1025.1
1024
1023
1023
1022
1022
1022
1022
1023
1023
1023
1023
1022
1022
1021
1021
1020
1020
1019
1019
1019
1019
1019
1019
1019
1018
1016.9
1015.9
1014.9
1014.9
1014.9
1014.9
1014.9
1014.9
1014.9
1014.9
1014.9
1013.9
1013.9
1013.9
1013.9
1012.9
1012.9
1011.9
1011.9
1011.9
1010.8
1011.9
1010.8
1010.8
1010.2
1009.1
1009.1
1008.1
1008.1
1009.1
1009.1
1009.1
1009.1
1009.1
1009.1
1010.2
1010.2
1010.2
1010.2
1010.2
1010.8
1011.9
1011.9
1012.9
1014.9
1014.9
1015.9
1015.9
1015.9
1016.9
1015.9
1018
1019
1020
1021
1022
1023
1024
1024
1025.1
1025.1
1025.1
1026.1
1026.1
1026.1
1027.1
1028.1
1028.1
1029.1
1029.1
1029.1
1030.1
1029.1
1029.1
1029.1
1029.1
1029.1
1030.1
1030.1
1031.2
1031.2
1031.2
1031.8
1031.8
1031.2
1031.8
1031.8
1031.2
1031.2
1031.2
1031.8
1031.8
1031.8
1032.9
1031.8
1031.8
1031.2
1030.1
1029.1
1029.1
1029.1
1029.1
1029.1
1030.1
1030.1
1030.1
1030.1
1029.1
1028.1
1028.1
1027.1
1026.1
1026.1
1025.1
1025.1
1025.1
1025.1
1025.1
1025.1
1024
1023
1022
1022
1022
1022
1023
1023
1024
1024
1024
1024
1025.1
1025.1
1024
1024
1024
1024
1024
1025.1
1026.1
1026.1
1027.1
1027.1
1028.1
1027.1
1027.1
1027.1
1028.1
1029.1
1029.1
1030.1
1030.1
1031.2
1031.2
1031.2
1031.8
1031.2
1031.8
1031.2
1031.2
1031.2
1031.2
1031.2
1031.2
1031.8
1031.2
1031.2
1030.1
1029.1
1028.1
1027.1
1027.1
1027.1
1027.1
1027.1
1027.1
1027.1
1028.1
1028.1
1027.1
1027.1
1027.1
1026.1
1026.1
1026.1
1026.1
1026.1
1027.1
1027.1
1027.1
1027.1
1027.1
1026.1
1025.1
1025.1
1024
1024
1025.1
1025.1
1025.1
1025.1
1025.1
1025.1
1025.1
1025.1
1025.1
1024
1024
1024
1024
1024
1024
1025.1
1025.1
1025.1
1024
1023
1022
1021
1021
1021
1021
1022
1022
1021
1021
1021
1021
1021
1021
1020
1020
1020
1020
1020
1021
1021
1021
1021
1020
1019
1018
1018
1016.9
1018
1018
1018
1019
1019
1019
1019
1019
1019
1018
1018
1017
1016.9
1018
1019
1019
1019
1019
1019
1018
1016.9
1015.9
1015.9
1015.9
1015.9
1016.9
1018
1018
1018
1019
1019
1019
1019
1019
1018
1018
1019
1019
1019
1019
1020
1021
1021
1020
1019
1018
1018
1018
1018
1019
1019
1019
1020
1019
1019
1019
1018
1018
1018
1018
1018
1016.9
1018
1018
1019
1020
1020
1020
1020
1020
1021
1022
1022
1023
1024
1025.1
1025.1
1026.1
1027.1
1026.1
1026.1
1027.1
1027.1
1027.1
1027.1
1027.1
1027.1
1028.1
1028.1
1028.1
1028.1
1027.1
1026.1
1026.1
1025.1
1025.1
1025.1
1025.1
1026.1
1026.1
1026.1
1026.1
1025.1
1025.1
1025.1
1024
1023
1023
1023
1023
1023
1023
1023
1023
1023
1022
1021
1020
1020
1020
1020
1020
1021
1021
1021
1022
1021
1022
1022
1022
1022
1022
1022
1022
1023
1024
1024
1024
1025.1
1024
1024
1024
1024
1024
1024
1025.1
1026.1
1027.1
1027.1
1027.1
1027.1
1026.1
1027.1
1027.1
1027.1
1027.1
1027.1
1027.1
1028.1
1028.1
1028.1
1028.1
1028.1
1028.1
1027.1
1025.1
1025.1
1025.1
1025.1
1025.1
1027.1
1026.1
1027.1
1027.1
1027.1
1027.1
1027.1
1027.1
1027.1
1026.1
1026.1
1027.1
1026.1
1026.1
1027.1
1028.1
1028.1
1028.1
1027.1
1026.1
1026.1
1026.1
1026.1
1026.1
1026.1
1026.1
1026.1
1026.1
1026.1
1026.1
1027.1
1026.1
1026.1
1025.1
1025.1
1025.1
1025.1
1026.1
1026.1
1026.1
1027.1
1027.1
1026.1
1025.1
1025.1
1025.1
1025.1
1025.1
1026.1
1027.1
1027.1
1027.1
1027.1
1026.1
1026.1
1026.1
1025.1
1025.1
1025.1
1024
1024
1024
1024
1025.1
1024
1023
1022
1021
1020
1020
1021
1021
1021
1022
1021
1022
1023
1024
1023
1023
1023
1024
1024
1024
1025.1
1025.1
1026.1
1028.1
1028.1
1029.1
1029.1
1028.1
1029.1
1030.1
1030.1
1031.2
1031.2
1031.8
1031.8
1032.9
1033.9
1033.9
1032.9
1032.9
1032.9
1033.9
1033.9
1033.9
1034.9
1034.9
1034.9
1034.9
1035.9
1034.9
1033.9
1032.9
1031.8
1031.8
1032.9
1032.9
1032.9
1033.9
1034.9
1034.9
1033.9
1033.9
1033.9
1033.9
1033.9
1032.9
1032.9
1032.9
1032.9
1033.9
1034.9
1034.9
1034.9
1033.9
1032.9
1032.9
1031.8
1031.8
1031.8
1031.8
1032.9
1032.9
1032.9
1032.9
1032.9
1032.9
1031.8
1031.8
1031.8
1031.8
1031.2
1031.2
1031.8
1031.8
1031.8
1032.9
1032.9
1032.9
1031.2
1030.1
1030.1
1029.1
1029.1
1029.1
1029.1
1030.1
1030.1
1030.1
1030.1
1030.1
1030.1
1029.1
1029.1
1028.1
1029.1
1029.1
1029.1
1029.1
1030.1
1030.1
1030.1
1030.1
1029.1
1028.1
1027.1
1027.1
1027.1
1028.1
1028.1
1028.1
1029.1
1029.1
1029.1
1029.1
1028.1
1028.1
1027.1
1027.1
1027.1
1027.1
1027.1
1028.1
1028.1
1028.1
1028.1
1027.1
1026.1
1025.1
1024
1023
1024
1024
1025.1
1025.1
1025.1
1025.1
1025.1
1025.1
1025.1
1025.1
1025.1
1025.1
1025.1
1025.1
1025.1
1025.1
1026.1
1027.1
1026.1
1025.1
1025.1
1024
1024
1025.1
1025.1
1026.1
1026.1
1027.1
1028.1
1028.1
1028.1
1028.1
1028.1
1029.1
1029.1
1029.1
1029.1
1029.1
1030.1
1030.1
1030.1
1031.2
1031.2
1031.2
1030.1
1030.1
1030.1
1029.1
1030.1
1030.1
1031.2
1031.2
1031.8
1031.8
1032.9
1032.9
1032.9
1032.9
1033.9
1033.9
1033.9
1034.9
1034.9
1035.9
1035.9
1035.9
1035.9
1035.9
1035.9
1034.9
1033.9
1033.9
1034.9
1034.9
1034.9
1035.9
1035.9
1036.9
1036.9
1036.9
1036.9
1036.9
1035.9
1035.9
1035.9
1035.9
1035.9
1036.9
1036.9
1036.9
1036.9
1036.9
1034.9
1033.9
1033.9
1032.9
1032.9
1032.9
1032.9
1033.9
1033.9
1032.9
1033.9
1033.9
1033.9
1033.9
1033.9
1032.9
1032.9
1031.8
1032.9
1032.9
1032.9
1032.9
1032.9
1031.8
1031.8
1031.8
1031.2
1031.2
1031.2
1031.2
1031.2
1031.8
1031.2
1031.8
1031.2
1031.2
1031.2
1031.2
1031.8
1031.8
1031.2
1031.2
1031.2
1031.8
1031.8
1031.8
1031.8
1031.2
1030.1
1028.1
1028.1
1028.1
1028.1
1029.1
1029.1
1029.1
1029.1
1029.1
1029.1
1030.1
1030.1
1029.1
1029.1
1028.1
1028.1
1028.1
1027.1
1027.1
1028.1
1028.1
1028.1
1027.1
1026.1
1025.1
1024
1024
1024
1025.1
1026.1
1026.1
1026.1
1026.1
1026.1
1026.1
1025.1
1025.1
1025.1
1025.1
1025.1
1025.1
1026.1
1026.1
1026.1
1027.1
1027.1
1027.1
1026.1
1025.1
1025.1
1025.1
1026.1
1026.1
1026.1
1027.1
1027.1
1028.1
1028.1
1029.1
1029.1
1029.1
1029.1
1029.1
1029.1
1029.1
1029.1
1030.1
1030.1
1031.2
1031.2
1031.2
1030.1
1029.1
1028.1
1027.1
1028.1
1028.1
1029.1
1029.1
1030.1
1030.1
1030.1
1031.2
1030.1
1030.1
1030.1
1029.1
1028.1
1028.1
1029.1
1029.1
1029.1
1030.1
1030.1
1030.1
1028.1
1027.1
1026.1
1026.1
1026.1
1027.1
1028.1
1028.1
1028.1
1028.1
1028.1
1029.1
1029.1
1029.1
1029.1
1028.1
1028.1
1027.1
1028.1
1028.1
1029.1
1030.1
1030.1
1030.1
1029.1
1029.1
1029.1
1029.1
1029.1
1030.1
1030.1
1031.2
1031.2
1031.2
1031.2
1031.2
1031.2
1031.2
1031.8
1031.2
1031.2
1031.2
1031.8
1031.8
1032.9
1033.9
1033.9
1032.9
1032.9
1031.8
1031.2
1031.2
1031.2
1031.8
1031.8
1031.8
1032.9
1032.9
1032.9
1033.9
1033.9
1033.9
1033.9
1033.9
1032.9
1033.9
1033.9
1034.9
1034.9
1035.9
1035.9
1034.9
1033.9
1033.9
1032.9
1033.9
1033.9
1033.9
1033.9
1033.9
1033.9
1033.9
1033.9
1033.9
1033.9
1032.9
1032.9
1032.9
1032.9
1032.9
1032.9
1032.9
1031.8
1032.9
1032.9
1031.8
1031.2
1030.1
1029.1
1029.1
1029.1
1029.1
1029.1
1029.1
1030.1
1029.1
1029.1
1029.1
1029.1
1029.1
1028.1
1028.1
1028.1
1028.1
1028.1
1029.1
1029.1
1029.1
1029.1
1028.1
1027.1
1026.1
1026.1
1026.1
1027.1
1027.1
1027.1
1027.1
1028.1
1028.1
1028.1
1028.1
1028.1
1028.1
1028.1
1028.1
1027.1
1028.1
1028.1
1029.1
1030.1
1030.1
1030.1
1030.1
1030.1
1029.1
1028.1
1028.1
1029.1
1029.1
1031.2
1031.2
1031.2
1031.2
1031.2
1031.8
1031.8
1031.8
1031.8
1031.8
1031.8
1032.9
1032.9
1033.9
1033.9
1034.9
1034.9
1033.9
1032.9
1031.8
1031.8
1031.8
1032.9
1032.9
1032.9
1032.9
1031.8
1032.9
1031.8
1031.8
1031.2
1031.8
1031.8
1031.2
1031.2
1030.1
1030.1
1030.1
1030.1
1031.2
1031.2
1030.1
1029.1
1027.1
1027.1
1026.1
1026.1
1027.1
1027.1
1028.1
1028.1
1028.1
1028.1
1028.1
1028.1
1028.1
1028.1
1028.1
1028.1
1028.1
1028.1
1029.1
1030.1
1031.2
1031.2
1030.1
1029.1
1029.1
1029.1
1029.1
1029.1
1030.1
1030.1
1031.2
1031.2
1031.2
1031.2
1030.1
1030.1
1029.1
1030.1
1030.1
1029.1
1029.1
1029.1
1029.1
1030.1
1030.1
1031.2
1029.1
1028.1
1027.1
1026.1
1025.1
1025.1
1026.1
1026.1
1026.1
1027.1
1027.1
1027.1
1027.1
1027.1
1027.1
1026.1
1026.1
1026.1
1027.1
1027.1
1028.1
1028.1
1029.1
1029.1
1029.1
1028.1
1028.1
1027.1
1028.1
1028.1
1029.1
1030.1
1030.1
1031.2
1031.2
1031.8
1031.8
1031.8
1031.8
1032.9
1032.9
1032.9
1032.9
1033.9
1034.9
1034.9
1035.9
1035.9
1034.9
1033.9
1032.9
1032.9
1032.9
1032.9
1032.9
1033.9
1033.9
1033.9
1033.9
1033.9
1033.9
1033.9
1032.9
1032.9
1031.8
1032.9
1032.9
1032.9
1033.9
1032.9
1033.9
1032.9
1031.8
1031.2
1030.1
1029.1
1029.1
1028.1
1029.1
1029.1
1029.1
1030.1
1029.1
1029.1
1030.1
1029.1
1030.1
1029.1
1030.1
1030.1
1030.1
1030.1
1030.1
1031.2
1031.8
1032.9
1031.8
1031.2
1031.2
1031.2
1031.2
1031.2
1031.8
1032.9
1033.9
1033.9
1034.9
1034.9
1034.9
1034.9
1034.9
1034.9
1034.9
1034.9
1034.9
1034.9
1034.9
1035.9
1036.9
1036.9
1035.9
1034.9
1033.9
1032.9
1032.9
1033.9
1033.9
1033.9
1033.9
1033.9
1033.9
1033.9
1032.9
1032.9
1032.9
1031.8
1031.8
1031.8
1031.8
1031.8
1031.8
1032.9
1032.9
1032.9
1031.8
1031.2
1031.2
1030.1
1030.1
1030.1
1031.2
1031.2
1031.2
1031.8
1031.2
1031.2
1031.2
1031.2
1031.2
1031.2
1031.8
1031.2
1031.2
1031.8
1031.8
1031.8
1032.9
1032.9
1031.2
1030.1
1030.1
1030.1
1030.1
1029.1
1030.1
1030.1
1030.1
1030.1
1030.1
1030.1
1030.1
1030.1
1030.1
1030.1
1030.1
1029.1
1029.1
1029.1
1029.1
1029.1
1030.1
1031.2
1030.1
1029.1
1028.1
1028.1
1028.1
1028.1
1029.1
1029.1
1029.1
1030.1
1031.2
1031.2
1031.2
1031.2
1031.2
1031.8
1031.8
1031.8
1031.8
1032.9
1032.9
1033.9
1034.9
1034.9
1034.9
1033.9
1032.9
1033.9
1033.9
1033.9
1034.9
1034.9
1034.9
1034.9
1034.9
1034.9
1033.9
1033.9
1033.9
1033.9
1033.9
1032.9
1032.9
1032.9
1032.9
1032.9
1031.8
1031.8
1031.2
1029.1
1028.1
1027.1
1027.1
1027.1
1027.1
1027.1
1027.1
1027.1
1027.1
1027.1
1027.1
1027.1
1027.1
1026.1
1026.1
1026.1
1026.1
1027.1
1027.1
1027.1
1028.1
1028.1
1027.1
1026.1
1026.1
1025.1
1025.1
1025.1
1025.1
1026.1
1026.1
1026.1
1026.1
1025.1
1025.1
1025.1
1024
1024
1024
1024
1024
1024
1024
1024
1025.1
1025.1
1024
1023
1022
1021
1021
1021
1021
1022
1021
1021
1021
1021
1021
1021
1021
1021
1021
1020
1020
1021
1021
1021
1021
1021
1020
1020
1020
1018
1018
1019
1019
1019
1019
1019
1020
1020
1019
1019
1019
1018
1016.9
1016.9
1016.9
1016.9
1016.9
1018
1019
1019
1019
1018
1018
1018
1018
1018
1019
1019
1020
1021
1021
1021
1021
1021
1021
1021
1021
1021
1022
1022
1023
1022
1023
1023
1023
1021
1020
1020
1019
1020
1020
1021
1021
1022
1022
1021
1022
1021
1019
1020
1019
1019
1019
1019
1020
1020
1021
1021
1020
1019
1018
1018
1018
1018
1019
1019
1020
1020
1020
1020
1020
1020
1021
1021
1021
1021
1021
1021
1022
1023
1023
1023
1023
1021
1022
1022
1022
1022
1023
1023
1023
1023
1024
1023
1024
1024
1024
1024
1024
1024
1023
1024
1024
1024
1024
1025.1
1024
1023
1022
1022
1022
1022
1022
1023
1023
1023
1023
1022
1022
1022
1023
1023
1022
1022
1022
1022
1023
1024
1024
1024
1024
1023
1023
1022
1023
1023
1024
1024
1025.1
1025.1
1026.1
1027.1
1027.1
1028.1
1028.1
1028.1
1028.1
1028.1
1028.1
1029.1
1030.1
1030.1
1030.1
1030.1
1031.2
1030.1
1029.1
1029.1
1029.1
1029.1
1030.1
1030.1
1030.1
1031.2
1031.2
1031.8
1031.8
1031.8
1031.8
1031.8
1031.8
1031.2
1031.2
1031.2
1031.2
1031.2
1031.8
1031.8
1031.2
1030.1
1029.1
1029.1
1028.1
1028.1
1028.1
1029.1
1029.1
1029.1
1030.1
1030.1
1029.1
1029.1
1029.1
1029.1
1029.1
1029.1
1028.1
1028.1
1028.1
1029.1
1029.1
1029.1
1029.1
1027.1
1027.1
1026.1
1026.1
1026.1
1026.1
1027.1
1027.1
1028.1
1028.1
1028.1
1028.1
1029.1
1029.1
1029.1
1028.1
1028.1
1028.1
1029.1
1029.1
1030.1
1030.1
1030.1
1030.1
1029.1
1028.1
1027.1
1027.1
1027.1
1027.1
1028.1
1028.1
1028.1
1028.1
1028.1
1028.1
1028.1
1028.1
1028.1
1028.1
1028.1
1028.1
1028.1
1029.1
1028.1
1028.1
1028.1
1028.1
1027.1
1026.1
1025.1
1024
1024
1024
1025.1
1025.1
1024
1023
1024
1023
1023
1023
1023
1022
1022
1022
1022
1022
1023
1023
1023
1023
1022
1021
1021
1021
1021
1021
1021
1022
1022
1022
1022
1022
1022
1022
1022
1023
1022
1023
1023
1023
1023
1023
1024
1024
1023
1022
1022
1022
1022
1022
1023
1023
1024
1024
1024
1024
1025.1
1025.1
1025.1
1025.1
1025.1
1025.1
1026.1
1026.1
1026.1
1027.1
1027.1
1027.1
1026.1
1026.1
1025.1
1025.1
1025.1
1026.1
1026.1
1027.1
1027.1
1027.1
1028.1
1028.1
1028.1
1028.1
1029.1
1029.1
1028.1
1028.1
1028.1
1029.1
1029.1
1030.1
1030.1
1030.1
1029.1
1028.1
1028.1
1028.1
1028.1
1028.1
1029.1
1029.1
1029.1
1029.1
1029.1
1029.1
1029.1
1029.1
1029.1
1028.1
1027.1
1027.1
1026.1
1026.1
1027.1
1027.1
1027.1
1026.1
1025.1
1023
1022
1022
1022
1022
1023
1023
1023
1023
1023
1023
1023
1023
1023
1023
1023
1024
1025.1
1026.1
1027.1
1027.1
1027.1
1027.1
1027.1
1027.1
1027.1
1028.1
1028.1
1029.1
1030.1
1031.2
1031.8
1031.8
1032.9
1032.9
1033.9
1033.9
1033.9
1033.9
1033.9
1033.9
1034.9
1034.9
1035.9
1036.9
1035.9
1035.9
1034.9
1033.9
1033.9
1033.9
1033.9
1033.9
1033.9
1033.9
1033.9
1033.9
1034.9
1033.9
1033.9
1032.9
1032.9
1031.8
1031.8
1031.8
1031.8
1031.8
1031.8
1031.8
1031.8
1031.2
1030.1
1029.1
1028.1
1027.1
1026.1
1026.1
1027.1
1027.1
1027.1
1027.1
1027.1
1027.1
1027.1
1027.1
1027.1
1027.1
1026.1
1026.1
1026.1
1026.1
1027.1
1027.1
1026.1
1026.1
1025.1
1024
1024
1024
1024
1024
1023
1024
1024
1024
1023
1023
1022
1022
1022
1022
1021
1021
1021
1021
1022
1022
1022
1021
1021
1020
1020
1019
1019
1019
1019
1019
1019
1018
1018
1018
1016.9
1015.9
1015.9
1014.9
1013.9
1013.9
1013.9
1013.9
1012.9
1013.9
1012.9
1012.9
1011.9
1011.9
1011.9
1012.9
1011.9
1014.9
1015.9
1015.9
1018
1019
1020
1020
1021
1022
1023
1023
1024
1025.1
1025.1
1027.1
1029.1
1029.1
1028.1
1028.1
1028.1
1027.1
1027.1
1027.1
1027.1
1028.1
1029.1
1029.1
1030.1
1030.1
1031.2
1031.2
1031.2
1031.2
1031.2
1030.1
1030.1
1030.1
1031.2
1031.2
1031.2
1031.8
1031.8
1031.2
1031.2
1030.1
1029.1
1029.1
1029.1
1029.1
1029.1
1030.1
1030.1
1031.2
1031.2
1030.1
1030.1
1031.2
1030.1
1029.1
1029.1
1029.1
1029.1
1029.1
1029.1
1029.1
1029.1
1028.1
1028.1
1027.1
1026.1
1026.1
1026.1
1026.1
1026.1
1026.1
1027.1
1026.1
1027.1
1027.1
1026.1
1026.1
1026.1
1026.1
1026.1
1026.1
1027.1
1027.1
1028.1
1028.1
1029.1
1029.1
1028.1
1028.1
1028.1
1028.1
1028.1
1029.1
1029.1
1029.1
1029.1
1030.1
1030.1
1030.1
1030.1
1030.1
1029.1
1029.1
1029.1
1029.1
1030.1
1031.2
1031.2
1031.2
1031.2
1031.2
1030.1
1029.1
1029.1
1028.1
1028.1
1029.1
1029.1
1029.1
1029.1
1030.1
1029.1
1029.1
1029.1
1029.1
1028.1
1028.1
1028.1
1028.1
1027.1
1027.1
1028.1
1028.1
1027.1
1027.1
1025.1
1024
1023
1022
1023
1022
1022
1021
1021
1021
1021
1021
1021
1021
1022
1021
1021
1021
1022
1023
1023
1023
1023
1023
1023
1022
1021
1021
1021
1022
1022
1022
1022
1022
1022
1021
1021
1021
1021
1021
1021
1021
1020
1021
1022
1022
1022
1022
1021
1020
1020
1020
1020
1020
1021
1021
1022
1022
1023
1022
1022
1022
1022
1021
1023
1023
1024
1024
1025.1
1025.1
1024
1024
1023
1022
1022
1021
1021
1022
1023
1023
1023
1024
1025.1
1026.1
1026.1
1027.1
1027.1
1027.1
1026.1
1026.1
1026.1
1027.1
1028.1
1028.1
1028.1
1028.1
1027.1
1026.1
1025.1
1025.1
1025.1
1025.1
1026.1
1027.1
1027.1
1027.1
1028.1
1028.1
1028.1
1028.1
1027.1
1028.1
1028.1
1028.1
1028.1
1029.1
1030.1
1030.1
1031.2
1030.1
1030.1
1029.1
1029.1
1029.1
1029.1
1029.1
1029.1
1030.1
1030.1
1031.2
1031.8
1031.8
1031.8
1031.8
1031.8
1031.8
1031.8
1031.8
1032.9
1032.9
1033.9
1033.9
1032.9
1032.9
1032.9
1031.8
1031.8
1031.2
1031.2
1031.2
1031.2
1031.8
1031.8
1031.8
1032.9
1032.9
1031.8
1031.8
1031.8
1031.2
1031.2
1031.2
1031.2
1031.8
1031.8
1031.8
1031.8
1031.8
1031.2
1030.1
1029.1
1028.1
1027.1
1028.1
1028.1
1029.1
1029.1
1029.1
1029.1
1029.1
1028.1
1028.1
1027.1
1027.1
1026.1
1026.1
1026.1
1026.1
1027.1
1026.1
1025.1
1025.1
1024
1023
1022
1022
1022
1022
1022
1022
1022
1022
1022
1022
1021
1020
1020
1019
1018
1018
1018
1018
1019
1019
1019
1018
1018
1016.9
1015.9
1015.9
1015.9
1015.9
1016.9
1016.9
1016.9
1016.9
1016.9
1016.9
1016.9
1015.9
1015.9
1014.9
1014.9
1014.9
1013.9
1013.9
1013.9
1012.9
1012.9
1011.9
1010.8
1010.2
1009.1
1008.1
1007.1
1007.1
1009.1
1009.1
1008.1
1010.2
1010.8
1011.9
1011.9
1012.9
1012.9
1012.9
1012.9
1012.9
1013.9
1014.9
1015.9
1016.9
1016.9
1018
1016.9
1016.9
1016.9
1018
1018
1019
1019
1020
1020
1021
1021
1020
1021
1020
1020
1019
1019
1019
1019
1019
1019
1019
1019
1018
1018
1016.9
1015.9
1015.9
1016.9
1016.9
1018
1019
1020
1020
1020
1021
1021
1021
1021
1020
1020
1020
1021
1022
1023
1023
1024
1024
1024
1024
1023
1023
1023
1023
1024
1025.1
1025.1
1025.1
1025.1
1026.1
1026.1
1027.1
1027.1
1026.1
1026.1
1026.1
1026.1
1027.1
1027.1
1028.1
1027.1
1027.1
1026.1
1026.1
1026.1
1025.1
1025.1
1026.1
1026.1
1027.1
1028.1
1028.1
1028.1
1028.1
1028.1
1028.1
1029.1
1028.1
1027.1
1027.1
1028.1
1028.1
1028.1
1029.1
1028.1
1028.1
1027.1
1026.1
1025.1
1025.1
1025.1
1024
1024
1025.1
1024
1025.1
1024
1023
1022
1022
1022
1021
1021
1021
1021
1021
1022
1022
1023
1022
1021
1021
1020
1020
1020
1021
1021
1022
1022
1022
1023
1023
1022
1022
1022
1021
1021
1022
1022
1022
1022
1022
1020
1021
1020
1019
1018
1018
1016.9
1018
1018
1016.9
1016.9
1018
1018
1018
1018
1018
1018
1016.9
1016.9
1018
1018
1019
1019
1019
1019
1019
1018
1016.9
1014.9
1014.9
1014.9
1015.9
1015.9
1015.9
1016.9
1015.9
1016.9
1016.9
1015.9
1016.9
1016.9
1016.9
1015.9
1016.9
1018
1019
1020
1020
1021
1021
1020
1020
1020
1020
1020
1021
1022
1022
1023
1023
1024
1024
1024
1023
1023
1022
1022
1022
1022
1023
1022
1024
1023
1023
1022
1021
1021
1021
1020
1020
1020
1020
1021
1022
1021
1020
1020
1020
1018
1018
1016.9
1018
1016.9
1016.9
1018
1019
1016.9
1016.9
1016.9
1015.9
1014.9
1014.9
1013.9
1013.9
1013.9
1014.9
1013.9
1015.9
1014.9
1013.9
1013.9
1013.9
1012.9
1011.9
1010.8
1011.9
1012.9
1012.9
1012.9
1012.9
1012.9
1011.9
1011.9
1011.9
1010.8
1010.2
1010.8
1011.9
1011.9
1012.9
1014.9
1014.9
1014.9
1014.9
1014.9
1015.9
1016.9
1016.9
1015.9
1016.9
1016.9
1015.9
1018
1019
1019
1020
1018
1016.9
1016.9
1015.9
1018
1018
1016.9
1018
1019
1020
1020
1018
1016.9
1018
1019
1018
1018
1018
1018
1019
1020
1020
1020
1020
1020
1019
1019
1019
1019
1018
1018
1019
1020
1019
1019
1019
1020
1018
1019
1019
1019
1020
1021
1021
1022
1022
1022
1022
1021
1021
1020
1020
1020
1021
1021
1021
1022
1022
1023
1022
1023
1023
1024
1023
1023
1024
1024
1024
1025.1
1025.1
1025.1
1025.1
1024
1023
1023
1023
1023
1023
1024
1024
1025.1
1025.1
1025.1
1025.1
1026.1
1026.1
1025.1
1025.1
1024
1025.1
1025.1
1025.1
1025.1
1026.1
1027.1
1026.1
1025.1
1024
1023
1023
1023
1023
1024
1024
1024
1025.1
1025.1
1025.1
1026.1
1026.1
1026.1
1026.1
1026.1
1026.1
1027.1
1027.1
1028.1
1028.1
1028.1
1029.1
1029.1
1028.1
1028.1
1029.1
1029.1
1030.1
1030.1
1031.2
1031.2
1031.8
1031.8
1031.8
1031.8
1031.8
1031.8
1031.8
1031.2
1031.8
1031.8
1031.8
1032.9
1032.9
1032.9
1031.8
1031.2
1030.1
1028.1
1028.1
1028.1
1028.1
1028.1
1029.1
1029.1
1029.1
1029.1
1029.1
1029.1
1029.1
1028.1
1027.1
1028.1
1027.1
1027.1
1028.1
1028.1
1028.1
1028.1
1027.1
1027.1
1025.1
1025.1
1024
1024
1024
1024
1024
1024
1025.1
1025.1
1025.1
1025.1
1025.1
1025.1
1024
1024
1024
1024
1025.1
1025.1
1025.1
1025.1
1025.1
1024
1024
1023
1022
1023
1023
1023
1023
1024
1025.1
1025.1
1025.1
1025.1
1024
1024
1024
1023
1023
1024
1024
1024
1024
1024
1023
1023
1022
1022
1021
1020
1020
1020
1020
1019
1019
1018
1016.9
1015.9
1015.9
1014.9
1013.9
1012.9
1012.9
1011.9
1011.9
1012.9
1012.9
1012.9
1012.9
1011.9
1010.8
1010.8
1010.8
1010.8
1010.8
1011.9
1011.9
1012.9
1013.9
1013.9
1013.9
1013.9
1013.9
1013.9
1012.9
1012.9
1013.9
1014.9
1014.9
1014.9
1015.9
1014.9
1013.9
1013.9
1011.9
1011.9
1011.9
1011.9
1010.8
1011.9
1011.9
1012.9
1012.9
1012.9
1012.9
1010.8
1010.8
1010.8
1010.8
1011.9
1012.9
1014.9
1015.9
1016.9
1019
1019
1020
1020
1020
1019
1019
1020
1021
1021
1022
1023
1023
1023
1023
1024
1024
1023
1022
1022
1022
1022
1023
1023
1023
1022
1022
1021
1021
1021
1021
1020
1020
1020
1021
1021
1022
1022
1022
1022
1021
1021
1020
1020
1021
1021
1022
1023
1023
1024
1024
1023
1023
1022
1022
1022
1023
1024
1024
1025.1
1026.1
1026.1
1027.1
1027.1
1027.1
1027.1
1026.1
1025.1
1025
1025
1026
1026
1026
1026
1025
1023
1022
1021
1021
1020
1019
1020
1020
1019
1019
1019
1018
1018
1016.9
1016.9
1014.9
1013.9
1014.9
1014.9
1013.9
1015.9
1014.9
1014.9
1013.9
1012.9
1010.8
1010.2
1010.2
1010.2
1010.8
1011.9
1011.9
1013.9
1013.9
1014.9
1014.9
1014.9
1014.9
1015.9
1015.9
1015.9
1015.9
1016.9
1016.9
1018
1019
1019
1018
1019
1018
1016.9
1016.9
1016.9
1016.9
1018
1019
1020
1021
1022
1022
1022
1022
1022
1022
1022
1022
1023
1023
1023
1023
1023
1023
1022
1022
1021
1020
1020
1020
1020
1020
1021
1022
1022
1022
1022
1022
1022
1022
1022
1023
1023
1024
1024
1024
1025.1
1024
1023
1022
1022
1021
1021
1021
1021
1022
1023
1024
1024
1024
1024
1024
1024
1024
1024
1024
1025.1
1025.1
1026.1
1026.1
1026.1
1026.1
1025.1
1024
1024
1023
1023
1023
1023
1024
1024
1024
1024
1024
1024
1024
1023
1023
1022
1022
1022
1023
1024
1024
1024
1023
1023
1022
1021
1020
1020
1021
1021
1022
1022
1023
1023
1023
1023
1022
1022
1022
1022
1022
1023
1023
1024
1024
1024
1024
1023
1022
1022
1022
1022
1022
1022
1022
1023
1023
1023
1022
1022
1022
1021
1020
1020
1020
1021
1021
1021
1021
1020
1020
1020
1019
1018
1016.9
1016.9
1016.9
1016.9
1016.9
1016.9
1016.9
1016.9
1016.9
1015.9
1015.9
1015.9
1014.9
1014.9
1013.9
1014.9
1014.9
1014.9
1015.9
1014.9
1013.9
1013.9
1013.9
1013.9
1013.9
1014.9
1015.9
1016.9
1019
1021
1023
1023
1024
1024
1024
1024
1024
1024
1024
1024
1025.1
1025.1
1025.1
1025.1
1024
1023
1022
1022
1021
1021
1021
1021
1022
1023
1023
1023
1023
1023
1023
1022
1022
1022
1022
1022
1022
1022
1022
1022
1022
1021
1020
1018
1018
1016.9
1016.9
1015.9
1015.9
1016.9
1016.9
1016.9
1016.9
1015.9
1014.9
1014.9
1013.9
1013.9
1013.9
1012.9
1012.9
1012.9
1012.9
1011.9
1011.9
1010.8
1009.1
1008.1
1007.1
1007.1
1006.1
1006.1
1007.1
1008.1
1007.1
1007.1
1010.8
1011.9
1012.9
1013.9
1014.9
1016.9
1019
1021
1023
1023
1024
1025.1
1024
1024
1023
1022
1021
1020
1021
1021
1021
1022
1022
1022
1022
1022
1022
1021
1020
1020
1020
1020
1020
1020
1020
1019
1018
1016.9
1015.9
1014.9
1012.9
1012.9
1012.9
1012.9
1013.9
1014.9
1014.9
1014.9
1014.9
1014.9
1014.9
1014.9
1014.9
1013.9
1014.9
1014.9
1015.9
1015.9
1015.9
1015.9
1015.9
1014.9
1014.9
1013.9
1012.9
1013.9
1014.9
1015.9
1016.9
1018
1019
1020
1020
1021
1021
1020
1020
1020
1020
1020
1021
1021
1021
1021
1021
1020
1019
1018
1016.9
1016.9
1016.9
1018
1018
1019
1020
1020
1021
1021
1021
1021
1021
1021
1021
1022
1023
1023
1023
1023
1023
1022
1022
1021
1021
1020
1020
1021
1021
1022
1022
1022
1021
1021
1021
1020
1019
1019
1019
1019
1020
1020
1020
1020
1020
1019
1018
1018
1016.9
1016.9
1018
1018
1018
1019
1020
1020
1020
1020
1020
1019
1019
1019
1019
1019
1019
1020
1020
1020
1020
1020
1019
1018
1016.9
1016.9
1015.9
1015.9
1015.9
1015.9
1015.9
1015.9
1015.9
1014.9
1013.9
1013.9
1012.9
1012.9
1012.9
1012.9
1012.9
1012.9
1012.9
1012.9
1011.9
1010.8
1010.2
1009.1
1008.1
1008.1
1007.1
1007.1
1007.1
1007.1
1008.1
1007.1
1008.1
1007.1
1007.1
1007.1
1007.1
1007.1
1008.1
1008.1
1009.1
1010.2
1010.8
1012.9
1012.9
1012.9
1012.9
1012.9
1013.9
1013.9
1013.9
1013.9
1014.9
1014.9
1014.9
1014.9
1015.9
1014.9
1014.9
1014.9
1013.9
1013.9
1013.9
1013.9
1013.9
1013.9
1013.9
1013.9
1013.9
1011.9
1010.8
1010.2
1009.1
1009.1
1009.1
1009.1
1010.2
1010.8
1010.2
1010.2
1010.2
1009.1
1009.1
1008.1
1008.1
1009.1
1009.1
1010.2
1010.2
1010.8
1011.9
1012.9
1012.9
1012.9
1011.9
1011.9
1011.9
1011.9
1011.9
1012.9
1012.9
1013.9
1013.9
1014.9
1014.9
1014.9
1014.9
1014.9
1014.9
1014.9
1014.9
1015.9
1015.9
1015.9
1016.9
1015.9
1015.9
1014.9
1013.9
1013.9
1013.9
1013.9
1012.9
1012.9
1011.9
1012.9
1013.9
1013.9
1012.9
1012.9
1011.9
1011.9
1011.9
1011.9
1011.9
1012.9
1012.9
1012.9
1012.9
1012.9
1011.9
1011.9
1011.9
1010.8
1010.2
1010.2
1010.2
1010.8
1010.8
1011.9
1011.9
1011.9
1011.9
1012.9
1011.9
1011.9
1011.9
1011.9
1012.9
1013.9
1013.9
1014.9
1014.9
1014.9
1014.9
1013.9
1013.9
1012.9
1012.9
1012.9
1012.9
1013.9
1013.9
1014.9
1014.9
1015.9
1015.9
1015.9
1015.9
1015.9
1015.9
1015.9
1015.9
1015.9
1015.9
1016.9
1016.9
1016.9
1015.9
1014.9
1013.9
1013.9
1012.9
1012.9
1012.9
1012.9
1013.9
1013.9
1014.9
1014.9
1014.9
1013.9
1013.9
1013.9
1012.9
1012.9
1012.9
1012.9
1012.9
1012.9
1012.9
1012.9
1012.9
1011.9
1011.9
1010.8
1010.8
1010.8
1010.8
1010.8
1010.8
1011.9
1011.9
1011.9
1011.9
1011.9
1010.8
1010.8
1010.2
1010.2
1010.8
1010.8
1010.8
1011.9
1011.9
1011.9
1011.9
1010.8
1011.9
1010.8
1010.8
1010.8
1010.8
1011.9
1011.9
1011.9
1012.9
1012.9
1013.9
1012.9
1012.9
1012.9
1012.9
1012.9
1012.9
1012.9
1013.9
1013.9
1012.9
1012.9
1012.9
1011.9
1010.8
1010.2
1009.1
1009.1
1008.1
1008.1
1008.1
1009.1
1009.1
1009.1
1009.1
1008.1
1007.1
1006.1
1006.1
1005.1
1005.1
1005.1
1005.1
1006.1
1006.1
1007.1
1007.1
1006.1
1006.1
1006.1
1007.1
1006.1
1007.1
1007.1
1008.1
1009.1
1009.1
1010.2
1010.2
1010.2
1009.1
1009.1
1009.1
1009.1
1009.1
1010.2
1010.8
1010.8
1011.9
1011.9
1010.8
1010.8
1010.2
1010.2
1009.1
1009.1
1009.1
1009.1
1009.1
1010.2
1010.2
1010.2
1010.2
1010.2
1009.1
1009.1
1009.1
1009.1
1009.1
1010.2
1010.2
1010.2
1010.2
1010.2
1009.1
1009.1
1008.1
1007.1
1007.1
1006.1
1006.1
1006.1
1007.1
1007.1
1007.1
1007.1
1007.1
1007.1
1006.1
1006.1
1006.1
1005.1
1005.1
1005.1
1005.1
1005.1
1004.1
1004.1
1004.1
1004.1
1002
1001
1000
1000
1000
1000
1000
1000
1001
1001
1000
1000
999
999
999
999
1000
1000
1001
1003.1
1004.1
1004.1
1005.1
1005.1
1005.1
1006.1
1007.1
1007.1
1008.1
1009.1
1010.2
1010.8
1010.8
1011.9
1011.9
1012.9
1012.9
1012.9
1012.9
1012.9
1012.9
1013.9
1013.9
1014.9
1014.9
1014.9
1014.9
1013.9
1012.9
1012.9
1011.9
1010.8
1010.8
1010.8
1011.9
1011.9
1011.9
1011.9
1010.8
1010.8
1010.2
1010.2
1010.2
1010.2
1010.2
1010.8
1010.8
1010.8
1010.8
1010.8
1010.2
1010.2
1009.1
1009.1
1008.1
1008.1
1008.1
1008.1
1009.1
1009.1
1009.1
1009.1
1009.1
1009.1
1009.1
1009.1
1010.2
1010.2
1010.2
1010.2
1010.8
1010.8
1010.8
1010.8
1010.8
1010.2
1010.2
1009.1
1009.1
1008.1
1008.1
1008.1
1009.1
1009.1
1008.1
1008.1
1008.1
1008.1
1007.1
1007.1
1007.1
1006.1
1004.1
1006.1
1006.1
1006.1
1006.1
1006.1
1005.1
1005.1
1004.1
1004.1
1003.1
1003.1
1004.1
1003.1
1004.1
1005.1
1005.1
1004.1
1005.1
1005.1
1005.1
1005.1
1005.1
1005.1
1005.1
1006.1
1007.1
1008.1
1008.1
1008.1
1008.1
1007.1
1007.1
1007.1
1006.1
1006.1
1006.1
1006.1
1006.1
1006.1
1007.1
1007.1
1007.1
1006.1
1005.1
1005.1
1004.1
1004.1
1004.1
1004.1
1004.1
1005.1
1004.1
1005.1
1006.1
1005.1
1005.1
1005.1
1004.1
1004.1
1005.1
1006.1
1007.1
1007.1
1008.1
1008.1
1008.1
1007.1
1007.1
1007.1
1007.1
1007.1
1007.1
1007.1
1008.1
1009.1
1009.1
1010.2
1010.2
1009.1
1009.1
1008.1
1008.1
1008.1
1008.1
1008.1
1009.1
1009.1
1009.1
1009.1
1009.1
1009.1
1009.1
1008.1
1009.1
1009.1
1009.1
1010.2
1010.2
1010.2
1010.2
1010.2
1010.2
1009.1
1009.1
1008.1
1007.1
1007.1
1008.1
1008.1
1008.1
1009.1
1009.1
1009.1
1009.1
1009.1
1008.1
1008.1
1008.1
1009.1
1009.1
1009.1
1009.1
1010.2
1010.2
1010.2
1010.2
1010.2
1010.2
1009.1
1009.1
1009.1
1009.1
1009.1
1010.2
1010.2
1010.2
1010.8
1010.8
1010.2
1010.2
1010.2
1010.2
1010.2
1010.2
1010.8
1010.8
1010.8
1011.9
1010.8
1010.8
1010.2
1010.2
1009.1
1008.1
1008.1
1008.1
1008.1
1008.1
1009.1
1009.1
1010.2
1010.2
1009.1
1009.1
1009.1
1009.1
1009.1
1009.1
1010.2
1010.8
1010.8
1010.8
1010.8
1010.2
1009.1
1009.1
1008.1
1008.1
1007.1
1007.1
1007.1
1008.1
1008.1
1009.1
1009.1
1009.1
1009.1
1009.1
1008.1
1008.1
1008.1
1008.1
1008.1
1009.1
1009.1
1009.1
1009.1
1008.1
1008.1
1007.1
1006.1
1006.1
1005.1
1005.1
1005.1
1004.1
1005.1
1005.1
1006.1
1006.1
1006.1
1005.1
1006.1
1004.1
1004.1
1003.1
1003.1
1003.1
1003.1
1003.1
1003.1
1003.1
1003.1
1003.1
1003.1
1003.1
1003.1
1004.1
1005.1
1005.1
1006.1
1007.1
1008.1
1008.1
1009.1
1009.1
1009.1
1009.1
1010.2
1010.8
1010.8
1011.9
1012.9
1012.9
1013.9
1013.9
1013.9
1013.9
1012.9
1012.9
1012.9
1012.9
1012.9
1013.9
1013.9
1014.9
1014.9
1014.9
1013.9
1013.9
1013.9
1013.9
1013.9
1013.9
1013.9
1014.9
1014.9
1014.9
1014.9
1013.9
1013.9
1013.9
1012.9
1011.9
1011.9
1011.9
1011.9
1012.9
1013.9
1013.9
1014.9
1014.9
1013.9
1013.9
1013.9
1012.9
1012.9
1012.9
1013.9
1013.9
1014.9
1013.9
1013.9
1012.9
1011.9
1011.9
1010.8
1010.2
1010.2
1010.8
1010.8
1010.8
1010.8
1011.9
1011.9
1011.9
1010.8
1010.8
1010.2
1010.2
1010.2
1010.2
1010.2
1010.2
1010.2
1010.2
1010.2
1009.1
1008.1
1008.1
1007.1
1007.1
1007.1
1007.1
1007.1
1007.1
1007.1
1007.1
1007.1
1007.1
1007.1
1007.1
1006.1
1006.1
1006.1
1006.1
1007.1
1007.1
1006.1
1007.1
1007.1
1006.1
1006.1
1006.1
1006.1
1006.1
1006.1
1006.1
1005.1
1006.1
1007.1
1007.1
1007.1
1007.1
1006.1
1006.1
1006.1
1005.1
1006.1
1006.1
1007.1
1007.1
1007.1
1007.1
1008.1
1007.1
1007.1
1007.1
1007.1
1007.1
1007.1
1007.1
1007.1
1008.1
1009.1
1010.2
1010.8
1010.8
1010.2
1010.2
1010.2
1010.2
1010.2
1010.2
1010.2
1010.8
1010.8
1010.8
1011.9
1010.8
1010.2
1009.1
1009.1
1008.1
1008.1
1008.1
1009.1
1009.1
1010.2
1010.2
1010.2
1009.1
1009.1
1009.1
1009.1
1009.1
1008.1
1008.1
1009.1
1009.1
1009.1
1008.1
1008.1
1007.1
1007.1
1006.1
1005.1
1004.1
1004.1
1004.1
1004.1
1004.1
1005.1
1005.1
1005.1
1005.1
1007.1
1006.1
1006.1
1006.1
1007.1
1007.1
1008.1
1008.1
1009.1
1009.1
1009.1
1009.1
1009.1
1008.1
1008.1
1008.1
1008.1
1008.1
1009.1
1010.2
1010.2
1010.8
1010.8
1010.8
1010.8
1010.8
1010.8
1010.8
1010.8
1010.8
1011.9
1012.9
1012.9
1012.9
1012.9
1012.9
1011.9
1011.9
1011.9
1010.8
1010.8
1010.2
1010.8
1010.8
1011.9
1011.9
1011.9
1011.9
1011.9
1010.8
1010.8
1010.8
1010.8
1010.8
1010.8
1011.9
1012.9
1012.9
1012.9
1011.9
1011.9
1011.9
1010.8
1010.8
1010.2
1010.8
1010.2
1010.8
1011.9
1011.9
1011.9
1011.9
1010.8
1010.8
1010.8
1010.8
1010.8
1010.8
1011.9
1012.9
1012.9
1013.9
1013.9
1013.9
1013.9
1012.9
1012.9
1012.9
1012.9
1012.9
1012.9
1013.9
1013.9
1014.9
1014.9
1014.9
1013.9
1013.9
1013.9
1013.9
1013.9
1013.9
1014.9
1015.9
1015.9
1015.9
1015.9
1014.9
1013.9
1013.9
1013.9
1012.9
1012.9
1012.9
1013.9
1013.9
1014.9
1014.9
1014.9
1014.9
1014.9
1014.9
1014.9
1013.9
1013.9
1013.9
1013.9
1013.9
1013.9
1013.9
1013.9
1013.9
1012.9
1012.9
1012.9
1011.9
1011.9
1010.8
1011.9
1011.9
1011.9
1011.9
1012.9
1012.9
1012.9
1011.9
1011.9
1010.8
1011.9
1011.9
1011.9
1011.9
1011.9
1011.9
1011.9
1011.9
1011.9
1010.8
1010.8
1010.2
1010.2
1010.2
1010.2
1010.8
1010.8
1010.8
1011.9
1010.8
1010.2
1010.2
1010.2
1010.2
1010.2
1010.2
1010.2
1010.2
1010.2
1010.2
1009.1
1009.1
1009.1
1008.1
1008.1
1008.1
1008.1
1008.1
1008.1
1008.1
1009.1
1009.1
1010.2
1009.1
1009.1
1009.1
1009.1
1009.1
1009.1
1009.1
1010.2
1010.2
1010.8
1010.8
1010.8
1010.8
1010.8
1010.8
1010.8
1010.8
1010.2
1010.8
1010.8
1011.9
1011.9
1011.9
1012.9
1012.9
1011.9
1010.8
1010.8
1010.8
1010.8
1010.8
1010.8
1011.9
1011.9
1011.9
1011.9
1011.9
1011.9
1010.8
1010.2
1010.2
1010.2
1010.2
1010.2
1010.8
1010.8
1011.9
1011.9
1011.9
1011.9
1010.8
1010.8
1010.8
1011.9
1011.9
1011.9
1012.9
1012.9
1012.9
1012.9
1012.9
1012.9
1011.9
1011.9
1010.8
1010.8
1010.8
1011.9
1012.9
1012.9
1012.9
1013.9
1013.9
1013.9
1013.9
1013.9
1012.9
1013.9
1013.9
1013.9
1014.9
1014.9
1014.9
1015.9
1015.9
1015.9
1014.9
1014.9
1014.9
1014.9
1014.9
1014.9
1014.9
1015.9
1016.9
1016.9
1016.9
1016.9
1016.9
1016.9
1015.9
1015.9
1015.9
1015.9
1015.9
1015.9
1015.9
1014.9
1014.9
1014.9
1013.9
1013.9
1012.9
1012.9
1012.9
1012.9
1012.9
1012.9
1013.9
1012.9
1012.9
1012.9
1011.9
1010.8
1010.8
1011.9
1010.8
1010.8
1010.8
1011.9
1011.9
1011.9
1011.9
1011.9
1010.8
1010.8
1010.8
1010.8
1011.9
1012.9
1013.9
1014.9
1014.9
1014.9
1014.9
1014.9
1014.9
1014.9
1014.9
1014.9
1015.9
1015.9
1016.9
1016.9
1016.9
1016.9
1016.9
1015.9
1015.9
1014.9
1014.9
1014.9
1014.9
1014.9
1015.9
1015.9
1015.9
1016.9
1016.9
1015.9
1014.9
1014.9
1014.9
1014.9
1013.9
1013.9
1014.9
1013.9
1014.9
1013.9
1013.9
1013.9
1012.9
1012.9
1011.9
1012.9
1011.9
1011.9
1012.9
1012.9
1013.9
1013.9
1013.9
1012.9
1012.9
1011.9
1011.9
1011.9
1011.9
1011.9
1012.9
1012.9
1012.9
1012.9
1012.9
1011.9
1011.9
1010.8
1010.8
1010.2
1010.2
1010.8
1010.8
1011.9
1011.9
1011.9
1011.9
1011.9
1010.8
1010.8
1010.8
1010.8
1010.8
1010.8
1010.8
1010.8
1011.9
1010.8
1010.8
1010.2
1010.2
1010.2
1009.1
1009.1
1009.1
1009.1
1009.1
1009.1
1010.2
1010.2
1010.2
1009.1
1009.1
1008.1
1008.1
1008.1
1008.1
1008.1
1009.1
1009.1
1009.1
1009.1
1009.1
1008.1
1007.1
1006.1
1006.1
1006.1
1006.1
1006.1
1007.1
1007.1
1007.1
1007.1
1007.1
1007.1
1006.1
1006.1
1006.1
1006.1
1006.1
1006.1
1007.1
1007.1
1007.1
1007.1
1007.1
1007.1
1006.1
1006.1
1006.1
1006.1
1006.1
1006.1
1006.1
1007.1
1007.1
1007.1
1007.1
1007.1
1006.1
1006.1
1006.1
1006.1
1006.1
1006.1
1006.1
1006.1
1006.1
1006.1
1005.1
1005.1
1004.1
1004.1
1003.1
1003.1
1003.1
1003.1
1003.1
1003.1
1004.1
1004.1
1003.1
1003.1
1002
1002
1001
1002
1002
1002
1002
1002
1002
1003.1
1002
1001
1001
1001
1001
1000
1000
1001
1001
1002
1002
1002
1002
1002
1002
1002
1001
1001
1001
1002
1002
1002
1002
1002
1002
1002
1001
1000
1000
1000
1000
1000
1000
1001
1002
1002
1002
1002
1002
1001
1001
1001
1001
1001
1002
1002
1001
1001
1001
1000
1000
999
999
998
998
999
999
999
999
999
999
999
998
998
998
998
998
999
999
999
999
999
999
998
997
997
997
997
997
998
999
999
999
999
999
998
998
997
997
998
998
998
999
999
999
999
998
998
998
997
998
998
997
998
998
998
999
999
999
999
999
999
999
1000
1000
1000
1000
1000
1000
1000
1000
1000
999
999
999
999
999
1000
1000
1001
1002
1002
1002
1002
1003.1
1003.1
1003.1
1003.1
1003.1
1003.1
1004.1
1004.1
1004.1
1004.1
1004.1
1004.1
1003.1
1003.1
1003.1
1003.1
1003.1
1003.1
1004.1
1005.1
1005.1
1006.1
1006.1
1005.1
1005.1
1005.1
1005.1
1005.1
1005.1
1006.1
1006.1
1006.1
1006.1
1006.1
1006.1
1006.1
1005.1
1005.1
1005.1
1005.1
1005.1
1005.1
1005.1
1006.1
1007.1
1006.1
1006.1
1005.1
1005.1
1004.1
1005.1
1004.1
1004.1
1004.1
1004.1
1005.1
1005.1
1005.1
1005.1
1005.1
1004.1
1004.1
1003.1
1003.1
1003.1
1004.1
1004.1
1005.1
1005.1
1006.1
1005.1
1005.1
1005.1
1006.1
1005.1
1006.1
1006.1
1007.1
1007.1
1008.1
1008.1
1008.1
1008.1
1008.1
1007.1
1007.1
1007.1
1007.1
1007.1
1007.1
1007.1
1008.1
1009.1
1009.1
1009.1
1010.2
1010.2
1009.1
1009.1
1009.1
1009.1
1009.1
1010.2
1010.2
1009.1
1009.1
1010.2
1010.2
1009.1
1008.1
1008.1
1008.1
1008.1
1007.1
1008.1
1008.1
1009.1
1009.1
1008.1
1007.1
1007.1
1006.1
1005.1
1004.1
1004.1
1004.1
1004.1
1004.1
1004.1
1004.1
1004.1
1003.1
1002
1002
1002
1001
1001
1001
1001
1001
1001
1002
1001
1001
1000
1000
1000
999
1000
1000
1000
1001
1001
1000
1001
1001
1000
1000
1000
1000
1000
1001
1001
1001
1002
1002
1002
1002
1002
1002
1002
1003.1
1003.1
1003.1
1003.1
1003.1
1003.1
1004.1
1004.1
1004.1
1003.1
1003.1
1003.1
1003.1
1003.1
1003.1
1003.1
1003.1
1004.1
1005.1
1004.1
1005.1
1004.1
1004.1
1004.1
1004.1
1005.1
1005.1
1005.1
1006.1
1006.1
1006.1
1006.1
1006.1
1006.1
1006.1
1006.1
1005.1
1005.1
1006.1
1006.1
1006.1
1007.1
1008.1
1008.1
1008.1
1007.1
1007.1
1007.1
1007.1
1007.1
1007.1
1007.1
1007.1
1007.1
1007.1
1008.1
1008.1
1007.1
1007.1
1007.1
1007.1
1007.1
1006.1
1006.1
1006.1
1006.1
1007.1
1006.1
1006.1
1005.1
1004.1
1004.1
1004.1
1003.1
1003.1
1003.1
1003.1
1002
1003.1
1002
1002
1001
1001
1001
1001
1001
1001
1001
1002
1003.1
1003.1
1003.1
1003.1
1002
1002
1002
1002
1002
1002
1003.1
1003.1
1003.1
1003.1
1003.1
1003.1
1002
1002
1002
1002
1002
1002
1002
1003.1
1003.1
1003.1
1003.1
1003.1
1003.1
1002
1002
1002
1002
1003.1
1003.1
1003.1
1003.1
1003.1
1003.1
1003.1
1002
1002
1002
1002
1002
1003.1
1003.1
1004.1
1004.1
1004.1
1004.1
1004.1
1004.1
1003.1
1003.1
1003.1
1004.1
1004.1
1004.1
1004.1
1004.1
1004.1
1004.1
1004.1
1004.1
1004.1
1003.1
1003.1
1003.1
1004.1
1004.1
1004.1
1005.1
1005.1
1005.1
1005.1
1005.1
1005.1
1005.1
1005.1
1006.1
1006.1
1007.1
1007.1
1007.1
1008.1
1008.1
1007.1
1007.1
1007.1
1007.1
1007.1
1006.1
1007.1
1007.1
1008.1
1008.1
1009.1
1009.1
1009.1
1008.1
1008.1
1008.1
1008.1
1009.1
1009.1
1009.1
1009.1
1009.1
1008.1
1009.1
1008.1
1008.1
1007.1
1007.1
1006.1
1006.1
1006.1
1007.1
1007.1
1007.1
1007.1
1007.1
1007.1
1006.1
1006.1
1005.1
1005.1
1005.1
1005.1
1005.1
1006.1
1006.1
1005.1
1005.1
1005.1
1004.1
1004.1
1003.1
1003.1
1003.1
1003.1
1003.1
1004.1
1005.1
1004.1
1004.1
1004.1
1004.1
1003.1
1002
1003.1
1003.1
1003.1
1004.1
1004.1
1004.1
1004.1
1004.1
1004.1
1003.1
1003.1
1003.1
1003.1
1003.1
1004.1
1005.1
1005.1
1007.1
1006.1
1006.1
1006.1
1006.1
1006.1
1005.1
1006.1
1005.1
1006.1
1006.1
1006.1
1006.1
1006.1
1006.1
1005.1
1005.1
1005.1
1005.1
1005.1
1005.1
1006.1
1006.1
1006.1
1006.1
1006.1
1006.1
1005.1
1005.1
1004.1
1004.1
1004.1
1005.1
1005.1
1005.1
1004.1
1004.1
1004.1
1003.1
1003.1
1002
1001
1001
1001
1001
1001
1001
1001
1002
1002
1001
1003.1
1002
1002
1001
1001
1000
1001
1001
1001
1002
1002
1002
1001
1001
1001
1001
1000
1000
1001
1001
1002
1002
1002
1001
1001
1003.1
1001
1001
1002
1002
1003.1
1003.1
1003.1
1003.1
1003.1
1003.1
1002
1002
1001
1002
1001
1001
1001
1002
1002
1002
1003.1
1003.1
1003.1
1002
1003.1
1003.1
1003.1
1003.1
1003.1
1004.1
1004.1
1004.1
1004.1
1004.1
1003.1
1003.1
1003.1
1003.1
1002
1002
1002
1003.1
1003.1
1003.1
1004.1
1004.1
1003.1
1002
1002
1002
1002
1002
1002
1002
1003.1
1003.1
1003.1
1003.1
1003.1
1002
1002
1001
1002
1002
1004.1
1003.1
1003.1
1004.1
1005.1
1004.1
1004.1
1003.1
1003.1
1003.1
1003.1
1003.1
1003.1
1004.1
1004.1
1004.1
1004.1
1004.1
1004.1
1003.1
1002
1002
1003.1
1003.1
1004.1
1004.1
1004.1
1003.1
1003.1
1003.1
1003.1
1003.1
1003.1
1003.1
1003.1
1003.1
1003.1
1004.1
1004.1
1004.1
1004.1
1004.1
1004.1
1004.1
1003.1
1003.1
1003.1
1003.1
1003.1
1004.1
1005.1
1003.1
1003.1
1003.1
1003.1
1003.1
1003.1
1002
1002
1003.1
1003.1
1003.1
1003.1
1003.1
1004.1
1003.1
1003.1
1002
1002
1002
1002
1001
1001
1002
1002
1002
1002
1002
1002
1001
1001
1001
1001
1001
1001
1001
1002
1001
1001
1000
1000
999
999
998
998
997
997
998
997
998
998
998
998
998
997
997
997
997
998
998
999
999
1000
1000
1000
999
999
999
999
999
999
1000
1000
1000
1000
1000
1000
1000
999
999
1000
1000
1000
1000
1001
1001
1001
1001
1001
1000
1000
999
1000
1000
1000
1000
1000
1001
1001
1000
1000
999
999
999
999
1000
1002
1002
1002
1002
1002
1002
1002
1001
1000
1000
1000
1000
1000
1001
1001
1001
1001
1001
1001
1000
1000
1000
999
999
998
999
999
999
999
998
998
997
997
997
998
998
999
999
999
1001
1001
1001
1001
1001
1001
1001
1002
1003.1
1003.1
1004.1
1004.1
1005.1
1004.1
1004.1
1004.1
1004.1
1004.1
1004.1
1004.1
1004.1
1005.1
1006.1
1006.1
1006.1
1007.1
1007.1
1007.1
1006.1
1006.1
1006.1
1006.1
1007.1
1007.1
1007.1
1008.1
1008.1
1007.1
1007.1
1007.1
1007.1
1007.1
1007.1
1007.1
1007.1
1007.1
1007.1
1008.1
1008.1
1008.1
1007.1
1007.1
1006.1
1006.1
1005.1
1005.1
1006.1
1006.1
1007.1
1007.1
1007.1
1007.1
1006.1
1006.1
1006.1
1006.1
1006.1
1006.1
1005.1
1006.1
1006.1
1006.1
1006.1
1006.1
1006.1
1006.1
1006.1
1005.1
1005.1
1005.1
1005.1
1005.1
1005.1
1005.1
1005.1
1005.1
1005.1
1005.1
1004.1
1004.1
1004.1
1003.1
1003.1
1004.1
1004.1
1005.1
1006.1
1006.1
1006.1
1006.1
1006.1
1006.1
1007.1
1007.1
1007.1
1007.1
1008.1
1008.1
1008.1
1008.1
1007.1
1007.1
1007.1
1006.1
1005.1
1005.1
1005.1
1005.1
1006.1
1007.1
1007.1
1008.1
1008.1
1007.1
1007.1
1007.1
1007.1
1007.1
1007.1
1007.1
1007.1
1007.1
1008.1
1007.1
1007.1
1007.1
1006.1
1006.1
1005.1
1005.1
1006.1
1005.1
1006.1
1006.1
1007.1
1007.1
1007.1
1007.1
1006.1
1006.1
1006.1
1006.1
1006.1
1007.1
1007.1
1007.1
1007.1
1007.1
1007.1
1006.1
1006.1
1005.1
1005.1
1004.1
1004.1
1004.1
1005.1
1005.1
1006.1
1006.1
1006.1
1005.1
1004.1
1004.1
1004.1
1004.1
1004.1
1005.1
1005.1
1005.1
1005.1
1005.1
1005.1
1005.1
1004.1
1004.1
1004.1
1003.1
1003.1
1003.1
1004.1
1005.1
1005.1
1005.1
1006.1
1006.1
1005.1
1005.1
1005.1
1005.1
1005.1
1006.1
1006.1
1006.1
1006.1
1007.1
1006.1
1006.1
1006.1
1005.1
1005.1
1005.1
1005.1
1005.1
1006.1
1007.1
1008.1
1008.1
1008.1
1008.1
1008.1
1008.1
1008.1
1008.1
1009.1
1009.1
1009.1
1010.2
1010.2
1010.2
1010.2
1010.2
1009.1
1009.1
1009.1
1009.1
1009.1
1009.1
1009.1
1009.1
1010.2
1010.8
1011.9
1011.9
1010.8
1010.8
1010.8
1010.8
1010.8
1011.9
1011.9
1011.9
1011.9
1011.9
1010.8
1010.8
1010.2
1010.2
1010.2
1010.2
1010.2
1010.2
1010.2
1010.2
1010.2
1010.2
1010.2
1010.2
1009.1
1009.1
1009.1
1009.1
1009.1
1009.1
1009.1
1009.1
1009.1
1009.1
1009.1
1008.1
1008.1
1007.1
1007.1
1006.1
1006.1
1006.1
1007.1
1007.1
1007.1
1007.1
1007.1
1007.1
1007.1
1007.1
1007.1
1007.1
1007.1
1007.1
1008.1
1008.1
1008.1
1008.1
1007.1
1007.1
1007.1
1006.1
1006.1
1006.1
1006.1
1006.1
1007.1
1007.1
1008.1
1008.1
1008.1
1008.1
1008.1
1007.1
1007.1
1007.1
1007.1
1008.1
1008.1
1008.1
1009.1
1009.1
1009.1
1008.1
1008.1
1007.1
1007.1
1007.1
1006.1
1006.1
1006.1
1007.1
1007.1
1007.1
1007.1
1007.1
1006.1
1006.1
1006.1
1006.1
1006.1
1007.1
1007.1
1007.1
1007.1
1007.1
1006.1
1005.1
1005.1
1004.1
1004.1
1003.1
1003.1
1003.1
1004.1
1004.1
1005.1
1005.1
1005.1
1004.1
1004.1
1004.1
1003.1
1003.1
1004.1
1003.1
1004.1
1004.1
1004.1
1004.1
1004.1
1004.1
1004.1
1003.1
1003.1
1003.1
1002
1003.1
1003.1
1004.1
1005.1
1005.1
1005.1
1004.1
1004.1
1004.1
1004.1
1003.1
1003.1
1004.1
1004.1
1004.1
1004.1
1004.1
1004.1
1004.1
1003.1
1003.1
1002
1002
1002
1003.1
1003.1
1004.1
1004.1
1004.1
1004.1
1004.1
1004.1
1003.1
1003.1
1003.1
1003.1
1003.1
1003.1
1004.1
1004.1
1004.1
1004.1
1004.1
1004.1
1003.1
1002
1002
1002
1002
1002
1003.1
1002
1002
1003.1
1002
1001
1001
1000
1000
1000
1000
1000
1000
1000
1000
1000
1000
1000
1000
1000
1000
1000
1000
1001
1001
1002
1001
1001
1000
1000
1000
999
999
999
1000
1000
1000
1000
1001
1000
1000
1000
1000
999
1000
999
1000
1001
1001
1002
1003.1
1003.1
1003.1
1002
1002
1002
1002
1003.1
1003.1
1003.1
1004.1
1004.1
1004.1
1004.1
1004.1
1004.1
1004.1
1004.1
1004.1
1004.1
1004.1
1004.1
1005.1
1006.1
1006.1
1006.1
1006.1
1005.1
1005.1
1005.1
1005.1
1005.1
1005.1
1006.1
1006.1
1006.1
1006.1
1006.1
1005.1
1005.1
1004.1
1004.1
1004.1
1004.1
1004.1
1004.1
1005.1
1005.1
1005.1
1005.1
1004.1
1004.1
1004.1
1004.1
1003.1
1004.1
1004.1
1004.1
1004.1
1004.1
1004.1
1004.1
1003.1
1003.1
1003.1
1003.1
1003.1
1003.1
1003.1
1003.1
1004.1
1004.1
1004.1
1004.1
1004.1
1003.1
1003.1
1003.1
1003.1
1003.1
1003.1
1003.1
1004.1
1004.1
1004.1
1004.1
1003.1
1002
1002
1002
1002
1001
1001
1001
1001
1001
1000
1000
999
998
997
995.9
994.9
994.9
994.9
993.9
993.9
993.9
991.9
991.9
991.9
990.9
990.9
990.9
991.9
991.9
992.9
993.9
994.9
995.9
997
997
997
997
997
995.9
995.9
995.9
997
997
997
998
998
998
998
998
998
998
998
998
998
999
999
1000
1000
1001
1000
1000
1000
1000
999
1000
1000
1000
1000
1000
1000
1000
1000
999
999
998
998
999
999
1000
1001
1001
1000
1001
1000
1000
1000
1000
1001
1001
1001
1001
1002
1002
1002
1002
1001
1001
1001
1000
1001
1001
1001
1001
1002
1003.1
1003.1
1003.1
1003.1
1002
1002
1001
1001
1001
1002
1002
1002
1002
1002
1001
1001
1001
1000
1000
1000
1000
1000
1001
1001
1002
1002
1002
1002
1001
1001
1001
1001
1001
1002
1002
1002
1003.1
1003.1
1002
1002
1001
1001
1002
1002
1002
1003.1
1003.1
1003.1
1004.1
1004.1
1004.1
1004.1
1004.1
1004.1
1004.1
1004.1
1004.1
1004.1
1004.1
1005.1
1005.1
1005.1
1004.1
1004.1
1004.1
1004.1
1003.1
1003.1
1003.1
1004.1
1004.1
1005.1
1005.1
1005.1
1005.1
1005.1
1005.1
1004.1
1004.1
1004.1
1004.1
1005.1
1005.1
1006.1
1006.1
1006.1
1006.1
1006.1
1005.1
1004.1
1004.1
1007.1
1006.1
1006.1
1006.1
1007.1
1007.1
1007.1
1007.1
1007.1
1007.1
1007.1
1007.1
1007.1
1007.1
1008.1
1008.1
1008.1
1009.1
1009.1
1008.1
1008.1
1008.1
1007.1
1007.1
1007.1
1007.1
1007.1
1008.1
1008.1
1009.1
1009.1
1009.1
1009.1
1009.1
1008.1
1008.1
1008.1
1009.1
1009.1
1009.1
1009.1
1009.1
1009.1
1009.1
1009.1
1008.1
1008.1
1008.1
1007.1
1007.1
1007.1
1008.1
1008.1
1009.1
1009.1
1009.1
1009.1
1009.1
1009.1
1009.1
1009.1
1008.1
1008.1
1009.1
1009.1
1009.1
1009.1
1008.1
1008.1
1008.1
1007.1
1007.1
1006.1
1006.1
1006.1
1007.1
1008.1
1008.1
1009.1
1009.1
1008.1
1007.1
1007.1
1006.1
1007.1
1007.1
1007.1
1007.1
1007.1
1007.1
1007.1
1007.1
1007.1
1006.1
1006.1
1005.1
1005.1
1004.1
1005.1
1005.1
1006.1
1006.1
1007.1
1006.1
1006.1
1006.1
1005.1
1005.1
1005.1
1005.1
1006.1
1006.1
1006.1
1006.1
1006.1
1006.1
1005.1
1005.1
1006.1
1005.1
1006.1
1005.1
1005.1
1005.1
1006.1
1006.1
1006.1
1006.1
1006.1
1006.1
1006.1
1006.1
1006.1
1006.1
1006.1
1006.1
1006.1
1006.1
1006.1
1006.1
1006.1
1005.1
1005.1
1005.1
1005.1
1005.1
1005.1
1006.1
1007.1
1007.1
1008.1
1008.1
1008.1
1007.1
1008.1
1008.1
1008.1
1008.1
1009.1
1009.1
1009.1
1010.2
1010.2
1010.2
1010.2
1010.2
1010.2
1010.2
1010.2
1010.2
1010.2
1010.2
1010.8
1010.8
1010.8
1010.8
1010.8
1010.8
1010.2
1010.2
1010.2
1010.2
1010.8
1010.8
1010.8
1010.8
1010.8
1010.8
1010.8
1010.2
1010.2
1010.2
1010.2
1010.2
1010.2
1010.2
1010.8
1010.8
1010.8
1010.8
1010.2
1010.2
1010.2
1010.2
1010.2
1010.2
1010.8
1010.8
1010.8
1010.8
1010.8
1010.8
1010.8
1010.2
1009.1
1009.1
1009.1
1009.1
1010.2
1010.2
1010.8
1011.9
1010.8
1010.8
1010.8
1010.2
1010.2
1010.2
1010.2
1010.2
1010.8
1011.9
1011.9
1011.9
1011.9
1011.9
1011.9
1010.2
1010.2
1010.2
1010.2
1009.1
1010.2
1010.2
1010.2
1010.8
1010.8
1010.8
1010.2
1009.1
1009.1
1009.1
1008.1
1008.1
1009.1
1009.1
1009.1
1009.1
1009.1
1008.1
1008.1
1007.1
1006.1
1006.1
1006.1
1006.1
1006.1
1006.1
1006.1
1006.1
1006.1
1006.1
1006.1
1005.1
1004.1
1003.1
1003.1
1003.1
1002
1003.1
1002
1002
1002
1001
1000
999
999
998
998
997
997
997
997
997
997
995.9
995.9
994.9
995.9
995.9
997
998
998
999
1000
1001
1002
1002
1002
1003.1
1003.1
1003.1
1003.1
1004.1
1004.1
1005.1
1006.1
1007.1
1007.1
1007.1
1007.1
1007.1
1007.1
1007.1
1007.1
1007.1
1007.1
1008.1
1008.1
1008.1
1008.1
1007.1
1007.1
1006.1
1006.1
1006.1
1006.1
1006.1
1006.1
1006.1
1007.1
1007.1
1007.1
1007.1
1007.1
1007.1
1007.1
1007.1
1007.1
1008.1
1009.1
1009.1
1010.2
1010.2
1010.2
1010.2
1009.1
1009.1
1009.1
1008.1
1008.1
1009.1
1009.1
1010.2
1010.2
1010.8
1010.8
1010.8
1011.9
1010.8
1010.8
1010.8
1010.8
1010.8
1011.9
1011.9
1011.9
1012.9
1011.9
1011.9
1011.9
1010.8
1010.8
1010.8
1010.8
1011.9
1011.9
1011.9
1012.9
1012.9
1012.9
1012.9
1012.9
1012.9
1012.9
1011.9
1012.9
1011.9
1012.9
1012.9
1012.9
1012.9
1012.9
1012.9
1011.9
1010.8
1010.8
1010.8
1010.8
1010.8
1010.8
1011.9
1011.9
1012.9
1012.9
1012.9
1011.9
1010.8
1010.8
1010.8
1010.8
1010.8
1010.8
1011.9
1010.8
1010.8
1010.8
1010.2
1010.2
1009.1
1009.1
1008.1
1008.1
1008.1
1008.1
1009.1
1009.1
1009.1
1009.1
1009.1
1009.1
1008.1
1008.1
1008.1
1008.1
1008.1
1008.1
1008.1
1009.1
1009.1
1009.1
1009.1
1009.1
1008.1
1008.1
1008.1
1008.1
1008.1
1008.1
1009.1
1010.2
1010.8
1010.8
1010.8
1011.9
1010.8
1010.8
1010.8
1011.9
1011.9
1011.9
1012.9
1013.9
1013.9
1014.9
1014.9
1013.9
1013.9
1013.9
1013.9
1014.9
1014.9
1014.9
1015.9
1016.9
1016.9
1018
1018
1016.9
1016.9
1016.9
1016.9
1016.9
1018
1018
1018
1018
1019
1019
1019
1018
1018
1018
1018
1018
1018
1018
1018
1019
1019
1019
1019
1019
1018
1018
1018
1018
1018
1018
1018
1018
1019
1018
1018
1018
1016.9
1016.9
1015.9
1015.9
1016.9
1016.9
1016.9
1016.9
1016.9
1016.9
1016.9
1016.9
1015.9
1015.9
1014.9
1014.9
1013.9
1014.9
1014.9
1014.9
1014.9
1013.9
1013.9
1013.9
1011.9
1012.9
1011.9
1011.9
1011.9
1011.9
1012.9
1013.9
1013.9
1013.9
1013.9
1013.9
1013.9
1012.9
1012.9
1012.9
1012.9
1012.9
1013.9
1013.9
1013.9
1013.9
1013.9
1012.9
1011.9
1011.9
1011.9
1011.9
1010.8
1011.9
1012.9
1012.9
1011.9
1011.9
1011.9
1010.8
1010.2
1010.2
1010.2
1010.2
1010.2
1010.2
1010.8
1010.2
1010.8
1010.8
1010.8
1010.8
1010.8
1010.8
1010.2
1010.2
1010.8
1010.8
1011.9
1012.9
1012.9
1013.9
1013.9
1012.9
1012.9
1012.9
1012.9
1012.9
1012.9
1013.9
1013.9
1013.9
1014.9
1014.9
1014.9
1013.9
1013.9
1012.9
1012.9
1012.9
1012.9
1012.9
1013.9
1014.9
1014.9
1013.9
1013.9
1013.9
1013.9
1013.9
1012.9
1012.9
1012.9
1012.9
1013.9
1013.9
1013.9
1012.9
1012.9
1011.9
1010.8
1010.8
1010.8
1010.2
1010.2
1010.2
1010.8
1011.9
1011.9
1011.9
1010.8
1010.8
1010.2
1010.2
1009.1
1009.1
1008.1
1009.1
1008.1
1008.1
1009.1
1009.1
1008.1
1008.1
1007.1
1007.1
1007.1
1007.1
1008.1
1008.1
1009.1
1009.1
1010.2
1010.2
1010.2
1010.2
1010.2
1010.2
1010.2
1010.2
1010.2
1010.2
1010.8
1011.9
1011.9
1011.9
1011.9
1010.8
1010.8
1010.8
1011.9
1011.9
1012.9
1013.9
1013.9
1014.9
1015.9
1015.9
1014.9
1014.9
1014.9
1014.9
1014.9
1014.9
1014.9
1015.9
1015.9
1015.9
1016.9
1016.9
1015.9
1015.9
1014.9
1014.9
1014.9
1015.9
1015.9
1015.9
1015.9
1016.9
1016.9
1016.9
1016.9
1016.9
1016.9
1016.9
1015.9
1015.9
1015.9
1016.9
1016.9
1018
1018
1018
1018
1016.9
1016.9
1015.9
1015.9
1015.9
1016.9
1015.9
1015.9
1016.9
1016.9
1016.9
1016.9
1015.9
1014.9
1014.9
1014.9
1014.9
1013.9
1013.9
1013.9
1013.9
1013.9
1013.9
1013.9
1012.9
1011.9
1011.9
1010.8
1010.8
1010.8
1011.9
1011.9
1011.9
1011.9
1010.8
1010.8
1010.8
1010.8
1010.8
1010.2
1010.2
1010.2
1010.8
1010.8
1010.8
1010.8
1010.8
1010.8
1010.2
1010.2
1010.2
1010.2
1010.2
1010.2
1010.2
1010.8
1011.9
1011.9
1010.8
1011.9
1010.8
1010.8
1010.2
1010.2
1010.2
1010.2
1010.8
1010.8
1010.8
1011.9
1011.9
1010.8
1010.8
1010.2
1009.1
1009.1
1009.1
1010.2
1010.2
1010.8
1011.9
1011.9
1011.9
1011.9
1011.9
1010.8
1010.8
1010.8
1010.8
1011.9
1011.9
1012.9
1012.9
1013.9
1013.9
1012.9
1012.9
1011.9
1011.9
1011.9
1011.9
1011.9
1011.9
1012.9
1013.9
1013.9
1013.9
1013.9
1013.9
1013.9
1013.9
1013.9
1013.9
1013.9
1013.9
1014.9
1014.9
1015.9
1014.9
1014.9
1013.9
1013.9
1012.9
1012.9
1013.9
1013.9
1013.9
1014.9
1014.9
1015.9
1015.9
1014.9
1014.9
1015.9
1014.9
1014.9
1013.9
1013.9
1013.9
1014.9
1014.9
1015.9
1014.9
1013.9
1013.9
1012.9
1012.9
1011.9
1012.9
1012.9
1012.9
1012.9
1012.9
1012.9
1012.9
1012.9
1012.9
1012.9
1011.9
1011.9
1010.8
1010.8
1010.8
1011.9
1011.9
1011.9
1011.9
1011.9
1011.9
1010.8
1010.8
1010.8
1010.8
1010.8
1010.8
1011.9
1011.9
1011.9
1011.9
1010.8
1010.8
1011.9
1010.8
1010.8
1010.8
1011.9
1011.9
1012.9
1012.9
1012.9
1012.9
1012.9
1011.9
1011.9
1010.8
1010.8
1010.8
1011.9
1011.9
1011.9
1012.9
1012.9
1012.9
1012.9
1012.9
1012.9
1012.9
1011.9
1012.9
1012.9
1012.9
1013.9
1013.9
1013.9
1013.9
1013.9
1013.9
1012.9
1012.9
1012.9
1012.9
1013.9
1013.9
1013.9
1014.9
1014.9
1014.9
1014.9
1014.9
1014.9
1014.9
1015.9
1015.9
1015.9
1015.9
1016.9
1016.9
1018
1018
1016.9
1016.9
1015.9
1015.9
1015.9
1015.9
1016.9
1016.9
1018
1018
1018
1018
1018
1018
1016.9
1016.9
1016.9
1016.9
1016.9
1016.9
1018
1018
1018
1018
1018
1016.9
1016.9
1015.9
1015.9
1015.9
1015.9
1016.9
1016.9
1018
1018
1018
1018
1018
1016.9
1016.9
1016.9
1016.9
1016.9
1016.9
1016.9
1018
1018
1018
1016.9
1015.9
1014.9
1014.9
1014.9
1014.9
1014.9
1014.9
1014.9
1015.9
1015.9
1015.9
1014.9
1014.9
1014.9
1014.9
1014.9
1013.9
1014.9
1014.9
1014.9
1014.9
1014.9
1014.9
1014.9
1014.9
1013.9
1012.9
1012.9
1012.9
1013.9
1013.9
1014.9
1015.9
1015.9
1016.9
1016.9
1016.9
1015.9
1015.9
1015.9
1015.9
1015.9
1016.9
1016.9
1016.9
1016.9
1016.9
1016.9
1016.9
1015.9
1014.9
1013.9
1013.9
1014.9
1014.9
1014.9
1015.9
1016.9
1016.9
1016.9
1016.9
1016.9
1015.9
1015.9
1015.9
1015.9
1016.9
1016.9
1018
1018
1018
1016.9
1016.9
1015.9
1014.9
1014.9
1014.9
1015.9
1015.9
1015.9
1016.9
1018
1018
1018
1018
1018
1018
1016.9
1018
1018
1018
1019
1019
1019
1019
1019
1018
1016.9
1016.9
1015.9
1016.9
1016.9
1016.9
1016.9
1018
1018
1019
1019
1018
1018
1018
1018
1018
1018
1018
1019
1019
1019
1019
1018
1018
1016.9
1015.9
1015.9
1014.9
1015.9
1015.9
1015.9
1016.9
1016.9
1016.9
1016.9
1015.9
1015.9
1015.9
1014.9
1014.9
1014.9
1015.9
1015.9
1015.9
1014.9
1014.9
1013.9
1012.9
1011.9
1011.9
1010.8
1010.8
1010.8
1011.9
1012.9
1012.9
1012.9
1012.9
1012.9
1012.9
1012.9
1012.9
1012.9
1012.9
1013.9
1013.9
1013.9
1014.9
1014.9
1014.9
1013.9
1013.9
1013.9
1012.9
1013.9
1013.9
1013.9
1013.9
1014.9
1014.9
1015.9
1015.9
1015.9
1015.9
1016.9
1016.9
1016.9
1016.9
1016.9
1016.9
1018
1018
1018
1018
1018
1016.9
1015.9
1015.9
1016.9
1016.9
1016.9
1018
1019
1019
1019
1019
1019
1019
1019
1019
1019
1019
1020
1020
1021
1021
1021
1021
1021
1020
1020
1020
1020
1020
1021
1021
1022
1022
1022
1023
1022
1022
1022
1022
1021
1022
1022
1022
1023
1023
1023
1023
1022
1022
1021
1021
1020
1021
1021
1021
1021
1022
1022
1022
1021
1021
1021
1020
1020
1020
1020
1020
1021
1021
1021
1021
1020
1019
1018
1018
1016.9
1016.9
1016.9
1018
1018
1019
1019
1019
1018
1018
1018
1018
1016.9
1016.9
1016.9
1016.9
1016.9
1016.9
1016.9
1016.9
1015.9
1015.9
1014.9
1014.9
1013.9
1013.9
1014.9
1014.9
1015.9
1015.9
1016.9
1016.9
1016.9
1016.9
1015.9
1015.9
1015.9
1015.9
1016.9
1016.9
1018
1018
1018
1018
1016.9
1016.9
1015.9
1015.9
1015.9
1015.9
1016.9
1016.9
1018
1018
1019
1019
1019
1018
1018
1018
1018
1018
1019
1019
1020
1021
1021
1021
1020
1019
1019
1018
1018
1018
1018
1019
1019
1020
1020
1019
1019
1019
1019
1018
1018
1018
1018
1018
1019
1019
1019
1019
1018
1018
1016.9
1016.9
1015.9
1016.9
1016.9
1016.9
1018
1018
1018
1018
1016.9
1016.9
1016.9
1016.9
1015.9
1015.9
1015.9
1015.9
1016.9
1016.9
1016.9
1016.9
1016.9
1015.9
1014.9
1014.9
1014.9
1014.9
1015.9
1015.9
1015.9
1015.9
1016.9
1016.9
1015.9
1015.9
1015.9
1015.9
1015.9
1015.9
1015.9
1016.9
1016.9
1016.9
1018
1018
1018
1016.9
1016.9
1016.9
1016.9
1016.9
1016.9
1016.9
1018
1019
1019
1019
1019
1019
1019
1018
1018
1019
1019
1020
1020
1021
1021
1021
1020
1020
1019
1019
1019
1019
1019
1019
1019
1020
1020
1020
1019
1019
1019
1018
1018
1018
1018
1018
1018
1018
1018
1016.9
1016.9
1014.9
1013.9
1013.9
1012.9
1012.9
1013.9
1013.9
1014.9
1015.9
1015.9
1016.9
1016.9
1016.9
1016.9
1018
1018
1018
1018
1019
1020
1020
1021
1021
1021
1020
1020
1019
1019
1019
1020
1020
1021
1022
1022
1022
1022
1022
1022
1021
1021
1021
1021
1021
1022
1022
1022
1022
1021
1021
1020
1019
1019
1019
1020
1020
1020
1021
1022
1022
1021
1022
1022
1021
1021
1021
1021
1021
1022
1022
1023
1022
1021
1020
1019
1019
1019
1019
1019
1019
1019
1020
1020
1019
1019
1019
1019
1019
1019
1018
1018
1018
1018
1019
1019
1019
1019
1018
1016.9
1015.9
1015.9
1016.9
1016.9
1016.9
1018
1018
1019
1019
1019
1019
1019
1018
1018
1018
1019
1019
1019
1020
1020
1019
1019
1018
1018
1016.9
1016.9
1016.9
1016.9
1016.9
1016.9
1016.9
1016.9
1016.9
1015.9
1014.9
1014.9
1013.9
1013.9
1013.9
1013.9
1013.9
1016.9
1016.9
1018
1018
1016.9
1015.9
1015.9
1015.9
1016.9
1018
1019
1019
1020
1020
1021
1021
1021
1021
1021
1021
1020
1021
1021
1021
1022
1023
1023
1022
1022
1021
1020
1019
1019
1019
1019
1020
1020
1020
1020
1020
1020
1020
1020
1019
1019
1019
1018
1019
1019
1019
1018
1018
1018
1016.9
1015.9
1014.9
1014.9
1015.9
1015.9
1015.9
1016.9
1016.9
1016.9
1016.9
1016.9
1016.9
1016.9
1016.9
1016.9
1016.9
1016.9
1016.9
1018
1018
1019
1019
1019
1018
1016.9
1015.9
1016.9
1016.9
1016.9
1016.9
1016.9
1018
1018
1018
1018
1018
1016.9
1016.9
1016.9
1015.9
1016.9
1016.9
1018
1018
1018
1018
1016.9
1015.9
1014.9
1014.9
1014.9
1014.9
1014.9
1014.9
1014.9
1014.9
1015.9
1014.9
1014.9
1014.9
1014.9
1014.9
1013.9
1013.9
1014.9
1014.9
1015.9
1016.9
1016.9
1018
1016.9
1016.9
1016.9
1016.9
1016.9
1018
1018
1019
1019
1020
1021
1021
1022
1022
1022
1022
1022
1022
1022
1023
1023
1024
1024
1024
1024
1023
1022
1022
1022
1022
1022
1023
1023
1023
1024
1023
1023
1023
1022
1022
1021
1021
1021
1021
1021
1021
1021
1021
1020
1019
1018
1018
1016.9
1016.9
1018
1018
1018
1019
1019
1019
1019
1019
1019
1018
1018
1018
1018
1019
1020
1020
1020
1020
1020
1019
1019
1019
1019
1019
1019
1020
1020
1021
1020
1021
1021
1021
1021
1021
1021
1021
1021
1021
1022
1022
1022
1022
1022
1020
1020
1020
1019
1020
1020
1020
1021
1021
1022
1022
1022
1021
1021
1021
1021
1021
1021
1021
1022
1023
1023
1023
1023
1022
1021
1021
1021
1021
1021
1022
1022
1023
1023
1023
1023
1023
1022
1022
1021
1021
1021
1022
1022
1023
1023
1023
1022
1022
1021
1020
1020
1020
1020
1020
1020
1021
1021
1021
1021
1021
1021
1021
1021
1021
1020
1021
1021
1021
1022
1021
1021
1020
1019
1018
1018
1018
1016.9
1016.9
1016.9
1016.9
1016.9
1016.9
1018
1018
1019
1019
1019
1019
1019
1019
1020
1020
1021
1020
1019
1018
1016.9
1016.9
1016.9
1016.9
1016.9
1016.9
1018
1019
1019
1019
1019
1019
1019
1019
1019
1019
1020
1020
1021
1021
1021
1021
1020
1019
1018
1018
1019
1019
1020
1020
1021
1021
1022
1022
1022
1023
1023
1022
1022
1022
1023
1023
1024
1024
1025.1
1024
1024
1023
1022
1021
1021
1022
1022
1022
1022
1023
1023
1023
1023
1023
1022
1022
1022
1021
1021
1022
1022
1022
1022
1021
1021
1020
1019
1018
1018
1018
1018
1019
1019
1020
1019
1020
1019
1019
1019
1018
1018
1016.9
1016.9
1016.9
1018
1018
1018
1018
1016.9
1015.9
1015.9
1015.9
1015.9
1015.9
1015.9
1015.9
1016.9
1016.9
1016.9
1016.9
1016.9
1016.9
1016.9
1015.9
1015.9
1015.9
1015.9
1016.9
1016.9
1018
1018
1018
1016.9
1016.9
1015.9
1015.9
1015.9
1015.9
1015.9
1015.9
1015.9
1016.9
1015.9
1015.9
1014.9
1014.9
1014.9
1013.9
1011.9
1011.9
1011.9
1011.9
1011.9
1011.9
1012.9
1012.9
1011.9
1010.8
1010.8
1010.8
1010.8
1011.9
1012.9
1013.9
1013.9
1013.9
1014.9
1015.9
1015.9
1016.9
1016.9
1016.9
1018
1018
1019
1020
1021
1022
1023
1023
1022
1022
1021
1021
1021
1021
1021
1022
1022
1023
1023
1023
1023
1023
1023
1022
1022
1022
1022
1023
1023
1023
1024
1024
1023
1021
1020
1020
1019
1019
1019
1019
1019
1020
1020
1020
1019
1019
1018
1018
1016.9
1016.9
1016.9
1016.9
1016.9
1018
1018
1018
1018
1016.9
1015.9
1015.9
1015.9
1015.9
1016.9
1016.9
1018
1019
1019
1019
1019
1020
1020
1020
1021
1021
1021
1022
1022
1023
1023
1024
1023
1023
1022
1022
1022
1022
1023
1023
1024
1025.1
1025.1
1025.1
1025.1
1026.1
1025.1
1026.1
1026.1
1026.1
1026.1
1026.1
1027.1
1028.1
1028.1
1028.1
1027.1
1026.1
1026.1
1025.1
1025.1
1025.1
1025.1
1026.1
1026.1
1026.1
1025.1
1026.1
1024
1024
1024
1023
1024
1023
1023
1022
1022
1022
1022
1021
1021
1019
1018
1018
1018
1018
1018
1019
1019
1019
1020
1020
1020
1020
1021
1021
1021
1021
1021
1021
1022
1023
1023
1023
1023
1021
1021
1020
1021
1021
1021
1022
1023
1023
1023
1023
1023
1023
1023
1023
1022
1022
1022
1023
1023
1023
1023
1023
1022
1021
1020
1020
1020
1019
1020
1020
1020
1020
1020
1020
1020
1020
1020
1019
1019
1020
1020
1021
1021
1022
1022
1022
1022
1021
1021
1021
1021
1021
1022
1022
1023
1023
1023
1023
1023
1023
1023
1023
1023
1022
1022
1022
1023
1023
1023
1022
1022
1021
1020
1020
1020
1020
1020
1020
1020
1021
1021
1021
1020
1019
1019
1018
1016.9
1016.9
1016.9
1016.9
1016.9
1015.9
1015.9
1015.9
1014.9
1013.9
1012.9
1012.9
1012.9
1012.9
1013.9
1013.9
1014.9
1015.9
1015.9
1015.9
1015.9
1014.9
1015.9
1014.9
1014.9
1014.9
1015.9
1015.9
1015.9
1015.9
1015.9
1015.9
1014.9
1013.9
1011.9
1012.9
1011.9
1012.9
1012.9
1013.9
1013.9
1014.9
1015.9
1015.9
1015.9
1015.9
1016.9
1016.9
1016.9
1016.9
1018
1020
1020
1021
1021
1021
1022
1021
1021
1021
1022
1022
1023
1023
1024
1024
1025.1
1025.1
1025.1
1025.1
1025.1
1026.1
1025.1
1025.1
1025.1
1026.1
1026.1
1027.1
1027.1
1027.1
1026.1
1024
1024
1024
1024
1023
1024
1024
1024
1024
1024
1024
1023
1023
1022
1021
1021
1020
1019
1019
1019
1019
1018
1016.9
1014.9
1012.9
1011.9
1011.9
1011.9
1011.9
1012.9
1013.9
1014.9
1015.9
1016.9
1018
1019
1020
1020
1020
1020
1020
1021
1022
1023
1024
1025.1
1025.1
1025.1
1024
1024
1024
1024
1024
1024
1025.1
1025.1
1025.1
1026.1
1026.1
1026.1
1026.1
1026.1
1025.1
1025.1
1025.1
1025.1
1025.1
1025.1
1026.1
1026.1
1025.1
1024
1024
1023
1021
1021
1021
1021
1021
1021
1021
1020
1020
1020
1019
1019
1019
1018
1018
1016.9
1016.9
1018
1019
1019
1020
1019
1018
1016.9
1016.9
1016.9
1016.9
1016.9
1018
1019
1019
1020
1020
1020
1020
1020
1021
1021
1021
1021
1021
1022
1022
1023
1023
1022
1021
1022
1021
1020
1021
1021
1021
1020
1021
1022
1022
1021
1021
1021
1020
1020
1020
1020
1021
1021
1022
1023
1023
1023
1023
1022
1022
1022
1022
1023
1024
1024
1025.1
1025.1
1026.1
1026.1
1026.1
1026.1
1026.1
1026.1
1025.1
1025.1
1026.1
1026.1
1027.1
1027.1
1027.1
1026.1
1025.1
1024
1024
1024
1024
1023
1023
1023
1022
1022
1022
1023
1023
1023
1022
1022
1022
1022
1023
1023
1023
1023
1023
1022
1021
1021
1020
1020
1021
1021
1021
1021
1022
1022
1022
1022
1022
1022
1021
1020
1021
1021
1022
1021
1022
1022
1022
1021
1021
1020
1020
1020
1022
1022
1023
1023
1024
1024
1025.1
1025.1
1025.1
1026.1
1026.1
1025.1
1025.1
1025.1
1025.1
1025.1
1025.1
1025.1
1025.1
1025.1
1024
1023
1022
1022
1021
1021
1022
1022
1023
1023
1023
1023
1022
1022
1021
1021
1021
1020
1020
1021
1022
1022
1021
1022
1021
1020
1020
1021
1022
1022
1024
1025.1
1025.1
1026.1
1027.1
1027.1
1028.1
1027.1
1027.1
1026.1
1026.1
1026.1
1026.1
1026.1
1027.1
1027.1
1027.1
1026.1
1025.1
1024
1023
1023
1023
1023
1022
1022
1022
1022
1022
1022
1022
1020
1020
1020
1020
1021
1022
1022
1022
1022
1022
1022
1021
1020
1020
1021
1021
1022
1022
1023
1023
1024
1024
1024
1024
1025.1
1024
1024
1024
1024
1024
1024
1025.1
1025.1
1025.1
1025.1
1024
1023
1022
1022
1022
1023
1023
1023
1024
1024
1024
1024
1025.1
1025.1
1025.1
1025.1
1025.1
1025.1
1026.1
1026.1
1027.1
1027.1
1028.1
1027.1
1026.1
1026.1
1025.1
1025.1
1025.1
1025.1
1026.1
1026.1
1027.1
1027.1
1027.1
1027.1
1027.1
1026.1
1027.1
1026.1
1026.1
1026.1
1026.1
1026.1
1027.1
1027.1
1027.1
1027.1
1026.1
1025.1
1024
1024
1024
1025.1
1025.1
1025.1
1026.1
1026.1
1026.1
1026.1
1026.1
1026.1
1025.1
1025.1
1025.1
1025.1
1026.1
1026.1
1027.1
1027.1
1028.1
1027.1
1027.1
1026.1
1026.1
1027.1
1027.1
1028.1
1028.1
1029.1
1029.1
1030.1
1030.1
1030.1
1030.1
1030.1
1030.1
1030.1
1029.1
1029.1
1030.1
1030.1
1030.1
1030.1
1031.2
1030.1
1029.1
1028.1
1028.1
1027.1
1027.1
1028.1
1028.1
1029.1
1029.1
1029.1
1029.1
1029.1
1028.1
1028.1
1028.1
1027.1
1027.1
1026.1
1026.1
1026.1
1027.1
1027.1
1027.1
1026.1
1024
1023
1022
1021
1020
1020
1020
1019
1020
1019
1019
1019
1019
1018
1016.9
1016.9
1015.9
1015.9
1015.9
1015.9
1016.9
1018
1018
1018
1016.9
1015.9
1015.9
1015.9
1016.9
1016.9
1018
1018
1018
1018
1018
1016.9
1015.9
1018
1018
1018
1015.9
1016.9
1018
1019
1019
1020
1021
1020
1020
1020
1020
1020
1020
1020
1021
1021
1021
1022
1022
1022
1022
1021
1021
1021
1021
1021
1021
1021
1021
1022
1022
1022
1021
1020
1020
1020
1020
1021
1022
1022
1022
1023
1024
1024
1024
1025.1
1024
1024
1024
1024
1025.1
1025.1
1026.1
1027.1
1027.1
1027.1
1026.1
1025.1
1025.1
1025.1
1026.1
1026.1
1027.1
1027.1
1027.1
1028.1
1028.1
1028.1
1029.1
1029.1
1029.1
1029.1
1030.1
1030.1
1031.2
1031.2
1031.8
1032.9
1032.9
1031.8
1031.8
1031.2
1031.2
1031.2
1031.2
1031.2
1031.2
1031.8
1031.8
1031.8
1032.9
1031.8
1031.8
1031.2
1031.2
1031.2
1031.2
1031.2
1031.2
1030.1
1030.1
1030.1
1030.1
1030.1
1030.1
1028.1
1028.1
1028.1
1027.1
1027.1
1028.1
1027.1
1027.1
1027.1
1028.1
1029.1
1029.1
1027.1
1028.1
1027.1
1027.1
1026.1
1026.1
1027.1
1026.1
1026.1
1026.1
1026.1
1025.1
1024
1024
1023
1023
1023
1023
1022
1022
1021
1020
1019
1018
1018
1018
1016.9
1016.9
1015.9
1016.9
1018
1019
1020
1020
1020
1020
1019
1019
1020
1021
1021
1022
1023
1023
1024
1024
1025.1
1025.1
1025.1
1026.1
1026.1
1026.1
1027.1
1027.1
1027.1
1028.1
1029.1
1029.1
1029.1
1028.1
1028.1
1028.1
1028.1
1029.1
1030.1
1030.1
1031.2
1031.8
1032.9
1032.9
1033.9
1033.9
1032.9
1032.9
1033.9
1032.9
1032.9
1033.9
1034.9
1034.9
1035.9
1035.9
1034.9
1033.9
1032.9
1031.8
1031.8
1032.9
1032.9
1032.9
1033.9
1033.9
1033.9
1032.9
1032.9
1032.9
1031.8
1031.8
1031.2
1031.2
1031.8
1031.8
1031.8
1031.8
1031.8
1031.2
1031.2
1030.1
1028.1
1027.1
1027.1
1026.1
1026.1
1026.1
1027.1
1028.1
1028.1
1028.1
1028.1
1027.1
1027.1
1027.1
1027.1
1028.1
1028.1
1028.1
1029.1
1030.1
1030.1
1031.2
1030.1
1030.1
1030.1
1029.1
1029.1
1030.1
1031.2
1031.2
1031.2
1031.8
1031.8
1031.8
1031.8
1031.8
1031.2
1031.8
1031.8
1031.2
1031.2
1031.2
1031.2
1031.8
1032.9
1032.9
1031.8
1031.2
1030.1
1029.1
1029.1
1029.1
1029.1
1029.1
1030.1
1030.1
1030.1
1029.1
1029.1
1029.1
1028.1
1027.1
1027.1
1025.1
1025.1
1025.1
1025.1
1025.1
1026.1
1025.1
1025.1
1023
1021
1021
1020
1020
1019
1020
1020
1020
1020
1020
1019
1019
1020
1020
1019
1020
1021
1021
1021
1022
1023
1024
1023
1022
1021
1021
1022
1023
1024
1025.1
1025.1
1024
1024
1024
1023
1023
1023
1023
1022
1023
1022
1022
1021
1022
1022
1023
1021
1021
1021
1021
1021
1022
1024
1025.1
1027.1
1028.1
1028.1
1029.1
1028.1
1028.1
1028.1
1029.1
1029.1
1028.1
1028.1
1028.1
1029.1
1029.1
1029.1
1030.1
1030.1
1030.1
1028.1
1027.1
1027.1
1027.1
1028.1
1028.1
1029.1
1029.1
1029.1
1029.1
1029.1
1029.1
1028.1
1028.1
1028.1
1027.1
1027.1
1027.1
1028.1
1027.1
1028.1
1028.1
1027.1
1026.1
1025.1
1024
1024
1023
1023
1023
1023
1023
1023
1024
1024
1023
1023
1023
1023
1023
1023
1023
1024
1024
1025
1025
1024
1023
1023
1022
1022
1022
1022
1022
1023
1023
1023
1024
1024
1024
1024
1024
1025
1025
1025
1025
1026
1028
1028
1029
1029
1030
1029
1031
1031
1031
1033
1035
1036
1037
1037
1038
1038
1039
1039
1038
1039
1039
1039
1039
1039
1040
1040
1040
1040
1039
1038
1038
1038
1038
1038
1038
1038
1038
1038
1037
1037
1036
1036
1035
1035
1034
1035
1034
1034
1034
1033
1033
1032
1032
1030
1029
1029
1029
1029
1029
1029
1029
1029
1028
1028
1028
1028
1028
1028
1027
1027
1027
1028
1028
1028
1028
1029
1028
1027
1026
1026
1026
1026
1027
1027
1028
1028
1027
1027
1027
1027
1027
1027
1028
1027
1028
1028
1028
1028
1029
1029
1027
1027
1026
1026
1026
1026
1026
1027
1027
1027
1026
1026
1026
1026
1026
1026
1026
1025
1026
1026
1026
1026
1026
1025
1025
1024
1024
1024
1024
1024
1024
1024
1025
1025
1025
1025
1025
1025
1025
1025
1024
1025
1025
1026
1026
1026
1026
1026
1025
1024
1024
1024
1024
1024
1025
1025
1026
1026
1026
1027
1027
1027
1028
1028
1028
1027
1028
1029
1029
1029
1029
1029
1028
1027
1027
1027
1028
1028
1029
1029
1030
1030
1030
1030
1030
1030
1031
1030
1030
1030
1031
1031
1032
1032
1032
1031
1030
1030
1029
1030
1030
1030
1030
1030
1030
1031
1030
1030
1030
1030
1029
1029
1029
1029
1029
1029
1029
1029
1029
1027
1027
1026
1026
1026
1026
1026
1026
1026
1026
1026
1026
1026
1027
1027
1027
1027
1027
1027
1027
1027
1027
1028
1027
1026
1025
1025
1024
1023
1024
1024
1024
1023
1023
1023
1023
1023
1022
1022
1022
1021
1021
1021
1021
1021
1021
1021
1021
1021
1020
1019
1020
1020
1020
1020
1021
1021
1021
1021
1022
1022
1022
1022
1023
1023
1023
1023
1024
1024
1025
1025
1025
1025
1024
1024
1024
1024
1025
1026
1026
1026
1026
1026
1026
1027
1027
1027
1027
1027
1027
1027
1026
1026
1026
1027
1026
1025
1023
1023
1022
1023
1023
1023
1023
1023
1023
1024
1024
1024
1025
1025
1026
1026
1026
1027
1027
1027
1028
1029
1029
1029
1028
1028
1028
1028
1029
1029
1030
1030
1030
1032
1032
1032
1032
1033
1033
1033
1033
1033
1034
1035
1036
1036
1037
1036
1035
1035
1035
1035
1036
1036
1037
1037
1037
1037
1037
1037
1037
1037
1037
1037
1037
1036
1036
1036
1037
1037
1037
1036
1034
1033
1032
1031
1031
1031
1032
1032
1032
1031
1031
1031
1031
1030
1029
1029
1028
1029
1029
1029
1029
1030
1030
1029
1028
1027
1026
1026
1025
1025
1026
1027
1027
1027
1027
1027
1026
1026
1025
1025
1024
1024
1024
1024
1024
1025
1025
1024
1023
1022
1021
1021
1021
1021
1021
1021
1021
1021
1021
1020
1020
1020
1019
1020
1019
1020
1021
1021
1022
1023
1023
1023
1023
1022
1022
1022
1023
1023
1024
1025
1025
1026
1026
1026
1026
1027
1027
1026
1026
1027
1027
1027
1028
1028
1029
1028
1027
1026
1026
1025
1025
1025
1026
1026
1026
1026
1026
1026
1026
1026
1026
1026
1025
1025
1025
1026
1026
1026
1026
1025
1024
1023
1022
1022
1022
1022
1022
1022
1022
1022
1022
1022
1022
1021
1021
1021
1020
1020
1020
1021
1022
1022
1023
1022
1021
1021
1022
1022
1023
1023
1025
1026
1026
1026
1027
1027
1027
1027
1027
1027
1026
1026
1026
1026
1026
1026
1026
1026
1025
1024
1023
1022
1022
1022
1022
1022
1022
1022
1022
1022
1022
1021
1022
1021
1021
1021
1021
1022
1023
1023
1024
1024
1023
1022
1022
1023
1023
1024
1025
1026
1026
1027
1027
1027
1028
1028
1028
1028
1028
1028
1028
1029
1030
1030
1031
1031
1030
1029
1029
1029
1029
1029
1030
1030
1030
1030
1030
1030
1029
1029
1028
1028
1028
1027
1028
1028
1028
1028
1028
1028
1027
1026
1025
1024
1024
1024
1024
1024
1024
1024
1024
1024
1023
1023
1023
1023
1023
1022
1022
1023
1023
1023
1024
1023
1023
1022
1022
1022
1023
1023
1023
1024
1025
1025
1025
1025
1026
1026
1026
1026
1026
1026
1027
1027
1027
1027
1027
1027
1026
1025
1024
1024
1024
1024
1025
1024
1025
1024
1024
1024
1024
1024
1023
1022
1022
1021
1022
1022
1023
1022
1022
1022
1021
1020
1019
1018
1018
1018
1018
1018
1018
1018
1018
1018
1018
1017
1017
1016
1017
1017
1017
1017
1018
1019
1020
1020
1020
1020
1020
1021
1022
1023
1024
1025
1026
1026
1027
1027
1027
1028
1028
1028
1029
1028
1029
1030
1030
1031
1031
1031
1030
1030
1029
1029
1029
1030
1030
1030
1031
1030
1030
1029
1028
1027
1027
1026
1025
1025
1024
1024
1023
1023
1023
1021
1020
1019
1017
1016
1015
1014
1014
1014
1014
1014
1014
1014
1014
1015
1015
1016
1016
1017
1019
1020
1021
1022
1023
1023
1023
1023
1023
1023
1024
1024
1025
1025
1025
1025
1025
1024
1023
1022
1022
1022
1020
1019
1020
1019
1018
1018
1018
1017
1017
1016
1015
1016
1017
1018
1020
1021
1022
1022
1023
1023
1023
1023
1023
1023
1023
1024
1024
1025
1025
1025
1025
1025
1023
1022
1022
1023
1022
1022
1022
1023
1023
1023
1023
1023
1023
1023
1024
1023
1024
1024
1024
1025
1026
1027
1028
1028
1028
1028
1028
1029
1030
1030
1032
1032
1032
1033
1033
1033
1034
1034
1034
1034
1034
1034
1034
1035
1035
1035
1035
1034
1033
1034
1033
1033
1033
1033
1033
1033
1033
1034
1034
1033
1033
1033
1032
1032
1031
1031
1031
1031
1032
1032
1032
1032
1030
1029
1028
1027
1027
1027
1027
1027
1028
1028
1028
1029
1028
1028
1028
1027
1027
1027
1027
1027
1028
1028
1028
1028
1027
1026
1025
1025
1025
1026
1026
1027
1028
1028
1028
1028
1028
1028
1028
1028
1028
1028
1029
1029
1030
1030
1030
1030
1029
1028
1028
1028
1028
1027
1027
1027
1028
1028
1027
1027
1028
1028
1027
1027
1026
1026
1026
1027
1028
1028
1029
1028
1028
1028
1027
1028
1027
1028
1028
1028
1029
1029
1029
1030
1030
1029
1029
1029
1029
1028
1029
1029
1029
1029
1029
1028
1027
1027
1026
1025
1025
1025
1025
1025
1024
1024
1024
1024
1024
1024
1023
1023
1022
1022
1022
1022
1022
1022
1022
1021
1021
1020
1019
1018
1018
1019
1019
1020
1020
1020
1021
1022
1022
1023
1023
1023
1024
1024
1024
1025
1027
1027
1027
1027
1027
1026
1026
1026
1026
1026
1026
1027
1027
1028
1028
1028
1028
1028
1028
1028
1027
1027
1028
1028
1028
1028
1028
1027
1026
1025
1024
1024
1024
1023
1022
1022
1022
1022
1021
1022
1021
1020
1019
1018
1018
1017
1017
1017
1017
1016
1016
1016
1015
1013
1013
1012
1012
1013
1013
1014
1014
1014
1015
1015
1015
1015
1015
1015
1016
1016
1017
1017
1017
1018
1019
1019
1019
1018
1018
1019
1020
1020
1021
1022
1023
1023
1023
1023
1023
1023
1025
1025
1024
1025
1026
1026
1027
1028
1028
1028
1028
1028
1028
1027
1028
1029
1029
1029
1030
1030
1030
1030
1030
1031
1031
1030
1030
1030
1030
1030
1031
1032
1032
1031
1030
1029
1028
1028
1028
1028
1028
1028
1029
1029
1030
1030
1030
1030
1030
1029
1029
1029
1029
1030
1030
1030
1030
1030
1030
1029
1028
1028
1027
1027
1027
1028
1028
1028
1029
1028
1028
1028
1028
1028
1028
1028
1028
1029
1029
1030
1031
1030
1029
1029
1028
1028
1028
1028
1029
1030
1030
1030
1031
1030
1030
1030
1030
1030
1030
1031
1031
1031
1032
1032
1032
1032
1031
1030
1029
1028
1028
1029
1029
1030
1030
1030
1030
1030
1030
1030
1030
1029
1029
1029
1029
1029
1029
1029
1028
1028
1027
1026
1024
1023
1023
1023
1023
1024
1024
1024
1024
1024
1024
1023
1023
1023
1023
1023
1023
1023
1024
1024
1024
1024
1023
1022
1021
1021
1020
1020
1020
1020
1020
1020
1020
1020
1019
1019
1018
1017
1016
1016
1016
1016
1017
1018
1017
1017
1017
1016
1015
1016
1016
1017
1017
1017
1018
1018
1018
1019
1019
1019
1019
1019
1019
1020
1020
1020
1021
1021
1021
1021
1021
1020
1020
1019
1019
1018
1018
1019
1019
1020
1020
1019
1018
1019
1018
1017
1016
1016
1016
1016
1017
1016
1015
1015
1013
1012
1011
1010
1009
1010
1009
1010
1010
1010
1011
1011
1011
1011
1012
1012
1014
1015
1017
1018
1019
1021
1022
1023
1023
1024
1024
1025
1026
1026
1027
1028
1029
1030
1031
1031
1031
1031
1031
1031
1031
1031
1032
1033
1034
1034
1034
1034
1033
1032
1031
1031
1031
1031
1031
1031
1032
1032
1032
1032
1031
1031
1030
1030
1030
1029
1029
1029
1030
1029
1029
1029
1027
1027
1026
1025
1025
1025
1025
1025
1025
1025
1025
1025
1025
1025
1024
1024
1023
1024
1024
1024
1025
1025
1025
1025
1024
1024
1023
1023
1023
1023
1024
1024
1025
1026
1026
1026
1026
1026
1026
1026
1026
1026
1026
1027
1027
1028
1027
1027
1026
1024
1024
1023
1023
1022
1022
1023
1023
1023
1023
1023
1022
1022
1022
1021
1021
1021
1021
1022
1022
1022
1022
1021
1020
1019
1018
1017
1016
1016
1016
1017
1017
1018
1018
1017
1017
1016
1016
1016
1015
1015
1016
1016
1017
1017
1017
1017
1016
1015
1015
1015
1014
1015
1015
1015
1015
1015
1015
1015
1013
1013
1012
1012
1012
1011
1012
1012
1013
1013
1013
1012
1011
1011
1010
1010
1010
1010
1010
1011
1012
1012
1012
1012
1011
1011
1010
1010
1009
1009
1010
1010
1010
1011
1010
1010
1009
1008
1006
1005
1005
1006
1006
1007
1008
1008
1009
1010
1013
1014
1015
1017
1018
1020
1021
1023
1024
1025
1025
1025
1024
1024
1024
1025
1025
1026
1026
1027
1027
1027
1026
1025
1025
1025
1024
1024
1024
1025
1025
1025
1026
1026
1025
1024
1023
1022
1022
1021
1021
1021
1021
1021
1021
1021
1020
1020
1019
1018
1017
1017
1016
1016
1016
1015
1015
1014
1013
1012
1011
1010
1008
1008
1008
1008
1008
1008
1009
1010
1010
1010
1011
1012
1013
1015
1016
1017
1018
1020
1021
1022
1022
1022
1023
1023
1023
1024
1025
1026
1027
1029
1029
1029
1029
1029
1028
1028
1028
1028
1029
1030
1031
1031
1031
1031
1030
1029
1028
1028
1028
1028
1028
1028
1028
1029
1029
1029
1029
1028
1027
1027
1026
1026
1027
1027
1028
1027
1027
1027
1025
1024
1023
1023
1023
1022
1023
1022
1023
1023
1023
1023
1023
1022
1022
1021
1021
1021
1021
1022
1022
1022
1022
1022
1021
1021
1020
1020
1021
1021
1020
1019
1020
1020
1020
1020
1019
1018
1017
1017
1016
1015
1015
1015
1014
1013
1012
1011
1010
1008
1007
1006
1006
1005
1005
1006
1006
1007
1007
1007
1007
1008
1008
1008
1008
1008
1009
1009
1011
1011
1010
1010
1009
1009
1008
1008
1008
1007
1008
1008
1009
1010
1010
1011
1011
1011
1011
1011
1011
1010
1011
1011
1012
1012
1011
1010
1008
1008
1008
1008
1008
1007
1007
1008
1008
1008
1009
1007
1007
1006
1006
1007
1008
1008
1010
1012
1014
1016
1017
1018
1019
1019
1020
1021
1022
1023
1023
1024
1025
1026
1026
1025
1025
1024
1024
1023
1022
1022
1022
1023
1023
1022
1022
1020
1019
1018
1016
1015
1014
1014
1014
1014
1013
1013
1013
1012
1011
1010
1009
1011
1006
1009
1009
1010
1011
1012
1012
1012
1012
1011
1011
1012
1012
1013
1014
1015
1016
1017
1017
1017
1017
1017
1017
1017
1017
1016
1016
1016
1017
1017
1016
1016
1015
1014
1013
1012
1012
1012
1011
1011
1012
1013
1013
1013
1012
1012
1011
1011
1012
1012
1012
1013
1013
1015
1015
1015
1015
1016
1015
1015
1016
1017
1017
1018
1018
1020
1020
1020
1020
1020
1021
1021
1021
1021
1022
1022
1023
1023
1023
1023
1023
1022
1021
1021
1021
1021
1022
1022
1023
1023
1023
1022
1023
1021
1021
1020
1020
1020
1021
1021
1021
1021
1021
1021
1020
1019
1018
1018
1018
1017
1018
1018
1018
1019
1019
1018
1018
1018
1017
1017
1017
1017
1017
1017
1017
1018
1018
1018
1017
1016
1015
1015
1014
1014
1015
1015
1016
1016
1016
1016
1016
1015
1015
1015
1015
1015
1015
1016
1016
1016
1016
1016
1015
1014
1014
1013
1014
1015
1015
1015
1017
1018
1018
1019
1019
1019
1019
1019
1019
1019
1020
1021
1021
1022
1022
1022
1022
1021
1021
1020
1020
1020
1020
1021
1022
1023
1022
1021
1021
1021
1021
1020
1020
1020
1020
1020
1020
1020
1019
1019
1018
1017
1016
1016
1016
1016
1016
1017
1018
1019
1019
1019
1020
1020
1020
1021
1021
1022
1022
1023
1023
1024
1024
1024
1023
1023
1023
1022
1021
1021
1022
1022
1022
1022
1022
1021
1021
1021
1021
1020
1019
1019
1019
1018
1018
1018
1018
1018
1017
1015
1015
1014
1014
1014
1014
1015
1015
1016
1016
1016
1016
1017
1017
1017
1018
1018
1019
1020
1021
1021
1022
1021
1021
1020
1020
1019
1019
1019
1019
1019
1020
1020
1020
1020
1020
1019
1019
1018
1018
1018
1018
1018
1018
1018
1017
1017
1016
1015
1014
1013
1013
1012
1012
1012
1013
1014
1014
1014
1014
1013
1013
1012
1012
1013
1013
1013
1014
1014
1014
1013
1013
1011
1011
1009
1010
1010
1010
1010
1011
1011
1011
1011
1010
1010
1009
1008
1007
1007
1007
1007
1007
1007
1007
1006
1005
1004
1003
1003
1003
1003
1003
1003
1004
1004
1004
1004
1005
1005
1006
1007
1008
1008
1010
1011
1012
1012
1014
1014
1014
1013
1013
1012
1012
1013
1014
1014
1015
1015
1016
1016
1016
1016
1016
1015
1015
1015
1016
1016
1017
1018
1018
1018
1017
1016
1015
1015
1014
1014
1014
1015
1016
1016
1015
1015
1015
1014
1014
1013
1013
1014
1014
1014
1014
1014
1014
1014
1013
1012
1011
1011
1010
1010
1011
1012
1013
1014
1015
1015
1015
1016
1016
1017
1017
1018
1019
1019
1020
1021
1021
1021
1021
1020
1020
1020
1020
1020
1020
1021
1022
1023
1024
1024
1024
1024
1024
1023
1023
1023
1024
1024
1024
1024
1023
1023
1022
1021
1020
1019
1019
1018
1018
1019
1019
1020
1020
1020
1020
1020
1020
1020
1021
1021
1021
1022
1022
1023
1023
1022
1021
1021
1020
1019
1019
1019
1019
1019
1020
1020
1021
1021
1020
1020
1020
1020
1020
1020
1020
1021
1021
1022
1022
1021
1020
1020
1019
1018
1018
1018
1018
1019
1019
1020
1020
1019
1019
1018
1017
1016
1016
1016
1017
1017
1017
1017
1017
1016
1015
1014
1012
1011
1011
1011
1011
1011
1011
1011
1011
1011
1011
1010
1010
1010
1010
1010
1010
1010
1010
1011
1011
1010
1010
1009
1009
1009
1009
1011
1012
1012
1013
1014
1013
1013
1013
1012
1011
1011
1010
1010
1011
1011
1011
1011
1011
1010
1009
1008
1007
1006
1006
1005
1006
1006
1006
1006
1006
1006
1005
1005
1005
1004
1004
1005
1005
1005
1005
1005
1005
1004
1004
1003
1002
1002
1002
1002
1003
1003
1004
1004
1004
1005
1004
1005
1005
1006
1006
1007
1007
1008
1008
1008
1008
1008
1007
1006
1006
1006
1006
1006
1006
1007
1007
1008
1008
1008
1007
1007
1007
1007
1007
1007
1008
1009
1009
1010
1011
1011
1011
1011
1011
1012
1013
1013
1014
1014
1016
1017
1017
1017
1018
1018
1018
1018
1018
1018
1019
1019
1019
1019
1018
1017
1017
1016
1016
1015
1015
1015
1015
1015
1015
1015
1014
1014
1013
1012
1013
1013
1012
1012
1013
1013
1014
1015
1016
1017
1017
1017
1018
1018
1018
1019
1020
1021
1021
1022
1023
1023
1023
1023
1022
1022
1023
1023
1024
1024
1024
1024
1024
1024
1023
1023
1022
1021
1021
1021
1021
1021
1022
1023
1023
1023
1022
1022
1021
1021
1021
1022
1022
1022
1022
1022
1021
1020
1019
1018
1017
1016
1015
1015
1015
1016
1015
1014
1014
1014
1014
1012
1012
1011
1011
1010
1011
1012
1012
1013
1013
1013
1013
1012
1011
1011
1011
1011
1012
1013
1013
1014
1014
1015
1014
1014
1014
1013
1013
1013
1014
1015
1015
1015
1016
1015
1015
1014
1013
1013
1013
1013
1013
1014
1014
1015
1015
1015
1014
1014
1013
1013
1013
1013
1013
1013
1014
1014
1014
1013
1012
1012
1011
1011
1011
1011
1012
1013
1015
1015
1016
1016
1017
1017
1017
1017
1017
1017
1017
1018
1018
1018
1018
1018
1017
1016
1015
1015
1014
1014
1014
1014
1014
1015
1015
1014
1014
1013
1013
1012
1012
1013
1013
1014
1014
1014
1014
1014
1013
1012
1011
1010
1010
1010
1011
1011
1012
1012
1012
1013
1013
1013
1012
1012
1012
1012
1013
1013
1013
1013
1013
1013
1012
1011
1010
1010
1010
1010
1009
1010
1011
1012
1012
1012
1011
1011
1011
1011
1010
1011
1012
1012
1012
1013
1013
1013
1012
1012
1011
1011
1011
1011
1011
1012
1013
1012
1012
1012
1012
1011
1011
1010
1010
1009
1009
1010
1010
1010
1011
1012
1012
1012
1012
1012
1012
1012
1012
1013
1013
1013
1014
1014
1014
1014
1014
1014
1013
1013
1014
1014
1015
1015
1015
1015
1015
1014
1013
1013
1013
1013
1013
1013
1014
1014
1015
1015
1015
1015
1014
1014
1015
1015
1015
1015
1015
1015
1016
1015
1015
1014
1013
1013
1013
1013
1014
1014
1015
1015
1015
1015
1015
1014
1014
1014
1014
1014
1015
1015
1016
1015
1015
1015
1015
1014
1014
1013
1013
1013
1014
1014
1015
1015
1015
1015
1015
1015
1015
1015
1015
1016
1017
1017
1018
1019
1019
1019
1019
1018
1018
1018
1018
1018
1019
1019
1020
1020
1020
1020
1020
1020
1019
1019
1019
1019
1020
1020
1021
1021
1021
1021
1020
1019
1019
1018
1018
1018
1018
1018
1019
1019
1019
1018
1018
1017
1017
1017
1016
1016
1017
1017
1018
1018
1018
1018
1018
1017
1017
1016
1016
1016
1016
1016
1016
1016
1016
1017
1017
1016
1016
1016
1016
1016
1016
1017
1017
1018
1018
1018
1017
1017
1016
1015
1015
1015
1015
1015
1016
1016
1016
1016
1016
1015
1015
1015
1015
1015
1015
1016
1016
1016
1016
1016
1015
1015
1014
1013
1013
1013
1013
1012
1013
1013
1012
1012
1012
1011
1010
1010
1009
1009
1009
1010
1010
1010
1010
1009
1008
1007
1006
1006
1005
1005
1005
1005
1006
1007
1007
1007
1008
1007
1007
1007
1007
1008
1008
1009
1009
1009
1009
1009
1008
1008
1007
1007
1007
1006
1007
1007
1008
1008
1008
1007
1009
1008
1007
1007
1007
1007
1007
1008
1008
1008
1008
1007
1007
1006
1006
1006
1005
1005
1005
1006
1006
1007
1007
1007
1007
1007
1007
1007
1007
1007
1008
1008
1008
1008
1008
1008
1007
1007
1006
1006
1006
1006
1006
1006
1007
1008
1008
1008
1008
1008
1007
1007
1007
1008
1008
1008
1009
1008
1008
1008
1008
1007
1007
1007
1006
1007
1007
1007
1008
1008
1008
1008
1008
1008
1007
1007
1007
1007
1008
1008
1008
1008
1008
1008
1007
1007
1006
1006
1006
1006
1006
1006
1007
1007
1008
1008
1008
1008
1007
1007
1007
1007
1008
1008
1008
1009
1009
1009
1008
1008
1008
1007
1007
1007
1007
1007
1008
1008
1009
1009
1008
1008
1007
1007
1007
1007
1008
1008
1009
1009
1009
1009
1009
1009
1008
1008
1008
1008
1008
1009
1009
1010
1011
1010
1010
1010
1010
1009
1009
1010
1010
1011
1011
1011
1011
1011
1011
1011
1010
1010
1009
1009
1010
1010
1010
1010
1010
1010
1009
1008
1008
1008
1007
1007
1007
1007
1006
1006
1006
1006
1005
1004
1004
1003
1003
1002
1003
1003
1003
1003
1004
1004
1004
1003
1003
1004
1004
1004
1004
1005
1005
1004
1005
1004
1004
1003
1004
1003
1003
1003
1003
1004
1004
1004
1004
1004
1004
1004
1004
1004
1004
1004
1005
1005
1005
1006
1006
1005
1005
1004
1004
1004
1004
1004
1004
1004
1005
1005
1005
1005
1005
1005
1005
1005
1005
1005
1006
1006
1006
1006
1006
1006
1005
1005
1005
1005
1005
1005
1005
1005
1006
1007
1007
1007
1007
1006
1006
1006
1006
1007
1007
1007
1007
1007
1007
1007
1007
1007
1007
1007
1007
1007
1008
1009
1009
1009
1010
1010
1009
1009
1009
1009
1009
1010
1010
1010
1011
1012
1012
1012
1012
1011
1011
1010
1010
1010
1010
1010
1010
1012
1012
1012
1012
1011
1011
1011
1011
1011
1011
1012
1012
1012
1013
1012
1012
1011
1010
1010
1010
1009
1010
1010
1011
1011
1011
1011
1011
1010
1010
1010
1010
1010
1010
1011
1011
1011
1011
1010
1010
1009
1009
1009
1008
1008
1008
1009
1009
1009
1009
1009
1009
1009
1009
1008
1007
1007
1008
1008
1008
1008
1007
1007
1007
1006
1006
1005
1005
1004
1004
1004
1004
1004
1004
1003
1002
1001
1001
1000
1000
1000
1000
1000
1001
1000
1001
1001
1001
1001
1001
1000
1000
1000
1001
1002
1003
1004
1004
1005
1004
1004
1004
1004
1004
1005
1006
1007
1007
1007
1007
1007
1007
1007
1006
1006
1006
1006
1007
1008
1009
1009
1009
1009
1009
1009
1009
1009
1009
1009
1010
1010
1010
1010
1010
1010
1010
1010
1009
1009
1009
1010
1011
1012
1013
1013
1013
1013
1013
1013
1013
1013
1012
1013
1014
1014
1014
1015
1015
1015
1014
1013
1013
1012
1012
1012
1012
1012
1012
1012
1012
1012
1011
1011
1010
1010
1010
1010
1010
1010
1010
1010
1010
1009
1009
1009
1009
1008
1008
1007
1007
1007
1008
1008
1007
1007
1006
1005
1005
1005
1005
1005
1006
1006
1006
1007
1007
1007
1006
1006
1005
1005
1005
1006
1006
1006
1006
1007
1007
1007
1007
1007
1007
1007
1007
1008
1008
1008
1009
1009
1009
1009
1008
1008
1008
1008
1007
1007
1007
1008
1009
1009
1009
1009
1009
1009
1009
1009
1009
1009
1010
1011
1011
1012
1011
1011
1010
1010
1010
1009
1009
1009
1009
1010
1011
1012
1012
1012
1012
1012
1012
1012
1012
1012
1013
1013
1013
1013
1014
1014
1014
1013
1013
1012
1012
1012
1012
1012
1013
1014
1014
1014
1014
1013
1013
1012
1013
1013
1013
1013
1014
1014
1014
1014
1014
1013
1012
1012
1012
1012
1012
1012
1013
1013
1013
1012
1012
1012
1012
1012
1012
1012
1012
1012
1012
1012
1012
1012
1011
1010
1011
1010
1009
1009
1009
1009
1010
1009
1009
1009
1008
1008
1007
1007
1007
1007
1007
1007
1006
1006
1006
1005
1004
1003
1002
1001
1001
1000
1000
1000
1000
1000
999
999
998
998
997
997
997
997
997
997
997
998
998
998
998
997
997
997
997
997
998
998
999
1000
1000
1000
1000
1000
1000
1000
1000
1000
1001
1001
1002
1002
1002
1002
1002
1002
1002
1002
1002
1003
1003
1004
1005
1006
1006
1006
1005
1005
1005
1005
1005
1005
1005
1006
1006
1006
1006
1006
1006
1006
1005
1005
1005
1005
1005
1006
1006
1006
1007
1006
1006
1006
1006
1005
1005
1005
1005
1005
1005
1006
1006
1005
1005
1005
1005
1006
1006
1006
1006
1007
1008
1008
1009
1010
1009
1009
1009
1009
1009
1009
1010
1011
1011
1011
1011
1011
1011
1011
1011
1011
1011
1010
1010
1012
1012
1012
1013
1013
1012
1012
1012
1011
1012
1012
1012
1012
1013
1014
1013
1013
1014
1013
1013
1012
1012
1011
1012
1012
1012
1012
1013
1012
1012
1012
1011
1011
1011
1011
1011
1012
1012
1012
1012
1012
1012
1011
1011
1010
1010
1010
1010
1010
1011
1011
1011
1011
1010
1010
1010
1009
1009
1009
1010
1010
1010
1010
1010
1010
1010
1009
1009
1009
1008
1008
1008
1009
1009
1009
1009
1009
1008
1008
1008
1008
1008
1008
1008
1008
1008
1008
1007
1007
1007
1006
1005
1005
1004
1004
1004
1005
1005
1005
1005
1005
1004
1004
1003
1003
1003
1003
1003
1003
1003
1003
1003
1002
1001
1001
1000
999
999
998
998
999
999
999
1000
999
999
998
998
998
999
999
999
999
999
999
998
998
998
997
996
996
995
996
996
996
998
998
998
998
997
997
997
997
997
998
999
999
999
1000
1000
1000
1000
999
999
999
999
1000
1000
1001
1002
1002
1003
1003
1003
1002
1002
1002
1002
1002
1003
1003
1004
1004
1004
1004
1004
1003
1003
1003
1003
1003
1004
1004
1005
1006
1006
1005
1005
1005
1005
1005
1005
1006
1007
1007
1007
1008
1008
1008
1008
1007
1007
1007
1006
1006
1007
1008
1008
1009
1009
1009
1008
1008
1007
1007
1007
1007
1007
1008
1008
1008
1008
1008
1007
1006
1006
1005
1004
1004
1004
1005
1006
1007
1007
1006
1006
1005
1005
1004
1004
1004
1004
1004
1004
1004
1004
1004
1003
1003
1002
1002
1002
1002
1004
1003
1004
1004
1004
1004
1004
1004
1004
1004
1004
1004
1004
1005
1005
1005
1005
1005
1005
1004
1004
1004
1004
1004
1004
1004
1004
1004
1005
1004
1004
1004
1003
1003
1002
1002
1002
1003
1003
1002
1002
1001
1001
1001
1000
1000
999
998
1000
1000
1000
1000
1000
1000
1000
1000
1000
1001
1001
1002
1003
1003
1003
1004
1004
1004
1004
1004
1003
1003
1003
1003
1003
1003
1003
1004
1005
1003
1003
1003
1003
1002
1002
1002
1002
1002
1002
1002
1002
1002
1002
1001
1001
1001
1001
1001
1002
1002
1003
1003
1003
1003
1003
1003
1003
1002
1003
1003
1004
1004
1005
1005
1006
1005
1005
1005
1005
1005
1005
1005
1006
1006
1006
1006
1006
1006
1006
1006
1006
1006
1006
1007
1007
1007
1007
1008
1008
1008
1008
1007
1007
1007
1007
1007
1007
1008
1008
1009
1009
1009
1008
1008
1007
1007
1008
1008
1008
1009
1009
1009
1009
1009
1009
1007
1007
1006
1006
1006
1006
1006
1007
1007
1007
1007
1007
1006
1006
1005
1005
1006
1006
1006
1007
1007
1007
1006
1006
1005
1005
1005
1004
1004
1004
1004
1005
1005
1006
1006
1005
1005
1004
1004
1004
1004
1004
1005
1005
1005
1004
1004
1004
1004
1004
1004
1003
1003
1003
1003
1003
1004
1004
1004
1004
1003
1003
1003
1003
1003
1004
1004
1004
1004
1005
1005
1004
1003
1003
1002
1002
1001
1001
1001
1002
1002
1002
1002
1002
1001
1001
1000
1001
1001
1001
1002
1002
1001
1001
1001
1000
1000
999
999
998
998
998
998
999
999
999
999
999
998
998
998
997
997
998
998
999
999
999
1000
999
999
1001
1000
1001
1001
1001
1002
1004
1004
1004
1004
1004
1004
1004
1003
1003
1003
1004
1005
1005
1005
1005
1005
1005
1005
1004
1004
1003
1003
1003
1004
1004
1005
1006
1005
1004
1003
1003
1003
1003
1003
1004
1004
1005
1004
1004
1004
1004
1004
1003
1003
1003
1003
1003
1003
1003
1004
1005
1004
1004
1004
1004
1005
1005
1006
1006
1006
1007
1007
1007
1007
1006
1006
1005
1005
1005
1004
1005
1005
1006
1006
1007
1007
1006
1006
1006
1006
1006
1006
1006
1007
1007
1007
1006
1006
1006
1005
1005
1004
1004
1003
1004
1004
1005
1005
1005
1005
1005
1004
1004
1004
1004
1005
1005
1006
1006
1006
1006
1006
1005
1005
1004
1004
1004
1004
1004
1005
1005
1006
1007
1006
1006
1006
1006
1006
1006
1006
1007
1007
1008
1007
1007
1007
1007
1006
1006
1006
1005
1005
1006
1007
1007
1008
1008
1008
1008
1007
1007
1007
1007
1007
1007
1007
1007
1007
1007
1007
1007
1006
1006
1006
1005
1005
1006
1006
1006
1007
1007
1007
1006
1005
1005
1005
1005
1005
1005
1006
1006
1006
1006
1006
1006
1006
1005
1005
1005
1004
1005
1005
1005
1005
1005
1005
1005
1005
1004
1004
1005
1005
1005
1005
1005
1006
1005
1005
1005
1004
1004
1004
1004
1004
1004
1005
1005
1006
1006
1006
1006
1006
1005
1005
1005
1005
1006
1006
1006
1006
1006
1006
1005
1005
1004
1003
1003
1003
1003
1004
1004
1005
1005
1005
1005
1005
1005
1004
1005
1005
1005
1005
1006
1006
1006
1006
1006
1005
1005
1004
1004
1004
1005
1005
1006
1006
1006
1006
1006
1007
1006
1007
1007
1007
1007
1007
1007
1007
1007
1007
1006
1006
1005
1005
1005
1004
1004
1005
1005
1006
1006
1007
1006
1006
1006
1005
1006
1006
1007
1007
1008
1007
1007
1007
1006
1006
1005
1005
1004
1004
1005
1005
1005
1006
1006
1006
1006
1006
1006
1006
1006
1006
1006
1007
1007
1007
1007
1006
1006
1006
1005
1005
1004
1004
1004
1004
1005
1006
1006
1006
1006
1006
1006
1005
1005
1005
1006
1006
1006
1006
1006
1006
1005
1004
1003
1003
1003
1003
1004
1004
1005
1005
1006
1006
1005
1005
1004
1004
1004
1004
1005
1005
1005
1005
1005
1005
1004
1004
1004
1003
1003
1003
1003
1004
1005
1007
1006
1006
1006
1006
1006
1006
1006
1006
1006
1007
1007
1007
1007
1006
1006
1006
1006
1005
1005
1005
1005
1006
1007
1007
1007
1007
1007
1007
1006
1006
1006
1006
1006
1006
1007
1006
1006
1006
1006
1005
1005
1005
1004
1004
1004
1004
1005
1005
1004
1004
1004
1004
1004
1005
1005
1005
1005
1005
1006
1005
1005
1005
1004
1004
1003
1003
1003
1002
1002
1003
1003
1003
1004
1004
1004
1003
1003
1003
1003
1003
1004
1004
1004
1004
1004
1004
1004
1003
1003
1002
1002
1002
1002
1002
1003
1003
1003
1003
1003
1003
1003
1003
1003
1003
1004
1004
1004
1004
1004
1004
1003
1003
1002
1002
1003
1002
1003
1003
1004
1004
1004
1004
1004
1004
1004
1004
1004
1004
1004
1004
1004
1005
1005
1004
1004
1003
1003
1003
1003
1003
1003
1003
1003
1004
1004
1004
1004
1003
1003
1003
1004
1004
1004
1005
1005
1005
1006
1005
1005
1004
1004
1004
1004
1003
1004
1004
1005
1005
1005
1005
1005
1004
1004
1004
1005
1005
1005
1005
1006
1005
1005
1005
1004
1004
1003
1002
1002
1002
1002
1003
1003
1003
1004
1004
1003
1003
1003
1002
1002
1002
1002
1003
1003
1003
1003
1002
1001
1001
1001
1000
1000
1000
1000
1000
1001
1002
1002
1001
1001
1001
1001
1001
1001
1001
1002
1002
1003
1002
1002
1002
1002
1001
1000
1000
1000
1000
1000
1004
1005
1003
1003
1003
1003
1002
1002
1003
1003
1003
1003
1004
1004
1004
1005
1005
1004
1004
1003
1004
1004
1006
1005
1005
1005
1006
1006
1006
1006
1006
1007
1007
1007
1008
1008
1009
1009
1009
1009
1009
1009
1008
1008
1008
1008
1008
1008
1008
1009
1009
1009
1009
1008
1008
1008
1009
1009
1009
1009
1009
1010
1010
1010
1010
1009
1009
1008
1008
1008
1008
1008
1008
1009
1009
1009
1009
1009
1008
1008
1008
1008
1008
1009
1009
1009
1008
1008
1008
1007
1006
1006
1005
1005
1005
1006
1007
1007
1007
1007
1006
1006
1005
1005
1005
1005
1005
1005
1005
1006
1005
1005
1005
1004
1004
1003
1003
1003
1003
1003
1003
1003
1004
1004
1003
1003
1003
1003
1003
1003
1004
1004
1005
1005
1006
1006
1005
1005
1004
1004
1004
1003
1004
1004
1004
1005
1005
1005
1005
1005
1005
1005
1005
1005
1006
1006
1007
1007
1007
1007
1006
1006
1006
1005
1005
1005
1005
1005
1005
1006
1006
1006
1006
1005
1005
1005
1005
1005
1005
1006
1006
1006
1006
1007
1006
1006
1005
1005
1005
1004
1004
1004
1005
1005
1005
1006
1006
1006
1005
1005
1005
1005
1005
1005
1006
1006
1006
1006
1006
1005
1005
1004
1004
1004
1004
1004
1004
1005
1006
1006
1006
1006
1005
1005
1005
1005
1005
1006
1007
1007
1007
1007
1007
1006
1006
1005
1005
1005
1005
1006
1006
1007
1008
1007
1007
1008
1007
1008
1007
1007
1008
1008
1008
1008
1008
1008
1008
1007
1007
1006
1007
1007
1006
1006
1006
1007
1007
1008
1007
1007
1007
1007
1007
1007
1007
1008
1008
1008
1008
1008
1008
1007
1007
1007
1007
1007
1006
1006
1007
1007
1007
1007
1007
1007
1007
1006
1007
1007
1007
1008
1008
1008
1008
1008
1008
1007
1007
1006
1006
1006
1005
1005
1005
1006
1007
1007
1007
1007
1006
1006
1006
1006
1007
1007
1007
1008
1008
1008
1008
1007
1007
1006
1006
1005
1006
1006
1006
1007
1007
1007
1007
1007
1006
1006
1006
1006
1006
1006
1007
1007
1007
1007
1006
1006
1005
1005
1004
1004
1005
1005
1005
1005
1006
1006
1005
1005
1004
1004
1004
1004
1004
1004
1005
1005
1004
1004
1003
1003
1003
1002
1002
1002
1002
1002
1003
1003
1004
1004
1003
1003
1003
1003
1003
1003
1003
1003
1003
1004
1004
1004
1003
1003
1002
1002
1002
1001
1001
1002
1002
1003
1003
1003
1003
1003
1002
1003
1002
1003
1003
1004
1003
1003
1003
1004
1004
1003
1003
1003
1003
1002
1002
1002
1003
1003
1004
1004
1003
1003
1003
1002
1002
1002
1002
1003
1003
1003
1004
1004
1003
1003
1003
1002
1002
1002
1003
1003
1003
1004
1005
1005
1005
1005
1004
1004
1004
1004
1004
1005
1005
1005
1005
1005
1005
1005
1004
1004
1003
1003
1003
1003
1004
1005
1005
1005
1005
1005
1004
1004
1004
1003
1003
1004
1004
1004
1004
1004
1004
1003
1003
1002
1002
1002
1002
1002
1002
1003
1003
1003
1002
1002
1001
1001
1001
1001
1001
1001
1001
1002
1002
1002
1002
1002
1001
1002
1001
1001
1001
1001
1002
1002
1003
1003
1003
1003
1003
1003
1003
1002
1002
1002
1003
1003
1004
1004
1003
1003
1003
1002
1002
1002
1002
1003
1004
1004
1005
1005
1004
1004
1004
1004
1003
1003
1004
1004
1004
1004
1004
1004
1004
1003
1003
1002
1002
1002
1003
1004
1005
1005
1005
1006
1005
1005
1005
1005
1005
1005
1005
1006
1005
1006
1005
1005
1004
1003
1003
1004
1005
1004
1005
1005
1006
1006
1006
1005
1005
1005
1005
1005
1005
1005
1005
1006
1006
1007
1007
1007
1006
1006
1006
1005
1005
1005
1005
1006
1007
1007
1007
1007
1006
1006
1006
1006
1007
1007
1007
1007
1008
1008
1008
1008
1008
1007
1007
1007
1007
1007
1006
1007
1007
1007
1007
1007
1007
1006
1006
1006
1006
1006
1006
1006
1006
1006
1006
1005
1004
1004
1003
1003
1002
1002
1003
1003
1003
1003
1003
1002
1003
1003
1002
1002
1002
1001
1002
1002
1002
1002
1002
1001
1001
1001
1000
999
1000
1000
1001
1001
1001
1001
1001
1001
1002
1002
1001
1001
1001
1001
1002
1002
1003
1003
1003
1003
1003
1003
1003
1002
1003
1003
1004
1005
1006
1007
1007
1007
1007
1007
1007
1008
1008
1008
1009
1009
1010
1010
1010
1010
1010
1010
1010
1010
1010
1010
1011
1011
1011
1011
1011
1011
1012
1012
1012
1012
1012
1012
1012
1012
1013
1013
1013
1012
1012
1012
1012
1012
1012
1012
1012
1013
1013
1014
1014
1014
1014
1013
1013
1013
1013
1013
1013
1013
1013
1014
1013
1013
1012
1012
1011
1011
1011
1011
1012
1012
1013
1013
1013
1013
1012
1012
1012
1012
1011
1012
1013
1013
1013
1013
1013
1013
1013
1012
1012
1011
1012
1012
1012
1012
1013
1013
1014
1013
1013
1013
1013
1013
1013
1013
1013
1014
1014
1014
1014
1014
1014
1013
1013
1013
1013
1012
1013
1013
1014
1014
1014
1014
1014
1013
1014
1013
1013
1014
1014
1014
1015
1015
1015
1015
1015
1015
1014
1014
1014
1014
1015
1015
1016
1016
1016
1017
1017
1017
1016
1016
1016
1016
1017
1017
1017
1017
1017
1017
1017
1016
1016
1016
1015
1016
1016
1016
1017
1017
1017
1017
1017
1016
1016
1016
1016
1017
1017
1017
1018
1018
1018
1018
1017
1017
1016
1016
1016
1016
1016
1017
1017
1018
1018
1017
1017
1017
1017
1017
1017
1017
1017
1017
1018
1018
1018
1017
1017
1016
1016
1016
1016
1015
1015
1016
1016
1017
1017
1017
1016
1016
1015
1015
1015
1015
1015
1015
1015
1015
1015
1014
1013
1013
1012
1012
1011
1012
1012
1012
1013
1013
1013
1013
1012
1012
1011
1011
1010
1010
1011
1011
1011
1011
1011
1011
1010
1009
1009
1009
1009
1009
1010
1010
1011
1011
1011
1011
1011
1011
1011
1011
1011
1011
1012
1013
1013
1013
1013
1013
1012
1012
1011
1011
1012
1013
1013
1014
1014
1015
1014
1013
1013
1013
1013
1013
1014
1014
1014
1014
1014
1014
1014
1013
1013
1012
1012
1011
1011
1011
1011
1012
1012
1012
1012
1012
1012
1011
1011
1011
1011
1011
1012
1012
1012
1012
1012
1011
1010
1009
1008
1007
1007
1009
1008
1009
1010
1011
1010
1010
1009
1009
1009
1008
1008
1008
1007
1009
1009
1009
1009
1009
1008
1007
1006
1006
1006
1007
1007
1007
1008
1008
1008
1008
1008
1007
1007
1007
1008
1008
1009
1010
1010
1010
1010
1010
1009
1009
1008
1008
1008
1008
1009
1010
1010
1011
1011
1011
1011
1011
1011
1011
1011
1012
1012
1013
1013
1013
1014
1013
1013
1013
1012
1012
1012
1013
1013
1013
1014
1014
1014
1014
1014
1014
1014
1014
1014
1014
1015
1015
1016
1016
1015
1015
1014
1013
1013
1013
1013
1014
1014
1014
1015
1016
1016
1016
1016
1015
1015
1015
1015
1015
1015
1016
1016
1016
1016
1016
1016
1016
1016
1015
1015
1015
1015
1015
1016
1016
1016
1016
1016
1015
1015
1015
1014
1014
1015
1015
1015
1015
1015
1015
1014
1013
1013
1012
1012
1013
1013
1014
1014
1014
1014
1014
1014
1013
1013
1013
1013
1013
1013
1014
1014
1014
1014
1013
1013
1012
1012
1011
1011
1011
1011
1012
1012
1013
1012
1013
1012
1012
1011
1011
1011
1011
1011
1012
1012
1012
1012
1011
1011
1010
1010
1010
1010
1010
1010
1010
1011
1011
1011
1010
1010
1011
1010
1010
1010
1010
1010
1011
1011
1011
1011
1011
1010
1010
1009
1009
1009
1010
1010
1010
1011
1011
1011
1011
1010
1010
1010
1010
1010
1010
1010
1011
1011
1011
1011
1011
1011
1011
1010
1010
1010
1010
1010
1010
1011
1011
1011
1011
1011
1011
1011
1010
1010
1010
1010
1010
1011
1011
1011
1010
1010
1010
1009
1009
1009
1009
1009
1010
1011
1012
1012
1012
1012
1012
1012
1012
1013
1013
1014
1015
1016
1016
1016
1016
1016
1015
1015
1015
1016
1016
1017
1018
1018
1019
1019
1019
1018
1018
1018
1018
1018
1018
1019
1019
1020
1020
1019
1019
1019
1018
1018
1018
1017
1018
1018
1018
1019
1019
1019
1019
1018
1018
1017
1017
1017
1017
1018
1018
1018
1018
1018
1017
1016
1016
1015
1014
1014
1014
1015
1015
1015
1015
1015
1014
1014
1013
1012
1012
1012
1012
1012
1012
1012
1012
1012
1012
1011
1011
1011
1011
1012
1012
1012
1013
1013
1013
1013
1014
1013
1013
1013
1013
1013
1013
1013
1014
1015
1015
1015
1015
1015
1014
1014
1014
1014
1015
1015
1015
1016
1016
1016
1016
1015
1015
1015
1015
1016
1016
1016
1017
1017
1017
1017
1017
1017
1016
1016
1016
1016
1016
1017
1017
1017
1018
1018
1018
1017
1017
1017
1017
1016
1017
1017
1017
1017
1017
1017
1016
1016
1015
1014
1013
1014
1014
1014
1015
1015
1015
1015
1015
1015
1015
1015
1015
1015
1015
1015
1016
1016
1016
1016
1016
1016
1015
1015
1015
1016
1017
1017
1018
1018
1019
1019
1019
1019
1019
1019
1019
1019
1019
1019
1020
1020
1020
1020
1019
1019
1018
1018
1018
1018
1018
1018
1018
1019
1019
1019
1018
1018
1018
1017
1017
1017
1017
1018
1019
1019
1018
1019
1018
1018
1017
1016
1016
1016
1016
1016
1016
1017
1017
1018
1017
1017
1016
1016
1016
1016
1016
1016
1017
1017
1017
1017
1017
1016
1015
1015
1016
1015
1016
1016
1016
1016
1016
1016
1016
1016
1015
1014
1014
1015
1015
1015
1015
1016
1016
1016
1015
1015
1014
1013
1013
1013
1013
1013
1014
1013
1013
1014
1013
1013
1013
1012
1011
1011
1012
1012
1013
1013
1012
1013
1012
1011
1011
1010
1010
1010
1010
1010
1010
1010
1010
1010
1010
1009
1009
1008
1008
1008
1008
1008
1009
1009
1010
1010
1010
1010
1010
1011
1011
1012
1012
1012
1013
1014
1014
1014
1014
1014
1014
1014
1014
1014
1014
1014
1015
1016
1016
1016
1015
1015
1014
1014
1014
1014
1014
1015
1015
1015
1015
1015
1015
1015
1015
1014
1014
1014
1014
1014
1015
1015
1015
1015
1014
1014
1013
1013
1013
1013
1013
1013
1013
1014
1014
1015
1015
1015
1015
1015
1015
1015
1015
1015
1016
1016
1017
1017
1017
1016
1016
1016
1016
1016
1016
1017
1017
1018
1018
1018
1018
1018
1018
1018
1018
1018
1018
1019
1019
1020
1020
1020
1020
1019
1018
1018
1018
1018
1018
1018
1019
1019
1020
1020
1019
1019
1019
1019
1018
1018
1019
1019
1019
1020
1020
1020
1019
1018
1017
1016
1016
1016
1016
1017
1017
1018
1018
1017
1017
1017
1016
1016
1015
1015
1016
1016
1016
1017
1017
1017
1016
1015
1014
1013
1013
1013
1013
1014
1015
1016
1017
1017
1017
1017
1017
1017
1017
1017
1017
1018
1018
1019
1020
1020
1020
1019
1019
1019
1020
1020
1021
1022
1023
1023
1023
1024
1023
1023
1023
1023
1023
1023
1024
1024
1025
1025
1026
1026
1025
1024
1024
1024
1024
1024
1025
1025
1026
1026
1027
1027
1027
1026
1026
1026
1026
1026
1026
1027
1027
1028
1028
1027
1027
1026
1025
1025
1025
1025
1025
1025
1025
1025
1025
1025
1025
1025
1024
1024
1024
1024
1024
1024
1025
1026
1026
1026
1025
1024
1024
1024
1023
1024
1024
1024
1024
1024
1024
1024
1024
1024
1024
1023
1023
1022
1022
1022
1023
1023
1024
1024
1023
1023
1022
1021
1021
1021
1022
1022
1022
1022
1023
1023
1022
1022
1022
1021
1021
1021
1021
1022
1022
1023
1023
1022
1022
1021
1020
1020
1020
1020
1020
1020
1021
1021
1021
1021
1021
1021
1021
1021
1020
1020
1020
1020
1021
1021
1021
1021
1021
1020
1019
1019
1019
1019
1020
1020
1020
1021
1021
1021
1021
1021
1021
1021
1020
1020
1020
1021
1021
1022
1022
1022
1022
1021
1021
1020
1020
1020
1020
1020
1021
1021
1021
1021
1020
1020
1020
1020
1019
1019
1020
1020
1020
1020
1020
1020
1019
1019
1018
1017
1017
1017
1018
1018
1019
1019
1019
1019
1018
1018
1018
1018
1018
1018
1018
1018
1019
1019
1019
1019
1018
1018
1018
1017
1018
1018
1019
1019
1020
1020
1020
1020
1019
1019
1019
1019
1019
1019
1020
1020
1021
1021
1022
1022
1022
1021
1021
1021
1021
1021
1021
1021
1022
1022
1022
1022
1022
1022
1021
1021
1021
1021
1022
1022
1022
1023
1024
1024
1023
1023
1023
1022
1022
1022
1022
1022
1023
1023
1023
1023
1023
1023
1023
1023
1023
1023
1023
1024
1024
1025
1025
1025
1024
1023
1022
1021
1021
1021
1021
1021
1022
1022
1022
1022
1022
1022
1022
1022
1022
1021
1021
1022
1022
1022
1023
1022
1022
1021
1020
1020
1020
1020
1020
1020
1021
1022
1022
1022
1022
1022
1021
1021
1021
1021
1021
1021
1022
1023
1023
1023
1022
1021
1021
1020
1020
1020
1021
1021
1021
1022
1022
1022
1022
1023
1022
1022
1022
1022
1022
1022
1023
1023
1024
1024
1023
1022
1022
1022
1022
1022
1022
1023
1023
1024
1024
1024
1024
1024
1024
1024
1023
1023
1023
1024
1024
1025
1025
1025
1024
1023
1023
1022
1022
1023
1023
1023
1024
1024
1024
1024
1024
1023
1023
1023
1023
1023
1023
1023
1023
1024
1024
1024
1024
1023
1022
1021
1021
1021
1021
1021
1022
1022
1022
1022
1021
1021
1021
1020
1020
1019
1019
1020
1020
1021
1021
1021
1021
1020
1019
1018
1018
1018
1019
1019
1020
1020
1020
1021
1020
1020
1020
1020
1020
1020
1020
1020
1021
1021
1022
1022
1021
1021
1020
1020
1020
1021
1021
1022
1022
1023
1024
1024
1025
1025
1025
1025
1025
1025
1026
1026
1027
1027
1028
1028
1027
1027
1026
1026
1026
1026
1026
1027
1027
1028
1028
1028
1028
1027
1027
1027
1026
1026
1026
1026
1026
1027
1027
1026
1026
1025
1024
1023
1022
1022
1022
1023
1023
1023
1023
1022
1022
1022
1021
1021
1020
1020
1020
1021
1021
1022
1022
1022
1021
1020
1019
1019
1019
1019
1019
1020
1021
1021
1021
1021
1022
1021
1022
1021
1021
1021
1022
1022
1023
1023
1023
1023
1022
1021
1021
1021
1020
1021
1021
1021
1021
1021
1021
1021
1021
1021
1021
1021
1021
1021
1021
1021
1022
1022
1022
1022
1021
1020
1019
1018
1018
1018
1018
1019
1019
1019
1019
1019
1019
1018
1019
1019
1018
1018
1018
1018
1018
1018
1019
1018
1018
1017
1016
1015
1015
1015
1015
1016
1016
1016
1017
1017
1017
1017
1017
1018
1018
1019
1020
1022
1023
1024
1024
1024
1024
1023
1023
1023
1023
1024
1024
1025
1025
1025
1025
1025
1025
1025
1025
1025
1025
1025
1025
1025
1026
1026
1027
1026
1025
1025
1024
1023
1023
1023
1024
1024
1025
1025
1025
1024
1024
1024
1024
1024
1023
1023
1023
1023
1024
1024
1024
1023
1023
1022
1021
1022
1021
1022
1021
1022
1022
1023
1023
1023
1022
1022
1022
1022
1022
1022
1022
1022
1023
1023
1024
1023
1023
1022
1021
1020
1020
1021
1021
1022
1022
1022
1022
1022
1022
1021
1021
1021
1021
1020
1020
1020
1021
1021
1021
1021
1021
1020
1019
1019
1020
1020
1021
1021
1022
1022
1023
1023
1023
1023
1023
1023
1023
1023
1023
1024
1024
1025
1025
1025
1024
1023
1022
1022
1021
1022
1022
1022
1022
1023
1023
1022
1022
1022
1022
1022
1022
1021
1021
1021
1022
1022
1022
1021
1020
1019
1018
1017
1017
1017
1018
1018
1019
1019
1020
1021
1021
1021
1021
1021
1022
1022
1022
1022
1023
1024
1024
1024
1024
1023
1022
1022
1022
1022
1023
1023
1024
1024
1025
1025
1025
1025
1025
1025
1025
1025
1024
1025
1025
1026
1026
1026
1026
1025
1024
1024
1024
1024
1024
1024
1025
1025
1026
1026
1026
1026
1025
1025
1025
1025
1025
1026
1026
1026
1027
1026
1026
1025
1024
1024
1023
1023
1023
1024
1024
1024
1024
1024
1023
1023
1023
1023
1022
1022
1022
1023
1023
1023
1023
1023
1023
1022
1021
1021
1021
1021
1021
1022
1022
1023
1023
1023
1023
1023
1023
1022
1022
1022
1022
1022
1023
1024
1024
1024
1023
1023
1022
1022
1022
1022
1022
1022
1023
1023
1023
1024
1023
1023
1024
1024
1023
1023
1024
1024
1025
1025
1025
1026
1025
1024
1024
1023
1023
1023
1024
1024
1024
1025
1025
1025
1024
1024
1023
1023
1023
1022
1022
1023
1023
1023
1023
1023
1022
1021
1020
1018
1019
1019
1019
1019
1019
1019
1019
1019
1018
1018
1017
1017
1016
1015
1015
1015
1015
1015
1015
1012
1012
1011
1009
1008
1010
1011
1012
1013
1014
1015
1015
1016
1017
1017
1017
1017
1017
1017
1018
1018
1019
1020
1020
1020
1020
1019
1018
1018
1019
1019
1020
1020
1021
1021
1022
1022
1022
1022
1022
1022
1021
1021
1021
1021
1021
1022
1022
1022
1021
1020
1019
1019
1018
1018
1019
1019
1020
1020
1021
1021
1021
1020
1019
1019
1019
1019
1019
1020
1020
1021
1022
1022
1023
1024
1023
1024
1025
1025
1026
1027
1028
1028
1029
1029
1030
1030
1030
1030
1030
1029
1030
1030
1030
1030
1031
1030
1030
1029
1027
1026
1026
1026
1026
1027
1028
1028
1029
1029
1029
1029
1029
1029
1028
1028
1028
1028
1029
1029
1029
1029
1028
1027
1026
1026
1025
1026
1026
1026
1026
1026
1026
1025
1025
1025
1025
1024
1024
1024
1024
1024
1024
1024
1025
1025
1024
1023
1022
1021
1021
1021
1022
1023
1023
1023
1023
1023
1023
1023
1023
1023
1023
1023
1023
1024
1025
1025
1026
1026
1025
1025
1024
1024
1024
1024
1025
1025
1025
1025
1025
1025
1025
1025
1024
1024
1024
1024
1024
1024
1025
1025
1025
1025
1024
1023
1022
1021
1021
1021
1021
1021
1022
1022
1022
1022
1022
1022
1021
1021
1020
1020
1020
1020
1021
1021
1021
1021
1020
1020
1018
1018
1017
1018
1018
1018
1019
1019
1019
1019
1019
1020
1020
1020
1020
1020
1020
1020
1021
1022
1022
1022
1022
1021
1021
1021
1021
1021
1022
1022
1022
1023
1022
1022
1022
1022
1023
1022
1021
1021
1021
1022
1023
1023
1023
1022
1022
1021
1020
1019
1019
1019
1019
1019
1019
1019
1019
1019
1019
1019
1019
1019
1019
1019
1019
1020
1021
1021
1022
1022
1021
1021
1020
1020
1020
1020
1021
1021
1021
1022
1022
1022
1022
1022
1022
1022
1022
1022
1022
1022
1023
1023
1024
1024
1023
1022
1021
1021
1021
1021
1021
1021
1021
1021
1021
1021
1021
1021
1020
1020
1020
1020
1020
1020
1020
1021
1021
1020
1019
1018
1017
1017
1016
1016
1016
1017
1016
1016
1016
1016
1016
1015
1015
1014
1014
1014
1014
1015
1017
1018
1019
1019
1019
1018
1018
1018
1019
1020
1020
1021
1021
1022
1022
1022
1022
1022
1022
1022
1022
1022
1022
1022
1023
1023
1023
1023
1022
1021
1019
1019
1019
1019
1019
1020
1020
1020
1021
1021
1021
1021
1021
1021
1022
1022
1022
1022
1023
1024
1024
1024
1024
1023
1023
1022
1022
1023
1023
1023
1024
1024
1024
1024
1024
1024
1023
1023
1023
1023
1023
1023
1023
1023
1023
1023
1022
1021
1020
1019
1019
1019
1019
1020
1020
1021
1021
1022
1022
1022
1022
1022
1022
1022
1023
1024
1025
1025
1026
1026
1026
1025
1025
1025
1025
1025
1025
1026
1027
1027
1027
1027
1027
1027
1027
1027
1027
1027
1027
1027
1028
1028
1029
1029
1028
1028
1027
1026
1027
1027
1027
1028
1028
1028
1028
1028
1028
1028
1028
1028
1029
1028
1028
1029
1030
1030
1030
1031
1030
1029
1029
1029
1029
1029
1029
1030
1030
1031
1030
1030
1030
1030
1030
1029
1028
1027
1028
1029
1029
1028
1029
1030
1028
1027
1026
1026
1027
1026
1027
1027
1026
1027
1027
1026
1026
1025
1025
1024
1024
1023
1024
1023
1024
1023
1024
1023
1023
1022
1020
1020
1020
1021
1022
1021
1022
1022
1023
1023
1023
1023
1023
1023
1023
1023
1023
1023
1024
1025
1026
1026
1025
1025
1025
1024
1025
1025
1025
1026
1026
1027
1028
1028
1028
1028
1028
1028
1028
1028
1028
1029
1029
1030
1030
1030
1030
1030
1029
1028
1028
1028
1029
1030
1029
1030
1030
1030
1030
1030
1030
1030
1030
1030
1030
1031
1031
1032
1032
1032
1032
1031
1030
1030
1030
1030
1031
1031
1032
1032
1032
1032
1032
1032
1032
1032
1032
1032
1032
1032
1033
1033
1034
1034
1033
1033
1032
1032
1032
1032
1032
1032
1033
1033
1033
1033
1033
1033
1033
1032
1032
1032
1032
1033
1033
1033
1033
1033
1032
1030
1029
1030
1030
1030
1030
1030
1030
1031
1031
1031
1030
1030
1030
1030
1030
1030
1030
1031
1031
1030
1030
1031
1031
1030
1029
1029
1029
1029
1030
1030
1031
1031
1031
1031
1032
1032
1032
1032
1032
1032
1032
1032
1033
1033
1033
1033
1033
1032
1031
1031
1031
1031
1032
1032
1032
1031
1031
1032
1032
1032
1032
1031
1030
1030
1029
1029
1029
1029
1031
1030
1030
1028
1027
1027
1026
1026
1027
1027
1027
1027
1027
1026
1027
1027
1027
1027
1026
1025
1025
1026
1026
1027
1027
1027
1027
1025
1025
1025
1025
1026
1026
1027
1027
1028
1030
1030
1031
1031
1031
1031
1030
1031
1030
1031
1031
1032
1032
1033
1032
1031
1030
1029
1029
1029
1029
1029
1029
1029
1029
1029
1029
1029
1029
1029
1029
1028
1028
1028
1028
1029
1029
1029
1029
1028
1027
1026
1026
1026
1027
1027
1027
1028
1028
1028
1028
1028
1028
1028
1028
1027
1027
1028
1028
1029
1029
1029
1028
1027
1026
1026
1025
1025
1025
1026
1026
1026
1026
1025
1025
1025
1025
1025
1025
1024
1024
1024
1025
1025
1025
1024
1024
1023
1021
1021
1021
1021
1021
1022
1022
1022
1023
1023
1023
1023
1022
1023
1022
1022
1021
1021
1021
1022
1022
1022
1021
1020
1019
1018
1018
1018
1018
1019
1019
1020
1020
1020
1020
1020
1020
1020
1020
1020
1020
1020
1021
1021
1022
1022
1021
1020
1019
1018
1018
1018
1019
1019
1019
1020
1020
1020
1020
1020
1020
1020
1020
1020
1020
1020
1020
1020
1020
1020
1019
1018
1017
1016
1016
1016
1016
1017
1017
1017
1017
1017
1017
1016
1016
1016
1015
1015
1015
1015
1015
1016
1017
1017
1017
1016
1015
1015
1015
1016
1017
1017
1018
1019
1019
1019
1019
1020
1020
1020
1020
1020
1021
1021
1021
1022
1023
1023
1023
1022
1021
1021
1022
1022
1022
1023
1023
1023
1023
1024
1024
1024
1024
1024
1024
1024
1024
1024
1024
1025
1025
1025
1024
1024
1023
1022
1022
1023
1023
1024
1024
1025
1025
1025
1025
1025
1025
1025
1025
1025
1025
1025
1025
1026
1026
1026
1025
1024
1024
1023
1022
1022
1023
1023
1023
1023
1023
1022
1022
1022
1021
1021
1020
1020
1020
1020
1021
1021
1021
1020
1019
1018
1017
1017
1017
1017
1017
1017
1018
1018
1018
1018
1018
1017
1017
1017
1017
1018
1018
1019
1020
1021
1023
1024
1024
1023
1023
1023
1024
1025
1026
1027
1028
1028
1029
1029
1030
1030
1030
1031
1031
1031
1032
1032
1033
1033
1034
1034
1033
1033
1032
1031
1031
1031
1032
1032
1033
1034
1034
1033
1033
1033
1033
1034
1034
1033
1033
1033
1034
1034
1034
1034
1033
1032
1032
1031
1030
1029
1031
1031
1032
1032
1032
1032
1032
1031
1031
1031
1031
1031
1031
1031
1031
1032
1032
1032
1031
1030
1030
1029
1029
1029
1030
1030
1030
1031
1030
1030
1029
1029
1029
1029
1029
1029
1029
1030
1031
1031
1032
1032
1032
1031
1030
1030
1030
1030
1031
1032
1032
1032
1033
1033
1033
1032
1032
1033
1033
1032
1032
1032
1033
1033
1033
1034
1033
1032
1031
1031
1030
1030
1030
1031
1031
1031
1031
1031
1031
1031
1031
1031
1031
1031
1031
1031
1031
1032
1033
1033
1033
1032
1032
1031
1031
1032
1032
1033
1033
1034
1034
1034
1034
1034
1035
1034
1034
1034
1034
1034
1035
1035
1036
1036
1035
1034
1033
1032
1032
1032
1032
1032
1032
1032
1033
1032
1032
1032
1032
1032
1031
1031
1031
1030
1030
1030
1030
1030
1028
1028
1027
1026
1026
1026
1027
1027
1027
1027
1027
1027
1027
1027
1027
1027
1027
1026
1026
1026
1027
1027
1028
1028
1027
1026
1025
1025
1025
1025
1026
1026
1027
1027
1028
1028
1029
1029
1029
1030
1030
1031
1031
1032
1033
1034
1035
1035
1035
1034
1034
1033
1033
1033
1034
1034
1035
1035
1035
1035
1034
1034
1034
1033
1033
1032
1032
1032
1032
1032
1032
1032
1032
1031
1029
1027
1027
1027
1026
1026
1026
1025
1026
1026
1025
1025
1026
1026
1026
1026
1026
1026
1026
1027
1027
1028
1027
1027
1026
1026
1026
1027
1028
1029
1029
1030
1030
1031
1031
1031
1031
1031
1031
1031
1031
1032
1032
1033
1033
1033
1033
1032
1032
1031
1031
1032
1032
1032
1033
1033
1033
1033
1033
1033
1033
1032
1032
1032
1031
1031
1032
1032
1033
1032
1032
1031
1030
1029
1029
1029
1029
1029
1029
1029
1029
1029
1029
1029
1029
1028
1028
1027
1027
1027
1027
1027
1027
1026
1025
1024
1022
1022
1021
1021
1021
1021
1021
1021
1021
1021
1021
1020
1020
1020
1019
1019
1019
1019
1019
1019
1019
1019
1019
1017
1016
1015
1015
1015
1015
1016
1016
1016
1016
1016
1016
1016
1015
1016
1016
1015
1015
1015
1017
1016
1017
1018
1018
1018
1017
1018
1018
1020
1021
1023
1024
1024
1025
1026
1026
1026
1027
1027
1028
1028
1028
1029
1030
1031
1031
1032
1032
1031
1029
1029
1029
1028
1028
1028
1029
1029
1028
1028
1028
1028
1027
1027
1026
1026
1026
1026
1025
1026
1026
1026
1025
1023
1022
1021
1021
1021
1020
1021
1021
1021
1021
1022
1022
1022
1021
1021
1021
1021
1021
1021
1022
1023
1024
1024
1024
1023
1023
1023
1023
1024
1024
1025
1026
1026
1026
1026
1026
1026
1025
1024
1024
1024
1023
1023
1022
1022
1022
1022
1020
1018
1018
1017
1016
1017
1017
1017
1017
1017
1017
1018
1018
1018
1017
1017
1018
1018
1018
1018
1019
1019
1020
1021
1020
1019
1018
1017
1017
1017
1018
1019
1020
1020
1020
1021
1021
1021
1021
1021
1021
1020
1020
1021
1021
1021
1021
1021
1020
1019
1018
1017
1016
1016
1016
1016
1016
1016
1016
1016
1016
1016
1015
1015
1015
1015
1014
1013
1013
1013
1014
1013
1012
1011
1010
1010
1010
1011
1011
1012
1012
1012
1013
1013
1013
1013
1013
1013
1013
1013
1013
1013
1013
1014
1014
1014
1013
1011
1010
1009
1009
1009
1009
1009
1010
1011
1011
1011
1012
1011
1011
1011
1011
1011
1011
1012
1013
1015
1016
1017
1017
1018
1018
1018
1019
1020
1022
1022
1023
1023
1023
1024
1024
1025
1025
1026
1026
1026
1026
1027
1028
1028
1028
1028
1028
1026
1025
1026
1026
1026
1026
1026
1027
1027
1026
1026
1026
1025
1026
1026
1025
1025
1024
1024
1024
1025
1025
1025
1024
1023
1022
1021
1021
1021
1020
1020
1020
1019
1020
1019
1018
1018
1017
1017
1017
1017
1017
1017
1017
1018
1018
1018
1018
1017
1016
1016
1016
1016
1017
1017
1017
1018
1018
1017
1018
1018
1017
1017
1017
1016
1016
1017
1017
1017
1017
1018
1017
1017
1016
1015
1016
1016
1017
1018
1018
1019
1019
1019
1019
1020
1020
1020
1021
1020
1020
1021
1022
1022
1022
1023
1023
1021
1021
1021
1021
1021
1021
1022
1023
1023
1023
1023
1024
1024
1024
1025
1023
1023
1024
1024
1024
1025
1025
1026
1025
1025
1024
1024
1024
1025
1026
1026
1026
1027
1027
1027
1028
1028
1029
1029
1029
1029
1029
1029
1030
1030
1030
1030
1029
1029
1028
1028
1028
1028
1028
1028
1028
1028
1029
1029
1029
1029
1029
1028
1028
1027
1027
1028
1028
1028
1028
1028
1027
1026
1026
1025
1025
1025
1025
1025
1026
1027
1027
1027
1026
1027
1027
1026
1027
1026
1026
1026
1027
1028
1028
1028
1028
1027
1026
1026
1026
1026
1026
1026
1026
1027
1027
1028
1028
1028
1028
1028
1028
1028
1028
1028
1029
1029
1029
1029
1029
1028
1028
1027
1027
1027
1027
1027
1028
1029
1028
1028
1028
1028
1028
1028
1028
1028
1028
1028
1029
1030
1030
1029
1029
1028
1027
1027
1026
1026
1027
1027
1027
1028
1028
1028
1028
1027
1027
1027
1027
1027
1027
1027
1027
1028
1028
1028
1028
1027
1026
1026
1026
1025
1026
1026
1027
1027
1026
1026
1026
1026
1025
1024
1024
1024
1024
1024
1025
1025
1025
1025
1024
1024
1023
1023
1022
1022
1022
1022
1021
1021
1021
1020
1020
1020
1019
1019
1019
1019
1019
1019
1020
1020
1021
1021
1021
1020
1019
1019
1020
1020
1020
1021
1022
1023
1023
1024
1023
1023
1023
1023
1023
1022
1022
1022
1023
1024
1025
1024
1025
1024
1024
1023
1024
1024
1024
1024
1025
1026
1026
1026
1026
1025
1026
1025
1025
1025
1026
1026
1026
1027
1028
1027
1027
1027
1026
1026
1026
1026
1027
1027
1028
1028
1029
1029
1029
1029
1029
1029
1029
1029
1029
1030
1031
1031
1032
1032
1031
1031
1030
1030
1030
1030
1031
1031
1031
1032
1032
1032
1032
1031
1032
1031
1030
1030
1031
1031
1032
1032
1032
1032
1032
1031
1030
1030
1029
1029
1029
1029
1029
1030
1030
1030
1030
1029
1029
1029
1029
1029
1029
1029
1030
1030
1031
1031
1030
1030
1028
1028
1027
1027
1028
1028
1029
1029
1029
1029
1029
1030
1030
1029
1029
1029
1029
1030
1029
1030
1030
1030
1030
1029
1028
1027
1027
1027
1028
1028
1028
1028
1028
1028
1028
1028
1028
1027
1027
1027
1027
1027
1026
1027
1027
1027
1027
1026
1025
1024
1024
1024
1024
1025
1025
1025
1025
1025
1025
1025
1024
1024
1023
1022
1022
1022
1022
1023
1023
1023
1023
1022
1021
1020
1019
1019
1019
1020
1020
1020
1020
1019
1019
1019
1019
1019
1019
1019
1019
1020
1020
1021
1022
1022
1022
1021
1021
1021
1021
1021
1021
1022
1023
1023
1023
1024
1025
1024
1024
1024
1023
1023
1024
1024
1024
1024
1025
1025
1024
1024
1023
1022
1022
1021
1021
1022
1022
1023
1023
1023
1023
1023
1023
1023
1022
1023
1022
1022
1022
1023
1023
1023
1022
1021
1020
1019
1019
1019
1019
1019
1020
1020
1020
1019
1020
1019
1019
1019
1019
1018
1019
1020
1020
1021
1021
1021
1021
1020
1020
1020
1020
1020
1020
1020
1021
1021
1022
1022
1023
1022
1023
1023
1022
1022
1023
1023
1023
1024
1024
1024
1024
1024
1023
1022
1022
1022
1023
1024
1024
1025
1025
1025
1025
1025
1026
1025
1024
1024
1025
1025
1025
1026
1026
1026
1025
1025
1023
1023
1023
1023
1023
1023
1023
1023
1023
1023
1022
1022
1022
1022
1021
1020
1020
1020
1021
1021
1021
1021
1021
1020
1020
1020
1019
1019
1020
1021
1022
1023
1023
1023
1024
1024
1025
1025
1025
1024
1025
1025
1026
1027
1027
1027
1027
1027
1026
1026
1027
1026
1027
1027
1027
1027
1028
1028
1029
1029
1028
1028
1028
1026
1026
1026
1027
1029
1029
1029
1029
1028
1028
1027
1028
1028
1028
1029
1029
1030
1030
1030
1031
1031
1031
1031
1030
1030
1031
1030
1031
1032
1032
1032
1031
1030
1030
1029
1029
1028
1029
1029
1029
1030
1030
1029
1029
1028
1028
1027
1027
1026
1025
1026
1026
1026
1026
1026
1026
1025
1024
1024
1023
1023
1023
1024
1024
1025
1025
1026
1026
1026
1026
1026
1026
1026
1026
1026
1026
1027
1027
1027
1027
1026
1026
1025
1025
1025
1025
1025
1026
1027
1027
1027
1027
1027
1028
1028
1028
1028
1028
1028
1028
1029
1029
1029
1029
1028
1027
1026
1026
1026
1026
1027
1027
1028
1028
1028
1028
1028
1027
1027
1026
1026
1026
1026
1026
1026
1026
1025
1025
1024
1022
1020
1020
1019
1019
1019
1019
1019
1019
1019
1019
1019
1018
1016
1015
1014
1014
1014
1014
1014
1014
1013
1013
1012
1011
1010
1010
1010
1011
1013
1014
1015
1016
1017
1018
1019
1019
1019
1019
1020
1020
1021
1021
1022
1023
1023
1023
1022
1022
1022
1022
1022
1022
1023
1023
1024
1025
1025
1025
1025
1025
1024
1024
1023
1023
1024
1024
1025
1025
1025
1025
1025
1024
1023
1023
1023
1023
1023
1023
1024
1024
1024
1024
1024
1023
1023
1022
1022
1022
1023
1023
1024
1024
1023
1023
1022
1021
1020
1019
1019
1019
1019
1019
1020
1020
1020
1020
1020
1020
1020
1019
1019
1019
1020
1021
1022
1022
1022
1022
1021
1020
1019
1018
1018
1018
1018
1018
1018
1019
1018
1018
1017
1017
1016
1016
1015
1016
1016
1016
1016
1017
1017
1016
1015
1014
1013
1013
1013
1013
1013
1014
1014
1015
1015
1015
1015
1015
1015
1014
1014
1015
1015
1016
1017
1017
1017
1017
1016
1015
1015
1014
1014
1015
1015
1016
1016
1017
1017
1016
1016
1015
1015
1015
1014
1014
1013
1014
1015
1015
1015
1014
1014
1013
1013
1013
1013
1013
1014
1015
1017
1017
1018
1018
1019
1019
1020
1019
1020
1021
1021
1022
1023
1023
1024
1024
1024
1024
1024
1024
1024
1024
1025
1026
1026
1027
1027
1027
1027
1027
1027
1026
1026
1026
1027
1027
1028
1028
1028
1028
1027
1026
1025
1025
1025
1025
1025
1026
1026
1026
1026
1026
1026
1026
1025
1025
1025
1025
1025
1026
1027
1027
1027
1026
1025
1025
1024
1023
1023
1024
1024
1025
1025
1026
1026
1026
1026
1026
1026
1025
1025
1025
1026
1026
1027
1027
1027
1027
1026
1025
1025
1024
1024
1024
1024
1024
1024
1024
1024
1023
1023
1022
1022
1021
1021
1021
1021
1021
1021
1021
1021
1020
1019
1018
1017
1016
1016
1016
1016
1017
1017
1017
1017
1016
1016
1015
1015
1014
1013
1013
1013
1014
1015
1015
1015
1015
1013
1011
1011
1010
1010
1010
1010
1011
1011
1011
1011
1011
1010
1010
1010
1010
1011
1011
1011
1013
1013
1014
1014
1015
1014
1014
1014
1014
1014
1014
1014
1015
1015
1016
1016
1017
1016
1016
1016
1016
1016
1016
1017
1017
1018
1018
1019
1018
1017
1016
1015
1015
1015
1015
1015
1015
1016
1017
1016
1016
1015
1015
1015
1014
1013
1013
1012
1013
1014
1014
1013
1012
1011
1010
1010
1009
1008
1008
1008
1009
1009
1009
1009
1009
1008
1007
1007
1006
1006
1006
1005
1005
1005
1005
1006
1005
1005
1004
1004
1005
1005
1006
1007
1009
1010
1012
1013
1013
1013
1013
1014
1014
1014
1015
1015
1015
1016
1016
1018
1017
1017
1016
1015
1015
1015
1016
1016
1017
1017
1017
1018
1017
1017
1017
1016
1016
1015
1015
1016
1017
1016
1017
1016
1017
1016
1015
1014
1013
1013
1014
1014
1014
1015
1016
1015
1015
1015
1015
1015
1014
1014
1014
1015
1015
1015
1016
1016
1016
1015
1015
1014
1014
1013
1013
1014
1015
1015
1016
1016
1016
1015
1015
1015
1015
1014
1014
1015
1015
1016
1016
1017
1017
1017
1016
1015
1015
1015
1015
1015
1015
1016
1016
1016
1016
1016
1016
1015
1015
1015
1015
1015
1015
1016
1017
1017
1017
1017
1016
1016
1016
1016
1016
1017
1018
1019
1021
1020
1021
1021
1022
1021
1021
1020
1021
1021
1021
1021
1021
1021
1020
1019
1018
1017
1017
1016
1015
1015
1016
1016
1016
1017
1016
1016
1016
1015
1015
1015
1015
1016
1016
1017
1017
1018
1018
1019
1019
1020
1020
1020
1021
1021
1023
1024
1024
1025
1026
1026
1026
1026
1026
1026
1026
1026
1027
1027
1027
1027
1026
1025
1024
1023
1023
1023
1023
1023
1024
1024
1024
1023
1022
1022
1021
1021
1020
1020
1020
1020
1020
1020
1020
1020
1019
1018
1018
1017
1016
1015
1016
1016
1016
1017
1017
1017
1017
1016
1016
1016
1016
1016
1016
1016
1017
1017
1017
1017
1017
1016
1016
1015
1014
1014
1015
1015
1016
1016
1017
1017
1017
1017
1017
1016
1016
1016
1017
1017
1018
1018
1018
1019
1018
1017
1016
1015
1015
1015
1015
1015
1015
1016
1017
1017
1017
1018
1017
1017
1017
1017
1017
1018
1018
1019
1019
1019
1019
1017
1017
1016
1015
1015
1015
1015
1015
1016
1017
1017
1017
1017
1016
1016
1015
1015
1015
1016
1016
1016
1016
1016
1015
1014
1013
1013
1012
1012
1013
1013
1013
1013
1013
1014
1012
1012
1011
1010
1010
1009
1009
1009
1009
1009
1010
1010
1010
1010
1009
1009
1008
1009
1009
1009
1010
1010
1011
1011
1012
1012
1012
1011
1012
1012
1013
1014
1014
1015
1016
1017
1018
1017
1018
1018
1017
1018
1018
1018
1019
1020
1020
1020
1021
1021
1020
1020
1020
1020
1021
1021
1022
1022
1023
1023
1022
1022
1021
1021
1020
1020
1020
1020
1021
1021
1021
1021
1021
1021
1021
1021
1021
1021
1021
1021
1021
1021
1021
1021
1020
1020
1019
1018
1017
1016
1015
1015
1016
1016
1016
1016
1016
1015
1015
1014
1014
1015
1012
1012
1012
1012
1012
1012
1012
1011
1010
1010
1009
1009
1009
1009
1009
1010
1011
1011
1010
1010
1010
1009
1009
1008
1008
1008
1008
1009
1011
1010
1009
1009
1009
1009
1009
1009
1009
1010
1011
1012
1013
1013
1014
1014
1014
1014
1013
1014
1014
1015
1015
1016
1016
1017
1017
1017
1016
1016
1015
1015
1015
1015
1016
1016
1016
1016
1016
1015
1014
1014
1013
1013
1013
1014
1013
1013
1013
1014
1014
1014
1014
1013
1013
1013
1014
1014
1015
1016
1016
1017
1017
1016
1016
1016
1016
1016
1016
1017
1017
1018
1018
1018
1018
1018
1017
1016
1016
1016
1016
1016
1016
1017
1017
1017
1017
1017
1016
1016
1017
1016
1016
1017
1016
1017
1017
1017
1017
1016
1016
1016
1016
1015
1015
1015
1016
1017
1017
1017
1017
1018
1016
1016
1017
1016
1017
1017
1018
1019
1018
1019
1019
1018
1018
1017
1017
1016
1016
1017
1017
1018
1019
1019
1019
1019
1019
1018
1018
1018
1018
1018
1019
1019
1019
1019
1018
1018
1017
1016
1016
1015
1015
1015
1016
1016
1016
1017
1016
1016
1016
1016
1015
1015
1015
1016
1017
1017
1017
1018
1017
1017
1016
1016
1015
1015
1016
1016
1016
1017
1017
1018
1018
1017
1017
1017
1017
1017
1017
1017
1018
1018
1019
1019
1019
1018
1018
1017
1016
1017
1017
1017
1017
1017
1016
1016
1016
1015
1015
1015
1014
1014
1014
1014
1015
1015
1015
1016
1016
1015
1015
1015
1014
1014
1015
1014
1015
1015
1015
1015
1015
1015
1014
1013
1013
1013
1013
1013
1013
1014
1014
1014
1014
1013
1013
1013
1012
1012
1012
1013
1014
1015
1015
1015
1015
1015
1015
1014
1014
1014
1014
1014
1015
1016
1016
1016
1016
1016
1015
1015
1015
1015
1015
1015
1016
1016
1016
1016
1016
1016
1016
1015
1015
1014
1014
1015
1015
1015
1015
1015
1014
1014
1013
1013
1012
1012
1012
1013
1013
1014
1015
1015
1015
1015
1014
1014
1013
1013
1013
1014
1014
1015
1015
1015
1014
1014
1013
1012
1012
1012
1012
1012
1012
1013
1014
1014
1014
1014
1013
1013
1013
1013
1013
1014
1014
1015
1015
1015
1015
1014
1013
1013
1012
1012
1012
1012
1013
1014
1014
1015
1015
1015
1014
1014
1014
1014
1014
1015
1015
1015
1016
1016
1016
1015
1015
1015
1014
1014
1015
1017
1018
1019
1021
1021
1022
1022
1022
1021
1021
1021
1021
1022
1022
1022
1022
1023
1022
1022
1021
1020
1019
1019
1018
1018
1018
1019
1018
1018
1017
1017
1016
1015
1015
1015
1015
1015
1014
1014
1015
1015
1016
1016
1016
1017
1016
1016
1016
1017
1018
1019
1019
1020
1020
1020
1020
1020
1020
1020
1021
1022
1022
1023
1023
1023
1022
1022
1021
1021
1020
1020
1020
1021
1021
1022
1023
1023
1023
1022
1022
1021
1021
1021
1021
1021
1021
1021
1021
1021
1020
1020
1019
1019
1018
1017
1017
1017
1016
1017
1017
1017
1016
1015
1015
1014
1014
1013
1013
1013
1013
1013
1013
1013
1012
1011
1010
1009
1008
1008
1008
1008
1009
1009
1009
1010
1010
1010
1010
1010
1010
1010
1011
1012
1012
1013
1014
1014
1014
1014
1014
1014
1014
1014
1014
1014
1015
1015
1016
1016
1016
1015
1015
1015
1015
1015
1015
1015
1016
1016
1016
1016
1016
1016
1015
1014
1014
1013
1014
1014
1015
1015
1015
1015
1015
1014
1014
1014
1013
1013
1013
1014
1014
1014
1014
1014
1013
1013
1012
1011
1010
1010
1010
1010
1010
1010
1010
1009
1009
1008
1007
1006
1005
1005
1005
1006
1006
1005
1005
1005
1005
1005
1004
1004
1005
1005
1006
1007
1008
1009
1010
1011
1011
1011
1010
1010
1010
1010
1011
1011
1012
1012
1012
1012
1012
1011
1011
1010
1009
1009
1010
1010
1011
1011
1012
1012
1012
1011
1011
1010
1010
1010
1010
1010
1010
1010
1010
1010
1009
1008
1007
1006
1006
1005
1003
1004
1004
1003
1004
1004
1003
1002
1001
1000
1000
1000
1000
1000
1000
1001
1001
1001
1000
1000
999
1000
999
999
999
1000
1001
1002
1003
1003
1003
1003
1003
1003
1003
1003
1004
1005
1005
1006
1006
1007
1007
1006
1006
1006
1006
1007
1006
1006
1007
1008
1009
1009
1009
1009
1009
1009
1009
1009
1009
1010
1010
1010
1010
1010
1010
1010
1009
1009
1009
1008
1009
1009
1009
1009
1010
1010
1010
1011
1010
1009
1009
1009
1009
1009
1009
1010
1010
1010
1010
1010
1009
1009
1009
1009
1009
1009
1010
1010
1010
1011
1011
1010
1010
1010
1010
1010
1010
1010
1011
1011
1012
1012
1012
1012
1011
1011
1011
1011
1010
1011
1011
1011
1012
1012
1012
1012
1012
1011
1011
1011
1011
1011
1012
1011
1011
1011
1010
1010
1009
1008
1008
1008
1007
1007
1007
1007
1007
1007
1007
1006
1006
1006
1006
1006
1006
1006
1007
1007
1007
1008
1008
1007
1007
1007
1006
1006
1006
1006
1007
1008
1009
1009
1009
1009
1008
1008
1008
1008
1009
1009
1010
1010
1010
1010
1010
1009
1009
1008
1008
1008
1008
1008
1008
1008
1009
1009
1009
1008
1008
1008
1008
1008
1008
1008
1009
1010
1010
1010
1011
1011
1011
1011
1011
1011
1011
1011
1012
1012
1013
1014
1014
1014
1013
1014
1014
1014
1014
1015
1015
1015
1016
1016
1016
1016
1015
1015
1014
1014
1014
1014
1015
1016
1017
1017
1017
1016
1015
1015
1014
1014
1014
1014
1014
1014
1014
1013
1013
1013
1012
1011
1010
1010
1009
1009
1010
1010
1010
1010
1009
1009
1008
1007
1007
1007
1007
1007
1008
1008
1008
1008
1007
1007
1006
1006
1006
1006
1006
1006
1007
1008
1008
1009
1009
1009
1008
1008
1008
1008
1008
1009
1009
1010
1010
1010
1009
1009
1008
1007
1007
1006
1006
1007
1007
1008
1008
1008
1008
1008
1007
1007
1006
1006
1006
1006
1006
1006
1006
1006
1005
1004
1003
1003
1002
1002
1001
1001
1002
1002
1003
1003
1004
1003
1003
1003
1003
1004
1004
1005
1006
1006
1006
1007
1006
1006
1006
1005
1005
1005
1005
1005
1005
1006
1007
1007
1007
1007
1007
1007
1007
1007
1007
1007
1008
1008
1008
1007
1007
1007
1006
1006
1005
1005
1005
1005
1006
1006
1007
1007
1007
1007
1007
1007
1007
1007
1007
1008
1008
1009
1009
1009
1009
1009
1009
1008
1008
1008
1008
1009
1009
1009
1010
1011
1010
1010
1010
1010
1010
1010
1010
1010
1011
1011
1011
1011
1011
1010
1010
1010
1010
1009
1009
1009
1009
1010
1010
1010
1009
1009
1008
1008
1007
1007
1007
1006
1006
1006
1006
1005
1005
1004
1003
1002
1003
1002
1001
1000
1001
1001
1001
1001
1000
1001
1000
1000
1000
1000
1001
1001
1001
1001
1001
1001
1002
1001
1001
1001
1001
1001
1002
1002
1002
1003
1004
1005
1005
1005
1004
1004
1003
1004
1004
1004
1004
1004
1004
1004
1004
1004
1003
1004
1004
1003
1004
1004
1004
1005
1005
1005
1005
1005
1004
1004
1004
1004
1004
1004
1004
1004
1004
1004
1005
1004
1003
1003
1003
1003
1003
1003
1004
1004
1005
1005
1005
1005
1004
1004
1004
1004
1004
1005
1005
1006
1006
1006
1006
1006
1005
1005
1005
1004
1004
1004
1005
1005
1006
1006
1006
1006
1005
1005
1005
1005
1005
1005
1006
1006
1006
1005
1005
1005
1004
1004
1003
1003
1003
1003
1004
1004
1004
1005
1004
1004
1004
1004
1003
1003
1003
1004
1004
1004
1004
1003
1003
1003
1002
1001
1001
1001
1001
1002
1002
1003
1004
1004
1004
1004
1004
1004
1004
1004
1004
1004
1005
1005
1005
1006
1005
1005
1005
1004
1005
1004
1005
1005
1005
1006
1007
1007
1007
1006
1006
1005
1005
1006
1006
1006
1007
1007
1007
1007
1007
1007
1006
1005
1005
1005
1005
1006
1006
1006
1007
1007
1007
1006
1006
1006
1006
1006
1006
1006
1006
1007
1007
1007
1007
1006
1006
1005
1005
1005
1005
1006
1006
1007
1007
1007
1007
1007
1006
1006
1006
1006
1006
1006
1007
1007
1007
1007
1007
1007
1006
1006
1005
1005
1004
1005
1005
1006
1006
1006
1007
1006
1006
1006
1005
1006
1006
1006
1006
1007
1006
1006
1006
1006
1005
1005
1005
1004
1005
1005
1006
1006
1007
1007
1007
1007
1007
1007
1006
1006
1006
1007
1007
1007
1007
1007
1007
1007
1006
1006
1005
1005
1005
1006
1007
1007
1008
1008
1008
1008
1007
1007
1007
1007
1007
1008
1008
1008
1008
1008
1008
1007
1007
1006
1006
1006
1007
1007
1007
1007
1008
1008
1008
1007
1007
1007
1007
1007
1007
1007
1007
1008
1008
1008
1008
1007
1006
1005
1005
1005
1006
1005
1006
1007
1007
1007
1006
1006
1005
1005
1005
1004
1005
1005
1005
1005
1005
1004
1004
1004
1003
1003
1002
1001
1002
1001
1002
1002
1002
1002
1001
1000
1000
999
1000
1000
1000
1000
1000
1001
1001
1001
1001
1001
1001
1001
1001
1001
1002
1002
1002
1003
1003
1004
1004
1004
1004
1005
1005
1005
1005
1005
1006
1006
1006
1006
1006
1006
1006
1005
1005
1005
1005
1005
1005
1005
1006
1006
1006
1006
1005
1005
1004
1004
1005
1005
1005
1005
1005
1005
1005
1005
1004
1004
1003
1002
1003
1003
1003
1004
1004
1004
1004
1003
1003
1003
1002
1002
1002
1002
1003
1003
1002
1002
1003
1002
1002
1001
1001
1001
1001
1001
1002
1002
1003
1003
1003
1003
1002
1002
1002
1002
1002
1002
1003
1003
1003
1003
1003
1003
1003
1003
1003
1003
1004
1005
1005
1006
1006
1006
1006
1007
1006
1006
1006
1007
1007
1008
1008
1008
1008
1008
1009
1008
1008
1008
1007
1007
1007
1008
1008
1008
1008
1009
1009
1008
1007
1008
1007
1007
1008
1007
1007
1008
1008
1009
1008
1008
1008
1007
1007
1007
1006
1006
1007
1007
1008
1008
1008
1008
1007
1007
1006
1006
1007
1007
1007
1007
1007
1007
1007
1007
1006
1005
1005
1005
1005
1005
1006
1006
1007
1007
1007
1007
1007
1006
1006
1006
1006
1006
1006
1007
1007
1007
1007
1007
1006
1006
1006
1005
1005
1005
1006
1006
1007
1007
1007
1006
1006
1005
1004
1005
1005
1005
1005
1005
1004
1005
1005
1004
1004
1003
1003
1004
1003
1003
1004
1004
1004
1005
1004
1004
1004
1004
1003
1003
1004
1004
1005
1006
1006
1006
1006
1006
1006
1006
1005
1006
1006
1006
1006
1007
1007
1007
1007
1007
1006
1006
1006
1006
1006
1007
1007
1007
1007
1007
1007
1007
1006
1006
1006
1005
1005
1005
1006
1007
1008
1008
1008
1008
1007
1007
1007
1007
1007
1007
1007
1008
1008
1008
1008
1007
1007
1007
1006
1006
1006
1006
1007
1007
1008
1009
1009
1008
1008
1009
1009
1009
1009
1010
1010
1010
1009
1010
1010
1010
1010
1010
1009
1009
1009
1010
1010
1010
1011
1011
1010
1010
1010
1009
1009
1009
1009
1009
1010
1010
1011
1010
1010
1010
1009
1009
1009
1009
1008
1008
1008
1008
1007
1007
1007
1006
1005
1005
1004
1004
1004
1003
1003
1003
1003
1003
1003
1003
1002
1002
1002
1002
1001
1002
1002
1002
1003
1003
1003
1003
1003
1002
1002
1002
1003
1003
1003
1003
1003
1004
1004
1004
1003
1003
1002
1002
1002
1002
1004
1004
1004
1005
1005
1005
1005
1005
1005
1005
1005
1006
1006
1006
1006
1006
1006
1006
1006
1006
1006
1006
1006
1007
1007
1007
1007
1007
1007
1006
1006
1005
1004
1004
1004
1005
1004
1004
1004
1004
1003
1003
1003
1003
1002
1002
1002
1001
1003
1003
1003
1004
1003
1003
1003
1003
1002
1002
1003
1004
1004
1005
1005
1005
1005
1004
1004
1004
1004
1004
1004
1004
1004
1005
1005
1006
1006
1006
1005
1004
1005
1005
1005
1006
1006
1006
1006
1006
1006
1005
1004
1004
1003
1003
1003
1004
1005
1005
1005
1005
1004
1004
1004
1003
1003
1003
1003
1004
1004
1004
1004
1004
1003
1003
1002
1001
1001
1000
1000
1000
1000
1001
1000
1000
1000
1000
999
998
997
998
998
998
999
999
999
999
999
998
999
998
999
999
999
999
1000
1001
1002
1002
1002
1002
1002
1001
1001
1001
1002
1002
1002
1002
1003
1002
1002
1001
1001
1001
1000
1000
1000
1001
1002
1002
1003
1003
1002
1003
1002
1002
1002
1002
1002
1003
1003
1003
1003
1003
1003
1002
1003
1002
1002
1002
1002
1002
1003
1003
1004
1004
1003
1003
1003
1002
1002
1002
1002
1003
1003
1003
1003
1003
1003
1002
1001
1001
1001
1001
1002
1001
1002
1003
1003
1003
1003
1002
1003
1003
1003
1003
1004
1005
1005
1006
1006
1006
1006
1006
1006
1006
1005
1006
1005
1005
1006
1006
1007
1007
1007
1007
1007
1007
1007
1007
1007
1007
1008
1008
1008
1008
1008
1008
1008
1007
1007
1007
1007
1006
1007
1008
1009
1009
1008
1008
1008
1008
1007
1007
1008
1007
1008
1009
1009
1009
1009
1009
1009
1009
1008
1008
1008
1008
1008
1008
1009
1009
1009
1009
1009
1008
1009
1009
1009
1009
1009
1010
1009
1009
1009
1009
1009
1009
1008
1008
1008
1008
1008
1008
1009
1010
1010
1009
1008
1008
1008
1008
1008
1008
1009
1009
1009
1009
1009
1008
1008
1008
1008
1008
1008
1008
1009
1009
1010
1009
1009
1009
1009
1009
1009
1009
1009
1009
1009
1010
1010
1010
1010
1010
1010
1009
1009
1009
1009
1008
1009
1009
1010
1010
1010
1010
1010
1009
1009
1009
1010
1010
1011
1011
1011
1011
1011
1010
1010
1010
1010
1009
1009
1009
1009
1010
1011
1011
1010
1010
1010
1010
1009
1010
1010
1010
1010
1010
1010
1010
1010
1009
1008
1008
1007
1007
1007
1007
1008
1008
1008
1008
1008
1008
1007
1007
1006
1007
1007
1007
1007
1008
1007
1007
1007
1007
1006
1005
1005
1005
1005
1005
1005
1006
1006
1006
1007
1006
1005
1005
1005
1005
1006
1005
1006
1006
1006
1006
1006
1005
1005
1004
1004
1003
1003
1004
1005
1005
1005
1005
1005
1005
1004
1004
1004
1004
1004
1004
1005
1004
1004
1004
1004
1003
1003
1002
1002
1002
1001
1002
1002
1003
1003
1003
1002
1002
1002
1001
1001
1000
1001
1001
1001
1001
1000
1001
1001
1000
999
999
998
997
997
996
997
996
997
997
997
997
996
996
995
995
996
996
998
999
1000
1001
1001
1002
1002
1003
1003
1003
1004
1004
1005
1006
1007
1008
1008
1008
1008
1008
1008
1008
1009
1009
1010
1010
1010
1011
1010
1010
1010
1010
1009
1009
1009
1009
1010
1010
1011
1011
1011
1011
1010
1010
1009
1010
1010
1010
1011
1011
1011
1010
1010
1009
1008
1007
1006
1007
1006
1008
1008
1008
1008
1008
1007
1007
1007
1007
1007
1007
1007
1007
1008
1008
1008
1008
1007
1006
1006
1005
1005
1004
1004
1004
1005
1005
1006
1006
1005
1005
1005
1006
1006
1006
1006
1007
1007
1007
1007
1007
1006
1006
1005
1005
1005
1005
1004
1005
1005
1006
1006
1006
1007
1007
1006
1006
1006
1006
1006
1007
1007
1007
1007
1007
1007
1006
1006
1005
1005
1004
1004
1004
1005
1005
1005
1006
1006
1005
1005
1005
1004
1005
1005
1005
1004
1004
1004
1004
1004
1004
1003
1003
1002
1002
1002
1002
1002
1002
1002
1002
1002
1001
1000
1000
999
999
999
999
999
999
999
999
998
998
998
997
997
997
997
996
997
996
997
996
996
995
995
994
994
994
994
995
995
995
995
995
995
996
995
995
995
995
995
996
997
997
998
998
998
998
998
998
999
999
999
1000
1000
1000
1000
1000
1000
1000
999
999
999
999
999
999
1000
1001
1002
1002
1002
1002
1002
1001
1001
1002
1002
1002
1003
1003
1003
1003
1002
1002
1002
1001
1001
1001
1001
1002
1002
1003
1004
1003
1003
1003
1003
1003
1003
1003
1003
1004
1004
1004
1004
1004
1004
1004
1003
1002
1002
1002
1002
1002
1003
1004
1005
1005
1004
1004
1003
1003
1003
1003
1003
1003
1003
1003
1004
1004
1003
1003
1002
1002
1001
1001
1001
1002
1003
1004
1004
1004
1004
1004
1003
1002
1002
1002
1002
1002
1003
1003
1003
1003
1003
1002
1001
1001
1000
1000
1001
1001
1002
1002
1003
1003
1003
1003
1002
1002
1002
1002
1002
1002
1002
1003
1003
1004
1004
1002
1002
1002
1002
1002
1002
1002
1003
1003
1004
1004
1004
1004
1004
1003
1003
1003
1003
1003
1003
1004
1004
1004
1004
1004
1004
1003
1003
1003
1002
1003
1003
1003
1004
1003
1003
1003
1002
1002
1002
1003
1003
1003
1003
1003
1004
1004
1004
1004
1003
1003
1002
1003
1003
1003
1004
1004
1005
1005
1004
1004
1004
1004
1004
1004
1004
1005
1005
1005
1005
1005
1005
1004
1004
1003
1003
1003
1003
1003
1004
1005
1005
1005
1005
1005
1004
1005
1004
1004
1004
1005
1005
1005
1005
1006
1006
1006
1005
1004
1004
1005
1005
1005
1005
1006
1006
1006
1006
1005
1005
1005
1005
1004
1004
1004
1004
1004
1005
1005
1004
1004
1003
1003
1002
1002
1003
1004
1004
1005
1005
1005
1005
1005
1004
1004
1003
1003
1004
1004
1004
1004
1004
1005
1005
1004
1004
1005
1005
1006
1006
1007
1007
1008
1008
1008
1009
1009
1009
1009
1009
1009
1009
1010
1010
1010
1010
1011
1010
1010
1010
1010
1009
1009
1010
1010
1010
1010
1010
1010
1010
1010
1010
1010
1009
1009
1009
1010
1010
1010
1010
1010
1010
1009
1009
1009
1008
1009
1008
1008
1008
1008
1008
1008
1008
1007
1007
1006
1006
1006
1006
1006
1006
1007
1006
1007
1006
1006
1006
1006
1006
1006
1006
1007
1007
1008
1008
1009
1008
1009
1008
1009
1009
1009
1009
1009
1010
1010
1010
1010
1010
1010
1010
1010
1010
1009
1010
1010
1010
1011
1011
1011
1010
1011
1010
1010
1010
1010
1010
1011
1011
1011
1012
1012
1012
1011
1011
1011
1011
1011
1011
1011
1011
1011
1011
1010
1010
1011
1010
1010
1010
1009
1009
1009
1009
1011
1010
1010
1008
1008
1008
1008
1008
1008
1008
1009
1009
1010
1010
1010
1010
1010
1010
1010
1010
1010
1010
1010
1011
1011
1011
1011
1011
1010
1010
1010
1009
1009
1009
1009
1010
1011
1011
1011
1011
1011
1011
1011
1011
1011
1011
1010
1011
1011
1011
1011
1011
1010
1009
1009
1008
1008
1008
1008
1009
1009
1009
1009
1009
1009
1009
1008
1008
1008
1008
1008
1008
1009
1009
1008
1008
1007
1006
1006
1006
1006
1006
1006
1007
1007
1007
1007
1007
1007
1007
1006
1005
1005
1005
1006
1006
1006
1006
1006
1005
1005
1005
1004
1004
1003
1004
1004
1005
1006
1008
1007
1007
1007
1007
1007
1007
1008
1008
1009
1009
1010
1011
1011
1011
1010
1010
1010
1010
1009
1010
1010
1011
1012
1012
1013
1013
1013
1013
1013
1013
1013
1013
1014
1014
1014
1015
1015
1015
1014
1014
1013
1013
1013
1013
1013
1014
1014
1014
1014
1015
1015
1015
1014
1014
1013
1014
1014
1014
1014
1015
1015
1015
1014
1014
1014
1013
1013
1013
1014
1014
1014
1014
1014
1014
1014
1014
1014
1013
1013
1013
1013
1014
1014
1015
1014
1014
1014
1013
1013
1012
1012
1012
1013
1013
1014
1014
1014
1014
1013
1013
1013
1012
1012
1012
1013
1013
1014
1014
1014
1014
1013
1013
1012
1013
1012
1012
1012
1013
1014
1014
1014
1014
1014
1014
1014
1013
1013
1014
1014
1014
1014
1014
1014
1013
1013
1012
1012
1012
1011
1011
1011
1012
1012
1013
1012
1012
1011
1011
1010
1010
1010
1010
1010
1010
1010
1011
1011
1011
1010
1010
1009
1009
1009
1008
1008
1009
1009
1009
1009
1009
1009
1008
1008
1007
1007
1007
1007
1008
1008
1009
1008
1008
1008
1007
1008
1008
1008
1008
1008
1008
1009
1010
1010
1009
1009
1009
1009
1009
1008
1008
1009
1009
1009
1009
1009
1008
1008
1007
1006
1006
1006
1006
1006
1006
1007
1008
1008
1007
1007
1006
1006
1006
1006
1006
1007
1008
1008
1008
1009
1009
1008
1008
1007
1007
1007
1007
1008
1008
1009
1009
1010
1010
1009
1010
1009
1009
1009
1009
1010
1010
1011
1011
1011
1010
1010
1009
1009
1009
1008
1009
1009
1009
1010
1011
1011
1011
1011
1010
1010
1010
1010
1010
1011
1011
1011
1011
1011
1011
1010
1010
1009
1009
1009
1009
1009
1010
1010
1010
1011
1011
1011
1011
1010
1010
1010
1010
1010
1011
1011
1012
1011
1011
1011
1010
1009
1009
1009
1009
1009
1010
1010
1010
1011
1011
1010
1010
1009
1009
1009
1009
1009
1010
1010
1010
1010
1009
1009
1008
1008
1007
1007
1007
1008
1008
1009
1009
1009
1009
1009
1008
1008
1008
1008
1008
1008
1008
1009
1009
1009
1009
1008
1008
1007
1007
1007
1007
1007
1007
1008
1009
1009
1009
1009
1008
1008
1007
1008
1008
1009
1008
1009
1009
1009
1009
1008
1008
1007
1007
1007
1007
1008
1008
1009
1009
1010
1009
1009
1009
1009
1009
1008
1009
1009
1010
1011
1011
1011
1011
1011
1011
1010
1010
1010
1010
1011
1011
1012
1013
1013
1013
1013
1013
1012
1012
1012
1012
1012
1013
1013
1013
1013
1013
1012
1012
1011
1011
1011
1011
1011
1011
1011
1012
1012
1011
1011
1010
1010
1010
1009
1010
1009
1009
1010
1010
1009
1009
1008
1007
1007
1006
1006
1006
1006
1007
1007
1007
1008
1007
1007
1007
1007
1007
1007
1008
1008
1009
1009
1010
1011
1010
1010
1010
1009
1009
1010
1010
1010
1011
1012
1012
1012
1012
1011
1011
1011
1011
1011
1011
1012
1012
1012
1013
1013
1013
1012
1012
1011
1011
1011
1011
1012
1013
1013
1014
1013
1013
1013
1013
1012
1013
1012
1013
1013
1013
1014
1014
1014
1014
1013
1013
1013
1012
1012
1012
1013
1014
1015
1015
1015
1015
1015
1014
1014
1014
1014
1014
1014
1015
1015
1016
1016
1015
1015
1014
1014
1013
1014
1014
1014
1014
1015
1015
1015
1015
1015
1015
1015
1014
1014
1015
1015
1016
1016
1016
1016
1016
1015
1015
1014
1014
1014
1015
1015
1015
1015
1016
1016
1016
1015
1015
1015
1015
1015
1015
1015
1015
1017
1016
1017
1016
1016
1016
1015
1015
1015
1015
1015
1016
1016
1016
1016
1016
1015
1014
1014
1014
1013
1013
1013
1014
1014
1014
1014
1013
1013
1012
1012
1012
1012
1012
1012
1012
1013
1013
1013
1012
1012
1011
1011
1011
1010
1010
1011
1011
1012
1012
1012
1011
1011
1010
1010
1010
1010
1010
1011
1011
1012
1012
1012
1012
1012
1012
1012
1011
1011
1012
1012
1013
1014
1014
1014
1014
1013
1013
1012
1012
1013
1013
1013
1013
1014
1015
1014
1014
1014
1014
1013
1013
1013
1013
1013
1013
1013
1013
1013
1012
1011
1010
1010
1010
1010
1009
1009
1009
1009
1009
1009
1008
1007
1006
1005
1004
1004
1004
1004
1003
1003
1003
1002
1001
1001
1001
1001
1001
1002
1003
1004
1005
1006
1006
1007
1007
1008
1008
1008
1009
1010
1010
1011
1012
1013
1013
1013
1012
1012
1012
1012
1012
1013
1013
1013
1014
1015
1015
1015
1015
1015
1015
1015
1015
1015
1015
1016
1016
1016
1016
1016
1015
1015
1014
1014
1014
1014
1014
1015
1015
1015
1015
1015
1015
1014
1014
1014
1014
1014
1014
1014
1015
1015
1015
1014
1014
1013
1013
1013
1013
1013
1013
1013
1014
1014
1014
1014
1014
1014
1013
1013
1014
1014
1014
1015
1015
1015
1015
1015
1014
1014
1013
1013
1013
1013
1013
1014
1014
1015
1015
1014
1014
1014
1014
1013
1013
1014
1014
1014
1014
1014
1014
1013
1012
1011
1011
1010
1010
1010
1011
1011
1012
1011
1011
1010
1010
1010
1009
1008
1008
1008
1008
1009
1009
1009
1009
1009
1009
1008
1008
1009
1009
1010
1011
1011
1013
1013
1014
1014
1014
1014
1014
1014
1014
1015
1016
1016
1017
1018
1018
1019
1018
1018
1018
1017
1018
1018
1019
1019
1019
1020
1020
1019
1019
1018
1018
1018
1018
1018
1018
1018
1019
1018
1018
1017
1016
1015
1014
1014
1014
1014
1014
1015
1015
1015
1015
1014
1014
1013
1012
1012
1012
1012
1013
1013
1013
1013
1013
1012
1011
1010
1010
1010
1010
1011
1011
1012
1013
1013
1013
1013
1013
1013
1013
1013
1013
1013
1014
1015
1015
1016
1016
1015
1015
1014
1014
1014
1015
1015
1016
1016
1017
1016
1017
1016
1016
1016
1016
1016
1015
1016
1017
1017
1017
1017
1017
1017
1016
1016
1015
1016
1016
1016
1017
1017
1018
1018
1018
1018
1018
1018
1017
1017
1017
1017
1017
1018
1018
1019
1019
1018
1018
1017
1017
1017
1017
1018
1018
1019
1020
1020
1020
1020
1020
1020
1020
1019
1019
1020
1020
1021
1022
1022
1022
1022
1022
1021
1021
1020
1021
1021
1021
1021
1022
1022
1022
1022
1022
1022
1021
1021
1021
1021
1021
1022
1022
1022
1022
1022
1021
1021
1020
1020
1019
1019
1020
1020
1021
1021
1021
1021
1021
1021
1020
1020
1019
1020
1020
1020
1021
1021
1021
1021
1020
1019
1018
1018
1018
1018
1018
1019
1019
1019
1019
1019
1019
1018
1018
1018
1018
1018
1018
1018
1019
1019
1019
1018
1018
1017
1016
1016
1016
1017
1017
1018
1018
1018
1018
1017
1017
1017
1017
1017
1016
1017
1017
1018
1019
1019
1019
1018
1018
1017
1016
1016
1016
1016
1016
1017
1017
1017
1018
1017
1017
1017
1016
1017
1016
1016
1017
1017
1018
1018
1018
1018
1017
1017
1016
1016
1016
1016
1017
1017
1018
1018
1018
1018
1017
1017
1016
1016
1016
1016
1016
1016
1017
1016
1016
1015
1014
1014
1013
1013
1013
1014
1014
1014
1015
1015
1015
1015
1015
1015
1016
1016
1016
1017
1017
1018
1019
1020
1020
1020
1019
1019
1018
1018
1019
1019
1020
1020
1021
1021
1021
1021
1021
1021
1021
1021
1021
1021
1022
1022
1022
1022
1022
1021
1020
1020
1019
1019
1020
1020
1020
1021
1021
1022
1022
1021
1021
1021
1021
1021
1021
1021
1021
1021
1022
1022
1021
1021
1020
1019
1018
1018
1018
1018
1019
1019
1020
1020
1021
1020
1020
1021
1021
1021
1021
1022
1022
1023
1023
1024
1023
1023
1023
1022
1022
1022
1022
1022
1023
1023
1024
1024
1024
1024
1023
1023
1023
1023
1023
1023
1023
1023
1024
1024
1023
1022
1022
1021
1020
1020
1020
1020
1021
1021
1021
1022
1021
1021
1021
1020
1020
1020
1020
1020
1020
1021
1022
1022
1022
1022
1021
1020
1019
1019
1019
1020
1020
1020
1020
1021
1021
1020
1020
1020
1019
1019
1018
1018
1018
1019
1019
1019
1019
1018
1017
1016
1015
1015
1015
1015
1015
1016
1016
1016
1016
1016
1016
1015
1015
1014
1014
1014
1015
1015
1015
1015
1015
1015
1014
1012
1012
1012
1012
1012
1012
1013
1013
1013
1013
1013
1013
1012
1012
1012
1011
1011
1012
1012
1014
1014
1014
1014
1013
1013
1013
1013
1014
1014
1016
1017
1018
1018
1018
1018
1019
1019
1020
1019
1020
1020
1021
1022
1022
1023
1023
1022
1022
1021
1021
1021
1021
1021
1021
1022
1022
1022
1023
1022
1022
1022
1021
1021
1021
1021
1022
1022
1023
1023
1022
1022
1020
1020
1019
1018
1018
1018
1018
1019
1020
1020
1020
1020
1019
1019
1019
1018
1018
1019
1019
1019
1020
1020
1020
1019
1019
1018
1017
1017
1017
1017
1018
1018
1019
1019
1019
1019
1019
1019
1018
1018
1018
1018
1018
1019
1019
1019
1019
1018
1018
1017
1017
1017
1017
1017
1017
1018
1018
1018
1018
1018
1018
1017
1017
1017
1017
1017
1017
1018
1018
1019
1019
1018
1018
1017
1017
1017
1017
1017
1018
1019
1020
1020
1021
1021
1021
1021
1021
1021
1022
1022
1023
1023
1024
1025
1025
1025
1025
1024
1024
1024
1025
1025
1026
1026
1026
1026
1026
1026
1025
1025
1025
1025
1025
1025
1025
1026
1026
1026
1025
1025
1024
1023
1023
1023
1023
1023
1024
1024
1024
1024
1023
1023
1023
1023
1022
1021
1021
1021
1022
1023
1024
1024
1023
1022
1022
1021
1021
1021
1021
1020
1020
1021
1021
1021
1020
1020
1019
1019
1018
1018
1018
1018
1018
1018
1019
1019
1019
1018
1018
1016
1016
1016
1016
1016
1017
1017
1017
1017
1017
1018
1016
1016
1016
1015
1015
1016
1015
1016
1016
1016
1016
1016
1015
1013
1013
1013
1014
1014
1014
1015
1016
1016
1016
1016
1016
1016
1016
1016
1015
1016
1016
1017
1017
1017
1017
1017
1016
1015
1015
1015
1015
1016
1016
1017
1017
1018
1017
1017
1017
1018
1017
1017
1017
1018
1019
1020
1021
1021
1022
1021
1021
1020
1020
1021
1021
1021
1022
1022
1023
1022
1023
1024
1024
1024
1024
1024
1023
1024
1024
1024
1025
1025
1025
1024
1024
1023
1022
1022
1022
1022
1022
1023
1023
1023
1023
1023
1023
1023
1022
1022
1022
1022
1022
1023
1023
1023
1023
1022
1021
1020
1020
1019
1019
1020
1020
1020
1021
1021
1021
1021
1021
1020
1020
1020
1019
1019
1020
1020
1021
1021
1020
1019
1019
1017
1016
1016
1017
1017
1017
1018
1019
1019
1019
1019
1019
1019
1019
1019
1019
1020
1021
1022
1022
1023
1023
1023
1022
1022
1022
1022
1022
1022
1023
1023
1024
1024
1024
1025
1025
1024
1024
1024
1025
1026
1026
1026
1027
1027
1027
1026
1026
1025
1025
1026
1025
1025
1025
1025
1026
1026
1026
1026
1026
1026
1025
1025
1025
1024
1024
1025
1025
1025
1025
1024
1024
1023
1023
1023
1023
1024
1024
1025
1025
1026
1026
1026
1025
1025
1026
1025
1025
1025
1026
1026
1026
1026
1026
1025
1024
1024
1023
1023
1023
1023
1024
1024
1025
1025
1025
1024
1024
1024
1023
1023
1023
1023
1024
1024
1024
1024
1024
1023
1023
1022
1021
1021
1021
1021
1021
1022
1022
1022
1022
1022
1022
1021
1021
1021
1020
1021
1021
1021
1021
1021
1021
1020
1018
1017
1017
1018
1017
1017
1018
1018
1019
1019
1020
1020
1020
1020
1020
1020
1020
1020
1021
1021
1022
1023
1022
1022
1022
1021
1021
1021
1022
1023
1023
1024
1025
1025
1025
1025
1026
1026
1026
1026
1026
1027
1027
1028
1028
1028
1028
1028
1027
1026
1026
1026
1026
1026
1027
1027
1027
1027
1027
1027
1026
1026
1026
1026
1026
1026
1027
1027
1028
1028
1028
1028
1027
1026
1026
1026
1026
1027
1027
1028
1028
1028
1028
1028
1028
1028
1028
1028
1028
1028
1029
1029
1029
1029
1029
1028
1027
1026
1025
1025
1025
1025
1025
1026
1027
1027
1027
1027
1026
1026
1026
1025
1025
1024
1025
1025
1026
1026
1026
1026
1025
1024
1024
1024
1024
1024
1025
1026
1026
1026
1026
1026
1026
1026
1026
1026
1026
1027
1027
1028
1028
1029
1029
1029
1029
1028
1028
1028
1028
1029
1029
1030
1030
1030
1030
1030
1030
1030
1030
1030
1030
1030
1030
1031
1031
1031
1031
1031
1030
1029
1029
1029
1029
1029
1029
1030
1030
1030
1030
1029
1029
1029
1029
1028
1028
1028
1028
1028
1028
1028
1028
1027
1026
1025
1024
1024
1024
1024
1024
1024
1024
1024
1024
1024
1024
1023
1023
1023
1023
1023
1023
1023
1023
1024
1023
1023
1022
1021
1021
1021
1021
1021
1021
1022
1022
1022
1022
1022
1021
1021
1020
1020
1020
1020
1020
1021
1021
1021
1021
1020
1019
1019
1018
1018
1018
1018
1019
1020
1020
1020
1020
1020
1021
1021
1020
1020
1020
1020
1020
1020
1021
1021
1022
1021
1020
1019
1019
1019
1019
1020
1020
1020
1021
1021
1022
1022
1021
1021
1021
1021
1020
1020
1021
1021
1021
1021
1021
1020
1019
1018
1017
1017
1017
1017
1018
1018
1017
1017
1017
1017
1017
1017
1016
1016
1015
1015
1015
1015
1015
1015
1015
1015
1014
1013
1013
1013
1014
1015
1016
1017
1018
1018
1018
1018
1018
1018
1017
1017
1017
1017
1017
1018
1018
1018
1019
1018
1017
1017
1016
1017
1017
1017
1017
1017
1018
1018
1018
1018
1018
1018
1018
1018
1018
1018
1019
1020
1020
1021
1021
1020
1019
1018
1018
1018
1019
1019
1019
1020
1020
1021
1021
1021
1021
1021
1021
1020
1020
1020
1020
1021
1021
1020
1020
1019
1018
1017
1016
1016
1015
1016
1015
1015
1015
1015
1014
1014
1015
1014
1015
1015
1015
1016
1016
1017
1018
1019
1019
1018
1018
1017
1018
1018
1019
1019
1020
1020
1021
1021
1021
1021
1021
1021
1021
1020
1020
1020
1020
1020
1021
1020
1020
1019
1018
1016
1015
1015
1015
1014
1015
1014
1013
1013
1012
1012
1011
1011
1012
1012
1011
1012
1012
1013
1014
1015
1015
1015
1014
1014
1015
1014
1015
1016
1017
1018
1019
1020
1021
1021
1022
1022
1023
1023
1023
1024
1025
1027
1026
1027
1027
1027
1027
1027
1026
1027
1027
1027
1028
1028
1030
1031
1031
1031
1030
1030
1030
1029
1028
1029
1029
1029
1030
1031
1030
1029
1027
1026
1026
1026
1026
1026
1026
1027
1026
1026
1026
1026
1025
1025
1026
1025
1023
1022
1024
1024
1025
1025
1025
1025
1023
1021
1021
1022
1024
1025
1026
1026
1027
1028
1028
1028
1029
1029
1028
1028
1028
1028
1029
1030
1030
1030
1030
1029
1029
1028
1027
1026
1026
1027
1028
1028
1028
1029
1029
1029
1029
1029
1030
1030
1029
1029
1029
1030
1030
1030
1030
1029
1029
1028
1027
1027
1027
1027
1027
1028
1028
1028
1028
1028
1028
1028
1028
1028
1028
1028
1028
1028
1029
1030
1029
1029
1028
1027
1027
1027
1027
1026
1027
1027
1027
1027
1027
1027
1027
1027
1027
1026
1025
1025
1025
1025
1025
1025
1025
1024
1023
1023
1023
1022
1023
1023
1024
1025
1026
1026
1027
1027
1027
1027
1028
1028
1028
1029
1029
1030
1031
1031
1032
1031
1031
1030
1030
1031
1031
1032
1032
1032
1033
1033
1034
1033
1033
1033
1033
1032
1031
1032
1032
1032
1033
1034
1033
1033
1032
1032
1031
1031
1031
1031
1030
1030
1031
1031
1030
1030
1029
1028
1027
1027
1026
1026
1026
1026
1026
1026
1026
1025
1024
1023
1023
1023
1024
1024
1025
1025
1026
1026
1027
1027
1028
1028
1028
1028
1027
1028
1028
1028
1028
1029
1029
1029
1028
1028
1028
1028
1028
1029
1029
1029
1030
1030
1030
1030
1030
1030
1030
1030
1030
1030
1031
1031
1032
1032
1032
1031
1030
1029
1029
1029
1029
1029
1029
1030
1030
1031
1031
1032
1031
1031
1032
1032
1032
1032
1032
1032
1033
1033
1033
1032
1032
1031
1030
1030
1030
1031
1031
1031
1031
1032
1031
1032
1031
1031
1031
1031
1031
1030
1031
1031
1031
1032
1031
1031
1029
1029
1027
1027
1027
1028
1028
1028
1028
1028
1028
1027
1027
1026
1025
1025
1024
1024
1025
1024
1025
1025
1025
1024
1023
1022
1022
1022
1022
1023
1024
1025
1026
1026
1027
1027
1027
1028
1029
1029
1030
1030
1031
1032
1033
1033
1033
1033
1031
1031
1030
1031
1031
1031
1032
1032
1033
1033
1033
1033
1033
1034
1033
1034
1033
1033
1034
1034
1034
1034
1035
1035
1034
1033
1032
1032
1032
1032
1033
1033
1034
1034
1034
1034
1033
1033
1034
1034
1034
1034
1035
1035
1036
1036
1036
1036
1034
1033
1033
1032
1032
1033
1033
1033
1033
1033
1032
1031
1031
1030
1030
1029
1028
1028
1028
1028
1028
1028
1028
1027
1026
1025
1024
1024
1024
1024
1025
1025
1025
1025
1025
1025
1025
1025
1025
1025
1024
1025
1026
1027
1027
1028
1028
1028
1027
1026
1026
1026
1027
1028
1028
1028
1029
1030
1030
1029
1030
1030
1029
1029
1030
1029
1029
1030
1031
1031
1032
1031
1030
1030
1029
1029
1029
1030
1030
1031
1031
1032
1032
1032
1032
1032
1031
1031
1031
1031
1031
1032
1032
1032
1032
1031
1030
1029
1029
1029
1029
1029
1029
1029
1029
1029
1029
1029
1027
1027
1027
1027
1027
1027
1026
1027
1027
1027
1026
1024
1023
1022
1022
1021
1021
1021
1022
1022
1022
1023
1023
1023
1023
1023
1023
1023
1024
1024
1025
1026
1027
1028
1028
1027
1026
1025
1025
1026
1027
1027
1028
1028
1029
1030
1030
1030
1029
1029
1030
1030
1030
1030
1030
1031
1031
1031
1032
1031
1030
1029
1029
1028
1029
1029
1031
1031
1031
1032
1032
1032
1031
1031
1031
1030
1030
1030
1031
1031
1031
1032
1031
1031
1030
1028
1028
1028
1029
1029
1030
1030
1029
1029
1029
1030
1030
1029
1029
1029
1029
1029
1029
1029
1030
1031
1031
1030
1029
1029
1029
1029
1028
1028
1029
1029
1029
1029
1029
1029
1028
1028
1028
1027
1026
1026
1026
1026
1026
1026
1026
1025
1024
1022
1021
1021
1020
1021
1021
1021
1021
1021
1021
1021
1020
1020
1020
1020
1020
1020
1021
1021
1021
1022
1021
1021
1020
1019
1018
1017
1018
1018
1018
1018
1019
1019
1019
1019
1019
1019
1019
1019
1019
1020
1020
1020
1021
1022
1022
1021
1020
1019
1019
1018
1018
1018
1019
1019
1019
1019
1019
1019
1019
1019
1019
1019
1019
1019
1020
1021
1023
1025
1026
1026
1027
1027
1027
1028
1029
1029
1030
1031
1031
1031
1032
1033
1033
1033
1033
1033
1033
1033
1034
1034
1035
1035
1035
1034
1033
1032
1033
1033
1032
1033
1032
1033
1033
1033
1032
1032
1032
1032
1031
1031
1031
1030
1031
1031
1032
1032
1032
1031
1030
1029
1028
1029
1029
1029
1029
1030
1030
1030
1029
1029
1029
1029
1028
1027
1027
1026
1027
1026
1025
1026
1026
1024
1023
1022
1021
1020
1020
1020
1020
1020
1019
1019
1019
1018
1018
1018
1018
1018
1017
1017
1017
1018
1019
1019
1019
1018
1018
1017
1017
1017
1017
1016
1017
1017
1017
1017
1017
1016
1016
1016
1015
1015
1014
1014
1014
1014
1014
1014
1014
1013
1011
1011
1011
1011
1011
1011
1012
1012
1013
1013
1014
1014
1015
1016
1017
1017
1018
1019
1020
1021
1022
1024
1024
1023
1023
1022
1022
1023
1023
1024
1024
1025
1025
1026
1026
1026
1025
1025
1025
1026
1025
1026
1027
1027
1028
1028
1028
1028
1027
1027
1027
1027
1028
1029
1030
1030
1030
1031
1031
1031
1031
1031
1031
1032
1032
1032
1033
1033
1033
1034
1033
1032
1031
1030
1030
1030
1031
1031
1031
1031
1031
1031
1031
1031
1031
1031
1031
1031
1030
1030
1030
1031
1031
1031
1031
1030
1029
1028
1028
1027
1028
1028
1029
1029
1029
1029
1029
1028
1028
1029
1028
1028
1028
1028
1028
1029
1029
1030
1029
1028
1027
1026
1026
1026
1027
1027
1027
1027
1027
1027
1026
1026
1026
1026
1026
1026
1026
1027
1027
1027
1028
1029
1029
1029
1028
1027
1027
1027
1028
1029
1029
1030
1030
1031
1032
1032
1032
1032
1033
1033
1032
1033
1033
1034
1035
1036
1036
1036
1034
1033
1033
1032
1032
1033
1034
1034
1033
1034
1034
1035
1033
1031
1032
1032
1032
1031
1030
1031
1031
1031
1032
1031
1029
1028
1028
1028
1028
1027
1027
1027
1027
1027
1027
1026
1025
1024
1024
1024
1024
1024
1025
1025
1025
1026
1026
1025
1025
1024
1024
1025
1025
1026
1026
1026
1026
1026
1027
1027
1026
1026
1027
1027
1026
1027
1027
1028
1028
1029
1029
1029
1028
1027
1027
1026
1026
1026
1027
1027
1027
1027
1027
1026
1026
1026
1026
1026
1026
1025
1026
1026
1026
1027
1027
1026
1026
1025
1025
1025
1025
1026
1027
1028
1029
1030
1030
1031
1031
1031
1031
1031
1032
1032
1033
1033
1034
1034
1035
1034
1033
1033
1032
1032
1032
1032
1032
1033
1033
1032
1032
1031
1031
1031
1030
1029
1029
1029
1028
1028
1028
1029
1028
1027
1026
1025
1024
1024
1024
1024
1025
1025
1026
1027
1027
1028
1027
1027
1028
1028
1027
1027
1028
1029
1029
1029
1030
1029
1029
1028
1028
1027
1027
1028
1028
1028
1028
1028
1028
1028
1028
1027
1026
1027
1026
1027
1026
1026
1027
1026
1026
1026
1024
1023
1022
1021
1021
1022
1022
1022
1022
1022
1022
1022
1022
1022
1022
1022
1021
1021
1021
1021
1022
1022
1021
1021
1020
1019
1019
1019
1019
1020
1020
1021
1022
1023
1023
1024
1024
1025
1025
1025
1024
1024
1025
1026
1026
1026
1026
1026
1025
1025
1024
1025
1025
1025
1026
1026
1026
1026
1026
1026
1025
1025
1025
1025
1024
1024
1024
1025
1025
1025
1025
1024
1023
1022
1021
1021
1021
1021
1021
1022
1022
1022
1022
1022
1022
1021
1021
1021
1021
1021
1021
1022
1022
1022
1023
1022
1022
1021
1020
1020
1020
1020
1021
1021
1021
1021
1020
1020
1020
1020
1020
1020
1019
1019
1019
1020
1020
1020
1020
1020
1020
1020
1020
1019
1020
1020
1021
1022
1022
1022
1023
1023
1022
1023
1024
1024
1022
1023
1023
1023
1024
1024
1024
1024
1023
1023
1022
1022
1022
1023
1024
1024
1025
1025
1025
1025
1026
1026
1026
1026
1026
1026
1027
1027
1028
1028
1028
1028
1028
1027
1027
1028
1028
1028
1029
1029
1029
1030
1030
1029
1029
1029
1030
1030
1029
1029
1029
1030
1030
1030
1030
1030
1029
1028
1028
1028
1027
1027
1027
1027
1027
1028
1027
1028
1027
1026
1027
1027
1026
1026
1027
1027
1027
1026
1026
1026
1025
1025
1025
1025
1025
1025
1026
1027
1027
1028
1028
1028
1028
1028
1028
1028
1029
1029
1030
1030
1031
1031
1032
1032
1031
1030
1030
1030
1031
1032
1032
1033
1033
1034
1034
1034
1034
1034
1034
1035
1034
1034
1034
1035
1036
1036
1037
1036
1036
1034
1034
1034
1034
1035
1035
1036
1036
1035
1036
1036
1035
1035
1035
1035
1035
1034
1034
1034
1035
1035
1035
1035
1034
1033
1032
1032
1031
1032
1032
1033
1033
1033
1033
1032
1032
1032
1032
1032
1032
1031
1032
1032
1032
1033
1033
1032
1032
1031
1031
1030
1030
1030
1031
1031
1031
1032
1031
1032
1031
1031
1031
1031
1030
1030
1031
1031
1031
1031
1032
1031
1031
1030
1030
1029
1029
1029
1030
1030
1030
1031
1030
1030
1030
1030
1029
1029
1029
1029
1029
1030
1030
1031
1030
1029
1028
1027
1027
1026
1026
1027
1027
1028
1029
1029
1029
1029
1029
1029
1029
1029
1029
1030
1030
1031
1031
1032
1033
1032
1032
1031
1031
1031
1031
1031
1031
1031
1031
1031
1031
1031
1031
1031
1030
1030
1029
1029
1029
1029
1030
1030
1029
1029
1028
1027
1027
1026
1026
1025
1026
1026
1026
1027
1027
1027
1026
1026
1026
1025
1024
1024
1024
1024
1025
1025
1025
1025
1024
1023
1023
1021
1021
1023
1023
1024
1025
1025
1025
1026
1026
1028
1028
1029
1029
1030
1030
1032
1033
1034
1034
1034
1034
1033
1033
1033
1033
1033
1033
1034
1034
1034
1034
1034
1034
1034
1034
1035
1034
1034
1035
1035
1035
1035
1036
1035
1034
1033
1032
1031
1031
1031
1031
1031
1031
1031
1031
1030
1030
1029
1028
1028
1028
1027
1027
1027
1027
1027
1026
1025
1024
1023
1022
1021
1020
1020
1020
1021
1021
1021
1020
1019
1019
1019
1018
1018
1017
1017
1017
1017
1018
1018
1017
1017
1016
1014
1014
1013
1013
1013
1014
1014
1015
1015
1015
1015
1016
1016
1016
1016
1016
1017
1018
1018
1019
1019
1020
1019
1019
1018
1018
1018
1018
1018
1018
1019
1019
1020
1020
1020
1020
1020
1019
1020
1019
1019
1020
1020
1021
1021
1021
1021
1020
1020
1019
1019
1019
1020
1021
1022
1022
1022
1022
1022
1021
1021
1021
1020
1020
1020
1020
1020
1020
1020
1020
1020
1019
1018
1017
1017
1016
1016
1017
1017
1017
1017
1017
1017
1017
1017
1017
1016
1016
1015
1015
1016
1016
1016
1016
1015
1014
1013
1013
1013
1013
1013
1013
1014
1015
1015
1016
1016
1016
1016
1016
1016
1016
1016
1017
1018
1019
1019
1019
1019
1019
1018
1017
1017
1017
1018
1018
1019
1019
1020
1020
1020
1020
1020
1020
1020
1020
1020
1020
1021
1022
1022
1022
1022
1022
1021
1021
1021
1021
1021
1022
1023
1023
1024
1024
1024
1025
1024
1025
1025
1025
1025
1025
1026
1027
1027
1027
1027
1027
1026
1026
1026
1027
1027
1028
1028
1028
1029
1029
1029
1029
1029
1029
1029
1029
1029
1029
1029
1030
1030
1030
1029
1029
1027
1027
1026
1026
1026
1026
1026
1026
1026
1026
1025
1025
1024
1024
1022
1022
1022
1021
1021
1021
1021
1021
1020
1019
1018
1017
1016
1016
1015
1015
1015
1015
1015
1015
1015
1015
1015
1014
1013
1013
1014
1014
1014
1015
1016
1017
1017
1017
1016
1016
1016
1016
1017
1017
1018
1019
1019
1019
1020
1020
1020
1020
1020
1020
1021
1021
1021
1022
1023
1023
1023
1023
1022
1022
1021
1021
1022
1022
1023
1023
1023
1022
1023
1024
1023
1023
1022
1022
1022
1023
1023
1023
1022
1023
1023
1023
1022
1020
1020
1019
1019
1020
1020
1020
1020
1020
1021
1019
1020
1019
1019
1019
1019
1019
1019
1021
1021
1020
1020
1019
1018
1017
1017
1017
1017
1018
1018
1018
1018
1018
1019
1018
1018
1018
1017
1017
1017
1016
1016
1017
1017
1018
1017
1016
1014
1015
1016
1015
1016
1016
1017
1017
1017
1018
1018
1018
1019
1018
1018
1018
1019
1019
1020
1020
1021
1021
1022
1021
1022
1021
1022
1021
1022
1023
1023
1024
1025
1025
1025
1025
1026
1026
1025
1025
1025
1026
1026
1027
1027
1027
1027
1026
1027
1026
1026
1026
1027
1027
1027
1027
1027
1027
1026
1026
1025
1025
1025
1024
1024
1024
1024
1024
1023
1024
1023
1022
1021
1021
1021
1022
1022
1023
1023
1024
1024
1025
1026
1026
1026
1026
1025
1026
1026
1027
1028
1028
1028
1028
1027
1027
1026
1025
1025
1025
1025
1025
1026
1025
1025
1025
1025
1024
1024
1024
1023
1023
1023
1022
1023
1023
1022
1022
1021
1020
1018
1017
1016
1015
1015
1013
1014
1014
1014
1014
1014
1014
1014
1014
1013
1013
1013
1013
1014
1014
1014
1014
1014
1014
1014
1014
1014
1015
1016
1018
1020
1021
1022
1023
1023
1024
1024
1024
1023
1024
1024
1025
1026
1027
1028
1028
1028
1027
1026
1026
1026
1026
1026
1027
1027
1028
1028
1028
1028
1028
1027
1028
1027
1027
1027
1026
1027
1027
1028
1028
1027
1027
1025
1025
1025
1025
1025
1025
1025
1025
1026
1026
1025
1025
1025
1025
1025
1024
1024
1025
1025
1025
1025
1025
1025
1024
1023
1022
1022
1022
1022
1022
1023
1023
1023
1023
1023
1024
1024
1024
1023
1022
1023
1023
1024
1024
1025
1025
1024
1024
1023
1022
1022
1022
1022
1022
1023
1024
1024
1024
1024
1023
1023
1023
1022
1021
1021
1020
1020
1020
1020
1020
1019
1018
1017
1016
1015
1015
1015
1015
1016
1017
1017
1018
1019
1019
1020
1021
1021
1021
1021
1023
1024
1025
1027
1027
1027
1027
1026
1026
1027
1028
1028
1029
1030
1031
1032
1033
1033
1033
1033
1033
1033
1033
1033
1034
1034
1035
1035
1035
1034
1033
1032
1031
1031
1031
1031
1031
1031
1031
1031
1031
1031
1031
1030
1030
1029
1029
1028
1029
1029
1029
1030
1029
1028
1027
1026
1025
1025
1024
1024
1024
1025
1025
1025
1026
1025
1025
1025
1024
1024
1024
1024
1024
1024
1024
1024
1024
1024
1023
1021
1020
1019
1019
1019
1019
1019
1019
1020
1020
1019
1019
1018
1018
1017
1017
1018
1018
1019
1020
1020
1020
1019
1019
1018
1017
1017
1017
1018
1018
1019
1019
1020
1021
1021
1022
1022
1022
1022
1022
1022
1022
1022
1023
1023
1023
1023
1023
1021
1020
1021
1021
1021
1022
1022
1021
1021
1021
1021
1020
1020
1020
1019
1019
1020
1020
1020
1021
1021
1021
1021
1021
1020
1019
1019
1019
1019
1019
1020
1020
1021
1020
1020
1020
1020
1019
1019
1018
1018
1018
1019
1019
1019
1019
1018
1018
1017
1017
1016
1016
1016
1015
1016
1017
1017
1017
1017
1016
1016
1015
1015
1014
1014
1014
1015
1014
1014
1014
1012
1011
1010
1008
1007
1007
1006
1006
1008
1008
1008
1008
1008
1007
1006
1005
1004
1003
1003
1004
1005
1006
1007
1008
1008
1008
1007
1007
1007
1007
1007
1008
1009
1010
1012
1013
1014
1013
1014
1014
1013
1014
1014
1016
1017
1018
1018
1019
1018
1017
1016
1016
1015
1015
1016
1017
1016
1017
1017
1017
1017
1018
1018
1017
1018
1017
1019
1018
1019
1020
1021
1021
1021
1021
1019
1019
1018
1018
1019
1020
1020
1020
1021
1021
1020
1020
1021
1020
1020
1020
1020
1020
1021
1022
1022
1022
1021
1020
1019
1019
1018
1019
1019
1019
1020
1021
1021
1022
1022
1022
1022
1021
1021
1022
1022
1022
1023
1023
1024
1024
1024
1024
1023
1022
1022
1022
1023
1024
1024
1025
1026
1026
1026
1026
1026
1026
1025
1025
1026
1026
1026
1026
1027
1028
1028
1028
1027
1027
1027
1027
1028
1028
1029
1030
1030
1031
1031
1031
1032
1032
1031
1031
1032
1032
1033
1033
1034
1034
1034
1034
1033
1032
1032
1032
1032
1032
1033
1033
1033
1034
1034
1034
1033
1033
1033
1032
1032
1033
1033
1034
1034
1035
1034
1034
1033
1033
1032
1032
1032
1032
1033
1033
1034
1034
1034
1033
1033
1032
1031
1031
1031
1032
1032
1032
1032
1032
1032
1031
1030
1029
1029
1029
1029
1029
1029
1029
1029
1029
1029
1028
1028
1027
1026
1026
1026
1026
1026
1027
1027
1027
1027
1026
1026
1025
1025
1024
1024
1024
1024
1025
1024
1024
1024
1024
1023
1022
1021
1021
1021
1021
1021
1021
1021
1021
1020
1019
1018
1017
1016
1015
1015
1015
1016
1017
1018
1018
1017
1017
1017
1017
1017
1017
1017
1017
1018
1018
1019
1019
1018
1018
1017
1016
1015
1015
1015
1016
1016
1016
1016
1016
1016
1015
1015
1014
1014
1013
1013
1014
1014
1015
1015
1015
1015
1015
1013
1013
1012
1012
1012
1012
1012
1013
1013
1013
1013
1012
1012
1011
1011
1011
1011
1011
1011
1012
1012
1012
1011
1010
1009
1008
1007
1007
1007
1008
1009
1010
1010
1010
1011
1011
1010
1009
1009
1009
1010
1010
1011
1012
1011
1011
1011
1010
1009
1008
1008
1007
1007
1007
1007
1007
1008
1007
1006
1005
1005
1003
1002
1002
1001
1001
1001
1001
1001
1001
1000
998
997
997
996
996
997
998
999
1001
1002
1002
1002
1003
1003
1004
1004
1005
1005
1006
1008
1008
1009
1009
1010
1010
1009
1009
1009
1009
1010
1010
1011
1011
1012
1012
1011
1010
1009
1009
1008
1007
1007
1007
1007
1010
1007
1008
1006
1007
1007
1007
1008
1009
1009
1010
1011
1013
1012
1012
1013
1013
1014
1013
1013
1013
1013
1013
1012
1011
1013
1013
1013
1013
1013
1013
1011
1011
1012
1012
1014
1015
1016
1016
1015
1016
1016
1014
1016
1015
1016
1016
1018
1019
1020
1020
1019
1020
1019
1020
1020
1021
1021
1022
1023
1024
1024
1025
1025
1025
1026
1025
1025
1025
1025
1025
1026
1026
1027
1027
1027
1027
1028
1027
1026
1026
1028
1028
1029
1030
1030
1030
1030
1030
1029
1029
1029
1029
1028
1028
1029
1029
1029
1029
1029
1028
1027
1027
1026
1025
1025
1025
1025
1026
1026
1026
1026
1026
1026
1025
1025
1024
1024
1024
1024
1025
1024
1025
1024
1024
1022
1022
1021
1022
1022
1022
1022
1023
1023
1023
1023
1023
1023
1023
1022
1022
1022
1022
1023
1024
1024
1024
1023
1023
1023
1022
1022
1022
1022
1023
1023
1024
1024
1024
1025
1025
1024
1024
1024
1024
1024
1025
1025
1025
1025
1026
1025
1024
1024
1023
1022
1022
1023
1023
1023
1024
1024
1024
1024
1023
1023
1022
1021
1020
1020
1020
1020
1020
1020
1020
1020
1019
1018
1017
1016
1016
1016
1016
1017
1018
1020
1021
1022
1021
1022
1021
1020
1020
1020
1020
1021
1021
1021
1021
1020
1020
1019
1019
1017
1017
1017
1017
1017
1018
1018
1018
1017
1016
1015
1015
1014
1014
1014
1014
1014
1015
1016
1016
1016
1016
1015
1014
1013
1013
1013
1013
1013
1014
1014
1014
1014
1014
1013
1013
1013
1012
1012
1013
1013
1014
1014
1013
1013
1012
1011
1010
1010
1010
1010
1010
1011
1011
1011
1011
1011
1011
1010
1009
1009
1009
1009
1009
1010
1011
1011
1012
1012
1012
1012
1012
1013
1014
1014
1015
1015
1016
1017
1018
1018
1018
1018
1017
1016
1017
1016
1017
1017
1017
1017
1017
1016
1015
1014
1013
1012
1012
1012
1012
1012
1012
1012
1012
1011
1010
1010
1009
1008
1008
1007
1008
1008
1008
1008
1008
1008
1007
1007
1006
1005
1004
1004
1005
1005
1005
1006
1006
1006
1005
1005
1005
1005
1005
1005
1006
1006
1006
1006
1006
1005
1005
1004
1003
1003
1002
1003
1003
1004
1004
1005
1006
1007
1008
1007
1007
1008
1008
1009
1009
1010
1011
1012
1012
1013
1013
1013
1013
1013
1013
1013
1014
1014
1016
1016
1017
1016
1017
1017
1017
1017
1017
1017
1018
1019
1019
1020
1020
1019
1018
1018
1017
1017
1017
1016
1017
1018
1019
1020
1020
1020
1019
1019
1019
1019
1019
1020
1020
1021
1022
1022
1022
1022
1021
1020
1020
1020
1020
1020
1021
1021
1022
1023
1022
1022
1022
1022
1022
1021
1021
1021
1021
1022
1022
1022
1022
1022
1021
1021
1020
1019
1019
1019
1019
1020
1020
1021
1021
1020
1020
1020
1019
1019
1019
1019
1020
1020
1020
1020
1021
1020
1020
1019
1019
1019
1019
1019
1019
1019
1020
1020
1020
1020
1020
1020
1019
1020
1019
1020
1020
1021
1021
1021
1021
1021
1020
1019
1019
1018
1018
1018
1018
1019
1019
1020
1020
1020
1019
1019
1019
1019
1019
1019
1019
1020
1020
1021
1020
1020
1019
1019
1018
1017
1017
1016
1017
1017
1017
1017
1017
1017
1016
1016
1015
1014
1014
1014
1015
1015
1015
1015
1015
1014
1013
1012
1011
1010
1010
1010
1010
1010
1010
1010
1009
1009
1008
1008
1007
1007
1007
1007
1007
1008
1008
1008
1008
1007
1007
1006
1006
1005
1006
1006
1005
1006
1007
1007
1007
1012
1009
1007
1007
1007
1008
1009
1010
1011
1011
1012
1013
1013
1013
1013
1012
1012
1012
1012
1012
1013
1014
1014
1014
1013
1013
1013
1013
1013
1013
1013
1014
1014
1014
1014
1014
1014
1013
1013
1012
1012
1012
1012
1012
1013
1013
1014
1014
1014
1014
1013
1013
1012
1012
1013
1013
1013
1013
1013
1013
1012
1011
1010
1009
1009
1009
1009
1009
1009
1010
1010
1009
1009
1009
1008
1007
1007
1006
1006
1006
1006
1006
1006
1005
1006
1006
1004
1003
1003
1003
1003
1003
1004
1005
1007
1007
1008
1008
1008
1008
1009
1009
1009
1010
1011
1011
1012
1012
1012
1011
1011
1010
1010
1010
1010
1011
1012
1013
1013
1013
1013
1013
1013
1012
1012
1012
1014
1015
1015
1015
1016
1016
1016
1015
1015
1015
1015
1015
1016
1016
1016
1016
1016
1016
1016
1016
1015
1015
1015
1015
1014
1015
1015
1015
1015
1014
1014
1013
1012
1011
1010
1010
1010
1010
1010
1010
1011
1010
1010
1010
1009
1008
1008
1008
1008
1008
1008
1008
1009
1008
1008
1008
1007
1007
1007
1007
1008
1008
1009
1010
1011
1011
1012
1011
1011
1010
1010
1011
1012
1011
1012
1012
1013
1013
1013
1012
1012
1011
1011
1011
1011
1012
1013
1013
1014
1014
1014
1013
1012
1012
1012
1012
1011
1011
1010
1009
1009
1009
1008
1007
1006
1006
1006
1006
1007
1006
1006
1007
1008
1008
1008
1008
1008
1008
1008
1008
1009
1010
1011
1011
1012
1013
1013
1012
1013
1012
1012
1012
1012
1013
1013
1014
1015
1015
1015
1015
1015
1014
1014
1014
1014
1014
1015
1015
1016
1016
1016
1015
1015
1014
1014
1014
1013
1013
1014
1014
1013
1014
1014
1012
1012
1011
1011
1010
1010
1009
1009
1008
1008
1008
1007
1007
1005
1006
1007
1007
1008
1009
1009
1010
1011
1012
1013
1013
1012
1011
1010
1010
1011
1011
1011
1011
1010
1011
1010
1010
1010
1009
1008
1008
1008
1008
1009
1010
1010
1011
1011
1010
1010
1010
1010
1010
1009
1010
1011
1010
1010
1009
1009
1008
1007
1006
1006
1005
1005
1005
1005
1005
1006
1006
1007
1007
1006
1005
1005
1006
1006
1007
1008
1008
1009
1009
1009
1009
1008
1008
1008
1008
1008
1008
1008
1009
1009
1009
1009
1009
1008
1007
1007
1008
1008
1008
1008
1007
1008
1008
1007
1006
1007
1005
1005
1005
1004
1006
1007
1008
1009
1009
1010
1011
1010
1010
1011
1011
1012
1013
1013
1014
1014
1014
1014
1014
1013
1012
1012
1012
1012
1012
1012
1013
1013
1013
1013
1012
1012
1011
1011
1011
1011
1011
1011
1011
1010
1010
1009
1009
1009
1008
1007
1006
1006
1006
1006
1006
1006
1006
1005
1005
1004
1003
1003
1002
1003
1003
1003
1003
1003
1003
1003
1003
1003
1002
1003
1003
1003
1004
1004
1005
1006
1006
1007
1006
1006
1006
1006
1006
1006
1007
1008
1008
1008
1007
1007
1007
1006
1005
1005
1005
1005
1005
1006
1007
1008
1008
1008
1008
1008
1008
1008
1008
1009
1010
1010
1010
1011
1012
1012
1012
1012
1013
1013
1012
1013
1014
1015
1016
1016
1016
1017
1016
1016
1016
1016
1016
1017
1017
1017
1018
1017
1017
1017
1017
1016
1015
1015
1015
1015
1014
1015
1015
1016
1016
1015
1015
1015
1014
1013
1013
1013
1013
1013
1014
1014
1014
1013
1012
1011
1011
1010
1010
1009
1009
1010
1010
1011
1011
1011
1010
1010
1009
1009
1009
1009
1009
1010
1009
1009
1009
1009
1009
1009
1008
1008
1007
1007
1008
1008
1008
1009
1009
1009
1008
1008
1008
1008
1008
1008
1008
1009
1009
1009
1009
1009
1009
1008
1008
1008
1007
1007
1008
1008
1009
1010
1010
1010
1009
1009
1009
1009
1009
1009
1009
1010
1010
1011
1011
1010
1010
1009
1009
1009
1009
1009
1009
1010
1011
1011
1012
1012
1011
1011
1011
1011
1011
1012
1011
1012
1012
1012
1012
1011
1011
1010
1010
1010
1009
1009
1009
1009
1009
1009
1009
1009
1009
1008
1007
1007
1007
1007
1007
1008
1008
1008
1007
1006
1006
1005
1005
1004
1004
1004
1004
1004
1004
1004
1004
1004
1004
1004
1003
1003
1003
1003
1004
1004
1004
1005
1004
1004
1004
1004
1004
1004
1004
1004
1004
1005
1005
1006
1006
1006
1006
1005
1005
1005
1005
1005
1005
1005
1005
1005
1005
1005
1004
1003
1003
1003
1002
1002
1002
1002
1002
1002
1003
1003
1003
1003
1002
1002
1002
1003
1004
1004
1005
1006
1006
1006
1006
1006
1006
1006
1006
1006
1006
1007
1007
1008
1009
1009
1009
1009
1008
1008
1008
1008
1009
1009
1009
1009
1009
1009
1009
1008
1008
1007
1007
1007
1008
1008
1008
1009
1009
1009
1008
1008
1008
1008
1008
1008
1008
1008
1008
1008
1008
1008
1007
1006
1006
1006
1005
1005
1005
1005
1006
1006
1007
1006
1006
1005
1005
1004
1004
1004
1004
1005
1005
1005
1005
1005
1004
1004
1004
1003
1003
1003
1002
1003
1003
1002
1002
1001
1002
1002
1004
1005
1006
1007
1008
1009
1011
1011
1012
1012
1011
1011
1012
1012
1012
1012
1013
1014
1014
1014
1015
1014
1014
1013
1013
1012
1012
1012
1012
1013
1013
1012
1011
1011
1010
1009
1008
1008
1008
1007
1007
1007
1008
1007
1007
1006
1006
1005
1006
1005
1006
1006
1006
1006
1007
1007
1006
1006
1006
1006
1006
1005
1005
1005
1006
1006
1007
1007
1008
1008
1008
1008
1008
1008
1008
1009
1009
1009
1010
1010
1010
1010
1009
1009
1008
1008
1008
1009
1009
1009
1010
1010
1010
1010
1010
1009
1009
1009
1009
1009
1009
1009
1009
1009
1009
1008
1008
1008
1008
1008
1007
1007
1007
1008
1007
1008
1008
1007
1007
1006
1005
1005
1004
1005
1005
1005
1004
1004
1004
1004
1004
1004
1004
1004
1004
1005
1004
1005
1005
1006
1006
1006
1006
1006
1006
1006
1006
1006
1006
1007
1007
1007
1007
1007
1006
1006
1006
1006
1006
1006
1006
1007
1007
1007
1007
1006
1006
1006
1005
1005
1005
1005
1005
1005
1005
1005
1005
1004
1004
1004
1003
1003
1003
1002
1002
1002
1003
1003
1004
1003
1003
1003
1002
1002
1002
1002
1002
1003
1003
1003
1003
1003
1003
1003
1003
1003
1002
1002
1003
1004
1005
1005
1006
1006
1006
1006
1006
1006
1006
1006
1007
1007
1007
1007
1007
1007
1006
1005
1005
1004
1004
1004
1004
1005
1005
1005
1005
1005
1005
1005
1004
1004
1004
1004
1004
1005
1005
1005
1005
1005
1004
1004
1004
1003
1003
1003
1003
1004
1005
1005
1006
1006
1005
1005
1005
1005
1005
1005
1006
1006
1007
1007
1007
1007
1007
1007
1007
1007
1006
1006
1006
1007
1008
1009
1009
1008
1008
1008
1007
1007
1007
1007
1008
1008
1008
1009
1008
1008
1008
1007
1007
1006
1007
1006
1006
1007
1007
1008
1008
1007
1006
1006
1005
1005
1005
1005
1005
1006
1006
1006
1007
1007
1007
1006
1006
1006
1005
1004
1004
1004
1004
1004
1004
1003
1003
1002
1000
1000
1000
1001
1000
1001
1000
1000
1000
1000
999
999
999
999
999
1000
1000
1001
1001
1002
1002
1003
1002
1003
1002
1003
1002
1003
1003
1004
1005
1005
1005
1005
1005
1005
1005
1005
1005
1005
1006
1006
1007
1007
1008
1007
1007
1007
1007
1008
1008
1009
1009
1009
1009
1009
1009
1009
1008
1008
1008
1008
1008
1008
1008
1008
1009
1009
1009
1009
1009
1009
1008
1008
1008
1009
1009
1009
1009
1009
1009
1009
1008
1008
1008
1008
1007
1008
1008
1008
1008
1009
1009
1009
1009
1009
1009
1009
1009
1009
1009
1010
1010
1009
1009
1009
1009
1008
1008
1009
1008
1009
1009
1009
1009
1010
1010
1010
1009
1008
1008
1007
1007
1007
1007
1007
1007
1007
1007
1007
1006
1006
1006
1006
1006
1006
1006
1005
1006
1006
1007
1007
1007
1007
1007
1007
1007
1007
1007
1007
1007
1008
1008
1008
1007
1007
1007
1006
1007
1007
1007
1008
1008
1008
1009
1008
1007
1006
1006
1005
1005
1005
1006
1006
1006
1005
1005
1005
1004
1003
1003
1002
1002
1002
1002
1002
1003
1003
1003
1002
1002
1001
1000
1000
1000
1000
1000
1001
1001
1000
1000
1000
999
999
998
998
997
997
997
998
998
999
999
998
998
998
998
998
999
999
1000
1001
1001
1001
1001
1002
1002
1002
1002
1002
1002
1002
1003
1002
1003
1004
1003
1003
1002
1001
1001
1001
1001
1002
1002
1004
1003
1004
1004
1003
1004
1004
1004
1004
1004
1004
1004
1005
1006
1006
1006
1006
1006
1005
1005
1005
1006
1006
1006
1007
1007
1008
1008
1008
1008
1008
1008
1008
1008
1007
1007
1007
1008
1008
1008
1008
1007
1007
1006
1006
1005
1005
1005
1005
1005
1005
1005
1005
1004
1003
1001
1002
1001
1001
1001
1002
1002
1002
1002
1001
1001
1000
999
999
999
998
998
998
998
998
998
998
997
997
996
996
997
997
998
999
1000
1000
1001
1001
1000
1000
1000
1000
999
1000
1001
1001
1002
1001
1002
1002
1002
1001
1001
1000
1000
1000
1000
1001
1002
1002
1002
1002
1002
1002
1001
1001
1001
1001
1002
1002
1002
1002
1002
1003
1003
1002
1002
1002
1002
1002
1002
1003
1004
1004
1005
1004
1004
1004
1004
1004
1004
1004
1004
1005
1005
1005
1005
1006
1005
1005
1005
1005
1005
1005
1005
1006
1007
1007
1008
1007
1007
1007
1007
1006
1007
1007
1008
1008
1009
1009
1009
1009
1010
1010
1010
1010
1010
1010
1010
1010
1011
1011
1011
1010
1010
1010
1010
1010
1010
1010
1010
1011
1011
1011
1011
1010
1010
1010
1010
1010
1010
1009
1010
1010
1011
1010
1011
1011
1011
1010
1010
1010
1010
1010
1010
1010
1010
1010
1010
1010
1010
1010
1010
1010
1010
1009
1009
1009
1009
1009
1009
1009
1008
1008
1007
1007
1007
1007
1007
1008
1007
1007
1007
1007
1007
1007
1006
1006
1006
1006
1007
1007
1007
1007
1008
1008
1007
1007
1007
1007
1007
1008
1008
1008
1009
1009
1009
1008
1008
1008
1008
1008
1008
1008
1008
1009
1009
1010
1010
1009
1009
1009
1008
1008
1008
1008
1009
1009
1009
1010
1010
1010
1009
1009
1009
1008
1008
1008
1008
1009
1009
1009
1009
1009
1008
1008
1008
1007
1007
1008
1008
1008
1008
1008
1007
1007
1006
1006
1005
1005
1005
1004
1004
1004
1004
1004
1003
1002
1001
1000
998
998
997
997
996
996
996
995
994
993
992
991
990
991
991
992
993
994
995
995
996
996
996
997
998
998
999
1000
1000
1000
1000
1000
1000
1000
1000
1001
1001
1001
1002
1002
1002
1002
1002
1001
1001
1000
1000
1000
1000
1001
1002
1002
1003
1003
1003
1002
1002
1002
1002
1002
1003
1003
1003
1003
1003
1003
1003
1003
1002
1002
1001
1001
1001
1002
1002
1003
1004
1004
1003
1003
1003
1003
1002
1002
1003
1003
1003
1003
1003
1002
1002
1002
1002
1002
1001
1001
1002
1002
1002
1003
1003
1003
1003
1003
1002
1002
1002
1002
1002
1002
1002
1002
1002
1002
1002
1001
1001
1001
1001
1001
1001
1002
1002
1003
1003
1003
1003
1003
1003
1002
1003
1003
1003
1003
1004
1004
1004
1003
1003
1003
1003
1003
1002
1003
1003
1003
1004
1004
1005
1004
1004
1004
1004
1003
1003
1003
1004
1004
1004
1004
1004
1005
1004
1004
1004
1004
1004
1004
1004
1005
1005
1006
1006
1006
1006
1005
1005
1005
1005
1005
1005
1006
1006
1006
1006
1006
1006
1005
1005
1005
1005
1005
1005
1006
1006
1007
1007
1006
1006
1006
1006
1006
1006
1006
1006
1006
1006
1006
1006
1006
1006
1006
1006
1005
1005
1005
1005
1005
1006
1006
1006
1006
1005
1005
1005
1005
1005
1005
1006
1006
1006
1006
1006
1006
1005
1005
1005
1004
1005
1004
1004
1004
1004
1005
1005
1005
1005
1005
1004
1004
1004
1004
1004
1004
1004
1005
1004
1004
1004
1003
1003
1003
1002
1002
1002
1003
1004
1004
1004
1004
1004
1004
1004
1003
1003
1003
1004
1004
1004
1004
1004
1003
1003
1003
1003
1003
1003
1003
1003
1004
1004
1004
1004
1005
1004
1004
1003
1003
1003
1003
1003
1003
1003
1003
1003
1003
1003
1002
1002
1002
1002
1002
1002
1002
1003
1004
1004
1003
1003
1003
1003
1003
1003
1003
1003
1004
1004
1004
1004
1004
1003
1003
1002
1002
1002
1002
1002
1004
1004
1004
1004
1004
1004
1004
1004
1004
1004
1004
1005
1006
1006
1006
1006
1006
1006
1005
1005
1005
1004
1005
1005
1006
1006
1007
1007
1007
1006
1006
1006
1006
1006
1007
1007
1008
1008
1008
1008
1008
1008
1007
1007
1007
1006
1006
1007
1007
1007
1008
1008
1008
1008
1007
1007
1007
1007
1007
1008
1008
1009
1009
1009
1008
1008
1008
1007
1007
1007
1006
1006
1007
1007
1008
1008
1008
1007
1007
1006
1007
1007
1007
1008
1008
1008
1008
1009
1008
1008
1007
1007
1006
1006
1005
1006
1006
1007
1008
1008
1007
1007
1007
1007
1007
1008
1008
1008
1008
1009
1009
1009
1009
1009
1008
1007
1007
1007
1006
1006
1006
1007
1008
1008
1008
1008
1008
1008
1008
1008
1008
1008
1008
1009
1009
1009
1008
1008
1007
1006
1006
1006
1006
1006
1006
1007
1008
1008
1008
1008
1007
1007
1007
1007
1008
1008
1009
1009
1009
1009
1009
1009
1009
1008
1007
1007
1007
1008
1008
1008
1009
1009
1009
1008
1008
1008
1008
1009
1009
1009
1010
1010
1010
1010
1009
1009
1008
1007
1007
1007
1007
1007
1007
1007
1008
1008
1008
1008
1008
1008
1008
1008
1008
1008
1008
1008
1008
1008
1008
1007
1006
1006
1005
1005
1005
1005
1005
1005
1006
1006
1006
1006
1006
1006
1006
1006
1006
1006
1006
1007
1006
1006
1006
1005
1005
1004
1004
1003
1003
1004
1004
1005
1005
1006
1006
1005
1005
1005
1005
1005
1005
1005
1006
1006
1006
1006
1005
1005
1004
1004
1003
1003
1003
1003
1004
1005
1006
1006
1006
1006
1006
1006
1005
1005
1006
1006
1007
1007
1007
1007
1008
1007
1007
1007
1006
1006
1006
1007
1007
1008
1009
1009
1009
1008
1008
1008
1008
1009
1009
1010
1010
1010
1010
1010
1010
1010
1009
1009
1009
1009
1009
1009
1009
1010
1010
1010
1010
1010
1010
1009
1009
1009
1009
1009
1010
1010
1010
1010
1009
1009
1008
1008
1007
1007
1007
1008
1008
1008
1009
1009
1009
1008
1007
1006
1006
1006
1006
1007
1007
1007
1007
1007
1007
1007
1007
1006
1006
1006
1006
1006
1006
1007
1007
1007
1007
1007
1006
1006
1005
1006
1005
1006
1006
1006
1006
1006
1005
1005
1004
1004
1003
1002
1002
1002
1002
1003
1003
1003
1003
1002
1002
1001
1001
1001
1001
1001
1002
1002
1002
1002
1003
1002
1002
1002
1002
1002
1003
1003
1004
1005
1005
1006
1006
1006
1006
1006
1006
1006
1006
1007
1008
1008
1008
1008
1008
1008
1008
1007
1007
1006
1006
1007
1007
1008
1008
1009
1009
1009
1008
1008
1008
1008
1008
1008
1008
1008
1008
1008
1008
1007
1007
1007
1006
1006
1006
1005
1006
1007
1007
1007
1007
1007
1007
1006
1006
1005
1005
1006
1006
1007
1006
1007
1006
1006
1006
1005
1005
1005
1005
1005
1005
1006
1007
1007
1007
1006
1006
1005
1005
1005
1005
1006
1006
1006
1007
1006
1006
1006
1005
1005
1004
1004
1004
1004
1005
1005
1006
1006
1006
1005
1005
1005
1004
1004
1004
1005
1005
1005
1005
1006
1006
1005
1005
1005
1005
1005
1005
1005
1005
1006
1007
1007
1007
1007
1007
1006
1007
1007
1007
1007
1008
1008
1008
1008
1008
1007
1007
1007
1007
1007
1007
1007
1008
1009
1009
1009
1009
1009
1009
1009
1009
1009
1009
1009
1010
1010
1011
1010
1010
1010
1009
1009
1008
1009
1009
1009
1009
1009
1010
1010
1011
1010
1010
1010
1010
1010
1010
1010
1010
1010
1010
1010
1010
1009
1009
1008
1008
1008
1008
1008
1009
1009
1009
1009
1008
1008
1007
1007
1007
1007
1006
1006
1007
1007
1007
1007
1007
1006
1006
1005
1004
1004
1004
1005
1006
1006
1006
1006
1006
1006
1006
1006
1006
1006
1006
1006
1006
1007
1007
1006
1006
1006
1005
1005
1005
1005
1005
1005
1005
1006
1006
1006
1006
1006
1006
1005
1005
1005
1005
1005
1006
1006
1006
1007
1007
1006
1006
1005
1005
1005
1005
1005
1005
1005
1005
1005
1005
1005
1005
1004
1004
1004
1004
1004
1004
1004
1005
1005
1004
1004
1004
1004
1003
1003
1003
1003
1003
1003
1003
1003
1003
1003
1002
1002
1001
1001
1001
1001
1001
1002
1001
1002
1002
1002
1002
1002
1002
1001
1001
1001
1002
1003
1003
1003
1003
1003
1003
1003
1003
1003
1004
1004
1004
1004
1005
1005
1005
1005
1004
1004
1004
1004
1005
1005
1006
1007
1007
1008
1008
1008
1008
1008
1008
1008
1009
1009
1009
1010
1010
1010
1010
1009
1009
1008
1008
1007
1007
1008
1008
1008
1009
1009
1009
1009
1009
1009
1008
1009
1009
1009
1010
1010
1010
1010
1009
1009
1008
1008
1007
1007
1007
1007
1008
1008
1009
1010
1009
1009
1009
1008
1008
1008
1008
1008
1009
1009
1009
1009
1009
1008
1008
1007
1007
1007
1007
1007
1007
1008
1009
1008
1008
1008
1008
1007
1007
1007
1007
1007
1007
1008
1008
1008
1008
1007
1007
1007
1007
1006
1006
1007
1007
1008
1009
1008
1008
1008
1008
1008
1008
1008
1009
1009
1009
1009
1010
1010
1009
1009
1009
1008
1008
1007
1008
1008
1008
1009
1010
1010
1010
1010
1010
1009
1009
1009
1009
1010
1010
1010
1010
1010
1010
1010
1009
1009
1008
1008
1008
1008
1009
1009
1009
1009
1010
1009
1009
1009
1009
1009
1009
1009
1009
1009
1009
1009
1009
1008
1008
1008
1007
1008
1008
1008
1008
1009
1010
1010
1010
1010
1010
1010
1010
1010
1010
1010
1011
1011
1011
1011
1011
1011
1010
1010
1010
1010
1010
1010
1011
1012
1012
1012
1012
1012
1012
1012
1012
1012
1012
1013
1013
1013
1014
1014
1014
1013
1013
1013
1012
1012
1012
1012
1013
1014
1014
1014
1014
1014
1014
1014
1013
1013
1013
1013
1013
1013
1013
1013
1012
1012
1011
1011
1010
1010
1010
1009
1010
1011
1010
1010
1009
1009
1008
1007
1006
1005
1005
1005
1005
1005
1006
1005
1004
1003
1003
1003
1002
1002
1003
1004
1004
1005
1006
1006
1006
1006
1006
1006
1005
1005
1005
1005
1006
1006
1007
1007
1007
1006
1006
1005
1005
1006
1006
1006
1007
1008
1008
1008
1009
1009
1008
1008
1008
1008
1009
1010
1010
1010
1011
1011
1010
1010
1009
1009
1009
1010
1010
1010
1011
1012
1012
1012
1012
1012
1012
1012
1012
1012
1012
1013
1013
1013
1014
1014
1013
1013
1012
1012
1012
1012
1012
1013
1013
1014
1015
1015
1015
1015
1014
1014
1014
1014
1014
1015
1015
1016
1016
1016
1015
1015
1014
1014
1014
1014
1014
1015
1015
1016
1016
1017
1017
1016
1016
1016
1015
1015
1016
1016
1017
1017
1017
1016
1016
1015
1015
1014
1013
1013
1013
1013
1014
1014
1015
1015
1014
1014
1013
1013
1012
1012
1013
1013
1013
1013
1013
1013
1012
1012
1011
1010
1010
1010
1010
1011
1011
1012
1013
1013
1013
1013
1013
1013
1012
1013
1013
1013
1013
1014
1015
1015
1015
1015
1015
1015
1015
1015
1015
1016
1017
1018
1018
1018
1018
1018
1018
1018
1018
1018
1019
1019
1020
1020
1020
1020
1020
1019
1018
1018
1017
1017
1017
1018
1018
1018
1019
1019
1019
1019
1019
1019
1018
1018
1018
1018
1019
1019
1019
1019
1019
1018
1018
1017
1017
1017
1017
1017
1017
1018
1018
1018
1018
1018
1017
1017
1017
1017
1017
1017
1018
1018
1018
1018
1017
1017
1016
1016
1016
1016
1016
1016
1016
1016
1016
1016
1016
1016
1015
1015
1015
1015
1015
1015
1016
1016
1016
1016
1016
1016
1015
1015
1015
1015
1015
1015
1016
1016
1017
1017
1016
1017
1017
1017
1017
1017
1017
1018
1018
1018
1018
1018
1018
1017
1017
1016
1016
1016
1016
1017
1017
1018
1018
1018
1018
1017
1017
1017
1017
1017
1017
1017
1018
1018
1017
1018
1017
1017
1016
1015
1015
1015
1015
1015
1015
1016
1016
1016
1016
1016
1016
1015
1015
1015
1014
1015
1015
1015
1016
1015
1015
1014
1014
1013
1013
1013
1013
1013
1013
1014
1014
1014
1014
1014
1013
1013
1013
1013
1013
1013
1014
1013
1014
1014
1013
1013
1012
1011
1011
1011
1011
1011
1012
1013
1013
1013
1013
1013
1013
1013
1012
1012
1013
1013
1014
1013
1013
1013
1013
1012
1012
1012
1012
1012
1012
1012
1012
1013
1014
1014
1013
1013
1013
1013
1012
1012
1012
1013
1013
1013
1013
1013
1013
1012
1012
1011
1010
1011
1011
1011
1011
1011
1011
1010
1010
1009
1008
1008
1007
1007
1007
1007
1008
1008
1009
1008
1008
1007
1006
1006
1006
1006
1006
1007
1007
1008
1008
1008
1008
1008
1008
1007
1008
1008
1008
1009
1009
1009
1009
1009
1008
1008
1007
1006
1006
1006
1006
1006
1007
1008
1008
1008
1007
1007
1007
1006
1006
1006
1007
1007
1007
1007
1007
1008
1007
1007
1007
1006
1007
1007
1007
1008
1008
1009
1009
1010
1010
1010
1010
1010
1010
1010
1010
1011
1011
1012
1012
1012
1012
1012
1011
1011
1011
1011
1011
1012
1012
1013
1013
1013
1013
1013
1012
1012
1012
1012
1012
1013
1014
1014
1015
1015
1014
1013
1013
1012
1012
1012
1013
1013
1013
1014
1014
1014
1014
1014
1014
1013
1013
1013
1013
1014
1014
1015
1015
1015
1014
1014
1014
1013
1013
1013
1014
1014
1015
1015
1015
1015
1015
1015
1015
1015
1014
1014
1015
1015
1016
1016
1017
1017
1017
1017
1016
1015
1015
1016
1016
1016
1016
1017
1017
1017
1017
1016
1016
1015
1014
1014
1014
1013
1014
1014
1014
1014
1014
1013
1012
1011
1011
1010
1010
1010
1010
1010
1010
1010
1009
1009
1009
1009
1008
1007
1008
1008
1009
1009
1010
1011
1011
1011
1011
1012
1012
1013
1014
1015
1016
1017
1018
1018
1018
1018
1018
1018
1018
1018
1018
1018
1019
1019
1019
1019
1019
1017
1017
1016
1016
1016
1016
1016
1017
1017
1018
1018
1018
1018
1017
1017
1018
1017
1018
1019
1019
1020
1020
1020
1020
1020
1019
1019
1018
1019
1019
1020
1021
1022
1022
1022
1023
1022
1022
1023
1023
1022
1023
1023
1024
1024
1024
1024
1024
1023
1023
1023
1023
1023
1023
1023
1024
1024
1024
1024
1024
1023
1023
1023
1022
1022
1022
1023
1023
1023
1024
1023
1023
1022
1021
1021
1021
1021
1021
1020
1021
1021
1021
1021
1021
1020
1020
1020
1019
1019
1019
1019
1020
1020
1020
1020
1020
1019
1019
1018
1017
1017
1017
1017
1018
1018
1018
1018
1017
1017
1016
1016
1015
1015
1015
1015
1016
1016
1016
1016
1015
1014
1013
1012
1012
1012
1012
1012
1012
1012
1012
1012
1012
1011
1011
1011
1011
1011
1011
1011
1012
1013
1013
1013
1014
1013
1013
1013
1013
1014
1015
1015
1016
1016
1017
1016
1016
1016
1016
1015
1015
1015
1015
1015
1016
1016
1016
1016
1016
1015
1014
1014
1013
1013
1013
1014
1014
1015
1015
1015
1015
1015
1014
1014
1014
1014
1014
1014
1014
1015
1015
1015
1014
1013
1013
1012
1012
1013
1014
1014
1015
1017
1018
1019
1019
1019
1019
1019
1019
1019
1019
1020
1020
1021
1021
1021
1021
1020
1020
1019
1019
1019
1019
1020
1021
1022
1022
1022
1022
1022
1022
1022
1022
1022
1022
1022
1023
1024
1024
1024
1023
1023
1022
1022
1021
1022
1022
1022
1023
1024
1024
1024
1024
1024
1023
1023
1023
1023
1023
1024
1024
1025
1025
1025
1024
1023
1023
1022
1022
1021
1021
1021
1022
1022
1022
1022
1022
1022
1022
1021
1021
1021
1021
1021
1021
1022
1022
1022
1021
1021
1020
1019
1019
1019
1019
1019
1020
1020
1020
1020
1020
1020
1019
1019
1018
1018
1018
1018
1019
1019
1020
1019
1019
1018
1017
1017
1017
1017
1017
1017
1018
1018
1019
1019
1019
1019
1018
1018
1018
1018
1018
1019
1019
1019
1020
1020
1019
1019
1018
1018
1017
1018
1018
1018
1019
1019
1020
1020
1020
1019
1019
1019
1019
1019
1020
1020
1021
1021
1021
1021
1021
1020
1019
1018
1018
1018
1018
1019
1019
1020
1020
1020
1019
1019
1019
1019
1019
1018
1019
1019
1020
1021
1021
1021
1020
1020
1019
1018
1018
1018
1018
1019
1019
1020
1020
1019
1019
1019
1019
1018
1018
1018
1017
1018
1018
1018
1018
1018
1017
1016
1015
1015
1014
1014
1014
1014
1015
1016
1015
1015
1015
1015
1014
1014
1014
1014
1014
1015
1015
1016
1016
1016
1015
1014
1014
1013
1013
1013
1014
1014
1014
1015
1015
1015
1015
1015
1015
1015
1015
1015
1015
1015
1016
1017
1017
1017
1017
1016
1016
1015
1015
1016
1016
1017
1017
1018
1018
1018
1018
1018
1018
1017
1017
1017
1017
1018
1018
1019
1019
1019
1019
1018
1017
1017
1017
1017
1017
1017
1018
1018
1019
1019
1018
1018
1018
1018
1017
1017
1017
1018
1018
1019
1019
1019
1018
1017
1016
1016
1016
1016
1016
1016
1017
1018
1018
1018
1018
1017
1017
1017
1017
1017
1017
1017
1018
1019
1020
1020
1019
1019
1018
1018
1018
1018
1019
1019
1020
1021
1021
1021
1021
1021
1021
1021
1021
1020
1021
1022
1022
1023
1023
1023
1022
1021
1020
1020
1020
1020
1020
1020
1021
1021
1021
1021
1020
1020
1020
1019
1018
1018
1018
1018
1018
1019
1019
1018
1017
1016
1015
1014
1014
1014
1014
1014
1014
1015
1014
1014
1014
1015
1015
1016
1016
1016
1016
1017
1018
1019
1019
1019
1019
1018
1018
1018
1018
1018
1018
1019
1020
1020
1021
1021
1022
1021
1021
1021
1021
1021
1022
1022
1022
1023
1023
1023
1022
1022
1021
1021
1021
1021
1021
1021
1021
1022
1022
1022
1022
1022
1021
1021
1021
1021
1021
1021
1022
1022
1022
1022
1022
1021
1020
1020
1020
1021
1021
1021
1022
1022
1023
1023
1023
1023
1023
1023
1023
1023
1023
1024
1025
1025
1026
1027
1027
1026
1026
1026
1026
1027
1027
1028
1028
1029
1029
1030
1030
1029
1030
1030
1029
1029
1030
1030
1030
1031
1031
1031
1030
1030
1029
1028
1028
1028
1028
1028
1029
1029
1029
1029
1028
1027
1028
1027
1026
1026
1027
1026
1027
1027
1028
1028
1026
1026
1025
1025
1024
1025
1025
1025
1025
1026
1026
1026
1025
1025
1025
1025
1025
1025
1025
1026
1026
1027
1027
1027
1026
1026
1025
1025
1025
1025
1025
1025
1026
1026
1027
1027
1027
1027
1027
1026
1026
1026
1027
1027
1027
1028
1028
1028
1027
1027
1026
1026
1026
1026
1026
1026
1026
1026
1026
1026
1026
1026
1025
1025
1024
1024
1024
1024
1025
1025
1025
1025
1024
1024
1023
1022
1022
1022
1022
1022
1022
1022
1023
1023
1022
1022
1022
1021
1021
1021
1021
1021
1021
1022
1023
1022
1021
1020
1020
1019
1019
1019
1019
1019
1020
1020
1020
1020
1020
1019
1019
1019
1018
1018
1018
1019
1019
1020
1020
1020
1019
1018
1017
1016
1016
1016
1016
1016
1016
1017
1017
1017
1017
1016
1016
1016
1015
1015
1015
1015
1016
1017
1017
1017
1016
1015
1015
1014
1015
1016
1017
1017
1018
1019
1019
1019
1019
1019
1019
1019
1019
1019
1020
1020
1021
1021
1021
1021
1021
1020
1020
1019
1019
1019
1019
1020
1021
1021
1022
1022
1022
1022
1021
1022
1021
1022
1022
1022
1023
1024
1024
1024
1024
1024
1023
1023
1024
1024
1025
1025
1026
1026
1026
1026
1027
1026
1027
1026
1026
1026
1026
1027
1027
1028
1028
1028
1028
1027
1026
1025
1025
1025
1025
1026
1026
1027
1026
1026
1027
1026
1026
1026
1025
1025
1025
1025
1026
1027
1027
1027
1026
1025
1025
1025
1024
1025
1025
1026
1026
1026
1026
1026
1026
1026
1026
1025
1025
1025
1025
1025
1025
1025
1026
1025
1025
1024
1023
1022
1022
1022
1022
1022
1022
1021
1021
1021
1020
1020
1019
1018
1018
1017
1017
1017
1017
1018
1019
1019
1018
1017
1017
1016
1016
1016
1017
1017
1017
1018
1018
1018
1017
1017
1017
1017
1016
1016
1017
1018
1018
1019
1020
1020
1019
1018
1017
1017
1017
1017
1017
1018
1019
1020
1020
1020
1020
1020
1020
1019
1019
1019
1020
1020
1021
1021
1021
1021
1021
1020
1019
1018
1018
1018
1017
1018
1018
1018
1018
1017
1017
1017
1016
1016
1013
1013
1013
1013
1014
1015
1015
1015
1015
1015
1014
1014
1015
1014
1015
1016
1017
1017
1017
1016
1017
1016
1017
1017
1016
1017
1017
1018
1019
1019
1019
1019
1018
1017
1017
1016
1017
1016
1016
1016
1016
1016
1017
1015
1015
1015
1015
1015
1015
1015
1015
1016
1017
1019
1019
1020
1020
1019
1019
1019
1020
1021
1022
1022
1023
1023
1023
1024
1023
1022
1023
1022
1022
1022
1022
1022
1023
1023
1023
1023
1023
1022
1021
1021
1021
1022
1022
1022
1023
1023
1023
1023
1023
1023
1023
1022
1022
1022
1022
1023
1024
1024
1024
1024
1024
1023
1023
1022
1022
1023
1023
1023
1024
1024
1024
1024
1024
1024
1023
1023
1023
1023
1023
1023
1024
1024
1024
1024
1024
1022
1022
1021
1022
1022
1022
1023
1023
1024
1024
1024
1024
1023
1023
1023
1023
1023
1023
1023
1023
1024
1024
1024
1023
1022
1022
1021
1021
1021
1021
1021
1022
1022
1022
1022
1022
1021
1021
1020
1020
1020
1020
1021
1021
1022
1023
1023
1023
1023
1022
1022
1022
1022
1023
1023
1024
1024
1025
1025
1024
1024
1024
1024
1024
1024
1024
1024
1024
1025
1025
1025
1024
1023
1023
1022
1022
1022
1022
1023
1023
1023
1023
1024
1024
1024
1024
1025
1024
1024
1024
1025
1025
1026
1026
1026
1026
1025
1025
1024
1024
1024
1025
1026
1026
1026
1027
1027
1027
1027
1027
1026
1026
1026
1026
1027
1028
1029
1029
1030
1029
1029
1028
1028
1028
1028
1029
1029
1030
1031
1031
1031
1032
1031
1031
1031
1031
1031
1031
1031
1031
1032
1032
1032
1031
1030
1029
1029
1028
1028
1029
1029
1029
1029
1030
1030
1029
1029
1029
1029
1029
1028
1028
1028
1028
1029
1029
1030
1029
1028
1027
1027
1026
1026
1027
1027
1028
1028
1028
1028
1028
1028
1027
1027
1027
1026
1026
1026
1026
1026
1027
1026
1026
1026
1025
1024
1024
1024
1025
1025
1025
1025
1026
1026
1026
1026
1025
1025
1025
1025
1025
1025
1025
1026
1026
1026
1025
1025
1024
1023
1023
1023
1023
1023
1023
1024
1024
1024
1024
1024
1024
1024
1023
1023
1023
1023
1023
1023
1023
1023
1023
1022
1021
1020
1020
1020
1020
1020
1020
1020
1019
1019
1019
1019
1018
1018
1018
1018
1018
1018
1020
1021
1022
1022
1021
1020
1019
1019
1019
1020
1021
1022
1022
1023
1023
1024
1024
1025
1025
1024
1024
1024
1024
1025
1025
1025
1025
1025
1025
1023
1023
1022
1023
1023
1024
1025
1026
1027
1028
1028
1029
1029
1029
1029
1029
1029
1029
1030
1030
1031
1032
1032
1031
1030
1029
1029
1029
1029
1029
1029
1030
1029
1029
1029
1029
1028
1028
1028
1028
1028
1027
1028
1028
1028
1029
1029
1029
1028
1028
1028
1028
1029
1029
1029
1030
1031
1031
1031
1031
1030
1030
1029
1029
1029
1029
1029
1030
1031
1031
1031
1030
1030
1029
1028
1028
1028
1029
1029
1030
1030
1030
1031
1030
1030
1030
1030
1030
1029
1029
1030
1031
1031
1032
1032
1031
1030
1030
1029
1029
1029
1030
1031
1031
1032
1032
1032
1032
1032
1032
1032
1032
1031
1031
1032
1032
1033
1033
1033
1032
1031
1030
1030
1030
1031
1030
1030
1030
1031
1030
1031
1030
1030
1029
1028
1028
1027
1027
1026
1026
1026
1026
1026
1024
1023
1022
1022
1022
1021
1021
1021
1021
1020
1020
1019
1018
1018
1017
1017
1017
1017
1016
1016
1016
1017
1017
1017
1016
1015
1015
1014
1014
1014
1015
1016
1017
1017
1018
1019
1019
1019
1020
1020
1020
1020
1020
1020
1021
1022
1023
1023
1023
1023
1022
1022
1022
1022
1023
1023
1023
1024
1024
1025
1025
1025
1025
1025
1025
1024
1024
1024
1024
1024
1025
1025
1024
1023
1022
1022
1021
1022
1022
1023
1023
1023
1024
1023
1023
1023
1022
1022
1022
1021
1021
1022
1023
1023
1023
1023
1023
1022
1022
1021
1022
1022
1022
1022
1023
1024
1024
1024
1024
1023
1023
1023
1023
1023
1022
1023
1023
1024
1024
1023
1024
1022
1022
1022
1022
1022
1023
1024
1024
1025
1024
1025
1025
1025
1024
1024
1024
1024
1024
1024
1025
1025
1026
1026
1026
1025
1024
1024
1024
1024
1025
1025
1026
1026
1026
1026
1027
1027
1027
1027
1027
1028
1028
1028
1028
1029
1029
1030
1029
1029
1028
1028
1029
1029
1030
1031
1031
1032
1032
1032
1032
1032
1032
1033
1033
1033
1033
1034
1034
1035
1035
1035
1035
1034
1034
1033
1033
1033
1033
1034
1034
1035
1035
1035
1034
1035
1034
1034
1034
1034
1034
1034
1035
1036
1036
1036
1036
1034
1033
1032
1032
1033
1033
1034
1034
1034
1035
1035
1035
1035
1034
1034
1034
1033
1034
1033
1034
1034
1035
1035
1035
1033
1032
1031
1032
1031
1032
1031
1031
1031
1030
1031
1031
1030
1030
1029
1029
1028
1027
1028
1028
1028
1029
1028
1027
1026
1025
1024
1024
1025
1025
1025
1026
1026
1027
1027
1027
1027
1027
1027
1027
1027
1027
1028
1028
1029
1030
1030
1029
1028
1027
1027
1027
1027
1028
1028
1027
1027
1028
1028
1027
1027
1027
1026
1026
1025
1025
1024
1025
1025
1025
1025
1025
1024
1022
1021
1021
1021
1021
1021
1022
1021
1021
1022
1022
1021
1021
1021
1021
1021
1021
1022
1023
1024
1024
1024
1023
1022
1022
1021
1021
1021
1021
1022
1022
1022
1021
1022
1021
1021
1021
1021
1020
1020
1020
1021
1021
1022
1022
1023
1022
1022
1022
1022
1022
1022
1023
1024
1024
1025
1025
1025
1026
1026
1026
1026
1026
1025
1025
1025
1026
1027
1027
1027
1026
1025
1024
1023
1023
1023
1024
1024
1024
1024
1024
1024
1024
1024
1024
1024
1023
1023
1023
1023
1023
1024
1025
1025
1024
1023
1022
1022
1021
1022
1022
1023
1023
1023
1023
1024
1024
1024
1024
1024
1024
1025
1025
1026
1027
1027
1028
1029
1030
1029
1029
1030
1030
1031
1032
1033
1034
1034
1034
1035
1035
1035
1035
1035
1035
1035
1036
1036
1036
1037
1037
1038
1037
1036
1035
1035
1035
1035
1036
1036
1037
1037
1037
1037
1037
1036
1036
1036
1035
1035
1035
1035
1034
1035
1036
1036
1034
1033
1032
1031
1031
1030
1031
1031
1031
1031
1031
1031
1031
1030
1030
1030
1030
1030
1029
1030
1030
1030
1031
1031
1030
1029
1028
1028
1028
1029
1029
1029
1030
1030
1031
1031
1032
1031
1032
1032
1032
1032
1033
1033
1034
1035
1036
1036
1036
1035
1034
1034
1034
1034
1034
1035
1035
1035
1036
1035
1035
