# Supplementary material for: Correct and stable sorting for overflow streaming data with a limited storage size and a uniprocessor
Source: PeerJ Comput Sci. 2021 Feb 12;7:e355. doi: 10.7717/peerj-cs.355 (PMC7959636; doi:10.7717/peerj-cs.355)
Supplement: Supplemental Information 14 — Temperature data (Celsius Degree) in Shenyang extracted from PM2.5 data of five Chinese cities in UCI Machine Learning Repository. [file peerj-cs-07-355-s014.txt]

-22
-23
-23
-23
-23
-23
-22
-20
-19
-18
-17
-15
-14
-13
-13
-12
-12
-12
-13
-14
-15
-16
-17
-19
-20
-21
-21
-20
-23
-23
-24
-21
-19
-17
-16
-16
-16
-16
-17
-17
-19
-19
-22
-25
-25
-26
-27
-26
-26
-27
-27
-28
-28
-28
-27
-25
-23
-21
-19
-17
-16
-16
-16
-17
-17
-17
-16
-16
-17
-17
-18
-18
-18
-18
-18
-19
-20
-20
-20
-20
-18
-17
-17
-17
-17
-17
-18
-18
-19
-19
-20
-20
-22
-24
-24
-22
-22
-21
-23
-24
-24
-24
-23
-21
-19
-18
-17
-16
-16
-16
-17
-18
-20
-21
-22
-21
-21
-20
-21
-22
-23
-24
-24
-25
-25
-25
-25
-22
-20
-18
-17
-16
-15
-15
-16
-16
-18
-19
-17
-17
-17
-17
-17
-18
-19
-19
-18
-18
-18
-17
-17
-17
-15
-13
-13
-11
-11
-11
-12
-13
-15
-15
-17
-20
-21
-21
-21
-20
-20
-21
-17
-16
-15
-15
-15
-14
-13
-11
-10
-8
-8
-7
-9
-10
-10
-11
-12
-13
-13
-12
-11
-11
-11
-11
-11
-11
-10
-10
-10
-9
-8
-7
-6
-6
-6
-7
-8
-8
-9
-10
-11
-12
-14
-12
-17
-17
-16
-16
-15
-15
-14
-14
-14
-13
-11
-10
-10
-10
-10
-10
-11
-13
-13
-14
-14
-17
-18
-17
-16
-19
-20
-21
-21
-23
-22
-22
-23
-20
-17
-15
-12
-12
-12
-12
-13
-16
-16
-16
-21
-21
-21
-20
-21
-23
-23
-23
-24
-25
-26
-25
-21
-17
-17
-17
-16
-16
-16
-17
-19
-21
-23
-21
-22
-23
-24
-23
-24
-25
-24
-25
-25
-25
-24
-24
-21
-18
-16
-15
-14
-13
-13
-14
-16
-17
-17
-19
-20
-20
-20
-20
-19
-19
-19
-18
-17
-18
-18
-17
-15
-12
-10
-7
-7
-7
-7
-8
-9
-9
-9
-10
-11
-11
-10
-10
-14
-16
-20
-23
-23
-21
-18
-16
-14
-14
-14
-14
-15
-16
-18
-19
-20
-20
-23
-21
-22
-23
-23
-22
-21
-21
-23
-21
-20
-15
-13
-11
-9
-6
-5
-4
-5
-6
-6
-6
-6
-6
-5
-5
-5
-5
-5
-5
-5
-5
-6
-7
-8
-7
-5
-2
-1
0
0
0
-1
-2
-3
-3
-2
-1
-1
-2
-2
-3
-3
-4
-6
-10
-10
-11
-9
-9
-5
-2
0
2
3
2
2
0
-1
-2
-2
-2
-1
-1
0
0
1
1
2
2
3
3
3
3
4
4
4
4
4
4
4
4
3
3
3
3
3
2
2
0
-3
-4
-5
-6
-7
-8
-9
-9
-9
-7
-7
-8
-8
-8
-9
-10
-10
-10
-11
-11
-12
-12
-13
-12
-13
-14
-14
-15
-15
-16
-15
-14
-13
-12
-11
-11
-11
-11
-11
-12
-13
-13
-13
-14
-15
-15
-15
-15
-14
-15
-16
-15
-15
-15
-15
-12
-10
-8
-8
-7
-6
-6
-7
-8
-9
-10
-10
-11
-11
-11
-11
-11
-12
-13
-12
-13
-12
-12
-11
-9
-7
-5
-4
-3
-2
-2
-3
-4
-6
-6
-7
-7
-8
-7
-9
-9
-8
-9
-8
-8
-8
-8
-7
-4
-3
-1
1
1
1
1
1
-1
-2
-3
-3
-4
-6
-7
-8
-9
-10
-11
-12
-12
-13
-13
-13
-12
-11
-10
-9
-8
-7
-6
-6
-7
-8
-9
-9
-10
-10
-9
-9
-9
-9
-9
-10
-10
-9
-9
-9
-6
-3
-2
0
1
1
1
1
0
-2
-2
-2
-2
-2
-2
-2
-1
-1
0
0
0
0
0
0
0
1
2
-1
-1
0
0
-1
-1
-2
-3
-4
-6
-8
-10
-11
-12
-13
-14
-16
-20
-21
-19
-18
-17
-13
-11
-10
-9
-9
-8
-9
-10
-11
-12
-11
-12
-11
-11
-11
-10
-11
-10
-11
-11
-10
-10
-9
-7
-4
-3
-1
-1
0
0
-1
-3
-4
-4
-5
-5
-5
-7
-8
-9
-11
-11
-11
-9
-11
-11
-7
-4
-1
0
1
2
2
2
1
0
-3
-4
-5
-5
-7
-7
-8
-8
-8
-9
-9
-10
-10
-11
-9
-8
-6
-4
-3
-2
-3
-4
-4
-6
-7
-9
-9
-9
-11
-11
-11
-11
-11
-10
-10
-11
-12
-13
-13
-13
-13
-12
-12
-11
-11
-12
-12
-13
-14
-15
-16
-16
-17
-18
-19
-19
-19
-19
-20
-20
-20
-20
-18
-16
-15
-14
-12
-12
-11
-12
-12
-13
-15
-15
-16
-18
-17
-17
-18
-19
-18
-18
-19
-19
-20
-21
-19
-15
-13
-12
-10
-10
-9
-9
-9
-10
-11
-13
-13
-14
-15
-15
-14
-14
-15
-16
-18
-19
-19
-19
-17
-14
-11
-11
-11
-10
-10
-10
-10
-11
-13
-14
-14
-15
-16
-17
-19
-19
-20
-20
-19
-20
-20
-21
-20
-14
-13
-12
-11
-10
-10
-10
-10
-11
-12
-13
-14
-15
-16
-17
-17
-17
-17
-17
-17
-18
-18
-19
-17
-14
-11
-9
-7
-5
-5
-4
-4
-6
-8
-9
-9
-9
-9
-8
-10
-9
-9
-8
-8
-8
-7
-5
-4
-3
-2
-2
-2
-1
-1
-1
-1
-1
-1
0
0
0
0
0
0
1
1
1
1
1
0
0
1
0
0
0
0
1
1
0
-1
-2
-3
-4
-4
-5
-5
-7
-6
-6
-7
-8
-9
-10
-10
-10
-9
-7
-6
-6
-5
-5
-5
-5
-6
-7
-8
-8
-8
-8
-9
-9
-10
-11
-9
-9
-10
-11
-11
-12
-12
-12
-12
-12
-11
-10
-9
-10
-10
-10
-11
-11
-11
-11
-12
-12
-11
-11
-12
-13
-13
-14
-14
-15
-14
-14
-13
-13
-11
-11
-11
-12
-12
-13
-13
-14
-14
-13
-14
-13
-15
-15
-16
-16
-17
-17
-17
-17
-16
-14
-13
-12
-11
-10
-9
-9
-10
-10
-11
-12
-12
-13
-13
-13
-16
-17
-17
-17
-18
-19
-20
-18
-17
-14
-11
-9
-8
-6
-5
-5
-5
-6
-7
-8
-10
-10
-11
-11
-12
-13
-15
-13
-12
-12
-12
-14
-12
-8
-7
-6
-6
-6
-6
-6
-6
-7
-9
-9
-9
-13
-14
-14
-15
-16
-16
-18
-17
-18
-18
-20
-17
-12
-11
-10
-8
-8
-8
-8
-8
-9
-11
-12
-13
-14
-14
-16
-16
-16
-17
-18
-17
-18
-18
-17
-14
-12
-9
-8
-5
-4
-3
-3
-3
-4
-5
-7
-9
-10
-11
-11
-11
-11
-10
-9
-8
-7
-7
-6
-5
-4
-3
-3
-3
-3
-4
-4
-4
-5
-7
-8
-10
-11
-12
-12
-13
-12
-13
-13
-14
-15
-15
-16
-12
-9
-6
-4
-3
-3
-3
-2
-2
-3
-6
-6
-7
-7
-8
-8
-9
-9
-7
-7
-8
-9
-8
-6
-3
-1
0
1
1
2
1
1
0
-2
-3
-3
-5
-5
-5
-5
-7
-8
-6
-9
-9
-10
-9
-8
-3
0
3
4
5
5
5
5
4
2
2
2
2
1
1
1
1
1
2
3
2
2
0
0
-1
-2
-4
-6
-6
-6
-6
-5
-6
-7
-8
-9
-10
-11
-9
-10
-10
-11
-11
-12
-12
-14
-14
-12
-11
-9
-6
-5
-4
-2
-2
-1
-1
-3
-3
-4
-5
-3
-1
-1
-2
-3
-3
-5
-5
-4
1
2
4
5
6
7
8
8
7
6
5
5
5
5
5
5
5
6
6
6
6
6
6
6
6
7
7
7
8
8
7
5
3
1
0
0
0
0
-1
-2
-3
-3
-3
-3
-4
-4
-4
-4
-4
-3
-3
-3
-3
-3
-4
-5
-5
-7
-7
-8
-8
-9
-8
-8
-8
-8
-9
-9
-9
-9
-8
-7
-6
-4
-3
-3
-2
-2
-1
-2
-3
-3
-4
-4
-4
-4
-4
-5
-5
-5
-5
-5
-5
-6
-7
-6
-6
-5
-4
-3
-2
-1
-1
-1
-2
-2
-3
-3
-3
-3
-3
-4
-4
-4
-4
-5
-5
-5
-4
-4
-4
-4
-3
-3
-4
-4
-5
-5
-6
-6
-6
-6
-7
-7
-7
-7
-8
-8
-8
-8
-8
-9
-9
-8
-7
-6
-5
-4
-3
-3
-3
-3
-4
-5
-5
-6
-7
-7
-7
-7
-7
-7
-6
-6
-5
-6
-6
-4
-3
-2
0
0
0
0
-1
-3
-3
-4
-4
-5
-6
-5
-7
-7
-8
-8
-8
-9
-8
-8
-8
-6
-5
-3
-1
1
2
3
3
3
2
1
0
0
0
0
0
0
0
0
1
0
1
0
1
1
2
4
5
6
6
5
6
6
4
2
2
1
1
0
1
0
-1
-2
-4
-5
-6
-6
-7
-7
-6
-5
-5
-5
-4
-4
-4
-4
-4
-5
-5
-6
-6
-7
-8
-8
-8
-8
-9
-9
-10
-10
-10
-10
-9
-8
-7
-6
-5
-5
-5
-6
-7
-7
-8
-8
-9
-9
-10
-10
-10
-11
-11
-12
-12
-12
-12
-11
-9
-7
-6
-4
-4
-3
-3
-4
-5
-6
-6
-7
-8
-8
-9
-9
-9
-10
-10
-10
-10
-10
-10
-9
-8
-7
-6
-5
-4
-3
-4
-4
-6
-6
-7
-7
-7
-8
-8
-8
-9
-10
-9
-10
-10
-11
-10
-9
-7
-6
-5
-5
-4
-4
-4
-4
-5
-6
-7
-7
-8
-9
-9
-10
-11
-12
-13
-13
-13
-13
-13
-10
-7
-5
-3
-1
0
1
2
2
1
0
-2
-2
-3
-2
0
0
0
0
0
-1
-2
-1
-1
1
3
6
6
7
8
8
9
8
7
5
4
5
5
5
5
5
5
5
4
3
-1
-3
-3
-3
-4
-3
-3
-2
-2
-1
-1
-1
-1
-2
-2
-3
-3
-4
-4
-5
-5
-6
-7
-7
-7
-8
-7
-5
-3
-2
-1
-1
0
1
2
1
1
0
-2
-2
-3
-2
-2
-3
-3
-3
-2
-2
-1
0
0
1
2
2
2
2
2
3
2
1
2
1
1
0
0
0
0
-1
-1
-1
-1
-1
-1
-1
-1
-1
-1
0
1
0
1
0
0
0
-1
-1
-2
-1
-2
-3
-4
-4
-5
-6
-7
-8
-8
-8
-7
-6
-5
-5
-4
-4
-4
-3
-3
-3
-3
-4
-4
-5
-5
-6
-6
-6
-7
-6
-6
-7
-8
-8
-6
-5
-4
-3
-3
-2
-2
-2
-2
-2
-2
-3
-4
-4
-5
-5
-5
-6
-6
-6
-7
-7
-7
-8
-7
-4
-3
-1
0
1
2
3
3
3
2
1
1
0
1
1
1
1
1
2
2
2
2
1
0
1
1
2
1
1
2
2
2
2
2
1
2
2
2
2
1
1
1
1
1
1
0
1
0
0
1
0
0
0
-1
-2
-2
-1
-1
-1
-1
-1
-2
-3
-4
-4
-5
-5
-6
-5
-5
-5
-3
-2
0
1
2
2
3
4
4
4
3
2
1
1
0
1
2
1
2
2
3
3
4
4
4
4
5
7
7
8
8
8
8
6
5
3
2
1
0
-1
-1
-1
-1
-2
-2
-3
-3
-4
-1
1
2
3
4
5
6
6
7
7
5
5
3
1
1
1
0
1
1
1
1
1
0
1
1
1
1
1
1
2
2
2
3
2
1
1
0
-1
-2
-3
-3
-4
-5
-3
-3
-3
-4
-4
-3
-3
-2
-1
-1
0
-1
0
0
0
0
-2
-2
-2
-2
-2
-2
-2
-3
-3
-4
-5
-5
-5
-4
-2
-1
-1
0
2
2
2
2
2
1
0
0
0
0
0
-1
-2
-3
-4
-5
-4
-4
-5
-4
-3
-2
-1
0
0
1
1
2
1
1
0
-1
-2
-2
-3
-3
-4
-5
-4
-3
-3
-3
-3
-2
0
2
4
5
5
6
7
8
7
6
4
2
3
0
1
-1
-2
-3
-2
-2
-2
-2
-2
0
2
5
7
9
10
11
12
13
13
11
9
7
6
6
6
5
6
7
7
6
6
6
6
6
8
11
11
12
14
14
14
14
13
11
10
9
8
8
7
6
6
5
4
5
5
5
6
6
7
9
11
12
13
13
13
14
13
11
10
9
8
8
7
8
7
6
6
4
3
1
1
3
4
6
7
7
8
9
9
8
7
7
6
5
4
3
2
1
0
0
0
-1
0
-2
-2
1
3
3
4
5
5
6
5
6
5
5
4
2
1
1
0
0
-1
-2
-2
-2
-2
-2
0
3
6
8
9
10
11
11
12
12
11
8
8
7
7
7
7
6
6
6
7
6
7
7
7
8
8
9
10
11
11
11
11
10
9
8
6
5
4
3
3
3
2
2
1
1
2
1
2
3
6
6
7
8
7
7
7
6
5
4
4
2
2
1
0
0
0
-1
-2
-3
-5
-4
1
3
3
4
5
6
8
8
8
8
8
6
4
3
0
-1
-2
-2
-2
-2
-2
-2
-2
-1
2
5
7
10
12
13
14
15
15
15
13
12
11
9
8
7
8
7
7
8
7
7
7
7
7
9
11
12
13
13
15
15
16
14
13
12
11
10
9
8
8
8
8
7
7
6
4
0
0
0
-1
0
0
0
0
1
1
1
1
1
1
1
1
2
1
1
1
1
1
1
1
1
1
1
2
3
5
6
7
8
8
9
8
7
5
3
4
2
3
1
1
0
0
0
0
0
0
1
2
4
5
8
9
10
11
11
11
8
8
5
3
3
2
1
1
1
0
0
0
1
3
4
7
6
6
6
6
5
4
3
2
2
2
1
1
0
0
0
0
0
0
-1
-1
-1
-1
-1
1
1
2
2
3
3
3
3
3
3
2
0
0
-1
-1
-2
-2
-3
-3
-4
-4
-3
0
3
4
5
6
7
7
8
8
8
8
7
4
4
3
2
1
1
1
1
1
1
1
2
4
6
8
10
11
12
13
13
13
11
10
8
6
5
4
4
3
4
4
5
5
5
5
5
6
6
4
4
4
2
3
2
2
1
2
2
2
2
2
2
2
2
2
2
2
2
1
1
2
4
6
9
10
11
12
13
12
12
12
11
10
9
9
8
8
8
8
8
8
8
8
8
8
7
7
8
9
9
9
10
10
11
11
10
8
8
8
8
9
9
10
10
10
9
8
8
9
9
8
9
9
9
9
9
8
8
8
8
8
8
7
6
6
6
6
5
5
5
5
5
5
5
6
7
10
12
14
15
14
14
14
13
11
10
8
6
6
5
5
4
4
3
3
4
5
10
13
15
15
16
16
16
16
14
13
12
11
10
9
9
9
8
8
7
7
7
7
9
10
13
14
15
16
16
16
17
15
14
13
12
11
10
9
9
8
8
6
4
3
4
7
9
12
12
13
13
14
14
15
15
14
14
11
10
8
6
6
6
5
5
5
5
4
6
9
12
16
18
19
20
21
20
19
18
17
16
15
14
13
12
12
11
11
10
11
11
14
15
17
19
20
21
22
21
21
19
18
18
16
15
14
13
12
12
12
12
11
11
11
11
12
12
13
13
8
8
8
5
5
6
6
6
6
5
5
5
5
4
2
3
4
5
6
6
6
6
6
6
6
6
6
6
6
6
6
5
5
4
4
4
5
6
7
6
6
6
7
7
6
6
5
5
5
5
5
5
5
6
8
8
7
7
7
7
7
8
7
6
6
5
5
4
4
2
5
8
10
13
13
14
15
15
13
11
11
9
9
9
9
9
9
9
9
12
18
20
21
22
22
22
21
19
15
14
11
12
12
12
14
18
20
20
19
18
14
15
16
17
16
15
14
11
10
7
7
9
7
11
13
18
19
20
22
23
24
23
23
22
20
19
18
17
18
17
16
15
16
15
16
19
22
23
23
24
20
19
18
17
17
16
16
16
17
15
16
16
16
16
17
18
18
17
16
15
15
15
14
13
13
11
10
10
9
9
9
9
9
9
9
10
10
10
10
10
10
11
9
9
8
7
6
5
7
10
12
16
17
17
16
15
14
12
11
9
9
8
6
6
8
19
20
21
22
23
21
18
17
14
14
14
14
14
14
13
14
16
24
22
18
15
13
10
10
9
9
8
8
7
7
7
8
9
11
12
15
17
14
14
13
11
11
9
8
7
6
11
13
14
14
15
15
15
15
16
14
14
14
13
13
12
11
10
9
8
12
14
16
16
16
18
18
13
12
11
11
12
15
18
19
20
21
21
21
20
19
12
10
10
12
19
23
24
25
24
21
20
19
16
15
15
14
15
15
13
12
14
15
18
21
21
20
17
16
15
15
11
11
11
15
17
18
22
23
24
22
21
18
16
16
14
14
13
14
14
13
13
14
13
13
13
13
13
14
15
15
15
17
17
17
17
14
13
13
14
14
15
16
19
20
22
21
20
20
20
20
19
19
18
17
18
17
16
14
14
13
14
22
23
25
27
28
29
29
30
30
29
24
22
21
20
18
17
18
17
20
20
20
23
25
26
28
29
30
31
30
27
27
26
24
22
21
20
20
20
18
19
18
19
23
24
27
29
29
30
30
28
26
22
20
19
18
17
17
17
16
17
17
19
21
25
22
22
22
22
21
19
19
17
17
16
16
16
16
15
14
15
15
14
14
15
15
15
16
16
17
16
15
15
16
16
16
16
16
16
16
16
15
16
16
16
16
18
19
21
22
24
25
25
26
25
25
24
23
21
20
20
19
18
16
16
16
15
14
16
18
20
21
23
24
25
26
26
27
27
26
25
23
21
20
18
16
16
15
15
14
13
14
16
19
21
23
25
26
26
26
27
27
27
27
26
24
20
19
19
19
18
18
16
16
17
18
19
20
21
23
24
24
24
20
22
20
19
17
17
17
17
16
16
16
15
15
14
14
14
14
15
15
15
16
17
18
19
18
16
16
16
16
15
15
15
15
14
14
14
14
14
14
15
15
15
16
17
17
17
17
16
16
16
15
15
14
14
14
14
14
14
14
14
14
14
15
16
17
18
19
20
21
23
23
23
23
23
20
19
17
16
16
15
15
14
14
13
13
15
17
19
21
22
24
25
26
27
27
27
27
23
22
20
18
17
18
17
17
16
15
13
13
16
19
21
23
24
25
26
28
28
28
29
28
27
25
22
21
19
19
17
16
16
16
17
20
21
22
24
25
26
27
27
28
28
27
27
25
23
19
19
18
16
15
15
15
17
18
21
22
23
25
26
27
27
27
27
26
23
21
20
19
16
16
14
15
16
22
23
24
25
27
28
27
25
23
21
20
17
17
16
16
17
24
24
26
27
28
29
29
28
27
25
23
22
21
19
18
18
17
16
17
18
23
25
27
28
29
30
30
30
28
24
24
23
22
21
19
19
19
17
17
20
22
27
29
30
32
32
33
32
31
30
29
23
18
17
19
20
24
26
29
30
31
32
33
33
32
33
32
27
25
25
25
22
23
22
22
23
27
28
28
29
31
31
31
31
30
30
29
24
24
23
22
21
20
19
18
21
22
26
26
27
28
28
26
24
25
24
23
21
20
20
20
20
19
19
19
19
18
19
19
19
20
21
22
22
23
23
23
24
23
21
21
21
21
20
20
20
19
18
18
22
23
23
25
25
26
26
26
26
26
23
21
20
21
21
19
19
19
19
20
20
23
24
24
24
26
26
25
25
25
22
22
20
20
20
19
20
19
19
21
23
24
25
24
23
24
24
23
23
19
19
18
18
18
18
18
18
19
21
22
23
24
24
27
26
27
28
28
27
25
23
23
22
21
20
20
19
18
19
20
20
22
24
26
27
28
28
28
28
28
25
23
23
22
20
19
20
21
20
20
23
25
27
27
28
29
27
25
25
25
23
22
22
21
20
20
20
20
20
20
20
20
24
25
25
27
27
27
27
27
22
22
21
22
21
20
20
20
20
19
23
22
26
27
28
28
28
27
26
21
20
17
15
13
12
13
15
17
20
22
26
27
28
28
28
28
27
26
21
20
20
20
19
17
15
15
15
15
18
18
20
21
22
24
25
25
26
23
22
18
17
16
15
16
16
14
19
20
24
26
27
29
29
29
29
29
23
20
21
19
19
18
18
17
17
19
22
23
27
28
29
30
30
30
31
31
25
23
22
23
21
21
20
20
17
17
19
24
28
30
31
32
33
33
32
27
25
25
24
23
21
23
25
25
32
32
31
30
29
27
26
26
26
25
23
23
23
21
23
26
26
28
29
30
30
30
30
28
25
24
23
23
22
22
21
21
21
22
22
21
21
20
20
20
20
22
23
23
22
21
21
21
21
21
21
21
20
20
20
21
21
22
23
23
24
24
25
26
26
26
25
24
23
22
21
20
20
19
19
20
19
19
21
25
26
27
28
29
29
29
28
26
25
24
24
23
23
22
22
22
23
23
24
26
27
26
27
27
26
24
24
23
22
22
22
22
22
22
22
22
22
22
22
22
23
24
26
26
27
28
28
30
30
30
29
28
27
26
24
25
23
22
22
21
22
22
25
28
29
30
32
32
32
32
32
31
29
28
26
25
25
24
23
22
22
22
23
23
25
26
28
29
29
28
28
27
27
26
25
23
22
21
20
20
20
20
20
20
20
21
23
25
26
29
30
30
29
30
30
29
28
26
25
24
24
22
22
22
21
21
20
20
21
22
22
24
24
23
25
26
27
25
24
24
23
22
21
20
19
19
18
18
17
17
18
19
21
22
24
24
25
26
26
26
27
28
27
26
25
24
24
24
23
22
21
21
21
21
20
21
22
22
22
24
24
25
26
26
26
25
25
23
22
21
20
19
19
19
18
18
18
17
18
19
20
21
23
24
26
27
26
26
27
26
25
25
24
23
22
21
21
20
20
20
20
20
20
22
23
24
25
25
25
25
25
25
23
22
21
21
21
21
20
21
20
20
20
20
20
20
20
21
22
23
24
25
26
27
28
29
28
27
25
24
23
22
21
21
20
20
20
20
19
20
20
21
22
24
26
27
27
27
26
21
21
21
21
20
20
20
20
21
20
20
20
20
21
21
23
24
25
26
27
28
29
28
25
25
23
23
23
22
21
21
20
20
20
19
19
19
20
22
23
25
26
27
28
29
30
30
30
29
28
27
25
24
23
23
23
22
22
21
21
21
22
24
26
27
29
29
29
28
28
28
27
27
26
26
25
25
24
23
22
22
23
23
23
23
22
23
25
27
28
28
28
28
28
27
28
27
26
24
23
22
22
22
22
21
21
20
21
22
24
26
28
29
29
29
29
30
30
30
29
28
27
26
25
25
25
24
24
24
24
24
24
24
24
25
26
28
28
30
30
30
29
28
27
25
24
24
23
23
22
22
22
22
22
23
26
27
28
29
29
30
29
28
27
26
25
24
24
24
24
22
22
24
24
24
23
24
26
27
27
27
27
26
25
24
24
24
23
23
23
23
23
23
23
24
25
25
26
26
26
25
24
24
23
23
24
24
23
23
23
23
23
24
26
27
26
27
27
28
29
28
27
26
25
24
24
24
24
23
23
25
27
28
29
29
30
30
31
30
29
28
27
26
25
25
25
24
24
23
23
25
25
27
28
29
30
30
30
29
28
28
25
24
24
24
25
25
29
28
29
28
29
28
28
27
25
25
25
26
26
25
26
26
26
26
26
26
28
27
26
26
26
26
26
26
25
26
25
24
24
24
24
25
26
26
26
26
27
27
27
28
30
29
28
26
25
25
26
26
25
25
25
25
26
27
28
28
28
27
26
25
25
24
23
23
23
22
23
24
25
26
27
27
29
28
28
28
24
23
23
23
23
23
23
23
24
25
25
26
26
26
26
26
27
27
26
26
26
26
26
26
26
26
26
26
26
26
26
26
26
26
21
20
20
20
20
20
20
20
19
19
16
18
22
23
25
26
27
26
26
26
25
20
18
17
16
16
15
17
22
24
25
26
27
27
28
28
29
23
21
19
20
20
20
20
21
22
27
28
29
29
28
27
26
25
25
25
23
22
23
24
24
24
24
25
25
25
26
26
27
27
27
25
26
27
26
25
25
24
23
24
25
25
26
26
26
26
27
26
25
22
22
22
21
21
21
21
21
21
21
20
20
20
20
20
19
19
19
19
19
19
20
21
23
24
25
26
27
28
27
28
26
24
23
21
19
19
18
18
18
17
17
17
17
17
19
22
24
25
26
27
27
28
28
28
28
25
25
23
22
21
20
20
20
20
20
20
19
19
20
20
22
23
24
24
24
24
24
22
22
22
22
23
23
23
21
21
23
23
22
25
26
25
25
25
24
23
23
22
22
22
22
21
21
21
23
23
25
26
26
27
28
29
29
28
28
27
26
23
22
22
21
20
21
21
22
22
22
22
23
28
28
30
29
30
29
29
27
25
24
23
22
21
19
20
20
20
19
20
22
25
27
28
29
30
30
30
30
30
29
28
25
25
23
23
23
23
21
21
20
21
21
21
23
25
26
26
26
26
28
28
28
28
27
27
25
24
25
24
24
24
24
24
24
24
24
24
24
24
24
24
25
25
25
24
22
22
22
22
22
21
21
22
21
22
21
21
21
21
21
21
22
23
25
25
25
26
27
27
27
27
27
25
23
22
21
20
20
20
19
19
19
18
18
19
22
24
25
27
28
29
29
30
30
30
30
28
24
22
22
21
21
21
20
20
20
19
19
20
23
25
27
28
28
30
30
30
28
29
28
25
24
24
23
22
23
21
20
19
20
20
21
23
25
27
28
30
30
31
31
31
30
29
27
25
23
24
24
23
23
22
22
22
22
23
24
26
28
29
29
30
30
31
30
30
29
29
29
26
25
25
24
24
24
24
24
24
24
24
24
24
24
24
24
24
24
25
27
28
27
27
26
24
24
23
23
23
23
23
23
23
23
23
23
23
22
22
21
21
22
22
21
22
22
22
20
20
19
19
19
19
19
19
19
19
18
18
18
18
18
18
18
18
19
19
19
19
19
20
19
19
18
18
17
16
15
15
15
14
14
15
15
17
18
20
22
23
25
26
26
26
25
24
22
21
20
20
19
19
19
18
18
18
18
18
20
21
23
25
26
27
26
27
26
26
26
25
23
22
21
21
21
21
20
19
19
19
19
19
20
22
24
25
26
27
28
28
28
28
28
26
24
23
22
21
20
20
20
19
20
19
20
21
22
23
24
27
28
28
28
28
27
26
25
24
24
22
22
21
21
21
21
21
21
20
20
21
22
23
23
24
23
24
24
23
23
23
22
22
22
22
22
22
22
22
22
22
22
22
22
22
22
22
23
22
23
23
22
22
22
22
22
22
21
21
21
21
21
21
21
21
21
21
21
20
22
23
24
25
25
25
25
26
26
25
23
22
22
21
22
21
21
21
20
20
20
21
21
22
23
25
26
27
27
27
27
27
26
24
22
21
21
20
20
20
20
18
18
19
19
20
21
23
25
26
27
28
28
27
27
27
26
25
24
23
23
23
22
22
22
22
21
21
21
21
22
23
24
24
26
26
27
27
28
28
27
26
24
24
22
22
22
21
21
20
20
20
20
19
21
23
25
26
28
28
29
29
29
27
26
25
23
23
21
20
18
18
18
18
18
18
18
18
19
19
21
22
22
23
23
24
23
24
23
22
21
21
21
20
20
20
20
20
19
19
19
20
22
23
24
25
25
26
25
25
25
25
24
23
22
22
21
21
21
20
20
20
20
20
20
21
23
22
24
26
27
28
28
28
28
27
25
23
23
22
21
21
21
21
21
21
21
21
21
22
23
26
26
27
28
29
30
30
29
28
26
25
24
23
23
23
22
21
21
21
20
19
19
19
19
21
22
23
23
22
22
22
22
21
19
17
17
16
15
14
14
14
13
12
11
11
13
14
16
21
23
24
26
25
25
24
22
20
19
19
19
18
17
18
18
19
18
18
20
21
22
25
26
26
26
26
26
25
25
24
23
22
21
21
20
20
19
19
19
19
19
20
20
21
22
22
24
25
25
25
25
23
22
22
21
21
20
20
20
20
20
20
19
19
19
19
20
22
23
24
24
25
25
25
25
25
24
22
21
20
19
19
19
18
18
17
17
17
18
18
18
19
21
24
25
28
28
28
27
24
22
21
21
20
19
19
19
19
18
17
17
18
20
23
25
26
28
28
29
29
29
28
26
22
21
20
20
19
19
17
16
16
16
15
19
20
24
27
28
29
30
30
30
28
25
23
23
22
22
22
21
21
20
19
19
18
19
23
25
26
27
28
28
28
28
27
27
25
23
23
22
22
22
22
22
22
22
22
21
21
21
21
21
20
19
18
16
16
15
14
14
14
14
14
14
14
14
14
14
14
14
14
12
12
11
11
11
12
12
13
14
14
14
14
13
13
13
13
13
13
13
12
12
12
12
12
12
12
12
13
13
14
14
15
16
17
15
13
13
12
11
11
10
11
11
11
11
12
13
14
15
19
20
21
23
24
23
22
20
17
16
16
16
15
15
14
15
14
15
15
18
21
25
25
25
24
23
22
20
18
14
13
13
13
13
12
11
11
11
11
11
11
11
11
13
13
13
14
14
14
14
11
10
10
9
9
9
8
7
6
4
4
4
8
10
12
13
15
15
16
17
17
16
15
10
10
8
7
7
6
7
7
7
7
6
8
10
12
15
17
18
18
18
18
17
16
11
9
9
8
8
7
6
6
6
6
7
8
9
12
18
21
22
23
23
23
22
20
17
16
15
14
13
13
13
12
12
13
13
13
13
14
17
19
22
23
24
24
24
24
22
20
19
17
15
15
15
15
16
18
17
17
16
15
16
16
17
19
20
21
20
21
21
19
16
15
14
14
13
14
15
15
15
14
14
14
14
15
14
15
15
16
17
17
18
17
17
15
12
12
8
11
11
10
8
7
6
5
5
5
5
7
10
12
13
14
16
16
16
16
15
15
12
9
8
8
7
7
5
4
5
5
5
4
4
7
10
13
17
18
19
20
20
20
19
17
13
12
10
11
10
10
10
10
10
10
10
10
10
11
15
17
19
19
21
22
22
22
21
19
17
14
15
14
13
13
12
11
11
12
12
12
12
13
16
19
21
23
24
24
24
23
22
20
18
18
17
16
16
16
16
14
14
14
13
14
15
15
16
18
19
19
19
19
20
19
19
18
16
16
16
15
14
14
14
13
13
13
13
13
12
12
11
10
10
10
10
10
10
10
9
9
9
9
9
8
8
8
8
8
8
9
9
9
9
9
9
9
9
9
9
10
10
11
12
11
9
8
6
6
5
4
4
3
3
2
3
4
4
4
5
7
10
15
17
18
19
19
19
17
12
11
10
11
10
7
9
9
9
10
10
11
11
13
15
19
20
22
23
24
24
23
22
20
17
16
16
16
15
15
15
15
14
14
13
13
13
15
18
21
22
23
25
25
25
24
23
21
19
17
16
16
16
16
15
15
14
13
13
13
13
14
16
20
21
22
23
24
24
24
24
20
18
18
16
14
14
13
11
10
8
8
10
9
9
11
14
18
19
20
22
22
22
22
21
19
17
16
15
15
14
15
15
14
14
14
14
14
14
14
15
15
16
16
17
16
15
14
14
13
13
13
13
13
13
13
13
13
13
12
12
12
11
11
12
10
9
8
8
7
7
6
6
7
6
6
6
6
6
6
6
6
5
4
3
3
2
4
7
8
10
12
13
14
15
15
15
14
12
8
6
7
6
6
5
5
4
5
5
5
4
6
8
13
16
18
19
20
20
20
18
16
13
10
10
10
8
8
8
9
8
7
7
5
5
8
10
11
13
14
15
17
16
16
15
13
9
9
5
4
4
2
1
0
0
1
0
0
1
5
9
11
13
14
15
15
15
15
13
13
13
12
12
9
10
9
8
6
5
3
3
3
4
5
5
7
7
7
8
7
7
5
4
3
2
2
0
-2
-3
-3
-3
-4
-4
-4
-5
-3
1
3
4
5
6
7
7
8
7
5
3
2
1
-1
-2
-1
-2
-3
-3
-4
-4
-4
-5
-3
0
4
6
8
9
10
11
10
9
8
8
7
7
7
7
6
6
6
5
5
5
5
5
6
6
7
7
7
8
8
8
9
9
8
8
8
8
7
7
5
5
5
4
2
1
1
-1
0
3
6
8
9
10
10
11
11
10
8
7
6
5
3
2
1
0
-1
-1
-1
-1
-2
-2
1
4
7
10
12
13
13
14
10
7
5
6
5
4
5
5
5
5
5
7
7
7
8
9
11
13
14
15
15
15
15
15
15
15
15
15
13
13
13
12
11
11
11
11
12
12
15
16
17
19
19
18
17
17
16
13
12
12
11
10
9
9
8
8
8
8
8
8
7
7
7
7
7
7
7
7
7
4
3
2
3
2
2
1
-1
1
1
1
1
0
-1
-2
-2
-2
1
3
5
5
6
5
4
3
1
0
0
0
-1
-2
-4
-3
-2
-3
-2
-1
2
3
3
4
4
4
4
2
1
-3
-3
-4
-5
-5
-6
-5
-5
-4
-3
-2
4
6
7
8
9
9
7
5
4
2
2
1
1
1
1
2
1
1
-1
-3
-1
6
8
9
11
12
12
12
11
4
5
3
2
3
3
2
3
4
4
3
4
1
0
7
10
13
14
16
16
16
16
16
11
9
6
7
7
6
4
4
1
4
5
3
4
4
5
9
14
15
17
17
17
17
16
13
8
7
7
5
5
2
1
1
1
1
3
4
4
7
9
13
15
15
16
15
14
12
9
8
3
1
5
4
3
3
0
1
3
4
5
6
7
8
7
7
6
6
4
3
3
1
-1
0
-4
-4
-4
-6
-6
-7
-6
0
1
3
4
4
5
5
4
2
0
0
0
-2
-2
-1
-1
0
1
1
3
3
3
2
5
10
12
13
14
14
14
12
9
7
8
2
2
0
0
-1
-1
-2
-2
-3
-2
-2
0
3
7
10
12
13
14
14
14
12
10
6
6
7
5
1
0
-1
0
-1
1
-2
-2
2
4
7
9
12
13
15
15
14
13
11
10
9
8
8
8
8
8
8
8
7
7
7
7
8
9
12
14
16
17
18
18
17
15
13
13
11
11
11
11
10
10
10
10
10
10
10
10
10
10
12
12
10
9
7
7
5
4
3
2
2
2
2
2
2
1
1
1
1
1
1
1
1
1
1
1
1
3
3
3
3
3
2
2
2
1
1
0
0
0
-1
-1
-1
-1
-1
-2
-3
-1
1
2
2
3
3
4
4
3
1
1
0
-1
-2
-2
-2
-3
-3
-3
-3
-3
-3
-3
-3
-1
1
2
6
8
7
8
7
6
5
4
4
4
5
5
5
5
5
5
5
5
6
6
6
5
5
3
4
6
6
6
5
1
1
0
0
0
1
1
1
0
1
1
1
1
1
1
1
1
3
3
4
5
6
5
3
3
3
3
4
5
5
5
6
6
7
7
8
3
0
0
0
0
1
1
2
2
2
2
0
0
-1
-3
-3
-4
-5
-5
-6
-5
-6
-7
-6
-7
-5
-3
-1
0
0
0
0
0
0
-1
-3
-3
-4
-4
-3
-4
-5
-5
-7
-7
-7
-8
-8
-8
-5
-3
-2
-1
-1
0
0
0
0
-1
-1
-1
-1
-1
-1
0
0
1
0
1
1
0
0
2
3
4
5
5
5
5
5
2
0
0
-1
-1
-2
-2
-3
-4
-3
-2
-3
-2
-2
-1
2
4
6
8
9
9
9
7
5
5
4
3
3
4
4
4
4
4
4
4
4
5
6
8
10
11
12
12
12
11
11
9
8
7
6
7
7
7
6
7
7
7
7
8
7
7
7
8
11
12
12
11
11
9
8
7
8
8
9
8
7
6
6
6
7
7
6
7
10
11
13
14
14
14
14
11
9
9
9
9
9
9
10
10
10
10
10
10
11
12
12
10
5
5
3
3
3
2
2
1
0
-1
-2
-3
-4
-5
-6
-6
-5
-5
-3
-1
1
1
2
2
2
0
-1
-1
-2
-3
-4
-4
-4
-5
-5
-5
-6
-6
-6
-7
-6
-5
-1
1
2
4
5
5
3
1
1
0
0
0
1
1
2
2
2
2
2
2
2
4
5
6
6
6
5
4
0
0
0
-1
-2
-3
-4
-4
-5
-5
-6
-7
-7
-8
-6
-5
-4
-3
-2
-2
-2
-3
-5
-5
-6
-7
-8
-8
-9
-8
-8
-9
-8
-8
-8
-5
-2
1
2
2
2
1
1
1
2
2
1
2
0
0
0
-1
-1
-3
-4
-4
-5
-5
-5
-5
-5
-5
-5
-5
-6
-6
-8
-8
-9
-10
-11
-9
-9
-8
-7
-5
-7
-6
-6
-6
-6
-7
-11
-13
-12
-14
-13
-15
-15
-17
-17
-16
-16
-17
-16
-14
-13
-9
-8
-7
-6
-6
-6
-6
-6
-5
-5
-5
-4
-5
-5
-5
-5
-5
-5
-5
-7
-6
-6
-4
-3
-2
0
0
-1
-2
-3
-3
-3
-1
1
2
3
3
3
2
2
3
3
3
2
2
6
8
9
9
9
8
6
6
5
6
6
6
6
5
3
1
0
-3
-3
-3
-3
-4
-4
-4
-6
-8
-8
-9
-9
-9
-9
-10
-10
-11
-12
-12
-12
-11
-11
-12
-13
-13
-14
-15
-15
-13
-12
-11
-10
-8
-8
-8
-8
-10
-9
-9
-8
-7
-7
-6
-3
-2
-1
-1
0
0
1
3
4
5
6
6
7
6
5
4
4
5
5
5
5
4
4
2
3
1
2
0
-2
-4
-4
-4
-4
-4
-4
-3
-3
-4
-4
-5
-5
-5
-6
-6
-7
-6
-7
-6
-7
-8
-8
-9
-9
-10
-9
-8
-6
-5
-5
-5
-5
-4
-4
-7
-7
-8
-8
-9
-9
-10
-10
-10
-9
-9
-9
-9
-9
-7
-4
-1
0
1
1
2
2
1
0
0
0
-1
-1
-3
-2
-4
-5
-5
-5
-5
-5
-6
-7
-7
-5
-4
-2
-2
-1
-1
-2
-2
-3
-4
-5
-5
-6
-9
-9
-10
-11
-11
-12
-12
-12
-11
-10
-8
-5
-3
-2
-1
0
1
0
0
0
-1
-1
-1
-1
0
1
2
1
1
1
1
2
2
2
2
1
0
0
-1
-7
-8
-9
-10
-10
-9
-9
-9
-10
-11
-12
-12
-15
-16
-15
-17
-18
-21
-17
-14
-12
-10
-9
-9
-9
-9
-10
-12
-13
-14
-15
-14
-15
-15
-14
-15
-16
-15
-14
-13
-13
-12
-11
-12
-12
-12
-12
-12
-12
-13
-13
-13
-13
-14
-14
-14
-15
-15
-15
-15
-15
-15
-15
-15
-16
-16
-16
-15
-15
-15
-15
-15
-15
-16
-19
-19
-19
-22
-23
-23
-24
-24
-25
-26
-27
-27
-27
-26
-28
-27
-23
-21
-18
-16
-15
-15
-15
-16
-18
-19
-19
-20
-20
-20
-21
-22
-21
-22
-22
-23
-22
-22
-23
-21
-18
-17
-15
-14
-14
-13
-13
-15
-16
-17
-17
-18
-18
-18
-19
-19
-19
-19
-19
-19
-19
-19
-18
-17
-14
-11
-9
-7
-6
-6
-6
-7
-7
-7
-7
-7
-7
-7
-7
-6
-6
-9
-10
-8
-10
-13
-12
-12
-8
-6
-5
-4
-4
-4
-4
-5
-7
-8
-9
-9
-9
-9
-8
-8
-7
-6
-5
-4
-4
-4
-3
-1
1
2
3
3
4
3
2
1
0
0
0
1
1
1
0
0
0
0
0
0
0
-2
-1
1
1
3
3
2
2
1
0
-1
-3
-3
-5
-6
-7
-7
-6
-8
-7
-9
-7
-5
-4
-4
-7
-4
-1
2
3
3
4
2
0
-1
-3
-3
-4
-5
-6
-6
-7
-5
-3
-3
-8
-8
-9
-9
-6
-4
-2
-2
1
3
4
1
0
-2
-2
-3
-3
-2
-3
-2
-2
-4
-5
-6
-7
-7
-7
-8
-8
-8
-10
-10
-10
-9
-9
-9
-10
-11
-12
-13
-13
-15
-15
-16
-15
-14
-15
-15
-15
-16
-16
-17
-16
-16
-16
-16
-15
-15
-15
-15
-15
-16
-16
-17
-17
-17
-18
-18
-19
-19
-20
-21
-20
-21
-22
-22
-22
-19
-18
-17
-16
-16
-15
-15
-16
-17
-18
-19
-19
-20
-19
-19
-19
-20
-19
-18
-19
-20
-19
-20
-20
-17
-16
-15
-15
-14
-13
-13
-14
-16
-16
-17
-18
-17
-17
-18
-18
-18
-19
-20
-19
-19
-20
-19
-18
-16
-13
-12
-11
-10
-10
-10
-11
-11
-12
-12
-12
-12
-12
-11
-11
-11
-10
-11
-11
-12
-14
-14
-10
-6
-5
-4
-3
-4
-3
-4
-6
-8
-8
-8
-9
-8
-9
-12
-12
-14
-14
-15
-16
-15
-16
-16
-12
-12
-11
-10
-10
-9
-9
-10
-11
-13
-12
-12
-12
-12
-12
-14
-14
-15
-16
-16
-15
-16
-16
-15
-13
-10
-8
-8
-7
-6
-6
-7
-8
-9
-9
-10
-11
-12
-13
-15
-15
-16
-17
-16
-16
-16
-17
-17
-14
-13
-12
-11
-10
-10
-10
-10
-10
-10
-10
-10
-10
-10
-10
-11
-11
-11
-11
-11
-11
-10
-10
-9
-8
-8
-8
-8
-8
-9
-10
-12
-13
-14
-14
-13
-13
-12
-13
-12
-12
-12
-11
-11
-10
-11
-10
-10
-11
-11
-10
-10
-10
-10
-10
-11
-13
-16
-16
-17
-19
-19
-18
-19
-18
-17
-17
-16
-16
-18
-18
-18
-17
-15
-13
-11
-11
-11
-11
-12
-14
-15
-15
-17
-18
-20
-19
-20
-21
-22
-22
-23
-23
-23
-24
-22
-20
-17
-15
-14
-13
-13
-13
-13
-14
-15
-16
-16
-17
-17
-18
-18
-21
-22
-22
-22
-23
-24
-24
-24
-21
-18
-16
-15
-13
-12
-13
-13
-14
-14
-17
-17
-17
-18
-21
-21
-20
-21
-22
-23
-23
-24
-24
-21
-18
-15
-14
-13
-12
-13
-13
-15
-17
-17
-19
-20
-21
-21
-22
-23
-23
-23
-24
-24
-24
-25
-24
-21
-17
-15
-13
-12
-11
-11
-13
-14
-17
-17
-19
-19
-21
-21
-20
-21
-22
-20
-19
-22
-22
-23
-20
-19
-12
-9
-7
-6
-5
-4
-5
-7
-8
-10
-11
-11
-10
-11
-9
-9
-8
-8
-7
-7
-8
-9
-9
-7
-7
-7
-6
-7
-7
-9
-11
-11
-13
-15
-17
-19
-19
-20
-20
-21
-21
-18
-19
-21
-23
-22
-19
-15
-14
-13
-12
-12
-12
-12
-15
-16
-17
-17
-18
-19
-20
-18
-18
-19
-22
-21
-23
-22
-23
-21
-16
-13
-10
-9
-8
-7
-7
-8
-10
-11
-14
-13
-13
-14
-15
-14
-15
-12
-12
-16
-15
-18
-18
-15
-13
-11
-10
-9
-9
-9
-10
-11
-13
-15
-16
-18
-18
-20
-20
-21
-22
-22
-22
-23
-23
-23
-23
-19
-16
-13
-11
-10
-10
-10
-10
-12
-12
-13
-13
-14
-13
-14
-14
-14
-14
-13
-13
-13
-12
-12
-12
-10
-6
-5
-4
-3
-3
-3
-4
-6
-6
-8
-11
-12
-13
-15
-15
-17
-16
-18
-20
-21
-21
-21
-20
-18
-16
-16
-14
-13
-13
-13
-14
-16
-17
-18
-18
-19
-20
-22
-20
-24
-23
-21
-20
-20
-22
-22
-21
-21
-20
-19
-19
-19
-18
-18
-19
-20
-21
-21
-22
-23
-25
-25
-26
-28
-28
-28
-28
-28
-28
-27
-24
-21
-19
-18
-16
-16
-16
-16
-20
-19
-21
-22
-24
-24
-24
-24
-24
-25
-25
-26
-25
-24
-20
-18
-15
-13
-12
-12
-12
-14
-15
-16
-18
-18
-19
-19
-19
-23
-23
-24
-21
-21
-23
-22
-17
-14
-12
-12
-11
-10
-11
-12
-15
-15
-16
-17
-18
-17
-17
-18
-19
-20
-20
-19
-20
-19
-19
-13
-12
-10
-10
-10
-10
-10
-14
-15
-18
-17
-19
-20
-19
-20
-22
-23
-24
-24
-22
-21
-19
-13
-12
-9
-9
-10
-11
-12
-13
-15
-16
-16
-16
-16
-19
-20
-21
-21
-20
-15
-13
-11
-10
-9
-9
-9
-9
-13
-16
-18
-16
-19
-20
-19
-20
-21
-21
-19
-21
-20
-16
-13
-10
-8
-8
-7
-6
-7
-11
-13
-14
-15
-16
-17
-19
-16
-19
-21
-21
-20
-20
-20
-21
-17
-14
-12
-11
-11
-11
-11
-12
-12
-13
-14
-15
-15
-17
-19
-21
-21
-21
-23
-22
-22
-21
-24
-22
-18
-16
-14
-12
-12
-11
-11
-13
-14
-16
-18
-19
-19
-19
-20
-21
-22
-22
-21
-20
-21
-23
-19
-16
-14
-12
-10
-10
-10
-10
-11
-13
-14
-15
-16
-18
-19
-21
-21
-22
-23
-23
-23
-23
-24
-24
-22
-19
-13
-12
-12
-11
-11
-11
-14
-17
-18
-19
-20
-21
-22
-22
-23
-24
-23
-24
-24
-22
-20
-14
-13
-12
-11
-11
-11
-13
-15
-16
-18
-19
-20
-21
-22
-22
-21
-22
-21
-22
-23
-23
-21
-18
-14
-10
-11
-10
-10
-10
-12
-15
-17
-16
-17
-19
-19
-21
-19
-22
-23
-23
-24
-24
-23
-22
-16
-14
-14
-13
-13
-12
-12
-12
-13
-15
-16
-17
-18
-19
-22
-20
-22
-18
-23
-23
-22
-22
-22
-20
-13
-12
-11
-10
-10
-9
-9
-11
-12
-13
-15
-14
-13
-13
-13
-13
-12
-12
-13
-14
-13
-11
-8
-4
1
1
2
1
0
-2
-3
-5
-5
-6
-8
-10
-11
-13
-14
-14
-14
-14
-13
-9
-5
-2
0
2
3
3
4
4
-2
-1
-3
-3
-4
-7
-10
-9
-10
-11
-12
-12
-7
-3
-1
0
1
0
0
-2
-4
-5
-6
-8
-7
-10
-10
-11
-12
-12
-12
-12
-12
-10
-3
-3
-2
0
1
1
0
-1
-2
-3
-4
-5
-6
-6
-6
-6
-6
-6
-6
-6
-6
-6
-6
-4
-4
-3
-2
-2
-2
-2
-3
-4
-7
-9
-9
-10
-10
-10
-10
-12
-12
-13
-13
-10
-8
-3
0
2
2
2
2
2
1
1
1
0
-1
-1
-1
-2
-2
-1
-4
-5
-2
-1
-1
2
2
2
0
-1
-1
-3
-4
-6
-6
-7
-8
-8
-9
-9
-4
-2
-1
0
0
0
0
-1
-1
-1
-1
-1
-2
-1
-1
-1
-1
-3
-3
-3
-3
-4
-3
-3
-3
-3
-3
-4
-4
-5
-6
-7
-8
-8
-10
-10
-11
-12
-12
-12
-14
-12
-10
-10
-8
-8
-9
-9
-10
-11
-12
-12
-13
-13
-14
-14
-14
-14
-14
-15
-15
-16
-16
-14
-12
-10
-9
-9
-8
-7
-8
-9
-10
-11
-11
-12
-12
-13
-13
-14
-15
-16
-16
-17
-17
-18
-15
-13
-12
-11
-10
-10
-10
-10
-10
-10
-13
-13
-14
-13
-13
-13
-14
-15
-15
-15
-14
-14
-14
-14
-13
-12
-11
-10
-9
-9
-9
-9
-11
-11
-12
-15
-16
-16
-16
-17
-16
-16
-15
-14
-13
-10
-9
-9
-8
-8
-10
-10
-11
-13
-13
-14
-14
-15
-16
-17
-18
-18
-18
-16
-14
-11
-10
-9
-8
-7
-7
-7
-8
-10
-11
-13
-13
-14
-14
-14
-15
-15
-15
-14
-13
-12
-11
-5
0
1
2
3
3
3
1
-1
-1
-4
-5
-6
-6
-6
-6
-6
-5
-6
-4
-2
0
1
2
2
2
2
1
-2
-3
-3
-4
-5
-4
-5
-6
-4
-3
-2
-1
-1
0
0
0
-2
-3
-5
-6
-8
-8
-8
-9
-9
-11
-11
-10
-12
-12
-10
-4
-1
0
1
1
1
0
-2
-3
-3
-4
-5
-6
-6
-5
-6
-6
-6
-6
-6
-5
-4
-1
3
6
7
7
8
8
5
2
0
2
0
0
-5
-4
-5
-5
-6
-6
-7
-7
-4
1
4
5
6
7
8
7
6
3
-1
0
0
-1
-1
-1
-2
-1
-1
-2
-4
-5
-1
1
3
6
8
9
9
8
8
6
4
3
2
2
1
0
-1
-1
-2
-1
-1
0
0
5
7
8
9
10
10
8
6
4
4
4
4
3
4
4
4
3
3
3
3
3
4
5
6
7
7
8
7
6
4
3
2
1
2
1
2
2
1
1
1
1
1
1
-1
-3
-4
-3
-1
-2
-1
0
-1
-1
-2
-3
-3
-3
-5
-5
-6
-6
-7
-8
-8
-8
-9
-9
-9
-6
-4
-2
-1
0
0
0
0
-1
-2
-4
-5
-5
-5
-5
-6
-7
-7
-7
-7
-7
-5
-5
-4
-3
-2
-1
0
1
2
2
2
2
1
0
0
0
0
0
0
-2
-3
-3
-4
-6
-7
-7
-6
-6
-5
-5
-4
-4
-4
-5
-6
-6
-6
-7
-7
-9
-10
-10
-10
-11
-11
-12
-12
-12
-12
-12
-11
-10
-9
-8
-7
-6
-6
-6
-6
-8
-8
-9
-9
-9
-10
-10
-10
-10
-13
-12
-12
-12
-8
-7
-6
-5
-4
-3
-2
-2
-2
-3
-5
-6
-6
-7
-7
-8
-8
-8
-10
-10
-11
-11
-13
-12
-7
-6
-5
-5
-4
-3
-3
-3
-3
-4
-5
-8
-9
-8
-9
-10
-11
-12
-10
-10
-11
-12
-12
-12
-8
-5
-3
-2
-1
0
1
1
1
0
-2
-3
-5
-6
-5
-6
-6
-7
-7
-7
-8
-7
-8
-8
-4
-1
0
2
3
5
6
6
6
5
1
1
0
0
-1
-2
-1
-1
0
0
1
1
1
1
3
4
5
6
7
7
6
5
5
5
4
4
3
3
2
1
0
-2
-3
-4
-5
-5
-6
-6
-3
-2
-1
1
3
4
3
3
3
2
1
-1
-2
-2
-5
-5
-6
-6
-6
-6
-7
-7
-8
-7
-3
-1
-1
1
2
3
4
4
4
3
1
-1
-1
-3
-3
-2
-3
-5
-5
-7
-6
-6
-7
-7
-4
-3
-2
0
1
1
2
1
2
1
-1
-2
-4
-4
-5
-5
-6
-5
-6
-7
-6
-8
-8
-8
-5
-3
-2
0
1
1
2
3
2
2
-1
-1
-3
-2
-3
-3
-2
-3
-4
-3
-4
-4
-3
-3
-1
2
4
5
6
7
8
6
7
6
3
1
2
1
-1
-1
-2
-4
-5
-4
-6
-6
-6
-4
-1
2
3
5
6
8
9
10
10
9
6
5
3
2
4
3
3
3
4
5
6
4
5
7
7
9
11
12
12
13
13
13
12
11
9
7
6
5
4
4
5
5
5
6
5
6
6
7
8
10
11
12
9
7
9
8
9
8
7
6
5
3
2
2
1
0
-1
-2
-2
-3
-3
-3
-2
-1
0
0
1
2
2
2
2
1
0
-1
-2
-4
-3
-1
-2
-3
-4
-5
-5
-5
-6
-5
-5
-3
-3
-2
-1
-1
0
0
0
0
-1
-3
-4
-5
-6
-6
-7
-8
-8
-8
-7
-8
-9
-7
-5
-4
-2
-2
-1
0
1
1
1
1
-1
-2
-4
-4
-4
-5
-5
-5
-5
-5
-5
-5
-6
-4
0
3
4
6
8
9
11
11
11
10
7
5
4
3
3
3
3
4
4
3
3
4
3
5
7
9
10
10
11
11
11
11
10
9
7
4
2
2
2
1
0
1
2
1
0
-2
-4
0
1
2
2
3
5
6
7
8
8
7
6
5
3
3
3
2
2
2
2
1
1
1
0
1
2
2
4
4
6
7
7
8
7
6
4
3
2
2
1
0
0
-1
0
-2
-3
-4
-4
-4
-3
-2
-1
0
1
2
2
2
2
2
1
-1
-2
-3
-2
-3
-3
-4
-4
-6
-7
-7
-8
-5
-3
-2
0
1
1
2
3
3
3
3
0
0
-1
-2
-2
-3
-4
-4
-5
-5
-5
-6
-6
-3
-1
1
2
3
3
5
5
5
5
4
2
2
1
-1
0
-2
-1
-3
-4
-4
-4
-4
-5
-2
1
2
3
3
4
3
4
4
3
2
0
-1
-1
-2
-3
-3
-4
-5
-6
-6
-5
-6
-6
-4
-1
1
2
3
5
5
6
6
6
5
3
2
0
-1
-2
-3
-3
-3
-3
-2
-3
-3
-5
-2
0
3
4
5
7
8
9
9
9
8
5
4
2
3
2
2
2
2
2
2
1
0
0
1
3
5
7
8
9
9
8
8
9
8
7
6
5
4
1
0
-1
-2
-2
-2
-3
-3
-3
-1
2
5
7
8
9
9
10
10
9
9
7
6
5
4
0
0
-1
-1
-1
-3
-2
-1
-1
3
5
7
9
11
12
13
14
14
14
12
10
7
5
4
3
2
2
1
1
1
-1
-2
-1
1
4
6
8
11
12
14
15
15
15
14
11
8
7
6
5
4
1
4
4
3
6
6
7
8
11
14
17
19
20
21
21
20
19
17
15
13
12
9
9
10
8
6
5
5
3
3
3
4
5
6
6
7
7
8
8
8
7
5
4
3
2
1
1
-1
-2
-1
-2
-4
-4
-4
0
3
5
7
8
8
9
8
9
8
7
6
4
3
2
1
0
-3
-1
-2
-4
-4
-3
-3
0
3
6
9
10
11
12
13
14
14
14
12
8
5
5
3
1
2
2
1
1
1
1
1
4
8
12
14
14
16
16
17
17
16
16
13
10
8
7
5
3
2
4
3
3
3
3
3
7
10
13
15
17
19
20
20
19
18
17
14
11
10
10
8
8
7
7
7
7
6
6
6
9
11
13
13
12
12
12
13
13
12
12
11
8
8
8
8
7
6
7
7
7
7
7
8
8
9
10
12
14
13
13
13
13
13
12
11
9
7
5
4
2
2
0
-1
0
0
0
1
3
7
10
13
14
15
15
16
16
15
13
11
9
8
8
7
5
7
8
9
9
8
8
9
11
13
15
17
18
19
18
17
16
15
13
11
10
9
9
8
7
7
4
2
2
2
2
1
3
5
7
10
11
12
12
14
13
13
13
11
9
8
5
5
4
4
3
0
-1
-1
-2
-1
2
6
9
11
12
13
14
14
15
15
14
12
10
8
8
6
6
7
7
8
7
8
7
9
12
14
16
18
19
20
22
22
22
20
18
16
14
12
14
11
11
10
9
9
5
5
6
7
9
12
14
16
19
21
22
23
23
23
22
19
16
15
13
12
10
10
9
9
9
10
10
10
13
16
18
18
19
20
19
17
13
15
15
13
11
10
10
9
10
10
10
9
8
8
7
8
9
8
9
10
11
11
11
11
10
10
9
8
6
5
3
3
3
2
0
-1
-1
-3
-2
-1
2
6
9
11
13
15
17
18
18
17
16
14
12
11
11
11
11
12
12
13
13
13
12
12
11
7
7
7
7
7
7
6
6
6
6
5
5
6
5
5
3
4
4
3
3
3
4
4
4
5
6
6
7
10
10
10
12
13
13
12
10
10
9
8
8
7
7
5
5
4
4
4
7
8
11
12
14
16
17
17
17
17
16
15
12
11
9
8
8
6
7
8
7
7
9
10
12
14
16
17
18
19
19
18
18
18
17
15
14
12
13
12
10
9
8
10
8
8
7
8
9
10
11
11
12
11
10
10
9
8
8
8
8
8
7
7
7
7
7
7
6
6
7
6
7
8
9
11
12
13
14
14
14
13
11
10
8
7
6
4
6
2
2
1
1
0
3
4
6
8
9
10
10
10
11
13
13
13
13
12
10
9
8
7
5
4
4
3
4
4
4
4
5
6
7
9
11
11
11
14
14
15
14
12
10
10
8
7
6
5
4
5
5
5
4
5
8
11
12
14
15
16
18
19
19
18
17
15
13
11
10
9
9
7
8
7
7
6
6
8
10
13
14
16
17
18
19
18
19
19
18
16
14
13
12
10
9
8
8
7
7
6
5
5
7
9
11
12
12
14
13
13
14
13
13
12
11
10
8
7
6
6
5
3
1
1
0
2
5
9
11
14
14
15
16
16
16
16
16
15
13
10
10
11
10
9
9
9
9
8
8
10
13
15
15
15
14
11
10
9
10
10
9
9
9
9
10
10
10
9
9
9
8
8
9
9
10
11
11
12
13
13
14
14
15
15
14
13
12
12
10
11
11
11
11
10
8
9
9
9
9
11
12
13
13
16
16
17
19
19
18
17
14
12
11
11
11
11
11
12
10
11
7
10
12
14
17
19
20
22
23
22
16
19
17
16
13
11
9
9
8
7
6
7
5
5
4
7
11
13
15
17
18
19
19
21
22
21
21
20
17
16
13
11
11
9
8
7
6
5
6
8
12
15
17
18
20
21
21
22
23
22
22
20
17
16
15
15
14
14
14
14
14
15
13
12
12
11
14
16
18
18
18
18
18
18
17
16
15
13
12
10
10
10
10
11
11
12
12
12
12
14
14
15
16
17
15
16
16
17
15
14
13
12
12
11
11
11
11
11
11
11
11
11
12
12
13
15
15
16
15
16
16
17
17
16
14
12
10
10
9
9
8
7
7
6
6
8
11
15
18
20
21
22
23
24
24
24
23
20
19
17
16
16
16
16
14
11
11
12
12
11
11
12
12
13
14
15
16
17
18
18
17
16
15
15
14
14
14
13
13
12
12
12
12
13
14
16
18
21
21
24
25
25
25
25
25
23
21
17
16
15
15
13
12
12
11
10
10
13
16
18
21
23
25
26
27
28
28
27
26
24
22
20
19
18
17
17
16
16
17
16
15
15
15
17
18
19
19
20
19
19
19
18
18
18
17
16
16
14
13
13
14
13
13
13
12
14
15
16
16
18
19
19
21
19
20
18
18
18
17
15
13
12
11
11
12
10
8
8
8
10
15
17
20
22
23
23
24
24
24
23
22
20
18
18
16
15
14
14
13
14
13
13
12
12
13
15
16
18
18
19
19
20
20
20
20
19
16
15
13
14
11
10
10
10
10
10
9
11
14
16
17
18
19
19
19
19
20
20
19
19
17
15
14
13
11
11
11
11
10
9
10
12
15
18
21
22
22
23
23
23
24
24
23
22
20
18
17
17
17
18
18
17
17
16
16
17
17
18
19
18
18
18
19
21
23
22
21
20
20
19
18
18
18
17
17
15
14
13
13
13
13
14
14
16
18
17
19
20
20
20
19
19
18
16
16
13
13
13
13
13
13
12
12
13
15
16
19
20
21
20
20
20
18
16
15
15
13
12
12
11
10
10
9
8
6
6
6
8
12
14
17
18
20
21
20
20
21
20
20
18
17
14
13
12
11
11
11
11
10
10
10
12
15
19
21
22
24
24
25
26
26
26
25
23
22
19
20
20
20
19
19
18
16
14
13
15
18
21
22
24
25
26
27
27
27
26
25
23
22
20
19
19
18
18
18
18
18
17
17
18
20
22
24
25
26
27
28
28
29
28
27
25
23
21
19
18
19
18
17
16
15
14
15
17
21
23
24
26
28
28
29
29
28
27
27
28
24
23
21
19
19
19
17
17
16
15
14
16
20
23
24
26
27
28
29
29
28
28
27
25
23
21
20
20
20
19
19
18
18
18
18
19
21
21
23
25
26
27
27
27
25
25
24
23
22
20
20
19
19
19
19
19
19
19
20
22
24
25
26
28
29
30
30
30
30
30
28
26
24
23
22
22
22
22
21
21
20
21
22
23
24
25
27
28
29
29
29
29
29
28
27
26
25
24
23
22
20
21
20
21
20
20
20
22
23
24
23
26
27
27
27
27
26
20
19
17
17
17
17
17
16
16
15
16
16
16
16
17
17
17
18
18
20
20
18
17
17
17
17
16
16
15
15
15
15
15
14
13
13
13
14
16
17
19
20
22
22
23
22
24
25
24
24
21
18
19
17
16
15
15
15
14
14
14
16
19
22
24
25
26
26
25
26
25
25
24
24
21
21
19
17
16
16
16
15
15
15
15
15
17
18
20
21
22
18
23
23
24
23
22
20
19
18
17
15
15
15
14
13
13
13
15
17
19
20
21
23
23
24
25
24
24
24
23
20
21
19
18
18
17
16
16
16
15
15
17
19
21
22
24
26
27
29
30
30
30
29
28
25
23
22
21
20
20
21
22
22
21
20
22
24
24
23
24
26
26
26
27
27
27
26
25
23
23
23
21
20
20
19
19
18
19
19
19
21
22
23
25
25
26
26
27
26
25
24
23
21
20
20
20
20
19
19
19
19
19
19
19
20
20
20
19
20
21
21
20
18
20
21
21
19
18
17
17
15
15
16
17
17
17
17
18
18
19
19
22
24
25
27
27
28
28
27
27
25
22
22
20
20
20
19
19
18
16
17
18
19
21
23
25
25
26
26
27
27
28
26
25
24
23
21
19
19
18
18
18
17
17
18
18
19
18
18
19
19
19
19
21
21
21
21
21
20
19
19
18
18
18
18
17
16
16
16
16
17
17
17
19
19
20
22
22
23
23
23
23
22
20
20
18
18
17
17
17
16
14
15
17
19
22
23
24
25
27
28
28
28
28
28
26
24
21
19
19
18
18
18
18
17
16
17
18
18
19
21
22
22
22
21
22
21
21
22
21
21
21
21
21
20
19
19
19
19
18
19
18
18
18
19
20
20
20
19
19
19
17
17
17
17
17
17
17
17
17
18
17
17
17
17
17
17
17
17
18
18
19
19
19
19
19
19
19
19
18
18
18
17
17
18
17
17
17
17
18
19
20
20
20
22
23
25
23
21
23
23
22
20
20
19
19
18
18
17
17
17
17
16
17
19
21
23
24
25
25
27
27
28
28
28
27
25
23
22
20
20
20
19
18
18
18
18
19
21
24
25
27
28
29
30
30
30
30
29
28
26
24
23
22
22
22
21
20
20
19
20
20
23
25
26
27
28
29
30
31
30
30
29
28
27
26
24
24
23
23
22
22
21
21
21
22
25
26
28
30
31
32
33
34
33
32
31
30
28
26
25
25
24
23
23
22
22
22
21
22
23
24
25
26
26
27
27
28
27
26
24
25
24
23
22
23
22
22
21
20
20
20
20
20
19
19
18
17
17
18
19
20
21
21
22
22
21
19
18
18
17
18
17
18
19
18
18
19
21
22
23
25
26
26
25
27
27
27
27
26
24
22
20
19
19
17
16
16
16
15
15
18
21
23
26
28
29
30
30
30
31
30
30
29
27
26
24
22
21
21
20
20
20
20
20
21
22
22
21
21
21
20
21
22
22
22
20
19
19
19
19
19
19
19
18
18
18
18
18
18
18
19
19
20
22
22
22
20
22
22
21
20
20
20
20
20
20
19
19
19
19
18
18
20
22
23
25
26
27
27
28
29
28
28
27
25
23
22
22
21
21
21
20
19
20
19
20
21
23
24
26
27
28
28
29
29
29
28
27
26
25
24
22
22
21
21
20
20
20
19
19
21
23
25
27
28
28
28
29
29
29
28
27
27
26
25
24
24
24
23
23
22
22
22
22
23
24
25
27
28
28
28
29
29
29
28
28
27
26
25
23
23
22
22
22
22
22
22
22
22
23
24
24
23
24
25
26
26
26
28
27
26
25
24
23
23
22
21
21
21
22
21
21
21
23
25
25
26
26
27
27
28
29
28
28
27
26
24
21
21
20
20
20
19
18
18
18
21
24
26
27
28
30
31
31
32
32
32
30
29
27
25
24
24
23
23
22
21
20
20
20
22
24
27
28
28
28
29
29
28
28
27
27
25
25
24
23
23
24
24
24
23
23
23
23
24
26
27
28
29
30
31
32
31
31
30
29
28
27
26
25
24
23
22
22
22
22
22
22
22
23
24
24
23
23
23
23
24
24
23
24
23
22
22
21
20
20
20
20
20
19
19
20
20
22
23
23
23
26
28
27
26
25
26
27
25
24
24
19
19
19
19
20
20
20
19
19
20
21
23
25
26
27
29
29
29
29
29
28
27
25
23
23
22
21
21
21
20
20
19
19
21
23
25
27
28
28
29
30
30
30
30
29
28
27
25
24
24
22
22
22
21
21
20
21
22
24
26
27
28
29
30
30
30
30
30
29
28
27
25
24
22
22
21
20
19
20
19
19
21
23
24
25
27
29
29
30
30
30
30
30
29
27
26
24
24
23
22
22
21
21
20
20
21
24
25
27
28
29
30
31
32
32
32
31
30
28
26
26
25
24
23
23
23
22
22
21
23
24
26
27
28
30
30
31
33
32
31
29
24
23
23
22
22
22
22
22
21
21
21
21
22
22
23
26
27
28
28
29
30
30
30
29
29
27
26
26
25
25
24
23
22
22
22
22
22
24
25
27
28
29
30
30
30
31
30
28
27
26
23
23
23
23
23
23
22
22
21
21
22
23
24
25
27
28
29
29
29
30
30
29
28
26
25
25
24
24
23
23
23
22
22
22
23
25
27
28
29
31
30
30
28
29
28
28
29
27
25
25
25
24
24
23
24
23
23
23
24
25
26
27
29
30
30
31
31
32
33
32
30
28
28
27
26
26
25
25
25
24
23
24
24
25
26
28
30
31
30
24
23
23
24
24
24
23
23
23
23
23
23
23
23
23
23
23
23
24
24
26
28
29
29
29
28
26
22
21
21
22
21
21
21
21
21
21
21
22
21
21
22
22
22
24
25
27
28
28
28
28
28
27
24
24
23
23
22
22
22
22
22
22
22
22
23
23
23
24
26
26
27
27
27
28
27
27
26
25
24
24
23
23
22
23
22
22
22
23
23
24
26
28
29
30
30
31
31
30
30
30
28
27
26
25
25
24
24
25
25
24
24
24
24
24
26
28
29
28
28
28
28
28
28
27
27
27
26
26
26
24
23
25
24
24
23
23
23
23
23
25
26
26
26
26
26
28
28
27
26
26
26
25
25
24
23
23
23
23
23
23
24
26
27
28
29
29
29
30
30
29
29
28
27
26
25
24
24
24
24
23
23
23
23
22
23
24
26
27
28
29
29
30
30
29
29
27
26
25
24
24
24
23
23
22
22
22
22
23
23
24
26
27
27
27
28
28
29
29
29
28
27
26
26
25
25
25
25
25
24
24
24
24
24
24
25
25
27
27
26
26
26
26
25
25
25
24
24
24
24
21
21
20
20
20
20
19
20
22
24
25
26
26
28
29
29
29
29
28
27
25
24
24
23
23
22
22
21
21
21
21
22
24
26
27
29
30
30
31
31
32
31
30
28
27
26
25
24
24
24
23
23
23
22
22
23
24
25
27
28
29
29
30
31
31
31
29
28
26
26
25
24
24
23
23
23
23
23
23
22
22
23
23
23
24
25
26
26
26
25
24
24
23
23
22
22
22
21
21
20
20
19
19
20
23
25
25
26
28
28
29
29
29
29
28
27
25
25
24
23
23
23
23
23
22
22
22
23
25
26
27
28
28
29
30
30
30
30
30
29
27
26
26
25
25
25
24
23
23
23
23
23
25
27
28
29
29
29
29
30
29
29
28
28
27
25
25
25
24
24
24
24
24
24
24
25
26
27
29
29
30
29
27
28
29
30
29
29
28
27
26
26
26
26
25
25
25
25
25
25
25
26
26
26
26
26
25
25
24
24
25
25
24
24
24
24
24
24
24
24
24
24
23
23
24
25
25
24
24
25
26
25
24
24
24
24
23
23
23
23
24
24
24
24
24
24
24
24
25
25
27
27
27
28
29
28
29
29
28
27
25
23
23
22
21
21
21
20
20
20
20
21
22
24
25
27
28
29
30
30
30
30
29
28
27
26
25
24
24
24
24
24
24
24
23
24
24
25
27
28
29
30
31
31
32
31
30
29
27
26
25
24
24
24
23
23
23
22
22
23
24
26
27
29
30
30
29
31
30
32
30
29
27
26
25
25
24
24
24
23
23
23
23
24
25
25
26
27
28
28
29
30
29
29
28
27
25
24
23
22
22
22
22
22
22
22
22
22
22
23
24
25
25
25
25
25
24
24
23
23
23
23
23
22
22
22
22
21
21
20
20
20
20
20
20
20
21
22
24
25
26
26
26
25
23
22
21
20
20
19
19
19
18
17
17
17
18
20
23
25
26
28
29
29
28
27
26
25
25
23
23
22
22
22
21
21
20
20
20
20
21
23
25
27
28
29
29
30
30
28
27
27
24
23
22
21
21
20
19
19
19
19
19
20
21
23
25
26
28
29
29
30
30
30
30
28
25
24
23
22
22
21
21
21
20
20
19
20
22
24
26
28
29
30
31
31
31
30
29
26
24
23
23
22
22
21
20
20
20
20
18
19
22
23
24
25
27
28
29
30
30
29
27
26
24
24
22
21
21
20
20
19
19
19
18
19
20
22
23
25
26
28
28
28
28
28
27
25
23
22
21
20
19
18
18
18
17
16
16
17
19
22
23
25
26
27
27
28
28
27
27
25
23
22
21
20
18
18
18
17
17
17
16
17
19
22
24
26
28
28
29
28
29
29
27
25
24
23
22
20
20
19
19
19
17
17
18
18
20
22
25
26
27
28
29
29
29
30
29
27
25
24
23
21
21
20
19
20
19
18
18
18
21
24
25
26
28
30
30
31
30
30
30
27
25
23
23
22
21
21
20
20
20
19
19
20
20
24
26
28
29
30
30
31
30
29
28
26
25
23
23
23
23
23
23
23
23
23
23
22
22
23
23
22
21
21
21
22
23
23
23
22
22
22
22
21
22
21
21
22
22
22
22
22
22
23
23
23
23
23
23
23
23
23
23
23
23
23
22
22
22
22
22
22
22
22
22
22
22
21
21
22
22
25
27
26
27
26
26
25
24
23
22
22
22
21
21
21
22
22
21
22
22
23
25
26
26
26
27
28
28
28
27
26
25
21
20
20
20
19
19
17
17
16
17
17
18
18
19
21
23
24
25
26
26
25
24
22
20
19
18
17
16
16
14
14
14
13
12
13
16
17
20
22
25
26
26
26
26
26
26
23
21
20
20
17
17
17
16
15
14
15
14
15
17
19
21
22
24
26
26
26
26
25
24
22
20
19
18
16
15
14
14
13
13
13
12
14
15
17
20
22
23
25
25
23
25
24
23
21
19
18
18
18
15
15
16
14
13
12
12
13
15
18
20
22
23
24
25
25
25
25
24
22
20
18
16
15
14
13
13
13
11
11
12
10
13
17
21
22
24
24
25
25
25
25
24
21
19
18
16
15
14
13
13
13
13
13
13
14
17
20
23
25
25
26
28
28
26
27
25
23
22
22
20
19
18
17
17
18
16
16
15
15
15
16
16
17
18
19
19
20
20
20
20
18
17
15
16
15
15
15
15
15
14
14
14
14
15
16
19
21
22
23
24
24
24
22
21
19
18
15
13
14
13
12
11
11
10
8
8
9
12
16
18
21
22
23
23
22
23
23
21
20
16
13
14
14
12
11
11
12
11
10
11
12
14
17
18
21
22
24
24
24
23
23
22
19
18
17
16
16
16
15
15
15
15
14
16
16
17
20
22
23
24
25
26
26
26
24
23
21
19
18
18
18
17
17
17
17
18
18
18
19
20
22
22
22
23
24
24
25
24
24
23
22
21
21
20
19
19
19
19
19
19
19
19
19
20
20
21
21
22
23
23
23
23
23
23
22
21
19
18
17
17
18
18
17
17
17
17
17
18
20
22
23
23
22
23
24
24
24
23
21
21
20
19
18
17
16
16
16
16
16
15
15
16
16
17
19
19
19
20
20
20
20
19
17
16
15
15
14
13
12
12
11
11
10
11
10
11
12
13
13
13
14
15
15
15
15
14
13
13
11
9
6
6
5
6
4
4
3
4
3
6
10
13
15
17
19
19
19
19
19
17
14
14
13
11
10
8
7
6
5
5
5
4
4
7
11
15
18
20
20
21
22
22
21
19
17
14
11
10
10
9
8
7
4
6
6
6
6
9
12
16
19
20
22
22
23
22
22
20
18
14
11
12
10
9
9
8
8
8
7
7
7
10
13
17
19
21
23
23
24
24
23
22
16
14
14
12
12
11
11
10
9
8
8
7
9
12
16
18
19
21
23
24
24
24
23
21
18
17
15
13
11
10
9
7
9
7
6
6
5
8
12
16
19
21
22
23
24
23
23
22
16
14
14
12
12
10
11
11
11
11
11
11
11
14
18
21
23
24
25
25
25
25
24
22
20
19
18
17
16
16
16
16
15
15
15
15
15
17
20
22
24
25
27
27
27
26
25
24
21
19
19
18
18
18
18
16
16
16
16
15
15
16
20
22
24
26
26
27
27
27
25
23
19
16
17
16
15
12
12
12
12
11
10
10
9
12
16
21
22
24
26
26
25
26
25
22
19
18
16
16
14
14
13
13
13
13
13
13
12
14
17
21
24
24
24
25
25
24
23
22
20
18
19
18
17
16
16
15
15
10
9
9
9
8
8
8
9
10
11
10
11
11
11
10
9
9
7
6
6
7
7
7
6
6
6
7
7
8
8
9
10
10
10
11
11
12
12
12
8
6
6
5
5
3
3
2
1
1
1
2
2
4
8
11
14
16
17
18
18
17
17
15
13
10
9
8
6
5
4
3
3
2
2
1
1
3
6
8
11
12
14
15
15
16
15
14
10
8
7
4
4
4
4
3
3
2
2
2
0
3
9
12
15
17
18
19
19
19
18
16
13
11
10
9
9
8
7
6
7
7
7
8
7
9
13
17
18
20
21
22
22
21
20
18
15
15
12
13
13
13
12
13
12
12
12
12
12
13
16
17
17
18
17
17
17
18
18
17
11
11
11
10
10
10
8
7
6
6
5
5
4
6
8
11
13
15
16
17
17
17
17
15
12
10
9
8
7
7
6
6
6
6
6
6
6
8
10
14
17
18
19
20
20
20
19
17
15
14
12
11
11
10
9
9
9
9
9
9
8
9
12
16
19
21
22
22
22
22
21
19
18
16
16
16
17
18
18
18
17
18
18
18
16
16
16
16
14
14
15
15
16
15
15
13
11
10
9
8
8
7
5
5
4
4
4
4
4
4
6
8
12
14
16
17
17
17
17
15
11
9
7
7
5
5
5
4
3
3
3
3
3
5
9
13
16
18
19
20
20
21
20
17
14
12
12
11
11
11
12
12
11
10
9
7
9
11
12
15
17
19
20
21
21
22
20
19
16
15
14
14
13
12
12
11
10
11
10
10
10
11
13
17
19
20
20
22
21
21
20
19
18
17
17
15
14
14
14
14
13
13
13
13
13
14
14
15
17
18
14
16
19
19
18
16
15
14
12
12
12
12
12
12
11
10
10
10
10
11
13
15
14
14
16
17
17
16
15
14
13
12
13
12
12
11
10
9
9
10
10
9
8
9
11
13
14
16
16
16
16
16
14
13
12
11
10
9
7
6
5
4
2
2
1
-1
-1
2
4
5
5
6
7
8
8
8
8
7
5
3
2
1
0
0
1
0
1
1
1
1
1
3
7
10
13
15
16
17
17
16
16
15
14
12
12
11
10
9
9
9
9
10
11
11
10
10
12
15
17
18
19
19
19
18
18
16
15
14
13
14
14
13
12
12
12
12
12
12
12
12
15
17
19
20
21
21
21
21
20
18
16
16
15
13
14
13
13
13
13
13
13
12
11
12
15
17
19
19
20
21
21
21
19
17
15
13
12
12
12
9
10
10
9
9
9
8
8
9
11
14
17
18
19
20
20
20
19
16
14
13
12
11
10
10
9
9
9
8
11
11
11
11
9
9
9
8
8
8
7
6
5
5
5
5
4
3
3
3
3
3
3
3
2
2
3
3
4
6
7
8
9
9
9
9
8
7
5
5
5
4
1
1
0
-1
-1
-1
-2
-2
-3
-1
1
3
5
7
8
9
10
10
9
7
5
4
3
2
1
2
2
2
2
2
2
2
2
3
6
10
13
14
15
16
16
16
14
13
11
9
10
10
9
9
9
9
9
9
9
9
10
11
11
11
11
10
10
10
10
10
10
9
9
9
9
10
10
9
8
7
7
5
5
3
4
6
8
10
12
13
14
14
15
15
13
11
9
8
8
8
7
7
7
7
6
4
3
4
2
3
7
9
12
14
15
16
16
16
15
13
12
11
10
9
9
9
9
10
10
10
10
10
9
9
11
13
14
17
17
17
18
17
16
14
13
12
10
10
10
12
13
13
13
13
13
13
13
14
14
15
16
17
18
19
19
18
17
16
14
14
13
13
12
13
12
11
11
12
12
12
11
12
14
16
17
19
19
19
19
19
17
15
14
13
11
12
11
9
10
11
11
12
12
11
9
9
9
10
11
12
13
13
13
13
11
9
7
5
4
3
4
3
2
1
0
0
0
-1
-1
0
2
7
11
12
14
15
16
16
14
12
11
9
9
9
8
9
9
9
9
10
9
9
10
10
10
12
15
15
16
16
16
15
14
13
13
13
12
11
11
11
9
9
8
7
7
6
5
5
5
5
6
6
6
6
6
6
6
6
6
6
6
6
5
4
3
3
3
2
2
2
1
1
2
3
5
6
7
9
9
8
7
6
5
5
5
3
1
1
1
-1
0
-1
-1
-3
-3
-2
-2
0
3
7
9
10
11
10
9
8
5
4
3
2
-1
-1
-1
-1
-2
-2
-2
-2
-2
-1
0
3
5
8
10
11
11
11
9
8
8
6
6
3
1
2
0
0
-1
-1
-2
-2
-1
-2
1
4
6
8
10
11
11
11
9
7
5
4
3
1
1
1
0
-2
-3
-3
-3
-4
-4
-4
0
3
6
9
11
14
14
14
12
9
7
6
4
3
4
5
4
6
5
6
6
6
6
5
7
9
11
13
14
14
14
14
13
11
9
8
10
8
9
9
10
10
10
10
10
11
10
10
9
11
10
10
10
10
9
9
8
6
5
4
3
3
3
1
1
1
-1
-1
0
1
0
0
0
1
2
2
2
3
3
3
2
0
-2
-2
-2
-2
-3
-4
-4
-4
-7
-7
-7
-7
-7
-6
-5
-2
-1
1
1
2
2
2
2
0
-1
-2
-3
-4
-4
-5
-4
-5
-6
-6
-8
-8
-8
-7
-5
-2
2
4
5
7
7
7
5
2
1
1
2
2
2
4
5
6
8
8
8
5
5
2
2
3
4
4
5
6
6
6
4
3
2
1
0
-1
-1
-2
-3
-3
-2
-1
-1
0
1
2
3
6
11
13
14
14
13
13
12
11
10
10
10
10
10
9
9
9
9
9
9
9
9
5
3
1
1
1
1
0
-2
-2
-2
-2
-3
-3
-3
-3
-2
-3
-3
-3
-4
-4
-5
-6
-6
-7
-6
-6
-5
-4
-4
-3
-3
-3
-3
-4
-5
-5
-8
-9
-10
-10
-11
-10
-10
-12
-13
-13
-13
-14
-12
-8
-6
-5
-5
-4
-4
-4
-5
-7
-7
-7
-8
-8
-8
-8
-9
-11
-13
-11
-11
-12
-12
-11
-9
-7
-4
-1
0
1
1
0
0
-2
-4
-5
-5
-5
-6
-8
-8
-8
-8
-8
-8
-8
-6
-5
-5
-3
-2
0
-1
0
0
0
0
0
-1
-2
-3
-4
-4
-5
-6
-6
-7
-7
-7
-8
-8
-8
-8
-7
-7
-7
-6
-6
-6
-6
-6
-7
-9
-11
-12
-12
-13
-13
-13
-14
-16
-16
-16
-16
-14
-13
-12
-9
-7
-4
-3
-1
-2
-3
-3
-6
-7
-8
-10
-10
-12
-12
-12
-14
-15
-15
-14
-15
-15
-15
-14
-11
-9
-6
-4
-2
-1
-1
-3
-5
-6
-6
-5
-4
-1
1
1
2
3
3
3
3
3
4
4
4
4
5
5
5
4
4
4
3
3
3
2
2
3
2
2
2
2
1
1
0
-1
-1
0
0
0
0
0
0
0
0
0
0
0
0
-1
-1
-1
-1
-1
0
0
-1
-1
-1
-1
-2
-2
-2
-1
-2
-1
-1
-1
-1
-2
-3
-3
-4
-4
-5
-5
-5
-5
-6
-6
-7
-6
-7
-8
-9
-6
-5
-3
-3
-3
-3
-3
-4
-5
-6
-6
-6
-6
-6
-6
-7
-7
-7
-7
-8
-9
-9
-10
-10
-9
-8
-6
-5
-5
-4
-5
-5
-7
-7
-8
-8
-9
-9
-10
-11
-12
-12
-12
-12
-14
-14
-14
-14
-12
-11
-9
-7
-6
-4
-4
-3
-4
-5
-8
-8
-8
-9
-10
-11
-11
-11
-11
-12
-12
-13
-12
-13
-10
-7
-5
-2
-1
0
0
0
0
-1
-4
-4
-4
-5
-4
-4
-5
-4
-4
-4
-4
-5
-4
-5
-5
-4
-3
-2
-2
-1
-1
-1
-3
-4
-5
-6
-7
-8
-8
-10
-9
-11
-11
-11
-10
-12
-13
-12
-10
-8
-6
-4
-3
-2
-2
-2
-3
-5
-6
-8
-8
-8
-9
-9
-10
-10
-11
-13
-13
-13
-13
-13
-11
-9
-6
-4
-3
-3
-2
-3
-4
-4
-4
-5
-5
-5
-5
-5
-4
-4
-4
-4
-4
-4
-4
-4
-4
-3
-2
-2
-2
-2
-1
-1
-2
-2
-2
-2
-2
-2
-3
-4
-6
-5
-7
-8
-8
-8
-8
-9
-9
-6
-5
-3
-3
-3
-4
-4
-5
-6
-7
-7
-8
-8
-9
-10
-11
-11
-12
-12
-12
-13
-14
-14
-14
-13
-13
-12
-12
-12
-11
-11
-12
-12
-13
-13
-13
-13
-14
-16
-17
-17
-18
-18
-18
-18
-18
-18
-17
-14
-12
-11
-10
-9
-9
-9
-10
-11
-11
-12
-12
-12
-14
-14
-13
-13
-14
-14
-15
-17
-16
-17
-14
-9
-7
-5
-5
-4
-4
-4
-5
-7
-7
-7
-7
-7
-7
-4
-4
-4
-5
-6
-7
-8
-8
-9
-7
-3
0
2
3
4
4
3
1
0
-2
-4
-5
-7
-8
-8
-7
-8
-9
-10
-10
-11
-10
-9
-7
-4
-2
0
0
0
-1
-2
-3
-5
-5
-7
-8
-8
-8
-8
-10
-10
-9
-9
-8
-8
-8
-7
-5
-2
0
1
3
3
3
3
2
2
3
2
2
2
3
3
2
-1
-3
-5
-6
-7
-8
-8
-7
-7
-6
-6
-6
-6
-6
-7
-7
-8
-10
-11
-12
-11
-12
-12
-13
-10
-12
-13
-14
-15
-15
-13
-10
-9
-8
-7
-7
-7
-7
-8
-10
-10
-10
-11
-12
-11
-11
-12
-14
-15
-15
-14
-15
-16
-17
-15
-13
-12
-11
-11
-10
-10
-10
-11
-12
-13
-14
-15
-15
-15
-15
-15
-16
-15
-14
-15
-15
-15
-17
-15
-9
-7
-5
-4
-4
-4
-5
-6
-8
-10
-11
-11
-13
-13
-14
-15
-15
-15
-14
-14
-16
-16
-16
-14
-11
-7
-5
-4
-4
-3
-4
-5
-7
-8
-9
-11
-11
-12
-12
-12
-13
-12
-13
-14
-14
-14
-15
-14
-10
-8
-7
-5
-4
-4
-4
-6
-8
-9
-11
-11
-11
-11
-12
-12
-12
-13
-13
-15
-13
-13
-12
-11
-9
-6
-3
-2
-1
-1
-1
-3
-4
-5
-5
-6
-7
-8
-9
-10
-10
-10
-11
-12
-13
-14
-14
-12
-8
-3
-4
-4
-4
-4
-4
-5
-7
-9
-9
-9
-8
-9
-10
-10
-12
-14
-14
-14
-12
-13
-13
-13
-12
-11
-11
-10
-10
-10
-10
-11
-12
-13
-14
-14
-15
-16
-17
-16
-15
-15
-14
-14
-14
-14
-16
-13
-11
-7
-4
-3
-3
-3
-4
-5
-8
-10
-11
-9
-11
-13
-13
-14
-16
-16
-16
-18
-19
-19
-18
-16
-14
-12
-11
-11
-10
-11
-11
-11
-13
-14
-15
-14
-16
-16
-17
-17
-17
-17
-17
-18
-20
-20
-20
-19
-16
-13
-11
-10
-10
-9
-10
-11
-12
-12
-14
-16
-16
-16
-17
-18
-17
-19
-19
-19
-19
-18
-19
-19
-15
-12
-10
-8
-7
-6
-6
-7
-9
-10
-11
-12
-13
-12
-12
-12
-12
-12
-11
-9
-9
-9
-7
-7
-6
-1
0
1
2
3
2
0
-1
-2
-1
-1
-1
-2
-2
-3
-3
-4
-4
-5
-7
-8
-9
-9
-8
-8
-7
-7
-7
-8
-9
-10
-11
-12
-13
-14
-14
-15
-16
-16
-17
-18
-18
-18
-18
-19
-19
-19
-16
-15
-13
-13
-12
-11
-12
-12
-14
-15
-15
-16
-17
-17
-18
-18
-18
-19
-20
-20
-20
-21
-21
-19
-16
-14
-11
-9
-8
-7
-7
-8
-11
-12
-12
-14
-13
-12
-11
-10
-11
-10
-10
-10
-10
-10
-10
-9
-9
-8
-8
-6
-6
-5
-6
-7
-9
-10
-13
-11
-11
-12
-13
-13
-14
-14
-13
-13
-13
-13
-13
-14
-13
-13
-12
-12
-11
-11
-11
-12
-13
-15
-15
-15
-18
-17
-17
-17
-19
-19
-19
-18
-19
-18
-18
-17
-16
-15
-13
-12
-11
-10
-10
-11
-12
-12
-11
-12
-12
-12
-13
-13
-13
-13
-13
-13
-14
-15
-16
-17
-14
-13
-12
-11
-10
-10
-11
-11
-11
-12
-12
-13
-15
-17
-18
-19
-19
-18
-19
-20
-20
-20
-19
-19
-17
-14
-13
-11
-11
-10
-10
-12
-13
-15
-15
-16
-17
-18
-17
-17
-17
-17
-17
-17
-16
-16
-15
-17
-13
-11
-7
-5
-5
-5
-6
-7
-9
-10
-9
-12
-12
-15
-17
-16
-18
-18
-19
-20
-20
-19
-20
-18
-15
-13
-11
-10
-9
-9
-9
-10
-11
-13
-15
-15
-16
-17
-17
-18
-18
-18
-18
-19
-19
-21
-20
-19
-16
-14
-11
-9
-8
-7
-7
-8
-11
-12
-14
-13
-17
-16
-16
-17
-18
-19
-18
-19
-18
-19
-19
-18
-17
-13
-10
-9
-8
-7
-7
-8
-10
-12
-14
-15
-16
-16
-16
-17
-18
-18
-17
-18
-19
-21
-19
-20
-16
-13
-10
-9
-8
-7
-7
-9
-10
-11
-14
-16
-16
-15
-18
-18
-19
-19
-19
-20
-20
-19
-20
-19
-16
-12
-10
-8
-8
-7
-7
-8
-9
-10
-10
-10
-12
-13
-13
-15
-15
-16
-17
-17
-20
-18
-20
-21
-17
-16
-15
-14
-12
-12
-11
-12
-14
-14
-15
-16
-15
-14
-13
-12
-11
-10
-9
-9
-11
-10
-10
-9
-7
-4
-3
-1
1
1
0
-2
-4
-4
-4
-5
-8
-8
-11
-12
-13
-15
-14
-15
-15
-16
-16
-15
-12
-8
-6
-4
-3
-3
-3
-3
-5
-8
-9
-9
-10
-11
-11
-11
-11
-10
-9
-11
-13
-13
-12
-13
-10
-7
-6
-5
-4
-4
-4
-4
-7
-8
-11
-10
-13
-14
-13
-14
-15
-15
-14
-16
-15
-17
-18
-16
-12
-10
-6
-5
-3
-2
-2
-3
-5
-8
-8
-9
-10
-9
-10
-10
-12
-10
-10
-9
-13
-10
-9
-8
-7
-4
-2
0
2
2
2
-1
-3
-4
-6
-5
-7
-8
-10
-11
-11
-12
-12
-10
-10
-10
-10
-9
-9
-8
-8
-7
-6
-5
-5
-5
-7
-9
-9
-8
-10
-10
-11
-12
-10
-11
-11
-12
-11
-11
-11
-10
-9
-7
-6
-5
-4
-4
-4
-5
-6
-8
-9
-9
-10
-11
-12
-11
-13
-11
-13
-12
-13
-14
-13
-13
-10
-8
-5
-4
-1
-2
-3
-4
-5
-6
-6
-7
-7
-7
-8
-9
-9
-10
-10
-11
-11
-11
-11
-11
-10
-10
-10
-10
-10
-10
-9
-10
-11
-11
-11
-12
-12
-13
-14
-14
-15
-16
-17
-18
-18
-20
-19
-19
-17
-17
-16
-15
-14
-14
-14
-14
-15
-16
-16
-18
-18
-20
-21
-21
-17
-18
-20
-20
-21
-21
-23
-21
-17
-17
-16
-14
-14
-14
-14
-14
-16
-17
-17
-18
-19
-21
-22
-21
-22
-22
-21
-21
-23
-23
-24
-22
-18
-16
-14
-13
-11
-11
-11
-12
-14
-14
-16
-17
-18
-19
-19
-19
-21
-21
-22
-20
-22
-22
-21
-20
-18
-14
-12
-11
-10
-10
-11
-11
-13
-14
-17
-17
-18
-19
-21
-21
-22
-22
-22
-22
-22
-23
-23
-20
-15
-11
-9
-7
-6
-4
-4
-4
-7
-9
-10
-12
-12
-14
-15
-15
-15
-17
-19
-19
-18
-18
-19
-18
-13
-10
-8
-6
-6
-5
-6
-6
-7
-10
-12
-11
-12
-12
-13
-13
-13
-14
-16
-16
-17
-15
-17
-15
-13
-11
-9
-8
-8
-8
-9
-9
-12
-13
-13
-15
-17
-16
-16
-17
-17
-18
-19
-20
-20
-21
-21
-19
-16
-14
-10
-8
-7
-6
-6
-7
-9
-10
-12
-13
-13
-13
-15
-16
-18
-18
-18
-19
-20
-21
-21
-19
-14
-11
-11
-10
-10
-10
-10
-10
-12
-13
-13
-15
-17
-17
-17
-19
-20
-21
-21
-22
-23
-22
-22
-20
-16
-14
-12
-11
-10
-10
-10
-10
-12
-13
-13
-16
-17
-16
-17
-17
-15
-16
-16
-15
-16
-16
-16
-16
-15
-15
-13
-13
-12
-13
-13
-14
-15
-16
-16
-17
-18
-19
-19
-19
-21
-22
-22
-23
-24
-25
-25
-24
-19
-18
-16
-15
-15
-14
-14
-14
-15
-16
-17
-17
-18
-18
-19
-21
-22
-21
-22
-24
-24
-24
-24
-23
-19
-16
-15
-13
-12
-11
-11
-11
-12
-14
-15
-16
-16
-16
-16
-16
-16
-15
-16
-17
-18
-19
-17
-16
-12
-8
-7
-6
-4
-3
-4
-5
-7
-9
-11
-12
-12
-14
-14
-14
-15
-17
-18
-18
-18
-18
-18
-16
-10
-7
-6
-5
-4
-3
-3
-3
-5
-7
-8
-8
-10
-13
-12
-12
-12
-10
-9
-10
-9
-8
-8
-6
-3
-1
0
0
0
-1
-1
-1
-1
-2
-2
-2
-2
-2
-1
-2
-1
-1
-2
-3
-5
-5
-6
-7
-7
-7
-6
-6
-6
-6
-6
-7
-8
-9
-10
-10
-11
-12
-13
-13
-14
-14
-15
-16
-16
-17
-17
-16
-15
-14
-13
-12
-11
-10
-10
-10
-11
-13
-13
-14
-15
-15
-16
-16
-17
-17
-17
-17
-18
-18
-18
-16
-11
-9
-8
-7
-6
-6
-6
-6
-6
-8
-9
-11
-11
-12
-13
-13
-14
-15
-14
-16
-14
-16
-15
-12
-9
-5
-4
-3
-2
-2
-2
-2
-4
-5
-6
-5
-8
-8
-9
-6
-8
-10
-11
-12
-14
-13
-14
-11
-10
-10
-8
-8
-8
-8
-7
-8
-9
-10
-12
-13
-14
-14
-14
-14
-13
-11
-10
-9
-10
-12
-13
-12
-9
-7
-5
-6
-5
-5
-4
-5
-6
-9
-9
-11
-11
-13
-13
-13
-15
-17
-14
-16
-14
-14
-14
-12
-8
-4
-1
1
2
3
3
2
1
-1
-2
-3
-1
-1
-1
-2
-1
-1
-1
-1
-1
-2
-2
-2
-1
1
1
1
1
2
2
2
0
-2
-4
-4
-4
-7
-7
-6
-5
0
0
0
-1
-2
-3
-5
-5
-5
-4
-3
-3
-3
-3
-4
-6
-7
-7
-9
-9
-10
-11
-12
-14
-14
-16
-17
-17
-17
-18
-14
-9
-7
-5
-4
-3
-2
-2
-3
-4
-6
-8
-10
-9
-10
-11
-12
-13
-13
-15
-16
-16
-16
-15
-10
-9
-8
-7
-7
-7
-6
-6
-6
-8
-9
-9
-10
-13
-12
-14
-14
-13
-14
-14
-15
-15
-15
-16
-13
-12
-10
-10
-10
-9
-8
-8
-8
-9
-10
-12
-12
-14
-15
-15
-17
-17
-17
-18
-18
-19
-18
-18
-15
-11
-9
-8
-7
-6
-5
-4
-5
-6
-7
-9
-10
-11
-11
-11
-11
-11
-11
-12
-12
-12
-13
-15
-9
-5
-2
0
2
2
3
3
3
1
-2
-3
-4
-3
-5
-5
-5
-5
-6
-5
-4
-6
-10
-11
-7
-3
-3
-2
-1
0
0
-1
-2
-3
-5
-6
-7
-8
-9
-11
-12
-12
-12
-12
-12
-13
-13
-13
-11
-8
-6
-3
-1
0
1
2
2
1
-1
-2
-5
-4
-4
-6
-5
-7
-5
-1
2
3
3
2
3
3
5
6
6
6
7
6
3
0
0
0
-5
-6
-6
-7
-7
-8
-8
-8
-8
-8
-10
-10
-10
-10
-9
-8
-6
-7
-6
-5
-5
-6
-8
-9
-11
-12
-11
-11
-13
-13
-13
-14
-14
-14
-14
-14
-12
-10
-9
-8
-6
-5
-4
-5
-5
-5
-6
-7
-8
-11
-12
-14
-16
-17
-9
-9
-10
-10
-12
-15
-12
-9
-8
-8
-7
-6
-6
-6
-6
-6
-8
-11
-12
-12
-15
-16
-16
-17
-18
-17
-20
-19
-20
-18
-15
-12
-10
-8
-7
-6
-6
-5
-5
-6
-8
-11
-11
-13
-13
-13
-15
-15
-15
-16
-15
-16
-15
-14
-12
-8
-5
-3
-1
0
0
0
0
-1
-2
-3
-4
-5
-5
-4
-4
-4
-5
-3
-4
-3
-3
-3
-1
0
1
2
4
5
5
5
4
3
1
1
0
0
-1
-1
-2
-2
-2
-4
-2
-3
-4
-2
0
2
3
5
5
6
6
6
5
3
1
-1
-1
-1
-1
-3
-3
-3
-4
-4
-5
-3
-3
-3
-3
-1
0
1
1
1
1
1
0
-1
-2
-3
-3
-3
-3
-4
-4
-5
-7
-6
-7
-7
-8
-8
-6
-4
-3
-1
-1
0
0
0
0
-1
-2
-3
-4
-5
-5
-6
-7
-7
-10
-10
-11
-11
-11
-10
-8
-5
-2
-1
0
1
1
1
2
0
-2
-2
-4
-4
-5
-6
-6
-7
-7
-7
-7
-8
-8
-7
-3
0
3
4
6
7
7
7
7
6
3
2
3
3
2
2
1
1
1
1
1
1
0
1
1
2
3
4
5
5
5
4
4
3
3
3
2
2
2
1
0
0
0
0
0
0
0
0
0
-1
-1
-2
-2
-2
-2
-1
-1
-1
-2
-2
-2
-3
-5
-5
-7
-8
-9
-8
-10
-10
-10
-10
-8
-4
-3
-1
0
1
1
1
1
0
-1
-3
-4
-4
-5
-4
-5
-5
-6
-7
-7
-9
-10
-10
-7
-6
-5
-4
-4
-4
-4
-4
-3
-4
-5
-6
-7
-8
-10
-10
-10
-11
-11
-11
-12
-13
-13
-12
-9
-7
-6
-5
-4
-3
-3
-3
-4
-4
-6
-7
-7
-8
-8
-9
-11
-11
-11
-11
-12
-13
-12
-11
-9
-7
-6
-4
-3
-2
-2
-3
-4
-4
-5
-6
-6
-7
-6
-7
-8
-9
-9
-10
-10
-10
-11
-10
-9
-9
-8
-7
-6
-5
-5
-4
-3
-3
-5
-6
-6
-8
-8
-8
-9
-9
-8
-10
-10
-10
-12
-10
-7
-6
-4
-3
-2
-2
-1
-1
-1
-1
-3
-3
-5
-5
-6
-7
-7
-7
-8
-7
-7
-7
-6
-5
-2
1
2
4
4
5
6
6
6
4
2
1
1
0
-1
0
0
0
-1
-2
-3
-4
-3
-2
-1
0
0
1
1
2
2
2
2
1
0
-1
-2
-3
-3
-3
-5
-4
-4
-5
-4
-5
-5
-4
-1
2
4
6
7
8
9
10
9
7
6
5
5
5
5
5
5
4
4
5
5
3
3
3
4
4
3
4
4
4
4
4
4
4
4
4
4
3
3
3
3
3
2
2
2
2
2
2
2
2
2
1
1
1
-1
-3
-4
-5
-5
-5
-6
-6
-7
-7
-8
-8
-8
-8
-9
-9
-9
-9
-8
-7
-6
-4
-3
-2
-2
-2
-2
-2
-4
-4
-5
-6
-7
-6
-7
-7
-7
-7
-8
-8
-8
-7
-4
-2
0
1
3
4
4
4
4
3
1
0
-1
-1
-2
-2
-3
-4
-4
-5
-6
-6
-6
-4
-2
0
1
2
3
3
3
3
3
2
1
0
-2
-2
-3
-4
-3
-3
-3
-3
-3
-2
0
2
4
5
8
9
9
9
8
7
7
6
6
6
5
4
3
2
1
0
-1
-2
-2
-2
-3
-2
1
4
5
5
6
6
7
7
7
6
4
3
3
1
0
1
0
0
0
-1
0
-1
-1
0
2
2
4
5
4
7
7
6
2
1
0
0
0
0
0
-1
-3
-4
-4
-4
-4
-4
-4
-3
-1
0
0
0
1
-1
0
2
4
4
3
2
1
0
0
-1
-1
-1
-1
-2
-2
-2
-3
-1
0
1
2
3
4
5
4
4
4
4
2
0
0
-2
-2
-2
-2
-2
-2
-2
-2
-2
-2
0
2
5
6
8
9
11
12
12
12
11
8
5
3
3
1
2
2
2
3
3
4
3
3
4
7
9
11
12
14
16
16
16
16
15
13
10
9
9
7
8
5
3
3
2
1
0
-1
1
4
7
9
11
13
14
15
15
15
14
11
10
8
8
5
5
5
5
5
8
8
8
9
9
9
12
11
13
12
14
14
14
13
11
10
8
7
6
5
7
5
4
4
3
1
0
0
2
3
5
6
6
5
6
8
7
6
6
5
4
5
3
2
0
0
-1
-1
1
0
0
-1
0
1
2
3
3
3
4
4
5
5
4
3
3
2
1
-1
-3
-3
-3
-5
-5
-6
-5
-5
-2
0
1
3
3
4
5
5
6
5
4
4
3
3
1
1
1
0
0
0
0
-2
-1
0
1
1
2
1
1
1
3
5
5
4
3
2
1
0
-1
1
2
1
0
-1
-2
-3
-2
1
3
4
6
7
8
7
8
9
9
9
7
6
5
5
4
3
2
1
1
0
1
1
1
4
5
7
9
9
9
9
10
9
10
9
7
6
6
7
3
2
3
4
3
3
2
1
1
3
4
5
6
6
7
7
7
8
7
7
6
4
4
5
4
3
2
0
1
0
-1
-2
-1
0
1
1
3
4
4
5
5
5
5
5
4
1
1
-1
-1
-2
-5
-3
-3
-4
-4
-4
-3
1
5
7
9
11
13
13
15
15
14
14
12
10
8
7
6
6
6
5
4
4
2
2
2
5
8
12
13
14
15
16
17
17
16
14
12
11
9
8
8
7
4
4
3
1
1
1
5
9
14
17
19
21
22
22
23
23
21
18
16
15
15
14
14
14
15
14
14
15
14
14
15
16
18
20
20
20
20
20
19
18
17
15
14
13
12
11
9
8
6
6
6
5
5
4
5
7
8
9
10
10
11
12
12
13
13
11
9
7
6
6
6
5
5
4
5
5
5
6
9
12
14
16
17
17
17
16
17
17
16
14
12
10
9
7
7
5
2
5
4
4
5
5
10
15
17
19
21
22
22
22
21
21
20
18
15
13
11
10
10
11
12
9
9
7
6
5
10
12
13
14
15
18
19
20
20
20
19
17
14
13
13
13
13
14
14
13
13
10
9
10
11
12
13
13
12
11
11
12
12
11
11
11
9
8
6
5
3
3
6
6
4
3
2
1
7
9
10
11
12
12
13
13
14
14
14
13
11
9
7
4
4
4
4
4
3
3
4
6
10
14
16
18
19
21
21
21
21
22
21
18
16
15
14
13
13
13
13
13
13
12
12
12
14
16
18
20
22
23
23
23
22
22
21
19
16
14
14
14
13
11
9
10
11
10
10
10
12
14
15
17
20
21
22
22
21
20
19
19
18
16
16
16
15
13
12
12
12
12
11
12
13
15
16
16
16
16
15
16
19
19
18
17
16
13
13
12
11
10
11
11
10
10
9
10
11
14
15
17
17
17
18
17
16
14
13
12
12
11
11
11
10
10
10
10
9
9
9
10
10
10
10
11
12
12
12
12
13
12
12
12
11
11
9
8
8
8
8
8
8
8
8
9
10
13
16
19
20
22
23
24
24
24
22
20
18
17
16
15
16
15
13
14
12
10
10
10
16
19
21
22
22
23
24
23
23
21
20
19
18
18
19
18
18
17
16
16
16
15
15
12
11
9
9
8
7
7
6
6
6
7
7
7
7
7
6
5
4
3
2
3
2
3
3
2
4
7
9
12
13
14
16
17
18
18
17
16
13
13
12
12
12
12
12
12
12
11
11
12
12
13
13
13
15
15
16
15
9
10
10
11
10
12
12
11
10
10
10
9
9
7
6
7
10
11
12
13
14
15
15
15
15
15
14
13
12
11
9
8
8
7
6
6
3
4
2
5
7
11
14
17
19
20
21
22
23
24
22
20
19
18
17
16
17
17
17
17
17
18
18
19
19
19
21
24
25
26
27
27
27
26
23
21
19
19
18
18
17
16
16
15
15
15
15
16
16
18
20
21
22
24
24
24
24
24
23
21
18
17
15
15
12
12
10
9
8
9
10
11
13
16
18
20
19
17
17
18
18
20
19
16
16
15
14
12
13
12
10
11
10
9
9
10
13
16
18
20
21
22
24
25
26
27
26
24
21
19
19
17
17
17
17
16
14
14
11
14
16
19
21
24
26
25
25
25
25
25
23
22
19
15
15
14
13
11
9
11
9
9
8
11
14
18
19
20
21
21
21
22
22
21
21
20
18
15
13
10
9
8
8
8
9
6
5
8
13
16
18
20
22
23
24
23
24
23
23
22
20
17
14
12
12
11
9
9
9
8
7
10
14
17
21
23
22
24
23
22
22
22
20
19
16
15
15
13
11
12
12
12
12
9
10
12
14
17
20
22
24
26
27
27
27
26
25
23
21
21
19
16
13
13
13
13
11
9
10
12
14
17
20
23
25
26
27
27
28
28
27
25
22
21
19
17
17
15
15
14
14
16
15
15
16
19
23
24
25
25
27
27
27
27
27
25
24
22
21
19
19
18
14
13
12
11
12
14
16
19
21
23
25
25
26
26
26
26
25
24
23
21
19
18
17
16
17
16
16
16
15
15
16
17
18
19
19
19
19
19
19
18
17
17
16
15
15
15
15
13
12
13
13
13
14
13
15
16
18
19
21
22
24
23
21
20
19
18
17
17
16
16
12
12
12
11
11
10
10
10
10
11
13
16
17
19
20
21
20
20
19
16
15
15
13
13
12
11
10
10
10
10
11
13
16
18
18
19
20
21
20
20
20
19
17
16
14
13
13
12
12
13
14
14
13
11
11
14
15
17
18
20
20
21
20
20
20
16
15
13
12
12
12
12
12
10
10
9
8
8
10
13
14
16
18
19
21
21
22
22
22
22
21
18
16
16
14
13
13
12
12
12
11
11
12
15
17
21
23
25
27
28
27
27
27
26
25
23
21
19
19
18
18
18
18
18
17
17
18
19
21
22
24
24
26
27
27
27
27
25
24
22
21
20
19
18
17
17
16
17
16
16
17
18
19
21
23
24
25
25
27
27
27
27
25
23
20
19
19
19
17
16
16
14
12
15
16
17
21
24
27
29
31
31
32
32
30
29
28
25
23
22
20
20
19
18
18
18
17
17
18
20
22
23
25
27
27
28
28
28
28
27
24
23
22
21
21
20
19
18
18
16
15
15
16
18
19
21
22
24
24
25
25
25
25
25
24
21
20
19
17
18
16
16
15
14
13
12
14
17
20
21
22
23
24
25
25
25
25
24
23
20
17
15
14
13
12
11
11
9
11
10
13
17
20
22
23
24
25
25
26
25
26
25
24
22
21
20
18
17
18
19
18
19
18
18
20
21
23
23
24
25
26
26
26
25
24
25
24
23
19
18
18
18
15
13
11
10
11
11
14
18
20
22
23
24
25
26
27
27
26
25
24
23
22
19
18
17
14
16
14
14
14
16
19
22
25
26
28
29
30
31
31
30
30
29
27
24
24
22
21
20
20
18
19
20
20
20
23
25
26
27
28
29
29
29
30
29
29
27
26
25
23
23
22
22
21
21
20
19
19
20
21
22
23
23
23
23
23
20
20
19
16
16
14
14
14
14
14
14
13
13
14
14
14
14
15
17
18
20
21
21
18
18
23
23
18
19
18
16
16
15
15
13
13
13
13
13
13
14
17
20
23
24
25
25
26
26
25
25
24
22
21
20
19
18
17
18
17
17
17
16
16
17
17
20
21
21
22
24
24
25
25
22
22
18
18
14
16
15
15
15
15
14
15
15
15
16
18
19
21
22
22
22
22
17
18
17
17
17
17
17
17
17
17
17
17
17
17
18
18
18
19
19
20
20
22
23
22
23
23
19
19
20
18
17
17
18
18
16
15
15
15
15
16
18
21
21
22
23
24
25
25
26
26
26
25
23
22
20
20
19
19
18
18
16
16
17
18
21
23
25
26
27
27
28
26
25
24
22
22
21
22
22
21
21
21
21
21
21
21
21
21
22
23
23
23
23
24
25
25
24
24
24
24
23
22
21
20
19
20
20
20
20
19
20
21
21
22
23
25
25
26
27
28
28
28
27
26
24
23
21
21
21
20
20
20
19
18
18
19
21
23
25
26
26
27
28
28
29
29
29
28
26
25
21
20
20
21
21
20
19
18
18
19
20
20
21
21
22
22
21
19
19
16
16
15
14
14
14
13
13
13
12
11
11
11
13
16
18
20
21
23
24
25
26
25
26
25
23
22
21
19
17
17
17
18
18
18
17
16
18
19
21
22
23
23
24
24
24
20
18
20
19
18
18
17
16
15
16
15
15
15
15
15
16
17
18
19
21
22
24
23
22
23
23
23
22
21
20
19
19
19
19
18
18
18
17
18
18
18
18
18
18
19
20
20
19
19
19
19
20
19
19
17
16
16
16
16
17
17
19
18
18
21
21
21
21
21
19
20
22
22
22
22
21
19
18
18
18
18
18
17
17
17
17
17
17
17
17
20
17
19
20
20
22
23
22
22
22
21
20
20
19
18
18
17
17
16
16
17
17
19
20
21
22
24
24
25
26
25
25
24
24
23
21
20
20
19
20
20
20
19
19
20
21
22
24
23
23
24
25
25
26
25
25
24
23
21
21
20
19
19
18
18
17
17
17
19
20
23
24
25
26
26
27
27
22
26
26
25
24
23
21
20
20
19
19
18
18
18
18
19
21
23
25
26
28
29
29
29
29
30
29
28
26
24
23
22
21
21
21
21
20
20
20
21
23
26
26
28
29
30
28
29
24
22
24
24
22
21
22
20
20
20
20
20
19
18
18
20
21
23
25
26
27
27
28
27
21
23
23
23
23
22
22
22
22
22
22
22
21
21
21
21
22
21
22
22
25
25
26
26
26
26
26
25
24
23
22
22
21
21
20
20
20
20
20
20
22
24
25
27
27
28
29
30
29
28
28
26
24
23
22
22
22
21
21
20
20
20
21
23
25
27
28
29
29
30
30
29
28
28
28
26
25
25
24
24
22
23
22
22
20
21
22
24
25
26
28
28
29
29
30
30
29
22
23
23
22
22
22
22
21
21
21
20
20
21
21
23
24
26
27
27
28
29
29
30
30
29
28
27
26
25
23
23
23
22
22
21
21
21
22
24
26
27
27
29
28
28
28
30
29
27
25
24
23
22
22
22
21
21
21
21
21
21
20
21
22
21
21
20
20
21
21
21
21
20
20
20
20
20
20
20
20
20
19
19
19
20
20
22
22
23
24
25
25
26
27
28
28
27
27
25
23
22
22
21
21
21
20
20
20
21
22
24
26
28
29
30
31
32
32
31
30
29
27
24
24
24
23
23
23
22
22
21
21
21
22
24
25
26
27
28
27
26
27
29
29
28
27
25
23
23
23
22
22
22
22
21
21
21
21
22
23
23
23
25
26
27
28
27
26
25
25
24
23
21
20
19
19
18
17
18
17
17
19
20
22
24
25
25
26
27
27
27
27
26
27
25
24
23
22
22
21
20
20
20
20
20
21
23
25
27
28
29
30
31
31
29
29
29
29
27
25
25
24
24
22
22
22
21
22
21
22
24
26
27
29
30
31
30
28
27
30
31
30
28
27
26
24
23
22
23
22
22
21
21
22
24
26
27
29
31
30
31
33
32
32
32
30
28
27
26
25
25
24
24
24
23
23
23
23
25
27
28
29
30
29
29
31
30
30
30
29
27
25
25
25
25
24
24
23
23
23
23
23
24
25
27
29
29
30
30
30
31
30
29
27
26
25
25
25
24
24
24
23
24
24
23
24
24
24
24
23
22
22
20
21
21
22
22
22
21
21
21
21
19
19
19
18
18
19
19
19
18
19
20
21
22
22
23
23
23
23
22
22
20
20
20
20
20
20
20
19
19
19
19
19
19
20
21
22
22
22
21
22
22
22
21
21
21
20
20
20
20
20
20
20
20
20
20
21
21
22
23
24
25
24
24
25
26
25
25
25
24
23
22
21
20
20
20
19
18
18
18
19
21
23
25
26
27
28
29
29
29
29
29
28
26
24
23
22
22
21
20
20
19
19
19
20
22
24
25
27
28
29
30
31
30
29
28
27
25
24
23
21
21
19
18
18
18
18
20
22
24
26
28
28
29
30
30
31
30
29
28
26
25
24
23
23
23
22
22
22
22
22
22
24
26
27
28
29
28
28
29
29
30
28
28
26
26
24
24
24
23
22
21
21
22
22
23
23
24
25
26
25
26
27
27
27
27
26
26
26
25
25
24
24
23
22
23
23
22
23
23
24
25
26
28
28
29
29
31
29
29
29
28
28
27
26
26
25
25
25
24
23
23
23
24
24
25
26
27
28
29
30
30
30
30
29
28
27
26
25
25
24
24
24
23
23
23
23
23
25
26
27
28
29
30
30
30
29
29
28
28
26
26
25
25
25
24
24
24
24
24
24
25
25
26
26
27
26
27
27
26
26
25
25
25
24
24
24
23
23
22
22
21
21
20
20
21
22
24
25
26
27
28
28
28
29
29
28
27
25
24
23
22
22
22
20
21
20
20
20
21
23
25
26
28
29
29
30
31
31
31
29
28
26
27
26
25
24
25
25
25
24
25
25
25
27
28
28
30
30
31
31
31
30
30
30
28
27
27
27
26
26
26
26
26
25
24
24
25
25
26
28
28
27
28
28
29
28
27
27
27
27
26
26
26
25
25
24
24
24
24
24
24
25
26
26
27
28
28
29
30
30
30
30
28
26
25
25
24
23
23
23
23
23
24
24
24
25
27
28
29
30
30
29
27
27
27
27
27
27
26
26
26
27
27
26
25
25
24
24
24
24
25
25
26
26
26
24
24
25
27
27
26
25
24
23
23
24
23
22
21
21
21
20
21
21
22
22
23
24
24
25
26
27
27
26
25
24
22
22
21
21
21
21
20
20
20
20
21
22
23
25
26
26
26
26
25
25
24
24
23
23
23
22
22
22
22
21
21
20
20
20
20
20
20
21
21
22
22
23
23
23
23
23
22
22
23
22
22
22
22
22
22
22
21
22
22
22
23
24
25
27
26
27
26
26
25
25
25
25
24
24
23
23
23
23
23
23
23
23
23
24
25
26
26
26
26
25
25
25
24
24
24
23
23
23
23
23
22
22
22
22
22
22
22
22
22
23
23
24
24
24
25
25
24
24
23
23
23
23
23
23
23
23
23
23
23
23
23
23
24
25
27
27
28
29
29
29
29
29
28
27
26
25
24
23
22
22
22
21
21
21
21
23
25
27
28
29
30
31
31
31
31
30
29
27
27
26
25
24
23
22
22
22
22
22
23
25
27
28
30
30
31
32
31
32
31
30
29
28
27
27
26
25
25
24
24
24
23
23
24
26
27
28
29
29
30
30
31
31
30
29
28
27
27
26
25
24
23
22
21
21
21
21
21
21
22
23
25
25
26
27
28
28
28
28
27
25
24
23
23
22
22
21
21
21
20
20
21
23
25
27
28
29
30
30
30
31
31
28
26
25
24
24
23
24
23
23
22
22
22
21
22
22
23
24
25
26
28
28
29
28
27
26
25
24
23
23
22
22
22
22
22
21
21
21
21
21
19
19
21
21
22
23
23
24
24
23
23
22
21
20
19
18
18
17
16
16
16
15
16
19
21
23
24
26
27
28
28
29
28
28
26
23
20
20
19
18
18
17
18
18
17
17
18
20
22
23
26
28
28
28
28
27
26
25
24
23
22
20
19
17
17
17
17
17
17
17
17
19
20
22
23
24
26
27
27
27
27
26
25
24
23
21
21
19
19
18
18
17
17
17
18
20
23
25
26
28
28
29
29
29
29
29
28
25
25
22
23
22
21
20
20
20
20
19
20
22
24
26
27
27
29
29
29
28
29
28
27
25
23
22
22
22
22
22
22
21
21
21
21
22
24
25
26
26
27
27
27
26
26
26
25
25
24
23
23
23
22
21
21
21
21
21
21
21
21
22
23
24
26
28
28
28
28
28
27
25
24
25
22
21
20
20
20
19
18
19
19
21
23
25
27
28
29
30
30
30
29
29
27
24
25
24
23
21
20
20
20
20
19
19
19
19
19
19
17
17
18
18
19
20
20
19
19
17
17
16
16
14
13
13
12
12
11
11
11
14
16
20
21
22
23
23
23
23
23
23
20
17
15
15
14
13
13
13
12
12
12
11
12
15
18
21
23
25
26
27
27
28
26
26
22
21
19
18
16
16
15
15
16
16
16
16
17
19
22
24
24
27
28
28
29
29
29
28
26
23
22
22
21
20
20
20
19
19
19
19
19
20
24
25
26
28
29
29
30
30
29
28
26
23
22
22
21
21
20
20
19
19
19
18
19
21
24
26
27
28
29
30
30
30
29
27
25
24
23
23
23
21
22
21
21
21
20
20
21
22
23
25
27
26
27
28
28
29
29
28
26
25
24
24
23
23
23
22
21
22
21
21
21
22
23
24
25
26
25
25
25
25
24
23
22
22
21
20
20
19
20
20
21
20
21
21
21
22
22
24
25
26
27
28
28
28
29
28
26
24
24
23
22
21
21
21
21
21
20
21
21
22
23
26
28
29
30
30
31
31
31
29
27
25
24
23
23
22
22
22
22
22
22
22
22
23
23
25
25
27
27
28
29
29
29
28
27
25
24
24
24
23
23
23
22
22
22
21
22
23
25
27
28
29
30
31
31
30
30
28
27
26
25
24
24
23
23
22
22
22
21
21
22
23
25
26
27
28
29
29
30
30
29
28
26
24
24
23
23
23
22
22
22
21
20
20
19
18
18
18
17
17
16
16
17
16
16
16
15
15
15
15
15
15
15
14
14
14
14
14
14
14
15
15
14
15
16
17
19
19
20
19
17
16
16
15
15
14
13
12
12
12
12
11
11
13
16
18
19
21
22
23
24
24
24
23
20
18
16
15
15
15
15
14
14
15
15
14
15
18
21
22
24
25
26
27
26
26
25
24
21
19
19
19
19
18
17
17
18
17
17
17
17
18
20
21
22
22
24
24
24
23
20
20
19
18
18
18
18
18
17
18
18
17
17
17
17
18
18
19
19
20
20
22
23
22
22
22
20
18
18
17
16
16
16
16
15
14
14
15
16
17
17
19
22
23
23
24
24
25
24
24
22
21
19
18
18
17
16
16
16
16
16
16
16
17
19
22
24
25
26
27
27
28
28
26
23
20
19
20
19
19
18
18
18
18
17
17
17
18
21
22
24
26
26
26
26
25
25
24
23
22
21
21
20
20
20
20
20
19
19
18
18
18
19
19
20
19
17
15
15
16
16
16
15
15
15
13
13
13
13
12
12
13
13
13
12
13
14
16
17
18
17
18
19
18
20
19
17
15
14
13
13
12
12
12
11
9
9
9
8
12
15
18
19
21
22
22
23
23
22
21
17
15
14
15
14
13
12
12
10
11
11
10
10
13
16
18
20
22
23
23
24
22
23
22
20
18
18
14
15
13
13
13
12
11
11
11
10
13
15
17
20
22
23
24
24
24
23
21
19
18
16
17
16
15
14
14
14
13
12
12
16
17
19
20
22
23
24
24
24
23
23
21
21
20
19
18
17
16
16
15
14
14
14
14
15
16
18
19
21
22
23
24
24
23
23
21
19
18
16
13
14
13
12
11
12
11
10
11
14
16
19
21
23
24
24
24
24
24
22
21
17
16
15
15
14
14
13
11
12
12
12
13
14
17
20
23
24
26
26
27
27
27
24
21
20
19
18
17
17
17
17
17
17
17
17
16
17
21
23
24
26
26
27
27
26
25
23
21
19
19
18
18
16
16
17
17
17
17
17
17
18
19
21
23
23
24
24
25
24
24
22
20
19
18
18
17
16
16
15
16
15
14
14
14
15
18
20
22
23
23
23
24
23
22
20
19
18
16
17
16
15
14
14
13
13
13
14
14
16
18
20
21
22
23
24
24
23
22
19
17
15
15
14
13
13
13
12
11
11
10
10
13
15
20
22
23
24
24
24
24
23
21
20
19
18
18
17
18
17
17
18
17
16
16
16
17
18
18
18
18
19
20
19
21
20
19
17
17
16
16
16
14
14
14
14
14
14
14
15
16
17
20
21
23
23
24
23
23
21
20
19
19
17
17
16
16
16
15
14
13
12
12
12
12
13
13
12
11
9
10
10
11
11
10
9
10
10
10
10
9
9
9
9
9
10
10
11
11
11
11
11
11
11
11
12
12
11
12
12
12
12
12
12
12
11
10
10
9
9
8
7
9
12
13
15
16
17
18
19
19
18
17
15
14
13
10
8
8
7
6
6
5
5
5
4
5
8
12
15
17
18
19
20
21
20
18
14
12
11
11
10
9
9
9
8
6
7
6
6
9
12
14
17
20
22
23
24
24
23
19
17
17
15
14
14
14
14
14
13
13
13
13
12
14
17
20
21
22
23
22
22
21
19
18
17
15
14
14
15
14
14
14
12
13
13
12
10
11
13
16
17
18
19
20
20
20
20
18
16
15
14
12
12
12
12
11
9
9
8
8
8
8
10
16
18
19
20
21
21
21
21
19
16
14
12
10
8
7
7
6
6
5
5
4
5
7
10
14
16
19
19
20
20
19
19
17
15
11
11
10
10
8
7
7
6
6
5
5
6
8
12
15
18
20
21
22
23
23
20
17
13
14
13
12
9
10
9
11
11
11
11
10
12
15
19
21
23
24
24
24
24
22
19
16
16
15
14
14
13
13
13
13
13
13
14
14
15
17
18
18
19
20
19
18
15
15
14
13
13
13
13
12
12
11
10
8
7
8
8
8
8
11
12
13
14
14
15
15
15
15
13
11
10
10
8
7
7
5
3
6
6
5
6
6
7
10
13
16
17
18
19
20
20
19
17
15
13
13
12
12
12
12
11
11
12
12
11
12
13
15
17
19
19
21
20
20
21
20
18
17
16
15
15
15
15
14
15
15
14
13
14
14
14
14
14
14
15
16
17
17
16
16
14
11
10
7
7
6
3
2
2
2
2
2
2
1
4
7
10
12
13
14
14
14
15
14
12
10
8
6
5
4
4
2
2
1
1
1
0
0
3
6
10
12
12
14
15
15
15
15
13
10
11
10
9
10
10
10
11
11
11
11
10
12
13
13
14
15
16
17
17
17
16
14
12
9
8
8
7
7
6
6
5
3
3
2
1
1
2
5
8
9
10
10
11
10
11
10
8
7
5
5
4
3
3
2
3
3
2
4
5
4
4
7
10
11
11
12
12
13
12
12
10
8
7
6
4
3
2
3
1
0
2
3
3
2
3
6
10
14
16
17
18
18
18
17
15
12
12
12
11
10
11
10
10
11
11
11
11
11
11
12
10
10
10
11
10
10
10
10
8
6
4
5
2
2
1
3
3
1
0
0
1
0
2
4
7
8
9
10
10
10
10
9
8
8
7
7
6
4
4
4
3
4
4
4
4
4
3
3
2
2
2
2
2
2
2
3
3
2
2
0
0
0
-1
-1
-1
-1
-1
-1
-1
-1
0
2
6
9
11
13
14
14
14
14
11
9
7
6
6
6
6
6
7
7
6
6
7
7
7
11
14
15
17
18
19
19
18
17
15
13
12
12
11
11
9
7
6
6
4
4
4
3
4
7
11
14
16
17
18
18
18
17
14
11
11
11
11
10
9
7
6
6
8
7
6
8
9
10
15
18
19
20
20
21
20
18
16
16
15
14
14
13
11
10
10
11
12
10
9
10
10
11
10
11
11
11
12
12
12
12
11
10
8
7
10
11
9
8
7
7
7
6
6
6
5
5
6
7
8
8
9
9
9
8
6
5
4
3
2
1
0
0
-1
-1
-1
-1
-1
-1
-1
1
3
4
6
7
7
7
5
3
2
1
1
1
1
0
0
-1
-1
-2
-3
-3
-4
-4
-3
-2
0
1
2
2
3
4
4
3
1
0
0
1
0
0
1
0
0
0
0
0
1
1
1
1
1
2
3
3
4
4
4
3
2
1
-1
-1
-2
-3
-3
-4
-4
-5
-5
-5
-4
-5
-4
-2
1
3
5
5
6
6
5
5
3
2
1
0
-2
-1
-2
-2
-3
-3
-3
-3
-3
-4
-3
0
2
4
7
8
9
9
9
8
8
8
7
7
7
7
8
8
8
8
8
8
8
7
8
9
10
11
12
12
14
15
15
11
10
11
7
7
5
5
5
5
6
6
5
4
4
6
6
8
9
8
9
10
10
10
9
8
8
8
8
8
7
7
6
6
6
6
5
5
4
3
3
3
4
4
5
5
4
3
3
2
2
1
0
0
0
1
2
1
1
1
1
1
0
0
-1
0
0
1
1
1
1
2
3
2
1
0
0
0
0
0
0
0
0
0
-1
-2
-1
-1
-1
0
2
4
5
6
7
7
7
6
4
2
1
0
1
1
1
0
0
0
1
0
-1
-1
-2
1
4
5
6
8
8
9
9
8
6
4
2
1
1
1
0
-2
-1
-2
-3
-3
-3
-4
-4
0
2
5
7
9
10
10
10
8
6
4
3
2
1
0
0
0
-1
-1
-2
-2
-2
-2
-1
1
5
9
12
13
14
14
13
12
11
10
10
9
9
9
8
9
8
8
7
7
6
6
6
6
6
7
6
5
5
6
4
4
3
2
2
1
1
1
0
0
0
-1
-1
-2
-2
-1
-1
-2
-1
0
0
0
1
1
1
1
0
-1
-2
-2
-3
-3
-4
-4
-5
-5
-5
-5
-6
-6
-6
-4
-3
-2
-2
-2
-2
-2
-2
-3
-3
-3
-3
-3
-3
-3
-3
-2
-3
-3
-3
-3
-3
-3
-3
-3
-2
-2
-1
-1
0
0
0
0
-1
0
-1
0
-1
-1
-1
-1
-1
-1
-1
-1
-1
-2
-2
-1
0
1
2
3
3
3
3
2
1
0
0
-1
-1
0
1
1
1
2
2
2
2
2
0
0
0
0
1
0
0
-1
0
-1
0
-1
-1
-1
-1
-1
-1
-1
-2
-2
-2
-2
-2
-3
-4
-3
-2
-1
0
0
1
1
1
0
-1
-2
-3
-3
-3
-4
-5
-6
-6
-7
-6
-6
-6
-6
-6
-5
-3
-1
0
1
2
3
3
3
2
3
3
3
2
3
2
1
1
-1
-3
-3
-4
-4
-4
-4
-4
-3
-2
-1
-1
-1
-1
-1
-2
-3
-4
-5
-5
-5
-6
-6
-6
-6
-5
-5
-5
-5
-6
-5
-4
-1
0
1
1
1
1
0
-1
-2
-3
-4
-4
-5
-5
-5
-4
-4
-4
-4
-5
-3
-3
-2
2
3
5
5
6
6
4
2
1
1
0
-2
-2
-3
-3
-3
-5
-6
-6
-5
-6
-6
-4
-4
-3
-2
-1
-1
-1
-3
-2
-3
-3
-4
-6
-5
-5
-5
-4
-5
-6
-6
-8
-9
-9
-10
-10
-8
-6
-4
-4
-3
-2
-2
-2
-3
-4
-5
-5
-6
-6
-6
-7
-7
-7
-7
-7
-7
-8
-7
-8
-6
-3
0
1
3
3
4
4
2
0
0
0
0
1
2
2
2
3
2
2
2
3
2
2
3
3
4
5
5
4
4
4
3
1
0
0
-1
-1
0
-1
-1
-3
-4
-6
-6
-7
-7
-7
-6
-4
-3
-2
-2
-1
-1
-1
-2
-4
-5
-5
-6
-7
-8
-7
-8
-8
-9
-8
-8
-8
-7
-6
-4
-1
2
3
5
6
6
4
3
3
3
3
4
4
4
6
6
2
2
2
1
1
-2
-5
-5
-4
-4
-3
-3
-2
-2
-3
-3
-4
-4
-4
-5
-6
-6
-7
-7
-7
-7
-7
-10
-9
-10
-11
-7
-4
-1
-1
-1
0
-2
-1
-2
-4
-4
-5
-6
-8
-8
-9
-9
-10
-11
-11
-12
-10
-10
-11
-10
-9
-9
-8
-8
-7
-8
-8
-8
-9
-10
-10
-10
-11
-13
-13
-13
-13
-14
-14
-14
-15
-16
-16
-14
-11
-9
-8
-6
-6
-5
-5
-6
-6
-6
-6
-6
-5
-4
-4
-3
-3
-5
-4
-3
-3
-3
-2
-2
-1
-1
0
1
1
2
2
1
2
2
1
0
1
1
2
2
2
0
0
0
0
0
-1
-2
-5
-6
-7
-7
-7
-6
-7
-7
-9
-10
-11
-12
-14
-15
-16
-17
-16
-17
-18
-20
-21
-21
-21
-20
-18
-13
-11
-9
-9
-8
-8
-9
-11
-12
-15
-15
-14
-17
-17
-17
-17
-18
-18
-18
-18
-17
-16
-14
-13
-11
-9
-9
-9
-9
-9
-10
-12
-13
-14
-17
-18
-18
-19
-20
-19
-19
-21
-19
-21
-21
-22
-23
-17
-14
-11
-11
-10
-10
-10
-12
-14
-15
-16
-16
-16
-16
-16
-16
-17
-18
-19
-20
-21
-21
-22
-20
-19
-16
-13
-12
-11
-11
-12
-14
-15
-17
-18
-19
-21
-22
-21
-23
-22
-22
-23
-24
-24
-23
-23
-21
-18
-16
-15
-15
-14
-14
-14
-15
-16
-17
-18
-18
-19
-19
-20
-20
-18
-17
-17
-16
-17
-17
-18
-17
-14
-12
-11
-10
-9
-9
-9
-9
-10
-10
-11
-12
-12
-11
-11
-14
-12
-15
-16
-17
-19
-20
-20
-20
-19
-17
-15
-14
-14
-13
-13
-13
-16
-17
-17
-17
-18
-19
-19
-19
-19
-21
-20
-23
-23
-20
-20
-19
-16
-16
-15
-13
-11
-10
-9
-11
-13
-15
-15
-15
-16
-19
-18
-19
-17
-18
-19
-20
-20
-21
-20
-20
-17
-12
-10
-8
-6
-5
-6
-7
-7
-7
-7
-8
-7
-5
-3
-2
-2
-2
-2
-1
-1
0
0
0
0
0
-1
1
0
0
1
1
0
0
-1
-1
0
-1
-1
-1
-1
-2
-3
-4
-5
-6
-6
-6
-6
-6
-6
-5
-5
-5
-5
-6
-6
-7
-7
-7
-7
-8
-8
-8
-8
-8
-9
-9
-10
-11
-12
-11
-10
-9
-9
-9
-9
-8
-9
-10
-11
-12
-14
-13
-13
-13
-13
-13
-14
-13
-13
-14
-16
-17
-17
-16
-14
-11
-11
-10
-9
-9
-9
-9
-11
-12
-12
-13
-14
-16
-17
-17
-17
-18
-18
-19
-19
-21
-20
-19
-18
-15
-12
-11
-10
-10
-10
-10
-12
-13
-16
-17
-18
-18
-15
-13
-14
-15
-18
-19
-19
-17
-21
-20
-17
-14
-14
-13
-12
-12
-13
-13
-15
-16
-18
-18
-20
-21
-22
-21
-20
-22
-21
-21
-21
-20
-20
-19
-17
-14
-12
-10
-9
-8
-8
-9
-11
-13
-13
-14
-14
-13
-16
-16
-16
-17
-18
-18
-19
-19
-19
-18
-16
-12
-9
-7
-6
-6
-6
-7
-7
-6
-7
-6
-6
-8
-8
-6
-5
-4
-4
-4
-3
-3
-2
-2
-3
-5
-7
-6
-6
-6
-7
-8
-9
-9
-10
-10
-11
-13
-14
-13
-14
-15
-14
-15
-17
-19
-21
-21
-18
-15
-14
-13
-12
-12
-13
-13
-15
-15
-17
-18
-18
-18
-18
-21
-22
-24
-18
-22
-24
-22
-22
-24
-23
-19
-18
-17
-17
-17
-17
-17
-19
-20
-21
-22
-23
-24
-23
-23
-24
-24
-24
-24
-24
-24
-24
-22
-20
-17
-14
-11
-10
-9
-9
-10
-10
-10
-11
-11
-11
-12
-14
-15
-16
-16
-17
-19
-21
-20
-19
-19
-17
-16
-15
-15
-14
-14
-15
-15
-16
-17
-17
-20
-21
-23
-23
-25
-26
-25
-26
-26
-28
-24
-24
-23
-20
-18
-16
-14
-12
-12
-11
-12
-15
-16
-14
-14
-14
-13
-12
-10
-10
-9
-8
-7
-7
-7
-7
-7
-7
-5
-4
-4
-3
-3
-3
-4
-4
-4
-4
-5
-5
-5
-5
-5
-5
-5
-5
-4
-4
-4
-4
-4
-4
-4
-3
-3
-2
-2
-2
-2
-2
-3
-3
-4
-5
-6
-6
-7
-8
-9
-9
-10
-10
-11
-11
-11
-11
-11
-11
-10
-10
-10
-10
-11
-12
-14
-15
-16
-17
-18
-18
-20
-20
-21
-21
-21
-20
-21
-22
-22
-17
-15
-14
-12
-11
-11
-11
-12
-14
-13
-16
-15
-15
-17
-18
-19
-20
-22
-21
-23
-24
-23
-22
-23
-22
-16
-14
-11
-11
-10
-10
-10
-12
-13
-12
-13
-13
-12
-12
-12
-12
-11
-11
-13
-14
-14
-14
-14
-14
-15
-15
-15
-15
-15
-15
-16
-17
-18
-18
-19
-21
-23
-25
-25
-25
-25
-27
-26
-27
-27
-27
-26
-23
-20
-18
-17
-17
-16
-16
-17
-18
-19
-20
-20
-20
-21
-21
-20
-22
-22
-21
-22
-23
-23
-23
-22
-19
-17
-15
-14
-13
-13
-13
-14
-15
-17
-16
-19
-20
-20
-19
-21
-21
-19
-21
-23
-22
-20
-19
-18
-16
-13
-11
-8
-7
-6
-6
-7
-8
-9
-10
-11
-11
-10
-11
-11
-11
-11
-13
-16
-18
-18
-20
-18
-15
-12
-11
-9
-7
-8
-8
-9
-12
-13
-14
-16
-18
-19
-20
-21
-21
-21
-23
-21
-23
-23
-23
-22
-17
-14
-12
-9
-9
-8
-8
-9
-11
-14
-15
-15
-15
-16
-16
-18
-19
-20
-20
-20
-20
-21
-21
-20
-18
-16
-13
-11
-9
-7
-8
-8
-9
-10
-12
-13
-13
-15
-15
-17
-17
-20
-20
-22
-22
-24
-24
-24
-20
-18
-15
-14
-14
-13
-14
-15
-16
-18
-18
-18
-22
-22
-23
-24
-24
-25
-25
-25
-24
-25
-25
-26
-21
-18
-16
-14
-13
-12
-12
-12
-14
-15
-16
-18
-20
-21
-22
-22
-23
-22
-22
-22
-19
-23
-23
-23
-21
-17
-14
-12
-10
-9
-8
-9
-11
-10
-11
-13
-12
-13
-12
-9
-8
-7
-7
-7
-6
-7
-7
-6
-5
-4
-3
-2
-2
-2
-2
-3
-3
-4
-5
-8
-9
-10
-12
-13
-14
-14
-14
-14
-15
-15
-16
-17
-16
-15
-12
-12
-11
-11
-10
-11
-13
-15
-17
-16
-16
-18
-18
-18
-19
-19
-20
-20
-21
-21
-21
-21
-20
-17
-15
-13
-10
-9
-8
-8
-8
-8
-8
-8
-7
-7
-7
-7
-8
-8
-12
-12
-14
-15
-16
-17
-16
-14
-14
-13
-13
-13
-14
-15
-16
-17
-17
-19
-19
-20
-19
-20
-21
-21
-21
-20
-20
-19
-18
-17
-17
-15
-15
-13
-13
-11
-12
-12
-13
-13
-16
-14
-13
-14
-15
-15
-17
-18
-18
-20
-20
-20
-21
-19
-18
-17
-17
-15
-14
-13
-13
-14
-15
-15
-17
-17
-19
-21
-22
-23
-24
-24
-23
-25
-25
-25
-24
-25
-22
-19
-16
-14
-13
-12
-12
-13
-15
-17
-16
-17
-18
-20
-21
-22
-19
-19
-18
-17
-17
-15
-15
-13
-11
-8
-4
-2
-1
-1
-1
-1
-3
-4
-5
-6
-6
-6
-9
-8
-11
-11
-12
-15
-15
-17
-18
-17
-14
-12
-11
-9
-9
-9
-10
-12
-13
-14
-15
-16
-17
-16
-17
-18
-18
-18
-17
-17
-16
-16
-15
-14
-13
-11
-9
-9
-7
-7
-6
-6
-7
-8
-8
-8
-9
-9
-10
-9
-10
-11
-11
-10
-10
-10
-10
-10
-10
-10
-10
-10
-9
-9
-9
-10
-10
-11
-11
-11
-12
-13
-13
-14
-15
-16
-17
-17
-19
-21
-20
-20
-18
-17
-15
-12
-10
-8
-9
-9
-11
-12
-15
-15
-18
-16
-18
-17
-18
-19
-20
-20
-18
-20
-17
-16
-17
-12
-9
-5
-3
-2
-2
-2
-3
-3
-3
-3
-4
-4
-6
-8
-10
-12
-12
-14
-15
-18
-20
-17
-14
-13
-12
-11
-11
-10
-11
-12
-13
-14
-15
-15
-16
-17
-18
-20
-20
-22
-22
-24
-23
-24
-24
-22
-19
-17
-16
-14
-14
-14
-13
-14
-15
-17
-19
-21
-22
-22
-22
-24
-24
-24
-23
-25
-26
-25
-26
-25
-22
-20
-16
-13
-13
-12
-12
-12
-13
-16
-16
-16
-17
-19
-21
-19
-19
-22
-22
-23
-22
-24
-24
-24
-21
-16
-14
-12
-11
-10
-10
-10
-11
-12
-13
-14
-15
-15
-14
-16
-12
-11
-9
-7
-6
-8
-7
-7
-7
-7
-5
-3
-2
-2
-2
-2
-2
-3
-3
-4
-4
-4
-4
-4
-4
-4
-3
-3
-3
-3
-3
-3
-2
-1
-1
-1
-1
-1
0
-1
-2
-3
-5
-6
-7
-8
-9
-9
-9
-9
-11
-11
-10
-8
-8
-9
-7
-4
-2
-2
-1
-1
-1
-1
-1
-2
-2
-3
-4
-4
-3
-3
-2
-2
-1
-1
-1
-1
-1
0
0
1
1
1
1
1
1
0
0
2
4
4
4
4
3
3
3
3
2
2
3
-1
-3
-4
-5
-5
-6
-5
-5
-5
-5
-5
-6
-6
-7
-7
-8
-8
-9
-9
-12
-11
-12
-14
-14
-15
-16
-14
-11
-9
-9
-8
-7
-7
-6
-6
-7
-8
-10
-10
-10
-11
-10
-10
-10
-8
-8
-7
-7
-7
-7
-7
-4
-2
-1
0
0
0
0
-1
-2
-2
-3
-3
-3
-3
-3
-3
-3
-3
-9
-10
-11
-12
-13
-13
-11
-10
-10
-9
-9
-8
-9
-9
-9
-11
-12
-12
-15
-15
-14
-15
-14
-14
-14
-17
-18
-18
-13
-11
-11
-8
-6
-4
-4
-3
-3
-3
-4
-5
-5
-6
-6
-7
-9
-9
-9
-11
-12
-13
-13
-15
-15
-14
-11
-10
-10
-10
-9
-10
-11
-12
-13
-13
-13
-14
-15
-16
-17
-18
-18
-19
-19
-19
-20
-20
-21
-19
-18
-17
-17
-16
-15
-15
-15
-15
-15
-16
-17
-17
-18
-19
-21
-22
-22
-24
-23
-23
-22
-23
-23
-21
-19
-16
-14
-14
-13
-13
-13
-13
-14
-16
-16
-17
-17
-18
-20
-19
-18
-18
-18
-17
-17
-17
-17
-15
-13
-10
-7
-5
-6
-7
-6
-6
-8
-10
-12
-14
-16
-16
-18
-20
-17
-15
-17
-20
-22
-22
-23
-20
-16
-13
-12
-12
-11
-11
-11
-12
-13
-13
-16
-17
-18
-20
-22
-23
-21
-24
-24
-23
-23
-23
-25
-22
-17
-13
-11
-10
-9
-8
-8
-8
-9
-11
-12
-12
-13
-13
-10
-9
-9
-8
-7
-6
-6
-6
-6
-6
-6
-5
-5
-4
-3
-3
-2
-2
-4
-6
-7
-9
-9
-9
-9
-8
-7
-7
-7
-6
-7
-7
-7
-5
-3
-1
0
1
2
2
2
2
1
-1
-2
-4
-4
-6
-7
-3
-5
-4
-6
-8
-8
-10
-11
-10
-9
-8
-6
-6
-6
-5
-6
-6
-7
-8
-8
-10
-11
-12
-13
-14
-16
-16
-16
-15
-16
-16
-17
-14
-11
-10
-8
-6
-6
-6
-5
-6
-6
-8
-10
-11
-11
-12
-13
-14
-14
-14
-14
-14
-14
-13
-13
-12
-10
-7
-3
-2
-1
0
0
-1
-1
-1
-2
-2
-2
-2
-2
-2
-1
-1
-1
-1
-1
-2
-1
0
1
2
2
2
2
-1
0
0
-1
-3
-4
-5
-6
-6
-7
-8
-8
-10
-12
-12
-12
-13
-12
-11
-10
-8
-8
-7
-6
-5
-6
-6
-6
-8
-9
-10
-12
-12
-11
-12
-8
-10
-11
-13
-13
-14
-15
-13
-12
-11
-10
-9
-9
-9
-8
-8
-9
-10
-11
-12
-13
-13
-15
-16
-16
-17
-18
-17
-17
-16
-16
-14
-12
-11
-9
-9
-8
-6
-7
-7
-7
-8
-9
-11
-12
-14
-15
-16
-17
-17
-17
-17
-17
-16
-15
-13
-10
-7
-5
-3
-2
-1
-1
-1
-2
-3
-4
-4
-4
-4
-5
-4
-6
-7
-8
-9
-11
-13
-13
-9
-7
-5
-4
-3
-3
-3
-3
-3
-4
-6
-7
-9
-9
-10
-11
-11
-11
-11
-11
-11
-10
-8
-8
-6
-3
-2
0
0
1
1
1
1
0
-1
-3
-3
-5
-6
-7
-7
-9
-9
-9
-10
-11
-11
-11
-9
-7
-5
-3
-2
-2
-1
-1
-1
-2
-2
-2
-3
-3
-4
-4
-5
-6
-6
-8
-8
-8
-9
-8
-7
-6
-4
-3
-1
0
0
1
1
0
-1
-1
-1
-1
-1
0
0
0
0
0
1
1
1
0
0
1
2
2
3
3
3
3
3
2
1
0
0
-1
-3
-2
-3
-3
-3
-2
-2
-2
-4
-3
-1
1
2
4
4
5
5
6
6
4
2
2
1
1
0
0
-2
-1
-2
-1
0
0
0
0
1
3
3
2
0
0
0
0
0
1
1
-2
-3
-4
-6
-7
-7
-9
-9
-8
-7
-7
-10
-8
-7
-6
-5
-4
-3
-3
-3
-2
-2
-3
-3
-3
-4
-5
-5
-5
-7
-8
-9
-9
-11
-12
-13
-13
-10
-8
-7
-7
-6
-5
-5
-4
-4
-5
-6
-6
-7
-6
-7
-7
-7
-7
-8
-8
-9
-9
-9
-8
-6
-3
0
1
1
2
3
4
3
2
1
-1
-1
-1
-1
-1
-2
-2
-1
-2
-3
-4
-4
-4
-2
-2
-1
0
1
2
2
3
2
2
1
0
-1
-1
-1
-1
-1
0
1
1
1
1
2
3
4
5
7
8
10
10
9
9
8
7
7
5
4
4
2
1
2
3
3
2
3
0
2
2
3
5
6
8
9
9
8
7
7
6
5
5
4
3
3
2
2
1
0
0
0
0
0
0
0
0
0
1
2
4
4
5
6
5
4
3
3
4
2
3
4
3
3
2
1
1
0
0
1
1
1
0
1
2
2
3
2
1
1
0
0
1
0
1
0
0
0
0
1
1
0
4
4
6
7
5
4
3
2
0
0
-2
-3
-4
-5
-5
-6
-6
-7
-7
-8
-8
-8
-8
-8
-7
-6
-4
-3
-2
-1
0
0
0
-1
-1
-2
-2
-3
-3
-3
-4
-4
-4
-4
-4
-3
-3
-2
2
4
6
7
8
9
9
9
9
7
5
3
3
3
3
3
4
2
3
3
3
3
3
3
3
3
1
0
0
0
1
0
0
0
-1
-2
-2
-2
-3
-4
-5
-6
-7
-7
-8
-9
-9
-8
-7
-6
-5
-4
-3
-3
-2
-2
-3
-3
-5
-7
-9
-8
-9
-10
-11
-11
-14
-11
-11
-12
-9
-7
-3
-2
-1
0
1
1
1
1
1
0
0
0
0
0
0
0
0
0
0
0
-1
-1
0
2
3
4
5
7
8
8
9
8
7
5
3
2
3
3
3
2
1
1
-1
-2
-2
-3
0
1
3
4
6
7
8
9
9
10
10
7
6
4
3
4
4
3
2
2
1
1
2
1
2
4
6
7
7
6
6
7
7
6
6
5
5
5
5
5
5
5
5
4
3
0
-2
-2
-2
-2
-3
-3
-2
-3
-2
-1
-1
-1
-1
-3
-4
-4
-4
-6
-5
-5
-4
-4
-4
-4
-4
-5
-4
-2
-2
-4
-5
-4
-4
-4
-4
-4
-4
-4
-5
-4
-4
-5
-5
-6
-6
-7
-7
-8
-8
-9
-8
-7
-6
-6
-5
-5
-4
-3
-3
-3
-3
-4
-5
-5
-6
-6
-6
-6
-6
-6
-6
-6
-5
-4
-2
0
2
4
4
5
5
4
4
5
5
4
2
2
1
1
0
-1
-2
-4
-5
-5
-5
-6
-5
-4
-3
-2
-1
-1
1
1
2
2
1
0
-2
-2
-3
-4
-4
-5
-4
-5
-5
-6
-6
-5
-4
-2
0
1
1
2
2
2
1
0
0
-1
-1
-1
-2
-2
-3
-4
-4
-4
-5
-6
-6
-6
-6
-5
-5
-3
-2
-2
-1
-1
-1
-1
-2
-3
-4
-4
-5
-5
-6
-6
-6
-7
-7
-7
-7
-7
-5
-4
-2
-1
0
0
1
2
2
2
1
-1
-1
-2
-2
-3
-3
-3
-3
-3
-3
-3
-3
-3
0
3
5
7
9
9
10
11
10
10
8
7
6
6
6
6
6
6
5
4
4
4
4
4
4
4
5
5
4
4
4
2
3
3
2
2
2
0
0
-1
-1
-3
-3
-2
-2
-2
-2
-3
-1
0
1
1
2
3
3
4
3
4
3
2
1
-1
-1
-2
-2
-3
-3
-3
-3
-4
-2
-2
-1
0
1
2
2
3
4
4
4
4
3
1
0
1
0
-2
-2
-4
-4
-4
-5
-5
-4
-4
-1
1
3
4
5
5
6
7
7
7
6
4
3
1
0
0
-1
-1
-1
-1
-1
0
0
0
0
0
1
1
2
2
3
3
4
4
4
3
3
2
2
2
2
1
1
1
1
1
1
1
1
1
1
0
1
1
1
2
1
1
1
0
1
1
1
1
1
0
-1
-1
-2
-3
-2
-2
-2
-2
-2
-1
0
3
6
8
9
9
8
6
5
4
4
4
5
6
5
4
2
3
2
2
3
6
8
9
9
10
11
11
11
10
9
8
7
7
6
5
4
3
1
1
0
1
0
0
2
4
6
8
10
11
12
13
12
10
7
5
5
4
4
4
4
4
3
3
2
2
1
2
2
3
3
3
2
2
3
3
2
1
1
1
1
1
1
1
1
1
1
0
0
0
0
0
0
0
0
1
3
4
5
5
5
5
4
3
2
1
1
1
1
0
0
-2
-2
-2
-2
-2
0
2
4
5
6
6
7
8
8
8
7
6
6
5
4
2
1
0
0
0
1
0
0
0
1
1
1
1
1
1
1
2
4
4
3
3
2
2
1
0
0
-1
-1
-1
-2
-2
-1
-1
0
1
3
4
4
5
5
6
7
6
6
5
3
2
1
0
0
0
0
-1
-2
-2
-3
-2
1
3
5
7
8
9
8
8
7
8
6
2
2
1
1
1
1
1
0
0
0
0
-1
0
1
2
4
5
6
7
7
7
6
6
7
6
5
4
4
3
2
1
1
0
0
0
0
1
3
5
7
9
11
12
13
14
14
14
13
10
9
8
8
9
10
9
10
10
9
9
9
9
10
10
10
10
9
4
3
3
3
4
5
4
3
2
3
3
1
1
1
0
-2
-2
-3
-1
2
3
4
4
6
6
7
8
8
8
7
6
5
2
2
1
0
1
2
1
1
2
1
2
4
6
8
8
9
10
10
11
12
11
10
9
8
8
6
5
5
5
5
4
5
5
5
5
4
4
4
6
7
8
9
9
9
9
9
8
8
6
4
1
0
0
0
-1
-2
-2
-3
-1
2
5
7
9
9
11
11
11
10
8
7
6
5
4
3
2
2
2
2
1
1
1
1
1
3
4
5
6
7
8
9
9
9
8
8
7
6
5
4
1
0
0
-1
-1
-2
-2
-2
-1
1
4
6
7
8
10
11
11
11
11
10
9
7
5
5
5
2
2
1
0
-1
-1
-1
0
3
6
9
11
12
13
13
13
13
12
12
11
8
7
6
5
3
3
3
2
1
0
1
1
5
7
10
12
13
13
15
15
16
16
15
13
11
9
8
6
7
6
6
6
7
6
6
8
11
13
15
18
18
18
19
18
17
16
15
13
11
11
11
12
11
11
11
11
11
11
9
10
11
12
13
14
15
16
16
15
14
12
11
10
9
9
8
8
8
8
8
8
8
7
7
7
8
8
9
10
12
14
16
17
17
17
16
15
14
12
10
9
8
6
6
5
4
4
4
5
8
10
12
12
13
12
10
10
10
11
11
8
9
8
9
7
7
6
6
6
5
4
3
3
6
9
11
12
14
15
15
16
16
16
15
14
14
12
10
10
8
5
5
7
6
6
6
7
10
13
16
18
19
20
21
22
22
23
22
21
18
15
14
13
12
11
11
12
10
10
8
10
12
14
17
19
20
21
22
23
22
22
20
18
17
16
12
11
11
11
10
10
10
9
10
10
10
11
13
14
15
15
14
15
15
15
15
14
12
12
11
11
10
10
10
9
9
9
9
9
8
8
9
10
11
11
13
13
14
14
13
12
12
12
11
10
10
9
8
7
6
6
6
6
7
10
12
14
16
17
18
18
18
15
16
15
13
11
10
9
9
8
7
6
5
5
6
7
9
11
13
16
16
18
17
18
18
16
17
15
14
12
12
9
10
8
8
7
6
4
4
6
9
12
15
16
18
18
18
19
19
19
19
18
16
14
13
12
10
10
9
9
9
9
10
11
14
16
18
20
22
23
24
24
23
22
21
19
18
16
15
15
15
15
15
15
15
15
14
14
17
18
19
21
22
23
24
25
26
26
25
22
20
18
17
15
14
15
15
16
15
16
15
15
18
20
21
22
24
25
27
28
29
29
29
26
24
22
21
19
18
16
15
15
14
15
15
16
19
22
24
26
27
28
29
30
29
29
27
25
23
21
21
19
18
16
15
14
13
13
12
15
20
23
24
25
27
28
28
28
28
27
26
24
22
20
19
18
15
16
15
15
14
14
14
15
18
20
21
22
23
23
22
21
21
18
16
15
15
15
15
14
14
14
13
13
13
13
13
13
13
13
14
16
18
19
15
12
14
16
15
15
15
14
13
13
12
12
13
12
12
12
13
14
17
17
19
20
19
19
18
18
19
21
21
20
17
15
15
14
11
12
12
11
10
10
8
10
13
17
18
20
21
22
22
22
23
22
23
22
19
17
15
16
15
14
13
13
14
13
13
15
18
21
24
26
27
27
28
28
28
27
26
25
23
21
20
20
20
20
20
17
16
16
16
16
17
18
18
20
21
22
24
21
20
20
18
17
16
15
15
14
14
14
14
14
14
14
14
14
15
15
16
16
18
18
18
20
20
21
20
20
19
16
15
15
13
12
12
11
10
9
10
11
14
16
20
22
24
25
26
27
28
28
27
27
24
20
22
20
20
19
18
17
17
16
16
18
20
22
23
23
24
25
23
24
23
22
21
21
20
19
18
17
16
16
16
16
16
16
16
17
18
19
19
21
21
21
21
21
21
21
21
20
19
18
16
15
15
15
15
15
15
14
13
14
16
17
18
20
21
21
20
21
21
20
14
13
14
13
13
13
12
13
13
11
11
10
11
12
14
17
19
19
21
21
23
23
23
24
23
21
20
18
17
17
17
18
17
17
18
18
18
18
20
22
22
21
22
22
24
24
25
25
25
24
21
20
17
16
16
14
13
11
12
12
12
13
15
19
21
23
24
25
26
26
27
27
27
25
24
22
21
18
17
17
16
12
12
11
10
14
18
22
25
27
28
30
31
31
31
31
28
28
26
24
22
22
21
22
20
20
20
20
20
20
20
22
23
24
22
23
23
24
25
25
23
22
22
20
19
19
18
18
17
18
17
15
16
17
19
21
24
26
27
28
28
28
28
28
28
28
25
24
23
21
20
20
20
19
19
19
18
20
22
24
26
26
27
28
29
29
29
27
26
25
23
22
21
21
20
20
20
19
19
19
19
20
21
22
22
23
24
23
23
22
23
23
22
22
21
19
19
19
19
17
16
16
17
18
18
19
20
22
22
22
24
25
25
25
25
24
24
23
22
22
21
20
20
19
19
18
18
18
18
18
19
21
22
23
24
25
25
26
27
26
26
26
25
22
20
19
18
17
16
17
15
16
16
18
21
24
25
27
29
30
31
31
31
31
30
29
25
23
23
23
24
23
23
22
22
21
20
21
23
25
27
28
28
29
30
31
30
29
28
27
25
23
21
19
19
18
18
17
17
16
16
17
20
20
21
22
24
25
26
27
27
28
27
26
24
22
20
19
19
18
15
15
13
12
12
15
18
22
25
28
29
30
30
30
31
30
30
28
26
23
23
22
21
21
21
21
17
15
16
16
17
18
19
20
21
22
24
22
22
23
22
21
20
19
18
16
15
16
15
14
13
13
13
16
17
19
21
21
22
23
24
25
25
25
26
25
23
22
21
20
19
20
21
20
20
20
19
19
18
18
18
18
20
21
22
23
23
21
20
19
17
17
17
18
18
17
17
16
15
16
16
17
19
21
23
23
24
25
25
25
24
24
24
23
22
22
21
21
21
21
20
20
20
19
19
20
21
23
24
25
25
26
27
28
28
28
27
26
24
22
22
22
21
19
19
18
17
17
17
18
21
23
25
26
27
28
29
29
30
29
29
27
25
24
23
22
21
20
20
18
19
18
19
21
24
25
26
27
28
28
29
30
29
28
26
24
23
21
20
19
18
17
17
16
16
16
16
16
18
21
22
23
24
26
26
27
26
27
26
26
25
24
24
23
22
21
21
21
21
21
21
20
19
18
19
19
20
20
18
18
18
17
17
17
17
17
17
17
16
16
15
15
15
15
15
15
15
16
16
16
17
18
20
20
21
22
21
21
20
18
17
16
16
15
16
15
15
14
14
16
18
20
22
24
26
27
27
28
28
28
28
27
26
24
23
22
21
20
21
19
16
16
16
18
21
23
26
27
28
29
30
30
30
29
28
27
25
23
22
20
21
20
19
18
17
18
17
18
21
23
24
25
26
26
27
28
28
27
27
26
25
24
22
22
21
21
20
20
20
20
20
21
20
21
21
23
25
25
26
26
25
24
22
22
22
21
20
20
20
19
19
18
18
19
19
19
19
20
21
22
23
24
25
26
26
26
26
25
24
23
22
22
21
21
21
20
19
20
20
21
23
24
24
25
26
26
26
26
27
26
26
25
24
23
22
22
20
19
18
18
17
17
17
19
21
22
24
26
27
28
29
30
30
30
30
29
27
25
25
24
23
23
22
22
22
21
20
22
24
25
26
27
27
28
28
29
30
30
29
28
27
25
25
23
22
21
21
20
18
18
18
19
23
25
27
28
29
29
30
31
30
30
29
29
27
26
25
23
20
20
19
18
18
18
18
21
24
26
28
30
30
31
30
30
31
30
30
28
27
25
25
25
23
23
23
22
22
21
21
22
22
23
25
25
26
28
28
28
29
28
27
26
25
23
22
21
20
19
19
19
18
19
19
20
22
24
25
25
26
26
28
28
29
28
27
26
24
23
23
21
21
20
20
20
21
20
20
20
21
22
23
25
26
26
24
23
23
22
22
23
22
21
20
20
20
19
20
20
19
19
19
19
19
21
23
22
22
24
24
25
24
24
24
24
23
23
23
21
21
21
21
21
21
22
21
22
23
24
25
26
27
28
27
28
28
26
26
25
20
19
20
20
20
20
19
19
19
18
18
19
21
22
23
25
26
27
28
27
28
28
28
27
25
24
24
23
23
22
23
22
22
21
21
21
20
21
22
23
24
26
27
26
26
26
25
25
24
23
23
23
23
22
23
22
22
22
22
23
24
26
27
28
28
28
28
28
29
28
28
27
25
25
24
23
23
23
23
23
22
22
22
22
23
22
21
21
22
23
23
23
22
23
22
21
21
21
21
22
23
22
21
21
21
21
21
21
21
21
21
21
22
22
23
25
25
26
26
26
24
23
22
23
22
21
21
21
20
20
20
22
24
25
26
27
28
29
29
28
30
29
28
27
26
25
24
24
24
23
23
22
21
21
22
22
25
27
28
29
30
30
30
30
31
31
30
29
28
26
25
24
23
23
23
23
22
22
22
23
24
26
27
28
29
29
30
30
30
30
30
29
26
25
24
23
21
21
21
21
21
20
20
22
25
26
29
30
31
32
33
33
32
31
31
30
28
27
26
25
24
23
23
23
23
23
23
24
25
26
27
28
29
30
29
30
30
29
28
28
26
25
24
23
22
21
21
20
19
20
21
22
23
25
27
28
28
29
30
31
31
30
29
28
27
26
26
26
25
25
25
24
24
24
24
25
25
24
23
24
24
22
21
21
21
21
21
20
21
21
21
21
21
20
20
20
20
19
20
20
21
24
26
26
27
28
28
29
29
28
28
27
26
26
25
24
23
23
23
22
22
21
21
22
24
25
27
28
29
30
31
31
31
32
30
29
28
28
27
27
25
25
24
24
24
24
23
24
24
26
27
29
30
30
30
31
31
31
30
29
27
25
25
25
24
24
24
23
23
23
23
23
24
25
26
28
29
29
30
30
30
30
29
28
26
26
26
25
25
24
24
24
24
23
24
24
24
25
26
27
28
29
30
30
30
30
30
29
28
26
26
25
25
24
24
23
23
23
23
24
24
25
25
26
27
28
27
27
27
26
26
25
26
27
27
27
26
26
25
26
25
24
25
24
24
24
24
24
24
24
23
23
23
24
24
25
23
22
21
20
20
19
19
18
18
19
19
20
22
24
26
27
29
30
30
31
31
31
30
28
26
25
25
24
23
22
21
21
21
21
21
22
23
24
26
27
28
28
29
29
28
28
28
27
26
25
25
24
25
25
25
24
24
24
23
23
24
24
24
24
24
23
23
23
24
25
24
24
23
23
23
23
23
23
23
22
22
22
22
22
22
22
23
23
24
24
24
26
26
26
26
26
25
24
23
22
21
21
20
20
19
19
18
20
22
25
26
28
29
29
30
30
31
30
30
29
27
25
24
23
22
21
21
21
21
20
19
21
24
25
27
29
29
30
30
31
31
29
29
28
26
26
26
25
25
24
24
24
24
24
24
24
24
25
26
27
27
27
26
27
25
25
24
24
23
23
22
22
22
21
21
21
20
20
19
21
22
23
25
26
27
27
28
28
28
26
27
26
25
23
22
22
21
20
21
21
20
20
20
21
22
24
24
26
27
28
27
28
29
29
29
28
25
24
23
23
23
22
22
21
21
21
21
21
24
26
28
28
29
30
30
31
31
31
31
29
29
25
25
24
24
23
23
22
22
22
22
23
24
27
28
30
31
31
31
31
32
32
30
29
28
26
26
25
24
24
24
24
24
24
23
22
22
22
23
23
23
24
25
27
28
27
27
26
26
26
25
24
23
22
22
22
21
21
21
22
24
25
27
29
30
31
32
33
32
32
30
30
29
29
28
27
26
26
26
26
25
25
25
24
24
24
25
24
25
26
27
28
27
27
27
26
25
24
23
22
21
21
21
20
20
19
19
20
22
25
26
28
28
29
31
31
31
31
31
30
26
26
26
25
24
24
24
24
23
23
23
24
26
28
29
30
30
31
32
32
31
31
31
30
28
27
26
25
25
25
24
23
24
24
24
24
25
26
26
28
28
29
29
30
31
30
30
29
27
26
26
26
25
25
25
25
24
25
25
25
26
27
28
29
30
30
30
30
27
28
29
28
27
26
25
25
25
25
24
23
23
23
23
23
25
26
27
28
29
30
31
31
31
31
30
28
28
27
26
26
26
26
27
27
23
21
21
21
22
23
24
25
26
27
29
27
28
28
28
27
26
25
24
24
24
23
23
22
22
22
22
23
25
26
27
28
29
30
30
31
30
30
30
28
27
26
26
26
26
26
26
27
26
26
26
26
28
29
29
30
32
32
32
33
32
32
25
26
25
25
26
25
26
26
26
26
26
25
24
24
24
25
24
24
24
25
27
29
29
29
29
28
27
25
25
24
24
23
23
23
23
21
22
22
25
25
26
28
30
31
31
31
31
30
30
29
28
26
26
25
25
24
24
23
21
20
20
21
22
23
26
28
29
30
31
31
31
31
31
29
28
27
27
27
26
26
26
25
25
25
25
25
27
28
30
30
31
32
32
32
32
31
31
29
28
27
26
26
25
25
25
25
24
24
24
25
26
26
28
29
29
29
28
30
29
27
28
28
27
27
27
26
25
25
24
23
23
23
22
23
25
27
29
29
30
30
31
31
31
30
30
28
27
26
25
24
24
23
24
25
25
25
24
25
26
28
30
29
31
31
32
31
31
31
30
29
28
27
27
25
26
26
26
25
26
25
25
26
27
28
29
29
30
30
31
31
31
30
30
29
27
27
26
25
26
26
24
25
25
25
25
25
27
28
27
27
26
26
27
28
27
28
29
28
28
27
27
27
27
26
25
25
25
24
24
24
24
25
25
26
27
28
30
31
31
31
30
29
23
23
22
22
22
21
21
20
19
20
19
20
20
22
23
25
26
26
27
26
28
27
27
26
23
22
21
21
21
20
19
19
19
18
18
19
20
23
25
27
28
29
29
29
29
29
28
26
23
23
21
21
20
19
19
18
18
18
18
18
20
23
25
27
28
28
28
29
28
27
26
26
24
24
22
21
20
21
21
21
21
21
20
21
21
21
22
24
25
25
26
26
27
28
27
25
23
23
22
21
21
21
21
21
21
21
21
21
22
23
25
28
27
27
28
28
28
27
27
26
24
23
23
21
21
20
19
19
20
19
19
20
23
25
27
28
30
30
30
30
29
29
27
25
23
20
19
19
18
18
18
17
17
17
18
20
23
25
27
28
30
31
31
29
29
29
27
23
22
21
20
20
19
18
17
17
17
18
18
20
24
26
28
29
30
31
32
31
31
30
28
24
24
23
22
24
21
20
19
19
19
19
19
20
21
21
21
20
19
20
21
21
21
21
20
18
18
17
16
15
15
14
15
14
14
14
13
16
18
20
22
23
24
24
25
26
25
25
24
21
20
19
19
18
18
18
17
18
18
19
19
19
20
20
20
20
20
20
20
19
19
19
19
19
19
19
19
19
19
19
19
19
19
19
19
19
20
21
21
21
21
19
19
19
18
18
18
18
17
17
17
16
15
15
14
13
13
12
13
14
16
18
20
21
22
22
23
23
22
22
20
18
16
15
14
13
12
11
11
10
11
11
12
14
17
18
20
22
23
23
24
23
23
22
19
17
17
16
14
14
13
13
12
13
13
13
13
15
17
21
22
23
24
23
25
24
23
22
20
18
17
15
16
14
12
12
12
11
10
10
11
14
16
19
20
22
22
23
22
21
22
21
15
15
13
13
12
13
13
13
11
12
11
11
11
13
16
18
19
21
21
22
23
22
22
20
19
17
15
14
13
12
12
12
10
11
9
10
11
13
17
19
21
22
22
24
24
24
24
23
21
18
16
15
15
14
13
13
13
13
12
11
12
14
17
19
21
22
24
25
24
24
23
22
21
20
20
19
19
19
18
18
18
17
17
17
17
16
17
17
19
21
21
21
22
20
18
18
19
17
15
16
15
15
14
15
15
15
15
15
15
16
18
19
20
21
22
23
24
24
23
22
19
18
17
16
16
15
15
15
14
14
14
14
14
16
18
21
24
24
25
25
25
26
25
24
21
19
20
19
19
18
18
18
17
17
17
17
17
18
21
24
24
24
23
22
23
22
20
20
20
19
19
19
18
19
18
18
18
19
18
17
18
19
21
22
24
24
24
24
21
21
23
23
22
20
21
20
19
18
17
16
14
14
13
12
13
15
15
18
22
24
25
26
27
27
27
24
21
19
19
17
16
15
15
15
16
15
15
15
15
17
21
24
25
27
28
28
29
28
28
25
23
21
20
19
19
19
18
18
19
19
19
19
19
20
23
24
24
24
26
26
27
27
26
25
24
22
22
21
21
21
21
21
22
22
22
22
22
22
23
25
26
27
27
27
28
27
27
26
21
19
22
20
20
18
17
17
15
13
12
10
11
14
18
19
20
21
22
22
22
22
22
21
18
15
13
12
11
11
11
10
8
9
9
9
8
11
14
19
22
24
25
26
26
26
25
23
19
19
18
17
17
17
17
17
18
18
18
18
18
18
19
20
20
19
20
21
20
20
20
20
20
20
20
20
19
19
19
19
19
19
19
18
19
19
19
20
21
22
23
24
25
25
25
24
23
22
21
21
20
20
19
19
19
19
19
20
20
21
23
25
27
27
27
27
27
27
24
23
23
23
22
20
19
19
19
19
20
19
19
19
18
19
20
23
24
25
26
27
27
27
27
25
20
18
18
19
20
19
17
16
16
16
15
14
15
17
17
21
23
25
26
27
27
27
27
25
22
19
17
17
15
15
14
13
15
15
15
14
14
16
19
23
25
26
27
28
28
28
27
25
23
21
21
20
20
20
20
20
21
21
20
20
19
20
20
20
18
16
15
14
13
12
11
10
11
11
11
11
11
11
10
10
9
8
8
8
7
9
11
12
13
15
17
17
17
17
17
16
15
13
11
8
7
7
6
5
5
5
4
4
4
6
10
13
15
16
17
18
19
18
18
17
13
12
11
10
9
7
7
6
5
5
5
4
4
7
11
14
17
18
19
20
20
20
19
18
14
13
12
11
10
10
10
9
10
10
10
11
12
15
18
20
22
23
24
24
25
24
24
22
20
18
18
17
16
16
16
16
15
15
15
15
15
16
19
21
21
22
23
23
23
23
22
21
19
17
17
17
16
15
14
14
13
12
11
13
12
14
17
20
21
22
21
22
21
21
20
19
18
17
17
16
15
14
14
13
12
12
12
12
12
13
13
14
14
15
16
19
22
22
21
19
18
17
17
16
15
15
15
15
15
15
15
16
16
16
18
19
19
19
16
16
15
14
12
11
11
11
10
10
10
9
9
8
8
7
7
6
5
6
9
11
13
14
15
16
16
16
16
14
12
10
10
8
8
7
7
9
9
7
4
3
2
5
7
9
10
11
12
13
13
14
14
13
8
7
8
7
6
6
6
7
7
7
8
9
10
13
16
19
21
22
23
23
23
22
22
20
19
18
17
17
16
16
16
16
16
16
16
15
14
15
18
20
21
22
23
23
23
22
21
20
18
17
16
16
16
15
14
14
13
13
12
11
11
12
15
18
20
23
25
25
26
25
24
21
18
17
15
15
14
14
14
14
15
14
14
12
10
12
17
16
18
18
18
17
17
17
17
16
14
13
12
10
10
9
7
6
5
5
5
5
4
5
7
10
12
14
16
17
18
18
17
16
14
10
9
8
7
6
6
6
5
4
5
6
7
9
12
17
19
21
22
22
23
22
22
20
17
16
14
14
16
16
16
16
16
16
16
16
17
17
19
20
21
21
23
22
22
22
22
17
15
15
14
14
14
14
14
13
12
12
11
11
11
11
11
13
14
14
14
16
16
16
16
14
11
11
10
9
7
7
5
7
6
6
5
6
6
8
11
13
16
17
18
19
19
18
18
17
13
13
11
10
10
10
10
11
11
12
13
13
12
11
11
11
12
13
13
13
13
13
13
12
12
12
12
12
12
13
12
12
11
11
11
9
7
7
8
7
8
8
8
8
8
9
8
7
7
6
5
5
4
2
3
4
2
1
1
1
0
2
3
4
6
7
8
8
8
8
8
6
5
4
4
2
1
0
0
-1
-1
-2
-2
-3
-3
-1
2
5
7
10
11
12
12
12
12
10
8
5
4
4
4
2
2
1
0
0
-1
0
-1
1
4
7
11
13
14
15
15
16
15
12
11
10
7
7
7
7
7
7
7
7
7
8
8
9
12
15
16
17
18
18
18
18
17
16
14
13
12
12
12
11
11
11
11
11
10
9
10
10
13
15
16
17
17
17
14
12
12
11
11
11
11
11
11
11
11
10
11
11
11
10
10
10
11
11
11
12
12
12
12
11
11
11
10
10
10
10
9
9
9
8
7
7
7
7
7
8
8
8
8
9
10
11
11
11
10
9
9
9
8
8
8
8
8
8
8
8
8
8
8
8
8
8
9
12
16
17
18
17
16
14
12
11
10
8
8
7
7
8
9
8
8
8
7
6
6
6
7
7
8
8
8
8
8
7
7
7
7
7
5
4
4
2
1
1
1
1
1
2
3
4
5
6
6
8
7
7
7
5
4
5
5
5
3
3
3
5
5
5
5
4
3
4
6
6
7
8
8
9
9
9
9
9
8
6
3
3
2
1
1
0
0
-1
0
-2
-1
0
2
5
7
9
11
12
13
13
12
10
8
7
5
5
3
2
4
4
4
4
4
4
4
5
7
10
14
15
16
17
17
16
15
13
10
10
8
8
9
9
10
10
10
10
9
10
9
10
12
14
15
16
17
15
13
12
11
10
8
7
7
7
7
7
7
7
6
6
6
6
5
5
5
5
6
6
7
7
8
8
8
7
5
5
3
2
2
0
0
0
-1
0
-1
0
-2
-2
0
3
6
8
9
11
11
11
11
8
7
5
4
3
3
2
1
1
1
1
1
1
1
1
4
7
10
12
13
14
14
14
12
11
7
7
6
5
5
4
4
4
3
3
3
2
1
2
4
8
11
12
14
15
15
15
13
12
11
10
10
9
9
8
7
7
7
6
6
6
7
8
10
11
13
12
13
13
14
14
13
12
11
11
11
11
11
11
11
11
11
11
10
10
10
10
10
11
13
13
11
11
9
9
9
9
9
8
5
5
4
4
3
2
2
2
1
0
0
0
2
4
6
9
10
12
13
13
12
9
7
7
5
4
3
3
3
3
3
3
4
5
5
5
8
12
13
14
15
14
15
14
14
13
12
12
12
13
13
12
12
12
12
12
11
11
11
10
11
13
15
16
16
16
16
15
15
14
14
13
11
11
10
10
9
8
6
5
4
3
2
1
3
5
5
6
6
7
7
7
6
4
4
4
3
2
2
2
2
2
2
2
2
2
2
3
5
8
11
12
13
13
13
13
12
10
9
9
9
10
9
8
9
9
9
10
10
10
10
10
9
4
3
3
4
4
4
4
4
4
4
4
3
2
0
-1
-2
-3
-4
-5
-5
-5
-6
-6
-4
-3
-1
0
1
2
1
2
1
0
-1
-1
-2
-3
-3
-3
1
-1
-2
-3
-4
-5
-6
-5
-4
-3
-3
-2
-1
0
0
0
-1
-2
-3
-4
-3
-2
-2
-2
-2
-2
-2
-2
-4
-5
-5
-5
-1
1
3
4
4
5
4
3
2
1
-1
0
-2
-2
-3
-3
-4
-4
-4
-4
-6
-4
-5
-4
-2
1
4
6
8
9
9
9
9
7
7
8
8
8
7
7
7
7
7
7
6
7
6
6
6
8
10
10
11
11
11
10
8
6
4
4
2
0
0
-1
-1
-2
-3
-2
0
0
0
1
2
6
10
11
13
13
13
13
11
9
7
6
6
5
6
5
6
6
5
5
5
6
5
5
6
8
10
9
8
8
7
7
4
3
2
2
2
1
1
1
1
1
1
1
0
-1
-3
-3
-1
0
2
2
3
2
2
2
2
1
0
0
-1
-1
0
-1
-1
-1
-1
-2
-3
-3
-4
-4
-4
-4
-4
-4
-4
-4
-3
-3
-3
-3
-3
-3
-2
-2
-3
-2
-2
-2
-2
-2
-3
-3
-5
-4
-4
-4
-3
-2
-2
-1
0
0
-1
-2
-4
-5
-5
-6
-6
-6
-5
-4
-6
-7
-9
-8
-9
-10
-7
-4
-3
-1
0
0
0
0
0
0
-1
-1
-1
-1
-1
-2
-4
-4
-4
-5
-5
-7
-8
-8
-6
-2
0
1
3
4
4
4
2
0
0
-1
-3
-3
-3
-4
-5
-4
-5
-4
-4
-3
-3
-4
-2
2
4
6
7
8
9
9
7
4
3
3
3
3
2
3
3
3
3
2
2
2
2
1
3
4
7
8
9
8
9
8
7
6
5
4
5
5
4
4
5
4
4
4
3
4
5
5
5
6
7
8
8
7
7
5
5
4
3
1
1
1
1
0
0
0
0
-1
-1
-1
-2
-2
-3
-3
-2
-2
-2
-1
-1
0
-1
-2
-4
-4
-5
-6
-6
-6
-6
-7
-6
-5
-6
-5
-6
-6
-6
-3
-2
-1
-1
0
0
0
-1
-3
-2
-3
-4
-3
-4
-6
-7
-7
-7
-7
-8
-8
-10
-9
-7
-6
-6
-6
-5
-5
-5
-5
-6
-6
-7
-7
-7
-8
-9
-9
-10
-10
-10
-11
-11
-11
-11
-11
-8
-6
-5
-4
-3
-3
-2
-2
-3
-4
-5
-6
-7
-7
-8
-8
-8
-9
-9
-10
-10
-10
-10
-10
-8
-5
-1
1
2
3
4
4
3
2
1
1
1
1
1
0
-2
-3
-5
-5
-5
-1
-2
-4
-1
1
2
2
3
4
3
3
1
-1
-2
-4
-4
-5
-6
-7
-7
-8
-8
-8
-8
-7
-8
-8
-6
-2
1
3
4
5
6
5
3
0
0
0
0
0
-1
-2
-1
-2
-2
-2
-2
-2
-2
-2
-1
2
5
7
8
9
9
8
7
3
3
2
2
0
2
2
2
2
1
2
1
0
0
-1
-2
-2
-1
1
4
5
5
5
3
2
1
0
-1
-1
-1
-1
-2
-2
-2
-4
-3
-4
-5
-5
-2
2
4
6
7
7
8
7
4
3
0
0
-2
0
2
2
1
1
0
0
0
0
0
-2
-2
0
1
1
1
1
2
1
0
-2
-4
-4
-4
-4
-5
-5
-6
-5
-4
-4
-5
-5
-5
-5
-5
-2
-1
1
2
2
2
1
0
-1
-3
-3
-5
-4
-6
-5
-5
-8
-7
-7
-8
-8
-8
-8
-7
-4
-1
1
3
5
5
4
2
0
-2
-2
-3
-1
0
0
1
1
1
2
0
0
0
3
4
5
5
6
6
6
6
6
5
3
2
1
1
0
0
-1
-2
-2
-4
-3
-4
-5
-5
-5
-5
-5
-4
-4
-4
-4
-4
-4
-4
-4
-5
-6
-7
-8
-8
-9
-9
-10
-10
-11
-11
-11
-12
-12
-11
-8
-7
-6
-5
-4
-3
-3
-4
-4
-5
-5
-5
-5
-6
-5
-5
-5
-7
-8
-8
-8
-9
-9
-8
-8
-7
-7
-7
-7
-7
-7
-7
-8
-9
-11
-11
-12
-12
-12
-12
-12
-11
-11
-10
-10
-10
-10
-9
-8
-7
-6
-5
-6
-7
-7
-8
-9
-10
-9
-10
-11
-12
-13
-13
-15
-16
-16
-16
-15
-15
-15
-13
-11
-10
-9
-8
-7
-7
-7
-9
-10
-10
-11
-13
-13
-13
-14
-14
-15
-15
-14
-15
-15
-15
-15
-13
-10
-8
-6
-6
-4
-4
-4
-5
-6
-8
-8
-10
-11
-11
-11
-13
-13
-13
-13
-14
-14
-14
-16
-14
-10
-7
-6
-5
-4
-4
-4
-5
-6
-8
-9
-9
-10
-10
-12
-13
-13
-13
-13
-14
-13
-14
-14
-13
-10
-8
-5
-2
-1
-1
-1
-2
-4
-5
-5
-6
-9
-8
-11
-11
-10
-10
-11
-12
-12
-12
-14
-11
-9
-8
-6
-5
-5
-5
-5
-7
-7
-9
-10
-10
-11
-12
-13
-13
-13
-13
-13
-13
-14
-14
-14
-14
-13
-12
-11
-10
-10
-10
-10
-10
-10
-11
-12
-13
-13
-13
-12
-13
-12
-13
-13
-13
-13
-13
-12
-12
-12
-11
-11
-11
-10
-11
-11
-11
-12
-12
-12
-11
-11
-10
-10
-10
-10
-10
-10
-10
-10
-10
-10
-10
-9
-9
-9
-8
-8
-8
-8
-8
-9
-10
-11
-10
-10
-11
-13
-15
-15
-16
-18
-18
-18
-18
-17
-16
-15
-13
-11
-10
-8
-8
-8
-9
-11
-12
-13
-13
-14
-16
-16
-16
-18
-17
-18
-18
-18
-18
-18
-18
-16
-13
-11
-9
-7
-7
-7
-7
-8
-10
-13
-12
-13
-13
-14
-15
-16
-14
-16
-16
-16
-16
-16
-16
-13
-11
-8
-6
-5
-4
-4
-6
-7
-9
-9
-10
-11
-12
-12
-13
-13
-15
-15
-15
-17
-16
-16
-15
-12
-10
-8
-6
-5
-4
-3
-4
-7
-8
-9
-11
-12
-11
-13
-13
-14
-13
-14
-11
-10
-10
-11
-7
-5
-2
-1
0
0
0
1
0
-1
-1
-3
-3
-5
-5
-6
-7
-8
-8
-9
-10
-10
-10
-11
-11
-11
-10
-11
-10
-10
-10
-9
-9
-10
-12
-14
-16
-17
-17
-19
-20
-20
-21
-21
-21
-21
-22
-23
-21
-18
-14
-13
-11
-10
-9
-9
-11
-12
-13
-13
-16
-17
-15
-16
-18
-17
-17
-20
-18
-19
-19
-21
-19
-17
-15
-13
-12
-10
-9
-9
-10
-12
-13
-13
-15
-18
-18
-15
-14
-15
-17
-17
-18
-15
-17
-15
-13
-10
-6
-4
-3
-1
-1
0
-2
-4
-4
-5
-6
-5
-7
-7
-11
-13
-13
-13
-13
-14
-15
-15
-13
-9
-5
-1
0
1
1
1
0
-2
-4
-6
-6
-5
-6
-6
-6
-6
-6
-6
-4
-3
-3
-3
-1
0
1
2
3
3
3
3
3
1
-1
-2
-4
-2
-3
-3
-4
-5
-7
-8
-8
-9
-7
-7
-6
-5
-2
1
2
2
2
1
0
-1
-2
-3
-3
-5
-6
-6
-9
-11
-11
-12
-13
-13
-14
-12
-11
-8
-5
-1
1
2
5
4
3
1
1
1
1
0
-2
-3
-3
-4
-4
-4
-1
-3
-5
-7
-6
-3
-3
-3
-3
-3
-3
-4
-5
-6
-7
-8
-10
-11
-12
-12
-13
-13
-13
-14
-13
-15
-15
-15
-14
-12
-9
-6
-4
-3
-2
-2
-3
-4
-6
-7
-6
-9
-7
-9
-9
-8
-8
-8
-9
-9
-10
-9
-8
-8
-6
-5
-4
-3
-2
-2
-3
-5
-7
-8
-9
-11
-13
-12
-12
-13
-14
-13
-13
-13
-14
-15
-12
-9
-6
-3
-3
-1
-1
0
0
-1
-2
-3
-2
-1
-1
-1
-1
-2
-2
-2
-2
-2
-2
-1
-2
-2
-1
-1
-1
0
0
-1
-2
-4
-4
-6
-6
-6
-6
-7
-8
-9
-11
-11
-12
-13
-14
-14
-13
-12
-11
-11
-11
-10
-10
-10
-11
-11
-12
-12
-16
-17
-17
-18
-17
-18
-19
-20
-20
-20
-20
-21
-20
-14
-11
-10
-9
-8
-7
-7
-8
-10
-11
-13
-13
-13
-13
-15
-16
-17
-18
-18
-18
-19
-18
-17
-15
-12
-8
-5
-4
-3
-3
-3
-4
-6
-8
-11
-11
-11
-12
-14
-14
-13
-15
-16
-17
-17
-17
-17
-15
-10
-6
-2
-2
-1
0
1
0
-2
-3
-4
-5
-6
-3
-5
-7
-8
-10
-10
-12
-13
-14
-15
-15
-15
-14
-13
-13
-12
-12
-12
-13
-14
-14
-15
-16
-17
-18
-20
-20
-20
-20
-20
-20
-20
-20
-18
-18
-15
-12
-10
-8
-7
-7
-7
-7
-10
-12
-12
-12
-13
-14
-14
-16
-17
-16
-17
-18
-19
-18
-18
-17
-14
-10
-7
-5
-4
-3
-3
-4
-6
-8
-8
-10
-11
-13
-14
-14
-13
-11
-11
-12
-10
-8
-8
-9
-6
-3
-1
0
1
2
2
0
-2
-3
-4
-5
-8
-10
-10
-12
-11
-10
-10
-11
-11
-11
-11
-10
-8
-7
-6
-4
-4
-3
-4
-5
-6
-8
-9
-10
-11
-12
-13
-13
-14
-14
-16
-16
-17
-17
-17
-16
-15
-13
-10
-8
-7
-6
-6
-6
-8
-10
-11
-11
-13
-12
-13
-12
-12
-13
-14
-14
-14
-15
-17
-15
-9
-9
-7
-6
-6
-6
-6
-7
-9
-9
-11
-12
-13
-13
-13
-14
-16
-16
-16
-16
-15
-15
-13
-14
-11
-9
-8
-7
-6
-4
-5
-5
-5
-5
-4
-4
-4
-4
-4
-5
-5
-5
-6
-9
-11
-11
-12
-13
-14
-14
-13
-13
-13
-12
-12
-11
-12
-12
-11
-11
-12
-14
-14
-19
-18
-19
-19
-22
-22
-22
-24
-23
-19
-17
-14
-12
-10
-10
-9
-10
-11
-13
-13
-14
-15
-16
-14
-14
-13
-12
-12
-11
-12
-11
-11
-10
-8
-5
-2
0
0
1
1
1
-2
-3
-5
-5
-5
-6
-6
-6
-5
-5
-4
-3
-2
-2
-2
-1
0
2
3
4
4
4
4
3
3
2
2
2
2
2
1
1
2
2
1
0
1
-1
-2
-3
-1
2
4
4
3
3
2
1
0
-1
-2
-3
-3
-4
-5
-5
-6
-6
-6
-6
-8
-9
-9
-7
-5
-5
-5
-4
-4
-4
-5
-6
-7
-7
-8
-9
-11
-12
-13
-15
-14
-16
-16
-17
-17
-16
-16
-15
-10
-7
-5
-3
-2
-1
-1
-1
-3
-5
-5
-6
-6
-5
-3
-2
-2
-1
-1
-1
-1
0
0
1
1
3
5
5
4
4
3
2
2
0
-1
-3
-4
-6
-7
-8
-9
-9
-10
-12
-13
-13
-15
-12
-9
-8
-8
-7
-6
-5
-5
-6
-6
-8
-8
-10
-10
-10
-10
-8
-7
-6
-6
-5
-3
-2
-2
-1
1
3
4
4
4
4
4
3
2
0
1
1
1
1
1
1
-1
-1
-2
-4
-6
-7
-8
-8
-7
-6
-5
-5
-4
-4
-4
-4
-6
-8
-9
-8
-9
-10
-11
-12
-11
-11
-10
-11
-12
-11
-11
-9
-6
-1
0
2
3
3
3
2
2
1
0
0
0
0
0
-1
-1
-2
-3
-3
-3
-3
-4
-4
-3
-1
1
4
5
6
6
5
4
3
2
2
1
1
2
2
2
2
3
4
4
4
3
2
2
0
0
0
-1
-2
-3
-4
-5
-5
-6
-7
-7
-8
-9
-9
-10
-10
-11
-12
-12
-12
-12
-12
-11
-10
-9
-9
-9
-9
-9
-9
-11
-12
-13
-13
-14
-14
-15
-17
-16
-17
-17
-18
-19
-19
-20
-16
-12
-10
-8
-7
-7
-6
-7
-7
-8
-9
-11
-10
-11
-12
-14
-16
-16
-16
-15
-14
-17
-17
-17
-14
-11
-8
-6
-5
-4
-4
-4
-4
-7
-7
-9
-10
-10
-11
-11
-13
-13
-14
-14
-14
-15
-15
-16
-13
-11
-8
-5
-4
-4
-4
-4
-5
-6
-8
-9
-10
-10
-11
-11
-11
-11
-13
-14
-14
-13
-13
-12
-12
-11
-10
-8
-7
-7
-6
-6
-7
-7
-8
-8
-9
-9
-9
-9
-10
-12
-13
-12
-11
-11
-12
-12
-11
-9
-8
-6
-5
-4
-4
-5
-5
-6
-7
-7
-8
-9
-9
-10
-11
-12
-13
-13
-14
-14
-15
-15
-13
-12
-11
-9
-8
-8
-8
-7
-8
-9
-10
-11
-12
-13
-13
-15
-16
-16
-17
-16
-18
-18
-18
-19
-16
-13
-10
-9
-8
-7
-6
-6
-6
-7
-8
-11
-12
-13
-13
-14
-14
-15
-17
-16
-17
-17
-18
-19
-15
-13
-9
-6
-5
-3
-3
-2
-3
-4
-5
-7
-9
-10
-10
-10
-11
-12
-14
-13
-14
-15
-15
-16
-13
-10
-7
-4
-3
-2
-1
-2
-3
-4
-5
-6
-7
-8
-9
-9
-10
-12
-12
-13
-14
-15
-15
-15
-12
-9
-8
-5
-3
-3
-2
-2
-2
-3
-5
-7
-8
-9
-10
-11
-11
-9
-10
-8
-8
-8
-9
-7
-7
-2
1
2
2
3
3
3
3
2
1
0
-2
-2
-3
-2
-2
-4
-5
-5
-5
-7
-7
-7
-4
-2
0
2
2
3
4
0
0
0
0
-1
-1
0
-1
-1
-1
-2
-3
-3
-3
-3
-3
-5
-5
-3
-1
-1
0
1
1
0
0
-2
-4
-5
-6
-6
-7
-8
-8
-8
-9
-10
-10
-10
-11
-11
-9
-8
-5
-3
-2
-2
-2
-2
-3
-4
-5
-6
-7
-7
-9
-9
-11
-11
-12
-13
-13
-13
-12
-13
-12
-9
-7
-4
-3
-2
-1
-1
-1
-3
-5
-4
-4
-5
-5
-6
-6
-7
-7
-7
-7
-9
-8
-9
-8
-6
-5
-4
-2
-1
-1
0
-1
-2
-3
-4
-5
-6
-6
-9
-8
-10
-11
-12
-11
-12
-13
-13
-10
-7
-4
-2
-1
0
0
0
0
-1
-3
-4
-5
-6
-7
-7
-8
-8
-11
-12
-9
-11
-10
-12
-10
-6
-1
1
2
3
4
4
4
3
-1
-2
-3
-4
-5
-5
-7
-7
-7
-8
-9
-9
-10
-9
-6
-3
0
3
5
5
5
6
5
3
2
1
0
-3
-3
-4
-5
-4
-3
-3
-3
-4
-4
-4
-4
-2
0
1
3
5
4
4
4
4
1
1
0
0
0
0
0
0
0
0
0
0
-1
1
1
2
4
6
7
8
8
7
7
6
3
1
0
-2
-2
-2
-4
-4
-5
-2
-1
-1
-1
0
2
4
7
9
10
11
12
11
11
9
8
5
6
4
3
4
3
3
4
3
4
3
2
4
6
9
11
12
14
14
14
15
13
10
9
8
6
4
5
3
5
5
3
1
0
0
-1
-2
-2
-3
-2
-2
-2
-1
-1
0
0
0
-2
-3
-4
-5
-6
-6
-7
-7
-9
-9
-9
-9
-9
-9
-6
-3
-1
1
2
2
2
2
2
1
0
-1
-2
-2
-2
-3
-4
-6
-6
-6
-7
-7
-8
-6
-4
-2
0
2
3
4
4
4
4
2
1
0
-3
-3
-5
-4
-4
-7
-6
-7
-8
-8
-8
-7
-4
-1
1
2
3
4
4
4
4
3
1
0
-1
-3
-4
-4
-5
-5
-5
-5
-4
-3
-5
-5
-3
0
2
4
5
6
6
6
6
5
4
4
4
2
0
0
0
-1
-1
-1
-1
-1
-1
-2
-2
-2
-1
0
1
1
1
1
2
1
0
-2
-2
-3
-3
-5
-6
-8
-9
-10
-10
-11
-11
-8
-6
-5
-2
-3
-2
-1
-1
-1
-1
-2
-4
-5
-6
-6
-6
-7
-5
-5
-5
-6
-7
-8
-9
-8
-7
-6
-6
-5
-4
-3
-3
-3
-3
-3
-5
-6
-7
-8
-8
-10
-10
-10
-10
-11
-11
-11
-8
-8
-5
-4
-2
-1
0
1
0
1
1
0
-1
-3
-3
-4
-5
-6
-8
-8
-8
-9
-8
-9
-9
-8
-5
-2
1
2
3
3
4
3
4
2
0
-1
-1
-3
-4
-6
-7
-7
-7
-8
-6
-6
-8
-7
-6
-5
-4
-2
-1
0
0
1
1
0
-1
-1
-2
-5
-7
-8
-8
-8
-10
-10
-9
-9
-9
-8
-5
-1
1
3
4
4
5
6
5
4
2
1
1
0
0
1
2
2
2
3
2
2
2
3
5
6
7
8
8
8
6
6
5
4
3
3
1
1
1
1
1
1
1
2
1
-1
-1
-1
1
2
2
4
4
5
5
5
5
4
2
1
0
-2
-3
-3
-3
-5
-6
-6
-6
-7
-7
-5
-2
0
2
3
4
5
5
5
5
4
2
1
2
0
-1
-2
-4
-3
-5
-6
-6
-7
-6
-5
-2
2
4
6
6
7
8
8
8
7
5
3
2
1
1
1
0
1
3
3
4
4
3
3
7
8
11
11
13
14
14
15
14
13
11
9
7
5
3
1
0
-1
-2
-2
-2
-3
-4
-1
3
8
11
11
12
13
14
14
15
14
11
10
10
9
7
9
9
8
8
10
10
9
9
10
10
11
12
12
11
12
13
13
13
12
11
10
9
7
5
4
3
3
2
1
0
-1
-1
1
2
4
5
8
9
10
11
11
10
9
8
7
6
5
2
1
1
0
-1
-1
-1
0
-1
1
4
6
8
9
10
11
11
11
11
10
10
9
9
8
5
5
4
3
2
2
2
2
1
2
2
3
4
5
6
8
7
8
7
7
5
4
1
-1
-1
-2
-3
-3
-3
-4
-4
-3
-5
-1
2
6
8
9
10
11
12
12
12
11
9
8
5
5
3
3
3
3
4
4
4
4
4
5
8
10
12
14
14
15
16
16
17
15
12
11
11
9
8
7
4
2
0
1
0
-2
-2
1
6
9
12
14
16
17
17
17
17
16
13
10
9
8
7
7
4
5
4
5
5
6
6
8
10
12
14
15
16
15
16
16
15
13
11
10
9
9
8
8
8
8
7
7
4
6
6
7
10
13
14
16
17
19
19
19
19
17
14
13
11
9
7
6
4
4
3
3
2
2
3
3
8
11
14
15
16
18
19
19
19
17
15
12
12
11
10
10
8
9
8
7
6
6
5
5
5
6
7
12
15
17
18
21
20
19
16
15
13
12
12
11
11
14
15
15
14
13
13
14
16
18
19
20
20
20
20
20
18
16
15
15
14
14
12
10
10
9
9
9
8
8
8
8
10
11
11
11
11
11
12
14
15
14
12
11
10
9
9
7
3
3
1
2
1
-1
-1
3
6
9
12
14
16
17
18
18
19
18
15
12
9
9
9
5
5
3
2
2
0
0
1
4
7
10
12
14
15
17
17
17
16
16
14
14
11
10
11
10
9
8
10
10
10
10
10
11
13
14
16
18
19
19
19
19
19
18
16
14
12
11
11
10
10
11
10
11
10
8
9
9
10
11
10
11
8
10
12
14
13
12
11
10
9
8
7
5
3
1
2
1
-1
0
-1
3
5
7
9
10
10
9
10
10
9
8
7
6
4
4
2
1
-1
-1
-1
0
-1
-1
0
2
5
7
9
9
10
12
11
10
9
7
6
4
4
4
2
2
1
1
0
0
0
0
0
2
4
5
5
6
7
7
7
8
7
8
7
6
2
2
0
-1
-2
-3
0
0
0
-1
0
3
6
8
11
14
16
17
19
19
20
19
16
13
12
13
12
12
11
9
10
6
5
5
5
9
11
13
15
17
19
20
22
22
22
21
18
17
15
12
12
10
9
7
6
6
5
4
7
9
13
16
18
20
21
22
23
23
22
21
18
16
14
13
13
12
12
11
11
12
12
12
12
13
14
15
15
16
16
15
16
15
16
16
14
12
12
10
10
9
9
7
6
4
2
2
4
7
9
12
14
16
17
17
18
18
17
16
15
13
12
9
7
5
6
4
3
2
1
2
3
5
8
12
16
18
19
20
20
21
20
19
17
14
13
11
9
8
6
6
7
7
6
5
7
9
12
16
18
20
21
22
21
21
21
20
18
16
14
12
10
10
9
9
7
6
7
6
6
9
12
15
17
19
20
21
23
23
23
22
19
17
15
14
12
11
10
8
7
8
5
5
5
10
16
19
21
22
23
24
25
24
23
22
21
19
18
17
16
14
14
14
12
14
13
12
11
12
13
15
15
16
17
18
18
18
18
17
15
14
12
10
9
8
6
6
5
3
2
2
3
6
10
14
17
19
21
22
23
23
22
21
19
18
16
16
13
12
11
11
12
11
10
9
10
11
13
15
16
17
18
18
19
19
19
18
16
15
14
13
13
12
12
11
11
11
10
10
10
11
12
13
15
16
17
17
18
18
16
16
15
14
13
12
11
11
10
7
6
6
4
3
6
8
11
13
15
17
18
19
20
19
19
18
17
15
14
14
15
13
12
12
11
11
11
10
9
12
14
15
16
16
17
17
18
18
19
17
17
15
13
9
9
7
8
7
5
7
7
5
6
10
12
14
16
18
19
20
19
20
20
21
19
14
12
12
13
11
10
9
10
10
10
10
10
13
16
18
20
22
23
23
25
24
24
23
21
19
17
14
13
15
15
13
15
16
16
16
17
18
20
22
24
25
26
25
26
24
23
22
20
18
18
16
15
16
16
17
17
16
17
16
15
17
18
20
21
22
23
24
24
24
24
22
21
19
17
16
16
15
15
15
14
14
14
13
14
17
19
21
22
24
25
26
27
27
26
25
24
21
19
17
16
15
15
15
15
15
15
14
15
16
15
16
18
19
20
21
21
21
20
19
18
18
17
16
16
15
14
13
12
10
10
11
10
13
14
17
18
19
19
20
20
20
20
20
19
17
16
13
12
11
10
9
8
7
6
6
8
11
15
18
21
22
22
23
24
24
24
23
22
20
19
17
14
13
11
10
12
9
7
8
10
14
17
19
20
23
24
25
26
25
26
25
23
19
19
16
14
14
13
13
12
12
11
10
11
15
19
21
22
25
26
27
28
27
27
26
24
21
19
18
17
15
16
16
17
17
17
17
17
20
22
24
25
27
27
28
28
27
28
27
25
22
21
21
20
19
18
19
18
18
18
17
17
15
11
10
7
8
7
7
7
7
7
7
8
8
7
6
4
4
3
4
3
3
1
2
4
8
10
12
14
17
18
19
20
21
22
20
18
16
15
15
11
9
9
8
8
9
9
8
9
8
9
10
7
7
7
7
7
8
6
6
6
6
6
6
7
6
4
4
2
3
2
2
3
4
8
10
11
12
14
14
11
10
12
13
12
10
9
8
8
7
7
6
6
6
7
7
8
11
13
15
17
18
19
19
19
19
18
18
16
14
12
12
12
12
11
11
11
11
11
11
11
11
12
13
14
13
13
13
12
12
12
11
11
11
9
10
10
7
8
7
6
5
5
6
6
7
8
11
15
16
18
19
19
19
20
19
17
16
15
12
11
10
8
8
8
7
6
6
8
10
13
15
17
17
18
19
20
20
20
19
19
18
17
15
14
12
11
12
11
11
11
11
12
14
18
20
23
23
25
25
25
26
26
25
24
22
21
19
18
15
15
16
16
16
16
14
15
15
15
15
15
16
14
14
14
13
12
12
12
12
12
12
12
12
12
13
14
13
12
12
11
11
12
12
12
13
13
13
14
16
17
17
17
16
15
14
14
14
14
13
14
13
10
11
12
16
19
20
22
24
25
25
25
24
23
22
21
19
19
17
17
16
16
16
15
14
12
12
14
16
18
18
20
21
21
21
21
21
21
21
20
18
18
17
16
16
16
16
14
12
10
10
12
15
16
17
19
20
20
20
22
21
21
21
20
18
16
14
13
13
10
9
10
9
9
8
11
15
17
18
19
21
22
23
22
24
24
20
19
18
16
15
13
12
11
12
10
11
9
10
11
15
17
19
20
22
22
23
24
24
23
23
23
21
19
18
17
16
15
14
12
14
14
15
15
17
19
23
24
25
25
26
26
26
26
25
23
22
19
18
17
17
18
18
17
17
14
15
15
17
17
18
16
18
18
19
19
21
21
22
21
20
18
17
17
16
14
14
14
14
14
14
15
15
16
16
15
16
16
16
19
18
16
17
18
16
14
14
13
13
12
13
13
12
12
12
14
17
19
21
22
23
24
25
26
26
25
24
23
23
20
19
18
17
16
15
15
14
14
14
16
18
20
23
25
26
27
27
27
28
28
27
27
25
23
23
22
22
21
20
19
19
19
19
20
23
24
25
27
29
30
30
30
30
29
28
27
26
24
23
22
23
22
21
21
20
19
20
20
21
23
24
25
25
25
23
23
21
20
19
19
18
17
17
17
17
17
17
17
16
16
17
17
17
18
19
19
19
19
19
18
17
17
18
18
17
17
18
17
16
15
14
14
14
14
14
15
17
17
21
22
24
24
25
26
27
28
27
27
24
20
18
17
18
15
15
15
14
12
12
14
19
21
23
26
27
28
29
30
30
29
27
26
26
25
22
21
21
20
19
20
21
19
17
19
20
22
23
24
25
27
27
27
28
28
28
27
25
23
22
21
20
21
24
21
21
21
20
21
24
25
27
28
30
30
30
31
30
30
30
29
26
24
23
21
22
19
18
18
16
16
16
18
21
23
26
28
29
30
31
32
33
33
33
30
27
24
24
24
23
22
22
20
19
18
18
21
23
26
30
32
33
34
35
34
35
33
32
31
29
27
27
26
24
23
22
22
20
19
19
21
24
27
26
27
27
28
30
30
30
30
30
29
26
26
25
24
24
22
20
19
20
20
18
19
20
22
23
25
24
25
26
27
28
28
27
18
18
18
18
17
17
17
17
16
17
17
17
17
18
20
23
25
27
28
28
28
29
30
30
29
28
24
22
22
20
20
20
20
19
18
18
21
22
24
25
26
27
28
29
30
29
29
29
28
27
26
25
24
24
23
22
22
22
21
21
22
23
24
25
26
26
26
27
29
29
29
29
28
26
24
23
23
22
21
21
20
20
19
19
21
22
24
25
26
27
27
26
24
23
23
23
22
21
20
20
20
20
20
19
18
18
18
18
19
20
21
21
21
22
22
23
24
22
22
23
22
22
21
18
18
18
18
17
17
16
16
16
16
17
18
19
19
20
21
22
22
21
23
21
20
20
20
19
18
18
17
17
17
17
16
16
17
18
19
20
22
23
24
23
23
25
24
23
22
21
20
19
19
18
17
18
17
17
17
17
17
18
20
21
23
24
24
25
25
25
25
25
24
21
19
17
17
16
16
15
15
14
14
14
16
18
20
22
24
24
24
25
25
25
24
22
22
21
20
19
18
17
17
16
16
16
15
15
17
18
18
19
22
24
25
26
27
25
27
19
20
20
19
18
18
18
17
16
16
17
16
17
19
20
22
23
23
23
26
26
26
27
27
27
26
24
23
22
19
18
17
16
16
15
14
15
17
20
22
25
27
28
29
29
30
30
30
29
28
25
23
22
22
21
21
21
20
19
19
19
20
23
25
26
27
28
30
31
31
31
31
30
30
27
25
25
24
23
22
22
19
20
19
19
22
25
25
26
27
28
30
30
30
29
27
26
26
25
25
21
20
19
20
20
20
20
20
20
21
21
23
23
23
24
25
22
24
23
23
20
21
20
19
19
19
19
19
20
20
21
21
21
20
21
21
20
21
22
22
23
25
25
24
24
18
18
17
17
17
17
17
17
17
17
17
17
18
18
20
21
22
23
23
25
25
26
26
26
25
24
22
22
20
19
19
19
19
18
18
18
19
21
23
24
25
26
27
27
25
20
20
20
20
19
19
19
18
18
19
18
18
18
18
18
18
19
21
23
24
25
26
27
26
27
27
25
21
20
19
19
19
19
18
18
18
19
19
19
19
20
21
22
24
25
26
27
27
23
19
19
19
19
18
18
18
17
17
17
17
16
16
16
16
18
21
23
24
26
27
28
27
28
26
25
22
22
20
19
19
18
16
17
17
17
17
17
18
21
24
26
28
29
29
30
31
31
31
30
29
26
24
23
22
21
21
20
20
20
20
20
21
24
26
27
28
29
29
29
29
29
29
28
27
26
25
24
23
22
22
22
22
21
21
22
22
23
22
22
22
22
22
23
23
23
23
23
22
22
22
21
21
21
20
20
20
20
20
20
20
20
21
22
22
21
22
23
22
24
23
22
22
22
20
19
20
20
18
18
17
17
17
18
18
18
19
19
20
21
23
24
24
25
26
26
25
24
23
22
21
20
20
19
19
19
17
19
19
20
21
24
26
27
28
29
29
29
30
29
27
26
24
23
22
22
21
20
20
20
19
19
21
23
25
27
29
29
31
31
31
32
32
31
29
27
25
23
24
23
23
22
22
22
21
22
22
24
26
28
28
29
30
31
31
32
31
30
28
27
25
24
24
23
23
22
22
21
21
20
22
25
26
28
29
30
31
31
31
31
29
29
27
26
25
24
23
23
22
22
22
22
21
21
22
22
24
25
29
31
26
26
27
27
27
27
27
24
24
23
22
22
22
22
22
22
22
22
23
23
25
26
28
29
29
30
31
31
30
30
29
27
25
25
24
23
23
23
21
22
21
21
23
25
27
28
30
31
32
32
32
32
32
32
30
28
25
25
24
23
22
21
21
21
20
20
22
25
26
27
29
29
30
31
29
30
30
29
28
25
24
23
23
22
21
21
20
20
20
20
21
24
27
28
30
30
31
31
32
31
30
29
28
26
25
24
24
24
25
23
21
21
21
21
23
25
26
23
22
23
23
25
26
27
28
28
27
26
25
25
23
23
22
22
21
21
21
21
21
24
26
27
28
29
30
30
31
30
29
28
28
25
24
23
22
21
19
20
17
17
17
17
19
22
25
28
28
29
29
29
29
30
29
29
29
26
24
22
22
21
23
22
20
19
20
19
20
23
24
25
25
27
26
29
28
29
29
29
28
26
24
21
21
21
20
19
19
19
19
18
19
20
22
25
26
27
28
29
30
29
28
26
26
24
23
23
21
21
21
20
20
19
19
18
20
22
24
25
27
28
29
29
30
30
30
28
28
27
25
24
22
22
22
21
21
21
20
20
21
23
25
26
28
29
30
31
32
33
32
28
27
26
25
24
23
23
23
23
22
22
22
21
22
25
26
28
29
30
30
31
31
28
28
28
26
25
24
23
23
20
21
21
21
20
20
21
21
23
25
27
28
28
29
29
29
29
29
29
26
20
21
22
22
22
19
20
20
20
20
21
22
23
24
25
26
26
28
29
29
29
28
26
25
25
25
24
23
23
23
22
22
22
22
22
23
25
26
27
27
29
29
29
29
29
29
29
28
27
27
26
26
25
25
24
24
24
24
24
25
25
26
26
28
29
30
31
31
31
32
31
30
28
27
26
26
25
25
25
25
25
25
25
26
27
29
30
31
31
32
32
31
31
30
30
29
28
27
27
27
27
27
27
26
26
26
26
27
28
28
29
29
29
28
24
24
23
23
22
22
22
22
22
22
21
21
21
21
21
21
20
21
21
23
24
25
26
26
27
27
28
27
27
26
25
24
23
23
23
22
22
22
22
21
21
22
24
25
27
27
29
29
30
30
29
30
29
28
27
25
23
23
23
22
22
21
21
21
21
22
23
24
26
27
28
28
28
29
29
28
28
26
25
24
23
23
22
21
21
21
20
20
19
19
20
21
22
23
24
25
26
25
25
24
24
23
23
23
22
22
22
21
20
21
20
20
19
20
22
23
25
26
27
27
28
28
28
28
27
26
25
24
22
21
20
20
19
18
17
18
18
18
20
23
25
27
28
29
30
30
30
30
30
28
26
25
24
22
22
21
22
21
21
21
21
21
23
25
26
27
28
30
30
30
30
30
29
28
26
25
24
23
22
22
21
21
21
21
22
22
23
25
26
27
27
29
29
29
29
29
28
27
26
24
23
22
21
21
19
20
20
19
20
21
22
24
24
26
26
27
28
27
27
27
26
26
24
22
23
22
22
21
20
20
20
18
19
21
22
24
26
27
28
28
29
30
31
31
30
29
26
26
25
24
24
25
24
24
24
25
24
25
26
27
28
29
30
32
32
33
33
32
32
31
28
28
27
26
26
25
25
24
23
23
23
24
27
28
30
31
33
33
34
35
34
34
33
32
30
28
27
26
25
25
26
25
24
24
23
24
26
27
29
30
30
31
33
33
34
33
32
31
29
29
28
27
27
27
27
25
25
24
24
25
26
27
28
29
29
30
29
28
28
27
27
25
24
24
23
23
22
22
22
20
20
17
17
20
22
24
25
27
27
28
29
28
29
30
29
27
25
24
23
22
21
20
20
19
20
20
19
19
21
24
27
28
29
29
30
29
30
29
29
27
25
24
23
20
19
19
18
18
17
18
17
19
21
23
25
27
28
29
30
31
30
30
29
28
26
24
22
22
20
19
18
18
17
16
16
17
19
22
25
27
28
30
31
31
31
31
30
29
26
25
22
22
21
20
19
20
20
20
20
21
24
27
28
30
31
31
31
31
30
30
30
30
26
25
25
24
22
21
21
20
20
20
19
20
22
25
27
28
28
29
30
30
29
30
28
27
25
23
22
21
20
20
19
19
19
18
19
20
21
23
24
25
27
28
30
29
22
25
27
25
25
22
21
21
20
20
19
18
18
18
18
18
20
23
25
26
27
29
29
29
29
30
29
28
25
23
20
19
19
17
17
17
16
17
15
17
20
23
26
28
30
30
31
31
31
30
28
26
25
25
23
21
20
18
20
19
19
20
19
20
21
22
24
24
25
27
28
28
26
20
22
23
22
22
21
20
20
19
19
19
19
19
19
20
22
24
25
26
27
28
29
29
25
26
23
23
22
21
21
20
19
20
20
20
19
18
18
19
21
24
25
26
27
29
30
30
30
30
29
28
25
23
23
22
22
21
21
21
21
20
20
20
22
24
26
27
28
29
30
30
22
21
23
23
22
22
21
21
20
21
20
20
20
19
19
20
22
24
25
25
26
27
28
29
29
28
27
27
26
23
23
22
22
20
19
18
19
18
18
19
20
23
25
27
28
30
30
30
24
26
27
26
25
22
22
22
21
20
19
19
19
19
19
20
22
25
28
29
30
31
32
33
32
32
31
28
25
26
25
23
23
22
22
22
22
21
21
21
23
25
27
27
27
27
27
28
28
28
27
26
25
23
23
23
22
21
21
21
21
21
21
22
23
24
25
26
28
28
29
30
31
31
30
28
25
24
23
22
23
22
22
22
22
22
21
21
24
25
26
27
23
22
23
25
27
25
25
24
23
23
22
21
21
21
21
21
21
21
22
22
23
24
26
26
27
28
29
29
28
28
27
25
23
22
21
21
21
21
21
20
20
20
20
20
21
22
22
23
24
24
24
24
22
22
22
22
22
22
21
20
20
19
19
19
19
19
19
19
19
21
24
26
26
27
29
29
29
29
28
26
22
22
20
18
18
18
17
18
18
18
18
19
21
24
26
28
29
29
30
30
30
30
29
27
24
23
22
22
21
21
20
20
20
20
18
20
22
24
26
27
27
28
29
30
29
29
28
26
24
23
23
22
21
21
21
20
19
18
20
19
21
24
26
27
28
29
31
31
29
29
29
27
18
20
20
23
20
20
17
18
18
18
18
20
20
23
25
27
28
29
29
30
30
30
30
29
25
24
24
22
21
19
19
19
18
18
18
18
20
23
25
26
28
29
30
30
30
31
28
25
23
21
20
21
19
19
19
19
17
17
16
17
20
22
25
28
28
30
30
30
31
26
26
24
23
22
23
22
20
20
20
20
20
20
19
20
21
24
26
26
26
28
28
29
23
22
22
18
18
18
18
18
17
17
17
17
16
16
16
16
17
17
18
18
20
21
23
24
24
24
24
21
20
17
16
15
15
13
13
14
13
14
14
14
16
19
22
24
25
26
27
28
28
27
25
22
20
19
16
16
14
14
13
12
12
12
12
13
15
19
21
22
23
25
26
27
26
27
25
23
20
18
18
18
18
17
17
16
16
14
14
15
18
21
24
26
27
29
30
30
30
30
28
24
22
20
20
19
19
18
17
17
17
18
17
17
19
22
24
26
27
27
29
28
28
27
26
24
23
22
23
23
23
19
18
18
19
19
18
17
20
21
21
22
23
23
24
24
25
25
24
20
18
16
16
14
13
11
11
10
10
9
9
10
13
16
19
22
23
24
25
25
25
25
24
21
19
18
15
13
12
10
9
11
8
8
8
9
12
15
19
22
24
25
26
27
27
26
25
21
18
19
14
14
14
12
10
12
14
10
11
11
14
18
21
24
26
27
27
28
28
27
25
23
21
20
18
15
16
15
14
13
12
11
12
12
14
17
20
24
25
25
27
26
25
25
24
22
20
17
15
15
15
13
13
12
13
13
10
11
15
18
22
24
26
27
27
28
28
27
25
22
20
20
20
19
19
18
18
18
17
17
17
17
18
20
18
19
18
18
17
17
17
18
17
16
15
15
12
12
11
11
10
7
8
8
8
8
11
15
18
20
21
23
23
24
23
22
21
19
15
14
12
10
10
9
6
6
7
7
5
8
11
14
17
19
21
23
23
23
23
22
20
18
16
15
15
15
14
15
14
14
14
10
11
11
14
18
21
23
24
25
26
26
26
26
24
21
17
15
14
15
12
12
10
11
10
11
10
11
13
16
21
24
26
27
27
28
28
27
25
21
18
17
16
17
15
15
14
14
14
13
13
14
16
20
23
24
26
27
28
27
28
28
25
21
20
19
18
18
17
16
15
15
15
14
14
14
15
17
21
21
20
17
16
17
17
18
17
17
17
17
17
17
16
14
14
12
11
11
10
9
13
16
18
20
21
22
23
24
24
24
22
18
17
16
14
14
13
13
12
10
11
10
10
10
13
16
20
23
24
26
26
26
26
25
23
20
20
19
18
18
16
15
15
15
15
16
16
16
18
19
21
22
21
21
20
17
17
16
16
15
15
15
14
14
13
13
13
13
12
12
11
12
13
15
16
17
18
19
20
20
20
19
17
16
15
15
13
11
10
9
9
8
8
7
7
9
12
15
18
21
22
23
23
24
23
22
19
16
14
13
12
10
10
9
8
7
7
8
7
10
15
17
21
24
24
25
24
25
24
23
22
20
20
15
15
14
13
13
14
14
13
13
12
13
16
17
19
20
20
21
22
22
21
20
16
13
12
12
10
10
9
8
7
8
8
8
9
11
15
18
21
22
23
23
24
23
23
20
18
16
16
15
14
15
13
11
11
11
10
11
12
11
11
10
8
6
5
6
6
7
8
7
5
4
3
3
2
2
1
1
0
0
0
-1
-1
0
2
6
9
11
12
13
14
14
14
12
10
9
6
7
3
4
4
3
2
1
1
1
1
3
6
9
11
13
15
16
15
14
14
13
13
11
10
8
8
8
9
9
9
9
9
8
8
7
8
8
8
8
8
8
8
8
8
8
8
8
8
8
8
5
4
3
2
2
1
2
3
3
3
7
10
13
14
16
16
16
16
15
12
9
7
6
5
6
6
4
3
4
4
3
3
5
8
11
15
17
18
19
20
20
19
17
16
15
16
14
13
12
10
10
10
9
9
9
8
10
12
14
16
17
18
19
19
18
18
18
17
16
16
14
13
13
12
12
12
11
9
6
7
9
11
14
16
17
18
18
18
18
18
15
13
10
10
9
8
6
6
7
6
6
7
7
7
9
13
17
18
20
20
21
21
21
20
18
15
13
13
13
12
12
12
12
12
12
11
11
11
12
14
18
20
21
22
23
23
23
22
20
18
17
16
15
15
15
14
14
15
15
15
15
15
16
18
20
21
22
23
23
23
23
22
21
20
17
15
14
13
12
11
10
10
9
9
8
8
9
11
14
17
20
21
23
24
24
23
20
17
15
14
14
14
11
11
12
11
10
9
10
8
12
17
20
22
23
24
25
25
24
24
22
20
18
17
16
15
15
17
15
15
14
14
14
13
13
14
14
14
13
15
13
13
14
13
12
11
10
10
9
9
8
7
7
6
6
5
4
4
5
7
9
11
12
13
13
14
13
12
11
10
9
8
7
5
4
2
0
1
-1
-2
-1
-1
-1
3
7
10
12
13
14
15
16
15
13
11
10
8
7
6
6
7
8
8
8
8
8
9
10
14
16
18
20
21
21
21
21
19
18
11
11
10
10
11
9
8
8
6
5
3
1
1
3
6
9
12
13
14
14
15
15
14
13
11
10
10
10
10
10
12
11
10
10
11
12
10
12
15
17
19
20
21
22
22
21
20
17
15
14
13
14
11
12
11
11
11
11
10
11
11
11
14
17
20
21
22
23
23
23
22
20
19
18
18
17
17
17
17
17
17
18
17
18
18
19
19
20
22
22
22
21
21
21
20
19
19
18
18
17
16
16
15
14
13
12
13
12
11
12
13
14
9
9
9
9
10
11
11
9
8
7
7
7
6
6
5
5
5
4
4
4
4
4
5
6
8
9
10
11
11
11
9
8
7
6
6
5
3
2
1
0
-1
-1
-2
-2
-2
-1
2
5
9
11
13
14
15
15
15
12
9
7
8
6
4
3
5
6
7
8
10
11
12
12
13
13
14
15
16
17
18
18
18
17
17
16
16
17
17
17
17
17
18
18
18
18
18
18
19
19
20
20
20
21
21
20
20
19
19
17
18
18
18
18
18
18
18
18
18
18
18
18
19
19
19
19
20
20
20
20
20
19
19
19
17
16
15
14
13
16
14
11
9
7
6
6
7
7
9
9
10
11
10
10
9
7
6
6
5
5
5
3
4
3
2
2
0
0
-1
0
1
3
4
5
6
6
7
7
6
3
2
3
0
-1
-2
-3
-3
-3
-3
-5
-5
-6
-6
-4
-2
2
6
9
12
13
14
14
14
9
6
5
3
2
1
0
0
0
0
2
2
2
-1
0
5
9
13
15
16
17
17
17
16
13
11
10
10
8
8
7
9
7
7
6
8
8
8
9
11
14
17
18
18
18
18
17
17
15
12
11
10
8
7
6
6
5
5
5
6
6
7
6
6
7
7
9
10
11
11
11
11
10
10
10
9
8
8
8
8
8
7
7
7
6
5
6
7
8
10
11
12
13
13
13
12
11
11
9
8
8
9
9
9
9
8
7
6
6
5
4
5
6
7
8
9
9
9
8
8
7
6
6
4
4
1
0
0
-1
-2
-2
-1
-1
-2
-1
2
7
9
12
13
13
13
13
12
10
8
7
5
5
4
3
4
6
6
6
6
6
7
8
11
14
15
17
18
19
18
18
17
14
13
11
12
10
9
10
11
10
11
11
10
11
11
11
12
14
15
16
17
17
16
16
15
12
12
12
10
10
8
7
6
5
4
3
2
1
1
1
2
3
4
6
6
7
6
5
4
3
3
2
1
0
-3
-2
-2
-4
-3
-6
-4
-6
-5
-6
-2
0
3
5
5
6
6
6
4
3
1
-1
-2
-2
-2
-3
-4
-3
-5
-7
-7
-7
-8
-7
-2
1
4
6
7
8
9
9
8
6
3
1
-1
-2
-1
-3
-2
-4
-2
-1
-1
-1
-2
-1
2
6
9
10
11
13
13
13
11
8
6
5
5
2
-1
-1
-2
0
-1
1
1
1
1
1
3
8
10
13
15
15
16
16
13
10
8
8
7
6
6
4
4
5
6
6
6
6
6
6
7
9
11
11
10
11
10
9
8
7
7
7
7
6
5
4
2
1
2
1
0
-2
0
0
-1
-1
-1
-1
-1
-1
-1
-1
-2
-3
-3
-4
-4
-4
-5
-5
-6
-8
-10
-9
-10
-10
-10
-9
-6
-3
0
0
2
2
3
3
2
0
-1
-3
-2
-4
-5
-5
-6
-6
-6
-7
-8
-8
-9
-9
-5
-2
0
2
3
3
3
3
1
0
-1
-3
-4
-5
-5
-5
-4
-4
-4
-7
-7
-8
-8
-9
-2
1
5
6
8
8
9
8
6
4
1
0
-2
0
-1
-1
0
1
0
1
4
3
2
2
3
5
5
5
5
5
4
4
4
4
4
3
3
3
3
3
1
-2
-2
-2
-3
-5
-4
-5
-3
-1
1
3
3
4
4
4
3
2
2
-2
-3
-2
-4
-4
-5
-5
-6
-6
-5
-5
-5
-5
-3
-1
2
4
6
7
7
7
5
4
0
-1
0
-1
-1
-1
-1
-1
-1
-1
-2
-2
-2
-1
1
4
7
9
10
11
11
10
9
8
7
6
6
5
6
5
5
5
6
7
6
6
6
7
8
9
11
12
12
12
11
11
11
10
9
7
8
7
6
7
4
5
3
4
1
0
0
2
2
3
3
6
9
10
11
10
9
7
4
4
3
1
1
0
-2
-2
-2
-2
-2
-2
-2
-3
-1
1
3
4
5
6
6
5
4
2
0
-2
-3
-3
-3
-5
-3
-3
-4
-4
-3
-2
-2
-4
-3
2
6
9
10
10
10
9
8
8
7
6
6
5
4
3
2
-1
3
3
2
0
-1
-1
0
1
2
3
4
5
5
4
2
1
0
-1
-2
-2
-3
-5
-6
-5
-6
-7
-7
-8
-9
-9
-6
-3
-1
1
3
5
6
5
4
1
0
-2
-2
-3
-1
-1
-2
-1
-2
-2
0
0
1
2
3
7
9
10
11
12
12
10
9
8
5
5
4
2
5
5
6
6
3
5
4
3
2
1
1
2
2
3
4
4
4
3
2
1
0
0
-1
-1
-2
-1
-1
0
0
-1
-1
-1
-1
-1
0
1
2
3
4
4
4
4
3
1
-1
-2
-2
-4
-5
-5
-6
-6
-7
-7
-5
-7
-5
-5
-4
-1
2
6
8
9
10
9
7
5
4
3
1
0
0
-1
-1
2
3
3
4
4
4
5
5
5
5
5
3
2
1
0
-1
-2
-2
-2
-2
-3
-3
-3
-4
-4
-6
-6
-8
-9
-10
-10
-11
-11
-10
-9
-9
-9
-9
-9
-9
-9
-10
-10
-10
-11
-11
-11
-11
-12
-12
-13
-14
-15
-15
-15
-14
-11
-9
-8
-6
-6
-5
-5
-6
-7
-9
-9
-10
-10
-8
-8
-9
-9
-10
-11
-11
-12
-12
-13
-11
-10
-8
-7
-7
-6
-6
-6
-7
-8
-8
-8
-8
-7
-9
-10
-10
-11
-12
-13
-13
-13
-14
-11
-10
-9
-8
-8
-8
-8
-8
-8
-9
-10
-11
-11
-13
-13
-14
-14
-15
-13
-14
-14
-15
-15
-15
-16
-14
-12
-10
-10
-9
-8
-7
-7
-9
-9
-10
-11
-12
-13
-13
-15
-15
-15
-14
-13
-14
-15
-16
-15
-12
-10
-10
-9
-8
-8
-8
-8
-9
-9
-10
-12
-12
-13
-13
-14
-13
-14
-14
-15
-15
-15
-16
-16
-15
-12
-10
-8
-7
-6
-6
-6
-7
-9
-9
-9
-11
-11
-12
-12
-13
-13
-14
-15
-16
-15
-15
-16
-15
-11
-8
-7
-6
-5
-4
-4
-5
-7
-8
-9
-10
-11
-12
-13
-14
-13
-13
-12
-14
-15
-12
-12
-10
-8
-6
-4
-1
1
1
1
0
-2
-1
-1
-1
0
-1
0
0
0
1
1
1
1
0
-1
-1
-1
-1
-1
-1
-1
0
0
-1
-1
-3
-4
-5
-7
-8
-9
-11
-12
-13
-14
-15
-16
-17
-19
-18
-15
-13
-11
-11
-10
-11
-11
-13
-14
-16
-16
-17
-16
-15
-15
-14
-13
-13
-13
-13
-16
-14
-18
-17
-13
-11
-8
-6
-6
-5
-5
-7
-9
-10
-12
-12
-15
-16
-16
-16
-18
-19
-18
-20
-20
-19
-20
-19
-14
-13
-10
-9
-8
-8
-8
-9
-12
-12
-13
-15
-14
-16
-18
-15
-17
-17
-18
-18
-19
-19
-19
-18
-15
-12
-11
-7
-5
-4
-5
-6
-9
-10
-10
-11
-13
-12
-15
-14
-16
-15
-14
-15
-14
-13
-12
-11
-10
-9
-8
-7
-7
-6
-6
-6
-7
-9
-11
-11
-11
-10
-11
-15
-17
-17
-20
-21
-21
-21
-20
-20
-17
-15
-12
-10
-10
-10
-11
-12
-13
-15
-17
-20
-20
-21
-22
-23
-23
-25
-23
-25
-24
-24
-24
-25
-20
-17
-15
-14
-13
-13
-13
-16
-16
-19
-19
-20
-19
-23
-23
-20
-24
-23
-23
-24
-24
-24
-24
-23
-21
-18
-16
-12
-11
-9
-8
-6
-5
-6
-7
-7
-6
-5
-3
-2
-2
-2
-2
-2
-1
-2
-1
-1
0
1
0
-1
-3
-3
-4
-4
-4
-4
-4
-5
-5
-5
-8
-8
-9
-11
-12
-15
-18
-19
-18
-18
-16
-12
-10
-9
-8
-8
-9
-10
-11
-14
-17
-17
-18
-20
-18
-20
-20
-22
-22
-22
-23
-24
-23
-23
-18
-15
-13
-11
-10
-10
-9
-10
-12
-12
-11
-10
-10
-10
-10
-12
-14
-15
-15
-15
-15
-12
-14
-11
-8
-6
-5
-3
-2
-1
-1
-2
-3
-5
-7
-4
-6
-5
-6
-6
-6
-5
-6
-5
-4
-4
-4
-3
-1
1
2
2
3
3
3
1
-2
-1
-2
-3
-5
-7
-7
-8
-10
-11
-12
-9
-10
-13
-14
-13
-10
-9
-7
-7
-6
-6
-5
-7
-10
-11
-12
-12
-12
-15
-15
-16
-15
-14
-14
-15
-16
-16
-17
-16
-13
-9
-7
-6
-5
-4
-4
-5
-7
-10
-11
-14
-15
-15
-16
-15
-17
-15
-15
-16
-15
-17
-13
-12
-10
-7
-5
-2
-1
1
1
0
-1
-3
-6
-6
-5
-5
-5
-6
-6
-6
-6
-6
-6
-6
-5
-5
-3
-2
0
2
2
2
2
1
-1
-1
-2
-3
-4
-3
-3
-2
-3
-2
-1
-2
-3
-3
-3
-4
-5
-5
-5
-3
-3
0
0
-1
-3
-5
-5
-7
-6
-9
-8
-10
-9
-8
-7
-7
-7
-6
-7
-6
-4
-2
0
-1
0
0
-1
-1
-3
-3
-6
-5
-4
-5
-7
-9
-9
-10
-10
-12
-12
-13
-14
-14
-10
-7
-7
-5
-4
-4
-4
-5
-6
-7
-10
-12
-13
-11
-11
-8
-8
-9
-11
-12
-15
-16
-15
-15
-12
-9
-7
-7
-7
-7
-7
-8
-8
-9
-10
-10
-11
-11
-12
-13
-13
-14
-15
-15
-16
-18
-20
-18
-16
-13
-11
-11
-10
-10
-10
-11
-12
-12
-11
-12
-12
-12
-12
-12
-13
-13
-14
-16
-17
-17
-18
-18
-14
-10
-10
-9
-8
-8
-7
-8
-10
-11
-12
-13
-13
-13
-14
-13
-12
-11
-10
-8
-7
-6
-6
-6
-4
-2
-1
0
1
1
0
0
-1
-2
-3
-2
-3
-3
-3
-3
-4
-5
-8
-9
-9
-10
-10
-10
-9
-4
-1
-1
1
1
0
-1
-3
-3
-5
-7
-5
-7
-8
-7
-5
-4
-7
-3
-1
-4
-4
-3
-1
0
0
0
-2
-2
-3
-3
-4
-4
-5
-6
-7
-8
-9
-9
-11
-11
-13
-14
-17
-18
-19
-20
-17
-13
-10
-8
-7
-6
-7
-5
-7
-9
-9
-9
-9
-8
-8
-16
-17
-18
-19
-19
-21
-22
-18
-15
-13
-12
-10
-9
-9
-8
-9
-9
-10
-12
-12
-14
-16
-18
-19
-17
-16
-19
-20
-20
-19
-19
-20
-19
-17
-15
-12
-10
-8
-8
-8
-8
-9
-11
-12
-14
-12
-16
-14
-17
-18
-17
-19
-18
-19
-19
-19
-17
-13
-10
-8
-7
-5
-4
-4
-5
-6
-7
-9
-10
-13
-13
-13
-15
-14
-14
-10
-12
-14
-16
-15
-13
-9
-7
-4
-2
-1
0
0
-1
-1
-3
-3
-4
-5
-6
-7
-7
-8
-8
-7
-8
-8
-10
-12
-12
-10
-8
-8
-8
-7
-6
-6
-7
-9
-9
-12
-11
-15
-13
-15
-17
-16
-17
-18
-18
-18
-19
-19
-19
-16
-14
-12
-9
-7
-6
-6
-6
-8
-10
-12
-12
-12
-10
-13
-14
-11
-10
-11
-10
-9
-9
-9
-8
-7
-4
-1
1
1
2
2
1
0
-3
-4
-5
-8
-8
-9
-5
-7
-8
-9
-8
-7
-7
-7
-6
-5
-5
-4
-3
-4
-4
-5
-5
-6
-6
-6
-7
-7
-7
-8
-8
-8
-9
-9
-9
-9
-10
-10
-9
-9
-9
-8
-8
-8
-8
-8
-8
-8
-8
-7
-7
-7
-7
-7
-7
-7
-8
-9
-9
-10
-11
-11
-11
-10
-9
-9
-8
-8
-8
-8
-8
-8
-8
-8
-11
-12
-14
-15
-15
-15
-16
-17
-17
-18
-16
-18
-18
-14
-10
-7
-7
-6
-5
-4
-5
-7
-7
-9
-10
-10
-10
-9
-9
-8
-8
-7
-6
-6
-5
-6
-3
-2
-2
-1
-1
0
-1
-1
-2
-2
-2
-3
-3
-4
-5
-7
-8
-8
-11
-11
-12
-12
-13
-13
-16
-12
-11
-10
-9
-8
-8
-8
-9
-11
-13
-15
-16
-17
-14
-14
-14
-16
-18
-18
-19
-19
-18
-18
-18
-15
-11
-8
-3
-1
0
-1
-2
-5
-7
-4
-4
-4
-4
-4
-3
-4
-5
-5
-5
-5
-6
-6
-6
-7
-8
-7
-6
-5
-4
-5
-5
-6
-7
-9
-10
-11
-11
-15
-17
-18
-18
-17
-17
-17
-18
-18
-18
-17
-14
-10
-8
-7
-5
-5
-7
-9
-11
-13
-14
-16
-16
-17
-17
-17
-14
-13
-12
-11
-11
-12
-9
-5
0
1
2
3
3
3
2
1
-1
-2
-4
-5
-7
-9
-11
-13
-11
-12
-12
-14
-14
-15
-12
-9
-8
-6
-6
-5
-4
-4
-5
-5
-6
-6
-6
-6
-6
-7
-7
-7
-7
-7
-7
-7
-7
-7
-6
-5
-3
-2
0
0
0
0
0
0
0
0
0
0
0
-1
-1
-1
-1
-1
-1
-2
-2
-2
-3
-5
-5
-4
-6
-6
-7
-6
-6
-7
-7
-9
-10
-13
-11
-11
-12
-12
-13
-14
-14
-17
-17
-17
-16
-15
-13
-12
-11
-10
-9
-10
-10
-12
-13
-13
-13
-17
-17
-19
-19
-21
-21
-20
-20
-21
-22
-22
-21
-19
-16
-12
-10
-9
-8
-8
-8
-9
-9
-11
-14
-16
-16
-18
-17
-18
-16
-17
-16
-16
-15
-15
-13
-12
-9
-6
-4
-4
-4
-3
-3
-4
-5
-6
-8
-10
-11
-10
-9
-10
-12
-13
-14
-15
-18
-19
-17
-13
-11
-9
-9
-8
-7
-7
-7
-8
-9
-11
-13
-14
-16
-17
-19
-19
-20
-21
-22
-21
-22
-22
-20
-14
-11
-10
-8
-6
-6
-5
-5
-7
-8
-8
-9
-12
-13
-15
-13
-15
-12
-12
-16
-17
-17
-17
-15
-12
-7
-4
-4
-3
-1
-1
-1
-3
-5
-7
-8
-9
-8
-9
-11
-12
-13
-14
-13
-14
-14
-15
-13
-11
-8
-4
-2
0
1
2
1
0
-2
-3
-4
-5
-7
-9
-8
-9
-10
-11
-13
-12
-13
-13
-12
-10
-6
-4
-2
-1
0
0
0
-2
-2
-3
-3
-3
-4
-5
-5
-6
-6
-5
-6
-7
-8
-8
-9
-6
-5
-4
-4
-3
-3
-2
-2
-3
-4
-4
-5
-6
-7
-6
-7
-8
-9
-11
-14
-14
-16
-15
-14
-11
-9
-7
-5
-4
-4
-4
-4
-5
-6
-7
-7
-7
-9
-8
-8
-10
-11
-11
-12
-12
-11
-12
-9
-3
0
2
3
4
4
4
4
3
2
0
0
-1
-3
-2
-1
-1
-2
-3
-5
-6
-7
-8
-8
-8
-8
-7
-7
-8
-8
-9
-9
-10
-10
-11
-13
-14
-14
-15
-16
-17
-17
-18
-18
-19
-20
-20
-18
-17
-16
-15
-14
-13
-12
-12
-11
-12
-14
-15
-16
-16
-16
-16
-18
-17
-17
-17
-17
-18
-18
-18
-16
-11
-8
-6
-4
-4
-4
-3
-3
-4
-5
-6
-7
-8
-9
-9
-9
-8
-8
-12
-14
-14
-14
-14
-12
-9
-6
-5
-3
-2
-1
-1
-1
-2
-4
-5
-7
-8
-10
-10
-11
-13
-13
-13
-13
-15
-14
-14
-11
-8
-6
-4
-2
-2
-1
-1
-1
-2
-3
-5
-7
-6
-6
-10
-10
-8
-6
-6
-7
-9
-9
-10
-9
-7
-5
-3
-2
-1
-1
-1
-1
-2
-3
-3
-3
-6
-9
-9
-9
-10
-11
-10
-11
-10
-11
-11
-8
-5
-3
-1
1
2
2
3
2
0
-1
-1
-1
-2
-2
-3
-3
-3
-2
-1
-1
-1
-2
-2
-1
2
4
5
6
7
8
8
6
4
3
3
2
0
-1
-2
-3
-4
-4
-5
-5
-6
-6
-6
-5
-3
-1
1
3
4
5
5
5
4
1
1
0
0
-2
-1
-2
0
1
1
0
0
0
0
0
1
0
0
0
0
-1
-1
-1
-1
-1
-2
-2
-2
-2
-3
-3
-3
-3
-4
-4
-4
-4
-4
-4
-4
-4
-4
-3
-2
-1
-1
-1
-1
-1
-1
-2
-1
-3
-6
-9
-10
-10
-11
-12
-12
-13
-14
-13
-8
-5
-4
-3
-2
-1
-1
-2
-2
-4
-6
-8
-8
-9
-10
-10
-12
-12
-13
-14
-14
-15
-15
-13
-10
-7
-3
-2
0
1
0
0
-1
-3
-6
-5
-8
-9
-9
-10
-5
-5
-5
-4
-3
-1
-4
-1
2
4
5
4
4
4
4
3
2
0
0
0
0
0
0
0
0
0
0
0
1
1
1
1
1
2
2
3
3
5
5
5
3
2
2
1
1
0
0
-3
-4
-4
-4
-5
-5
-5
-5
-5
-4
-3
-3
-2
-1
-1
0
-1
-1
-2
-2
-2
-3
-3
-4
-5
-5
-6
-6
-7
-8
-8
-8
-5
-4
-3
-3
-2
-2
-1
-1
-1
-2
-3
-4
-4
-6
-6
-6
-7
-8
-8
-8
-8
-8
-8
-8
-6
-3
-1
1
3
4
5
4
4
3
2
1
0
0
-1
0
-2
-2
-1
-1
-1
-1
-1
-1
0
1
2
2
3
2
2
1
-2
-3
-4
-4
-5
-5
-5
-5
-6
-7
-7
-8
-9
-9
-10
-10
-8
-6
-5
-4
-4
-3
-3
-3
-4
-4
-4
-4
-5
-6
-6
-7
-8
-8
-10
-10
-10
-11
-11
-11
-8
-7
-5
-4
-4
-3
-2
-1
-1
-3
-3
-4
-4
-5
-5
-5
-6
-6
-6
-6
-6
-5
-6
-5
-4
-2
0
1
2
1
1
1
0
-2
-2
-2
-2
-2
-2
-1
-2
-2
-1
-1
-1
-2
-5
-6
-4
-2
0
1
2
3
4
4
5
4
2
0
0
0
-1
-1
-2
-2
-4
-3
-5
-5
-2
-2
0
1
4
5
6
7
7
6
6
4
3
2
1
0
0
-1
-2
-3
-3
-4
-4
-4
-3
-4
-3
-3
-2
-2
-1
-1
-1
-2
-2
-3
-4
-4
-5
-6
-6
-5
-5
-6
-6
-6
-6
-7
-7
-7
-6
-5
-4
-3
-1
-1
0
0
0
0
-1
-2
-3
-4
-5
-5
-6
-6
-6
-6
-7
-8
-8
-7
-5
-2
0
2
2
4
5
5
5
3
1
0
-1
-1
-2
-1
-1
-1
-1
-2
-2
-2
-2
-1
0
2
3
4
5
7
7
8
7
6
4
3
2
2
2
1
1
1
1
1
1
1
1
2
2
4
6
7
8
8
9
9
9
8
6
4
3
2
2
2
2
2
2
2
2
2
1
1
2
1
-1
-2
-3
-3
-3
-2
-2
-2
-2
-3
-5
-6
-9
-10
-8
-5
-6
-7
-8
-9
-10
-10
-9
-9
-8
-7
-6
-6
-5
-5
-5
-5
-5
-6
-6
-7
-9
-10
-10
-11
-12
-12
-12
-14
-14
-13
-10
-8
-6
-6
-4
-3
-3
-2
-2
-3
-4
-4
-5
-6
-6
-7
-7
-8
-8
-9
-10
-10
-12
-7
-5
-4
-3
-3
-1
-1
-1
-1
0
-1
-2
-3
-4
-4
-5
-5
-7
-7
-8
-8
-8
-9
-9
-7
-4
-2
0
2
3
3
4
5
5
4
1
1
0
-2
-3
-1
-2
-3
-3
-5
-6
-6
-7
-5
-3
0
0
2
2
3
2
4
3
2
1
0
-2
-3
-2
-3
-4
-4
-4
-5
-6
-5
-6
-4
-1
0
2
3
4
5
5
6
6
5
3
3
2
2
2
2
2
2
2
2
2
3
2
3
4
4
6
7
9
10
11
11
11
10
8
5
4
3
3
3
3
3
3
4
5
5
5
6
7
8
8
8
6
5
5
5
4
4
4
4
4
4
4
3
3
3
3
3
3
3
3
2
4
5
7
7
8
9
9
9
9
8
6
4
3
0
0
0
-1
1
-1
-3
-3
-3
-4
-1
3
6
8
10
11
13
13
13
12
11
9
8
6
4
4
4
3
2
0
0
1
1
0
0
3
5
8
10
12
12
12
11
11
10
9
7
4
4
2
2
3
1
0
0
-1
-1
1
0
4
6
8
10
12
13
14
14
14
12
10
8
5
6
6
3
3
1
2
3
0
3
0
1
5
7
10
11
13
14
15
15
14
13
11
9
9
4
3
1
0
4
3
2
0
-1
-1
-1
0
1
1
2
2
3
3
4
4
4
3
1
-1
-2
-2
-3
-2
-2
-4
-3
-5
-6
-6
-2
0
1
2
3
4
4
5
5
5
4
2
1
1
-1
-1
-3
-3
-4
-6
-7
-7
-7
-6
-3
0
3
5
7
8
8
9
10
10
9
7
6
3
1
0
-1
-1
-1
-1
-1
-1
-1
0
1
5
9
11
13
14
16
16
17
16
14
12
10
9
8
7
7
7
7
6
6
6
5
5
7
11
12
14
16
18
19
19
19
18
16
15
13
11
11
10
10
10
10
10
10
10
9
9
10
12
15
17
18
18
18
18
18
17
16
15
14
12
11
10
11
11
11
10
10
9
9
9
10
11
11
11
11
11
11
11
11
10
10
9
8
7
7
5
3
3
2
1
1
1
1
2
3
6
10
12
14
16
18
19
19
19
18
15
12
11
10
9
7
7
6
8
9
11
10
11
12
13
15
16
18
19
18
18
18
18
17
15
14
14
13
12
13
12
11
10
10
10
9
9
8
8
8
8
8
8
9
9
10
11
10
9
8
7
8
7
6
4
2
1
0
-2
-1
-2
2
5
7
10
11
12
13
13
13
14
13
12
11
9
8
7
7
7
6
6
6
6
6
8
9
10
9
7
6
5
6
6
6
6
6
6
6
5
4
3
3
3
3
3
4
4
4
4
4
5
5
7
8
9
10
11
11
11
10
10
9
7
6
4
5
4
4
2
2
2
1
1
3
5
8
10
9
10
11
14
14
13
12
11
11
10
9
8
7
7
7
7
7
7
6
7
7
8
6
6
7
8
10
10
11
11
10
10
9
7
5
3
2
1
0
-1
-1
-1
-2
-2
-1
0
1
2
3
4
4
5
5
4
4
3
2
0
1
-1
-1
-3
-3
-5
-4
-4
-5
-5
0
2
2
4
4
4
5
5
6
5
5
4
2
2
1
0
-1
-2
-4
-3
-2
-3
-2
-3
1
4
6
8
9
10
12
13
13
12
11
9
8
7
6
4
4
5
5
5
4
4
3
4
6
9
10
12
14
13
14
15
14
13
13
11
10
8
8
7
7
6
4
4
6
6
5
5
6
9
10
12
13
14
15
15
15
15
15
13
12
11
10
9
9
8
8
7
7
7
7
7
7
8
8
8
9
9
8
9
9
9
9
8
8
7
7
4
4
5
5
5
5
5
5
6
6
7
8
9
9
7
9
9
10
10
9
9
8
7
5
5
5
7
6
6
4
3
4
4
5
7
10
12
13
14
15
16
16
16
16
14
13
12
9
7
5
4
4
4
3
3
1
4
7
11
13
14
16
18
19
19
19
19
18
16
13
12
10
9
8
7
7
7
6
5
7
7
10
14
18
20
22
24
25
25
24
23
21
20
18
17
16
15
14
13
12
10
7
6
6
6
6
6
8
10
11
13
13
14
14
14
13
12
11
9
8
7
7
6
6
5
3
6
6
7
9
11
14
16
18
19
20
20
19
19
17
15
13
12
10
9
8
7
7
5
6
4
6
7
10
14
16
18
20
22
22
23
22
21
20
18
17
15
15
14
14
13
12
11
11
10
10
10
13
13
12
13
14
15
15
15
15
15
14
13
13
12
10
10
8
8
7
6
3
3
2
4
7
11
15
16
17
18
19
19
20
20
20
18
14
12
11
10
12
11
10
10
7
6
6
7
10
13
15
15
15
15
18
19
19
18
19
18
16
14
12
10
10
7
5
5
5
4
3
3
7
12
14
17
18
19
20
21
22
22
21
20
18
15
15
15
14
15
16
17
17
18
17
18
17
17
16
16
16
16
14
15
16
18
17
17
16
15
14
12
10
9
7
6
5
4
5
7
10
14
16
17
18
19
20
20
20
20
20
19
16
13
12
10
9
7
6
9
10
6
9
11
15
19
21
24
25
26
27
28
27
28
27
24
23
22
20
19
21
20
20
19
18
18
17
18
20
21
24
26
28
29
30
30
30
29
29
27
26
25
24
23
22
21
20
20
19
18
18
20
22
24
25
26
28
29
29
28
28
27
26
25
23
22
22
20
19
18
17
17
16
15
15
16
17
20
21
22
24
26
26
26
27
26
26
24
21
19
18
17
16
15
15
14
14
10
10
13
17
19
22
24
26
27
28
29
29
29
28
26
23
22
19
18
17
16
13
14
13
11
12
13
17
21
24
27
28
29
30
30
30
29
28
26
23
20
19
17
16
15
15
15
14
13
13
15
19
23
25
26
27
28
29
29
29
28
27
26
24
22
20
20
20
17
17
17
17
17
17
17
18
18
20
21
21
21
21
17
16
16
17
17
16
16
15
15
15
14
14
14
14
13
13
14
14
15
17
18
20
21
21
21
20
20
19
19
17
14
12
10
13
14
14
13
12
11
10
10
11
13
15
16
18
19
19
20
21
20
20
19
15
14
13
12
12
12
14
14
15
15
16
16
17
17
18
18
19
18
19
20
21
20
19
18
17
16
15
15
12
10
8
7
9
7
6
8
11
14
16
17
18
18
19
20
19
19
19
17
14
14
12
12
11
11
11
9
10
9
8
8
11
13
14
16
16
17
18
19
20
21
20
19
17
16
14
12
11
11
10
9
8
7
9
9
11
15
14
15
13
10
10
10
10
9
7
7
7
7
7
7
5
5
5
4
3
2
2
4
6
9
10
12
14
15
16
16
16
16
16
15
13
11
10
11
8
8
7
5
5
3
4
6
9
12
15
16
17
19
19
20
21
21
21
20
18
16
15
15
15
16
14
14
14
14
14
16
17
18
18
21
22
21
16
14
12
12
12
12
12
12
12
11
11
11
10
10
9
9
8
8
8
8
9
10
10
11
12
12
11
10
10
10
10
10
10
10
10
11
11
12
12
12
11
12
14
16
17
19
21
23
24
25
26
25
25
23
21
21
21
20
19
19
20
19
18
17
16
16
18
18
17
18
19
21
20
22
21
22
21
21
20
20
19
19
18
17
17
16
15
14
14
14
15
15
16
17
18
18
20
21
21
21
20
19
17
16
14
13
13
13
11
11
11
10
10
12
15
17
19
22
24
25
26
27
26
26
25
23
21
20
18
18
18
18
18
18
18
19
19
19
21
23
24
25
27
27
27
27
27
26
25
24
23
22
15
15
16
15
15
15
13
13
12
12
13
14
16
15
15
15
15
15
16
18
18
18
16
15
15
14
12
10
9
10
9
10
11
12
12
15
16
17
15
13
16
16
16
15
14
14
13
12
10
9
9
9
9
8
7
7
7
9
11
14
16
17
18
20
21
23
24
24
24
24
21
19
17
15
15
15
14
13
13
12
12
16
18
21
23
25
27
28
29
29
29
28
27
25
23
22
20
18
18
17
17
16
16
16
16
18
21
23
24
26
27
28
28
28
28
27
26
24
22
22
20
19
19
18
18
18
18
18
16
18
20
22
23
25
27
27
28
28
28
28
27
25
23
21
20
19
18
15
15
15
14
13
14
17
20
23
24
26
28
29
29
29
29
29
28
27
24
23
20
19
18
17
18
17
17
18
19
20
23
25
26
28
30
30
31
32
31
31
30
28
26
25
24
23
22
23
22
22
22
22
22
23
25
26
27
27
29
29
30
30
30
30
28
28
27
26
25
24
22
23
22
21
20
20
18
20
22
24
24
26
27
27
29
29
29
29
28
27
25
24
23
21
20
20
18
18
17
17
17
19
22
24
26
26
28
28
28
28
29
29
28
27
24
22
21
21
20
19
20
20
19
18
18
20
22
22
22
22
20
18
19
19
18
18
18
18
18
18
17
15
16
14
15
15
14
15
15
15
16
19
20
21
22
23
24
24
25
25
25
24
22
20
19
17
16
16
15
15
15
14
15
18
22
25
27
29
30
30
31
32
32
31
30
28
27
25
24
24
24
24
24
24
23
23
23
24
24
24
25
25
25
28
28
28
28
30
26
22
21
21
20
20
19
18
18
18
18
18
18
19
17
18
18
21
22
20
18
21
20
21
21
20
19
17
16
14
13
11
10
11
10
10
11
14
17
19
22
23
25
27
29
30
30
30
29
29
26
23
21
20
19
19
18
17
17
17
17
19
24
25
27
30
31
31
30
28
28
27
25
23
23
22
21
21
21
20
19
17
18
17
17
16
15
14
16
17
19
19
17
18
18
19
19
20
19
18
17
17
17
17
17
17
17
17
17
18
19
17
17
18
17
17
17
20
22
22
21
21
21
21
20
19
19
19
19
18
18
17
17
18
19
21
22
22
23
24
25
26
26
26
25
24
23
21
20
20
20
19
19
18
17
16
16
16
16
15
16
16
17
17
18
21
21
21
21
21
19
18
18
17
16
18
15
16
15
15
14
16
18
19
21
22
22
23
25
25
26
26
23
22
21
19
19
19
19
19
18
18
18
18
18
18
18
19
20
23
23
23
24
23
23
22
22
21
20
20
20
19
19
18
18
18
17
18
19
19
20
20
19
19
20
19
19
22
22
22
22
21
21
20
19
19
18
18
18
17
17
16
17
18
18
20
21
22
22
24
24
16
17
18
19
20
18
17
16
16
16
15
15
15
15
14
15
15
16
19
21
23
24
24
21
22
25
25
25
24
22
22
20
19
18
17
16
16
16
16
15
17
20
22
23
24
26
26
26
28
27
27
27
25
24
22
21
21
19
19
18
18
18
17
18
20
22
24
26
27
28
29
29
30
30
31
30
28
26
25
25
23
22
21
20
19
19
19
19
20
23
25
26
27
29
29
30
30
30
30
30
24
23
21
21
21
21
21
20
20
20
20
20
21
23
25
27
29
30
30
31
31
31
28
26
22
22
22
20
20
20
20
20
20
19
19
19
19
19
20
21
22
22
23
24
25
25
25
25
24
23
21
20
20
20
20
19
19
18
18
17
18
19
20
22
23
23
25
26
26
27
27
25
25
24
21
19
19
18
18
17
17
16
17
17
18
20
21
23
24
26
28
28
28
28
29
29
28
26
25
25
22
21
20
19
18
18
18
18
20
22
24
26
27
28
29
30
30
30
30
29
28
26
25
24
22
22
21
21
21
20
19
20
21
24
25
26
27
28
29
30
30
30
29
29
27
25
25
24
23
22
21
20
19
19
17
18
20
22
24
26
26
27
29
29
30
30
30
29
28
27
25
24
23
22
22
21
21
20
20
20
21
23
25
26
27
28
28
28
29
29
28
28
27
26
25
24
23
22
22
21
20
20
21
20
21
23
24
24
25
26
27
27
27
27
26
26
25
24
22
23
22
22
22
22
21
20
20
20
21
23
25
25
26
28
28
30
30
30
30
29
27
26
24
23
22
21
21
21
21
21
20
20
21
22
24
25
26
27
28
29
30
30
30
29
29
27
25
24
23
23
22
21
21
21
20
20
21
24
26
27
28
29
29
29
30
31
30
29
29
27
26
25
25
25
24
23
23
22
23
23
23
23
23
21
18
18
18
17
17
18
18
18
18
18
17
16
16
15
14
14
14
13
13
14
14
16
18
20
21
22
23
23
23
24
24
24
24
22
20
19
17
16
16
15
15
15
15
15
17
18
20
20
20
20
19
20
20
20
21
20
20
19
18
16
16
16
15
16
16
16
15
16
17
17
18
19
20
21
23
23
23
24
20
17
17
16
16
16
15
14
14
14
13
13
13
13
13
15
17
19
20
21
22
23
24
25
25
24
25
23
22
19
18
17
16
16
16
16
15
15
17
19
21
23
25
26
27
28
28
28
28
27
26
24
22
22
21
18
18
19
17
16
16
17
18
20
21
24
25
26
27
28
29
29
28
25
24
23
22
22
19
19
19
18
18
17
17
17
19
21
24
25
26
27
28
28
29
29
29
29
28
25
24
22
22
20
21
19
19
19
18
17
20
23
24
27
28
29
29
30
31
31
31
31
30
27
24
23
22
22
21
20
20
20
18
19
20
23
25
27
30
30
32
33
34
34
34
34
32
29
27
25
24
24
23
22
22
21
20
20
22
26
27
29
31
31
32
33
33
34
33
33
32
30
28
27
26
25
23
22
21
21
22
22
24
26
27
28
29
29
29
30
29
29
29
29
28
27
25
25
24
24
23
23
22
21
23
22
23
26
27
28
28
30
31
31
32
31
31
30
29
28
27
26
26
25
25
25
24
25
24
24
25
25
27
28
29
29
29
29
29
29
29
28
28
27
26
26
25
25
25
25
25
25
25
24
24
25
25
25
26
27
28
29
29
29
31
31
30
28
26
24
22
22
22
21
20
19
18
19
20
24
25
28
30
31
32
33
34
35
35
33
32
30
28
27
26
25
23
23
22
22
21
20
22
24
25
28
30
31
32
33
32
33
33
32
31
29
28
27
26
25
23
24
23
23
23
22
23
24
25
27
28
30
30
32
31
31
30
30
28
27
26
25
24
24
23
23
21
20
20
21
21
22
23
24
25
27
29
29
30
30
30
30
29
28
25
23
24
22
20
20
19
18
18
18
20
23
25
26
28
29
30
31
31
31
31
30
30
28
27
27
25
25
24
23
23
23
22
22
22
24
26
27
28
29
30
30
31
32
31
31
30
28
26
25
24
23
23
22
22
21
21
21
22
24
26
27
29
29
30
31
31
31
31
30
29
28
27
26
24
23
23
22
22
22
22
22
23
24
24
24
26
28
29
30
30
31
30
30
29
28
26
25
25
24
24
23
23
23
23
23
23
25
27
28
29
30
31
32
32
32
32
31
29
28
26
25
25
25
24
24
24
24
24
24
25
26
27
27
28
28
29
30
31
30
29
30
29
28
25
25
24
24
24
24
23
23
23
23
24
25
27
27
29
30
31
30
31
30
27
27
26
25
24
24
23
23
23
23
23
23
23
23
24
25
27
29
29
29
31
31
25
23
24
24
23
23
23
22
22
22
23
23
23
23
23
23
24
25
26
26
27
27
28
28
30
30
30
30
29
27
27
26
26
25
25
25
24
23
22
23
23
24
27
28
29
29
31
31
31
32
24
23
23
23
22
22
22
22
22
23
23
23
23
23
24
24
25
26
28
29
30
30
30
29
28
26
26
25
24
24
24
25
24
23
23
23
23
23
23
24
25
27
28
30
29
29
30
31
30
29
29
28
27
24
23
23
23
23
23
23
23
23
22
22
23
23
24
25
24
25
23
23
25
26
25
24
24
23
23
22
21
21
21
20
21
21
21
21
22
24
25
26
27
27
28
28
29
29
28
24
23
23
22
23
22
22
22
22
22
22
23
23
25
25
26
27
28
29
30
29
29
29
28
27
26
25
25
24
24
24
24
23
23
22
23
25
26
27
25
27
29
28
26
27
28
28
27
26
26
25
25
25
25
25
25
25
25
25
25
25
27
28
29
29
30
30
30
30
29
29
28
27
27
26
26
26
25
24
24
24
23
22
21
22
22
23
24
26
28
29
30
30
30
29
28
26
25
24
23
23
23
22
23
22
22
22
23
25
27
28
29
30
31
31
32
32
32
31
30
27
26
26
25
24
24
23
24
24
22
22
22
23
23
24
26
26
25
24
24
26
26
25
25
24
24
24
23
23
23
23
23
23
23
23
23
24
24
25
26
27
28
30
29
28
24
25
25
25
24
24
24
23
23
22
22
21
21
21
22
24
24
24
27
29
29
29
29
29
29
28
27
26
24
24
24
24
23
23
23
23
23
23
23
24
25
26
26
28
28
29
30
30
20
23
25
23
22
22
22
21
21
21
21
21
21
20
21
23
24
25
26
27
28
28
29
29
29
29
28
25
24
23
22
21
21
21
21
21
21
20
21
23
25
27
28
28
30
30
30
30
31
30
28
27
24
23
23
22
21
21
20
20
20
19
21
22
25
27
28
29
27
29
30
29
30
31
29
27
26
25
24
22
22
22
22
20
20
20
21
23
26
27
29
30
30
31
31
31
32
30
29
26
25
24
23
23
22
22
21
22
22
21
22
24
27
28
30
31
31
32
31
31
31
29
29
27
27
26
26
26
25
25
25
25
25
25
25
26
27
27
27
27
26
28
28
29
28
29
28
26
25
24
23
22
22
22
21
21
21
22
22
23
25
27
28
29
29
30
30
29
29
30
27
27
25
24
24
23
23
22
22
22
22
22
22
24
26
28
29
30
31
30
31
31
31
29
28
27
26
25
25
24
24
24
24
23
22
22
22
24
27
28
29
30
31
32
29
29
27
25
25
24
24
24
23
23
23
22
22
22
22
22
22
23
24
25
28
29
30
30
29
25
27
25
20
21
20
20
20
20
20
20
20
19
18
19
19
20
23
25
26
27
27
28
26
22
24
23
23
22
21
21
21
21
20
18
18
18
17
17
18
19
21
22
23
24
25
26
27
26
27
27
25
24
22
21
19
19
19
18
18
17
17
16
17
20
22
24
26
25
27
28
27
28
27
26
25
22
23
22
21
20
19
19
18
19
19
19
19
21
21
22
25
25
27
26
27
28
27
26
25
24
22
22
21
21
20
20
20
20
19
19
20
22
24
25
28
29
29
30
29
29
29
28
25
22
23
22
21
20
20
20
20
19
19
19
20
21
22
23
26
27
27
28
29
29
28
28
27
26
25
24
23
22
22
21
21
21
21
20
20
21
22
24
25
26
26
27
27
27
27
26
25
23
21
21
21
20
20
19
18
17
17
17
17
19
21
22
24
25
25
24
24
24
23
23
21
20
20
20
19
18
18
18
18
17
17
17
17
18
18
19
20
20
20
22
22
22
22
22
21
20
19
19
18
18
18
17
17
16
16
15
16
17
19
20
22
23
24
24
24
25
25
24
23
20
20
18
18
17
17
17
16
17
16
16
16
18
21
23
24
25
26
25
25
24
25
24
24
21
21
20
20
19
19
18
18
18
19
19
19
20
22
24
25
28
28
29
29
29
27
26
25
24
23
23
22
21
21
20
19
19
18
18
19
20
22
24
27
28
29
29
30
29
25
23
25
24
23
23
22
20
21
20
19
20
19
18
18
20
23
25
26
28
29
29
28
28
26
24
23
21
21
19
19
19
18
18
17
17
17
16
18
19
20
21
24
26
28
28
27
28
27
26
25
23
21
21
19
16
15
15
14
14
15
14
15
18
20
22
25
25
27
27
28
27
27
27
25
24
22
21
20
20
19
18
18
17
17
17
17
19
21
24
25
26
27
27
28
26
25
24
22
21
19
19
18
17
16
15
14
12
12
10
12
16
18
20
22
24
25
26
26
26
26
25
23
21
20
19
17
15
13
13
13
13
11
10
11
14
18
20
23
25
27
27
27
27
27
26
23
19
18
18
17
17
17
15
14
15
15
15
15
18
21
25
27
28
29
29
30
30
29
29
25
23
22
21
20
19
18
18
17
17
17
17
17
18
20
22
24
24
25
25
25
24
21
20
19
19
18
18
17
17
16
15
15
15
14
13
13
15
18
20
22
24
25
25
24
24
24
23
21
21
20
18
18
18
17
17
17
16
16
15
14
16
17
18
20
21
23
23
24
23
23
22
20
18
18
17
17
15
15
13
13
12
11
13
14
14
15
16
16
16
18
19
20
20
21
20
17
15
13
14
13
13
14
14
14
14
15
14
14
16
20
22
24
26
27
28
28
28
28
27
24
21
19
19
18
18
18
18
18
18
18
17
13
19
22
25
27
28
29
31
31
31
30
28
24
22
21
21
20
20
18
17
17
17
17
14
17
19
22
25
26
27
28
28
29
29
29
28
25
23
21
19
19
19
19
17
15
17
15
15
16
18
21
24
26
27
27
28
29
29
28
27
24
21
20
18
17
16
17
17
16
16
16
16
16
18
22
25
26
27
28
29
30
30
29
27
24
22
21
20
20
17
18
17
16
17
17
17
17
18
22
24
26
26
26
27
26
26
25
22
17
17
17
17
17
16
17
17
16
16
15
14
14
15
16
18
20
21
22
23
25
25
25
24
22
20
17
16
14
13
13
12
11
10
10
10
10
13
17
20
23
24
25
25
26
26
26
24
21
18
18
15
16
16
15
14
15
15
15
15
15
17
21
23
25
27
28
29
29
28
27
26
22
21
20
19
19
17
18
18
17
16
16
14
13
17
22
23
25
26
27
27
27
28
26
25
23
22
21
20
19
19
19
19
19
19
19
19
19
19
20
19
20
21
21
21
21
21
19
17
15
15
15
15
15
14
14
14
14
14
14
14
14
14
14
15
17
17
17
17
19
19
19
19
17
16
15
15
13
13
12
12
12
12
13
13
13
13
14
15
15
16
19
21
21
23
22
21
18
16
14
13
12
12
11
11
9
9
10
8
8
10
14
17
19
21
23
24
24
24
23
22
20
16
16
15
12
12
12
12
13
13
11
14
14
17
20
22
24
25
25
26
26
26
25
23
20
20
19
16
14
14
12
12
11
10
11
10
11
12
14
15
17
18
18
19
20
20
20
18
14
12
12
10
8
8
8
8
7
6
7
7
5
8
12
14
16
18
20
20
20
19
19
18
15
13
13
13
13
11
9
9
11
10
10
11
11
12
13
15
17
21
22
24
24
24
23
22
20
19
18
17
18
16
15
14
15
15
15
15
15
15
10
9
8
8
8
11
13
13
15
14
12
10
8
6
6
5
7
7
7
8
9
10
12
14
16
18
20
22
23
24
21
19
17
15
14
14
13
12
11
10
9
8
7
5
5
3
3
6
9
11
14
16
16
17
17
17
17
15
12
11
8
7
7
8
7
7
9
9
8
8
8
9
13
16
19
21
22
22
23
23
22
20
19
18
17
14
14
15
15
15
15
15
15
15
15
16
18
20
22
23
24
24
24
24
23
22
21
20
19
19
19
18
18
18
18
17
17
17
16
17
19
21
23
24
25
26
26
26
25
23
21
19
20
19
19
18
18
18
17
18
17
17
17
18
20
22
23
23
23
24
25
25
24
22
20
19
18
18
18
18
18
16
15
15
15
14
13
12
12
13
14
14
15
15
16
16
15
14
13
12
11
8
7
6
5
4
4
4
4
4
4
6
9
13
16
17
17
18
17
15
13
12
11
10
9
8
6
6
4
3
3
2
2
2
1
3
6
7
9
10
11
12
11
12
12
10
9
9
8
7
6
5
4
5
6
6
6
6
6
7
8
8
9
10
11
10
10
10
10
10
8
8
7
7
7
7
7
7
7
6
5
3
3
5
8
10
11
13
15
15
16
16
16
14
12
10
9
8
8
8
9
9
6
6
5
4
4
6
9
11
13
15
16
17
17
17
16
14
12
10
9
9
8
8
6
7
6
6
6
3
3
5
11
14
19
21
22
23
23
22
22
19
16
15
14
12
11
11
13
14
14
14
14
13
13
14
15
19
22
23
23
24
24
23
21
19
17
16
16
14
13
10
10
10
9
10
11
11
12
12
14
18
20
21
22
23
24
24
22
20
18
16
15
15
15
15
15
13
14
14
14
14
12
14
17
20
22
23
24
24
24
23
22
19
18
17
17
17
15
14
12
12
11
11
9
7
6
7
7
9
10
12
12
13
13
13
12
10
9
8
7
6
4
3
1
1
1
0
1
1
2
3
6
10
15
16
18
18
17
17
16
15
13
11
11
10
9
8
8
7
9
8
7
5
5
6
8
9
10
12
12
13
13
12
11
10
8
8
6
7
7
7
7
7
6
6
6
6
5
5
5
6
7
9
10
11
12
12
11
10
9
6
4
3
3
3
2
3
3
3
3
3
3
4
5
7
9
11
14
15
15
16
16
12
9
8
5
5
4
3
3
3
4
3
3
3
3
4
7
10
13
14
14
14
12
11
10
10
10
11
11
11
11
11
11
10
11
9
9
8
7
7
8
9
9
10
10
11
11
11
10
8
7
6
4
4
2
0
0
-2
-1
-2
-3
-3
-2
-2
1
3
6
9
11
12
13
13
13
10
7
5
4
3
2
1
1
0
1
2
2
2
4
4
6
9
11
13
13
13
13
12
11
10
8
8
8
9
9
8
6
5
3
4
3
2
1
1
5
7
8
9
10
10
11
11
9
7
8
6
5
5
4
4
2
0
-1
-2
-2
-3
-1
-1
2
4
6
7
8
8
8
8
8
5
4
4
4
2
1
2
0
0
-2
-2
-3
-3
-4
-2
1
4
5
6
6
6
6
6
6
4
2
1
0
0
0
0
-2
-1
-3
-2
-4
-4
-4
-4
0
2
4
5
6
5
6
6
6
4
2
-1
-1
-2
-2
-4
-3
-4
-4
-4
-4
-5
-6
-4
0
4
6
8
9
9
10
10
9
7
5
4
1
0
-1
-1
-2
-1
0
0
0
0
0
1
3
8
11
13
14
14
14
14
12
10
8
7
6
5
5
4
4
4
4
4
4
4
3
4
6
9
12
14
15
16
16
15
14
11
9
6
7
6
5
3
6
3
7
7
6
6
6
7
9
13
16
17
18
19
19
18
17
14
13
13
13
10
11
10
11
11
12
12
12
12
11
11
13
15
16
17
18
19
18
18
16
14
13
12
12
10
10
11
11
10
9
9
8
7
5
4
3
4
5
5
5
5
5
4
4
4
3
3
3
2
1
1
1
1
1
1
0
0
0
0
1
1
2
2
3
4
4
4
4
4
4
4
4
4
4
2
3
3
2
1
2
2
2
2
2
1
1
1
0
0
-1
-1
-1
-1
0
0
0
0
0
0
0
0
0
0
0
0
0
0
0
0
0
0
0
0
0
-1
-2
-1
-1
-1
-1
-1
-1
-1
-1
-2
-2
-2
-2
-2
-2
-2
-1
-1
-1
-1
0
0
1
0
0
0
-2
-2
-3
-3
-4
-4
-4
-4
-5
-5
-6
-6
-6
-4
-2
-2
-1
0
0
0
0
0
0
-1
0
-1
-1
-1
-1
-1
-1
-1
-2
-2
-1
-2
-2
-2
-2
-1
-1
0
1
2
3
3
2
1
-1
-2
-3
-3
-3
-2
-3
-2
-2
-2
-2
-2
-2
-2
-1
-1
-1
0
1
3
5
6
5
3
3
4
3
3
4
3
3
2
2
3
3
1
4
3
4
8
11
12
13
15
14
14
12
10
9
8
7
6
4
6
6
4
6
3
4
2
4
3
6
10
13
15
14
14
14
13
12
12
12
11
11
12
11
10
10
10
9
8
8
8
7
8
8
7
7
6
7
7
6
6
6
5
4
3
4
3
3
3
2
2
2
1
1
1
1
1
2
3
4
4
3
3
3
4
3
3
3
2
3
2
2
0
0
-1
-2
-3
-2
0
-1
-2
-1
-1
0
0
0
1
1
0
-1
-2
-2
-3
-3
-4
-4
-3
-4
-4
-4
-3
-4
-3
-4
-3
-3
-2
0
1
2
2
3
2
1
1
0
0
-1
-3
-3
-2
-1
-1
-1
-1
-2
-3
-3
-4
-4
-3
-3
-3
-3
-3
-4
-4
-5
-5
-6
-6
-6
-6
-6
-6
-6
-6
-6
-6
-6
-6
-5
-5
-5
-5
-5
-4
-4
-3
-3
-3
-4
-4
-5
-6
-6
-7
-7
-7
-8
-8
-8
-8
-8
-8
-8
-7
-7
-5
-4
-4
-3
-3
-3
-3
-4
-5
-6
-6
-7
-7
-7
-7
-8
-8
-8
-8
-8
-9
-9
-9
-8
-7
-6
-5
-4
-4
-4
-4
-5
-5
-6
-6
-6
-5
-5
-6
-6
-6
-7
-7
-7
-7
-8
-8
-8
-8
-8
-7
-7
-7
-7
-8
-9
-10
-10
-11
-11
-11
-11
-12
-13
-13
-13
-14
-15
-15
-15
-15
-14
-13
-12
-11
-10
-10
-9
-9
-9
-10
-10
-11
-11
-11
-11
-11
-11
-11
-12
-12
-12
-13
-13
-13
-12
-11
-10
-9
-8
-7
-7
-8
-8
-9
-9
-9
-9
-9
-9
-10
-10
-11
-11
-11
-12
-12
-13
-13
-12
-12
-11
-10
-9
-8
-8
-8
-9
-10
-10
-10
-11
-11
-14
-16
-16
-17
-18
-17
-17
-17
-18
-18
-16
-12
-11
-9
-8
-7
-7
-7
-7
-9
-11
-11
-11
-12
-13
-12
-13
-13
-14
-15
-14
-15
-14
-15
-13
-9
-7
-5
-5
-4
-4
-4
-5
-6
-9
-9
-9
-9
-8
-10
-10
-10
-9
-8
-8
-8
-6
-5
-4
-4
-3
-2
-2
-2
-2
-3
-4
-4
-5
-5
-5
-5
-6
-6
-6
-6
-6
-6
-7
-7
-7
-7
-7
-6
-5
-5
-4
-3
-3
-4
-5
-6
-7
-8
-10
-10
-11
-11
-9
-7
-4
-4
-3
-2
-3
-2
-1
0
2
3
3
3
3
4
4
3
3
2
2
2
2
2
2
2
2
2
2
2
0
-1
-1
-1
-1
-1
0
0
1
0
-1
-2
-2
-1
-1
-1
-1
-2
-3
-3
-4
-5
-5
-7
-7
-7
-7
-8
-7
-7
-6
-7
-6
-6
-7
-6
-6
-6
-6
-6
-5
-6
-7
-8
-8
-9
-10
-9
-9
-9
-7
-4
-2
-1
0
1
2
2
0
-1
-2
-3
-4
-4
-6
-6
-5
-5
-3
-3
-3
-4
-4
-4
-2
-1
0
0
0
1
0
0
-1
-3
-3
-5
-6
-7
-9
-9
-9
-8
-8
-8
-9
-11
-10
-10
-9
-6
-3
-1
0
1
1
1
-2
-3
-3
-5
-6
-7
-7
-9
-7
-8
-9
-9
-10
-10
-10
-11
-10
-8
-6
-5
-3
-3
-2
-1
-2
-3
-6
-7
-6
-7
-7
-9
-8
-9
-10
-9
-9
-8
-8
-8
-7
-3
-1
3
4
5
5
5
4
3
3
4
4
5
5
5
5
5
5
5
5
4
4
4
5
5
5
6
6
6
6
6
5
5
5
5
5
5
5
5
6
6
6
6
6
5
5
4
4
4
3
2
1
1
1
1
1
0
0
-1
-1
-2
-2
-2
-2
-2
-4
-4
-5
-6
-6
-7
-7
-6
-5
-4
-2
-1
-1
-1
-2
-3
-3
-4
-5
-6
-6
-6
-7
-8
-8
-9
-9
-9
-9
-7
-6
-4
-3
-2
-1
1
1
1
-1
-1
-2
-2
-2
-2
-4
-5
-4
-4
-4
-4
-6
-6
-7
-7
-7
-6
-5
-3
-3
-2
-2
-2
-3
-4
-5
-5
-5
-7
-8
-8
-8
-8
-7
-8
-8
-9
-8
-7
-7
-7
-6
-6
-5
-5
-4
-4
-4
-5
-6
-6
-7
-6
-6
-5
-3
-2
-4
-5
-5
-6
-7
-8
-7
-4
-2
-1
0
0
0
0
0
-1
-1
-2
-2
-3
-3
-5
-6
-7
-8
-8
-8
-10
-9
-10
-9
-8
-7
-7
-6
-5
-4
-4
-5
-6
-6
-6
-7
-8
-11
-12
-12
-12
-11
-13
-13
-14
-14
-14
-13
-10
-9
-7
-6
-5
-4
-4
-5
-6
-7
-7
-7
-7
-7
-6
-6
-6
-7
-9
-10
-10
-10
-11
-11
-6
-4
-3
-1
-1
-1
-1
-2
-5
-4
-5
-5
-8
-10
-11
-9
-10
-11
-10
-11
-12
-12
-13
-10
-8
-5
-2
0
1
2
2
1
-2
-3
-3
-5
-5
-5
-5
-5
-4
-3
-3
-3
-3
-2
-2
-1
0
2
3
4
4
4
4
3
3
3
2
2
1
1
1
1
1
0
0
-1
-1
-2
-2
-2
0
-1
-1
-1
1
2
1
-1
-2
-4
-4
-5
-6
-7
-6
-7
-8
-7
-6
-6
-6
-7
-8
-7
-6
-4
-3
-1
0
-2
-4
-4
-3
-3
-3
-4
-4
-4
-3
-3
-2
-2
-1
-1
-1
-1
-1
-1
0
1
1
2
2
2
2
-1
-1
-3
-3
-3
-4
-5
-6
-6
-8
-7
-7
-7
-8
-8
-9
-9
-8
-7
-6
-5
-5
-4
-5
-6
-7
-8
-9
-9
-12
-11
-12
-13
-13
-14
-13
-13
-12
-13
-12
-11
-9
-7
-5
-3
-2
1
1
1
-1
-1
-1
-3
-3
-5
-7
-8
-8
-9
-9
-10
-10
-11
-13
-14
-13
-13
-12
-12
-12
-12
-13
-14
-15
-15
-15
-16
-17
-17
-19
-20
-21
-20
-22
-22
-22
-22
-22
-22
-19
-16
-15
-14
-13
-12
-12
-13
-14
-16
-16
-18
-17
-19
-19
-20
-19
-18
-17
-19
-20
-21
-21
-20
-17
-14
-9
-8
-7
-6
-6
-8
-9
-11
-11
-14
-12
-13
-13
-15
-12
-11
-11
-11
-10
-10
-10
-9
-7
-5
-4
-3
-2
-1
-1
-2
-3
-3
-2
-2
-2
-2
-2
-2
-3
-3
-3
-4
-4
-4
-4
-4
-3
-3
-2
-1
-1
-1
-2
-3
-4
-5
-5
-6
-7
-8
-10
-12
-12
-12
-13
-14
-15
-15
-16
-15
-12
-9
-6
-5
-3
-3
-2
-3
-4
-8
-9
-7
-7
-7
-6
