# Supplementary material for: Correct and stable sorting for overflow streaming data with a limited storage size and a uniprocessor
Source: PeerJ Comput Sci. 2021 Feb 12;7:e355. doi: 10.7717/peerj-cs.355 (PMC7959636; doi:10.7717/peerj-cs.355)
Supplement: Supplemental Information 15 — Temperature data (Celsius Degree) in Shanghai extracted from PM2.5 data of five Chinese cities in UCI Machine Learning Repository. [file peerj-cs-07-355-s015.txt]

1
1
0
0
0
0
1
1
2
4
6
7
8
9
10
10
9
9
8
8
8
8
8
7
7
7
7
6
6
5
6
8
10
11
11
12
12
12
12
11
10
9
8
7
6
5
5
5
5
5
5
4
5
6
6
8
8
10
11
11
11
12
11
10
9
9
9
9
9
9
8
8
7
6
5
6
5
5
6
6
6
7
8
7
7
7
6
6
4
3
2
1
0
0
-1
-1
-1
-1
-2
-2
-2
-2
-2
-2
-1
0
1
1
1
1
1
0
0
0
0
0
0
0
0
0
-1
0
-1
-1
-1
-1
0
0
2
3
3
4
4
4
4
3
3
2
1
1
0
0
-1
-1
-2
-1
-2
-2
-2
-2
-2
0
1
2
3
3
4
4
3
3
2
2
1
1
1
1
0
0
0
0
0
0
0
0
0
1
2
2
4
5
5
5
5
5
4
4
3
3
3
2
2
2
2
1
1
2
1
1
3
5
7
8
8
9
10
10
9
8
7
6
6
5
5
5
4
5
6
6
6
6
6
6
6
6
6
6
7
7
7
7
7
7
7
6
6
6
6
5
5
4
4
4
4
4
3
2
2
2
2
2
2
1
2
2
1
2
2
2
2
1
1
1
1
0
0
0
-1
-1
-1
-1
-1
-1
0
1
2
3
4
3
3
3
3
2
2
2
2
3
2
1
0
-1
-2
-3
-4
-4
-4
-3
-2
-2
-1
-1
0
0
0
0
-1
-1
-2
-2
-2
-3
-2
-2
-3
-4
-4
-4
-4
-4
-2
0
2
4
5
6
7
8
8
7
6
5
5
5
5
5
4
2
1
1
1
2
3
6
7
9
9
9
9
8
6
5
5
4
4
4
4
3
3
3
3
3
3
3
3
3
3
4
5
7
8
8
9
9
8
7
7
7
6
5
5
5
5
4
3
3
3
3
4
5
7
8
9
10
11
11
11
11
10
8
7
7
7
7
7
7
7
6
6
6
6
6
6
7
9
10
12
13
14
15
15
14
13
12
11
11
11
10
10
10
10
10
10
11
12
12
12
14
15
15
17
18
19
18
17
17
16
16
16
15
15
15
15
15
15
15
15
14
14
13
14
14
14
15
16
17
19
21
20
19
18
18
17
16
15
13
9
7
6
6
5
5
4
4
3
3
3
3
3
4
4
3
3
3
3
3
3
2
2
2
2
2
2
1
1
0
0
0
0
0
1
1
2
2
3
3
4
4
3
3
3
3
3
3
2
2
2
2
2
2
1
1
1
1
2
3
4
6
5
5
6
5
5
5
4
4
3
3
3
3
3
3
2
2
2
2
2
3
4
6
7
8
8
9
9
9
8
8
8
8
8
7
6
6
6
6
6
5
5
5
5
5
6
7
7
8
8
8
9
8
7
5
4
3
3
3
2
1
1
1
1
1
1
0
0
0
3
5
6
7
8
8
9
8
7
6
6
6
6
6
6
7
8
8
9
9
9
9
9
9
9
9
9
9
9
9
9
8
9
9
9
9
8
8
8
8
8
8
8
7
6
6
6
5
6
6
7
9
10
11
11
11
10
9
9
8
8
7
6
6
5
4
5
5
3
3
3
4
7
9
10
11
12
12
12
12
11
10
9
9
8
8
8
9
9
9
9
9
9
9
9
10
11
11
12
12
13
13
12
12
12
12
11
11
11
11
11
10
10
10
9
9
9
9
9
9
9
9
9
9
9
9
10
10
10
9
9
8
8
8
8
8
8
7
7
7
7
7
6
6
6
6
6
7
8
8
8
8
8
7
7
7
6
6
5
5
5
5
5
5
5
5
5
5
6
6
6
6
7
7
6
6
5
5
5
4
4
4
5
5
5
5
5
5
5
5
5
5
6
7
8
8
8
8
8
7
7
6
6
6
6
6
6
6
6
6
6
6
6
6
6
7
7
7
7
8
8
8
8
8
8
7
7
7
7
7
7
7
7
7
7
7
7
7
7
7
8
8
8
9
9
9
9
9
9
8
9
9
9
9
9
8
8
8
8
8
8
8
8
9
9
9
9
9
8
8
7
7
7
7
7
7
7
7
7
7
7
8
8
8
8
8
9
9
9
10
10
10
11
11
11
11
11
11
11
11
11
11
10
10
10
10
10
9
9
9
9
9
9
10
11
13
16
18
18
18
17
16
16
15
14
13
13
12
11
11
11
12
12
12
12
13
15
17
18
18
20
22
22
21
20
19
18
18
17
16
14
14
13
12
12
11
10
10
10
10
10
9
9
8
8
8
7
7
7
7
7
6
7
7
7
7
7
6
6
5
5
4
4
4
3
3
3
2
2
2
1
1
1
1
1
0
0
0
0
-1
-1
-1
-1
-2
-2
-2
-2
-2
-1
-1
0
1
1
1
1
1
1
0
-1
-1
-1
-2
-2
-2
-2
-2
-2
-3
-3
-3
-3
-2
-2
0
1
2
3
3
3
4
3
3
3
3
3
3
3
3
1
0
0
0
1
1
1
2
2
3
3
3
3
4
4
4
4
4
4
5
5
5
5
4
4
4
4
4
4
4
4
4
4
4
5
4
4
3
3
4
4
3
3
3
2
2
2
1
1
1
1
1
0
0
0
0
1
2
2
3
4
4
4
3
3
3
2
2
2
1
1
1
1
1
1
1
0
0
0
1
2
3
4
5
5
6
6
6
6
5
5
4
4
4
3
3
3
3
2
2
1
1
1
1
2
3
4
5
6
6
6
6
5
5
5
5
4
3
3
2
1
1
1
0
0
1
1
2
4
6
8
9
9
9
10
10
9
8
7
6
7
6
6
5
4
4
3
3
3
3
3
5
7
9
11
12
13
13
13
13
12
10
9
9
8
8
8
7
7
6
6
6
5
5
4
7
9
12
14
15
17
18
18
18
17
15
13
12
12
11
11
10
10
10
9
9
9
10
10
11
13
14
16
18
19
20
19
19
17
16
15
12
12
12
12
11
12
12
12
11
11
11
10
10
11
12
14
16
17
18
18
18
17
14
13
12
11
11
11
11
11
11
11
11
11
12
13
15
16
17
19
20
20
21
22
20
19
18
17
17
18
18
16
17
17
16
15
16
15
15
16
16
16
17
18
19
20
20
19
19
19
18
18
14
11
10
9
9
9
9
9
8
8
8
8
8
8
8
8
8
8
8
9
9
9
9
9
8
8
8
8
8
8
8
8
8
8
8
8
7
8
8
8
9
9
9
10
10
9
9
9
9
9
9
9
9
9
9
9
9
9
9
9
9
9
9
9
10
11
12
12
13
13
12
12
13
13
13
14
14
14
12
12
12
12
11
11
10
10
8
7
7
7
7
6
6
6
5
5
5
5
5
5
6
5
5
5
5
6
5
5
5
5
5
5
6
7
7
7
7
7
6
7
6
6
5
6
5
5
6
6
6
6
6
6
7
7
7
8
7
7
7
7
7
8
8
8
8
8
8
8
8
8
7
7
7
7
7
7
7
7
8
8
8
8
7
8
8
8
7
7
7
7
7
7
7
7
6
7
7
6
6
6
7
7
8
8
7
8
8
8
8
8
8
8
8
8
8
8
8
7
7
7
7
6
6
6
6
6
6
6
5
4
4
4
3
3
3
3
3
3
3
3
3
3
3
2
2
2
2
2
3
4
4
5
6
6
6
6
6
5
5
5
4
4
4
4
4
5
5
4
4
5
5
5
5
6
6
6
6
6
7
7
6
6
6
5
5
5
4
4
4
3
2
2
2
2
2
2
1
1
1
1
1
2
3
2
2
2
1
0
0
-2
-1
0
-1
-1
-1
-1
-2
-2
-2
-2
-1
0
1
2
3
4
5
5
6
6
5
4
4
4
4
3
3
2
2
2
2
2
2
2
5
7
9
10
11
12
12
13
12
12
10
10
9
9
9
9
9
9
8
8
8
8
7
8
10
14
16
18
19
21
22
23
23
22
20
19
18
16
15
13
12
12
11
11
11
11
10
10
11
12
11
13
13
13
13
12
11
11
11
10
10
10
10
10
10
11
11
11
11
12
12
14
15
16
16
17
17
17
17
17
17
17
16
16
16
16
16
15
15
15
15
13
11
10
9
9
9
9
9
9
8
8
9
10
11
11
10
9
9
9
8
7
7
7
7
7
6
6
6
6
7
9
10
11
12
13
14
14
12
11
10
9
8
8
7
7
7
7
7
7
7
7
7
7
9
11
12
13
14
15
15
16
15
15
14
13
12
12
11
9
8
7
7
6
6
6
6
6
6
7
8
10
10
11
12
12
11
11
10
9
8
8
8
8
8
8
8
8
8
9
9
9
11
13
15
18
20
21
23
24
23
22
20
20
19
19
19
19
18
16
15
15
14
15
15
15
17
21
21
20
21
21
20
21
20
19
18
17
16
15
15
15
14
14
11
10
9
9
8
8
9
10
12
13
14
14
14
14
14
12
11
10
9
9
9
9
9
10
10
10
10
10
11
11
12
13
14
15
15
17
19
20
20
20
19
18
17
15
14
13
12
12
11
11
11
10
11
10
10
10
10
10
10
9
9
9
8
8
8
8
8
8
8
8
8
8
8
8
8
8
8
7
7
7
8
8
8
7
7
7
7
7
6
6
7
6
6
5
5
6
6
6
6
6
6
6
7
8
9
10
11
13
13
14
14
13
13
9
8
7
6
5
5
5
5
4
4
4
3
4
5
7
9
10
11
12
13
12
12
11
10
9
8
7
7
7
7
7
7
7
7
7
7
7
8
9
10
11
11
11
12
13
12
12
12
11
11
10
9
9
9
8
8
8
7
7
7
8
10
12
14
15
16
18
18
18
17
16
14
13
12
11
11
10
10
10
9
9
9
9
9
9
10
11
13
14
15
15
14
14
13
12
12
11
11
10
10
10
10
10
10
10
10
10
10
11
11
12
12
13
13
14
14
14
13
13
13
13
13
13
13
13
13
13
13
13
13
13
13
13
14
14
15
18
19
18
19
19
19
19
18
18
17
16
15
14
14
14
15
14
15
15
15
15
14
13
13
11
11
11
11
11
11
11
11
10
9
9
9
9
8
8
8
7
7
7
7
7
8
9
11
12
13
13
13
14
14
14
13
12
11
10
9
9
9
8
8
8
8
8
7
9
10
12
14
14
15
15
15
14
14
13
13
12
12
11
11
11
11
11
11
11
11
10
10
10
10
11
11
12
12
13
13
13
14
14
13
13
12
12
11
11
11
11
11
11
10
10
10
10
11
13
16
17
19
19
20
20
21
20
18
15
13
13
13
13
13
14
14
13
14
14
14
14
14
15
14
14
15
12
11
11
11
10
9
9
9
9
9
9
9
9
8
8
8
8
8
9
9
10
11
12
12
13
13
13
13
12
11
10
10
9
9
9
9
9
9
9
8
8
8
9
9
10
10
10
11
11
11
11
11
11
10
10
10
9
9
10
10
10
10
10
10
10
10
10
10
11
11
11
11
12
12
12
13
13
13
12
12
12
12
11
10
10
10
10
10
10
11
11
11
12
14
17
18
18
17
17
16
15
14
13
13
12
11
11
11
12
11
11
11
11
12
12
12
13
13
13
13
12
12
12
12
12
12
12
12
12
13
12
12
12
12
11
11
11
11
11
12
12
12
12
13
14
15
16
16
15
15
14
14
11
11
11
10
10
9
9
8
8
8
8
9
10
10
11
10
11
10
11
9
9
9
9
8
8
8
8
8
8
8
8
8
8
8
8
9
9
9
9
8
6
5
5
5
5
5
5
5
6
6
6
6
6
6
6
6
5
6
6
7
7
7
8
8
8
8
8
8
8
8
8
8
8
8
8
8
7
7
7
6
6
6
7
9
10
11
12
13
14
14
15
15
13
11
10
10
9
9
9
9
8
8
8
8
8
9
10
12
14
16
17
18
19
19
19
18
17
15
13
13
12
13
13
13
14
14
14
14
14
14
15
16
18
19
20
21
21
21
19
18
18
17
17
17
17
17
17
17
17
17
16
16
16
16
16
17
18
18
19
20
20
19
19
20
19
19
19
19
19
19
18
18
18
17
17
17
17
17
16
16
16
17
17
16
16
16
16
16
16
15
15
14
14
15
14
15
15
14
14
14
14
14
14
14
15
16
17
17
19
20
21
22
22
22
20
17
17
15
14
13
12
12
12
12
12
12
12
12
12
11
12
13
14
14
14
14
14
14
13
13
13
13
12
12
12
12
12
11
11
11
12
14
16
17
18
19
20
20
20
20
18
16
15
15
14
14
13
13
12
11
11
10
9
10
12
15
16
17
18
18
19
19
19
19
18
16
16
15
14
14
13
13
12
12
11
11
11
11
12
14
15
15
17
17
18
18
18
17
16
15
15
14
14
14
14
14
14
15
15
15
15
14
14
14
14
14
14
14
15
16
16
17
17
17
16
16
16
16
15
15
14
14
14
14
15
15
15
16
16
17
18
18
19
20
20
20
20
19
19
15
15
15
15
15
15
15
15
14
14
14
16
16
17
17
16
18
19
20
20
19
18
16
15
14
13
13
12
12
11
10
10
10
10
10
11
14
16
17
18
19
20
20
20
21
20
18
16
16
15
15
15
14
14
14
13
13
13
13
15
17
20
22
23
24
24
25
25
24
24
21
20
19
18
18
17
17
16
15
15
15
15
16
17
19
20
21
23
24
25
26
27
27
27
25
23
21
20
20
19
19
18
18
17
18
18
18
19
21
24
26
28
29
29
30
29
29
28
25
24
22
22
21
20
20
20
20
20
20
20
20
21
23
26
27
28
28
29
30
29
28
27
25
23
22
22
21
21
21
20
20
20
20
20
21
22
22
23
24
25
27
28
27
26
25
24
23
22
22
21
21
21
20
20
20
21
21
20
20
20
20
20
21
21
22
22
23
24
24
24
24
23
23
23
22
23
22
21
21
21
21
21
21
23
24
25
27
27
28
28
25
22
21
20
19
18
18
18
18
16
16
16
16
15
15
14
14
15
17
19
20
22
22
24
24
24
24
23
22
20
19
18
17
17
16
16
16
16
16
16
16
17
18
19
20
20
20
19
19
19
18
18
18
17
17
17
17
16
15
16
16
15
15
15
14
14
15
15
16
16
16
16
16
16
16
16
16
15
15
15
15
15
15
15
15
15
14
14
14
15
16
18
19
20
22
22
22
22
22
21
21
19
19
18
18
18
18
17
17
16
16
16
16
17
19
22
23
24
25
25
25
25
24
24
23
22
20
20
19
18
18
17
16
17
16
16
16
19
21
22
24
25
25
25
26
25
25
23
22
21
20
20
20
19
18
18
18
18
18
18
18
18
18
19
19
19
20
20
20
20
19
19
18
18
18
17
17
17
17
17
17
16
16
17
17
17
17
18
18
18
18
17
17
18
18
18
17
17
17
17
17
17
17
17
17
17
17
17
18
18
19
20
20
21
23
24
24
23
23
22
21
21
20
20
20
20
20
20
20
20
20
20
20
20
21
22
20
20
22
22
23
23
23
23
22
21
21
21
20
20
20
19
19
20
19
19
20
19
19
21
23
23
23
24
25
25
24
24
23
23
23
22
22
22
21
21
21
21
21
21
22
22
24
25
25
26
25
24
24
24
25
24
24
23
22
22
22
21
21
19
19
19
19
20
20
20
20
21
22
24
25
26
26
26
26
25
25
24
24
24
24
23
23
23
22
22
22
21
21
22
22
22
23
23
23
23
22
22
23
23
22
21
21
21
21
20
20
20
20
20
20
21
21
21
21
20
21
21
22
22
23
24
25
24
22
22
21
21
21
21
21
20
20
20
20
20
21
21
21
21
22
22
22
23
23
23
23
22
21
21
20
20
19
18
18
17
17
17
17
17
17
17
17
18
18
19
19
20
21
21
21
21
20
19
19
19
18
18
18
18
18
17
17
16
17
19
21
23
25
26
27
27
29
29
30
30
29
28
27
26
25
25
23
22
22
21
21
21
20
21
23
25
27
28
29
29
30
30
30
29
27
25
24
24
24
23
23
23
21
21
21
20
21
22
25
25
26
26
27
27
27
27
28
27
26
25
24
23
22
22
22
22
21
21
21
20
20
21
23
25
26
26
27
28
28
27
26
25
24
22
22
21
20
20
20
20
20
20
19
19
19
19
19
19
19
19
19
19
19
19
19
19
19
19
19
19
19
19
18
18
18
18
18
18
18
19
20
20
21
21
22
23
23
23
23
23
22
21
20
19
18
18
18
17
16
16
16
16
17
18
20
22
24
25
25
26
26
26
25
24
22
21
20
19
19
19
19
19
18
18
18
18
19
20
21
22
23
24
25
25
25
24
24
22
21
20
20
19
19
19
19
18
19
19
18
18
19
20
22
22
23
23
23
23
23
22
22
21
20
20
20
19
19
19
19
19
18
19
19
19
19
20
21
22
23
24
24
25
25
24
23
22
21
20
20
19
19
19
19
18
18
18
18
19
20
21
22
22
24
24
24
24
24
24
23
23
22
22
22
22
22
22
22
21
21
21
21
21
22
22
23
22
22
23
24
23
24
23
23
22
21
20
20
20
20
20
20
20
20
20
20
20
21
22
24
25
26
26
27
27
27
27
25
25
24
23
22
22
21
21
21
21
20
19
19
19
21
22
24
25
27
28
28
28
28
28
27
26
24
23
22
22
21
21
21
20
20
20
20
20
22
23
25
25
26
27
29
28
29
28
27
26
25
24
23
22
22
22
21
21
21
21
21
21
22
23
24
25
25
25
26
25
24
24
24
23
23
22
22
22
22
22
21
20
20
20
20
20
20
19
20
20
20
20
21
20
20
20
21
21
21
20
20
20
20
20
20
20
21
21
21
21
21
21
21
22
23
24
25
24
24
24
24
23
23
23
22
22
22
21
21
21
21
21
21
21
21
22
23
23
23
23
23
23
24
24
24
24
24
23
23
23
23
22
22
22
21
21
21
21
22
22
22
23
24
25
26
26
27
27
26
26
25
25
24
23
22
22
21
21
21
21
21
21
21
22
24
25
25
26
28
27
28
27
26
25
24
23
22
22
22
22
22
22
22
22
22
22
23
24
25
26
26
27
27
26
26
26
25
24
23
23
23
23
23
22
22
22
22
22
22
22
22
23
24
26
27
28
30
30
29
28
28
27
26
24
24
23
23
23
22
22
22
21
21
22
22
23
25
27
28
29
30
29
28
28
27
26
25
24
24
24
24
24
24
23
24
23
23
23
24
24
27
28
29
30
30
30
30
30
29
28
27
26
26
26
26
26
25
25
25
25
25
25
26
27
28
30
30
31
31
32
32
31
31
30
29
28
28
27
27
26
26
26
26
26
26
26
27
29
31
32
34
35
35
35
36
35
34
32
31
30
30
28
28
26
25
24
24
25
25
25
25
24
24
24
24
24
24
24
25
25
24
24
24
23
23
23
23
23
23
22
22
22
22
22
22
23
24
25
27
28
30
30
29
28
27
27
26
25
24
24
23
23
23
23
23
23
23
23
23
24
25
25
25
26
26
27
27
27
27
27
27
26
25
24
24
24
24
23
23
23
23
23
23
25
27
29
30
32
32
32
31
30
29
28
26
25
24
24
23
23
23
23
23
23
24
24
24
24
24
23
23
23
24
25
25
25
25
25
24
24
24
23
23
23
23
23
23
23
23
23
24
24
24
24
23
23
23
23
23
23
23
23
23
23
23
23
23
23
23
23
22
22
22
22
22
22
23
23
23
24
25
24
24
24
24
24
24
24
24
24
24
24
24
23
23
23
23
24
24
24
24
24
24
25
26
27
27
27
26
26
26
26
26
26
26
26
26
25
25
25
25
25
25
26
26
23
24
23
24
24
25
25
25
25
25
25
25
25
25
25
25
25
25
25
25
25
25
25
25
25
25
26
26
26
26
27
28
28
27
27
26
26
26
26
25
25
25
25
25
26
27
28
31
32
33
34
34
34
35
35
34
33
33
32
31
30
29
29
29
29
28
28
28
28
28
29
30
31
33
35
36
36
36
36
35
35
33
33
31
31
31
31
30
30
29
29
29
29
31
32
33
35
36
35
35
36
36
36
35
35
35
29
30
31
31
31
30
31
30
30
30
30
31
32
33
34
35
34
34
28
28
29
29
30
30
29
29
28
28
28
29
28
26
26
26
27
27
28
28
29
29
30
30
31
31
31
30
27
27
27
26
27
27
26
27
26
27
27
27
27
26
27
27
28
28
30
31
30
27
26
26
25
26
26
26
25
26
26
26
25
25
25
25
26
26
27
28
29
29
28
30
31
31
31
30
29
28
27
26
26
25
25
24
24
24
24
24
24
25
27
29
30
31
32
33
33
33
33
31
30
29
28
27
27
26
26
25
25
25
24
24
24
25
26
28
28
29
31
31
30
30
29
29
28
27
27
27
27
27
27
26
26
26
26
26
26
27
28
29
30
31
30
31
32
30
30
29
28
28
27
27
27
27
27
27
26
27
27
27
27
27
28
28
29
30
31
31
32
32
31
31
31
31
30
31
30
30
30
30
30
29
29
28
28
28
28
29
29
28
27
26
26
26
26
26
25
25
25
25
25
26
26
26
25
26
26
25
26
26
26
27
27
28
29
27
27
27
27
27
27
27
27
27
27
27
27
27
27
27
27
26
27
27
27
27
26
25
26
26
27
27
28
27
26
26
25
25
25
24
24
24
24
24
24
24
24
24
25
25
27
28
27
27
27
27
26
26
26
26
26
26
26
26
25
25
25
25
25
25
25
25
25
26
26
28
28
28
28
29
29
29
29
29
28
28
28
27
27
28
27
27
27
26
26
27
26
27
27
26
25
25
26
26
26
25
25
25
26
26
26
26
26
27
26
26
27
26
27
27
28
29
30
30
32
31
31
32
31
31
31
29
28
28
28
28
28
28
27
27
27
27
27
28
29
30
31
32
32
34
34
34
33
33
32
31
30
29
29
28
28
28
28
27
27
27
27
28
28
30
31
32
33
33
32
32
32
32
30
29
29
28
28
28
28
27
27
27
27
27
27
28
30
30
32
33
33
33
33
33
31
31
30
30
29
29
28
27
27
27
27
27
27
27
28
28
30
31
32
33
34
35
35
35
34
33
32
30
30
29
29
29
29
29
28
28
28
27
28
29
31
32
33
34
34
35
35
35
34
33
32
31
30
30
30
29
29
29
29
28
28
28
28
29
30
31
32
33
33
34
34
34
33
32
31
30
29
29
29
28
28
27
27
27
27
27
27
28
29
30
31
32
32
33
32
32
31
31
30
30
28
28
27
28
28
28
27
27
27
27
27
28
30
31
31
32
32
31
32
28
31
30
29
29
28
27
27
27
27
27
27
27
27
27
27
27
28
29
30
31
31
31
30
29
28
28
26
26
26
26
27
26
26
26
26
26
26
26
25
25
25
26
27
27
27
29
30
28
28
29
28
27
27
26
26
26
26
25
25
25
25
25
25
26
28
29
30
31
32
32
33
32
28
30
30
30
29
29
29
29
28
28
27
27
27
26
27
28
29
30
33
34
35
36
36
36
34
33
32
29
31
29
29
28
28
27
27
27
27
27
27
29
30
31
32
34
35
35
36
36
35
33
33
32
31
31
31
30
29
29
29
29
28
28
29
30
31
33
34
35
36
36
36
36
36
35
34
33
32
32
31
31
31
31
30
30
30
30
30
31
32
34
35
36
37
37
37
37
38
37
37
36
35
35
35
33
33
32
32
31
31
31
32
33
34
35
36
37
36
37
37
37
36
33
32
31
32
32
32
31
31
31
31
31
31
30
31
32
34
35
36
37
37
38
38
39
37
35
28
31
32
32
31
31
31
31
31
31
30
30
30
32
33
34
35
36
34
27
29
30
33
33
33
32
31
30
30
30
29
29
29
29
29
28
28
29
30
31
33
33
34
34
34
34
34
33
32
31
30
30
30
29
29
29
29
29
29
29
29
29
30
30
31
32
32
32
32
33
28
30
30
30
29
29
29
29
29
29
28
28
28
28
28
29
30
31
32
32
32
33
33
33
32
31
30
30
29
29
28
28
28
28
28
27
27
27
27
28
29
30
31
31
32
32
33
32
32
32
31
30
29
29
29
29
28
28
28
28
28
28
28
29
30
32
32
33
33
34
34
33
33
32
31
31
30
30
30
30
29
29
29
28
28
28
28
29
30
31
32
33
33
33
34
33
33
32
32
31
31
30
30
30
30
30
29
29
29
29
29
30
31
33
34
35
35
35
37
37
35
33
34
33
32
31
31
31
31
31
31
31
31
30
30
31
33
35
36
37
38
38
39
38
38
38
37
36
36
34
33
33
33
33
32
32
32
32
32
32
33
34
36
37
38
38
38
39
38
37
37
35
35
34
34
34
33
33
32
32
31
31
31
33
34
35
36
37
38
38
38
38
38
38
37
36
36
34
34
33
33
33
32
32
32
32
31
32
34
36
36
37
38
38
39
38
35
33
29
27
27
28
29
29
28
29
29
29
28
28
29
29
30
32
33
34
35
35
35
30
32
31
30
29
30
30
29
30
29
29
28
28
28
28
29
29
31
32
33
34
35
36
33
24
25
25
26
28
29
29
29
29
29
29
29
29
29
29
29
29
31
32
33
34
31
28
28
29
29
31
31
30
30
30
30
30
29
28
28
29
29
29
29
30
31
32
33
33
34
33
33
33
33
32
31
30
30
30
29
29
29
29
29
28
28
28
28
29
31
32
32
32
33
34
34
34
33
33
31
30
30
29
29
28
28
28
28
28
28
28
28
29
29
30
32
32
34
34
34
34
34
33
32
30
30
29
29
29
29
29
29
28
28
28
28
29
30
32
32
33
33
34
35
35
34
34
32
31
31
30
30
30
29
29
29
29
29
29
29
30
31
32
33
34
34
35
35
34
35
34
33
31
30
30
30
29
29
29
29
29
29
29
29
29
31
32
33
34
34
35
36
34
34
34
32
31
30
30
30
30
29
29
29
29
29
29
29
30
31
32
33
34
35
35
35
28
29
28
29
29
29
28
28
29
29
29
29
28
28
28
27
29
30
31
32
33
34
34
35
35
34
33
27
27
24
25
24
24
25
26
26
27
26
26
26
26
27
29
29
30
32
30
28
27
26
27
27
26
26
26
26
26
26
26
26
26
25
26
25
25
25
25
26
27
28
28
30
29
29
29
28
28
28
27
27
27
26
26
26
26
26
25
25
26
27
27
28
29
30
30
31
30
30
29
28
27
27
28
27
27
27
27
26
26
26
26
26
27
28
29
29
29
29
29
29
29
29
29
29
28
28
28
28
28
28
28
28
28
27
27
27
28
29
30
31
28
25
26
26
27
28
29
29
28
28
28
28
28
28
28
27
27
27
26
26
27
29
30
30
32
31
29
25
27
29
30
29
26
25
25
25
26
27
27
27
27
27
27
28
28
29
29
30
30
31
31
31
31
31
31
30
29
29
28
28
28
28
28
28
28
28
28
28
29
29
31
31
32
33
33
33
32
32
31
30
30
29
29
28
28
28
28
28
27
27
27
27
28
29
30
31
32
32
33
33
32
32
31
30
30
29
29
29
28
28
28
28
28
28
27
27
28
29
31
31
32
32
31
32
31
31
31
30
29
29
28
28
28
27
27
27
27
26
26
26
27
28
28
30
31
31
32
32
32
31
31
30
29
29
28
28
28
28
28
27
27
26
27
27
28
29
29
31
31
32
33
34
33
33
32
30
29
29
28
28
28
28
27
27
27
27
27
27
28
29
31
32
33
34
34
34
34
34
33
32
31
30
30
29
29
29
29
29
29
28
28
28
29
31
31
32
33
33
34
33
33
33
32
31
30
30
29
29
29
28
28
28
27
27
27
27
27
28
29
30
30
31
30
29
29
28
29
29
29
28
28
28
28
28
28
28
28
28
27
28
30
30
30
30
30
28
27
26
26
27
28
28
27
27
27
26
26
26
26
26
25
25
25
25
25
26
26
25
25
26
26
26
26
26
26
25
25
25
26
26
26
26
26
26
25
25
24
24
25
25
24
24
23
24
25
26
27
27
26
26
26
26
26
26
25
26
25
25
25
25
26
26
26
27
28
29
30
24
25
26
28
28
27
27
27
27
27
26
25
25
25
25
25
24
24
24
25
25
27
28
29
29
30
30
30
29
28
27
27
26
26
26
26
26
25
25
25
25
24
24
25
26
27
29
29
30
30
29
30
29
28
27
26
26
26
25
25
25
25
24
24
24
24
24
25
26
27
28
29
30
30
30
30
29
28
27
26
26
25
25
25
25
25
24
24
24
24
24
26
27
28
29
30
30
31
31
31
30
29
28
28
28
27
27
27
27
27
26
26
26
26
27
27
29
30
31
32
32
33
32
32
31
31
30
29
29
28
29
28
28
28
28
28
28
27
28
28
29
30
31
32
32
32
32
32
31
31
30
29
29
29
29
29
28
28
28
28
28
28
28
28
30
31
32
33
34
34
34
34
34
33
32
31
31
30
30
30
29
29
28
28
27
27
26
25
25
24
24
24
23
23
21
20
20
20
19
20
19
20
19
19
19
19
18
17
17
17
16
17
17
17
17
18
21
22
22
23
22
22
21
20
20
20
20
19
19
19
18
19
18
18
18
19
22
24
24
24
25
26
26
25
25
24
23
23
23
23
23
23
23
23
23
23
23
23
23
23
23
24
24
25
25
25
24
23
24
24
23
23
23
22
22
21
21
21
20
20
20
20
20
20
20
19
20
19
19
19
19
19
19
19
19
20
20
20
19
19
19
19
19
19
19
19
19
19
20
21
22
22
22
22
22
23
23
22
22
22
22
22
21
21
21
21
21
21
21
21
21
21
22
23
24
23
24
23
23
21
22
22
22
22
21
21
21
22
21
21
20
19
18
17
17
17
17
18
18
18
19
19
20
20
20
20
19
19
19
19
19
19
19
19
19
19
19
19
18
19
21
21
22
23
24
24
25
24
24
23
22
21
21
20
20
20
19
18
18
18
18
18
18
19
21
22
23
23
23
23
23
24
23
23
23
22
22
22
22
22
22
22
22
22
22
22
21
22
23
23
24
25
25
23
23
22
21
21
20
20
20
20
19
19
19
19
19
19
19
19
19
19
19
21
22
24
25
26
26
26
25
24
23
22
21
20
20
19
19
18
17
17
16
17
16
17
19
20
22
23
24
24
24
24
24
23
22
21
20
20
19
18
18
17
17
16
16
15
15
16
20
21
23
24
24
25
24
24
23
22
22
22
20
20
19
19
19
19
17
17
15
16
16
17
20
21
22
24
24
24
24
24
24
23
21
21
21
21
20
20
20
20
20
20
20
19
20
20
21
22
22
22
24
24
24
23
22
22
21
21
21
21
21
21
21
20
20
19
19
19
19
20
22
23
24
24
26
26
26
25
24
23
23
22
22
22
21
21
20
20
20
19
19
18
18
19
21
23
25
25
26
25
25
25
24
23
23
22
22
21
21
21
20
20
20
19
19
19
19
20
21
22
23
24
24
24
25
24
24
23
22
22
21
21
22
22
22
22
21
21
21
21
21
21
21
21
22
23
23
23
24
24
24
23
23
22
22
22
21
22
21
21
21
21
21
21
21
21
21
22
22
23
23
23
23
23
23
23
22
22
20
20
20
20
20
19
19
19
19
19
19
19
19
19
19
19
20
20
20
20
20
19
20
20
20
19
19
19
18
18
18
18
17
18
18
18
17
18
18
18
17
18
18
18
18
18
18
18
18
18
18
17
17
17
16
16
15
15
14
15
17
20
21
22
22
22
23
23
22
21
20
20
19
19
18
18
18
18
16
16
16
15
15
16
18
21
22
23
24
24
25
25
24
22
21
20
20
20
20
19
19
19
19
18
18
17
17
18
21
22
24
25
25
25
25
26
24
23
22
21
21
20
20
20
20
19
18
18
17
17
17
17
20
22
23
23
24
24
24
24
23
23
22
22
22
21
21
21
21
21
21
21
21
21
20
21
22
23
23
24
25
25
25
25
24
23
23
22
22
22
22
22
22
21
21
21
21
21
21
21
21
22
22
22
22
23
23
22
22
21
21
21
20
20
20
20
19
19
19
18
18
18
18
18
19
20
21
22
23
23
23
22
21
20
20
19
19
19
18
18
18
18
17
17
17
18
17
19
20
21
22
23
24
24
24
23
23
22
22
21
21
21
21
21
21
21
21
21
21
21
21
21
21
21
21
20
20
20
20
20
20
19
18
19
19
19
19
20
20
20
20
20
20
20
20
20
20
20
21
22
22
21
21
21
21
20
20
20
20
20
20
19
19
19
18
18
18
18
17
18
18
18
17
17
17
17
16
15
15
15
14
14
14
14
14
14
14
13
13
13
14
14
13
13
14
14
14
15
14
13
13
13
12
12
11
11
11
10
10
10
10
11
10
10
10
11
10
10
11
13
13
13
13
13
14
14
13
13
12
12
12
11
11
10
10
10
9
9
9
8
8
9
11
13
14
15
16
16
15
14
14
13
13
12
12
12
12
12
11
11
11
10
11
11
11
11
12
13
15
17
16
16
17
17
16
15
14
14
14
13
14
14
13
13
13
12
12
12
11
12
14
16
17
17
18
18
18
18
17
16
15
15
14
13
13
12
11
11
10
10
10
9
9
10
13
14
16
17
18
18
18
18
18
16
15
15
16
15
14
12
12
12
11
10
10
10
9
10
12
16
18
19
19
20
20
19
19
18
17
16
16
16
15
15
13
13
13
13
12
12
12
12
14
16
16
17
17
16
16
16
15
14
14
13
13
12
11
10
10
10
10
9
9
9
9
10
11
13
14
15
15
16
16
16
15
15
14
14
14
13
13
13
12
11
10
10
9
9
9
9
13
15
16
17
18
19
19
18
18
17
16
15
15
15
14
14
14
12
11
11
11
10
10
10
14
17
18
18
18
19
19
19
18
17
16
16
15
15
15
15
15
14
13
13
11
12
10
11
16
18
19
20
20
21
20
20
20
19
18
17
17
16
16
16
15
15
13
13
13
14
13
13
15
15
16
18
19
20
21
21
20
19
18
19
17
17
17
16
15
14
13
13
13
12
11
12
14
15
16
17
18
18
18
18
17
16
15
14
13
12
11
11
11
10
9
9
8
9
8
9
11
13
16
17
17
18
18
18
17
16
15
15
13
13
12
13
13
12
11
10
10
10
10
11
14
16
18
20
21
22
23
23
22
19
19
18
17
17
16
16
15
14
14
13
13
13
12
13
16
18
20
22
22
22
22
22
22
20
19
18
18
16
16
15
14
14
14
12
12
11
10
10
13
15
17
18
20
20
21
21
20
18
16
16
16
15
15
15
15
15
15
15
14
14
13
15
16
18
19
21
22
23
23
23
22
20
19
19
18
18
18
18
17
17
16
17
17
17
17
17
18
18
18
18
18
17
17
17
16
16
15
15
14
14
14
13
13
13
12
11
11
11
11
12
12
13
12
12
12
12
13
13
13
12
12
12
11
11
11
10
11
11
11
10
10
10
10
10
10
10
11
12
12
12
12
12
12
12
12
12
12
12
12
11
11
11
11
11
11
10
10
11
11
12
14
14
14
14
15
15
15
14
14
14
14
13
13
13
12
12
11
11
11
10
9
9
13
14
15
16
17
17
17
17
17
15
15
14
14
14
13
13
14
13
13
13
12
12
12
13
14
15
15
16
16
17
18
18
17
16
15
14
14
13
13
12
12
10
11
10
10
9
9
9
11
11
12
15
17
17
17
18
16
16
15
14
14
14
13
13
13
13
13
13
13
13
13
14
15
16
17
18
18
18
18
17
17
16
16
16
15
15
15
15
14
14
14
13
13
12
11
11
11
12
13
14
14
15
15
15
14
12
12
11
11
11
10
9
8
9
8
7
7
7
7
7
9
12
12
13
14
14
14
14
14
13
13
12
12
10
10
10
9
9
8
8
8
7
7
7
11
13
14
15
16
16
16
16
15
14
14
14
14
14
13
13
12
12
12
12
11
10
10
10
10
12
13
14
15
15
15
14
13
13
12
11
11
10
10
10
10
9
8
7
7
6
6
6
9
12
13
14
15
15
15
15
15
13
12
11
11
11
11
11
10
11
9
8
8
8
7
7
11
13
15
17
18
19
19
19
18
15
15
13
13
13
13
13
13
12
12
12
12
12
12
12
12
13
13
14
15
15
15
16
16
15
14
14
14
14
14
14
14
12
12
12
11
11
11
12
14
15
17
18
19
18
18
17
16
15
15
15
15
14
15
15
14
14
14
14
14
13
14
14
13
14
14
14
15
15
15
15
16
15
15
14
14
12
12
10
9
10
11
12
12
11
12
12
11
12
12
13
16
17
18
18
17
16
16
15
15
15
15
15
14
14
14
14
14
14
14
14
14
14
16
18
20
20
20
20
19
18
17
16
16
16
15
14
13
12
11
10
10
9
8
8
9
10
11
12
13
13
14
13
13
12
11
11
11
10
10
10
9
9
9
8
9
9
8
8
10
12
14
15
16
16
17
16
16
15
14
14
13
13
13
13
12
12
12
12
11
10
10
10
13
15
16
18
19
20
21
21
20
18
17
16
16
15
14
14
13
12
12
11
10
11
12
13
13
14
13
12
11
10
10
10
9
8
8
8
8
7
6
6
5
5
5
5
4
4
4
4
4
6
6
7
8
8
8
8
8
7
6
6
6
5
5
5
5
4
4
4
3
3
3
3
5
8
9
11
12
13
14
14
13
12
11
10
10
8
8
7
6
6
6
5
5
4
4
4
5
8
10
12
13
13
13
13
13
11
10
10
9
9
10
9
10
10
9
10
10
10
10
8
11
12
14
15
17
18
19
19
18
17
16
15
13
13
13
13
10
10
9
9
11
11
11
11
11
12
12
12
13
13
13
12
11
10
10
10
10
10
10
10
10
10
10
11
11
10
10
10
9
10
10
10
11
11
11
10
10
10
10
11
11
12
12
12
13
13
12
12
12
12
12
12
12
13
13
13
13
13
13
13
13
12
12
12
11
11
11
10
10
10
10
9
10
9
10
9
9
9
9
9
8
8
7
7
7
6
6
6
6
6
6
6
6
5
4
4
4
4
3
3
3
3
3
3
2
2
1
-1
-1
-1
-2
-2
-1
-1
0
0
0
0
-1
-1
-2
-2
-2
-2
-2
-1
-1
0
1
1
1
2
2
1
1
1
0
0
-1
-1
-1
-1
-1
-2
-2
-2
-2
-2
-1
1
2
4
5
6
7
7
6
6
5
4
4
4
3
3
2
1
1
1
0
0
-1
-1
1
4
6
8
9
11
11
11
10
9
9
8
8
8
8
7
6
4
4
4
5
5
6
6
7
9
11
13
14
15
16
16
15
14
13
13
13
12
12
11
9
9
8
7
7
6
5
5
6
7
9
10
12
12
12
13
12
12
11
11
10
10
9
8
8
8
8
8
8
8
8
8
8
9
11
12
12
13
13
14
13
12
11
10
9
9
8
8
6
6
5
5
4
4
4
5
6
8
10
13
14
15
16
16
15
14
13
12
10
11
11
11
9
7
6
6
5
5
4
4
7
12
14
16
16
17
17
17
16
15
13
11
11
10
10
9
9
8
8
8
6
6
5
5
5
4
4
4
4
4
4
4
4
3
3
3
3
2
2
2
2
2
1
1
0
0
0
0
0
1
2
2
3
3
4
3
3
2
2
2
1
1
1
0
0
0
0
0
-1
0
0
-1
0
2
3
4
6
7
7
7
6
5
5
4
4
4
3
2
2
2
1
1
1
1
1
1
2
4
6
8
10
11
11
12
12
10
8
7
7
6
6
7
6
6
6
6
5
4
4
4
5
7
9
10
10
11
11
11
10
9
7
6
5
6
6
6
6
5
5
4
3
2
2
2
5
7
8
10
10
12
12
12
11
10
10
10
10
9
8
8
8
8
6
5
4
3
2
2
2
3
3
4
4
5
5
5
5
4
4
3
2
1
1
0
0
-1
-1
-2
-2
-2
-3
-3
-2
-1
-1
1
1
2
2
2
2
1
1
0
-1
-1
-1
-2
-2
-2
-3
-2
-3
-3
-3
-3
-3
-1
0
1
2
3
3
3
3
2
2
1
1
1
1
0
0
0
-1
-1
-1
-1
-1
-1
0
1
4
4
5
5
6
5
5
4
4
3
3
3
3
2
2
2
1
1
1
1
1
1
1
2
3
4
4
4
4
4
3
3
2
2
1
1
1
0
0
0
-1
-2
-1
-1
-1
-2
-1
1
2
2
3
4
4
4
4
3
3
3
3
2
2
2
2
2
2
2
2
2
2
2
3
3
3
4
4
3
3
3
3
3
3
3
3
3
3
2
2
3
3
2
1
0
0
0
0
0
1
1
2
3
3
3
2
2
2
1
0
0
0
0
-1
0
0
0
0
-1
-1
-1
-1
0
2
3
4
4
4
4
4
3
2
2
2
2
1
1
1
-1
-1
-1
-2
-2
-2
-3
0
3
4
5
6
7
8
7
7
6
5
4
4
4
4
3
1
1
0
1
1
1
1
1
2
3
3
5
5
6
6
5
2
2
2
1
1
0
0
-1
-1
-2
-2
-3
-3
-3
-3
-3
-2
-1
1
1
2
3
3
3
2
2
1
1
0
0
0
0
0
-1
-1
-1
-2
-2
-2
-2
-1
-1
0
2
2
3
3
3
4
3
3
2
2
1
1
1
1
0
-1
-2
-2
-3
-3
-3
-2
-1
1
3
4
4
4
4
4
3
1
1
1
1
0
-1
-1
-1
-1
-2
-3
-3
-3
-3
0
2
3
4
5
6
6
6
6
6
5
5
4
4
5
5
5
5
4
5
5
6
6
6
6
7
7
7
8
7
7
6
5
6
6
6
6
5
5
5
5
5
5
4
4
3
3
2
3
3
3
3
3
3
3
3
2
1
-1
-2
-3
-4
-4
-4
-4
-4
-5
-5
-5
-5
-5
-5
-5
-4
-2
-1
0
0
1
1
0
0
-1
-2
-2
-2
-3
-3
-4
-4
-4
-4
-4
-5
-5
-5
-4
-2
0
1
1
3
3
3
2
2
2
2
1
1
1
1
1
1
1
1
1
1
1
1
1
1
0
0
0
0
0
0
0
0
0
-1
0
0
0
0
0
0
0
0
0
0
0
0
1
1
1
1
2
2
2
2
3
3
3
2
2
1
2
2
2
2
1
0
0
0
0
0
0
0
0
1
1
1
1
1
1
1
1
1
1
1
0
0
0
1
0
0
0
0
0
0
0
1
1
2
2
3
4
3
3
3
2
2
2
1
0
0
-1
0
-1
-1
-2
-2
-2
-2
-2
1
3
4
5
6
7
7
7
6
5
4
4
3
3
3
2
3
4
4
4
3
3
3
3
3
3
3
4
4
4
4
4
4
4
4
4
2
1
1
1
0
0
0
-1
-1
-1
-2
-1
0
1
2
3
3
3
3
3
2
1
1
0
0
0
0
-1
-2
-1
-1
-2
-2
-3
-2
-1
1
2
4
5
5
6
6
5
4
3
3
3
2
2
2
2
1
2
2
2
2
2
2
3
4
4
4
4
5
5
5
5
5
4
4
4
4
4
4
3
3
3
4
4
3
3
4
4
5
5
5
5
5
4
4
4
4
4
3
3
3
3
2
2
2
2
2
2
2
1
2
2
2
2
2
4
3
3
3
2
1
2
1
1
1
1
0
0
0
-1
-1
-1
-1
0
-1
0
1
2
3
3
4
4
4
3
3
2
1
1
1
0
-1
-1
-1
-2
-2
-2
-2
-3
-3
-2
0
1
2
2
3
3
3
2
1
1
1
0
0
0
-1
-1
-1
-3
-3
-3
-2
-3
-3
-1
0
2
4
5
6
6
6
6
5
4
4
4
2
2
1
2
2
-1
-1
-1
-1
-1
0
0
3
4
5
5
5
6
7
7
6
4
3
2
2
2
2
1
0
0
-1
-2
-3
-2
-2
1
3
5
8
10
10
11
11
11
10
8
7
5
5
4
3
3
2
2
1
0
0
0
0
3
6
9
12
12
14
13
14
14
11
9
8
7
6
6
6
5
5
4
4
2
3
3
4
5
8
9
11
13
14
14
15
14
13
10
10
8
8
8
8
7
6
6
4
4
3
2
2
4
7
10
12
14
15
15
15
14
12
10
9
8
7
7
7
7
7
7
7
6
5
6
6
7
8
9
11
13
15
16
17
16
16
13
12
10
9
8
7
7
6
5
5
6
5
5
5
6
7
9
10
12
13
14
15
14
13
12
11
11
11
11
11
11
11
11
11
10
10
10
9
11
12
15
16
16
17
17
15
15
14
11
10
9
8
9
9
8
7
7
7
6
6
6
6
7
7
7
7
8
7
7
6
6
6
6
5
5
5
5
5
5
5
5
5
5
4
4
4
4
4
4
4
4
4
4
3
4
3
3
3
3
3
2
2
2
2
1
0
0
1
1
0
1
1
3
3
4
4
5
5
5
4
4
4
4
4
3
3
3
2
1
1
1
1
1
0
1
2
2
3
3
4
4
3
3
2
1
1
0
0
0
0
0
0
0
0
0
0
1
1
1
2
3
3
3
3
3
2
2
2
2
2
1
1
1
1
0
0
0
0
-1
0
-1
-1
0
1
2
2
3
3
3
3
3
2
1
0
0
-1
-1
-2
-2
-3
-2
-2
-2
-3
-3
-3
-1
0
1
3
4
4
5
5
4
4
3
3
3
3
3
3
3
3
3
3
4
4
4
4
5
5
5
5
5
5
5
5
5
5
5
5
5
5
5
5
4
4
4
4
4
3
4
3
3
4
3
3
4
4
4
4
4
4
4
4
4
3
2
2
1
0
0
0
0
1
1
0
1
2
3
4
6
6
6
5
6
5
5
5
5
4
4
4
4
3
3
3
3
3
3
3
4
5
6
6
7
7
7
7
6
6
6
6
6
6
6
5
5
5
5
5
5
5
5
4
5
6
8
9
9
10
10
10
10
9
8
7
7
6
5
5
4
4
2
1
2
1
1
1
3
5
7
8
10
10
11
12
11
11
11
9
8
8
8
6
6
6
6
6
6
6
6
5
6
9
10
12
13
14
14
13
13
12
11
10
9
9
8
8
8
7
7
7
7
7
7
6
9
10
11
13
14
15
16
16
16
15
13
11
11
10
10
9
9
8
8
8
7
7
7
6
9
12
14
16
18
19
19
20
17
15
13
12
12
11
11
10
9
9
8
8
9
8
8
8
9
8
10
10
10
9
10
10
10
9
9
8
8
7
7
7
7
6
6
7
7
7
7
8
9
10
12
13
13
14
14
14
14
14
14
14
14
13
13
13
13
13
13
13
13
13
12
12
14
14
15
17
13
14
14
14
13
12
11
10
10
9
8
7
6
6
6
6
5
5
5
5
5
5
5
6
6
6
6
6
6
6
6
5
5
5
4
4
4
4
4
3
3
2
2
2
2
3
2
2
3
3
3
3
3
3
2
2
2
2
2
1
1
1
1
0
1
1
1
1
2
4
6
7
7
8
9
8
8
7
6
6
5
5
5
5
5
5
5
4
4
4
4
4
5
7
7
8
9
10
10
10
9
9
8
7
6
6
5
5
5
4
4
4
3
3
2
3
5
6
7
8
9
10
10
10
10
9
6
5
5
4
4
4
3
3
3
3
3
3
3
4
6
7
10
10
10
11
11
11
11
10
10
10
9
9
9
9
9
8
8
8
8
8
8
8
8
9
9
9
9
8
8
8
8
7
7
6
7
7
7
7
7
6
6
6
5
5
5
4
5
5
7
9
10
10
10
11
10
10
9
9
8
7
5
6
5
4
4
3
3
3
3
3
6
9
11
12
13
14
15
15
15
14
12
11
10
9
8
9
8
8
6
6
6
6
6
6
8
10
12
12
12
12
12
13
13
12
11
10
9
9
7
7
7
6
5
5
4
3
3
3
7
9
10
12
13
14
14
15
14
13
11
10
9
9
8
7
7
6
6
5
6
5
5
5
8
11
13
14
15
15
15
15
14
13
12
11
11
11
10
10
10
10
10
10
10
10
10
11
11
12
13
14
16
17
18
18
17
16
14
13
11
11
10
10
10
10
9
9
9
8
9
8
8
10
13
15
16
17
18
18
17
15
15
14
14
14
13
13
13
13
13
13
13
13
13
13
13
13
13
14
16
15
14
13
12
11
10
9
7
7
6
6
6
6
6
6
6
6
6
5
5
5
5
6
6
7
8
8
9
9
8
8
9
8
7
7
5
5
5
5
4
3
3
4
7
8
10
11
12
13
13
13
13
13
12
11
11
10
10
10
9
8
8
7
6
6
5
7
9
12
14
15
15
16
16
15
14
13
12
11
10
9
8
8
8
8
8
8
8
9
9
10
10
11
12
13
14
14
14
14
14
14
13
13
12
11
11
11
11
10
10
10
10
10
10
11
12
13
14
14
15
16
16
15
14
14
14
14
14
15
15
15
15
15
14
14
14
14
14
14
15
15
15
13
11
11
10
10
9
9
9
9
9
9
8
8
8
8
8
7
7
6
6
6
7
7
7
7
6
6
7
7
6
6
6
6
6
6
6
6
6
6
6
6
6
6
6
6
6
6
7
8
9
9
9
9
9
9
8
8
7
7
6
6
5
5
5
4
5
4
4
5
7
9
10
12
12
13
13
13
13
10
9
8
8
8
8
8
8
8
7
7
7
7
7
7
9
10
12
14
14
15
15
16
15
15
15
13
12
10
9
9
9
8
8
7
7
7
6
7
8
9
9
10
11
12
12
12
12
11
10
10
9
8
8
7
6
6
7
6
6
6
5
6
8
10
11
13
14
14
14
14
14
14
12
11
10
10
10
9
8
8
8
7
7
8
8
8
10
13
14
16
16
16
17
16
16
16
14
12
11
10
10
10
10
9
8
8
7
7
6
8
10
13
16
17
19
19
20
19
19
19
17
14
13
13
12
12
11
10
10
10
9
10
10
10
12
13
14
14
13
14
14
13
13
12
11
10
10
9
9
8
7
7
6
7
6
5
4
7
9
11
13
15
15
16
17
17
17
15
13
12
11
10
9
9
9
8
8
8
8
8
8
9
11
12
14
16
17
18
19
18
18
16
15
13
12
12
11
11
11
11
12
12
11
11
12
14
16
18
18
20
22
22
22
22
21
20
19
18
17
17
16
16
15
15
15
15
14
14
15
15
16
15
15
15
14
12
11
10
10
9
9
9
9
8
8
7
7
7
7
6
6
6
6
6
7
7
7
8
8
9
10
11
11
10
9
9
8
8
8
8
7
7
7
6
6
5
6
8
10
11
12
13
14
14
14
14
13
12
11
10
10
9
9
9
8
8
8
7
8
7
9
11
12
13
14
15
15
15
15
15
14
13
12
11
11
10
10
10
9
9
9
9
9
10
11
12
13
15
15
16
16
17
17
17
17
17
16
14
14
14
15
15
13
13
13
13
13
12
13
13
13
13
12
13
13
12
12
12
12
12
12
12
12
12
12
12
12
12
11
11
11
11
11
13
14
16
17
18
19
20
19
19
19
18
16
15
15
14
14
14
13
13
13
13
12
12
13
15
17
19
20
21
22
22
21
21
20
19
17
16
16
15
15
14
14
13
14
13
13
13
14
16
17
19
21
23
24
24
25
25
24
22
20
19
18
17
18
13
11
11
11
10
10
10
11
11
11
12
14
15
16
17
16
17
16
16
15
14
14
13
12
11
11
10
9
9
9
8
11
13
16
17
18
19
20
19
19
19
18
16
15
14
13
13
12
12
13
13
13
13
13
13
14
15
15
16
18
21
22
23
24
23
23
21
20
19
17
17
16
16
16
15
15
15
15
15
16
18
20
22
24
25
26
26
27
27
26
25
25
23
22
22
21
21
21
20
20
19
20
20
21
23
24
24
26
25
26
26
27
27
26
25
23
23
22
21
21
19
16
14
14
14
13
14
13
14
14
14
15
16
16
15
15
15
15
13
12
12
10
10
10
9
9
9
10
10
10
10
11
13
15
17
18
20
20
21
21
20
19
17
16
16
16
16
15
14
14
13
12
12
13
13
14
15
15
16
17
18
18
19
19
19
18
17
17
16
16
14
13
12
11
11
10
10
9
9
11
12
13
14
14
16
16
17
16
17
17
16
14
13
13
12
12
11
11
10
11
11
10
11
13
14
16
18
19
20
21
22
21
21
19
18
16
16
15
15
15
14
14
14
14
14
14
15
16
17
17
18
19
19
19
20
20
20
20
20
19
19
19
18
17
16
16
16
16
16
16
16
16
15
14
14
13
15
15
15
15
15
16
16
14
13
12
11
11
11
10
10
10
9
8
9
11
14
16
17
19
20
21
22
22
22
22
21
19
18
16
17
16
15
14
14
14
14
13
14
14
15
16
18
19
19
20
21
20
20
20
19
16
15
14
14
14
13
13
13
13
13
13
14
15
17
19
20
22
22
24
24
24
24
24
23
22
22
21
20
19
19
19
18
18
18
17
18
21
24
27
29
30
31
32
32
32
32
31
30
27
26
25
25
24
20
20
19
17
17
17
17
17
18
20
21
22
23
24
21
17
18
18
17
16
15
14
14
13
14
13
12
12
11
11
12
13
15
17
19
20
21
22
23
22
21
21
19
17
16
16
15
15
15
15
15
15
15
16
16
18
19
21
23
24
26
27
28
28
28
28
27
25
24
23
23
23
23
22
22
21
21
21
22
23
24
25
24
25
27
27
27
28
29
29
28
27
26
26
24
24
23
23
22
21
21
20
20
20
22
24
24
25
25
25
25
25
23
22
21
20
20
19
19
18
17
17
17
17
16
16
16
16
18
19
20
21
22
21
20
20
19
19
18
18
17
17
17
17
17
16
16
14
15
14
13
13
13
14
14
16
17
18
19
20
20
20
20
18
16
15
14
14
14
14
13
13
13
13
13
15
17
18
18
19
20
21
20
20
18
17
17
17
16
16
16
16
16
15
15
15
15
14
15
16
16
17
19
20
22
21
21
22
21
20
19
18
18
17
17
17
17
16
16
16
16
16
16
17
19
21
23
24
25
26
27
28
27
26
25
24
23
22
22
21
21
20
20
19
19
19
20
21
24
26
29
30
31
32
33
32
31
30
28
27
26
25
25
25
24
24
23
23
23
23
23
24
26
28
30
32
32
31
32
32
31
30
28
27
26
25
25
26
25
25
25
25
25
25
25
25
26
27
28
29
30
31
31
30
29
29
28
27
27
26
26
26
25
25
25
25
25
25
25
26
28
29
29
31
32
34
34
34
33
32
30
29
28
27
27
27
27
27
27
26
25
24
22
21
20
20
20
20
19
19
18
18
18
17
17
17
17
16
17
17
17
18
18
18
18
18
18
19
19
20
22
23
24
25
24
24
25
25
24
23
22
22
21
21
21
20
20
20
20
20
18
20
22
23
25
26
27
27
28
27
27
27
26
23
22
21
21
20
21
21
20
20
19
19
19
20
23
24
25
26
27
27
27
27
28
27
25
24
23
22
21
19
19
18
18
18
17
17
18
20
22
24
26
27
27
27
27
27
27
26
25
23
22
21
21
20
20
20
20
19
19
19
19
20
22
23
25
27
28
29
28
28
26
26
24
22
21
21
20
20
20
19
19
19
18
18
19
20
23
25
28
29
30
31
31
30
30
29
27
25
24
23
23
22
22
21
21
21
20
20
21
22
24
26
27
28
29
30
30
30
28
27
25
24
23
23
22
22
22
22
22
21
21
21
21
23
25
27
28
29
31
31
33
33
34
30
28
26
25
24
23
23
23
23
22
22
22
21
22
24
27
30
31
34
34
36
36
34
33
31
29
28
27
26
25
24
24
23
23
23
23
22
21
20
20
21
22
23
23
23
21
20
19
18
17
17
16
16
16
16
16
16
16
16
16
16
17
16
16
17
17
18
18
18
18
17
17
17
16
15
15
16
15
15
15
16
16
16
16
15
15
15
15
15
15
15
16
16
15
16
16
16
15
15
16
16
16
15
15
15
16
16
16
16
17
18
18
19
21
23
23
23
24
24
23
22
21
20
20
19
18
17
16
16
16
16
17
16
17
18
20
20
22
23
23
25
25
26
25
25
24
21
20
20
19
19
19
18
18
18
18
18
18
19
19
20
20
21
23
22
23
23
22
21
20
19
19
18
18
18
18
17
17
17
16
16
17
18
19
20
21
22
22
23
22
23
23
22
21
20
19
18
18
18
18
17
17
18
18
18
18
18
18
19
19
19
19
20
21
21
21
21
20
18
18
17
17
16
16
16
15
15
15
14
16
18
20
22
24
26
26
26
28
27
27
28
27
26
23
22
20
20
20
19
19
18
18
19
20
21
23
25
28
29
29
29
30
28
28
28
26
25
23
23
22
22
22
21
21
21
21
20
21
22
24
26
27
27
27
27
27
26
25
24
24
24
24
23
23
22
22
21
21
20
21
21
21
21
23
24
24
25
25
26
27
28
27
27
26
24
23
23
22
22
21
21
21
21
21
21
22
24
25
26
28
30
30
29
23
24
25
25
25
24
24
23
23
23
22
22
21
21
20
21
22
24
26
28
29
29
30
29
28
28
27
26
25
24
23
22
22
21
21
21
21
21
21
21
22
22
22
22
22
23
22
23
22
22
22
22
22
22
22
22
22
22
22
22
22
22
22
22
22
22
22
22
23
23
23
23
24
25
24
23
22
22
21
21
21
21
21
20
20
20
20
20
20
20
20
20
20
20
20
20
20
20
19
19
19
19
19
20
19
19
19
19
19
19
19
19
19
20
20
20
20
20
20
21
22
22
22
22
22
22
21
21
21
20
20
20
20
20
20
20
20
21
22
24
26
28
29
30
30
30
30
28
26
25
24
24
24
24
23
23
23
23
22
23
26
29
31
33
34
35
36
36
36
36
34
32
29
26
26
25
24
24
24
24
24
24
23
23
25
25
25
25
26
26
26
26
26
25
24
24
24
24
24
24
24
25
25
24
25
24
23
23
23
23
23
23
23
23
23
23
23
24
23
22
22
22
22
21
21
21
21
21
21
21
21
21
21
22
23
23
24
24
25
26
23
25
25
24
23
23
23
23
23
23
22
22
22
22
23
23
24
26
26
27
28
27
27
26
25
26
26
25
24
23
23
23
22
22
22
21
21
21
21
21
21
22
22
23
23
22
22
21
21
21
21
20
20
20
20
19
19
19
19
19
19
19
19
19
20
20
20
20
20
21
21
21
21
21
21
21
21
20
20
20
20
20
20
20
20
20
20
20
21
21
21
22
22
23
24
25
25
25
25
24
23
23
23
23
23
22
22
22
21
21
21
21
22
20
21
22
22
22
24
25
25
25
24
24
23
23
23
23
23
23
23
23
23
23
23
23
23
24
24
24
24
22
22
21
22
22
22
22
22
22
21
20
20
20
20
20
20
20
20
20
20
20
20
20
21
21
21
21
21
21
22
22
21
21
21
21
21
21
20
20
20
20
19
21
22
23
24
25
26
27
26
27
27
26
24
24
23
23
22
22
22
22
22
22
22
22
22
22
23
23
23
24
25
25
26
25
26
27
26
25
25
25
25
26
26
26
26
25
25
25
25
26
26
28
30
32
32
33
33
35
34
32
32
28
28
28
27
27
27
27
27
27
26
26
26
27
28
28
29
30
32
33
34
34
34
34
33
32
30
29
29
29
29
28
28
28
27
27
27
27
28
29
31
31
33
34
33
34
33
32
29
28
27
28
28
27
27
27
28
27
27
27
27
27
27
28
29
30
29
28
28
27
27
27
25
25
24
23
23
23
23
22
22
23
22
22
22
22
23
24
25
25
26
27
27
27
28
27
28
27
26
26
25
24
24
23
22
22
22
21
21
23
25
27
29
31
31
33
33
34
32
31
30
29
28
27
27
26
26
26
26
26
26
26
26
26
27
29
29
31
31
32
31
32
31
31
30
29
28
28
28
28
27
27
27
27
27
27
26
27
27
28
29
30
31
32
32
30
30
28
29
27
26
26
26
26
26
26
26
25
25
25
25
26
27
28
28
29
32
32
31
31
30
27
27
27
26
27
27
27
27
27
26
26
26
26
26
26
27
28
29
31
31
32
33
32
30
31
30
30
29
29
28
29
28
28
28
27
27
27
27
28
29
31
34
35
36
36
37
37
37
38
37
36
35
34
33
31
31
30
30
30
29
29
30
30
31
33
34
35
36
36
37
37
37
36
36
36
35
34
34
33
33
32
32
31
31
30
30
31
33
34
34
35
35
34
34
32
29
29
30
29
29
28
28
27
28
28
27
26
26
26
26
27
27
28
28
29
30
32
33
33
34
34
33
33
29
29
29
29
30
29
29
29
29
28
28
29
30
32
34
34
36
37
37
36
37
37
36
35
34
33
33
32
31
31
30
30
30
29
29
30
31
32
35
36
37
37
38
37
37
37
36
36
35
33
32
31
31
30
30
29
29
28
28
28
28
29
29
31
32
31
32
31
32
30
29
30
30
29
29
29
28
28
28
28
27
28
27
28
28
28
29
29
30
30
28
28
29
29
30
29
29
29
28
28
28
28
27
27
27
27
27
27
29
29
30
30
30
30
31
32
31
31
30
29
29
28
28
28
28
28
27
27
27
27
27
27
28
28
29
30
31
31
31
31
31
30
30
29
28
28
28
28
28
28
27
27
27
27
27
27
28
29
29
30
30
30
30
30
30
30
29
29
28
28
28
28
28
28
28
28
27
27
27
28
28
28
29
30
30
31
30
32
32
31
30
30
29
28
28
28
28
28
27
27
27
27
27
28
28
29
30
31
31
33
33
33
30
28
26
26
27
26
25
25
25
25
24
24
25
25
25
25
25
26
28
30
32
33
30
30
30
29
28
28
28
28
28
27
27
27
27
27
27
27
27
27
28
30
30
32
33
33
32
33
33
32
31
30
29
29
29
28
27
27
28
28
27
27
27
27
28
28
29
30
30
31
31
31
32
32
31
30
29
28
28
27
27
27
27
27
27
27
27
27
27
28
29
31
31
33
34
34
32
31
31
30
29
29
29
29
28
28
27
27
27
27
27
28
28
29
31
31
32
32
33
32
31
31
28
28
27
26
27
27
26
26
26
26
26
26
26
26
26
27
29
29
29
31
31
32
32
32
32
31
31
30
29
28
30
30
29
29
28
27
27
27
28
30
31
32
34
33
33
34
31
30
31
31
30
30
30
29
29
28
28
28
27
27
27
28
29
30
31
32
33
34
35
35
34
33
33
32
31
30
30
29
29
29
28
28
28
28
28
28
29
30
31
33
34
34
35
35
34
34
33
32
31
30
30
29
29
29
29
29
28
28
28
28
29
31
32
33
34
35
32
27
28
26
27
29
29
29
29
28
28
28
28
28
28
28
28
28
29
30
31
33
33
34
36
35
35
35
34
33
32
31
30
30
30
29
29
29
29
29
29
29
31
32
33
34
36
37
31
32
33
35
34
33
32
32
31
31
30
30
30
29
29
29
29
29
30
31
32
33
33
34
35
35
36
35
35
33
32
31
31
30
30
29
29
29
29
28
28
28
29
30
32
32
33
34
34
34
35
35
35
33
32
31
30
30
29
29
29
29
29
29
28
29
30
31
32
34
35
35
35
35
35
35
34
32
31
31
30
30
29
29
29
29
29
29
28
29
30
31
33
34
35
35
36
35
36
36
35
34
32
32
31
30
30
30
30
30
29
29
29
30
30
31
32
33
33
34
34
31
32
32
26
27
27
27
27
27
27
27
27
27
26
26
27
26
27
28
28
29
31
32
32
32
32
32
31
30
29
29
29
28
29
29
28
28
28
28
28
28
28
29
31
32
33
34
34
34
34
34
33
32
31
29
29
29
29
29
28
28
28
28
28
28
29
30
31
33
33
35
35
25
28
28
29
28
28
28
27
28
28
28
28
28
28
28
28
28
28
28
30
32
31
25
25
26
28
28
28
28
28
28
28
28
28
28
28
27
27
27
27
27
28
27
30
31
32
33
33
34
33
32
32
31
30
30
30
29
29
29
29
29
28
28
28
28
29
30
30
29
28
31
28
30
31
30
30
30
29
29
29
29
28
28
28
26
27
26
26
27
27
27
27
28
28
26
28
25
27
29
29
29
28
28
27
27
27
27
26
26
25
25
25
25
26
29
30
32
31
32
33
33
33
33
31
28
28
28
28
27
28
28
28
28
28
28
27
27
28
29
30
32
32
33
33
34
34
34
33
32
31
30
30
29
29
29
29
28
28
28
28
28
29
31
32
33
34
35
35
34
29
31
32
31
30
30
30
30
29
29
29
29
29
29
29
29
29
30
31
32
34
34
35
35
34
33
28
28
27
27
28
28
28
28
28
28
28
28
28
28
28
26
25
25
26
26
27
27
29
30
30
29
28
28
28
27
27
28
28
27
26
26
26
27
28
30
31
32
33
33
34
34
33
29
25
26
26
26
26
26
26
26
26
26
26
26
25
26
27
28
29
28
27
27
27
28
29
30
29
28
27
27
26
26
26
27
27
26
27
26
27
27
28
29
31
30
31
32
32
32
32
32
31
31
31
30
29
29
29
29
29
29
28
28
28
29
30
31
31
32
34
34
36
35
35
35
35
34
34
33
32
32
31
31
30
31
31
30
30
30
28
26
24
25
26
26
26
28
29
29
30
29
28
28
28
28
28
28
26
24
25
25
25
26
26
27
27
27
27
28
29
29
28
28
28
28
28
28
28
28
28
27
27
26
25
25
25
25
25
27
30
31
30
33
34
34
34
33
33
32
30
30
29
28
28
28
27
27
27
27
27
27
29
30
32
32
33
33
34
34
34
34
33
33
32
31
30
30
29
29
28
27
26
26
26
26
26
27
28
29
28
29
29
29
29
29
28
27
27
27
27
26
26
26
26
26
26
26
26
26
26
27
27
26
27
28
29
28
27
27
27
26
25
25
24
24
24
24
24
24
24
24
23
23
24
25
25
26
26
26
27
27
27
27
27
26
25
25
25
24
24
24
24
24
24
23
22
22
23
24
24
24
25
25
25
25
25
25
25
24
24
24
24
24
24
24
24
24
24
24
24
24
23
24
24
24
24
24
25
25
24
24
24
24
24
24
24
25
25
25
25
24
25
24
24
24
25
26
26
26
27
26
27
27
28
27
27
27
26
26
25
25
25
25
25
25
25
25
25
25
26
27
29
30
25
26
27
28
29
28
27
27
27
26
27
26
27
27
27
27
27
26
26
26
27
28
29
29
30
31
31
31
30
30
30
29
28
28
27
27
27
27
27
27
26
26
26
26
27
29
29
30
31
32
30
30
30
30
30
29
28
28
27
27
27
27
27
27
27
27
27
27
27
28
29
29
30
30
31
30
30
29
29
28
28
28
28
27
27
27
27
27
26
26
26
26
27
28
29
30
31
32
31
31
30
31
31
29
28
28
27
27
26
26
26
26
25
25
25
25
26
28
28
29
31
31
32
32
32
32
31
29
28
27
27
26
26
25
25
24
24
24
23
23
25
27
28
30
30
31
32
31
30
29
28
27
27
26
25
24
24
23
23
23
22
23
22
22
23
25
27
28
29
30
31
30
31
30
29
28
26
26
25
25
24
24
24
24
23
23
23
23
24
26
27
28
29
30
30
30
31
30
28
27
27
26
25
24
24
24
23
23
23
22
22
23
23
26
27
28
29
29
30
30
29
29
28
26
25
24
24
24
23
22
22
21
21
21
21
22
23
23
26
27
27
29
29
29
29
28
27
26
26
26
25
25
24
24
24
23
23
23
23
23
23
24
25
26
28
28
28
29
29
28
27
26
26
25
25
25
24
25
24
24
24
24
25
25
26
28
29
32
31
33
33
33
32
31
29
28
28
28
27
27
26
26
25
24
24
24
24
23
23
23
24
25
24
25
24
24
24
24
23
23
23
23
23
23
23
22
22
22
22
22
22
22
22
22
23
24
24
24
24
23
24
24
24
24
24
24
23
23
22
23
23
23
23
23
23
23
23
25
26
27
28
29
29
29
28
27
26
26
26
26
25
25
25
25
25
25
25
24
24
24
25
27
28
29
28
28
29
29
28
28
27
27
26
25
25
25
25
24
24
24
24
24
25
25
26
27
28
29
31
31
31
33
32
32
30
29
27
26
26
26
26
25
25
25
25
25
25
25
26
28
29
31
31
32
32
32
32
32
31
29
28
28
27
27
27
27
26
26
26
26
26
26
27
28
31
31
32
33
34
33
34
33
32
30
29
28
27
27
26
26
26
26
26
25
25
25
26
28
30
32
32
33
34
34
34
33
32
30
29
28
28
27
27
27
26
26
26
26
25
25
26
28
29
30
31
31
31
32
31
30
29
28
28
27
26
26
26
25
25
22
22
21
22
22
22
23
24
24
26
25
26
25
25
24
23
21
21
20
20
20
20
20
19
18
19
18
18
18
19
20
22
23
23
24
24
23
23
22
21
20
19
19
18
18
18
18
18
17
17
17
17
17
18
18
19
19
20
20
19
20
18
19
19
19
19
19
18
18
18
18
18
18
18
18
17
17
18
19
22
22
23
24
23
24
24
23
22
21
21
19
19
19
18
18
18
17
17
17
16
17
19
21
21
22
24
24
26
26
25
25
24
23
23
22
22
20
19
19
19
19
17
17
17
16
19
21
23
24
25
26
26
26
26
26
24
23
22
22
21
21
20
20
20
19
18
18
17
17
19
22
23
23
24
25
26
26
25
25
24
23
22
22
22
22
22
22
21
21
21
21
21
21
22
24
24
25
26
26
27
26
26
25
25
24
23
23
23
22
22
22
22
22
21
21
21
21
22
23
25
26
26
26
26
26
26
26
26
25
24
24
24
24
24
24
23
23
23
23
23
23
23
24
26
26
27
27
28
28
28
27
26
25
25
25
25
25
25
24
24
24
24
24
24
24
24
25
27
27
28
29
29
29
29
29
28
27
26
26
25
25
25
25
25
25
24
24
24
24
25
26
28
28
28
27
27
27
24
24
22
22
21
22
22
22
21
21
20
20
20
20
20
20
20
20
20
20
20
20
20
21
21
21
21
21
21
21
21
20
20
20
20
20
20
20
20
20
20
20
20
21
21
21
21
21
20
20
20
19
19
19
18
18
18
18
18
18
18
18
19
18
18
19
19
19
19
20
20
20
20
18
16
16
16
16
16
16
16
16
17
17
17
18
17
17
18
19
20
20
20
20
20
20
19
19
19
18
18
18
18
18
18
18
17
16
16
16
15
15
17
19
21
21
22
22
22
22
22
21
20
19
19
19
18
18
18
18
17
18
17
17
17
17
17
18
19
20
21
22
23
22
22
22
21
21
20
20
19
19
18
18
17
17
16
16
16
16
17
19
21
21
23
23
24
24
24
24
23
22
21
21
21
19
19
19
19
17
17
17
16
16
17
20
23
24
25
25
25
26
26
25
24
23
22
21
21
20
20
19
19
19
18
18
18
18
19
20
22
23
25
26
26
26
25
25
23
22
21
20
20
19
19
19
18
17
17
17
17
17
19
21
22
23
24
26
26
27
26
25
24
23
23
22
22
22
22
22
22
22
22
22
22
22
23
23
24
25
25
26
27
27
26
26
25
24
24
23
23
23
23
23
23
22
22
22
22
21
22
23
23
23
23
23
24
24
24
24
22
22
21
21
20
20
20
20
19
18
18
18
18
17
19
21
22
24
25
25
26
26
26
25
24
23
23
22
22
22
22
22
22
22
21
21
22
22
22
22
22
22
22
22
22
22
22
22
22
22
21
21
21
21
20
19
19
18
18
17
17
17
17
18
18
18
19
19
20
20
21
21
21
20
19
18
18
17
16
16
16
16
15
15
16
16
17
18
19
20
22
22
23
22
22
21
20
19
18
18
18
17
16
16
15
15
14
15
14
15
16
18
20
22
23
23
24
24
24
23
23
21
20
20
20
20
19
18
18
18
17
17
17
17
17
18
21
23
24
24
25
25
24
24
23
22
22
21
20
20
18
19
19
19
18
18
17
17
18
20
21
21
22
21
22
21
20
20
19
18
17
16
16
16
15
14
14
14
14
14
14
13
15
17
19
20
20
22
21
22
22
21
20
20
19
19
18
18
18
17
18
18
17
19
20
18
19
21
22
22
23
24
24
23
23
22
22
21
21
21
21
20
20
20
20
20
19
19
19
19
19
19
19
19
19
20
21
21
21
20
20
20
19
19
19
18
17
16
16
16
16
16
15
15
16
18
20
21
22
22
23
24
23
22
21
20
20
19
19
19
19
18
19
18
18
18
18
18
18
19
21
21
22
23
23
24
23
22
21
21
21
21
21
21
20
21
20
20
20
20
20
20
20
19
18
18
18
17
17
17
17
17
17
16
16
16
15
15
15
15
15
15
15
14
14
14
14
15
17
17
17
16
16
16
16
15
15
15
15
14
14
14
14
15
14
14
14
14
13
14
14
15
16
17
17
17
17
17
18
17
17
17
17
17
17
17
17
17
17
16
16
16
16
15
16
18
19
20
20
20
20
20
19
19
19
19
18
18
18
17
17
17
17
15
15
16
16
16
17
18
19
19
20
20
20
20
20
19
19
18
18
17
17
17
17
17
16
16
16
16
16
16
16
17
17
18
19
19
19
19
18
18
18
17
16
16
16
16
17
17
17
17
17
17
16
16
16
18
19
20
21
21
21
22
21
20
19
18
18
17
17
15
16
15
14
14
14
14
13
13
14
17
19
19
20
20
21
21
21
20
19
19
19
18
17
18
17
16
16
15
15
16
15
15
16
20
21
23
23
23
24
23
23
22
21
20
20
20
19
19
19
19
18
18
19
19
19
19
19
18
18
18
19
19
18
18
19
19
19
19
19
19
19
19
19
19
19
19
19
19
19
19
19
20
21
22
22
22
21
22
21
21
22
21
21
21
22
22
22
22
22
22
22
22
22
22
22
22
23
24
25
25
26
25
24
24
23
23
23
23
23
22
23
23
22
22
21
21
21
21
21
22
24
24
24
23
23
23
23
22
22
22
22
22
22
21
21
21
21
21
20
20
20
19
19
19
19
20
20
21
20
20
21
21
20
20
20
20
19
18
18
18
18
18
18
18
17
17
18
18
19
18
19
19
19
19
19
18
18
19
18
18
17
17
17
17
17
17
17
17
17
17
17
17
18
18
19
18
18
17
17
17
17
16
16
16
16
16
16
16
15
15
15
15
15
15
15
15
16
16
17
16
15
16
16
16
15
15
15
14
14
14
14
13
12
12
12
12
12
13
13
13
13
13
14
14
15
16
16
16
16
16
15
14
14
14
13
12
11
11
10
10
10
10
10
12
13
15
16
16
17
17
17
16
14
13
12
13
14
12
11
11
10
9
9
9
9
8
9
12
16
18
18
19
20
20
20
20
19
17
16
15
15
15
14
14
13
12
11
11
11
11
11
13
15
17
19
20
20
20
20
19
18
17
16
16
16
16
14
14
13
14
13
13
13
12
12
15
17
18
18
19
19
19
18
18
17
16
16
16
15
15
15
15
15
15
15
15
15
15
15
16
17
19
19
20
20
19
19
18
18
18
17
17
17
17
17
16
16
17
17
17
17
17
17
18
20
21
21
21
22
21
20
20
20
19
19
19
19
19
19
19
19
19
19
19
19
19
19
20
21
22
23
23
24
25
25
24
23
23
22
22
22
22
21
21
21
21
21
21
21
21
21
21
23
24
24
24
24
23
23
22
22
22
22
22
21
21
20
19
19
19
19
17
17
17
16
16
16
15
15
15
14
14
14
14
14
14
13
12
12
12
11
11
11
10
10
10
10
9
9
11
12
14
15
15
14
15
14
14
12
11
11
11
11
11
10
10
9
8
8
8
7
7
8
11
13
14
14
15
15
16
16
15
14
14
13
13
13
13
13
12
12
12
12
12
12
12
12
14
15
17
18
19
19
19
18
17
16
15
14
13
14
13
13
12
12
12
11
11
10
10
10
12
13
13
13
15
15
15
14
13
12
10
9
9
8
7
7
6
5
5
4
4
5
4
5
7
9
11
13
13
14
14
14
13
12
11
11
10
10
10
10
11
10
9
11
11
10
9
9
12
15
16
17
18
18
18
18
17
16
15
15
15
15
15
15
14
14
14
14
14
14
14
14
16
18
20
20
21
21
21
20
19
18
18
17
17
16
16
16
16
16
16
15
14
14
14
14
16
19
21
22
23
23
23
22
21
19
20
19
18
18
18
18
18
17
15
17
16
14
14
14
17
19
21
23
23
23
24
23
22
21
20
19
18
18
18
18
18
18
18
18
18
17
17
18
18
19
19
21
21
21
21
21
20
20
20
19
19
19
19
18
18
18
18
18
18
18
18
18
18
14
14
14
14
13
13
12
11
11
11
10
10
9
9
9
9
8
8
8
7
8
7
7
7
7
8
9
11
10
10
9
9
8
8
8
7
7
7
6
6
6
5
5
4
4
4
4
5
5
5
6
7
8
8
8
7
7
6
6
5
5
5
4
4
4
4
4
4
4
3
4
5
6
7
8
9
9
10
10
9
8
7
7
6
6
5
5
5
4
4
4
4
3
3
3
5
8
10
11
12
13
14
14
13
12
12
11
11
11
11
11
11
8
9
11
11
7
11
11
12
14
14
14
15
15
15
14
14
14
13
13
13
13
13
13
13
13
13
13
13
13
13
13
14
15
15
15
15
15
15
15
15
15
15
14
13
13
14
14
14
14
14
13
14
13
14
14
14
14
14
14
14
14
14
14
14
13
13
12
12
12
12
12
12
11
11
11
11
11
10
10
10
9
9
8
8
8
7
7
7
7
7
6
6
4
4
3
3
3
3
2
2
2
2
1
2
3
4
5
5
5
5
6
4
4
4
3
3
3
3
2
1
1
0
0
0
0
-1
0
1
2
3
3
4
4
4
5
4
4
3
3
2
2
1
2
1
1
0
0
0
0
-1
-1
1
3
5
5
6
7
7
7
6
5
5
5
4
4
3
2
2
1
1
0
0
0
0
0
1
5
6
8
8
9
9
9
8
7
6
5
5
6
5
4
2
2
2
2
1
1
1
2
4
6
9
9
10
11
13
13
12
10
9
9
8
7
6
5
5
4
4
4
4
3
3
3
5
7
9
10
12
12
12
11
10
10
9
9
9
8
8
8
8
8
7
7
7
7
7
7
7
7
8
8
9
9
8
8
8
7
6
5
5
4
3
4
3
3
2
2
1
1
1
1
2
3
4
5
6
6
5
5
4
3
2
2
1
0
0
-1
-2
-1
-1
-1
-1
-2
-2
-2
0
2
3
5
5
6
6
6
5
4
3
2
2
3
3
3
1
2
1
0
0
0
2
3
4
5
6
6
7
7
7
7
7
7
6
5
6
5
5
4
3
2
3
1
0
1
1
0
3
6
8
9
10
11
11
11
10
9
9
8
8
8
8
7
6
3
3
5
7
8
8
8
9
10
11
12
12
11
11
10
10
9
9
9
8
9
9
9
9
9
9
8
8
8
8
8
9
9
9
9
9
9
8
8
9
9
8
8
8
7
7
7
7
6
6
5
4
3
3
3
4
6
6
7
7
7
7
7
6
5
5
4
4
3
3
2
2
2
1
1
0
0
-1
0
1
3
5
6
6
6
7
6
6
5
4
4
3
3
3
2
1
1
0
0
0
1
1
0
1
3
4
6
7
7
8
7
6
5
4
3
3
3
3
1
0
0
-1
-1
-2
0
-1
0
1
3
5
7
8
9
9
9
8
7
6
6
5
6
6
6
5
3
2
1
1
1
1
1
2
7
8
9
10
10
10
10
9
8
8
7
7
7
7
7
7
7
7
7
7
7
7
7
8
8
9
10
10
10
10
10
10
9
9
9
9
9
9
9
9
9
9
9
9
9
9
9
9
10
11
11
12
11
11
11
11
11
11
11
10
10
10
10
10
9
9
8
8
9
9
9
9
10
11
11
11
11
11
10
10
9
9
8
7
7
6
6
6
6
5
4
4
3
3
3
4
6
7
8
8
8
8
8
7
6
6
5
5
5
5
3
4
3
2
1
2
1
1
1
3
6
7
8
9
10
11
10
10
9
8
7
7
7
7
7
4
4
3
2
3
4
4
5
5
6
6
8
8
8
8
8
8
7
7
5
4
3
3
2
3
2
3
2
1
1
2
1
3
3
5
7
7
9
8
8
8
7
6
6
5
5
4
3
3
3
3
2
2
2
3
3
4
4
5
5
6
5
5
5
4
4
3
3
2
2
2
2
1
0
0
0
-1
-1
-1
-2
-1
0
2
2
3
3
4
4
3
2
2
0
1
-1
-1
-1
-2
-1
-1
0
-1
-1
-1
0
0
1
2
4
5
5
6
6
5
4
3
3
2
4
3
3
3
3
3
3
3
3
3
4
4
4
5
5
6
6
7
7
7
6
6
5
4
3
2
1
1
0
1
0
0
0
0
0
2
5
7
8
8
8
8
8
8
7
6
6
6
6
6
6
6
6
6
6
6
6
5
5
5
6
6
7
7
6
6
7
7
7
7
6
6
6
6
6
6
5
5
5
5
4
5
5
5
6
7
8
8
9
9
9
9
8
8
8
8
8
7
7
7
6
6
6
6
6
6
6
7
7
8
8
9
9
9
9
8
8
7
7
7
6
6
5
5
5
5
5
5
4
4
4
4
5
6
7
8
8
8
7
7
5
4
4
3
3
3
3
2
2
2
1
2
1
1
0
2
4
6
7
7
8
8
8
8
8
7
7
6
6
6
7
6
6
6
6
6
6
6
6
6
7
7
8
8
8
8
8
7
7
7
7
7
6
6
6
6
6
5
5
4
4
4
4
4
4
5
5
6
6
6
6
6
6
6
6
7
7
7
6
6
6
6
6
6
6
6
6
6
7
7
7
6
6
6
6
6
6
6
6
6
6
6
5
5
5
5
5
5
5
5
5
6
7
7
8
8
8
8
8
8
7
7
6
6
5
4
3
3
4
2
2
1
1
1
1
3
6
7
9
10
10
11
10
10
9
8
8
7
7
7
7
7
7
8
8
8
7
7
7
8
8
8
8
8
8
8
8
7
7
7
7
7
7
7
7
7
7
6
6
6
6
6
6
7
7
8
8
9
9
8
8
8
8
7
6
5
5
4
4
4
3
4
4
4
4
4
4
5
6
7
7
8
8
8
8
8
7
7
7
6
6
6
6
5
5
5
5
6
6
6
6
6
5
5
6
6
6
6
5
5
4
4
3
2
2
2
2
2
2
1
1
0
0
0
0
0
1
1
1
1
1
2
1
1
1
0
0
0
-1
-1
-1
-2
-2
-2
-2
-3
-3
-3
-3
-2
-1
0
1
2
3
3
3
3
1
1
0
1
0
0
0
-1
-1
-1
-3
-2
-2
-3
-2
0
0
2
2
3
4
3
3
3
2
2
2
1
1
1
0
0
-1
-1
-1
-1
-3
-3
-2
-1
0
2
3
4
4
4
4
3
3
1
1
1
1
1
1
1
-2
-2
-2
-3
-3
-4
-3
0
3
5
6
6
7
7
8
7
6
4
4
5
5
5
6
6
6
5
4
5
5
5
5
6
8
9
8
8
8
8
7
7
7
7
7
7
8
7
7
7
7
6
6
6
7
6
6
7
7
7
8
7
7
7
7
6
6
6
6
6
6
6
6
6
6
6
6
6
6
6
4
6
8
9
10
10
9
9
8
8
7
7
7
7
7
7
6
6
6
6
6
6
6
5
6
6
6
7
8
8
8
8
8
7
7
6
6
5
5
5
5
4
4
4
4
4
5
5
3
5
6
8
9
10
10
10
10
9
9
9
7
6
5
4
4
3
4
3
2
3
4
3
3
5
7
7
8
7
6
5
4
4
3
3
2
2
1
1
1
0
0
0
0
-1
-1
-1
-1
-1
0
1
1
2
3
2
2
1
0
0
-1
-1
-1
-1
-1
-1
-1
-2
-2
-2
-3
-3
-3
-2
1
2
2
4
5
6
5
5
5
3
2
1
1
1
0
1
1
0
-1
-1
-1
0
0
2
5
7
8
9
9
10
8
7
7
6
6
6
5
5
5
6
6
6
6
6
6
6
7
7
7
8
8
8
9
8
8
8
8
8
8
8
8
8
8
8
8
8
8
7
8
7
8
8
9
9
8
9
9
8
7
7
7
7
7
6
6
6
5
4
4
3
3
2
2
1
1
0
1
1
2
1
2
2
2
1
1
0
-1
-1
-2
-2
-2
-3
-3
-3
-3
-3
-3
-3
-3
-2
-1
0
0
1
1
2
3
2
2
1
0
0
0
0
0
0
-2
-2
-2
-2
-3
-3
-3
0
2
3
4
5
5
5
5
5
4
4
4
3
4
4
4
4
3
3
2
2
1
1
1
2
2
2
2
1
1
1
1
1
1
2
2
2
2
1
1
1
1
1
1
1
1
1
1
2
3
4
5
6
5
6
6
6
6
6
6
6
6
6
6
6
6
6
6
6
6
6
6
6
6
6
7
7
7
7
7
6
6
7
8
8
8
8
8
8
7
7
7
7
7
6
6
6
7
7
7
7
7
7
8
8
7
6
6
6
6
6
6
6
6
6
6
6
6
6
6
6
6
7
7
7
8
8
8
7
7
7
7
7
6
6
6
6
6
6
6
5
5
5
4
5
5
6
6
7
7
7
7
7
6
6
5
5
5
5
4
4
3
2
2
3
3
3
3
4
4
5
6
6
6
8
7
7
6
5
5
5
5
5
4
4
4
2
2
2
1
1
1
3
5
6
6
7
7
7
7
6
6
5
5
3
4
3
3
2
2
0
0
0
0
-1
0
1
2
3
4
4
5
5
4
4
3
2
1
2
2
1
1
1
0
0
-1
-1
-1
-2
-1
2
3
5
6
7
7
8
8
8
7
4
3
3
2
2
2
2
1
2
1
1
2
2
3
5
6
7
8
9
9
9
9
9
8
7
7
7
7
7
8
8
8
8
8
8
8
8
9
9
9
9
10
10
10
10
10
10
9
9
9
9
9
9
9
9
9
9
9
9
9
10
10
10
11
11
11
12
12
12
12
12
12
12
11
12
11
11
11
10
10
10
9
9
9
9
9
9
9
9
9
8
8
8
7
7
6
5
5
5
5
5
5
5
5
5
4
4
4
5
5
5
5
6
6
6
7
7
7
7
6
6
5
5
5
5
4
4
4
4
4
4
4
3
3
3
4
3
2
3
3
4
4
4
4
4
4
4
3
3
3
2
2
2
2
2
2
2
2
2
2
3
4
5
6
5
6
5
4
4
4
3
3
3
3
3
3
2
2
2
2
3
3
4
5
5
5
5
6
5
5
5
5
5
5
5
4
4
4
4
4
4
4
4
4
4
4
3
3
3
3
4
4
5
5
5
5
5
5
5
4
4
4
4
4
4
4
5
5
5
4
5
5
8
9
9
9
10
10
10
9
9
8
8
9
9
9
9
9
8
8
8
8
8
8
8
8
8
9
9
9
10
10
10
10
9
9
8
9
8
8
8
8
7
7
7
7
7
7
7
7
7
7
6
7
6
6
7
6
6
6
6
6
6
5
5
5
5
5
5
5
5
5
6
6
6
7
7
8
8
8
8
8
7
7
7
7
7
7
7
7
7
7
7
7
7
7
7
7
7
8
8
8
9
8
9
8
8
8
7
7
7
7
7
7
7
7
7
6
6
6
6
6
6
7
6
6
7
7
6
6
6
6
6
5
5
5
4
5
5
4
4
4
3
3
5
6
8
9
10
11
11
11
11
11
10
9
9
8
8
7
7
7
6
6
6
6
6
6
6
5
6
6
6
7
7
7
7
7
7
6
6
6
6
6
6
4
4
5
5
5
5
5
6
7
7
8
8
8
9
9
8
8
7
7
7
7
6
6
6
6
6
6
6
6
6
6
6
7
7
8
8
8
8
7
6
6
5
5
4
4
3
3
3
3
2
2
1
2
1
2
3
5
6
7
8
9
10
9
9
9
8
8
8
8
7
6
5
4
4
4
3
3
3
4
6
8
9
8
8
9
9
8
7
5
4
3
3
2
2
1
1
1
0
0
-1
-1
-1
1
3
4
6
6
7
8
9
9
8
7
6
5
5
4
4
4
4
4
4
4
4
3
3
4
6
7
8
10
12
12
13
12
12
11
10
9
8
7
7
6
6
6
5
5
5
5
5
6
8
11
13
15
15
16
17
17
16
15
13
11
10
10
10
10
10
10
10
10
10
10
10
11
11
12
12
12
12
12
11
11
11
11
10
10
10
10
11
11
11
11
11
11
11
11
11
11
12
13
15
15
16
18
17
17
16
15
14
14
14
14
13
13
12
12
12
12
12
12
12
12
12
12
13
14
14
14
14
14
14
13
12
12
12
12
12
11
11
11
11
11
11
10
10
10
10
11
11
12
12
13
13
14
13
12
11
10
9
9
8
8
7
7
7
6
7
7
7
7
7
7
8
9
9
9
9
9
8
8
8
7
7
7
7
7
6
6
6
6
5
5
5
5
5
6
6
7
8
9
10
10
10
9
8
7
7
6
5
5
5
4
5
5
5
5
4
5
8
9
10
12
13
13
13
13
13
11
10
9
9
9
9
9
10
10
10
10
10
10
11
12
13
15
16
17
19
20
20
17
16
15
13
11
11
10
10
9
9
8
8
8
7
7
7
7
7
7
7
7
7
7
8
9
10
10
10
10
10
10
10
10
10
10
9
9
8
8
7
8
10
12
13
15
15
16
16
16
16
16
15
14
13
12
9
10
10
10
8
7
7
5
8
9
11
13
14
17
18
19
18
19
19
18
15
13
11
11
11
10
10
10
10
9
9
9
9
10
12
13
15
16
18
18
18
18
17
16
14
13
12
11
11
11
11
11
11
11
11
11
11
12
15
18
20
22
23
25
25
25
25
23
22
20
19
17
16
16
15
14
14
13
13
13
12
14
17
20
22
24
25
25
24
23
23
22
20
18
16
14
14
14
13
13
12
12
12
13
14
15
18
20
22
22
21
22
23
23
22
22
21
20
19
19
19
18
18
17
17
17
16
16
16
17
17
17
17
17
16
15
14
14
14
14
13
13
12
11
10
10
10
10
9
9
8
8
8
9
11
13
15
16
17
18
19
19
19
19
18
17
15
15
14
14
13
13
12
12
11
11
11
12
14
17
19
20
20
21
21
21
20
19
17
16
16
15
15
14
14
14
14
14
14
14
14
15
17
19
21
22
23
24
26
25
25
25
23
21
20
19
20
16
16
15
14
13
12
10
9
8
9
10
12
13
14
15
16
16
16
16
15
14
13
13
13
13
12
10
9
9
8
8
9
11
14
16
18
18
19
20
20
19
19
17
16
15
15
15
15
15
14
13
12
12
11
11
11
12
14
16
19
20
22
22
23
23
21
19
17
16
15
15
14
14
14
13
12
11
11
10
10
13
14
16
18
20
20
20
21
22
21
19
17
17
16
15
15
14
15
14
13
13
12
12
12
13
15
17
19
20
21
21
21
20
20
19
18
17
16
15
15
15
15
15
15
14
14
14
15
15
16
17
18
20
21
22
22
22
22
21
20
19
19
18
17
18
17
16
16
15
15
16
16
17
18
18
18
19
18
16
16
16
16
16
16
16
16
16
16
16
16
16
16
16
16
16
16
17
19
22
23
24
25
27
26
26
25
25
24
22
21
21
20
20
20
18
18
18
18
18
19
19
20
20
19
20
20
19
18
17
16
15
15
14
14
14
14
13
13
13
11
11
12
11
11
12
14
15
17
17
19
20
18
18
18
17
16
15
15
14
14
14
14
14
14
14
14
14
14
14
13
13
13
14
14
14
14
14
14
15
14
14
15
15
14
14
13
13
12
13
13
13
13
13
15
16
18
19
19
20
19
17
17
17
16
15
14
14
14
14
13
13
13
13
13
13
13
14
15
15
18
20
20
21
20
20
20
19
18
16
16
16
15
15
14
13
13
12
13
12
12
14
16
18
20
22
23
23
23
22
22
22
21
20
18
17
15
14
14
13
13
12
12
12
12
13
14
14
17
19
20
21
21
20
19
18
17
15
15
14
14
14
14
14
14
14
14
14
14
14
15
16
18
19
20
20
20
20
18
17
17
17
16
16
16
16
16
16
16
16
16
16
16
16
17
18
21
22
22
22
22
22
21
21
20
18
17
17
16
16
16
16
16
16
16
15
15
16
16
17
18
19
20
21
21
21
21
20
19
20
19
18
17
17
16
16
16
16
16
15
15
15
16
16
16
16
16
16
16
16
17
17
17
17
16
16
16
16
15
14
14
14
13
14
13
16
19
21
23
23
24
26
26
26
26
24
23
21
21
20
19
18
18
18
17
17
17
17
17
18
20
22
23
25
26
26
26
26
26
25
23
21
21
20
20
20
21
21
21
21
21
21
22
22
22
23
24
23
22
21
21
21
22
22
22
22
21
21
21
20
20
20
20
20
20
21
21
20
18
18
18
18
18
18
18
18
19
17
18
17
17
17
17
18
18
16
16
14
14
14
14
16
18
20
22
22
23
24
23
24
23
23
21
19
18
17
17
16
16
17
16
15
15
15
15
17
19
22
24
25
25
26
25
25
24
22
21
20
19
19
18
18
17
17
17
17
17
16
17
19
20
24
25
26
27
27
27
27
26
25
23
23
22
22
22
22
22
22
22
22
21
21
21
21
22
22
22
22
24
24
23
23
24
24
24
24
23
24
22
22
21
20
19
18
18
18
17
18
18
18
19
19
19
19
20
20
20
19
19
18
18
18
18
18
18
17
17
17
17
17
17
18
18
18
19
19
18
19
20
20
19
18
17
16
17
17
17
17
17
17
17
17
17
17
17
17
18
18
19
20
22
22
23
22
22
22
21
20
20
20
19
19
18
18
17
17
16
16
17
19
22
24
25
27
26
27
27
28
27
26
26
25
24
22
22
22
22
21
21
20
19
18
20
21
22
24
25
27
27
28
29
28
28
28
26
24
22
21
20
19
19
18
17
18
17
17
18
20
23
26
26
28
29
29
30
30
29
29
26
25
23
22
21
21
20
20
19
19
19
19
19
22
26
28
30
30
31
32
32
32
31
30
28
28
25
24
23
23
22
22
21
20
21
21
20
23
26
29
30
32
33
33
32
32
31
30
28
27
26
25
24
22
21
20
20
21
19
18
18
19
20
20
21
21
22
22
23
23
22
21
20
19
19
19
19
18
18
18
18
18
17
18
18
19
19
19
20
21
22
22
21
22
21
21
20
20
19
18
18
18
18
17
17
16
16
17
17
18
20
21
23
24
26
26
26
26
25
24
22
20
18
17
17
16
16
17
17
17
17
16
17
17
18
20
21
22
24
24
25
25
24
22
20
19
18
18
18
18
18
19
19
19
18
18
19
20
20
22
23
24
25
25
26
25
24
24
23
23
22
22
22
22
21
21
21
20
20
20
19
19
20
21
21
21
21
21
21
20
20
20
20
19
20
19
19
19
19
19
19
19
19
19
19
20
20
21
22
23
23
23
22
22
22
22
21
21
20
20
19
17
17
17
17
17
18
17
18
19
19
21
23
24
24
26
27
27
25
25
24
24
23
22
22
22
21
20
19
19
18
18
19
22
24
26
27
29
30
30
30
31
30
28
27
26
24
23
23
22
22
22
21
21
20
20
20
22
23
25
26
28
29
30
30
31
30
29
28
27
25
23
22
22
21
20
19
19
19
19
20
22
24
26
28
29
30
30
30
30
29
28
26
24
23
22
22
22
22
22
21
20
20
20
20
20
20
19
19
19
18
18
17
17
17
16
15
16
16
16
16
16
16
16
16
16
16
16
16
16
17
17
17
19
19
19
20
20
20
21
20
20
19
19
18
18
18
17
16
15
16
16
16
18
20
21
23
24
24
25
25
25
24
24
23
22
21
21
20
20
19
18
19
18
18
18
19
20
21
22
23
23
23
24
24
24
24
23
22
21
21
20
20
20
20
20
20
19
19
19
19
19
20
21
21
22
22
23
23
23
23
22
22
21
21
21
21
21
21
21
20
19
19
19
18
18
19
19
20
20
21
21
20
20
20
20
20
20
19
19
19
19
19
19
19
19
18
18
19
19
19
20
20
21
22
23
23
22
22
22
22
21
21
21
21
20
20
19
19
19
18
18
19
20
21
21
23
24
25
25
26
25
25
24
23
21
20
19
19
19
18
18
17
17
17
16
19
21
23
24
26
26
28
28
29
28
27
26
25
23
22
22
21
21
21
20
20
20
20
20
20
21
23
26
27
28
28
29
28
28
27
26
25
23
23
22
21
21
21
20
19
19
19
20
20
22
23
26
27
28
28
28
27
26
26
25
24
23
23
23
23
23
22
22
22
21
21
20
19
19
19
19
19
19
20
21
22
22
22
21
21
20
20
20
20
20
20
20
19
19
19
19
19
20
21
22
23
23
24
23
23
24
24
23
23
22
21
21
21
21
20
20
20
20
20
20
20
21
21
22
23
24
24
25
25
25
24
24
23
23
22
21
20
20
20
20
20
20
20
20
20
21
22
22
24
24
24
25
26
26
26
25
25
24
23
22
22
21
21
21
21
20
20
20
21
21
22
23
24
24
25
25
25
25
24
23
23
22
22
22
21
21
21
21
21
21
20
20
21
21
22
23
24
25
25
25
26
25
25
25
25
24
24
23
23
23
23
23
22
22
22
22
22
23
23
24
24
25
26
26
27
28
27
26
25
24
23
23
22
22
22
21
22
22
22
22
22
22
23
24
25
25
26
27
27
26
25
24
23
23
23
22
22
22
22
22
22
22
22
22
23
23
24
25
25
27
29
29
29
30
30
30
28
27
27
26
26
26
25
25
25
25
25
25
25
26
27
29
29
29
31
32
32
32
32
31
31
30
29
27
26
26
26
25
25
25
24
25
25
26
28
30
31
33
33
34
34
33
33
32
32
27
27
26
27
27
27
26
26
26
25
25
26
27
28
29
30
31
32
31
31
29
28
27
27
28
27
26
26
26
26
26
25
26
25
25
25
25
26
25
27
28
27
28
29
28
29
28
27
26
25
25
25
25
24
25
24
24
24
24
23
23
23
24
26
27
28
29
29
29
29
29
28
26
25
24
23
23
22
22
22
22
22
22
22
23
24
26
28
29
29
30
31
30
30
29
28
26
25
24
24
23
23
23
23
23
23
23
23
24
25
26
27
28
29
29
30
29
29
28
27
26
26
25
25
25
25
25
25
25
25
25
25
25
25
25
25
27
27
28
27
27
28
28
27
25
25
25
24
24
23
23
23
21
22
21
22
23
24
25
26
27
28
28
29
28
28
28
27
25
25
24
23
23
23
23
22
22
22
23
23
23
24
25
25
25
26
25
24
23
23
23
23
23
23
23
22
22
22
22
22
22
22
22
22
22
22
23
23
23
23
24
24
24
24
25
25
24
23
23
23
23
23
23
23
22
22
22
22
22
22
23
23
24
25
25
25
25
23
23
23
23
23
23
23
22
22
22
22
22
22
22
22
23
24
24
25
25
25
25
26
26
25
25
25
24
24
24
24
24
23
23
23
23
22
23
23
23
24
25
27
27
28
28
29
30
29
29
28
27
26
25
24
23
23
23
22
22
22
23
23
24
25
25
26
26
25
24
24
24
24
24
24
24
24
24
24
24
24
24
24
23
22
22
22
22
22
23
22
22
23
23
23
23
23
23
23
22
22
22
22
22
22
21
21
21
21
21
22
22
23
25
25
26
27
27
28
28
28
28
27
27
26
25
25
25
25
25
25
25
24
24
25
25
27
29
29
30
31
29
28
29
29
28
27
27
26
26
26
25
25
25
24
24
24
24
23
24
24
24
24
24
24
23
24
24
24
24
24
24
24
24
24
24
23
23
23
23
23
23
23
23
23
24
24
24
24
25
25
25
25
25
25
24
24
24
24
24
24
24
24
24
24
24
24
24
25
25
26
26
26
27
28
28
29
29
29
28
28
27
27
27
26
26
26
26
26
26
27
27
29
30
31
32
32
32
32
33
33
32
31
30
29
29
29
28
28
28
28
27
27
27
27
28
30
32
34
34
35
36
36
36
36
34
33
32
31
28
28
28
28
28
28
28
28
28
27
28
31
32
34
35
35
35
36
35
35
35
34
33
32
32
31
31
30
30
30
30
29
29
30
31
33
33
34
35
36
36
36
35
35
35
35
34
34
33
32
31
26
26
26
26
26
27
28
30
30
33
35
35
36
35
31
31
32
31
30
29
28
28
28
27
27
26
26
26
26
26
27
28
29
31
33
34
36
36
37
36
36
35
34
33
32
31
30
29
29
29
29
29
29
28
28
29
31
32
34
35
36
36
37
38
37
36
34
33
32
31
31
31
30
30
30
30
30
31
31
32
33
34
35
35
35
37
37
37
31
31
30
26
26
26
26
27
26
26
26
26
26
26
27
28
30
29
30
30
30
31
32
31
30
30
29
29
28
28
28
28
28
27
27
27
27
27
27
28
29
29
30
31
31
31
30
30
30
30
30
29
29
28
28
28
28
28
28
28
28
27
28
29
30
31
32
33
34
34
36
36
35
34
34
33
33
32
31
31
30
30
30
30
29
29
29
31
33
34
35
35
36
36
36
36
36
35
35
34
34
33
33
33
32
32
32
32
32
31
32
31
31
30
30
30
29
29
30
31
29
30
30
30
30
30
29
29
29
29
28
28
29
29
29
31
31
30
32
32
33
35
36
35
27
28
30
29
29
29
29
29
29
29
29
29
29
28
26
25
25
27
27
27
28
28
29
30
30
30
29
29
29
29
29
29
28
28
24
24
25
25
25
26
27
28
29
30
32
32
34
31
26
27
27
27
26
26
25
24
24
23
22
23
23
23
23
24
26
26
27
28
29
29
29
30
29
29
29
28
27
27
27
26
26
26
26
26
26
26
26
26
27
28
29
29
29
30
30
29
29
28
28
28
27
27
27
27
27
26
26
25
25
25
26
26
25
25
25
26
27
27
26
26
26
26
26
26
26
26
26
25
25
25
25
25
25
24
25
25
26
27
27
29
28
29
30
31
31
31
30
29
28
28
28
28
28
27
27
27
26
26
26
28
29
31
32
33
33
34
34
35
34
32
31
30
30
29
29
28
28
28
28
28
28
28
28
29
30
31
33
33
33
34
34
34
34
32
31
31
30
30
29
29
29
29
29
29
29
29
29
29
30
31
32
33
34
34
33
34
34
33
32
31
30
30
29
29
29
29
28
28
28
28
28
30
31
32
33
34
34
34
34
33
33
33
32
31
30
30
29
29
29
29
29
28
28
28
28
29
31
31
32
33
33
34
34
33
33
32
31
30
30
30
29
29
29
29
29
28
28
28
29
30
30
31
32
33
34
34
34
34
33
33
32
30
30
29
29
29
28
28
28
28
27
27
27
28
30
32
32
33
33
34
33
34
34
33
32
30
30
29
29
28
28
28
28
27
27
27
28
29
30
31
32
33
34
34
34
35
33
33
32
31
30
29
29
29
29
29
29
28
28
28
29
30
31
32
34
34
34
34
35
35
34
33
32
31
30
30
30
30
29
29
29
29
29
29
29
30
32
33
33
34
33
34
34
34
34
34
32
31
30
30
30
29
29
29
29
29
29
29
29
30
31
32
34
35
35
36
36
36
35
34
32
31
31
30
30
29
29
29
29
29
28
28
28
30
31
33
33
34
35
35
35
35
33
33
32
31
30
30
30
29
29
29
29
28
29
28
28
29
30
32
33
34
34
34
35
35
34
34
32
31
30
30
30
29
29
29
29
29
29
29
29
30
30
31
32
33
33
34
34
34
33
33
31
30
29
29
29
29
29
29
28
28
28
28
28
28
29
29
31
31
32
31
30
28
28
29
29
29
28
27
27
28
28
28
28
28
29
29
29
29
30
30
31
32
33
33
32
32
31
31
30
30
29
29
29
29
29
29
29
29
28
28
28
29
30
31
32
32
32
32
32
32
31
32
30
30
29
29
29
28
28
28
28
28
27
27
28
29
31
32
32
32
33
33
34
33
33
32
31
30
29
29
29
29
28
28
27
27
28
28
28
29
30
30
31
32
32
33
32
32
32
31
30
30
29
29
29
29
29
28
28
28
28
28
28
28
29
30
30
30
30
30
31
30
30
29
29
29
28
29
29
29
28
28
27
27
27
27
26
26
26
26
27
27
27
26
26
26
25
26
27
27
27
27
27
27
27
27
27
27
28
27
28
28
29
30
32
31
31
31
32
31
30
29
29
29
29
29
29
28
28
28
28
28
28
27
28
28
29
31
32
32
33
33
33
33
32
31
30
30
29
29
29
29
29
29
28
29
28
29
29
29
30
31
32
32
33
33
34
33
32
31
31
29
29
29
29
29
29
29
28
28
28
28
28
29
30
31
32
34
34
35
33
34
34
33
32
31
31
30
30
29
29
29
29
28
28
28
29
30
32
33
35
34
35
36
33
31
31
30
31
31
31
31
31
30
30
30
29
29
29
29
29
30
31
32
33
34
35
36
35
35
35
34
33
32
31
30
30
30
29
29
29
29
29
29
29
30
31
32
34
35
35
35
35
36
27
26
27
28
30
30
29
29
29
28
28
28
28
28
28
29
29
30
32
33
34
33
34
34
34
33
32
31
30
30
30
29
29
29
29
28
28
28
28
29
31
32
33
34
33
34
34
34
33
33
32
31
30
30
30
30
29
29
29
29
29
28
29
30
31
32
33
34
34
34
35
34
34
34
32
31
31
30
30
30
29
29
29
29
29
28
29
30
32
33
34
35
35
34
35
34
34
33
33
32
31
31
30
30
30
30
29
29
29
29
29
29
31
32
33
34
34
33
26
24
27
27
27
28
29
29
28
28
28
28
28
28
27
27
28
29
30
31
33
34
34
34
34
34
32
32
31
31
30
30
30
27
26
26
26
26
25
26
25
26
26
27
26
27
27
27
25
25
25
25
24
24
24
24
24
24
24
24
24
23
23
24
24
23
23
23
24
24
26
26
25
25
25
25
25
25
25
25
25
25
25
25
25
25
25
25
25
25
26
27
28
29
29
30
31
31
31
30
29
28
28
28
27
27
27
27
27
27
27
27
27
27
28
28
26
26
26
27
28
31
30
30
29
28
28
28
27
27
27
27
27
27
27
27
27
28
29
30
31
32
31
31
32
32
31
31
30
29
28
28
28
28
28
27
27
27
27
27
27
28
28
30
30
31
31
31
31
30
29
29
28
28
28
28
28
28
27
27
27
27
26
25
25
26
27
27
28
29
28
28
30
30
30
29
28
27
27
26
26
26
26
25
25
26
25
25
25
27
28
30
31
30
31
31
32
31
30
29
29
28
27
26
26
26
26
26
25
25
25
25
25
26
28
29
31
31
33
32
32
32
31
30
29
28
28
27
27
27
27
26
26
26
26
25
26
27
28
29
29
30
31
30
31
30
30
29
28
27
27
26
26
26
26
25
25
25
25
25
25
26
26
27
28
28
30
31
31
30
30
29
28
27
26
26
25
25
25
24
24
24
24
24
24
26
27
28
29
31
31
31
31
31
30
29
28
27
27
27
26
26
26
26
26
26
26
26
26
27
28
30
29
30
30
31
31
31
31
30
29
27
27
26
26
26
23
23
23
24
24
24
24
24
23
22
22
22
22
22
22
22
23
23
23
23
23
22
22
22
22
22
22
22
22
22
22
22
23
23
24
26
26
27
26
26
26
24
24
24
24
24
24
24
24
24
24
24
24
24
24
25
25
26
28
28
30
28
29
28
27
27
26
26
26
25
25
25
25
25
25
25
25
25
25
26
27
28
29
29
29
23
25
27
28
28
27
27
26
25
25
25
25
25
24
24
24
24
25
25
26
27
28
28
28
29
29
28
27
27
26
26
26
26
26
26
26
24
24
24
24
24
24
24
25
26
27
26
27
26
24
25
24
24
24
24
24
24
24
23
23
23
23
23
23
22
22
24
23
24
25
26
27
28
27
27
27
26
25
24
24
24
23
23
23
22
22
22
22
22
21
23
25
26
27
28
29
29
29
28
28
27
25
25
24
24
24
24
24
24
24
24
24
24
24
25
28
29
31
31
30
31
30
31
30
28
27
27
27
26
25
24
24
23
23
23
23
23
23
22
23
23
22
23
23
23
22
20
20
20
20
20
20
20
20
20
20
20
20
20
20
19
19
19
20
21
22
23
23
23
23
23
23
23
22
22
22
22
21
20
19
19
18
18
19
19
18
20
22
24
25
25
25
25
24
24
24
24
23
22
22
21
21
20
20
20
20
19
19
19
19
22
23
25
25
25
26
26
25
25
24
23
22
22
21
21
21
20
20
19
19
19
19
19
19
20
21
23
24
24
25
24
25
25
24
23
22
21
22
20
20
20
20
19
18
18
19
19
19
20
22
23
24
25
26
25
26
26
26
25
23
23
22
22
22
22
21
19
19
19
19
19
19
20
23
24
26
28
28
29
28
28
28
27
25
24
23
23
23
22
21
21
21
21
21
20
20
22
24
26
27
28
28
28
29
29
28
27
25
25
24
24
24
24
23
23
23
23
23
23
23
24
24
25
25
26
26
26
26
26
25
24
24
24
24
24
24
23
23
22
22
21
21
20
20
20
20
20
20
19
20
20
19
20
21
21
21
21
21
21
21
21
21
20
19
19
19
20
20
21
22
24
25
26
26
27
28
27
27
26
25
24
24
23
23
23
23
22
21
22
21
20
21
22
24
25
26
27
28
28
28
28
27
26
25
24
23
23
22
22
22
22
22
21
21
21
21
22
24
25
26
27
26
27
27
27
26
25
24
24
24
23
23
23
23
23
23
23
23
23
23
24
25
26
26
27
27
27
28
27
26
26
25
25
24
24
24
24
23
23
23
23
22
23
23
24
24
26
26
26
27
27
27
27
26
26
25
24
24
23
23
23
23
22
21
20
20
20
20
22
23
25
27
28
28
28
28
27
27
23
22
21
20
20
20
19
19
18
18
17
17
17
17
18
20
22
22
24
24
25
25
24
24
23
21
21
20
19
18
18
17
17
17
17
16
16
16
18
20
22
23
24
25
25
24
24
24
22
21
20
20
18
18
17
17
17
16
15
15
16
15
18
20
22
24
24
25
25
25
25
24
23
22
23
21
21
21
19
19
18
17
17
17
16
15
17
21
23
23
24
26
25
25
25
25
24
23
22
21
21
20
20
20
20
18
17
17
18
17
18
21
22
23
24
25
25
25
25
24
23
23
22
21
21
21
20
19
18
18
17
17
17
17
19
20
22
23
25
26
27
26
26
25
25
23
23
22
22
21
21
20
19
19
18
19
19
19
20
21
22
23
24
25
25
25
24
24
24
23
23
22
22
22
21
21
21
21
20
20
20
20
20
21
22
23
25
25
25
24
24
24
23
22
22
21
21
21
20
20
20
18
19
19
19
20
20
22
23
24
24
24
25
25
25
24
23
22
21
21
20
20
20
20
19
19
18
18
17
18
19
21
22
23
25
25
24
24
24
25
24
23
22
21
21
20
20
20
19
19
19
18
18
18
20
22
23
25
25
24
24
25
25
24
23
23
22
22
21
21
21
20
19
19
18
18
17
17
18
21
22
24
25
25
25
25
25
25
23
22
21
20
18
18
17
17
16
16
16
17
16
16
18
20
21
22
23
23
24
22
23
22
21
20
19
18
18
17
16
17
18
17
18
16
16
17
19
20
21
22
23
23
24
24
23
23
21
21
20
20
20
19
19
19
19
19
19
19
20
20
20
21
22
22
23
24
24
24
24
23
23
22
22
22
22
21
21
21
21
21
21
21
21
20
21
22
23
24
24
25
25
24
25
24
24
23
22
21
21
21
21
18
19
19
19
20
20
20
21
22
23
24
25
26
26
26
26
25
24
23
22
22
21
21
20
20
20
20
19
17
17
17
20
22
23
25
25
26
27
27
27
26
25
24
23
23
22
22
22
21
20
19
18
18
18
18
17
18
17
19
21
22
22
21
21
20
18
17
17
15
15
14
14
13
13
12
12
13
13
12
14
16
17
19
20
21
21
21
21
20
19
18
17
17
17
17
17
16
13
13
13
12
14
15
16
18
19
21
22
23
23
23
23
22
20
20
19
19
18
19
19
19
19
19
19
19
19
19
19
20
22
22
24
24
25
25
25
25
24
22
22
21
21
21
20
20
20
20
20
20
20
19
20
22
23
25
26
27
26
27
26
25
25
24
24
23
23
23
23
23
23
22
22
22
21
21
20
20
20
20
20
20
20
19
18
16
16
16
15
15
15
15
15
15
15
15
14
13
13
13
13
15
16
18
20
20
21
21
21
21
20
18
17
17
17
17
17
17
17
16
16
16
16
16
17
18
20
21
22
22
23
22
22
21
21
21
20
20
20
20
20
20
20
19
19
19
19
19
19
20
20
20
19
21
22
23
23
22
22
22
21
21
21
21
21
21
21
20
20
20
20
20
20
22
23
24
25
26
26
27
26
25
24
23
23
22
22
22
22
21
21
21
21
21
21
20
21
21
21
21
21
22
22
23
22
22
21
20
20
19
18
18
17
16
16
15
14
14
14
15
15
17
19
21
21
22
23
23
23
22
21
20
20
19
19
18
18
17
17
16
15
15
14
15
15
18
20
21
22
22
22
22
21
20
19
19
19
18
17
17
17
16
16
16
14
14
14
14
14
14
15
15
15
16
16
15
15
15
15
14
14
14
14
13
13
12
12
11
11
11
11
10
11
12
13
15
16
16
17
17
17
16
15
14
14
13
13
12
13
12
12
10
10
10
10
10
11
13
14
16
17
18
18
18
17
17
16
16
15
15
15
15
15
15
14
14
14
15
14
15
16
17
17
19
19
19
19
19
19
19
18
18
17
17
17
17
17
17
17
17
17
17
17
17
17
18
19
19
20
20
20
20
20
20
19
19
19
19
19
17
16
15
14
13
13
11
10
10
10
11
12
14
15
16
17
16
16
16
15
14
15
13
13
12
12
11
11
9
9
10
9
8
9
12
14
15
16
17
17
17
17
16
14
14
13
12
12
11
11
10
9
9
8
8
8
7
8
10
11
13
14
15
15
15
15
15
13
12
11
11
11
10
9
10
9
8
8
9
8
8
8
12
13
14
16
16
17
18
18
17
17
15
14
14
14
13
13
13
12
12
11
13
12
11
11
15
16
18
19
19
18
18
18
16
16
16
16
15
15
14
14
14
14
14
15
15
15
15
15
15
16
17
17
16
16
15
16
16
16
17
17
17
17
17
17
17
17
18
18
18
18
18
18
18
18
18
18
18
18
18
17
17
16
16
15
15
15
15
15
14
14
14
14
13
12
11
10
10
11
12
13
13
14
14
13
13
12
11
11
10
10
9
9
8
8
8
7
7
6
6
6
9
12
14
15
16
16
16
16
16
14
13
12
11
11
11
10
10
10
9
9
8
8
8
8
11
13
16
17
17
18
17
17
16
15
13
12
11
11
10
9
9
9
8
8
8
6
6
6
9
12
13
14
15
16
15
15
14
12
12
10
11
10
10
10
9
9
7
7
7
8
8
9
11
12
14
14
15
16
16
15
15
14
14
14
14
14
14
14
14
14
14
15
14
13
13
14
14
14
14
15
15
15
15
13
12
12
12
12
11
11
11
11
10
10
9
9
9
8
8
8
9
9
11
11
13
13
14
14
13
11
10
11
10
11
11
10
8
7
6
6
6
5
5
5
10
13
14
14
15
16
16
16
15
14
13
12
11
11
10
9
10
8
9
9
7
8
7
7
10
12
14
16
16
17
17
17
15
14
13
13
12
11
11
10
9
9
8
8
8
8
8
9
11
14
15
16
16
17
16
15
15
14
14
14
14
14
14
14
14
14
14
14
14
14
14
14
14
14
14
14
14
14
14
14
14
14
14
14
13
13
13
13
13
13
14
14
14
14
13
13
14
15
16
16
17
16
16
15
15
15
15
15
14
13
13
13
12
12
12
11
11
11
11
11
11
11
11
11
10
10
10
10
10
9
9
9
8
8
8
7
7
6
6
6
5
4
4
4
6
8
9
10
10
11
12
12
11
9
9
10
9
8
9
9
9
9
10
10
10
10
10
10
10
11
12
12
13
13
14
14
13
13
12
11
11
10
9
9
8
8
7
7
7
7
7
6
6
7
8
9
10
10
10
10
9
8
8
8
7
7
6
5
5
4
4
3
3
3
3
3
6
8
9
11
13
13
13
12
11
10
9
9
9
9
9
10
10
10
10
9
10
10
10
10
11
13
14
15
16
17
16
16
16
14
14
12
12
12
12
11
11
11
10
10
10
10
9
9
10
11
13
14
14
13
14
14
13
13
13
12
12
12
12
12
12
12
11
10
10
10
10
10
10
10
10
11
12
12
13
13
12
11
11
11
11
10
10
10
9
10
10
9
9
8
7
8
10
11
11
10
11
11
11
10
10
10
10
10
10
10
10
9
9
9
8
8
7
7
7
7
7
8
9
11
11
10
10
10
10
10
10
10
10
9
9
9
9
9
9
9
9
9
9
9
9
11
11
11
11
10
10
10
10
9
8
7
7
7
6
5
6
6
5
4
3
2
2
2
4
6
8
9
10
11
11
11
10
9
9
8
8
8
8
7
7
8
8
7
7
7
6
6
7
9
10
11
12
13
13
12
11
9
8
7
7
6
5
5
4
3
2
1
1
0
0
0
3
5
8
9
10
10
10
10
9
8
8
8
8
8
7
8
8
8
8
6
6
6
5
3
7
9
12
13
14
15
14
14
13
11
10
9
9
8
7
6
5
5
5
3
3
2
3
3
4
6
7
9
10
11
11
11
10
8
7
7
6
6
5
4
4
3
3
3
3
2
1
1
2
3
3
5
6
6
6
5
5
3
2
2
1
2
1
1
2
1
1
0
0
0
0
1
2
4
5
5
6
7
7
7
7
6
6
6
6
6
6
5
5
4
4
4
3
3
2
1
5
7
8
9
10
10
11
9
9
8
7
6
6
6
5
4
5
3
4
3
2
3
3
2
5
7
8
9
9
9
10
10
10
9
8
7
7
7
7
7
7
7
7
7
7
8
8
9
10
11
12
13
14
15
14
15
15
14
14
13
14
14
14
14
14
14
15
15
15
15
14
14
15
16
16
17
18
18
18
17
14
14
12
12
12
12
11
11
11
9
8
8
8
7
7
7
7
7
7
7
8
7
7
7
7
8
8
8
8
9
9
9
10
10
10
10
10
10
10
10
10
10
10
9
9
9
9
9
9
10
9
9
9
9
9
9
8
8
8
7
6
5
7
7
7
7
8
8
9
10
9
8
8
8
7
7
7
6
6
6
5
6
6
5
3
2
3
3
3
4
4
4
5
5
4
4
4
3
3
3
2
2
1
0
0
-1
-1
-1
-1
-1
-2
-2
0
2
4
5
5
6
6
6
6
6
5
5
5
5
4
3
2
4
5
3
4
7
7
8
9
9
10
10
10
10
9
9
9
9
9
9
9
10
10
10
11
11
10
10
10
10
10
9
8
8
7
7
7
6
6
6
6
6
6
5
5
5
5
5
5
5
5
6
6
6
6
6
6
7
6
6
6
7
7
6
6
5
4
4
4
4
3
3
2
2
1
1
0
0
0
0
1
2
3
2
3
4
3
3
2
1
0
0
-1
-1
-2
-2
-2
-3
-3
-3
-4
-3
-3
-3
-2
0
1
3
4
4
5
5
5
4
3
2
2
2
2
2
3
2
3
0
-1
0
-1
0
3
6
7
8
8
9
9
8
7
7
6
6
6
6
5
5
5
6
5
5
5
5
5
5
5
4
4
5
5
5
5
5
5
5
5
5
5
5
5
5
5
5
6
6
6
6
6
6
7
7
8
8
8
8
9
9
9
9
9
9
9
9
9
9
9
8
8
7
7
7
7
6
7
7
7
7
7
7
7
7
6
6
6
7
7
8
8
9
9
9
8
8
6
6
6
6
7
8
8
8
7
6
6
5
2
1
1
1
1
1
0
0
0
0
0
-1
-1
-1
-2
-2
-3
-2
-1
0
0
0
0
0
0
0
-1
-1
-1
-2
-2
-2
-2
-2
-3
-3
-3
-4
-4
-4
-1
0
2
3
4
5
5
5
4
3
2
1
1
0
0
0
0
0
0
0
-1
-1
-1
-2
-2
4
6
8
8
9
10
10
10
9
6
5
3
4
2
1
2
1
0
1
0
3
3
4
5
6
6
7
7
7
6
5
4
3
2
1
1
0
0
0
0
-1
-1
-1
-2
-2
-2
-2
-2
-2
-1
-1
0
0
0
0
0
0
0
0
0
0
0
0
0
0
-1
-1
-1
-1
-1
-1
-1
0
1
2
2
3
3
3
2
1
1
1
1
1
1
1
0
0
0
1
1
1
1
1
1
1
1
2
3
4
4
4
3
3
3
3
3
3
3
3
2
2
1
1
1
1
1
1
1
2
2
2
2
2
3
3
3
3
3
3
3
3
3
3
3
3
2
2
2
2
2
2
2
3
3
2
2
2
2
2
2
2
2
3
2
2
2
2
2
2
2
2
2
2
2
2
2
3
4
5
7
8
8
8
7
6
6
5
5
4
4
4
4
4
4
3
3
3
3
2
3
5
6
6
6
7
7
7
6
5
4
3
3
3
2
1
0
-1
-1
-2
-2
-2
-2
-2
0
2
4
5
6
6
6
6
5
5
4
4
3
2
2
2
2
0
0
-1
-1
-1
-2
-1
1
5
6
7
8
9
9
10
9
8
8
7
7
6
5
5
3
2
3
1
1
2
0
1
2
4
6
7
9
10
11
11
11
10
8
8
8
8
8
7
7
7
6
6
6
7
6
6
7
7
7
7
7
7
7
7
7
7
7
6
5
4
5
5
5
4
3
4
3
3
2
3
4
5
7
7
8
9
9
9
8
6
6
5
5
5
4
4
3
2
1
2
2
3
1
1
3
5
7
8
9
10
10
10
10
9
8
8
8
7
6
5
4
4
5
5
5
5
4
4
4
4
4
4
4
4
4
4
4
4
4
4
3
3
3
3
3
3
3
3
2
2
2
2
2
2
3
4
4
4
5
3
3
3
2
1
0
0
-1
-1
-2
-2
-1
-1
-1
0
0
0
0
1
2
3
4
5
5
5
5
4
3
2
2
1
1
1
1
0
0
0
-1
0
-1
0
1
5
7
8
10
11
11
11
10
9
9
8
8
8
8
8
8
8
8
8
8
8
9
10
11
11
12
14
14
14
14
15
15
14
13
13
13
13
13
12
12
12
12
12
12
11
11
10
10
9
9
9
8
8
8
7
7
6
6
5
5
5
4
4
4
4
4
4
4
4
4
4
5
5
5
4
4
4
4
5
5
4
4
4
4
4
4
4
4
4
3
3
3
3
4
4
4
4
5
5
5
7
7
8
7
7
6
5
5
5
3
2
3
3
2
2
2
1
1
0
2
5
7
10
10
10
7
6
6
5
4
3
2
2
2
1
1
0
0
-1
-1
0
-1
-1
0
3
4
7
8
9
9
9
9
7
5
5
4
3
3
3
3
3
2
1
0
0
0
0
2
5
7
10
11
12
11
11
11
9
8
7
6
6
5
5
5
4
4
3
1
1
2
2
3
5
6
7
8
8
9
9
9
8
7
6
5
4
4
3
3
3
3
1
1
2
1
1
4
6
9
11
11
12
12
12
12
10
9
8
8
7
7
7
7
7
7
7
7
8
8
8
8
10
11
13
15
15
15
14
14
13
13
11
8
9
7
7
6
5
5
5
3
4
4
3
5
10
13
15
16
17
16
16
15
14
13
12
11
11
11
11
11
11
11
11
11
11
12
12
12
12
14
16
17
17
17
17
17
16
16
15
15
14
14
13
13
12
12
12
12
12
12
12
13
13
13
14
15
15
14
14
13
12
10
10
10
10
10
9
8
8
7
6
6
6
7
6
7
7
8
8
9
10
10
9
9
8
7
6
6
6
6
7
7
7
7
7
8
8
8
8
9
10
11
11
11
12
12
12
13
13
12
12
12
11
12
11
11
11
10
9
11
11
11
11
10
10
10
9
9
9
8
8
8
8
8
7
7
7
7
7
7
7
6
6
7
7
7
7
8
8
8
8
9
8
8
8
7
7
6
6
6
6
6
6
5
5
5
5
5
5
5
5
4
5
4
4
5
5
5
5
5
5
5
5
5
5
5
5
5
4
4
4
4
4
4
4
4
4
4
4
3
2
2
1
1
1
-1
-1
-1
-1
-1
-1
-1
-1
-2
-2
-2
-2
-2
-2
-2
-2
-1
-1
0
0
-1
-1
-1
-2
-2
-2
-1
-1
-1
-1
-1
-1
-2
-2
-3
-3
-2
-2
-2
0
1
2
3
4
5
5
5
3
2
1
1
1
0
0
0
0
-1
-1
-1
-1
-2
-2
1
2
4
5
6
7
8
8
7
6
5
4
4
3
4
4
4
3
2
2
1
0
2
3
4
6
8
8
9
8
8
8
8
7
6
6
6
6
6
5
5
5
4
4
3
3
3
3
3
4
4
5
5
6
6
6
6
5
5
5
5
5
5
5
4
4
3
4
4
4
4
4
4
4
6
7
7
7
8
9
8
8
7
7
7
7
7
6
6
6
6
6
6
6
7
7
7
7
7
8
8
8
8
8
8
8
7
7
7
7
7
6
6
6
5
6
5
5
5
5
6
6
6
8
9
9
9
9
8
7
6
6
5
5
5
4
3
3
2
2
2
2
2
2
5
7
8
9
10
11
10
10
9
8
7
7
7
7
7
7
8
8
8
8
8
8
8
8
9
10
11
11
12
12
12
12
12
12
11
11
10
10
10
10
9
9
9
8
7
7
7
7
7
8
8
7
7
7
7
6
5
4
4
3
3
3
3
3
2
3
2
1
1
0
0
0
0
1
1
2
4
4
5
5
5
5
4
3
3
3
2
2
1
0
0
0
-1
-1
-1
-1
2
5
6
7
7
8
9
9
8
8
7
6
5
5
6
5
6
6
6
6
6
6
6
5
6
8
9
9
8
9
9
9
9
9
8
8
8
8
8
8
7
7
7
7
6
6
6
6
7
7
8
10
11
11
11
11
11
10
9
8
8
7
7
7
6
5
5
4
4
5
5
4
7
8
11
12
13
14
14
14
14
12
10
9
9
8
7
7
7
7
6
6
6
5
6
6
8
10
12
13
14
14
14
14
14
12
11
11
11
11
11
11
11
11
11
11
11
11
11
11
11
12
12
13
13
13
13
13
13
13
13
12
12
12
12
12
12
12
12
12
12
12
12
12
12
12
12
13
13
13
14
13
12
12
11
10
10
10
10
9
10
9
9
9
9
9
9
9
9
10
10
11
11
12
12
14
13
13
12
11
10
10
9
9
9
9
9
9
8
8
8
8
9
11
13
15
16
16
17
17
17
16
15
15
14
14
14
14
14
14
13
12
9
8
8
7
7
6
5
5
5
5
5
5
5
5
4
4
4
3
3
3
3
3
3
3
3
2
2
3
3
3
5
5
5
6
7
6
6
5
5
4
3
3
3
2
1
1
1
1
1
0
0
1
3
5
7
7
8
9
10
10
10
9
8
7
6
7
6
5
4
5
4
3
3
4
3
4
7
10
13
15
17
17
18
18
18
18
16
15
14
12
12
11
10
7
8
6
6
6
7
6
9
11
13
14
17
18
19
19
19
18
16
15
14
13
12
11
11
11
10
9
9
8
8
9
13
16
19
20
22
23
23
23
23
21
18
17
15
14
14
14
13
13
13
12
11
12
12
13
14
17
20
21
22
23
23
24
23
22
21
20
19
16
15
14
14
13
12
12
11
11
12
11
16
20
22
25
26
27
28
28
28
26
25
24
21
19
19
18
17
17
16
16
15
15
15
16
19
22
26
27
29
31
31
29
27
24
22
21
21
21
20
19
12
11
11
10
10
9
8
8
8
9
9
9
10
10
9
8
8
7
7
7
7
7
7
7
6
6
6
6
7
6
6
7
7
7
8
8
9
9
10
9
9
9
8
8
8
8
8
8
8
9
8
8
9
9
9
11
13
15
17
19
20
21
21
20
19
18
17
16
16
16
16
16
13
12
10
9
8
8
8
8
7
7
7
6
6
6
7
6
6
5
5
4
4
4
3
3
3
3
3
3
3
3
4
5
6
7
8
9
9
10
10
9
8
7
7
6
6
5
5
5
5
5
5
4
4
5
7
9
10
12
13
14
15
15
14
13
12
11
10
10
10
10
10
10
10
10
9
9
9
10
12
14
17
19
20
20
20
18
16
15
14
13
13
13
13
13
13
13
12
12
12
12
13
13
13
14
15
16
17
18
20
19
18
17
17
16
15
14
14
13
13
13
12
12
12
12
12
12
12
13
14
15
17
18
19
20
20
20
19
17
17
16
16
15
14
14
14
13
12
13
12
13
15
19
21
23
23
22
21
17
15
15
15
14
14
14
14
14
14
14
14
14
14
14
14
13
12
11
10
10
9
8
8
8
7
7
6
6
5
5
5
4
5
4
4
4
3
3
3
4
6
7
8
10
11
12
13
13
12
11
10
9
9
9
9
9
9
10
10
10
10
10
10
10
11
12
15
17
19
20
20
19
19
18
16
12
11
11
10
10
10
10
10
10
10
10
10
10
10
10
10
10
10
10
11
11
11
11
11
10
11
11
11
11
11
11
11
11
11
11
11
11
11
11
11
11
10
10
9
9
8
8
7
7
7
7
6
6
5
5
5
5
5
4
3
5
7
8
8
10
10
11
11
12
11
10
9
8
7
7
7
7
7
7
7
7
7
7
7
8
8
8
9
10
10
10
10
10
9
9
9
9
9
9
8
8
8
8
8
8
8
8
8
9
10
10
11
12
12
12
13
13
13
13
13
12
12
11
11
10
10
10
9
9
8
8
8
10
11
14
16
18
19
20
20
19
18
17
15
14
14
13
13
12
12
11
11
11
11
11
11
11
11
10
12
13
13
13
13
12
12
12
11
10
9
9
9
9
8
8
8
8
8
8
8
9
11
13
14
16
17
17
18
18
18
18
16
14
13
13
12
12
12
11
10
10
9
9
9
10
10
12
13
15
15
15
15
15
15
14
12
11
10
9
9
9
9
9
9
9
9
9
9
10
12
14
15
16
18
17
17
16
16
16
15
14
14
13
14
13
12
12
13
13
12
12
11
10
11
12
13
14
14
15
16
16
16
15
13
12
12
11
10
10
9
8
7
6
7
6
6
8
10
12
14
17
18
19
19
18
18
17
15
14
13
13
13
13
13
12
12
12
12
11
11
12
12
13
14
14
14
15
15
17
16
15
15
14
15
15
15
15
15
15
15
15
15
15
15
15
15
15
16
16
16
16
16
16
15
15
15
15
15
15
14
13
13
12
11
10
9
9
9
8
8
9
9
9
10
12
12
12
12
12
10
10
9
8
8
7
7
6
6
6
5
4
4
8
10
12
13
13
14
15
16
16
16
16
13
12
11
11
10
10
10
10
10
10
9
9
9
11
12
14
16
17
19
20
20
21
20
19
18
16
15
15
14
14
13
13
13
13
12
12
12
13
14
15
16
17
18
18
19
19
18
17
16
14
14
13
13
12
12
12
11
10
10
9
9
12
14
14
15
15
17
18
17
18
18
18
16
14
13
12
12
12
11
11
10
10
9
9
9
11
13
14
16
17
18
18
19
19
19
19
17
15
14
13
12
12
12
12
11
11
9
9
9
12
15
18
19
21
22
23
23
23
21
18
16
15
14
13
13
12
13
12
12
12
12
12
12
14
17
21
24
26
27
27
28
28
27
25
23
22
20
20
20
19
18
17
17
17
17
16
16
19
21
23
25
26
27
28
28
27
22
18
15
15
14
14
13
13
13
13
12
12
12
12
13
13
17
21
25
28
30
31
32
32
30
28
26
24
23
22
21
21
21
21
21
21
20
19
19
20
21
23
24
25
26
27
27
28
26
26
24
24
23
22
22
22
21
21
18
15
14
13
13
14
15
17
19
22
23
25
26
26
24
24
21
20
19
17
16
16
16
16
15
15
16
16
16
17
20
19
19
18
18
18
17
15
14
13
13
12
12
12
11
11
11
11
10
10
10
10
10
11
12
13
14
14
16
15
16
15
15
15
14
13
12
12
12
12
13
13
13
12
11
12
12
12
12
12
10
9
9
9
9
9
8
8
8
8
8
8
8
8
7
7
7
7
7
7
7
8
9
10
12
13
14
15
14
15
15
14
13
12
11
11
11
10
10
10
9
9
9
9
9
11
13
14
15
16
17
17
17
16
15
15
14
14
13
13
13
13
13
13
13
13
13
13
14
14
14
14
15
15
15
16
16
17
16
17
16
15
15
15
15
15
14
14
14
13
13
13
13
14
14
15
16
17
17
18
18
18
18
18
16
15
14
14
14
13
13
12
12
12
12
12
12
14
17
20
21
23
24
25
26
26
26
25
22
19
17
17
17
16
15
15
14
13
12
11
12
15
18
21
21
23
24
24
24
24
24
22
21
19
18
17
16
16
16
15
15
15
15
14
15
17
21
23
25
25
26
27
27
27
27
26
24
22
21
20
19
18
18
17
17
17
17
17
17
19
21
23
24
24
26
27
27
27
26
25
24
22
21
21
20
20
20
19
19
19
19
18
19
21
23
25
26
27
27
27
26
25
23
21
19
18
17
17
17
17
17
17
16
16
16
16
16
15
16
16
18
18
18
20
21
21
22
21
19
18
17
18
17
16
16
14
14
14
14
13
14
16
18
20
21
22
22
23
23
23
23
22
21
20
19
17
16
15
15
15
14
13
13
13
14
15
18
19
20
21
22
23
23
24
22
20
19
17
16
16
15
15
14
14
14
14
14
14
14
15
16
18
20
22
22
23
24
24
23
22
20
19
18
18
17
17
16
16
16
16
15
15
16
17
19
20
22
23
23
23
22
21
21
20
19
18
18
17
17
16
16
16
16
16
15
15
16
17
18
20
22
23
24
24
25
25
24
22
21
20
19
18
17
17
17
17
16
16
17
16
17
17
19
18
18
18
18
18
18
18
18
18
17
17
17
17
18
18
18
18
17
17
17
17
18
18
19
19
20
21
23
23
23
23
23
22
21
20
20
19
18
18
18
17
18
18
17
18
18
18
19
19
19
19
18
19
19
19
20
20
18
18
18
18
19
19
19
19
19
20
20
20
20
20
20
20
20
21
22
23
23
23
23
23
23
22
22
22
22
22
21
20
20
19
19
19
18
18
18
19
20
21
22
22
23
23
23
22
22
21
21
21
20
19
20
20
19
18
18
17
18
19
20
22
24
25
26
27
27
27
27
27
25
24
22
22
21
20
20
19
19
19
18
18
19
21
24
27
29
29
30
31
31
30
30
29
27
25
24
23
22
21
21
20
20
20
19
19
20
21
24
26
28
30
31
31
30
30
29
27
25
24
23
23
22
22
21
21
21
20
20
20
20
22
23
25
27
28
28
29
29
29
28
28
27
25
24
23
23
22
22
22
22
22
22
22
22
23
24
24
25
25
25
25
24
23
24
23
22
22
22
21
21
21
21
20
20
20
20
20
20
20
20
20
21
21
21
21
21
21
21
21
20
20
20
20
20
20
20
20
20
19
19
19
19
19
19
19
19
20
20
20
20
20
20
20
19
19
19
20
20
20
19
19
19
19
19
19
20
20
20
20
21
21
21
22
22
22
22
22
22
21
21
21
21
21
21
20
19
18
18
18
19
19
20
22
23
23
24
26
26
27
26
26
25
23
23
22
20
20
19
19
18
19
19
19
20
22
26
26
29
30
31
30
30
30
28
27
26
25
24
24
23
23
22
21
20
20
19
19
20
24
27
29
31
31
32
32
31
31
30
29
27
25
24
23
23
22
22
22
21
21
21
21
21
23
25
27
28
28
28
28
28
28
27
26
25
25
24
23
23
23
23
23
23
22
22
22
22
22
22
22
23
23
23
23
23
24
24
24
23
23
23
23
23
22
22
22
21
21
21
21
22
23
24
25
26
28
29
30
29
30
29
28
26
25
24
24
23
23
23
23
23
22
22
22
23
24
26
27
28
28
29
29
29
28
27
26
25
24
23
23
23
23
23
22
22
23
22
22
23
23
23
24
25
25
25
25
25
24
23
22
22
22
22
23
23
23
23
23
23
23
23
23
23
23
23
24
25
25
23
23
23
24
25
25
24
23
23
23
22
22
22
21
21
21
21
21
21
21
22
24
24
25
26
28
28
29
29
29
28
27
26
26
25
23
22
22
22
21
22
21
22
24
27
29
30
31
31
31
31
31
28
27
25
24
23
23
22
22
22
22
21
21
21
19
19
19
18
18
17
16
16
17
17
18
18
18
19
19
19
19
19
19
19
19
19
19
19
19
19
19
19
20
20
20
20
21
21
21
21
21
21
21
21
21
21
21
21
21
21
21
21
21
21
21
21
20
21
22
22
23
23
22
22
21
20
20
20
21
20
20
19
19
19
19
19
19
19
19
19
20
20
21
22
22
24
24
23
24
23
23
22
21
20
20
19
19
18
17
17
17
19
20
22
25
25
27
27
29
29
29
28
27
26
24
22
21
21
20
20
20
20
20
20
20
21
21
23
24
24
25
26
26
26
25
25
25
24
23
23
23
23
23
23
23
23
23
23
23
23
24
24
25
27
28
28
29
29
29
28
27
26
25
25
24
24
23
23
23
23
23
23
23
24
24
25
26
27
28
28
28
28
28
27
27
26
25
25
25
24
24
24
24
24
24
24
23
23
23
24
24
23
23
23
23
21
22
22
21
22
21
20
20
21
21
22
22
22
22
22
21
21
22
22
23
23
23
22
22
22
22
21
21
21
20
20
20
20
20
19
19
19
19
19
19
19
19
20
20
21
22
22
22
22
22
22
21
21
20
20
20
20
20
20
20
20
20
20
20
20
20
21
21
22
22
23
23
23
24
23
24
24
23
23
22
22
21
21
21
20
20
20
20
21
21
22
22
23
24
23
24
24
24
24
23
22
22
22
21
21
21
20
20
20
20
20
20
20
20
21
22
21
23
23
25
24
25
24
24
22
22
22
21
21
21
21
20
20
20
20
20
20
21
21
21
21
22
22
24
23
22
22
22
21
21
20
20
20
20
20
20
20
20
20
20
20
20
21
21
22
22
22
22
22
22
23
23
22
22
22
22
22
22
22
22
22
22
22
22
22
23
24
24
25
26
26
26
27
27
27
27
27
25
24
24
24
24
24
24
24
24
24
24
24
24
25
26
28
31
33
32
32
33
32
32
31
29
28
27
27
27
27
26
26
26
26
26
26
27
30
32
33
34
35
35
36
35
37
35
34
32
31
30
30
30
29
28
28
28
28
28
28
30
31
33
34
34
34
35
36
37
36
35
34
34
32
31
31
30
30
30
29
29
29
29
29
30
32
32
32
32
32
32
32
33
33
32
30
28
27
27
27
27
25
25
25
25
25
24
25
25
24
25
25
26
26
27
27
26
25
25
26
25
25
25
24
23
22
23
23
21
21
21
23
24
26
27
29
29
30
30
30
30
30
30
28
27
26
26
25
25
24
24
24
24
23
23
24
26
27
28
29
30
30
31
31
31
30
30
29
27
27
27
26
26
26
26
26
26
26
26
26
27
29
31
32
34
34
32
33
32
30
29
25
25
26
26
26
26
26
26
26
26
26
26
26
25
25
26
26
27
27
27
27
28
27
27
26
26
26
26
25
26
26
26
26
26
26
25
26
25
26
26
27
29
29
28
26
26
27
26
24
24
24
24
23
23
22
23
22
22
22
22
22
22
23
23
24
25
24
25
25
25
25
25
24
24
24
24
23
23
23
23
23
23
23
23
23
23
23
23
23
23
23
22
23
23
22
22
22
22
22
22
22
22
22
22
22
22
22
22
22
22
22
22
22
22
23
25
25
25
25
25
24
24
24
23
23
23
23
23
23
23
23
23
23
23
23
24
24
24
25
25
25
26
25
25
24
24
24
24
24
24
24
24
24
24
24
24
24
25
26
26
28
30
31
32
33
34
33
31
29
29
29
28
27
27
26
26
26
26
26
26
26
27
29
29
31
32
34
34
33
33
33
34
33
32
31
30
29
29
28
28
28
28
28
27
28
31
33
35
35
36
36
37
37
37
36
35
35
34
33
32
31
31
30
30
31
31
30
29
30
31
33
33
33
33
34
35
37
37
37
36
35
34
33
33
32
32
31
31
30
30
29
28
29
31
33
33
36
35
37
38
37
38
37
36
35
34
33
33
33
33
33
32
32
31
31
30
31
31
32
33
35
35
35
31
26
26
26
26
26
26
25
23
23
24
24
24
24
24
24
25
25
25
25
26
27
28
30
30
30
30
30
30
30
30
29
29
28
26
27
28
28
28
28
28
28
29
31
32
33
33
35
36
35
35
35
35
33
32
31
31
30
30
30
30
29
29
28
28
29
29
31
31
34
35
36
36
37
35
36
35
34
33
32
31
31
30
30
30
29
29
29
28
29
31
33
35
36
36
37
37
37
37
36
35
34
33
32
31
30
30
30
30
29
29
29
28
29
30
32
33
35
36
37
38
39
37
37
36
35
33
32
31
31
30
29
29
29
28
28
28
28
30
32
35
36
37
38
38
39
37
37
36
34
32
31
30
29
28
28
27
27
26
26
26
27
28
29
31
33
34
34
34
35
35
34
32
31
31
30
29
29
29
29
28
28
28
28
28
28
29
30
30
32
33
34
34
33
34
33
32
31
30
30
29
29
29
29
27
27
27
27
27
27
28
30
31
32
33
34
34
34
34
33
32
31
30
29
29
29
29
29
28
28
28
28
28
28
29
31
33
34
34
34
35
35
34
34
33
31
30
30
30
30
29
29
29
28
28
28
28
29
30
31
32
33
34
35
36
36
36
35
34
33
32
31
31
31
30
29
29
29
29
28
28
29
30
31
32
34
34
35
35
36
35
34
33
32
31
30
30
30
29
29
28
28
28
28
28
28
29
31
31
32
33
34
34
34
34
33
32
32
30
30
30
29
29
29
28
28
28
28
28
28
29
30
31
32
33
34
34
34
34
34
34
33
32
31
30
30
29
29
29
29
28
28
28
29
30
31
33
35
36
36
37
38
38
32
27
29
29
29
29
29
30
29
28
28
28
28
28
29
29
32
33
34
35
35
36
34
35
30
30
32
31
30
25
26
26
26
26
26
26
27
26
28
29
30
32
33
34
34
35
36
36
36
35
34
33
32
31
30
30
30
30
29
29
29
29
29
31
33
34
36
37
37
38
38
38
38
37
35
33
33
32
32
31
30
30
30
29
29
29
31
33
34
36
36
37
37
38
38
38
38
38
37
36
35
35
33
33
33
32
32
32
31
30
31
32
34
35
36
38
39
40
39
39
39
38
37
37
36
34
34
33
33
33
32
32
32
32
31
32
34
37
37
39
39
40
41
40
33
33
33
34
34
33
33
33
32
32
31
30
29
29
29
31
33
34
35
37
37
38
39
40
35
34
35
35
34
33
32
33
33
33
32
32
31
30
31
34
35
36
37
37
37
39
37
38
38
38
37
36
36
34
33
33
33
33
33
33
32
32
32
33
34
36
36
38
37
39
39
39
38
38
37
36
34
34
33
33
32
32
31
31
31
31
32
33
34
36
37
38
39
38
40
39
39
39
38
37
34
33
32
32
32
31
31
31
31
31
31
32
34
36
38
39
39
40
40
40
40
39
37
34
25
27
28
28
29
29
29
29
29
29
29
30
32
34
36
37
38
38
40
33
25
23
28
27
29
28
27
28
28
28
28
27
27
27
28
30
30
32
33
32
33
35
34
33
32
32
31
31
30
30
30
30
30
30
30
30
30
30
30
30
32
33
34
35
34
34
35
36
35
35
34
33
33
32
31
31
30
30
30
29
29
29
30
30
32
33
34
35
35
36
37
37
36
36
31
28
28
28
29
29
29
29
29
28
28
28
29
30
32
34
36
37
36
37
38
39
39
39
37
35
34
34
33
33
32
31
31
31
30
30
31
33
36
36
37
39
39
40
41
41
41
38
37
35
34
34
34
33
32
32
31
31
31
31
32
33
34
36
38
39
41
41
41
41
39
38
37
36
35
34
33
33
33
32
32
32
32
31
32
33
35
36
38
39
39
39
40
40
40
39
38
37
37
35
34
34
33
33
33
32
32
32
32
34
36
38
38
40
40
39
39
40
39
38
38
36
35
34
33
33
33
33
32
32
32
31
31
33
34
36
38
38
39
40
39
39
39
39
37
35
34
33
32
31
30
30
30
30
30
29
30
31
32
35
36
38
39
40
39
37
35
35
34
33
32
31
31
30
29
29
29
29
29
29
29
30
32
34
35
36
36
37
37
37
36
35
33
32
31
30
30
29
29
29
29
29
29
29
29
30
32
33
34
35
35
35
36
35
34
33
32
31
30
30
30
30
29
30
30
30
30
29
30
31
32
33
34
35
35
36
36
34
35
34
32
31
31
30
30
30
30
30
30
29
29
29
29
30
31
32
33
33
35
35
35
36
34
33
32
31
30
30
30
30
29
29
29
29
29
29
29
30
31
32
34
34
35
35
36
35
35
34
33
31
31
30
29
29
29
29
29
29
29
28
29
30
32
33
34
33
35
35
36
35
35
34
33
31
31
30
29
29
29
28
28
28
28
28
29
29
30
31
32
32
32
32
33
32
32
32
31
31
30
28
29
29
29
29
29
29
29
29
29
29
30
30
32
32
32
32
33
34
33
33
30
30
30
30
29
29
29
29
29
29
29
29
29
30
31
32
33
34
35
35
35
35
35
33
33
31
31
30
30
30
30
30
30
29
29
29
29
30
31
31
30
32
32
32
32
33
32
32
31
31
31
30
31
30
30
30
29
30
29
29
29
30
30
31
31
32
32
33
30
30
30
30
29
29
29
29
29
29
29
29
28
28
29
28
29
30
32
33
34
34
34
35
35
34
32
31
31
30
30
30
29
29
29
29
29
29
29
29
30
31
33
34
35
35
36
36
37
37
36
35
29
30
30
30
30
29
29
28
28
28
28
28
29
30
32
33
34
35
35
32
28
28
28
28
29
29
28
27
27
27
28
28
27
27
27
27
26
26
26
26
27
27
28
28
29
29
29
29
28
27
27
27
27
27
26
26
26
26
26
26
27
29
30
31
31
30
30
30
29
30
30
29
28
28
28
28
27
27
27
27
27
27
27
27
28
29
30
32
33
34
34
36
36
35
34
32
31
30
30
30
29
29
29
29
29
29
29
29
30
32
34
35
36
36
36
37
36
31
27
28
29
30
30
29
29
29
29
29
29
29
28
28
29
30
31
31
31
31
32
32
32
31
30
29
28
28
27
26
26
25
25
25
25
25
25
24
24
25
26
28
29
29
29
30
28
28
27
26
25
25
24
24
24
24
24
23
23
22
22
22
23
25
26
27
28
29
29
29
29
29
28
27
26
26
25
25
24
23
22
22
22
22
21
22
23
25
27
28
29
29
30
29
29
29
28
27
26
26
26
25
25
25
25
25
25
24
24
24
25
27
27
28
29
29
30
29
29
28
27
26
25
25
24
24
23
23
22
22
21
21
21
21
23
24
27
26
28
28
28
29
28
28
27
26
25
25
25
25
25
25
24
24
24
24
23
23
24
25
25
25
25
24
23
24
24
23
23
22
22
23
23
22
20
20
20
20
20
20
20
20
20
20
21
21
21
21
22
22
22
22
22
21
21
21
21
21
21
21
21
21
21
21
21
21
21
21
22
23
23
25
24
25
25
25
24
24
23
23
23
23
22
23
23
23
23
22
22
23
24
25
26
27
29
28
27
27
26
26
26
26
25
25
25
25
25
25
24
24
24
24
24
24
25
26
28
29
31
31
31
31
30
30
29
28
27
26
26
26
25
25
25
25
25
25
25
25
26
28
30
32
33
34
36
35
35
34
30
30
30
29
28
28
27
27
27
27
27
27
26
26
27
28
29
30
32
33
32
32
30
29
26
26
25
25
26
25
25
27
26
26
26
26
26
26
27
28
29
30
32
32
32
32
32
31
31
30
29
29
28
28
28
27
27
27
27
27
26
26
27
29
31
32
32
33
34
34
31
30
23
24
24
24
24
25
25
24
24
24
24
24
24
24
25
27
28
31
31
32
33
32
32
31
30
29
29
28
28
27
27
27
26
25
25
25
25
25
25
26
28
29
29
31
30
31
31
30
29
28
27
26
26
25
25
25
25
24
23
23
24
23
25
26
28
29
31
31
31
31
31
31
30
28
27
26
26
26
26
25
25
24
23
23
23
24
25
26
27
28
29
29
30
29
29
28
28
27
26
26
26
26
25
25
25
25
25
25
24
25
25
26
28
28
28
29
29
29
29
29
29
28
27
26
26
25
25
25
25
25
25
25
25
25
25
27
28
28
28
29
29
30
30
30
29
28
27
26
26
26
25
25
25
25
25
24
24
24
26
27
29
29
30
30
30
31
30
29
29
28
27
27
26
26
26
26
26
25
25
26
26
26
26
27
26
26
25
26
25
26
27
27
27
27
27
26
26
26
26
26
26
26
26
26
26
26
27
28
28
29
30
30
30
30
30
28
28
28
28
28
28
27
27
27
27
27
27
27
27
27
27
28
29
29
30
31
31
31
31
31
29
28
28
27
27
27
27
26
26
26
26
26
26
26
26
27
29
30
30
32
31
33
32
31
30
29
28
25
25
25
24
24
23
23
23
22
21
20
20
21
22
22
23
24
25
25
24
23
22
21
21
21
21
20
20
20
20
19
19
19
18
18
19
21
22
23
24
25
24
25
24
23
23
23
22
22
20
20
20
19
19
18
18
18
19
18
20
22
24
25
26
25
25
25
25
25
24
23
23
23
23
23
22
22
22
22
22
22
23
23
23
24
25
24
25
25
25
23
23
23
22
21
21
21
21
20
20
20
20
20
20
20
20
20
20
21
22
23
23
25
24
24
26
25
24
23
23
22
21
21
20
20
20
19
20
20
19
19
21
22
25
25
26
26
27
27
27
26
25
24
23
23
22
22
20
21
20
19
19
19
19
19
21
23
25
24
26
25
27
27
25
26
26
24
24
23
23
22
21
20
20
20
20
19
19
19
20
22
23
24
25
25
26
26
22
22
22
21
20
20
19
19
19
17
16
17
16
16
16
16
18
20
22
23
22
24
24
23
24
23
23
22
21
21
20
19
18
17
17
17
17
16
16
16
18
21
22
24
24
25
25
25
25
24
23
22
22
21
21
21
20
20
18
17
18
17
17
17
19
22
24
24
25
25
25
25
24
24
23
23
23
22
22
22
22
22
22
22
22
23
23
23
23
23
23
23
23
23
24
24
24
25
25
25
25
25
25
25
25
25
24
24
24
24
24
24
25
25
25
24
25
25
24
24
24
24
24
24
23
22
23
22
22
22
23
22
22
21
21
21
21
21
21
21
21
21
21
20
20
20
20
20
20
20
20
20
20
20
20
20
20
20
20
20
20
21
22
23
24
26
24
26
25
25
25
24
23
23
23
23
23
23
22
22
22
21
22
22
22
23
25
27
28
27
29
28
27
28
27
25
25
24
23
22
22
21
21
21
21
20
20
20
20
23
25
26
27
28
28
28
27
27
25
24
23
22
22
22
22
22
21
20
20
19
18
17
20
23
24
26
27
27
28
27
27
26
24
23
22
22
22
21
21
20
20
19
19
19
18
17
20
23
24
25
25
26
26
27
26
25
24
23
23
23
22
22
22
22
23
22
22
22
22
20
23
25
26
26
28
28
27
27
27
27
27
25
24
24
24
24
23
23
22
21
21
20
20
20
20
20
20
20
21
19
19
18
18
18
16
15
15
15
15
15
14
13
13
13
13
12
12
12
13
14
15
16
18
19
19
18
17
17
17
16
16
16
15
15
15
15
15
15
15
15
15
15
15
16
17
18
19
19
20
20
19
20
19
19
19
19
19
19
18
18
18
16
16
17
17
17
19
20
20
21
21
22
21
19
19
19
19
18
19
18
18
19
18
18
18
18
18
18
18
18
19
20
21
22
22
23
23
23
22
21
20
20
20
20
20
20
20
19
19
18
18
18
17
16
17
19
20
21
22
22
23
22
22
21
20
19
19
19
18
17
17
16
16
15
15
14
14
14
15
17
19
20
21
21
21
21
20
20
19
18
18
18
17
15
14
14
14
14
14
14
13
14
15
18
20
19
22
21
21
21
21
21
20
19
19
18
16
17
15
15
15
15
14
14
14
14
15
18
19
20
22
21
22
23
22
21
20
20
18
17
16
16
16
15
15
15
14
14
14
14
15
17
19
20
21
22
21
21
20
19
18
17
17
16
16
16
15
15
15
14
14
14
14
14
14
15
15
16
17
17
17
18
17
16
16
16
15
15
14
14
14
14
13
13
13
13
12
12
13
14
16
18
18
18
19
18
19
18
16
16
16
15
15
14
14
13
12
11
10
11
10
10
12
16
17
18
19
20
21
21
21
20
18
17
17
17
16
16
15
16
16
15
15
15
16
16
17
18
20
21
22
23
23
22
22
22
21
20
19
18
18
18
17
17
17
16
16
16
16
16
17
19
21
22
23
24
25
25
24
23
23
21
21
20
20
20
20
20
20
20
20
19
19
20
20
21
22
22
22
22
22
22
21
21
20
20
20
19
18
17
18
18
18
18
18
18
18
18
18
19
19
20
21
21
22
21
21
20
20
19
19
19
19
19
19
19
18
18
18
18
18
18
19
19
20
22
22
23
23
22
23
22
21
20
20
20
19
19
19
19
19
19
18
17
17
19
19
20
21
22
23
23
23
23
23
23
22
22
21
21
20
20
20
19
19
19
18
18
18
18
18
19
20
21
21
21
21
22
21
19
19
19
18
17
17
17
17
16
16
15
14
14
14
13
14
16
17
19
19
20
20
19
19
19
18
17
16
16
16
15
14
14
13
12
12
11
11
11
12
16
18
19
20
20
21
21
20
20
19
18
17
17
17
17
16
16
15
15
15
14
14
13
14
16
16
18
20
21
22
22
22
21
20
19
19
18
17
15
16
14
14
14
13
13
12
12
13
15
17
20
21
22
23
23
23
22
20
20
18
17
17
16
16
16
16
15
15
15
15
15
16
18
19
21
22
23
23
23
23
22
21
20
20
20
20
20
20
20
20
20
20
20
19
19
20
21
23
25
26
27
27
27
27
27
25
25
23
24
22
22
21
21
20
19
19
19
18
17
16
16
17
16
17
16
15
15
14
15
15
15
15
15
14
14
14
14
14
14
13
13
13
13
13
13
14
15
15
16
15
15
15
14
14
13
13
13
12
12
12
12
12
12
13
13
13
13
12
13
14
15
15
17
16
16
16
15
15
15
14
14
14
14
14
14
13
14
13
13
12
12
11
14
16
17
18
18
18
19
18
17
17
16
15
15
15
15
15
15
15
15
15
15
15
15
16
16
17
16
15
15
15
16
15
14
14
14
14
13
13
12
13
13
12
11
11
11
10
9
10
11
13
14
15
16
17
17
17
16
14
14
13
13
13
12
12
11
10
9
9
9
8
8
8
12
15
17
18
19
19
19
19
18
17
16
16
15
15
14
14
13
12
12
11
11
10
10
9
11
12
13
14
15
15
15
15
14
13
11
11
10
9
8
7
7
7
8
7
5
5
6
7
9
11
12
14
14
14
14
13
13
11
10
10
9
8
8
8
7
6
5
5
5
4
5
4
9
10
12
13
14
15
14
14
14
13
12
13
12
11
11
10
10
9
8
7
7
6
6
6
11
13
16
16
17
18
18
18
17
16
14
14
13
13
11
11
9
10
10
10
9
9
8
12
14
16
17
18
18
18
18
18
18
17
16
16
16
16
16
15
15
15
15
14
13
12
12
14
15
16
17
18
18
19
18
18
17
16
16
15
15
15
15
15
15
14
14
14
14
13
13
13
15
17
19
20
21
21
21
20
20
19
18
18
18
18
18
17
18
18
17
17
17
17
17
18
18
18
18
18
19
19
19
15
13
12
11
10
10
10
10
9
9
9
9
9
8
8
8
8
9
10
12
13
14
14
14
14
13
12
12
11
10
11
10
9
9
7
7
7
6
6
6
6
9
11
13
15
15
15
15
14
14
14
13
12
12
12
12
11
12
10
10
11
11
11
10
9
12
13
12
12
13
11
10
9
8
7
7
7
7
7
6
6
5
4
3
2
2
2
2
2
3
5
6
7
7
8
8
9
8
8
8
7
6
5
5
4
4
3
3
2
2
1
2
2
4
6
7
8
10
10
10
10
10
9
7
7
6
6
6
4
3
3
3
2
2
2
2
2
6
9
11
13
13
13
13
14
13
11
9
8
7
7
6
7
5
5
5
6
6
5
5
6
7
8
10
11
13
13
13
13
12
11
10
10
9
8
7
7
5
5
4
3
4
4
4
4
6
9
11
13
14
15
15
15
15
13
10
9
8
7
8
7
8
7
7
8
8
7
7
7
10
13
15
17
18
18
18
18
17
15
14
14
13
13
11
11
9
9
9
8
8
8
9
8
10
12
15
17
17
18
17
17
16
15
14
14
13
13
12
12
10
9
8
8
8
7
7
6
10
12
14
13
14
16
17
16
16
14
13
11
12
10
11
11
10
10
10
9
9
8
8
9
9
10
11
11
11
10
10
11
11
10
10
10
10
9
8
8
8
7
8
7
7
6
5
5
7
7
9
12
14
15
15
15
14
13
13
12
12
12
12
12
12
11
11
9
8
8
9
11
11
12
14
17
19
19
19
19
18
16
15
15
15
14
14
13
13
11
10
11
10
11
10
9
9
9
9
9
10
9
9
9
9
9
8
8
8
7
6
5
5
4
4
4
3
3
2
3
4
6
7
8
9
9
10
10
9
8
7
6
5
5
5
5
4
4
4
5
4
3
4
4
5
7
8
9
10
10
10
10
9
8
7
7
6
5
4
4
4
2
2
1
2
1
1
1
3
7
9
10
12
12
12
12
11
9
9
9
8
7
7
6
6
5
4
4
3
2
3
2
5
9
11
12
12
13
13
12
11
10
9
8
8
7
8
7
7
7
6
5
4
4
4
4
7
10
11
12
13
13
14
13
13
12
11
11
11
11
10
10
10
10
9
8
9
9
10
10
11
11
12
12
12
12
12
11
11
11
10
10
10
10
10
10
9
9
9
8
8
7
7
6
6
7
7
7
6
7
7
6
6
5
5
6
6
6
6
6
6
6
6
6
6
6
6
6
7
7
7
8
8
8
8
7
7
7
6
6
6
6
6
6
6
6
6
6
7
7
7
6
7
7
8
8
9
9
10
9
8
7
7
7
6
6
5
4
3
3
3
2
2
1
1
1
2
3
4
5
5
6
6
6
5
4
4
3
4
3
3
2
2
2
2
1
1
1
0
0
1
2
3
4
5
5
5
5
5
4
3
3
2
2
1
1
1
0
0
0
0
0
0
0
1
2
4
5
6
6
6
6
5
5
5
4
3
3
2
2
1
1
-1
0
0
0
-1
0
2
3
5
7
8
8
8
8
7
6
5
4
3
5
5
5
2
1
2
1
0
0
0
1
2
5
6
8
8
9
8
8
7
6
5
5
5
4
2
3
2
3
2
2
2
1
1
1
2
4
6
7
8
8
8
8
7
6
5
6
6
6
5
4
4
4
2
3
2
2
2
2
4
5
7
8
9
9
9
9
8
7
7
6
6
6
6
5
5
5
5
4
4
3
3
3
4
5
6
7
7
7
7
6
6
6
5
4
2
1
1
1
0
0
0
-1
-1
-2
-2
-2
-1
0
2
2
3
4
3
3
3
2
1
1
1
0
0
-1
-1
-1
-1
-2
-2
-3
-2
-2
-1
0
2
3
4
5
5
5
5
3
3
2
1
2
0
0
-2
-2
-2
-2
0
-1
-2
-2
-1
1
3
4
5
6
6
6
6
5
4
3
1
2
2
1
-1
-2
-2
-2
-2
-2
-2
-3
1
3
6
8
9
10
10
10
10
9
8
6
6
5
4
2
2
2
0
0
0
0
-1
1
3
6
9
11
13
14
14
14
13
11
10
10
7
9
4
3
2
4
3
3
3
3
2
2
4
7
10
13
14
16
16
16
15
13
12
10
10
9
8
7
5
5
3
3
2
2
2
2
6
11
13
15
16
17
18
17
16
15
13
12
12
11
10
11
11
11
10
9
9
9
9
9
10
11
12
13
15
16
17
16
15
14
12
12
12
11
9
9
8
8
7
7
6
5
6
6
6
7
8
9
9
10
10
10
9
7
7
7
6
5
5
5
5
2
3
2
1
1
1
1
3
5
8
9
9
10
11
11
11
9
8
7
6
6
5
5
4
4
5
4
3
5
5
6
7
9
11
12
13
13
13
13
12
11
11
10
10
10
9
9
9
9
10
10
10
10
10
9
9
10
11
11
11
12
12
12
11
11
11
11
10
11
10
10
10
10
10
9
9
9
9
8
8
8
7
7
7
8
7
7
6
6
5
5
5
4
3
3
3
3
2
2
2
1
1
1
2
3
4
5
5
5
5
5
4
3
3
3
3
3
3
3
2
2
1
0
0
1
1
2
3
4
5
6
7
8
8
8
7
6
6
5
6
6
6
6
6
6
6
6
6
6
7
7
7
7
7
7
7
7
7
6
5
5
5
5
5
5
5
5
6
5
5
5
5
5
5
5
5
6
6
7
7
8
9
9
8
7
5
5
5
5
5
5
5
5
5
5
5
5
4
4
4
5
5
6
7
7
7
6
6
5
5
5
4
4
4
4
4
2
1
1
2
0
0
1
3
5
6
7
8
7
8
8
7
6
4
5
4
4
4
4
2
0
1
0
1
0
0
0
2
4
6
7
8
8
8
8
8
7
6
5
5
5
5
4
3
3
2
2
1
1
1
0
4
7
8
9
11
11
11
11
10
9
7
8
8
8
7
7
6
5
4
4
4
4
3
4
5
8
9
11
12
11
12
12
12
10
9
9
8
8
7
6
5
4
3
4
4
4
4
4
4
4
5
6
7
7
7
7
7
6
6
5
5
4
4
4
2
2
1
1
-1
-1
0
0
2
5
6
8
8
9
10
10
9
8
6
6
6
5
4
3
4
3
2
2
3
3
1
3
5
6
8
9
10
10
11
10
9
8
7
6
5
4
2
1
1
1
2
1
0
1
0
0
1
3
5
6
6
6
6
6
5
4
4
3
2
2
0
-1
-2
-1
0
0
-2
-2
-3
-3
-1
2
4
5
6
6
7
7
7
6
5
4
3
3
2
2
1
1
1
1
0
0
0
0
3
5
7
9
10
11
11
12
11
10
9
8
8
7
7
7
7
7
6
6
6
5
5
5
7
10
13
15
16
17
17
18
17
16
14
13
13
13
13
12
12
12
12
12
11
10
9
9
11
11
14
14
14
15
14
13
11
10
8
8
8
7
7
7
7
7
7
6
6
6
6
6
6
8
8
9
10
10
10
9
9
8
7
6
6
6
6
6
6
4
3
3
3
2
2
3
6
8
10
11
12
13
14
13
12
11
10
10
9
10
10
9
9
9
8
8
7
7
6
6
7
9
11
13
14
14
14
13
12
11
10
10
10
10
10
9
9
9
9
9
9
9
9
9
10
10
11
12
14
15
15
14
13
13
12
12
12
11
11
11
11
10
9
8
7
8
8
8
8
8
9
10
13
16
17
18
18
16
14
13
10
9
9
9
9
9
9
10
10
11
11
12
12
13
15
17
18
19
20
20
20
18
17
16
16
15
14
14
14
14
15
15
15
14
14
14
15
16
18
21
23
24
24
24
24
22
21
20
19
17
15
17
14
14
13
12
11
11
11
11
11
11
12
13
15
15
15
15
14
14
13
12
11
10
10
10
10
11
11
10
10
10
10
10
10
10
9
9
9
8
8
7
7
6
6
6
6
5
5
5
5
5
4
3
3
2
2
2
3
3
4
6
6
6
6
6
5
4
4
4
4
4
4
4
4
4
4
5
5
5
5
6
6
6
6
6
5
5
5
5
5
6
6
7
7
7
7
8
8
8
8
8
8
9
9
9
9
9
9
9
9
8
8
8
8
8
8
8
8
8
8
8
8
7
7
7
6
6
6
6
6
6
6
6
6
6
6
6
6
4
4
4
4
3
3
3
3
3
3
3
2
2
2
1
1
2
3
3
4
4
5
5
4
3
3
3
3
3
3
3
3
2
2
2
2
2
2
2
3
3
3
3
2
1
2
2
2
2
1
1
1
1
0
0
0
0
0
-1
-1
-1
-1
-2
-1
-1
0
2
2
1
1
1
1
-1
-1
-1
-1
-1
-1
-1
-1
-2
-2
-2
-2
-3
-3
-3
-2
0
1
3
4
3
3
4
3
3
3
2
2
2
2
2
2
2
2
2
1
1
1
1
1
1
2
3
5
6
6
5
5
5
5
5
5
5
5
5
5
5
5
4
4
4
3
4
4
5
7
7
7
7
7
7
7
6
6
6
5
5
5
5
4
4
4
4
3
2
2
2
3
5
6
8
8
8
9
8
8
7
5
5
4
3
3
2
1
2
0
0
0
-1
-1
-1
2
5
7
8
9
10
11
10
10
8
7
6
6
6
6
5
5
5
5
5
6
6
6
6
7
7
7
8
8
7
8
8
8
8
8
9
9
9
9
9
9
9
9
8
8
8
8
8
8
8
8
9
9
8
9
9
9
8
8
8
7
7
7
7
6
6
6
6
6
6
5
5
4
5
4
4
4
5
4
4
5
4
4
4
4
3
3
3
3
3
3
3
3
3
3
2
3
3
3
3
4
4
5
5
5
5
4
4
4
4
3
2
1
1
1
1
1
0
-1
1
2
4
6
7
8
9
9
9
8
8
7
6
6
6
5
4
4
4
2
1
2
2
1
0
3
6
7
8
9
9
10
10
9
8
7
6
6
5
5
5
5
5
5
5
5
5
5
5
6
7
8
10
11
12
12
12
11
10
8
8
7
7
7
7
7
7
6
7
6
6
6
6
7
9
10
11
12
13
13
13
13
11
10
9
8
8
8
8
8
7
8
8
8
8
8
8
9
9
10
10
11
12
12
12
11
11
10
10
9
9
9
9
9
9
9
9
10
10
10
10
11
11
12
11
11
11
11
11
11
11
11
11
11
11
11
10
10
10
10
10
9
9
9
9
10
10
10
10
10
10
10
10
10
10
10
10
10
10
10
10
10
9
10
10
9
9
9
9
10
11
12
13
14
14
15
14
15
14
14
13
12
12
12
11
10
10
9
9
9
8
8
8
9
9
9
9
9
10
10
10
10
10
10
9
9
9
8
9
8
8
8
8
7
7
7
6
6
7
7
7
7
7
7
7
6
6
6
6
6
6
6
5
5
5
5
4
4
4
4
4
5
7
8
10
10
11
11
11
10
9
9
9
8
8
8
8
7
7
6
7
6
6
5
6
8
10
11
12
13
12
13
12
12
12
11
10
10
10
10
10
10
10
9
9
9
9
9
9
9
9
10
10
10
10
9
10
11
10
10
10
9
9
9
8
8
8
7
6
7
7
7
7
8
8
9
10
11
11
11
11
10
9
8
7
7
6
6
6
6
6
6
6
6
6
6
6
7
7
8
8
8
8
8
8
8
7
6
6
6
6
6
5
5
4
3
4
3
4
4
5
7
8
9
10
10
10
10
11
10
9
8
8
8
8
8
8
8
8
8
7
7
7
7
7
7
7
7
8
8
9
7
7
7
7
7
7
6
6
5
5
4
3
3
2
2
3
2
2
6
8
9
11
11
13
13
13
14
13
11
10
10
9
8
8
7
6
5
6
5
5
4
5
8
10
12
13
14
14
14
14
14
13
11
11
10
9
8
8
8
8
8
8
8
8
8
8
9
11
13
14
15
15
15
15
15
14
13
13
12
13
13
13
12
12
13
12
13
13
13
13
14
14
15
15
15
15
15
14
14
13
11
10
10
9
8
8
8
7
6
6
6
5
5
5
6
6
8
9
10
11
11
11
10
10
9
8
8
7
7
6
3
4
4
4
4
4
4
4
8
10
12
13
14
15
16
16
15
15
14
12
10
10
9
9
9
8
8
8
7
7
6
8
11
13
16
19
20
20
20
20
20
18
17
15
14
13
12
12
11
11
10
10
10
9
9
10
14
17
19
22
23
23
23
23
22
21
19
18
16
16
15
15
15
15
15
15
15
15
15
16
17
19
21
22
24
24
25
24
24
24
22
22
20
19
18
17
16
15
15
15
15
14
13
13
18
22
24
25
25
26
26
24
23
20
17
16
15
14
13
12
12
12
12
12
12
12
12
12
12
13
13
13
13
13
12
12
10
11
11
10
10
10
9
9
9
9
9
9
9
9
9
9
9
10
10
11
11
12
12
12
12
11
10
10
9
8
8
7
7
6
5
5
5
5
4
6
9
10
12
13
14
14
14
15
14
14
13
11
10
10
8
8
7
7
7
6
6
6
6
8
11
13
15
16
16
17
18
17
16
15
14
13
12
11
11
11
10
10
9
9
9
9
9
10
11
13
15
16
17
18
18
19
18
16
14
13
13
13
13
12
12
12
12
13
13
13
13
14
15
15
16
18
19
21
21
22
21
20
19
18
18
17
17
16
16
16
16
16
16
15
15
16
16
15
15
16
16
17
20
21
22
20
19
18
18
17
17
17
16
16
16
16
16
16
15
16
17
18
19
19
20
20
20
20
20
19
18
17
16
15
15
14
14
13
12
12
12
12
12
13
14
16
18
19
20
21
21
21
21
19
17
15
14
14
13
13
13
13
13
13
13
14
14
14
15
15
16
16
18
20
20
19
19
19
18
17
17
17
16
16
16
16
16
17
16
17
17
17
18
19
19
20
20
20
18
17
16
16
16
16
17
16
16
14
13
13
13
13
13
12
12
12
13
15
17
18
19
20
20
20
19
19
17
16
15
14
14
13
13
13
13
13
13
13
12
12
13
15
16
16
16
17
17
17
17
16
14
14
14
13
13
13
13
13
13
13
13
13
12
13
15
17
18
19
19
19
19
19
19
18
17
16
16
15
15
15
14
14
12
12
11
11
13
13
14
15
16
16
17
18
18
18
18
18
18
17
17
16
16
16
16
15
15
15
15
15
15
15
16
16
17
19
20
20
21
21
21
20
17
16
14
12
12
12
11
10
9
9
9
9
9
10
12
14
17
18
18
19
20
19
20
19
18
17
15
14
14
13
13
13
12
11
10
10
10
13
16
18
20
21
19
18
16
17
16
14
13
12
11
10
10
10
9
9
9
8
9
8
7
12
12
14
15
16
17
17
17
17
16
15
13
12
12
12
12
12
12
12
12
12
12
10
10
10
10
11
12
13
15
16
18
18
17
17
16
15
14
14
14
14
14
14
13
13
13
13
13
13
14
16
17
19
21
22
22
22
22
21
20
18
17
16
15
15
14
14
14
14
13
13
13
13
14
16
17
20
22
23
24
24
22
21
19
18
16
15
15
14
14
14
14
13
13
13
13
15
17
20
22
24
25
27
26
26
26
24
22
20
19
17
16
15
14
14
13
13
13
12
13
13
15
16
19
20
22
22
21
22
20
18
17
16
15
15
15
15
16
16
16
16
16
16
16
16
16
17
17
17
17
18
18
18
18
18
18
18
17
17
17
16
16
16
15
15
14
14
14
14
14
14
14
14
14
14
14
14
14
14
14
14
14
14
13
11
11
11
11
10
10
9
11
13
14
16
19
21
21
22
22
21
21
20
19
18
17
16
15
15
14
14
13
13
13
12
12
13
15
17
18
20
21
20
21
22
21
19
18
17
16
16
16
16
16
16
16
16
15
15
15
15
16
16
17
17
18
19
19
19
19
19
19
18
19
18
17
17
16
16
16
16
16
16
16
17
18
18
17
18
20
21
20
21
20
19
19
18
18
18
18
18
17
17
17
17
16
16
15
16
16
17
15
14
15
15
15
17
18
17
16
15
15
15
14
14
14
14
15
15
14
14
14
14
14
15
15
15
15
15
15
15
15
15
15
14
14
14
14
14
14
14
14
13
13
13
14
14
15
16
16
16
17
17
17
17
17
17
15
15
15
14
14
14
14
14
14
14
14
14
14
14
14
14
15
15
15
15
15
14
13
13
13
13
13
13
13
13
13
13
13
13
12
12
13
13
13
14
15
16
17
19
21
21
21
20
19
18
17
16
15
15
14
13
12
12
11
10
12
15
18
19
21
21
22
22
21
20
20
19
18
17
16
16
15
15
14
14
14
14
14
15
15
16
18
20
21
22
21
21
21
21
20
18
18
19
19
19
18
18
18
18
18
17
17
17
17
19
20
22
22
23
23
23
22
22
21
20
18
18
18
18
18
18
18
18
18
18
17
18
18
18
18
18
18
18
18
18
18
18
18
18
17
18
18
18
18
18
17
17
17
17
17
17
17
17
18
18
18
18
19
19
19
18
19
18
18
18
17
17
17
16
16
17
17
17
17
17
17
17
18
17
17
18
18
18
18
18
18
18
18
17
17
17
15
14
14
14
13
13
13
12
13
15
18
20
21
21
23
23
23
23
23
22
20
19
18
17
17
16
16
15
14
13
13
13
14
15
17
20
20
23
25
25
24
23
22
22
20
19
19
18
18
17
17
16
16
16
16
15
16
17
20
22
25
26
27
28
29
28
28
28
24
22
22
21
20
20
19
18
17
17
17
17
17
22
23
26
28
29
30
30
30
30
29
28
25
22
21
20
19
19
19
19
19
18
18
18
17
17
18
17
17
17
18
18
19
20
20
19
18
18
17
16
16
16
16
16
16
16
16
16
17
17
18
18
18
17
16
16
16
16
16
16
16
16
15
15
15
14
14
14
14
14
14
13
12
15
17
18
19
19
20
21
21
21
22
20
19
17
16
16
15
15
15
14
14
14
13
13
14
15
18
19
21
22
22
22
22
22
21
20
19
18
17
17
16
16
16
15
15
15
15
15
15
17
19
21
22
23
25
26
26
26
25
24
23
21
21
20
20
19
19
18
18
18
17
17
18
20
23
24
25
26
26
26
26
25
24
23
22
19
18
18
18
17
17
17
17
16
16
16
16
17
17
19
20
21
21
21
21
20
20
19
19
18
18
18
17
18
17
17
17
17
17
17
17
18
18
18
19
20
20
19
19
19
20
20
19
19
20
20
20
21
21
20
21
21
21
21
21
21
21
22
22
23
22
23
22
22
21
20
19
19
19
19
19
19
18
18
18
18
17
17
17
19
21
23
24
26
26
26
27
27
27
25
23
23
21
21
21
19
20
20
19
19
19
19
19
21
23
24
25
26
26
25
24
23
23
22
21
20
20
20
19
19
19
19
19
19
20
20
20
20
20
20
21
25
26
28
28
28
28
27
26
25
24
24
23
23
23
22
22
22
19
19
19
20
21
22
24
25
26
27
27
27
26
26
24
23
22
21
20
19
19
18
18
18
17
17
18
21
23
24
26
27
27
27
27
26
27
26
25
25
24
23
22
21
20
20
20
19
19
19
19
19
19
19
19
19
19
18
18
18
18
18
18
18
19
19
19
19
18
18
18
18
18
18
18
18
18
18
18
17
17
17
19
19
19
19
19
19
19
19
19
19
18
18
18
18
18
18
18
18
19
20
20
20
20
21
22
22
22
21
21
21
20
20
20
19
19
19
19
19
19
19
19
20
20
21
23
23
24
26
27
27
27
26
25
24
22
21
20
20
20
19
19
19
18
18
19
20
23
26
28
29
29
29
28
27
27
27
26
25
24
24
23
23
22
22
22
21
21
21
21
22
23
24
27
28
28
27
26
26
26
26
24
23
22
22
21
21
20
20
20
20
19
19
20
21
23
25
26
26
27
27
27
27
26
25
24
23
22
22
21
21
21
20
20
20
20
20
20
22
22
23
24
25
25
25
24
24
24
24
24
23
23
23
23
23
23
23
23
23
23
23
23
24
24
25
26
26
26
28
28
27
27
27
27
26
25
26
25
25
24
24
24
24
23
23
23
24
25
26
28
29
30
31
31
31
32
31
28
27
25
24
24
24
23
23
23
22
22
21
22
24
26
27
30
31
32
32
33
33
32
32
31
30
29
28
27
25
25
25
24
24
23
22
23
25
28
30
31
32
33
33
34
34
34
32
31
29
28
27
26
25
25
24
24
24
24
24
24
25
26
27
29
30
31
32
31
32
32
31
30
29
28
27
26
25
25
24
24
24
23
22
24
27
30
32
32
33
33
33
33
32
31
30
29
28
27
27
26
25
25
24
24
23
22
22
23
23
25
27
27
28
28
27
26
26
25
24
24
24
23
23
23
23
23
22
22
22
22
22
22
22
22
23
22
22
22
22
22
21
22
22
22
23
22
23
23
23
23
23
23
23
23
23
23
23
24
25
25
24
25
26
25
25
25
24
24
23
22
20
20
21
20
20
20
20
20
20
20
21
21
23
23
22
23
24
23
23
23
22
21
21
21
21
21
21
20
20
20
20
20
20
20
22
23
24
24
23
24
23
24
24
25
24
24
23
23
22
22
21
20
19
19
19
20
20
20
21
22
22
24
25
26
27
28
28
27
27
26
25
23
22
22
21
21
21
21
20
21
21
21
22
23
24
27
28
28
28
28
28
28
27
26
24
24
23
23
23
22
22
22
22
22
22
22
23
24
26
28
29
30
30
30
31
30
28
28
27
26
25
24
24
23
23
23
23
23
23
22
23
23
25
25
26
26
28
27
27
27
26
25
24
23
23
22
22
22
21
21
21
21
21
21
22
23
24
25
26
26
27
27
27
26
25
24
23
23
22
22
22
22
22
22
21
22
22
22
22
23
24
26
27
28
29
28
28
28
26
25
24
23
23
23
23
23
22
22
22
22
22
22
23
24
24
26
26
27
28
28
28
28
27
26
26
25
24
23
23
23
22
21
21
21
21
21
22
24
26
26
28
28
28
28
29
28
27
27
26
25
24
24
24
22
22
21
21
21
21
22
24
26
27
28
30
31
31
32
31
31
30
29
28
27
27
26
26
25
25
24
24
24
24
24
25
27
30
31
32
33
34
34
33
32
31
31
29
29
28
27
26
25
25
25
25
25
25
26
26
26
27
28
30
30
31
30
30
30
29
28
27
27
26
25
24
24
24
24
24
24
24
24
24
25
25
24
24
25
24
24
23
24
23
23
23
23
23
23
23
23
23
23
23
23
23
23
24
23
23
23
23
23
23
23
25
24
23
23
22
22
22
21
22
22
22
21
21
21
21
21
22
22
23
24
24
24
25
24
25
25
24
23
23
23
22
22
22
21
21
21
21
21
21
22
22
24
26
26
25
26
26
27
27
27
26
26
25
24
24
24
24
24
24
23
24
23
24
23
23
23
23
24
24
25
25
26
25
27
27
27
26
26
26
25
25
24
24
24
24
23
23
23
23
23
23
23
23
23
23
23
23
23
22
22
22
22
22
22
22
21
21
21
21
21
21
21
21
22
23
23
23
25
25
25
25
26
25
24
24
23
23
22
22
22
22
21
21
21
21
21
22
23
23
23
23
23
24
24
24
25
25
25
24
23
23
22
22
22
22
21
21
21
21
22
23
25
26
27
28
29
29
29
28
28
28
27
26
25
25
24
24
24
23
23
23
23
23
23
23
23
24
24
24
24
25
23
23
23
22
22
21
21
21
21
21
21
21
21
21
21
21
21
22
22
22
22
22
23
22
22
22
22
22
23
23
23
23
23
22
22
22
22
22
22
22
22
22
22
22
23
23
23
23
25
24
24
24
23
23
23
23
22
22
21
21
21
21
21
21
22
22
23
25
26
27
29
29
29
29
28
27
26
26
24
24
24
24
23
23
22
22
22
22
22
23
25
26
27
29
30
30
30
31
30
29
28
26
26
25
25
25
25
24
24
24
24
24
24
23
23
24
25
27
28
28
28
26
25
24
23
23
23
23
23
23
22
22
22
22
22
22
23
23
23
23
23
24
24
24
24
23
23
23
23
22
22
22
23
23
23
23
23
23
23
23
24
24
24
25
25
25
25
25
25
26
26
26
26
25
25
25
24
24
24
24
24
24
23
23
23
24
25
27
27
28
29
30
30
30
30
30
28
26
26
25
25
24
24
24
24
24
24
24
24
25
25
25
26
26
27
27
26
26
24
24
24
23
23
22
23
23
23
23
23
23
23
23
24
24
25
26
26
27
27
28
28
28
28
28
28
27
27
27
26
25
25
25
25
24
23
23
22
23
24
25
26
26
28
27
27
28
28
28
28
27
26
25
25
24
24
24
24
23
23
22
23
24
25
27
28
29
30
30
30
31
30
29
27
26
26
26
25
24
24
24
24
24
24
24
24
26
27
27
28
29
29
30
31
31
31
30
29
27
26
25
25
24
24
24
24
25
25
25
26
26
28
29
30
30
31
31
31
32
32
31
31
30
30
28
28
27
27
26
26
26
26
26
27
28
30
31
32
33
35
34
35
34
34
34
32
31
30
30
30
29
29
28
28
27
27
27
28
29
31
33
34
33
31
29
31
31
32
32
32
31
30
25
26
27
28
28
28
27
27
27
28
29
31
32
33
34
34
36
36
28
28
25
25
27
27
24
25
25
25
25
25
25
25
25
24
24
24
24
24
24
25
26
26
27
27
26
25
25
25
24
24
24
24
24
24
24
24
24
24
26
27
28
28
29
30
31
31
30
30
29
29
28
27
26
26
26
25
25
26
25
25
25
25
25
23
22
22
22
22
23
23
23
23
24
24
24
24
24
24
24
24
24
24
24
24
24
25
25
27
28
29
30
31
31
31
31
31
30
30
29
28
28
28
28
27
27
27
27
27
27
27
28
29
30
32
32
33
33
34
35
33
32
31
30
29
29
29
28
28
28
28
28
28
28
28
28
29
30
31
33
33
33
33
33
33
32
31
30
29
29
29
28
28
28
28
28
28
28
28
28
29
30
31
32
32
35
33
34
34
33
32
31
30
30
29
29
28
28
27
27
27
27
27
29
30
31
32
33
35
36
36
36
35
35
33
32
31
30
29
28
28
28
28
27
27
27
27
28
29
31
32
33
33
34
34
34
34
34
32
31
30
29
29
29
28
28
28
28
27
27
28
29
30
32
32
33
34
35
35
35
35
34
32
31
30
29
29
29
28
28
28
28
28
28
29
30
30
32
32
34
34
34
35
34
34
33
32
31
31
30
30
30
30
29
29
29
29
29
29
30
30
31
32
33
33
33
32
32
32
31
31
30
30
30
30
30
30
30
30
30
30
30
30
28
29
28
28
28
29
30
31
32
32
31
31
30
30
29
28
29
29
28
28
27
28
28
28
29
29
30
30
31
32
33
33
31
31
30
29
28
28
28
28
27
27
27
28
27
27
27
27
28
28
29
30
31
32
33
33
33
30
28
27
24
24
25
24
24
24
24
24
25
25
25
25
26
27
28
29
30
32
33
33
33
33
32
31
30
29
29
28
28
28
28
28
28
28
27
27
28
29
31
32
32
34
34
34
34
34
33
32
31
30
30
29
29
29
28
28
28
28
28
28
29
30
32
33
33
34
34
35
34
34
33
32
31
30
30
29
29
30
29
29
29
29
29
29
30
31
32
33
33
33
33
32
33
32
31
30
30
30
29
29
27
28
27
28
27
26
26
27
26
26
26
26
26
26
26
26
27
27
27
26
26
26
26
27
27
26
26
26
25
25
25
25
25
26
27
27
26
27
28
26
28
29
29
29
29
28
28
27
27
26
27
27
27
27
27
27
27
29
30
31
33
33
33
34
34
34
33
32
33
31
30
30
29
29
29
28
28
28
28
28
30
33
34
35
35
36
37
37
36
32
33
33
32
32
31
30
30
29
29
29
28
28
28
28
29
30
31
33
33
34
36
36
36
35
35
33
32
31
30
30
29
29
28
28
28
28
28
28
29
30
32
34
34
35
35
33
33
34
33
32
31
30
29
29
29
29
28
28
28
28
28
28
29
30
31
32
33
33
34
34
33
33
32
31
30
30
29
29
29
28
28
28
28
28
28
28
28
28
28
27
27
28
29
27
27
27
27
27
26
26
26
26
26
26
26
26
26
26
26
26
26
26
27
27
27
26
26
26
26
27
27
27
27
26
26
26
26
26
26
26
26
25
25
25
25
25
25
26
26
27
27
28
28
28
28
27
27
26
25
25
25
25
24
25
24
24
23
24
25
26
27
28
28
30
30
30
31
30
29
28
27
27
27
27
26
26
26
26
26
26
26
26
26
26
27
27
24
24
26
26
27
27
27
26
26
26
26
26
26
26
26
26
26
26
26
26
26
27
28
29
30
31
31
32
31
31
30
29
28
28
28
28
27
28
27
27
27
27
27
27
28
28
26
26
27
27
27
26
25
25
25
25
24
24
24
24
24
24
24
24
24
24
24
24
24
25
25
26
27
26
27
28
28
26
25
25
25
25
25
25
25
25
25
25
25
25
25
25
26
26
27
28
28
29
29
28
28
27
27
26
26
26
26
26
25
25
24
23
23
22
22
22
23
23
23
24
24
24
24
23
23
23
23
23
22
23
23
23
23
23
23
23
23
23
23
23
23
24
24
25
25
25
24
24
24
24
23
23
23
23
23
23
22
22
22
22
22
22
22
21
22
22
22
22
23
23
24
23
24
24
23
23
23
23
23
23
23
23
23
23
23
23
23
23
23
23
22
23
23
24
24
24
23
23
23
23
22
22
22
22
22
21
21
21
21
21
20
21
22
25
26
28
28
29
29
30
29
30
29
28
27
27
26
25
25
25
25
24
24
24
24
25
25
26
27
29
30
31
31
31
31
30
29
28
28
27
27
27
27
27
26
26
27
26
26
26
27
27
28
30
32
32
31
31
31
31
30
30
29
29
29
29
28
28
28
28
27
27
27
27
28
30
32
33
34
34
34
34
33
33
32
32
31
31
26
26
26
26
25
25
25
25
25
25
25
26
27
27
27
28
30
29
30
30
29
28
27
27
26
25
25
26
26
25
25
25
24
25
26
27
28
29
29
30
29
28
28
29
28
27
27
27
27
27
26
24
22
23
23
23
22
23
24
24
25
25
24
24
24
24
25
25
24
24
24
24
25
25
24
24
24
24
24
24
24
24
25
25
26
27
28
29
30
30
30
29
28
27
26
27
26
26
26
26
26
26
25
26
25
25
24
24
25
25
25
26
27
28
27
27
27
26
25
25
24
24
23
23
23
23
23
22
22
22
24
25
26
28
29
30
30
28
29
29
28
27
26
26
26
25
25
25
25
25
25
24
24
25
25
26
27
27
29
29
28
28
29
28
28
27
27
26
27
26
27
27
26
26
26
25
25
25
25
26
27
29
29
30
30
29
28
29
28
28
27
26
26
26
25
25
25
25
25
24
24
24
25
26
28
28
30
31
31
31
32
32
31
30
29
26
25
25
25
25
25
25
25
25
24
23
23
23
24
22
24
24
24
26
25
27
26
26
25
25
25
24
23
23
22
22
21
21
21
21
22
24
25
26
26
28
27
29
28
28
27
26
27
26
25
25
24
24
24
24
24
23
23
23
24
26
28
29
29
30
30
30
30
30
28
28
27
26
26
26
26
25
25
25
25
25
25
25
25
26
28
28
29
30
29
30
30
30
29
28
27
26
26
25
25
25
25
24
24
23
23
23
25
26
27
28
30
30
30
31
30
29
28
28
27
26
26
26
25
25
24
24
24
24
24
25
25
26
27
28
29
28
28
29
29
30
29
28
28
27
26
26
26
26
25
25
25
25
25
25
25
26
26
28
29
29
31
30
29
29
29
28
27
27
26
26
26
26
25
25
25
25
25
25
26
26
27
28
28
28
28
28
27
27
27
26
26
26
25
25
25
24
25
24
24
24
24
24
24
25
26
27
27
28
28
27
28
27
27
26
26
25
25
25
24
24
24
24
24
24
24
24
25
25
25
26
26
27
27
27
28
28
27
27
27
26
26
25
25
24
24
24
24
24
23
23
23
23
23
23
23
23
23
23
24
24
24
24
24
24
24
24
24
24
23
24
23
23
23
24
25
26
27
27
28
27
29
27
28
27
26
25
25
25
24
24
24
24
24
24
24
24
24
24
24
25
25
27
27
28
28
28
28
28
27
25
25
24
24
24
23
23
23
23
23
23
23
24
24
25
25
26
27
27
27
28
27
27
26
26
26
25
25
25
25
25
25
24
24
24
24
24
24
25
27
27
27
27
27
27
26
26
26
25
25
25
25
24
24
24
24
24
24
21
22
22
22
21
20
20
20
21
21
22
22
22
22
22
20
20
19
20
20
20
20
20
20
20
19
19
19
19
19
19
19
20
20
20
20
19
19
19
19
19
19
19
19
19
19
19
19
19
19
18
20
21
23
24
25
26
26
26
25
25
24
23
23
23
23
23
23
22
22
21
21
22
21
22
22
25
25
26
27
27
28
27
27
26
25
24
24
24
24
24
23
23
23
23
23
23
23
22
22
22
23
24
24
23
23
24
24
24
23
23
23
24
24
24
24
24
23
24
24
24
24
24
24
25
24
24
24
25
24
24
24
24
24
24
24
23
23
23
23
23
22
22
22
22
22
22
22
23
24
26
24
24
26
25
26
25
24
23
23
23
22
22
22
21
20
20
20
19
19
21
24
25
26
27
27
28
28
28
27
26
26
25
25
24
24
23
23
22
22
22
22
22
22
23
24
26
26
26
27
28
28
28
27
26
25
24
24
23
23
23
23
23
23
23
23
23
23
24
24
26
27
28
29
29
29
30
29
28
26
25
25
25
24
24
24
23
23
23
23
23
23
24
25
26
27
29
29
29
30
30
29
27
26
25
25
24
24
24
24
24
24
24
24
24
24
25
27
29
30
31
32
31
30
27
28
26
25
25
23
23
23
23
23
23
22
22
22
22
21
21
21
20
21
21
21
22
22
22
21
21
20
19
18
18
17
17
17
17
16
16
16
17
17
18
20
21
23
24
24
25
25
25
25
24
22
23
22
22
21
20
20
19
20
19
19
19
19
21
22
24
26
27
27
27
28
27
26
25
25
25
24
24
24
24
22
21
20
20
21
19
19
21
22
24
25
26
26
25
26
25
24
22
21
19
19
19
19
18
17
17
16
16
16
16
16
19
21
22
24
24
25
26
26
25
24
23
22
21
21
20
20
20
18
18
17
18
18
17
17
19
21
23
24
25
26
26
26
26
25
23
22
21
21
20
20
19
19
18
18
18
18
18
17
19
20
22
23
24
24
24
24
23
23
21
20
20
20
20
19
16
16
16
15
15
15
15
15
17
20
22
23
23
23
24
24
25
24
22
22
21
20
20
20
19
19
17
18
17
16
17
16
19
22
23
23
24
24
25
24
24
23
23
22
21
21
21
20
20
19
19
19
19
18
18
17
20
22
23
25
24
25
25
25
24
24
23
22
22
22
20
19
20
18
18
18
19
19
19
20
20
21
23
24
24
25
25
26
26
25
24
23
22
21
21
21
21
20
20
19
18
19
19
20
20
22
24
25
26
26
26
25
26
25
24
23
22
22
22
21
21
21
21
21
21
20
20
20
20
21
22
24
25
25
25
26
25
24
23
21
21
21
21
21
20
20
19
19
19
19
18
17
17
17
18
19
20
20
21
21
21
20
19
18
18
18
17
16
16
15
15
14
14
14
14
13
14
16
17
19
20
20
21
21
21
20
19
18
17
15
15
14
15
15
14
13
12
12
11
11
14
16
18
20
21
22
23
22
23
22
21
20
19
18
18
18
17
16
16
15
14
15
14
14
15
18
21
23
24
24
25
24
23
23
22
21
21
20
20
20
19
20
19
19
19
19
19
19
19
21
21
22
24
24
24
24
24
24
22
21
21
20
20
20
20
19
19
19
19
19
19
19
19
20
21
23
24
24
24
25
25
24
22
21
21
20
20
20
19
20
19
19
19
20
20
20
20
22
23
25
26
26
26
26
26
25
25
24
23
23
22
22
22
22
22
21
21
21
20
20
21
23
25
27
28
29
30
31
30
29
27
26
25
24
23
23
22
22
22
21
21
21
21
20
22
23
24
26
25
25
24
24
23
23
22
20
19
19
19
19
19
19
18
18
18
17
17
16
16
17
19
21
22
22
23
24
23
22
21
20
20
19
18
18
18
17
16
16
14
14
14
14
16
19
20
22
22
23
24
24
24
24
22
20
20
19
19
18
18
17
17
17
17
16
16
15
17
19
21
22
23
24
24
25
25
23
22
21
20
20
19
19
19
18
18
18
17
17
17
17
18
20
22
24
25
25
26
25
25
24
23
22
21
21
20
20
20
19
19
19
19
18
18
17
19
21
24
25
27
27
29
28
28
27
25
24
23
22
22
22
21
21
20
19
18
18
18
18
19
19
20
20
20
19
19
20
20
19
17
17
16
16
15
15
15
16
15
14
15
14
13
13
13
16
18
19
21
22
22
22
22
21
20
19
19
19
19
19
19
18
18
18
18
19
19
19
19
20
20
20
20
20
20
20
20
20
20
19
20
19
19
19
20
20
20
20
20
19
19
19
19
20
20
20
20
21
21
21
22
21
21
21
20
21
20
20
20
20
19
19
19
19
19
19
19
19
20
20
21
22
23
23
23
23
21
20
19
19
19
19
18
18
18
18
18
18
18
18
18
19
19
19
20
19
20
20
20
18
18
19
18
18
18
18
18
18
18
18
18
17
17
17
16
15
16
17
18
19
20
20
19
18
17
17
16
16
15
15
14
13
12
11
11
11
10
10
11
13
15
16
16
17
18
18
17
16
15
14
12
14
14
14
14
12
12
11
10
10
10
10
11
14
17
18
18
19
20
20
19
19
17
16
16
15
15
15
15
14
14
14
13
12
12
11
13
17
19
20
20
21
22
22
22
21
20
19
19
18
18
17
17
17
17
16
16
16
16
16
16
16
16
19
20
21
21
21
21
20
18
17
17
17
16
16
15
15
15
15
15
14
14
14
15
16
17
18
19
19
19
19
18
17
17
16
16
15
15
15
15
15
14
14
15
14
14
14
13
13
14
14
14
14
14
14
15
14
14
13
13
13
13
13
13
13
13
13
13
13
13
13
13
14
15
17
17
18
18
17
17
17
16
16
16
16
15
15
14
14
13
13
13
13
13
14
13
16
16
17
18
18
18
18
18
17
17
16
16
15
15
15
15
15
14
14
14
13
13
12
12
15
16
17
18
19
20
19
19
19
18
18
17
17
16
16
15
15
15
14
14
14
13
13
13
14
15
16
17
18
18
18
17
16
14
15
15
14
12
13
12
11
11
12
11
11
11
10
10
12
13
13
14
15
15
15
14
14
12
12
11
12
12
11
10
10
10
8
8
8
7
7
8
12
15
15
17
16
17
17
17
16
15
14
13
13
13
12
12
12
12
12
9
9
9
9
8
13
16
17
17
18
17
17
17
16
16
16
16
16
16
15
14
13
13
13
13
13
13
13
13
13
14
14
14
15
15
16
16
15
14
14
14
14
14
14
13
13
12
12
11
10
10
10
10
11
12
14
15
15
15
15
14
14
12
11
11
10
10
10
10
10
9
9
9
8
8
7
8
10
13
14
15
16
16
15
15
15
14
13
13
12
11
11
11
9
9
10
10
11
10
10
9
13
15
16
17
17
17
17
16
16
15
14
15
15
14
14
14
13
12
11
12
12
11
10
12
15
16
18
18
20
20
19
19
18
17
17
16
15
15
15
15
14
13
13
14
13
12
10
13
16
17
19
20
21
22
22
21
21
20
19
18
18
18
17
17
16
16
15
15
15
15
16
15
17
17
17
19
21
22
23
21
20
20
19
19
18
18
18
17
17
17
17
16
17
17
17
17
18
19
19
21
22
22
23
22
22
21
20
20
19
19
19
19
19
19
18
18
18
18
18
18
19
21
21
20
19
19
18
17
16
16
15
15
14
14
14
14
14
14
14
14
13
13
13
13
13
14
13
13
13
13
13
13
13
12
12
12
12
12
12
12
12
12
12
12
12
11
10
10
12
14
15
16
17
17
17
17
16
15
15
14
14
13
13
13
13
13
11
12
11
10
10
13
14
15
16
18
20
20
20
20
19
19
18
18
18
18
18
18
17
16
16
15
15
15
15
14
14
14
14
15
15
16
15
15
14
14
13
13
13
12
12
12
12
12
12
12
12
13
13
13
14
14
15
16
17
17
17
17
17
17
17
17
18
18
18
18
19
18
18
18
17
16
16
16
16
15
15
15
16
15
15
14
14
14
14
13
13
12
12
12
11
11
11
10
9
8
7
7
8
9
10
10
9
10
9
8
6
5
4
4
4
3
3
2
2
2
2
1
1
1
1
1
3
4
5
6
7
8
8
8
7
6
5
5
5
4
4
4
5
4
4
4
5
6
6
6
6
8
9
9
8
9
9
9
8
8
5
4
3
3
2
3
3
3
3
3
3
3
2
2
3
4
5
6
7
7
7
7
7
6
5
5
5
4
5
4
3
4
3
3
2
2
2
1
2
4
6
7
8
8
8
8
7
6
6
5
5
4
3
4
2
2
1
1
0
0
0
0
4
6
7
9
9
10
10
10
9
8
8
8
7
7
7
6
4
4
4
4
5
5
6
6
8
9
10
11
13
12
13
12
12
10
10
8
8
9
8
8
7
6
5
5
5
4
4
4
5
6
8
9
10
10
11
10
9
9
9
8
7
6
7
6
5
5
4
4
4
5
5
6
9
10
11
11
11
11
11
11
10
10
9
9
10
9
9
9
9
10
10
10
10
10
9
9
10
11
12
12
12
12
12
11
10
9
9
9
8
7
7
7
7
6
6
6
6
6
6
6
6
7
7
7
8
8
8
8
7
7
6
6
6
6
5
5
5
4
4
3
3
2
2
2
3
4
6
7
7
8
8
8
8
7
6
6
6
5
5
5
4
3
3
2
2
1
0
0
2
4
6
6
8
8
9
8
8
7
6
5
6
4
3
3
2
2
1
0
0
0
-1
0
3
6
9
9
11
10
11
11
10
9
8
7
6
6
6
6
7
7
6
4
7
5
6
7
8
9
10
10
10
10
10
10
9
9
9
8
8
8
7
8
8
7
7
6
5
4
3
3
4
4
5
6
6
6
6
5
5
4
3
3
2
1
1
1
1
0
1
1
0
0
0
0
1
3
5
6
6
7
7
7
6
5
3
3
3
3
2
2
0
0
0
-1
-1
-1
-2
-2
2
6
7
8
8
9
10
9
9
8
8
7
7
7
6
7
7
7
7
6
7
6
6
7
7
9
9
10
11
11
11
10
10
9
9
9
8
7
6
5
4
3
3
4
5
5
4
4
5
6
7
8
9
9
9
9
7
6
6
4
3
4
3
2
1
1
1
2
2
1
1
2
2
3
4
5
5
5
6
6
6
5
4
4
3
2
2
1
1
-1
-1
0
0
0
-1
-1
1
3
5
6
8
8
8
8
8
6
6
5
5
4
4
4
4
4
4
4
4
4
4
4
6
8
9
11
12
12
12
12
12
10
8
8
6
7
7
7
7
8
9
8
7
6
6
6
7
8
10
11
12
13
13
13
12
10
9
9
7
6
5
5
5
4
3
2
2
3
2
2
5
7
8
8
9
9
9
9
8
7
6
6
6
5
5
4
3
3
3
2
3
3
3
3
5
8
9
10
10
10
10
10
9
9
8
7
7
7
7
7
7
7
6
6
5
5
6
6
7
8
9
10
11
11
11
11
10
9
7
8
7
7
7
7
5
5
4
4
3
3
3
3
5
7
9
10
10
10
10
11
10
10
8
8
7
7
6
5
5
6
6
6
6
5
3
2
4
7
9
11
12
13
13
13
13
11
10
11
9
7
7
7
6
6
4
5
6
4
5
3
5
9
11
13
15
15
16
16
15
14
11
10
9
9
7
7
7
7
6
5
4
6
6
6
9
10
10
10
10
9
9
9
8
6
6
5
4
4
3
2
2
1
1
1
0
0
0
-1
1
2
3
5
6
6
5
5
5
3
2
2
2
1
1
0
0
-1
-1
-2
-2
-2
-3
-2
1
3
5
6
7
8
9
9
8
7
6
6
5
5
5
4
2
3
3
3
3
4
2
3
4
6
7
8
10
11
12
12
11
10
8
8
7
7
6
7
6
6
5
4
3
3
2
3
5
10
13
15
16
18
18
18
18
16
14
12
11
10
10
10
10
10
10
10
10
11
12
12
12
13
16
18
20
19
19
18
17
16
16
16
15
15
15
14
13
12
11
10
9
9
9
9
8
8
7
7
7
7
6
6
5
3
3
3
3
3
3
3
3
3
3
3
3
3
3
3
4
5
6
6
7
7
7
7
6
5
5
5
3
2
1
1
1
2
1
1
1
1
1
2
4
5
7
8
8
9
9
8
7
5
5
4
4
3
3
3
4
3
2
2
1
0
1
3
5
8
9
10
11
11
11
11
10
9
8
6
7
6
6
4
4
3
2
2
3
3
3
4
7
9
11
12
14
15
14
14
12
11
9
8
8
5
5
5
3
4
3
2
3
3
2
4
8
11
13
15
15
15
15
14
12
11
10
9
8
7
7
7
6
6
6
5
5
5
5
6
7
8
9
9
9
9
8
8
7
7
7
7
6
6
6
6
6
6
6
6
7
7
7
8
8
9
9
10
10
9
9
8
8
8
8
8
8
8
8
9
9
9
9
8
8
7
7
7
8
8
8
8
9
9
9
8
8
8
8
8
8
8
8
8
7
7
7
7
7
7
7
7
7
7
8
8
8
9
8
8
8
8
8
7
7
6
6
5
5
6
6
6
6
6
6
7
7
8
8
8
8
8
8
8
8
8
8
7
7
6
5
5
4
4
4
4
4
3
2
3
4
5
6
7
7
7
6
5
5
4
5
5
4
4
4
3
3
3
1
2
1
1
2
4
5
6
8
8
8
9
10
9
9
9
8
7
7
5
5
4
4
3
3
2
3
3
2
5
7
9
11
11
12
12
12
11
10
9
8
8
7
7
6
6
6
6
6
6
5
6
6
7
8
8
9
10
11
11
11
11
10
10
10
10
10
9
9
9
9
9
8
7
6
6
6
7
9
11
14
14
15
15
15
14
13
12
12
11
10
8
7
7
6
5
5
4
4
4
4
4
5
6
7
7
7
7
7
7
7
6
5
4
3
3
3
3
3
2
1
1
0
1
0
3
5
6
7
9
10
11
10
10
9
8
7
7
7
7
7
7
7
7
6
6
7
6
6
7
10
12
14
15
16
16
16
15
15
14
13
12
12
12
11
11
11
11
12
13
13
13
13
13
14
14
14
14
13
12
12
12
12
11
11
10
10
9
9
9
9
9
8
8
8
8
8
8
8
9
10
10
10
10
10
10
9
9
9
8
8
8
8
8
7
7
7
7
7
7
7
6
6
6
6
6
6
6
5
4
3
3
3
3
2
1
1
1
2
2
2
2
2
3
3
3
3
3
4
5
5
5
5
5
5
5
5
5
5
5
5
5
4
4
4
3
3
3
3
3
4
4
4
5
5
5
5
5
4
4
4
3
3
3
3
3
3
3
3
2
2
2
2
2
2
2
4
4
4
5
5
5
5
4
4
3
3
2
3
2
2
2
2
2
2
1
1
2
4
4
5
6
7
6
5
5
4
3
3
3
3
3
3
2
2
3
2
2
2
2
3
3
4
5
5
6
6
6
6
5
5
5
5
4
4
4
4
4
4
4
4
4
4
4
4
5
5
6
6
6
6
7
7
7
7
7
7
7
6
6
6
6
6
6
6
5
5
5
5
5
6
6
7
7
7
7
7
7
7
6
6
6
6
6
5
5
5
5
5
5
5
4
4
4
5
7
8
9
9
9
9
8
8
7
6
6
5
5
4
4
4
4
3
2
2
2
1
2
3
4
5
5
7
7
6
6
5
5
4
4
3
3
3
2
1
1
0
0
-1
0
0
2
4
8
7
9
9
9
9
9
8
6
5
4
3
3
3
3
1
2
1
3
1
1
1
3
7
9
10
11
11
12
12
12
11
9
9
9
8
8
7
7
6
6
5
5
4
3
2
3
4
5
5
5
6
6
6
5
4
3
2
1
1
0
0
0
-1
-2
-2
-2
-2
-2
-1
0
0
2
4
5
6
5
6
6
5
3
3
2
2
2
2
0
0
-1
-1
-2
-1
-1
-2
2
4
6
8
9
10
10
10
11
10
7
6
5
4
4
4
4
4
4
4
4
3
2
3
6
7
11
13
13
14
15
15
14
13
12
11
10
10
9
9
9
8
8
8
7
7
6
6
7
8
9
11
12
12
13
13
12
11
10
9
8
7
7
6
6
6
6
6
6
6
6
6
7
8
10
12
12
13
13
13
13
12
10
10
9
8
8
8
8
8
8
7
7
8
7
8
9
10
13
15
16
17
18
18
18
17
16
15
15
16
16
16
16
16
15
13
14
14
14
13
13
14
14
15
16
18
18
18
19
18
17
16
16
16
15
15
15
14
14
14
13
13
13
13
12
12
12
12
13
13
14
15
15
14
13
13
10
9
9
9
9
8
7
8
8
7
8
8
8
9
10
11
12
14
14
14
14
12
12
10
9
9
9
8
7
7
5
5
5
4
4
4
7
9
10
11
11
12
12
11
10
9
7
6
6
5
5
5
4
4
4
3
1
2
2
4
5
7
8
9
11
11
12
12
11
10
8
7
7
7
6
6
6
6
6
7
7
7
7
8
9
10
10
11
11
12
12
10
10
10
10
11
11
11
11
12
12
12
12
11
11
11
10
10
10
10
10
9
9
9
10
11
10
10
10
9
9
9
9
9
9
9
9
8
8
8
8
8
7
7
7
8
8
9
9
9
8
9
8
8
8
7
7
7
7
6
5
4
3
3
4
4
5
6
7
8
8
8
9
9
9
8
8
8
8
8
8
8
8
7
7
7
6
7
7
7
7
7
8
9
9
10
10
10
10
9
9
9
9
9
9
8
8
8
8
8
8
8
8
8
8
8
8
9
9
10
10
10
10
9
9
9
9
9
9
9
9
9
9
9
8
8
8
9
9
9
9
9
9
10
10
9
9
9
8
8
8
8
8
8
8
8
8
8
8
8
8
8
7
7
7
7
7
6
4
4
4
4
4
4
5
5
5
5
5
5
5
5
5
5
5
5
5
5
5
6
6
5
5
5
5
4
4
4
4
4
4
4
4
4
4
3
3
3
3
3
4
5
6
7
8
9
10
9
9
9
8
7
7
7
6
6
6
6
5
4
3
3
3
3
6
7
9
11
11
11
12
11
11
11
10
9
10
10
9
9
8
8
8
8
8
8
8
8
9
10
12
13
13
14
13
14
13
13
8
7
6
6
6
5
6
6
5
5
4
4
4
3
5
6
6
6
7
7
6
6
6
6
5
5
5
5
5
4
4
4
4
4
4
4
4
4
5
6
6
4
4
4
5
4
4
4
4
4
4
4
4
4
4
4
4
4
4
4
4
4
6
6
7
8
8
9
8
9
8
8
8
7
7
7
7
7
7
6
6
6
6
6
6
6
7
7
8
9
12
11
11
12
12
10
9
8
7
7
7
6
7
7
8
8
8
8
9
9
10
10
10
10
10
10
11
10
10
10
10
9
9
9
9
9
9
9
9
8
8
8
8
8
8
9
9
9
11
12
12
11
10
9
7
7
7
6
6
5
4
4
3
3
3
2
1
1
3
4
4
5
6
6
7
7
7
6
5
5
5
4
4
4
4
4
3
3
2
2
1
3
5
7
7
8
9
10
10
11
11
10
9
8
7
7
6
6
6
5
5
4
4
4
3
5
8
10
12
14
14
15
16
16
16
14
12
11
10
10
9
9
9
9
9
8
7
8
8
8
12
15
17
19
19
20
20
20
20
20
19
16
15
15
13
11
12
12
11
10
10
11
11
11
12
13
13
13
13
12
12
12
11
11
11
11
10
10
10
10
10
10
10
10
11
11
11
11
11
11
11
12
12
12
12
12
12
12
12
11
11
11
11
11
11
11
11
11
11
11
11
11
12
12
12
13
14
14
14
15
15
14
14
14
13
13
13
13
12
13
13
13
13
13
13
13
13
15
16
18
21
22
23
23
22
21
20
20
20
18
18
17
17
16
16
17
17
17
17
16
16
16
16
16
16
16
16
16
15
15
14
12
12
12
11
11
11
11
10
10
10
10
11
11
11
12
13
13
15
16
16
17
17
16
16
16
16
15
15
14
14
14
14
12
12
11
10
11
11
10
10
11
12
13
13
14
14
13
12
12
11
11
11
11
11
11
11
11
11
11
11
12
12
13
14
16
18
18
19
20
20
19
18
17
16
15
15
14
13
12
12
11
11
11
11
12
16
18
19
20
20
21
21
21
20
18
16
16
15
14
13
13
12
12
11
11
10
10
11
11
12
12
13
14
14
14
15
15
14
13
13
12
11
11
11
10
10
10
10
9
9
9
9
10
11
13
14
15
15
15
15
15
15
13
12
11
11
10
10
10
10
9
9
9
9
9
8
9
11
12
13
15
15
15
16
16
15
14
12
11
10
10
10
10
10
10
10
10
10
10
10
11
12
13
15
16
16
17
16
16
15
14
13
12
12
11
11
11
11
11
11
11
11
11
11
11
11
12
12
12
13
13
13
13
13
13
12
12
12
12
12
11
11
10
10
10
10
10
11
11
13
14
16
17
19
20
20
20
21
20
19
17
15
15
14
13
13
13
12
12
12
11
12
13
16
18
21
22
22
24
25
23
23
22
20
20
19
18
18
17
17
17
17
16
16
16
16
15
14
15
15
15
16
15
16
16
17
17
16
16
16
16
16
16
16
16
16
15
15
15
15
16
19
22
25
27
27
30
29
29
29
29
26
25
23
23
23
22
22
21
20
20
19
19
19
21
23
25
25
27
28
27
27
27
26
24
21
18
18
18
17
17
18
18
18
18
19
19
19
19
21
24
26
28
29
30
30
31
30
28
23
22
21
20
19
18
18
16
16
15
15
15
13
13
14
14
15
14
14
14
14
14
14
14
14
13
13
13
13
13
13
13
13
13
13
13
13
13
13
14
15
16
17
17
17
18
18
18
18
17
17
17
16
15
15
15
15
15
15
15
14
14
14
14
14
15
15
15
14
14
15
14
13
12
12
11
11
11
11
11
11
11
11
11
11
11
11
11
11
11
11
12
12
12
11
11
11
10
10
10
10
9
9
8
8
8
8
8
8
8
8
8
9
9
9
8
8
8
7
7
6
6
5
6
6
5
5
5
5
5
5
6
6
7
7
10
10
11
11
12
12
13
12
11
11
10
10
9
9
8
8
8
8
7
6
6
6
9
10
12
12
14
15
15
16
15
14
14
13
12
12
12
12
12
12
11
11
10
10
10
10
12
12
15
15
16
17
17
17
18
17
16
15
13
13
12
12
11
11
10
9
8
8
8
8
11
14
15
17
18
19
19
19
20
19
18
17
16
15
14
13
13
13
13
13
13
13
13
13
13
15
16
17
19
20
21
21
22
21
20
19
17
16
17
14
13
12
12
12
11
11
10
10
11
13
14
15
15
15
16
14
15
15
14
13
12
10
10
9
9
9
9
9
8
7
7
8
9
9
9
10
11
13
15
16
17
17
17
16
15
14
14
12
11
12
10
9
11
10
10
10
13
17
19
21
21
22
24
23
23
22
21
20
19
18
18
17
17
18
18
18
17
17
17
17
18
19
20
21
22
25
25
23
20
18
17
16
15
15
14
14
14
14
13
13
13
13
13
13
14
16
17
17
19
20
21
21
20
19
18
17
16
16
16
16
17
17
17
17
17
17
17
18
18
20
22
23
24
24
26
24
25
26
24
23
21
20
19
19
18
19
19
19
19
19
18
18
19
19
20
21
22
23
23
23
24
23
22
22
21
19
18
15
13
12
12
12
12
12
12
12
12
12
12
12
14
14
14
15
15
16
15
14
14
13
12
12
11
11
10
10
9
8
8
8
12
14
16
17
18
20
20
21
21
21
20
19
16
14
15
13
13
13
12
11
10
10
9
10
14
17
19
21
22
24
25
25
25
25
23
21
19
19
18
17
17
16
16
15
14
14
14
14
16
18
20
23
25
26
26
26
26
25
24
23
21
20
20
19
18
18
17
17
17
17
17
17
17
18
20
22
22
22
22
23
23
23
22
21
19
18
18
18
16
16
14
14
13
12
13
12
18
21
23
25
27
28
28
28
28
28
26
25
23
21
20
19
18
17
18
17
17
16
16
17
19
21
23
25
26
28
27
26
27
26
25
23
22
20
19
19
19
18
18
18
18
18
18
18
19
20
22
23
25
26
26
25
25
25
24
22
22
21
20
20
19
19
19
19
19
19
19
19
21
24
26
27
28
29
31
31
30
30
29
28
24
22
22
21
17
18
18
17
17
18
18
17
18
19
19
19
19
17
18
19
19
19
19
19
18
18
18
16
16
15
15
15
15
15
14
16
18
20
22
23
24
25
26
26
26
25
24
22
21
20
19
18
16
16
16
16
16
16
16
16
17
18
21
22
23
24
26
26
25
24
23
21
20
18
18
18
18
18
18
18
18
18
18
19
20
21
22
23
22
20
20
21
22
22
22
21
21
21
19
18
17
17
16
16
16
16
16
16
17
17
18
20
20
21
23
23
24
24
23
22
21
19
19
19
19
18
18
17
17
17
16
17
18
20
22
24
24
25
24
24
23
22
21
19
18
18
17
18
17
17
16
15
14
14
15
15
17
18
20
21
22
23
24
24
24
23
22
21
20
19
18
18
18
18
17
17
17
17
17
17
18
19
20
21
24
24
25
25
25
24
23
22
21
20
20
19
18
18
17
17
16
16
16
17
18
20
21
23
24
26
27
28
26
25
24
23
22
21
20
20
19
18
18
18
18
18
18
18
20
21
24
25
26
24
23
23
22
22
19
18
18
17
17
17
18
18
18
18
18
18
18
18
18
18
18
18
19
21
22
21
22
21
21
20
19
18
18
17
17
17
16
16
16
16
16
16
17
19
20
22
23
24
23
24
23
22
21
20
19
19
19
19
19
19
19
19
18
18
18
19
19
19
20
20
21
21
23
20
17
17
17
16
15
15
15
15
15
15
14
13
13
13
13
13
16
18
20
22
23
24
26
26
26
26
26
25
23
21
20
19
19
17
17
16
16
15
15
17
20
24
25
27
28
29
28
29
29
28
28
26
25
24
24
24
24
24
23
23
23
23
23
22
23
24
24
24
26
28
27
27
27
26
26
25
24
24
23
23
23
23
23
22
22
22
22
23
24
25
25
24
23
23
22
23
23
23
23
23
20
20
19
19
18
18
17
17
17
17
17
17
18
19
21
22
22
23
23
24
25
24
23
23
21
20
19
19
18
18
18
17
17
17
17
18
18
20
21
23
23
24
25
25
24
24
23
22
21
21
20
20
20
20
20
20
20
20
20
20
21
22
22
22
21
20
20
21
21
21
21
21
21
21
21
21
21
21
20
21
20
20
20
20
20
21
21
24
26
28
28
29
28
28
27
26
24
23
22
21
20
20
20
20
19
19
19
20
21
22
23
24
27
28
28
27
27
26
25
23
21
20
20
19
17
17
17
16
16
15
15
17
20
21
22
23
23
24
24
24
24
24
23
22
20
19
19
18
18
17
17
17
16
16
16
17
19
20
22
24
24
25
25
26
25
24
24
22
21
20
20
20
20
20
20
20
20
20
20
20
21
21
21
22
22
22
22
22
22
22
22
22
22
22
21
21
21
21
21
21
21
20
20
20
21
22
23
23
23
23
24
25
25
24
24
24
23
22
21
20
20
20
19
19
19
19
19
19
20
21
23
25
26
27
28
27
27
27
26
25
23
22
21
21
21
20
20
20
20
19
19
20
21
21
23
24
26
26
27
27
26
26
25
24
24
23
22
21
21
21
21
21
21
21
21
21
21
21
22
23
25
25
25
25
25
24
22
21
21
21
21
21
20
20
20
20
20
20
20
20
21
22
23
24
23
23
24
24
25
24
23
23
22
22
22
21
21
21
21
21
21
21
21
21
21
21
22
22
23
23
24
24
25
25
25
24
24
23
23
23
23
23
23
23
23
23
22
22
22
22
22
23
23
23
23
24
24
24
24
23
23
22
22
22
22
22
21
21
21
21
21
21
21
23
23
23
25
26
26
26
27
25
25
24
23
22
21
21
21
21
21
20
20
20
20
20
21
23
25
26
27
29
29
29
29
29
28
27
26
25
24
24
24
23
23
23
23
23
23
24
23
23
24
24
24
24
24
24
25
25
25
25
24
24
24
24
24
24
23
23
22
21
21
21
21
21
23
23
24
24
25
26
25
24
24
23
22
21
20
19
17
17
18
18
18
18
17
18
20
21
23
25
26
25
25
25
24
24
23
23
22
22
21
20
21
20
20
20
19
19
18
18
20
22
23
25
25
26
26
27
28
28
28
27
25
25
24
24
23
22
21
21
21
21
20
21
23
25
27
29
30
30
31
32
30
29
27
26
25
24
23
22
22
22
21
21
21
21
21
22
23
23
24
24
25
25
25
25
25
24
24
23
23
23
23
23
23
22
22
22
22
22
22
22
22
22
23
23
23
23
23
22
22
23
22
22
22
22
22
22
22
21
21
21
21
21
21
21
22
22
23
24
25
26
27
27
25
24
24
23
23
22
22
22
22
22
22
22
22
22
22
22
22
22
23
24
24
24
25
25
26
26
26
26
25
25
24
24
24
24
24
24
24
24
23
24
26
26
27
27
29
29
29
29
30
31
30
30
28
27
26
25
25
25
24
24
24
23
23
24
26
28
29
31
32
33
34
34
34
34
33
32
30
29
28
28
27
27
26
25
25
25
24
25
26
28
29
30
30
31
30
31
31
31
30
29
27
26
25
25
25
25
25
24
24
24
24
24
25
26
27
30
31
31
31
31
29
29
28
28
27
26
26
26
25
25
25
25
24
24
24
24
25
25
26
26
26
26
27
27
28
25
24
23
23
22
22
22
22
22
23
23
23
23
23
22
22
22
22
21
21
21
22
21
21
21
21
21
21
21
21
21
21
21
22
22
23
23
23
23
23
23
23
23
24
25
26
26
26
23
22
21
21
21
21
21
21
21
21
21
21
21
21
21
21
21
21
22
22
22
23
23
24
25
24
24
24
23
23
22
22
21
21
21
20
20
19
20
21
23
25
25
26
26
27
27
27
27
27
26
25
24
23
23
22
22
22
22
22
21
21
22
23
24
26
27
28
29
29
29
28
28
27
26
25
25
24
24
23
23
23
23
23
23
23
23
23
24
25
26
27
27
28
28
27
25
23
23
23
22
22
21
21
20
20
20
20
20
20
21
21
21
22
22
22
23
24
24
24
24
25
25
24
24
24
24
24
24
24
24
24
24
23
24
25
25
26
26
28
29
30
29
29
28
27
27
26
26
26
25
25
25
25
25
25
25
25
25
25
25
26
28
28
29
30
32
33
32
32
31
30
29
28
27
27
27
27
27
26
26
26
27
29
31
33
34
36
34
35
35
35
36
35
33
32
32
28
29
28
28
28
28
27
27
27
25
25
25
25
24
25
24
23
24
25
24
24
24
24
23
24
23
23
23
23
23
24
24
24
22
22
22
22
23
23
23
23
23
23
23
23
23
23
23
22
22
21
22
22
22
21
22
22
21
22
22
22
22
22
22
22
22
22
22
22
22
22
22
22
23
23
22
22
22
22
23
23
23
23
23
24
24
24
24
24
25
26
27
27
27
27
26
26
25
25
25
25
25
25
25
25
26
27
29
31
33
32
33
32
32
32
30
28
27
25
24
23
22
22
22
22
22
22
21
21
19
19
19
20
21
22
24
26
26
28
27
27
26
24
23
23
23
22
22
22
22
22
22
22
22
23
24
26
27
28
28
29
28
29
29
28
27
26
25
25
24
24
23
23
23
23
23
23
23
24
26
27
29
29
29
29
28
28
27
27
26
26
25
25
25
24
24
24
24
23
23
23
22
22
22
22
23
23
23
23
23
22
22
21
21
21
21
20
20
20
21
21
21
21
21
21
21
22
22
23
23
22
23
23
24
23
23
22
21
20
20
20
19
18
18
18
19
18
18
18
19
19
20
21
21
21
21
20
20
18
18
18
18
18
18
18
18
19
18
19
19
19
19
19
19
19
20
21
22
22
22
22
23
23
22
22
21
21
21
21
21
21
21
21
21
21
21
21
21
21
22
23
23
25
24
24
24
25
25
24
24
24
24
24
23
23
23
23
23
23
23
23
23
24
24
24
26
27
27
27
27
27
26
26
25
25
25
25
25
24
24
24
24
24
24
24
24
25
26
28
29
30
30
30
30
29
27
27
27
26
25
25
25
25
25
25
25
24
24
24
24
24
24
24
25
24
24
24
24
24
24
24
24
24
24
23
23
23
23
23
24
24
24
24
24
24
24
24
24
24
26
26
28
29
30
30
30
28
27
26
26
26
25
25
25
25
25
25
25
26
28
30
31
32
33
34
34
34
34
34
32
31
30
29
28
27
27
27
26
26
25
25
27
28
31
33
33
34
33
34
32
33
33
33
32
31
29
28
27
26
26
26
25
25
25
25
25
26
27
29
30
31
32
32
31
32
31
30
28
27
27
27
27
26
26
25
25
25
25
25
25
26
27
29
29
30
30
30
30
29
29
29
28
27
26
26
26
26
26
25
25
25
25
25
25
26
26
26
27
27
27
28
28
28
28
27
27
26
26
26
26
26
25
25
25
24
24
24
25
25
26
26
27
28
29
29
30
29
29
28
27
27
26
26
26
25
25
25
25
25
25
24
25
26
27
29
30
31
32
32
32
31
30
30
28
28
28
27
27
27
27
27
27
26
26
26
26
27
28
29
29
30
31
31
31
32
31
31
30
29
27
27
27
26
26
26
26
26
26
26
26
27
28
30
29
29
29
31
30
29
29
29
29
28
28
27
27
27
27
27
27
27
27
26
26
27
27
28
27
27
29
31
32
31
30
27
28
28
28
28
28
28
27
27
27
27
27
27
27
27
29
29
31
31
28
29
28
27
27
28
28
27
27
27
27
27
27
27
27
27
27
26
27
27
29
31
32
33
34
33
32
32
32
33
32
31
30
30
29
29
29
28
28
28
27
27
28
30
30
32
33
35
35
35
36
35
33
33
31
27
28
28
28
29
28
28
27
27
27
27
28
29
31
32
33
34
35
36
36
35
35
35
33
33
32
31
31
31
30
30
30
29
29
29
30
32
33
34
36
36
36
37
37
37
37
37
36
35
34
34
33
32
31
31
31
31
30
29
30
32
34
34
35
36
36
37
37
38
38
37
36
35
33
33
32
32
31
31
31
30
30
30
30
31
32
33
35
37
37
38
38
38
38
38
35
33
33
32
31
31
31
30
29
28
27
27
28
30
30
32
33
34
34
35
36
36
36
36
35
33
32
31
31
30
30
29
29
29
29
30
30
32
33
34
35
35
36
37
38
37
37
37
35
33
32
32
31
31
31
30
30
29
29
29
29
31
32
34
35
36
37
38
37
36
35
32
31
30
30
30
30
30
30
30
29
29
29
28
29
30
32
34
36
37
37
38
37
37
37
36
36
33
32
31
31
30
29
29
29
29
29
29
29
30
32
34
36
37
37
38
38
38
37
36
35
34
33
32
31
31
30
30
29
29
29
28
29
30
32
34
35
37
38
39
38
39
38
38
36
34
33
32
31
31
30
30
29
29
28
28
28
29
31
33
35
37
37
38
37
37
37
35
33
32
30
30
29
29
28
28
28
28
28
27
27
28
30
32
33
34
35
35
35
34
34
33
32
31
30
29
29
29
29
29
29
29
29
29
29
30
31
32
33
33
34
34
31
31
31
31
31
30
30
29
29
29
29
29
29
29
29
29
29
29
29
30
31
32
33
32
33
33
31
30
30
29
29
29
29
29
29
29
29
28
29
28
29
29
29
30
30
29
31
31
31
31
30
30
29
29
29
29
29
29
29
28
28
28
28
27
28
28
28
29
30
28
28
28
27
27
27
28
28
28
28
28
28
27
28
28
28
28
28
28
26
25
25
25
26
27
29
30
30
30
29
28
27
26
25
26
25
25
25
25
25
25
24
24
24
25
26
27
28
29
31
32
31
32
31
31
29
29
28
28
27
27
26
26
26
25
25
25
25
27
29
29
31
31
32
32
32
29
30
29
29
28
28
27
27
26
26
26
26
26
25
25
26
26
28
30
30
31
32
33
33
32
32
30
29
28
28
27
27
27
26
26
26
25
25
26
26
26
27
28
30
30
30
31
32
31
30
30
29
29
28
28
27
27
27
27
27
27
27
27
27
27
27
27
26
26
28
29
29
29
29
29
28
28
28
27
27
26
26
26
25
25
25
24
24
26
27
29
30
31
32
32
31
32
31
30
29
28
27
27
27
27
26
26
26
25
25
25
25
27
28
28
30
30
31
33
32
32
31
30
29
28
27
27
27
26
26
26
26
26
26
25
26
26
28
30
31
32
33
34
33
33
33
32
31
30
29
28
28
28
27
27
27
27
27
27
27
28
29
30
31
30
30
31
31
32
31
31
29
28
26
25
25
26
25
25
25
25
25
25
25
25
26
27
28
29
29
28
28
27
27
26
25
25
25
25
25
25
25
25
25
25
25
25
25
24
23
23
24
24
24
23
24
24
25
25
24
24
25
25
25
24
24
24
24
24
24
24
24
24
24
24
24
24
25
25
25
25
24
24
24
24
24
24
24
25
25
25
25
25
25
25
25
25
24
24
24
23
23
22
22
22
23
23
23
23
23
23
23
23
23
23
22
22
22
23
23
23
24
26
27
27
28
30
30
29
29
29
28
26
25
25
24
24
23
24
23
23
23
23
23
24
25
27
27
28
29
31
30
30
30
29
28
28
27
26
26
25
25
25
24
25
24
24
24
25
27
29
30
32
31
32
32
31
31
30
30
29
28
27
27
27
26
26
25
25
24
24
24
25
27
28
29
30
31
31
30
30
30
27
25
26
26
26
26
26
26
26
26
26
25
26
25
26
27
28
29
30
29
30
25
26
28
28
27
27
26
26
26
25
25
25
25
25
24
24
24
25
26
27
29
30
31
31
31
30
30
29
28
28
27
26
26
25
25
25
24
25
25
24
24
26
27
28
29
29
30
29
30
30
30
29
28
27
27
26
26
25
25
25
25
25
24
24
24
25
27
28
30
30
31
31
31
31
30
30
29
28
27
27
26
26
26
26
26
26
26
25
26
26
26
28
29
31
31
32
32
31
31
29
28
28
28
27
27
26
26
26
25
24
24
23
23
25
26
28
29
29
30
31
32
31
31
29
29
28
28
27
26
26
26
26
25
25
25
25
25
26
27
29
30
31
31
31
31
31
30
29
28
27
27
27
27
27
26
25
25
25
26
26
26
26
26
26
26
27
28
30
30
30
29
28
27
27
26
26
26
25
24
24
24
24
24
24
23
24
25
26
27
28
29
30
31
30
29
27
26
25
25
24
24
24
24
24
23
22
22
23
23
24
24
27
27
28
29
30
29
29
27
28
27
26
25
25
25
25
25
24
23
23
24
24
23
26
26
28
28
28
30
30
30
29
29
28
27
26
25
25
25
24
24
24
24
23
23
23
23
25
25
27
27
28
29
29
29
29
29
27
26
25
25
24
23
23
23
22
21
21
21
21
20
23
25
26
27
28
27
29
30
29
29
28
28
26
25
25
24
24
24
24
23
23
23
21
22
26
26
27
28
29
30
29
30
28
29
28
27
27
26
26
26
25
25
24
24
24
24
23
23
24
24
22
21
22
23
24
22
23
23
22
22
21
21
20
20
19
19
19
19
19
18
17
17
20
23
24
25
25
26
26
27
27
25
25
24
24
23
23
23
22
22
22
22
22
20
21
21
22
24
25
26
27
26
26
26
26
26
25
24
24
24
24
24
24
24
24
22
22
21
21
21
21
20
21
21
21
21
21
21
20
20
20
20
20
20
20
21
21
21
21
21
21
20
21
20
21
22
23
24
24
24
25
25
25
25
24
23
23
23
22
22
21
20
20
20
20
20
19
20
21
24
25
25
27
27
27
27
27
27
26
25
24
24
23
23
22
22
21
20
20
19
20
20
22
24
25
27
27
27
27
27
27
26
26
26
25
25
24
24
23
23
23
22
22
21
21
22
22
24
25
27
27
28
28
29
28
27
26
26
25
24
24
24
23
23
23
22
21
22
22
22
23
24
24
25
25
25
25
26
26
26
25
25
24
24
24
23
23
23
22
22
21
20
20
20
22
24
25
26
27
28
28
27
27
27
26
25
24
24
24
24
24
24
24
23
24
24
23
24
24
25
26
25
24
24
24
24
24
24
23
23
23
22
23
23
23
23
23
23
23
22
22
22
22
22
22
24
24
26
26
27
27
27
26
25
23
23
23
22
22
22
22
21
21
21
21
22
22
24
25
25
26
28
28
28
29
28
26
26
25
24
24
24
23
23
23
23
22
22
22
22
23
24
25
26
27
27
27
27
26
25
25
25
25
24
24
24
24
23
22
22
21
21
20
21
23
24
26
26
28
28
29
29
28
28
26
25
25
24
23
23
23
23
21
21
21
21
20
21
22
23
24
26
27
28
28
28
27
27
26
24
24
23
23
23
23
23
22
22
21
22
22
21
23
25
26
27
26
27
26
24
25
24
23
24
23
23
23
23
23
23
22
23
23
23
23
23
23
23
23
23
23
24
24
24
23
22
22
22
23
23
24
24
24
24
24
24
25
25
26
26
26
26
26
27
29
29
28
29
29
29
28
28
27
27
27
27
27
26
26
26
26
25
25
25
24
23
23
22
21
22
22
22
23
23
22
22
20
20
19
18
18
17
17
17
16
16
15
15
18
20
22
24
25
26
27
26
26
26
23
21
20
20
20
19
20
20
20
20
19
18
18
18
20
21
24
24
24
27
28
27
27
27
26
25
24
23
23
23
22
22
22
22
22
22
22
22
23
23
24
24
25
25
24
22
19
19
20
20
19
18
18
18
18
19
18
18
19
19
19
19
19
19
19
20
20
20
20
20
20
20
20
19
20
20
19
19
19
19
19
20
20
20
20
21
21
22
22
23
23
24
24
24
25
24
23
23
23
22
22
22
22
22
22
22
22
22
22
21
22
22
22
23
23
23
24
24
24
24
23
22
22
22
23
23
22
21
19
19
19
19
19
19
19
19
20
21
20
20
21
21
21
21
20
19
19
20
20
19
19
19
18
18
18
17
17
17
18
19
21
22
24
24
24
25
24
23
22
21
20
20
19
18
17
16
17
17
17
17
16
15
17
19
21
23
24
24
24
25
24
24
22
22
21
20
19
18
17
16
16
16
15
15
14
14
15
17
19
20
21
22
22
22
22
22
20
19
19
17
17
17
17
15
15
14
13
13
14
13
15
18
20
21
22
24
24
23
22
22
20
18
19
19
18
17
17
16
15
14
14
14
13
13
15
19
21
23
24
25
25
24
24
24
22
23
20
18
19
18
17
16
16
16
16
17
16
16
18
20
23
23
23
23
24
24
24
23
23
20
20
20
20
19
19
18
18
17
17
17
16
16
19
21
22
23
25
25
26
27
27
25
23
22
21
21
20
20
20
19
19
18
18
18
17
17
18
21
23
24
25
26
27
26
25
25
24
22
22
21
20
20
20
20
19
18
17
16
16
16
18
21
23
24
25
26
26
26
25
25
24
22
21
21
20
20
20
19
19
17
17
17
16
16
18
21
22
24
23
25
25
25
25
24
23
22
21
21
21
20
18
20
19
18
17
17
16
16
18
21
21
22
24
24
24
24
24
23
22
21
21
21
20
20
20
19
18
18
18
17
17
18
20
21
22
24
25
26
25
26
25
23
23
22
22
22
21
21
21
20
20
20
18
17
16
17
18
21
24
24
24
25
26
25
26
25
23
22
22
21
21
21
19
18
18
18
18
18
17
18
19
22
23
24
24
26
26
26
25
25
24
23
22
22
22
22
21
21
20
19
18
18
18
17
19
22
23
24
26
26
25
25
25
25
24
23
22
22
22
22
21
21
21
21
20
20
20
19
20
22
23
25
26
25
26
25
25
24
24
23
22
22
22
21
21
21
19
19
19
18
18
18
20
21
22
22
23
23
23
23
23
23
22
21
21
21
20
20
20
20
19
19
19
19
19
19
20
21
23
25
25
25
26
26
26
25
24
23
23
22
22
22
22
22
20
18
17
16
16
16
16
16
17
17
18
19
20
20
19
19
17
16
16
15
15
15
14
14
13
14
14
13
11
11
13
17
19
20
21
21
19
20
19
18
18
18
18
17
18
18
18
18
18
18
17
17
16
15
15
15
15
15
15
15
15
15
15
15
15
14
15
15
15
15
15
15
15
15
15
15
15
16
17
17
18
18
18
18
18
18
17
17
16
15
15
15
15
15
15
15
14
15
14
14
13
14
15
15
17
18
18
18
19
18
18
17
17
17
16
16
15
15
15
14
15
15
14
14
13
13
13
13
14
14
14
14
14
12
13
13
13
13
13
13
13
12
12
12
12
12
11
11
10
10
11
12
14
15
16
17
18
18
18
17
15
16
16
15
13
13
13
12
11
11
10
10
10
10
10
14
17
19
20
20
20
20
20
20
19
18
18
17
17
16
16
16
16
16
15
16
16
17
18
19
20
20
20
20
19
18
18
19
19
19
19
19
19
19
19
19
19
19
18
18
18
18
18
19
19
21
22
23
23
24
23
23
22
22
21
21
21
21
20
20
20
20
21
20
20
20
21
21
21
22
23
24
26
26
26
25
24
23
23
23
23
23
22
22
22
22
22
22
22
22
22
23
23
23
25
27
26
26
23
21
19
17
16
16
16
15
15
15
14
14
13
13
13
13
13
14
14
14
14
14
14
14
14
14
14
14
14
13
13
13
13
12
12
12
12
12
12
12
12
12
13
13
13
13
13
13
13
14
14
13
13
13
13
12
12
11
11
10
9
9
9
9
9
11
13
14
16
17
16
16
16
16
15
15
14
14
14
14
13
12
12
13
12
12
11
12
12
14
15
16
18
19
18
18
18
17
17
16
16
16
16
16
16
16
15
15
15
15
15
14
15
15
16
16
17
17
17
16
16
16
16
16
15
16
16
16
15
15
15
15
15
15
15
15
15
15
15
15
16
16
15
15
15
15
15
15
15
14
14
14
14
14
14
14
14
14
13
13
13
13
14
15
17
17
18
18
17
17
16
16
16
16
16
14
13
14
13
12
12
11
12
11
11
15
16
18
19
19
20
20
20
19
18
17
17
17
17
17
17
17
17
17
17
18
18
18
18
18
20
20
20
20
19
19
19
18
18
18
17
17
17
16
16
15
15
15
15
15
15
14
14
15
16
16
16
16
16
16
16
16
16
16
16
16
17
17
17
17
16
16
16
16
16
16
16
16
16
16
16
16
17
16
16
16
14
14
15
15
14
14
14
14
14
13
14
14
14
14
14
14
15
15
15
14
14
14
14
14
13
14
14
14
13
14
14
14
14
14
14
13
13
13
13
14
14
15
16
15
15
15
15
15
15
15
15
15
15
15
15
15
15
15
15
15
15
15
16
16
17
17
17
17
17
17
17
17
17
17
17
17
17
17
17
17
17
17
17
17
17
17
17
17
17
18
19
19
20
20
20
19
19
19
19
19
19
19
19
19
19
18
18
18
18
18
18
17
17
17
17
17
17
17
17
17
16
16
16
16
15
16
16
16
16
15
15
14
14
14
14
14
14
14
15
15
15
14
14
14
13
13
13
12
11
11
10
10
10
9
9
9
9
8
8
8
8
8
8
7
7
8
7
7
7
6
6
6
6
5
5
5
5
4
4
3
2
2
1
2
3
3
4
4
5
5
4
4
3
3
3
1
1
0
0
-1
-1
-1
-1
-2
-1
-2
-2
0
2
3
4
5
6
7
7
7
6
6
5
4
5
6
6
6
6
6
6
6
6
6
6
8
9
10
13
15
14
14
15
15
13
12
12
11
11
11
11
10
10
9
9
9
9
9
9
9
10
10
11
11
11
11
12
12
12
11
11
10
9
8
8
8
8
8
8
7
7
7
7
9
10
12
14
15
16
17
16
16
15
15
14
14
13
13
12
12
11
10
9
9
9
9
10
13
15
17
17
18
18
18
18
17
17
17
16
16
16
16
15
15
15
15
15
14
15
15
14
14
14
13
13
13
14
14
12
12
12
11
11
11
10
9
9
8
8
6
6
6
5
5
5
7
9
11
12
13
13
13
13
12
11
10
9
8
7
6
6
5
5
4
4
4
4
4
4
5
6
7
8
10
10
10
10
9
8
8
7
6
6
6
6
6
6
6
6
6
7
7
7
8
8
9
9
7
6
5
4
4
4
4
4
4
4
4
3
3
3
3
3
3
4
4
4
5
6
6
7
8
9
9
9
9
8
8
7
7
7
6
6
5
4
4
3
3
2
2
3
5
8
11
12
13
13
14
14
13
12
11
11
10
10
9
8
8
6
6
5
5
4
4
4
8
11
12
14
14
14
14
13
13
13
12
12
12
11
11
11
11
10
9
11
11
11
12
12
13
14
14
15
15
14
14
13
13
13
13
13
13
13
13
13
13
13
13
13
13
12
12
12
12
12
12
12
12
12
12
12
12
12
12
12
12
12
12
12
12
12
11
11
11
11
11
10
10
11
11
10
11
11
11
11
10
9
9
8
7
5
6
5
6
5
5
5
4
3
3
3
6
8
10
11
12
13
13
12
12
10
10
10
10
10
9
9
8
8
8
7
8
8
8
8
9
9
10
10
10
10
9
9
9
9
8
8
8
8
8
8
8
8
8
8
8
8
7
7
8
8
9
10
10
10
10
10
9
9
8
8
8
8
8
8
8
8
7
6
7
6
6
6
7
8
8
9
10
10
10
10
10
9
8
8
8
7
7
7
7
7
7
6
5
4
4
4
4
5
7
7
8
7
7
7
6
5
4
4
3
3
3
2
2
2
1
1
1
1
1
0
1
3
4
4
5
5
5
5
4
4
3
3
2
2
1
0
1
1
0
-1
-1
0
-1
-1
1
4
6
7
8
10
10
10
9
7
5
7
6
6
6
5
4
4
2
2
2
2
2
4
6
9
10
11
11
11
11
11
10
10
10
10
10
10
11
11
10
10
10
10
10
10
10
10
10
10
10
11
11
11
11
10
10
10
10
10
9
8
8
8
7
7
6
6
6
6
6
5
6
6
7
8
9
10
10
10
9
9
9
9
9
9
8
9
8
8
9
7
7
7
8
9
10
12
14
14
15
15
16
15
15
14
14
14
13
13
13
13
12
11
11
10
10
10
9
9
9
9
9
9
10
11
11
11
11
10
10
10
10
10
10
11
11
11
10
10
10
10
10
10
11
11
11
11
10
10
10
10
10
9
9
9
9
9
9
8
8
8
8
8
8
7
7
6
6
7
8
9
10
10
10
10
10
9
8
8
7
6
6
6
5
4
4
4
5
2
3
4
5
6
7
9
12
13
13
14
13
12
9
9
7
7
8
7
8
7
7
7
7
7
7
7
9
10
11
12
12
10
10
9
9
8
8
8
7
7
7
6
6
4
4
3
4
4
3
3
4
6
6
7
8
8
8
7
7
6
5
5
5
5
4
3
4
3
3
3
3
2
3
3
4
6
8
10
10
11
11
10
10
9
8
8
7
7
7
6
7
7
6
5
5
4
3
3
6
9
10
11
12
12
12
13
12
11
10
9
9
8
8
7
7
6
6
6
6
5
4
4
5
6
8
9
10
10
10
10
9
7
5
5
6
6
5
5
