# Supplementary material for: Correct and stable sorting for overflow streaming data with a limited storage size and a uniprocessor
Source: PeerJ Comput Sci. 2021 Feb 12;7:e355. doi: 10.7717/peerj-cs.355 (PMC7959636; doi:10.7717/peerj-cs.355)
Supplement: Supplemental Information 16 — Temperature data (Celsius Degree) in Chengdu extracted from PM2.5 data of five Chinese cities in UCI Machine Learning Repository. [file peerj-cs-07-355-s016.txt]

7
6
6
5
4
3
3
4
3
4
6
8
9
10
11
11
11
11
9
9
9
9
9
8
7
7
7
7
7
7
7
8
8
8
9
9
9
9
9
8
8
8
7
6
5
3
5
4
5
4
5
6
6
6
6
6
7
7
8
8
8
7
8
8
8
7
7
7
7
7
7
6
5
3
3
4
4
4
4
5
5
6
6
7
9
10
10
10
9
9
9
9
8
8
7
7
7
6
6
6
6
6
6
7
7
8
8
9
10
11
11
11
10
10
8
8
8
7
6
7
7
7
7
7
7
7
7
7
7
8
8
8
8
8
8
8
8
7
7
7
7
7
7
7
7
7
7
7
7
7
7
7
7
8
8
9
10
10
10
10
9
7
7
7
6
5
5
4
4
5
5
6
6
5
5
6
6
7
7
7
7
8
8
8
8
8
8
8
7
7
7
7
7
7
7
7
7
7
6
7
8
9
10
12
11
13
12
11
11
11
11
10
9
9
8
8
8
8
8
8
8
7
8
8
8
9
11
11
12
11
11
10
10
9
10
9
8
8
8
8
9
10
10
9
9
9
9
8
9
10
10
11
12
11
11
11
11
10
10
10
8
8
8
7
6
2
3
2
1
1
1
2
5
7
10
11
11
12
12
12
10
7
9
9
9
9
9
8
7
7
6
7
5
6
6
6
7
9
11
11
12
12
12
11
11
11
10
10
9
9
9
9
8
7
7
7
7
7
7
8
8
9
9
9
9
9
9
9
9
8
7
7
7
7
7
7
7
7
7
7
7
7
9
11
13
14
15
14
13
12
11
10
7
7
6
5
4
4
4
3
3
2
2
1
2
5
7
11
12
13
13
13
13
11
9
8
7
6
6
5
5
6
6
6
6
6
6
7
7
8
9
10
11
12
14
14
13
12
8
9
10
10
10
9
9
9
9
9
9
8
8
9
9
9
9
10
10
11
11
11
11
10
10
10
10
9
9
9
9
9
9
9
9
9
9
9
9
9
10
10
11
12
12
12
12
12
12
11
11
12
11
10
10
10
10
9
9
9
9
10
10
11
12
14
15
15
15
15
13
12
12
11
11
10
10
9
9
9
8
8
6
5
4
4
5
9
12
12
13
14
14
14
14
13
11
13
12
12
11
12
11
10
9
9
9
9
9
9
10
9
10
10
11
11
11
11
11
10
10
10
10
9
9
8
8
7
7
7
7
6
7
6
7
7
9
10
11
11
11
11
11
10
9
10
9
9
8
8
7
7
7
7
7
7
7
7
7
7
7
8
10
11
11
12
12
11
10
8
8
6
6
5
5
5
3
3
2
1
0
1
1
3
6
10
12
14
13
13
13
12
11
10
10
10
9
8
8
8
8
8
8
8
7
7
8
8
9
10
11
11
10
10
10
9
9
9
9
9
9
8
8
8
8
7
7
6
6
6
6
8
11
13
15
16
17
17
16
15
13
12
11
11
8
7
5
5
5
6
6
7
7
8
7
7
8
9
10
12
13
13
13
13
11
11
11
10
8
8
8
7
6
5
5
4
4
4
6
8
11
13
14
16
17
17
16
16
15
14
10
11
11
10
11
11
11
11
11
10
10
10
10
10
11
11
11
11
11
11
11
10
10
10
10
9
9
8
9
9
8
8
7
7
7
7
6
6
8
12
15
16
17
17
17
16
14
13
14
13
13
13
12
11
10
10
10
10
10
10
10
10
10
10
11
11
11
11
10
10
10
10
9
9
9
9
9
8
8
8
9
9
8
8
8
9
9
10
13
13
13
13
14
13
11
12
11
11
10
11
11
10
9
9
9
8
8
7
8
9
9
9
9
10
10
10
10
9
9
8
8
8
8
8
7
7
6
6
6
7
7
7
7
8
10
11
11
13
13
12
12
11
11
10
9
9
9
9
8
8
8
8
8
8
8
8
8
8
9
9
10
11
11
11
11
11
10
10
10
9
9
9
8
8
8
8
8
8
7
7
8
9
11
11
13
14
13
15
14
14
13
12
12
10
9
9
9
10
9
9
9
9
10
9
10
11
12
13
14
14
12
12
12
11
10
10
10
10
10
10
10
10
10
10
10
9
9
8
9
11
12
14
15
16
16
16
16
15
15
14
10
10
11
11
11
11
11
11
11
10
10
10
11
12
14
16
16
17
16
16
16
15
15
15
14
13
13
13
13
12
12
12
12
11
11
11
12
13
14
14
14
15
14
15
14
13
12
12
12
11
11
11
10
10
10
10
9
9
9
9
10
10
10
10
11
11
10
10
10
9
9
9
9
9
9
9
8
8
7
7
7
7
7
7
7
8
9
9
10
10
10
10
9
9
8
8
8
8
8
8
7
7
7
6
6
6
6
6
6
6
6
6
7
7
7
7
7
6
6
6
6
6
6
6
6
6
5
5
5
5
5
5
5
6
7
7
8
8
9
8
8
8
7
7
6
6
6
6
6
5
6
5
5
5
5
4
4
4
4
6
7
7
7
8
8
8
7
7
7
6
6
5
4
4
4
4
4
4
4
4
5
5
6
6
6
6
6
6
6
6
6
5
5
5
5
5
5
5
6
5
5
5
4
4
5
7
8
10
10
10
11
10
9
8
7
6
5
5
4
4
4
4
4
4
4
3
3
3
4
4
5
5
6
7
7
7
7
6
6
5
4
3
3
2
3
2
2
2
1
1
-1
1
2
2
4
7
9
9
8
8
7
7
7
7
7
7
6
5
5
5
5
5
5
5
5
5
5
6
7
8
9
9
10
10
10
9
8
8
7
6
6
6
6
5
6
6
6
6
6
6
7
8
9
10
10
10
11
10
10
9
9
9
9
9
9
8
8
7
8
8
8
7
7
8
9
11
12
13
13
13
14
13
12
12
11
10
10
10
10
10
10
9
9
9
8
8
8
9
9
10
11
11
12
12
12
12
11
11
11
10
10
9
9
9
9
9
8
8
8
8
8
9
10
11
12
14
15
16
16
17
14
13
12
10
10
11
8
9
9
8
7
6
6
6
5
9
12
15
19
21
23
23
23
23
22
20
19
17
16
16
15
12
12
11
11
11
10
10
9
11
13
14
16
17
19
19
19
20
18
16
14
13
12
11
10
11
9
9
9
9
8
8
7
9
12
14
16
18
20
20
20
20
18
17
15
15
14
15
14
14
13
12
11
10
9
9
10
12
15
18
19
21
22
23
22
22
21
20
19
17
16
16
14
15
14
13
12
13
12
13
12
14
16
19
20
22
22
24
24
23
22
19
18
17
17
17
16
16
17
17
16
16
16
16
16
16
16
16
17
17
16
15
16
15
15
15
14
14
14
13
11
9
10
10
10
9
10
9
10
10
11
11
12
12
13
13
13
13
13
12
12
10
11
10
10
9
9
9
9
8
7
9
9
9
11
12
13
12
11
11
10
10
9
9
9
9
9
9
9
9
9
9
9
8
8
8
9
9
10
12
14
14
13
14
14
13
13
13
13
12
12
10
10
10
10
10
10
10
10
10
10
11
12
12
13
14
14
13
13
12
12
11
11
10
11
10
10
9
9
9
9
9
9
8
9
10
11
12
12
12
12
11
12
11
12
11
11
11
11
10
10
10
9
8
8
8
8
8
8
8
9
10
9
10
10
9
9
9
9
8
8
7
8
8
8
8
8
7
8
8
7
7
7
7
8
8
8
8
9
9
9
10
9
8
8
7
7
7
6
5
5
4
5
5
4
4
4
6
8
11
13
13
14
15
14
15
14
12
11
11
12
11
10
8
7
6
6
5
5
4
5
8
11
13
15
16
16
17
18
18
17
15
15
16
15
13
12
11
10
8
8
8
7
6
7
10
14
16
18
19
20
20
21
21
20
18
16
17
17
17
13
12
10
10
9
8
10
9
8
11
14
17
19
20
21
22
22
21
21
19
17
14
14
14
13
13
13
13
14
14
13
13
13
15
17
17
17
17
16
14
14
13
12
12
11
12
12
12
11
11
11
11
11
11
11
10
11
12
13
13
15
15
15
15
15
15
14
13
12
11
11
11
10
9
8
8
7
6
6
6
6
10
12
14
16
18
18
20
20
20
19
16
16
16
13
12
14
15
14
14
13
12
9
11
11
13
15
18
21
23
25
25
25
25
24
21
21
20
17
17
16
14
14
12
12
12
11
12
12
15
18
19
22
22
23
24
25
25
24
22
18
17
16
15
14
13
13
12
12
11
11
11
11
14
18
21
22
25
25
26
26
26
25
23
21
18
19
16
16
16
16
16
14
13
13
13
13
17
20
23
25
27
28
28
29
29
27
24
23
21
21
21
19
18
18
18
18
17
15
15
15
19
21
23
23
25
26
26
27
27
25
23
22
21
21
22
21
21
21
21
20
19
20
20
23
23
23
23
22
21
20
20
20
19
18
17
16
17
16
16
13
10
10
10
10
10
10
10
11
11
11
12
12
13
13
13
13
13
11
11
11
11
11
11
11
11
10
10
10
9
9
9
9
10
10
10
10
10
10
10
10
9
9
9
9
9
8
9
9
9
9
8
8
7
7
8
9
10
11
13
13
14
13
13
11
11
10
9
9
8
7
7
6
5
5
4
5
6
5
5
9
11
12
13
14
14
15
14
13
13
12
12
11
10
9
9
9
8
8
7
7
6
6
7
9
12
15
17
19
20
21
21
21
20
19
17
17
17
15
16
16
14
14
13
13
13
13
13
14
15
16
17
17
18
18
17
17
17
16
16
15
14
14
13
13
13
13
13
12
12
12
12
13
13
13
13
14
14
15
15
16
16
16
16
15
15
14
14
14
13
12
12
12
12
12
12
13
13
14
14
15
16
17
17
18
17
16
16
15
14
14
14
14
14
13
13
13
13
13
13
13
13
14
14
13
13
13
13
13
13
13
12
12
12
12
12
12
12
12
12
11
11
11
12
13
14
14
15
15
15
15
15
13
11
11
10
10
10
10
10
10
9
9
9
9
9
9
10
10
11
11
13
13
14
14
13
13
13
12
12
12
12
12
11
11
11
11
11
11
10
10
10
11
13
14
14
14
15
15
15
14
14
14
13
13
13
12
12
12
12
12
12
10
10
10
11
13
15
16
18
18
18
19
19
18
18
17
16
16
15
13
12
12
12
10
10
10
9
11
12
12
14
15
17
18
18
18
19
19
18
17
15
16
16
15
15
15
15
14
14
14
14
13
14
14
15
17
19
19
19
18
18
17
15
14
13
13
13
12
12
12
12
12
12
12
12
12
12
12
12
12
13
13
14
14
14
14
14
14
14
14
13
12
12
12
12
10
10
9
9
9
10
11
12
14
15
15
15
17
17
16
15
15
14
14
14
14
13
13
13
13
13
13
12
12
13
13
14
14
14
15
15
15
16
16
16
15
14
14
14
13
13
12
11
11
12
12
12
12
12
13
14
15
17
19
20
20
20
20
20
19
17
17
17
16
15
15
14
13
14
14
13
14
14
15
16
17
20
21
21
22
22
22
20
20
19
19
18
17
17
17
16
16
15
14
13
13
15
16
17
18
18
17
17
17
16
16
15
14
14
14
14
14
14
14
14
13
13
13
12
12
11
11
11
11
11
11
10
10
10
9
9
9
9
9
9
9
9
9
9
9
8
8
8
8
8
8
8
8
9
11
12
13
13
13
13
13
12
12
12
11
11
10
10
10
10
10
10
10
10
11
12
14
16
18
17
18
18
18
17
16
16
15
15
14
13
13
11
11
10
10
10
11
12
14
15
17
18
20
18
18
17
17
17
16
16
15
15
14
14
14
14
14
14
13
13
13
13
14
15
16
17
18
18
17
17
17
17
17
16
16
16
16
15
14
14
14
13
13
13
13
14
16
17
18
20
22
22
22
22
23
22
20
19
18
17
17
17
16
15
14
14
13
12
13
15
16
18
18
18
19
19
19
19
19
19
19
18
17
17
17
17
17
17
17
16
15
15
16
16
17
17
18
19
20
21
22
21
21
21
21
20
20
19
18
19
17
17
17
17
17
16
16
17
17
18
19
19
19
19
20
20
18
18
17
17
17
17
16
15
15
14
13
13
13
13
13
13
13
14
15
16
17
18
18
18
18
17
16
15
14
13
13
13
12
12
11
11
11
10
11
13
14
16
18
18
20
21
21
22
21
20
19
18
18
18
16
15
15
15
15
15
14
13
14
15
15
16
16
17
17
18
18
18
18
18
17
16
16
16
15
14
14
14
14
14
14
14
14
15
16
17
18
18
18
18
18
18
17
16
16
15
15
15
15
14
14
13
13
13
13
13
14
14
16
18
19
19
20
20
20
20
20
19
17
17
16
16
15
14
12
12
12
13
13
13
14
16
17
18
20
22
22
22
23
23
22
22
19
17
16
15
15
15
14
14
14
13
14
15
17
19
22
24
25
27
26
26
26
26
24
23
22
20
19
19
19
18
18
18
16
16
17
17
20
23
25
26
27
27
28
28
26
26
25
23
22
22
21
20
19
20
19
19
18
18
18
20
22
24
25
27
27
28
28
27
27
26
24
23
22
24
22
21
20
20
20
20
19
19
19
20
22
25
25
27
28
28
28
27
27
26
26
24
23
21
20
20
20
20
19
18
18
18
17
19
21
25
26
29
29
30
31
31
30
29
28
26
25
25
25
24
22
21
21
21
21
21
21
21
21
22
23
24
24
25
24
24
23
22
22
21
20
20
20
20
20
19
19
19
19
19
20
22
24
26
27
28
30
30
30
30
30
28
26
26
26
26
26
24
22
21
22
22
22
22
22
22
23
23
25
26
26
25
25
25
25
23
22
23
23
21
21
20
18
18
17
17
16
17
17
18
18
19
19
20
20
21
21
21
21
21
20
20
20
19
20
18
18
17
18
17
17
17
17
18
19
19
20
22
22
22
22
22
22
21
20
20
19
19
18
17
17
17
17
17
17
17
18
19
20
22
23
23
23
23
23
25
24
23
21
22
21
21
19
19
19
18
18
18
18
18
19
19
19
19
19
18
17
18
19
19
19
18
18
18
17
17
16
16
16
16
15
16
15
15
16
16
18
20
22
22
23
23
24
24
22
21
20
19
18
17
17
17
16
16
16
15
15
15
17
18
20
20
20
20
22
24
23
22
23
22
20
20
18
18
17
17
17
17
17
17
17
18
18
18
18
18
19
19
20
19
19
18
18
18
18
18
17
17
17
17
17
17
17
17
17
17
17
18
18
19
20
21
22
23
24
23
22
22
21
19
18
18
18
18
18
18
18
18
17
17
17
19
20
21
22
22
24
24
24
23
24
23
22
21
21
20
19
19
19
18
18
18
18
18
18
19
19
19
19
19
19
19
20
20
19
19
19
19
19
18
18
18
18
18
18
18
18
17
18
18
19
21
22
23
23
23
23
24
23
23
22
21
21
21
20
20
19
19
19
19
18
19
19
20
23
24
25
24
24
25
25
24
24
23
23
23
22
21
19
19
19
18
18
18
18
18
19
19
20
19
20
21
22
21
20
20
19
20
19
19
18
17
18
17
17
17
16
16
17
17
17
18
18
20
21
22
23
22
21
21
20
20
19
19
18
18
18
17
15
15
15
15
15
16
16
16
17
18
19
19
19
20
20
19
19
19
18
17
18
17
17
17
17
16
16
17
17
17
17
17
18
19
19
20
21
21
21
21
21
20
19
18
19
18
18
17
17
17
17
16
16
17
18
21
22
24
26
27
28
28
29
29
28
28
26
23
23
20
19
19
19
18
18
17
17
18
20
23
25
27
28
30
31
31
32
30
30
27
25
24
23
21
21
21
20
20
19
20
21
20
23
26
29
30
31
32
33
33
33
33
32
32
28
26
26
26
25
25
24
25
25
25
24
24
23
23
23
23
23
22
21
21
20
20
20
20
20
20
20
20
20
20
20
20
20
20
20
20
20
20
20
20
20
20
21
21
22
22
22
21
21
20
20
19
19
18
18
18
18
18
18
18
19
19
21
21
23
24
25
26
27
27
27
26
24
24
22
22
22
22
22
21
20
20
20
20
22
23
25
26
27
28
27
26
26
25
25
24
23
24
23
23
22
21
20
19
19
19
18
19
23
24
26
28
27
28
29
30
29
30
29
29
28
25
24
24
25
24
24
23
22
22
22
22
23
24
26
28
27
21
22
22
22
22
22
22
21
21
21
21
20
20
20
20
20
20
20
21
21
20
20
20
20
20
20
21
20
20
20
20
19
18
18
18
18
18
18
18
19
19
19
20
20
21
22
23
23
24
24
23
23
22
21
20
19
19
18
18
18
18
18
17
18
18
18
18
20
22
23
23
24
25
26
25
25
24
23
21
20
20
20
20
20
19
19
18
18
18
20
22
23
25
25
26
26
27
27
26
25
25
24
23
22
21
22
22
21
20
20
19
19
19
22
23
24
25
25
25
23
22
22
22
21
20
18
18
18
18
18
18
18
18
18
18
18
18
18
19
19
19
19
18
19
20
20
21
20
20
20
20
20
20
19
19
19
19
19
19
19
18
19
19
19
19
19
19
19
19
19
18
18
18
18
18
18
18
17
17
17
17
17
17
17
17
18
18
18
19
19
20
21
22
23
23
23
22
21
21
21
21
20
20
20
19
19
19
19
19
20
21
21
24
25
26
27
27
29
27
27
26
24
24
25
24
23
22
22
22
22
21
21
21
22
23
24
24
25
24
24
23
22
21
20
20
20
20
19
19
19
19
19
19
19
18
18
19
19
20
21
22
23
23
24
25
25
24
23
22
22
21
21
21
20
20
20
20
20
19
18
19
19
19
19
20
21
21
21
22
21
22
21
20
20
21
20
20
19
19
19
19
19
19
19
19
19
19
19
19
20
20
21
22
21
22
21
21
20
20
20
19
19
19
19
19
19
19
19
19
19
20
20
22
24
24
25
25
25
25
24
24
22
23
22
22
21
22
21
20
20
19
20
20
21
23
24
25
26
27
28
28
29
29
29
26
25
25
24
24
23
23
23
23
23
23
22
23
23
24
26
26
28
29
30
30
31
30
29
29
26
25
25
25
24
24
23
23
24
23
23
23
24
25
26
27
28
29
30
30
31
31
29
28
28
28
27
26
26
26
25
24
23
23
22
23
24
26
27
28
30
30
31
32
32
32
32
30
29
27
26
26
24
24
23
23
23
22
22
24
25
25
27
29
31
31
32
32
32
31
29
27
25
25
24
23
22
22
22
22
22
22
22
22
23
23
24
27
29
30
31
31
32
31
30
30
29
28
28
27
26
26
25
24
24
24
23
23
24
24
25
26
26
27
28
28
29
29
28
27
26
25
24
24
24
23
23
23
22
23
23
23
24
24
25
26
27
27
28
29
30
31
30
29
27
27
27
26
23
23
23
22
22
22
22
22
24
25
26
26
27
28
28
28
28
27
26
26
25
24
24
24
24
23
23
22
21
20
20
21
21
21
22
22
22
22
23
23
23
23
22
22
22
21
21
22
21
21
21
21
21
21
21
21
21
22
22
22
24
25
27
28
27
27
26
26
25
24
24
23
23
23
23
23
22
22
22
22
23
23
23
24
24
25
24
25
25
25
25
25
24
24
24
24
23
23
23
23
22
22
22
22
22
22
23
24
23
24
23
24
24
23
23
23
22
22
22
22
22
22
22
21
21
21
21
21
21
21
21
21
22
22
22
22
22
22
22
22
21
21
21
22
21
21
21
21
21
21
21
21
22
22
22
22
22
22
23
23
23
24
24
24
24
23
23
23
23
22
22
22
22
22
22
22
22
23
23
23
24
26
27
27
27
27
27
26
26
25
25
25
24
24
23
24
23
23
23
23
24
25
26
27
28
28
28
28
28
28
28
28
27
26
26
26
26
26
25
25
25
25
25
25
25
25
25
26
25
25
25
26
27
26
26
26
26
25
24
24
24
24
24
24
24
24
24
24
24
26
27
28
29
30
31
31
32
31
31
30
29
29
28
27
27
27
26
26
26
26
26
26
28
28
30
31
31
32
33
33
32
31
32
31
31
30
28
27
27
27
27
27
26
25
26
26
26
26
26
28
29
27
28
27
28
27
27
27
26
25
26
26
25
25
24
24
24
24
24
24
25
25
26
27
28
29
29
29
30
29
29
27
27
26
26
25
25
25
24
24
24
23
25
27
28
29
30
30
30
31
31
33
31
30
30
27
28
28
26
26
25
25
25
25
25
25
25
26
26
27
29
30
31
29
31
32
31
31
30
29
26
26
27
26
26
26
26
26
26
26
26
26
27
28
29
29
29
30
30
29
28
29
29
28
28
28
27
27
27
26
26
26
26
26
26
26
26
26
29
30
31
30
31
29
26
25
25
24
23
24
24
24
24
23
22
22
22
22
22
22
23
24
26
27
26
27
27
27
28
28
28
27
25
23
22
22
22
23
22
21
21
21
20
24
27
28
29
32
31
32
33
34
32
32
31
29
30
29
27
28
27
27
26
26
26
25
25
25
26
26
27
27
27
28
28
26
24
25
25
25
25
25
25
25
25
24
24
24
23
23
22
22
22
22
23
23
25
26
28
28
28
28
27
27
25
25
25
25
25
25
24
24
24
24
24
23
24
25
26
27
28
29
28
29
29
28
28
27
27
26
26
26
26
26
25
25
25
25
25
26
27
27
28
29
30
29
30
27
27
27
28
27
26
26
26
26
25
25
25
25
25
25
25
26
27
27
29
29
30
31
31
29
27
25
25
26
25
25
25
25
25
25
25
25
25
24
24
25
25
26
27
27
27
28
28
28
27
27
26
25
25
24
25
24
23
23
23
23
23
22
23
23
24
25
26
27
27
27
26
26
27
27
26
26
25
25
24
23
23
23
22
22
21
21
21
22
24
27
28
30
31
32
32
32
32
31
31
29
29
28
27
26
26
25
24
24
23
23
24
26
27
29
30
31
32
33
34
33
33
32
31
29
28
28
27
25
25
25
24
24
23
24
24
27
29
30
31
31
30
32
32
25
26
26
26
26
26
26
25
26
26
27
26
25
26
25
25
26
26
26
25
25
26
26
27
28
28
28
27
27
26
26
26
26
25
25
25
24
24
24
24
25
25
25
25
26
26
26
26
26
26
26
25
25
25
25
25
25
24
24
24
24
24
24
23
24
24
25
27
28
29
30
30
31
30
31
29
26
25
25
25
25
24
24
24
23
23
23
22
22
22
22
22
22
23
23
23
24
24
23
23
23
23
23
23
22
23
22
22
22
22
22
22
23
23
24
24
26
27
29
28
28
29
28
27
27
27
25
25
24
24
24
24
24
24
24
24
24
26
27
29
29
31
32
33
32
31
31
30
28
27
27
27
27
26
26
26
25
25
25
25
26
28
31
31
33
33
33
34
34
34
33
32
31
30
29
29
28
27
27
27
26
26
26
26
27
29
30
32
34
33
36
35
36
36
34
34
32
32
32
31
30
29
29
28
28
27
28
27
29
30
33
33
34
35
36
34
37
36
35
34
32
30
30
30
29
29
29
28
28
28
27
29
29
30
31
32
34
34
35
27
28
30
30
29
28
27
27
27
27
26
26
26
25
25
26
26
27
27
26
26
25
26
28
30
29
28
28
27
26
26
25
26
26
25
25
25
25
25
25
26
27
28
28
28
29
30
30
30
31
30
30
29
29
26
27
26
25
25
25
24
24
24
24
25
27
27
29
29
33
31
28
25
30
29
28
27
26
26
26
26
26
25
25
25
25
25
25
26
27
30
31
32
33
33
34
34
34
33
29
28
28
27
27
26
26
26
27
26
25
22
23
23
23
24
24
24
25
28
29
29
30
29
29
26
26
26
25
25
25
25
24
24
24
23
23
26
27
29
31
32
32
32
33
33
33
33
31
30
29
28
26
27
26
26
26
25
25
25
25
26
28
30
31
32
33
33
33
34
34
33
32
31
31
31
28
27
28
27
27
26
26
26
26
27
29
31
33
33
35
35
33
34
28
29
29
29
28
27
27
27
27
27
27
25
25
24
25
27
28
29
31
33
33
34
34
34
33
30
29
29
29
28
28
28
27
27
27
27
27
27
26
27
28
29
31
32
34
35
35
35
35
34
33
32
31
30
29
29
28
28
28
28
27
26
26
26
26
27
30
32
33
35
34
34
34
34
32
31
28
28
29
29
29
29
29
29
28
28
28
29
30
32
33
34
35
35
35
35
33
33
32
30
29
29
29
26
26
25
25
26
25
26
26
26
27
29
30
31
32
33
32
32
32
31
30
29
27
27
26
26
26
25
25
23
23
24
24
24
23
24
25
24
24
24
25
26
27
26
26
26
25
25
24
24
24
23
24
23
23
23
24
24
26
27
30
29
31
32
32
32
32
31
30
28
29
27
26
25
25
25
24
24
24
23
23
24
26
27
28
29
28
26
28
29
29
30
28
27
28
29
27
26
27
27
26
25
25
25
25
26
26
27
28
29
30
30
30
28
25
26
26
26
26
26
26
25
25
25
25
25
24
23
24
24
24
24
24
24
25
25
25
25
25
26
26
25
25
25
25
25
24
24
24
24
24
24
24
24
24
24
23
24
24
24
24
23
24
23
23
23
23
23
23
23
23
23
23
23
23
23
24
24
25
25
26
27
28
28
29
28
28
27
27
26
25
25
25
26
25
25
25
25
25
24
23
23
23
24
25
23
22
22
22
22
22
22
21
21
22
22
22
22
22
22
22
22
22
22
22
23
24
26
27
27
27
27
27
27
26
25
24
24
24
24
24
23
23
23
22
22
22
22
22
23
22
21
21
22
22
22
22
22
22
21
21
21
21
21
21
21
20
20
20
20
20
19
19
19
20
21
22
23
24
26
25
25
25
24
23
22
21
21
21
21
21
20
21
20
20
20
20
21
21
22
23
24
24
24
24
24
23
23
22
21
21
21
21
21
21
21
21
20
20
20
21
21
21
22
22
23
24
24
24
24
24
23
22
22
21
21
21
21
21
20
19
20
20
20
21
22
24
25
27
27
28
28
28
28
28
26
26
25
24
23
23
23
23
22
22
21
21
21
22
23
25
26
28
27
30
29
30
29
29
26
25
24
24
24
24
23
23
23
22
22
22
22
23
24
25
26
27
27
28
28
29
27
27
26
25
25
25
24
25
24
24
23
24
23
23
23
23
23
23
24
24
24
24
24
24
24
24
23
23
23
23
23
22
22
22
22
22
20
20
19
20
20
20
21
22
23
23
24
24
24
24
23
22
22
21
21
21
21
20
20
20
20
20
20
21
21
23
23
24
24
23
23
24
24
24
24
23
22
22
21
21
21
21
21
21
21
21
21
21
22
23
24
26
28
28
29
30
29
27
26
25
22
23
23
22
22
22
22
21
21
21
20
22
22
23
24
24
26
28
28
30
28
26
25
24
24
24
24
23
23
23
23
23
22
22
22
23
23
24
25
25
25
24
24
23
22
21
21
20
20
21
20
20
20
20
20
20
20
20
20
20
20
20
20
21
21
21
22
23
23
22
22
22
21
21
21
21
21
21
21
21
21
21
21
21
21
23
24
25
27
27
28
28
27
27
26
25
24
24
23
23
23
23
23
22
22
21
21
23
26
27
27
29
30
31
31
31
31
30
27
26
25
25
25
25
25
24
24
23
23
23
23
23
25
26
27
28
28
27
27
27
28
27
26
26
25
25
24
23
22
22
21
20
20
20
20
20
21
21
22
22
22
22
22
22
23
23
22
21
22
22
21
20
21
21
20
20
20
20
20
20
21
24
25
25
27
28
28
28
28
27
25
24
23
22
23
23
23
22
21
21
21
21
21
21
23
25
27
29
29
31
31
31
30
30
28
27
26
26
25
23
23
22
22
22
22
22
21
23
25
26
28
30
29
30
31
30
29
28
26
26
24
24
25
24
24
24
23
23
23
23
23
23
24
26
26
26
27
28
29
27
25
26
25
25
26
25
24
25
24
23
23
23
23
22
22
23
25
25
27
28
29
29
29
30
30
29
28
28
27
27
25
24
24
24
23
24
24
23
23
23
25
26
27
28
27
30
31
31
30
30
28
28
28
27
25
25
25
24
24
24
24
23
23
24
27
28
29
30
30
31
30
31
31
31
27
26
25
26
25
25
25
24
24
24
24
24
24
24
26
27
29
30
31
32
33
33
32
31
32
28
28
28
28
27
27
27
26
26
25
25
24
23
23
24
27
29
29
31
32
34
33
32
30
28
27
27
27
27
26
26
26
26
26
25
25
26
28
29
32
33
34
34
34
34
34
33
31
30
29
29
28
27
27
27
26
27
26
26
27
27
27
29
30
33
33
34
34
35
34
34
33
30
29
29
26
26
26
26
26
27
26
26
26
26
26
26
25
24
24
23
22
22
22
22
22
22
20
20
20
20
20
19
20
20
20
20
20
20
20
21
21
22
22
23
23
23
23
23
22
21
21
20
20
20
20
20
20
20
20
19
19
19
20
23
22
23
24
23
23
22
22
21
21
20
19
20
19
19
19
19
19
19
19
19
19
18
19
19
19
20
20
21
20
20
20
19
19
18
18
18
18
18
18
18
18
18
18
18
18
18
19
20
21
21
21
21
21
21
21
21
20
20
20
20
19
19
19
19
18
18
18
17
18
19
19
20
22
24
26
26
27
26
26
25
23
23
23
22
21
21
21
20
20
20
20
19
19
20
21
21
22
21
20
20
19
19
20
19
19
19
20
19
20
18
18
18
18
17
17
17
18
18
19
19
19
20
21
22
22
22
22
21
21
20
20
20
19
19
19
18
18
17
17
17
16
17
19
20
22
23
24
24
25
25
24
24
23
22
22
21
21
21
21
20
20
20
19
19
19
18
19
19
19
20
20
21
21
21
21
21
20
20
20
20
20
19
19
19
19
18
18
18
18
18
18
18
18
18
19
19
19
19
19
19
19
18
18
18
18
18
18
18
17
17
17
17
17
18
19
20
21
23
25
26
25
25
24
23
22
20
19
19
19
19
19
18
18
18
18
18
18
18
19
20
22
22
24
24
25
25
23
23
21
19
19
19
19
17
18
17
18
17
17
17
18
18
19
20
21
22
24
26
25
25
25
24
22
22
20
20
19
20
19
19
18
19
18
18
19
18
19
19
20
20
23
24
24
25
24
22
21
21
20
19
19
19
18
17
17
17
17
17
17
17
18
19
19
20
20
22
23
22
21
20
19
19
18
17
17
17
17
16
16
15
15
15
15
16
16
17
18
21
22
24
24
23
23
22
22
21
20
20
19
19
18
17
17
16
17
17
18
18
19
19
21
22
23
22
22
22
22
21
21
21
20
20
20
20
19
19
19
19
19
19
19
19
19
20
20
20
21
21
20
20
19
19
19
19
19
19
19
19
18
18
18
18
18
18
18
18
18
19
19
20
19
19
20
21
20
20
20
20
20
19
19
18
18
17
17
17
17
17
17
17
18
20
21
22
22
24
25
24
23
22
22
21
20
20
20
19
19
19
19
18
18
18
18
18
18
19
20
21
21
22
22
22
22
22
22
20
19
20
19
19
19
19
19
19
18
18
18
18
18
19
20
20
21
21
21
20
20
20
19
19
18
18
18
18
18
18
18
18
17
17
18
17
17
18
19
21
21
21
20
20
20
20
20
19
19
19
18
18
18
17
17
17
17
17
16
17
18
19
19
20
22
23
23
22
22
21
20
20
18
17
16
16
15
15
14
14
14
13
13
14
17
19
22
22
23
23
23
23
22
22
21
20
20
19
19
19
18
18
18
18
18
18
17
17
19
20
21
22
22
22
21
21
21
20
20
19
19
19
18
18
18
18
17
17
17
17
17
17
18
19
20
22
21
22
24
23
21
20
20
19
19
19
19
18
18
18
17
16
17
17
17
17
18
20
20
22
23
24
24
25
24
23
22
20
19
19
18
17
17
17
17
18
18
18
17
18
19
20
22
23
24
25
26
25
26
25
24
23
21
20
19
20
19
19
19
19
19
19
18
19
21
22
23
24
26
26
26
26
26
24
23
22
21
21
21
22
21
21
20
20
20
20
20
20
20
21
21
22
20
20
20
20
20
20
19
19
19
19
19
19
19
18
19
19
19
18
18
18
19
19
19
20
20
20
20
20
20
20
19
19
18
18
18
18
18
18
18
18
18
18
18
17
17
17
18
18
18
18
17
16
16
16
16
16
16
16
16
16
16
16
16
16
16
16
15
15
15
15
15
15
15
15
14
14
14
14
14
14
14
13
13
12
12
12
11
11
11
10
10
10
10
10
11
12
12
12
12
12
12
12
12
12
12
11
11
10
10
10
10
10
10
10
10
11
12
12
13
13
13
13
13
13
12
12
12
12
12
12
12
11
11
11
11
11
11
11
11
11
11
11
11
11
11
11
11
11
11
11
11
10
10
10
10
10
10
10
10
10
10
9
10
11
12
13
14
16
16
18
16
16
16
15
14
13
12
12
11
10
11
10
9
9
8
9
9
10
11
14
17
17
18
19
17
17
16
16
16
15
15
14
14
15
14
14
14
13
13
13
13
14
14
14
14
14
14
14
14
14
14
13
13
13
12
13
12
12
12
12
13
13
12
12
13
13
13
13
14
14
14
15
15
15
14
14
14
14
14
14
13
13
14
13
13
13
14
13
13
14
14
14
15
15
15
15
14
14
14
14
14
13
13
13
13
13
12
12
12
12
11
11
11
13
15
16
20
20
21
21
21
20
18
16
17
17
16
15
15
14
13
12
12
11
11
11
11
13
16
17
19
20
20
20
20
19
19
18
17
17
15
15
15
15
15
15
14
14
13
13
13
15
17
18
19
20
20
21
20
20
20
18
18
18
18
17
16
16
15
15
15
14
14
14
14
16
17
18
18
19
19
18
17
17
16
16
16
15
15
15
15
14
15
14
14
14
14
14
12
15
17
18
20
20
20
20
19
19
18
18
17
17
16
16
15
15
15
14
13
12
11
11
11
14
16
19
21
22
23
23
23
22
20
20
19
18
16
16
14
14
13
13
12
12
12
11
12
14
16
19
20
21
22
22
22
22
21
20
16
19
18
15
13
13
14
15
15
15
15
15
15
15
16
16
17
18
19
19
19
19
18
17
15
15
16
16
16
16
15
14
15
15
12
12
13
15
17
19
21
23
23
24
24
24
22
21
16
15
14
14
14
14
15
15
15
15
14
13
13
15
17
19
19
19
20
19
19
19
18
17
17
17
16
16
16
15
14
15
15
15
14
15
15
16
17
18
20
20
21
20
20
19
18
18
17
17
17
17
16
16
16
15
14
14
13
13
13
13
13
13
13
14
14
14
14
14
14
14
14
14
14
14
14
13
13
12
11
11
10
11
10
12
15
15
17
18
18
19
19
18
17
16
15
14
14
13
12
12
12
12
12
12
12
12
12
12
13
13
14
15
15
15
15
15
14
14
13
13
13
12
11
10
11
9
9
8
8
10
10
12
12
13
14
14
15
15
15
15
14
14
13
13
12
13
11
11
11
11
10
10
11
12
12
12
14
15
15
16
16
16
15
15
14
13
10
11
11
10
10
10
9
8
7
7
8
8
8
8
9
10
12
15
17
17
17
16
15
14
12
11
11
11
11
11
11
11
11
11
11
11
11
11
11
12
12
13
14
14
14
14
13
13
13
12
12
11
11
11
12
12
11
11
11
11
12
12
14
16
18
19
19
20
19
18
18
17
14
12
12
12
12
12
11
11
11
11
10
9
9
10
13
15
17
19
19
19
19
19
18
15
14
13
13
12
12
13
13
12
11
12
11
12
12
12
13
14
14
15
14
14
13
13
13
12
12
13
12
12
12
12
12
12
12
12
12
11
11
12
14
16
18
20
20
20
20
18
16
14
12
13
14
11
11
11
11
11
11
11
11
11
12
12
13
14
14
14
14
14
14
13
13
13
13
12
12
12
12
12
12
12
11
11
11
11
11
12
13
14
15
16
16
16
16
16
15
13
13
13
13
13
13
13
12
12
12
12
12
12
12
12
13
13
13
13
13
13
13
13
12
12
12
12
12
12
12
12
12
12
11
11
11
11
11
11
12
13
14
14
15
15
14
14
14
13
12
12
11
11
11
11
10
11
11
11
11
11
11
11
12
12
13
13
13
14
13
13
13
12
12
12
12
12
12
11
11
11
10
10
10
10
10
11
12
15
16
17
19
19
19
18
15
15
14
14
14
12
12
12
12
12
12
11
10
11
11
13
15
17
17
18
18
19
17
16
14
14
13
13
13
13
13
12
12
11
11
11
12
12
12
13
13
14
14
14
15
15
14
14
13
13
13
13
13
13
12
12
12
12
12
12
12
12
12
13
13
14
15
15
15
15
14
13
12
12
12
12
11
11
11
11
11
11
11
11
11
11
11
12
13
14
15
17
17
17
16
14
14
13
13
13
12
12
12
12
12
12
12
12
12
12
12
11
11
12
13
13
14
14
14
13
12
10
10
10
9
9
10
10
10
9
9
9
9
9
10
11
11
12
13
13
14
13
13
12
11
11
11
11
10
10
10
9
9
9
8
9
9
8
9
11
13
14
15
15
15
15
14
12
12
10
9
8
6
4
6
6
4
3
3
2
3
2
4
8
11
12
14
15
15
15
15
11
9
10
7
7
7
7
5
5
4
4
4
3
3
3
4
8
10
12
14
14
15
15
14
12
11
9
7
7
9
8
9
9
9
9
9
9
9
9
9
10
10
10
10
11
11
11
11
10
10
10
10
10
10
10
10
10
10
10
9
9
9
9
10
10
11
12
13
13
14
13
12
12
11
10
10
9
9
9
9
9
9
9
9
9
9
9
9
9
10
10
10
11
11
11
11
11
11
10
10
10
10
10
9
9
10
9
9
7
7
7
8
9
10
12
14
15
16
16
15
14
13
10
12
10
10
11
10
10
11
10
10
10
10
10
10
11
11
10
10
11
11
11
10
10
10
9
9
8
7
7
6
6
5
5
5
4
4
4
5
4
4
4
5
5
5
5
4
5
4
4
3
0
0
0
1
0
-1
-1
-1
-1
-1
-1
-1
1
2
4
6
6
7
7
6
4
3
3
4
3
4
4
4
3
3
3
3
3
3
3
3
4
4
5
5
6
6
6
5
5
5
5
5
5
5
5
4
4
4
4
4
4
4
4
4
5
6
7
8
8
9
8
8
8
8
7
6
6
6
6
6
5
3
3
3
3
5
5
5
7
9
12
14
15
16
15
15
13
11
10
10
10
9
8
7
7
6
4
3
3
2
4
6
7
9
10
11
13
13
13
12
9
7
6
5
5
5
5
4
3
3
3
2
2
2
2
1
5
7
10
13
14
14
15
14
12
9
7
7
5
5
5
4
4
3
2
2
2
3
3
2
5
7
9
11
12
13
13
12
10
9
8
6
6
6
5
4
4
3
3
3
3
3
3
5
5
6
8
12
13
14
14
13
12
10
10
10
8
8
8
8
8
8
8
8
8
8
7
7
7
7
7
7
7
8
8
8
7
8
7
7
7
6
6
6
7
6
6
5
5
4
5
5
6
8
9
10
10
11
11
10
9
8
7
6
7
7
6
6
6
5
3
1
3
3
4
4
6
8
10
11
12
12
12
11
10
9
8
8
6
5
5
3
3
3
4
4
4
4
5
5
6
7
8
10
10
10
10
10
9
9
7
6
6
5
5
4
4
3
3
4
4
4
3
3
3
4
5
9
10
11
11
11
9
9
10
9
8
5
4
4
4
3
2
2
2
3
4
4
5
7
9
11
11
11
11
11
10
11
10
10
9
8
8
8
8
7
7
6
6
5
4
5
8
10
11
11
13
13
12
11
11
10
9
9
8
8
8
7
7
7
6
6
6
6
6
6
6
7
7
8
8
9
9
8
8
8
7
7
7
7
7
7
6
7
7
6
6
5
5
4
4
4
4
4
4
4
4
4
3
3
3
3
3
3
3
3
2
2
2
2
2
2
2
2
2
2
3
3
4
4
4
4
4
4
4
4
3
3
3
3
3
3
3
3
3
3
3
3
3
3
4
4
4
4
4
4
4
4
4
4
4
4
4
3
3
3
3
3
2
2
2
3
3
4
4
5
5
5
5
5
5
4
4
4
4
4
4
4
4
4
4
3
3
3
3
3
4
4
5
5
6
7
7
7
6
5
5
5
4
4
3
3
3
3
2
1
0
0
-1
1
3
5
6
7
8
8
8
7
7
5
6
5
5
6
5
5
4
3
3
3
3
2
2
2
3
4
5
6
6
6
6
6
5
5
5
5
5
5
5
4
4
4
4
3
4
3
3
3
3
4
4
5
5
5
6
6
5
3
2
4
4
3
3
3
3
3
2
2
2
3
4
5
5
6
7
7
8
8
8
7
6
6
6
6
5
4
4
4
4
3
3
2
2
2
2
3
3
4
4
5
4
5
5
5
5
4
4
4
4
3
3
3
3
2
3
3
2
-1
-1
0
3
5
6
7
8
8
8
8
7
5
4
4
3
2
2
1
0
-1
-1
-1
-2
-3
-2
-1
1
3
4
4
4
5
4
4
4
4
4
3
3
2
2
0
0
1
1
1
1
1
1
2
3
4
6
8
8
7
7
6
6
6
6
6
6
5
5
5
4
4
4
3
3
4
4
4
4
5
6
7
8
8
8
8
8
7
6
6
6
5
5
4
4
4
4
4
4
4
4
4
5
6
7
7
8
8
8
8
7
5
6
5
5
5
4
4
4
3
3
3
3
3
3
4
4
3
3
3
3
4
4
4
3
3
3
3
3
3
2
2
2
2
2
2
2
2
2
2
2
2
2
2
2
2
2
2
3
3
2
1
2
1
1
2
2
2
2
2
1
2
2
2
2
3
3
3
3
3
4
4
3
2
2
2
2
2
1
1
1
1
1
0
0
0
0
1
1
1
2
2
2
3
3
3
3
3
2
2
2
2
2
2
1
0
0
-1
-1
-2
-2
-1
1
3
4
5
6
6
7
6
5
5
4
3
3
3
3
1
0
0
0
0
-1
0
0
1
1
3
4
5
6
6
6
6
5
5
4
4
4
4
4
3
3
3
3
2
2
2
2
3
3
4
4
4
5
5
6
6
5
3
3
2
2
2
1
0
0
0
0
1
0
0
0
1
3
4
6
7
8
8
8
8
7
4
3
5
5
5
2
3
2
3
3
3
3
3
3
3
4
5
5
5
5
5
5
4
4
4
4
4
4
4
4
4
4
3
3
3
3
3
3
3
3
4
5
5
5
6
6
6
6
6
6
5
5
5
4
4
4
4
4
4
4
4
4
4
5
5
5
5
6
6
6
5
5
5
5
5
5
5
5
4
4
4
4
4
4
3
4
4
4
4
4
5
5
5
5
5
5
4
4
4
4
4
4
4
3
3
3
3
2
3
4
4
4
3
3
2
3
3
4
5
4
4
4
4
4
4
3
3
3
2
2
2
2
2
2
2
3
5
6
6
6
6
6
6
5
5
5
5
5
5
5
4
4
3
3
3
2
1
2
2
3
5
6
6
7
7
7
7
6
5
5
5
5
4
4
4
4
4
4
4
4
4
3
3
3
4
5
4
4
5
5
5
5
4
4
3
4
4
4
3
3
3
1
0
1
0
0
1
1
2
3
5
7
8
9
9
7
6
5
4
4
3
2
1
1
1
1
2
2
2
2
2
3
4
5
7
8
8
8
8
8
7
6
5
5
5
4
4
5
5
5
5
5
4
4
5
5
6
8
9
10
10
11
10
9
8
7
6
7
6
6
5
5
5
4
4
4
4
5
6
6
8
10
12
12
13
14
14
13
11
10
9
7
7
6
5
5
4
3
2
1
1
1
2
5
7
10
12
13
12
12
12
11
8
6
5
5
4
4
3
3
3
2
2
1
1
0
2
5
8
10
12
13
14
14
14
13
12
8
8
6
6
5
4
5
5
4
2
3
2
2
3
6
9
11
13
13
14
15
14
14
12
11
10
8
8
6
6
7
5
4
4
4
4
4
5
7
9
12
14
16
17
16
16
15
14
13
12
12
11
10
10
9
8
8
9
9
9
9
9
10
10
11
12
12
13
13
12
13
11
11
10
10
10
10
10
9
9
9
9
9
8
9
9
9
10
10
11
11
12
12
12
11
11
10
10
10
9
10
10
9
9
9
9
9
8
8
8
8
8
8
8
9
8
8
8
8
8
7
7
7
7
6
6
6
6
6
6
6
6
6
6
6
6
7
7
7
7
7
7
7
7
7
6
6
6
6
6
5
5
5
5
5
5
5
6
7
8
9
9
11
12
11
10
10
9
9
8
8
7
8
7
7
7
6
6
6
6
7
7
7
8
8
8
7
7
7
7
6
6
6
6
6
6
6
6
6
6
6
6
6
6
6
6
6
6
7
7
7
7
8
8
8
8
7
6
6
5
5
5
5
5
5
5
5
5
5
6
6
7
7
8
8
8
8
8
8
8
7
6
6
5
6
5
4
3
1
2
2
3
4
5
7
8
11
11
12
13
13
12
12
11
10
10
10
9
8
8
8
7
7
7
7
7
7
7
9
9
10
10
10
10
10
10
10
9
9
8
7
7
7
7
7
7
7
7
7
6
7
7
8
8
9
9
8
8
8
8
8
8
7
8
7
7
7
7
7
7
6
6
6
7
6
7
7
7
8
9
10
10
10
10
10
10
9
9
8
8
8
8
8
8
8
8
7
7
8
8
8
8
9
9
9
9
9
9
9
9
9
9
9
8
8
8
8
8
8
8
7
8
8
8
9
10
13
14
15
16
16
16
15
13
14
12
11
10
10
10
10
10
9
7
8
7
7
8
11
14
16
17
18
19
19
18
17
16
16
12
13
14
9
9
8
7
6
6
8
8
9
10
11
13
14
15
15
16
16
16
15
14
14
14
13
13
13
13
12
12
12
12
12
12
11
13
14
15
17
19
20
20
20
19
17
17
16
15
15
14
14
13
13
13
13
12
12
12
11
12
15
16
17
19
19
20
20
20
19
18
16
16
16
15
15
14
13
13
12
11
10
9
9
13
15
16
18
19
20
20
20
20
19
18
16
17
17
16
15
14
13
13
12
12
12
12
13
13
13
13
13
13
13
14
13
13
13
13
13
12
12
10
12
12
11
8
8
7
6
7
6
10
13
14
15
16
16
17
18
18
17
16
15
15
13
12
12
13
12
12
11
11
11
11
12
12
12
13
13
13
13
13
12
12
12
11
10
10
10
10
10
10
10
10
10
10
10
9
8
9
11
14
15
16
16
17
18
16
16
15
15
14
14
13
12
12
11
11
11
11
11
10
10
10
10
11
11
11
11
12
12
11
10
10
9
9
9
8
8
8
8
8
8
8
8
8
8
9
9
10
11
11
12
12
11
12
12
11
11
11
11
11
10
10
10
10
9
9
9
8
8
9
11
13
15
16
16
18
16
16
15
15
14
13
13
13
12
12
11
11
11
11
11
10
11
12
13
14
16
17
17
17
17
16
15
15
15
14
14
13
12
11
11
10
9
7
7
7
7
10
13
14
15
17
17
18
18
18
18
17
17
16
16
14
12
12
11
11
12
11
11
11
11
11
12
13
14
15
15
16
15
15
14
14
13
11
11
10
9
9
9
8
8
8
8
8
9
9
9
9
9
10
10
11
10
10
10
10
10
10
10
9
9
9
9
9
9
9
9
9
9
9
10
10
11
12
14
14
15
14
13
13
12
12
11
11
11
11
9
8
8
7
7
7
7
10
10
12
15
16
16
15
15
15
15
14
13
12
12
12
11
10
10
10
10
10
10
11
11
11
12
14
15
15
15
16
16
17
16
15
15
14
14
14
13
13
13
13
12
12
12
12
12
12
12
12
12
12
12
12
11
9
8
8
7
6
5
5
5
5
4
4
4
4
4
4
4
5
6
7
9
10
11
12
12
12
11
10
10
10
10
10
8
8
8
8
8
8
8
7
7
8
9
11
12
13
14
14
15
14
14
13
12
11
10
10
10
7
7
7
5
5
4
4
5
8
11
14
14
16
16
17
17
19
17
14
13
12
12
13
13
13
11
11
10
10
10
10
10
11
12
13
15
16
16
15
15
15
15
14
13
13
13
12
12
12
11
10
10
10
10
11
11
11
12
12
13
13
13
13
13
13
13
12
12
12
11
10
11
10
9
10
9
9
10
10
10
11
11
12
11
11
10
10
10
10
9
9
9
8
8
7
7
7
7
7
7
6
7
7
8
8
8
8
8
9
8
8
7
7
7
7
6
6
6
5
4
4
5
4
4
5
4
5
5
6
7
8
9
9
8
8
6
6
5
5
5
5
5
4
4
4
4
4
4
4
4
5
5
6
7
7
7
8
8
8
8
8
7
7
7
7
6
6
6
6
6
5
5
5
5
6
6
7
8
9
9
10
11
11
10
9
9
8
8
8
7
7
7
7
7
7
6
6
6
7
7
8
9
10
11
11
11
12
11
11
11
10
10
9
9
9
8
8
7
7
7
7
7
7
8
8
9
10
11
11
11
11
11
11
10
9
9
8
8
7
6
6
5
5
4
5
5
5
6
7
8
11
14
14
14
14
14
14
13
11
10
10
9
8
8
8
7
6
5
6
4
5
7
10
13
16
18
18
19
20
20
20
18
17
16
13
10
11
9
9
9
9
10
10
10
10
11
12
13
15
17
17
17
17
16
16
15
14
13
13
13
12
12
12
12
12
12
12
11
12
13
14
16
18
18
18
18
18
18
17
17
16
15
16
14
14
14
13
13
13
12
12
13
13
14
15
16
17
19
19
18
18
17
16
16
16
15
15
15
14
14
13
13
13
13
13
13
13
13
13
13
13
13
13
14
13
13
13
13
13
13
13
12
12
13
12
12
12
12
13
13
15
18
20
21
21
22
21
21
20
19
19
18
17
17
15
15
15
14
14
14
14
14
15
15
15
16
15
15
16
17
16
16
16
15
15
15
15
14
14
13
13
13
13
12
12
13
14
15
16
17
17
17
17
16
16
15
14
13
13
13
13
12
12
12
11
11
11
11
11
11
11
12
12
12
13
13
13
13
13
12
12
12
12
12
12
11
11
11
11
11
11
11
11
11
12
13
14
16
18
19
20
21
20
19
18
17
18
16
16
15
15
14
14
13
13
13
14
14
14
14
14
14
14
14
14
14
14
13
13
13
13
13
13
13
12
12
12
12
11
12
12
12
12
12
12
13
13
13
13
13
12
12
12
12
12
11
11
10
10
11
11
10
10
11
12
14
17
18
19
20
21
22
22
20
19
18
18
17
17
16
15
15
15
15
14
14
14
15
17
18
19
20
19
20
20
20
20
20
19
17
15
16
15
14
15
15
14
13
12
12
12
13
17
19
22
23
22
24
25
24
23
23
22
21
21
20
19
18
18
17
17
16
16
16
16
17
16
16
16
16
17
19
19
19
19
19
18
17
17
16
16
15
15
14
14
13
14
15
15
16
16
16
17
19
22
23
23
23
23
22
22
21
21
20
20
19
19
19
18
18
17
17
17
18
18
18
19
20
21
21
21
22
22
21
20
19
18
18
18
18
18
18
17
17
18
17
17
17
17
18
20
21
21
23
23
22
22
21
20
19
19
19
18
17
17
17
16
16
16
15
15
16
16
17
18
18
19
21
21
22
22
22
22
21
20
20
18
19
17
17
16
16
16
14
14
16
19
20
21
22
23
25
26
27
27
26
25
21
21
20
19
20
19
17
16
15
14
14
13
16
19
21
23
24
27
27
28
28
27
28
26
24
22
22
20
21
19
20
18
18
17
17
18
17
17
18
18
19
19
20
20
20
20
20
19
19
18
18
18
18
18
18
18
18
17
17
17
17
18
19
20
21
21
21
21
22
22
22
21
19
20
18
18
18
17
17
17
17
17
17
18
19
20
23
24
24
25
24
22
22
21
20
20
20
20
19
19
19
19
18
17
16
17
18
20
22
22
23
25
25
26
25
25
23
21
22
22
21
20
19
19
19
20
18
18
17
18
19
22
23
26
27
28
28
27
27
25
24
22
21
22
21
20
19
19
18
17
17
17
16
19
22
24
24
26
26
28
28
29
29
28
26
25
25
23
22
21
21
20
20
19
18
17
18
21
22
24
26
27
28
29
31
30
31
30
28
28
27
25
24
22
18
18
19
18
16
18
18
20
23
26
28
28
29
30
31
31
30
30
29
25
23
24
21
21
20
19
20
18
19
17
19
20
22
25
28
31
32
33
33
33
33
32
32
30
30
28
27
25
24
22
23
22
21
21
19
21
25
26
29
31
32
33
32
32
32
32
31
30
29
25
23
22
22
21
21
21
19
19
19
22
25
28
30
31
33
33
34
32
30
30
30
28
27
28
29
25
24
23
23
22
21
21
21
23
26
28
30
32
33
33
33
33
32
31
30
29
29
27
27
26
27
26
26
23
19
19
20
19
19
22
23
23
23
23
21
20
20
20
20
18
18
17
16
14
14
14
14
14
13
13
13
13
14
15
16
17
17
18
18
20
19
19
18
18
18
17
17
17
17
16
15
16
16
16
15
18
19
21
22
22
23
23
23
23
22
22
21
21
20
20
19
18
17
18
17
17
16
16
17
18
19
21
23
23
25
26
26
27
27
27
24
24
22
21
21
18
17
17
16
15
16
16
20
23
24
25
26
28
28
29
29
30
28
27
26
26
24
23
21
20
19
19
19
19
19
20
22
25
26
27
28
29
30
30
30
29
29
28
27
25
25
25
25
23
23
23
21
21
21
22
23
24
26
27
29
30
31
31
32
32
31
30
29
28
27
26
26
25
26
24
25
25
24
24
25
27
28
30
31
32
33
33
33
33
32
31
28
29
28
27
25
23
23
22
22
23
23
23
24
24
25
25
26
27
28
28
27
27
26
25
25
24
24
23
22
22
21
20
19
19
18
18
19
19
21
20
21
23
24
26
27
27
27
26
25
25
23
22
22
21
21
21
20
20
20
21
23
25
28
28
29
30
30
30
30
27
25
25
26
25
24
26
25
21
20
19
18
18
18
19
19
20
21
21
21
22
24
25
25
26
25
25
23
23
23
22
22
22
21
21
20
20
20
19
20
19
18
17
17
18
18
18
19
19
18
18
17
17
17
17
16
16
15
14
14
14
14
15
15
16
17
19
20
22
23
23
24
23
23
22
20
19
19
19
18
18
17
17
17
17
17
17
17
17
18
18
19
20
21
22
23
22
22
21
21
21
21
20
20
19
19
19
19
17
15
16
19
22
23
25
26
27
30
29
29
29
29
28
24
23
21
21
18
18
17
17
17
20
23
25
27
29
30
31
32
32
32
33
31
28
27
26
22
22
21
20
20
19
18
18
18
21
23
27
29
32
32
33
34
34
34
32
31
30
29
28
27
25
25
23
24
21
22
20
20
23
26
29
31
33
33
34
33
32
33
33
31
30
29
26
26
26
26
26
27
26
26
26
24
25
26
28
30
30
31
31
31
30
29
27
25
25
23
21
20
19
18
18
18
18
17
16
16
15
15
16
16
17
17
17
17
16
16
16
16
16
15
15
15
14
14
14
14
14
14
14
15
15
16
18
19
21
21
22
22
23
22
22
20
19
19
19
18
17
17
16
16
16
16
16
17
17
17
18
18
19
19
20
20
19
19
19
18
18
17
17
17
17
17
16
16
16
16
16
17
17
17
17
20
20
21
22
23
21
20
19
18
17
17
17
17
17
16
16
15
15
15
15
17
20
21
23
24
25
26
26
28
28
27
25
24
21
24
23
21
19
19
18
18
17
18
18
21
23
25
26
27
28
29
28
29
28
27
27
25
23
23
23
23
20
19
19
19
19
19
19
21
24
26
27
28
28
28
29
29
29
29
27
26
25
24
24
24
23
23
23
23
23
23
22
22
23
24
25
26
27
26
26
25
25
25
24
24
22
21
20
19
19
20
20
20
20
20
20
20
20
20
20
21
21
21
22
22
23
23
23
22
22
22
22
21
21
20
20
20
20
20
20
19
20
19
19
20
21
22
22
22
22
21
20
20
20
19
18
17
17
17
17
17
17
16
17
17
19
21
22
23
24
24
24
26
24
24
23
22
22
21
21
20
19
19
19
18
18
18
18
21
22
23
24
25
26
27
27
27
27
27
25
25
25
25
24
22
22
22
21
20
19
19
19
20
21
22
25
25
26
27
27
27
26
25
25
25
25
23
24
22
22
23
22
22
21
21
21
21
22
22
22
22
22
22
22
21
21
21
21
21
20
20
20
20
19
18
18
18
18
18
18
19
19
20
22
24
26
26
27
26
25
25
24
24
23
23
23
22
22
22
22
22
22
22
22
22
23
23
23
23
23
23
24
24
24
24
23
23
23
23
22
22
21
21
21
20
19
20
21
23
24
25
27
28
29
30
29
29
29
28
26
26
25
25
25
24
24
24
24
23
23
23
24
25
28
29
30
32
33
33
34
34
33
33
31
30
27
26
25
25
24
22
23
22
22
22
25
28
29
30
31
32
32
33
33
33
32
31
30
29
28
29
28
28
27
27
26
26
27
26
25
25
24
24
24
24
24
25
25
25
24
25
24
24
22
22
21
21
21
21
21
20
20
20
20
21
22
23
23
24
25
26
27
27
26
26
25
24
25
23
23
24
21
21
21
21
20
21
22
23
25
27
30
29
30
30
30
30
29
29
27
26
26
26
25
24
24
24
23
23
22
22
23
24
26
27
29
30
31
31
31
30
31
29
28
26
26
26
27
27
26
26
26
25
24
24
24
24
25
25
26
26
26
24
24
24
24
24
24
24
24
24
24
23
22
22
21
21
20
21
22
24
26
27
28
30
30
32
32
31
30
29
28
27
27
25
24
23
23
22
21
21
22
24
27
29
30
30
31
32
32
32
33
32
31
30
29
28
28
27
27
27
25
24
23
24
23
23
24
25
26
26
27
26
26
26
25
25
25
25
24
24
23
22
22
22
22
22
22
22
21
21
21
23
25
26
28
28
29
29
29
29
28
27
26
25
26
26
24
25
24
24
23
23
23
24
25
27
27
27
28
29
29
29
29
30
28
27
26
26
26
26
26
25
26
25
25
24
25
25
27
27
26
27
27
27
27
27
27
27
24
24
24
24
24
24
24
24
23
23
23
23
23
23
23
23
23
24
25
25
25
25
25
24
24
24
24
24
24
24
23
23
23
23
23
23
22
23
23
23
23
23
23
24
24
24
24
24
24
23
23
23
23
23
23
23
23
23
23
22
23
23
23
24
24
24
25
25
26
26
25
25
25
25
25
25
24
23
23
23
23
22
22
22
22
25
26
28
29
32
33
34
34
34
34
33
33
31
30
30
27
27
27
27
26
23
23
22
23
27
28
30
32
34
35
36
36
36
37
37
35
31
30
29
30
27
26
27
27
25
25
25
26
27
30
32
31
33
33
32
31
32
31
31
31
30
29
28
28
27
28
28
27
24
23
23
23
22
22
22
21
22
23
23
24
24
24
24
24
23
23
23
23
23
23
22
22
22
21
21
22
23
26
27
28
29
30
31
32
33
33
32
31
29
27
28
27
26
25
23
23
23
22
22
23
25
27
30
30
31
33
33
33
33
33
33
32
30
28
27
26
25
27
25
24
25
23
23
24
26
29
31
31
33
33
34
35
36
35
34
32
31
30
30
28
28
29
28
27
27
27
27
26
27
28
31
32
32
30
30
30
31
32
31
30
29
28
29
28
27
27
25
25
25
25
25
25
25
25
25
25
26
27
27
28
28
28
28
28
25
26
25
25
25
25
24
24
24
24
24
24
24
24
24
25
26
28
27
28
28
29
29
28
27
27
26
27
26
26
27
26
26
26
26
26
27
28
28
29
29
27
25
24
24
25
23
24
25
26
25
25
25
25
25
24
24
24
24
24
24
24
24
25
26
29
28
29
29
30
29
29
29
28
28
27
27
25
25
25
25
25
25
25
25
25
26
26
27
28
28
28
28
26
26
25
25
25
24
24
24
24
24
23
23
23
23
23
24
24
25
26
27
26
26
25
26
25
25
23
23
21
21
21
21
21
21
21
21
21
21
21
21
23
25
29
30
33
34
34
35
32
31
30
26
25
25
24
24
24
25
24
24
23
22
23
24
26
29
30
32
32
33
32
33
34
33
32
29
27
26
28
26
24
25
25
23
23
22
23
23
27
29
31
31
32
32
33
33
31
30
29
29
28
28
27
27
27
26
25
24
23
23
22
22
22
23
23
23
23
23
23
24
23
23
24
25
24
24
24
23
23
21
21
21
20
20
20
20
20
21
21
21
21
21
21
21
21
20
20
20
20
20
20
20
20
20
20
20
20
20
20
20
20
20
20
20
20
21
21
21
21
21
21
21
20
20
20
20
20
20
20
20
20
19
19
19
20
20
22
22
23
23
24
25
24
24
24
24
23
23
22
22
21
21
21
21
20
20
21
21
22
24
27
28
28
28
28
28
28
27
26
25
24
24
23
24
23
23
23
22
22
22
22
22
23
25
27
28
28
29
28
28
28
27
27
26
26
25
24
24
25
24
23
23
22
22
22
24
26
27
29
29
30
31
31
30
30
30
27
26
26
25
26
26
25
24
24
23
23
23
23
24
25
28
29
30
29
31
32
32
32
31
30
28
25
24
24
25
25
25
24
23
23
22
24
25
26
27
29
30
32
33
33
33
34
33
31
30
29
29
28
27
26
24
24
24
24
24
24
25
27
30
30
32
33
34
34
33
34
33
32
31
30
27
27
26
26
27
26
27
26
25
26
26
29
31
32
32
33
34
34
34
34
33
33
33
32
30
29
29
27
26
24
24
23
23
23
24
25
26
27
28
29
30
30
30
28
28
27
25
24
24
23
23
23
23
23
22
22
22
22
24
25
27
27
27
28
30
30
30
31
30
28
28
27
27
27
27
26
26
26
25
26
25
26
25
25
23
22
24
24
27
28
30
29
29
29
27
26
26
26
26
25
25
24
24
24
24
24
24
26
26
26
26
27
28
27
28
28
28
27
27
26
26
26
25
26
25
25
25
24
24
24
26
27
29
30
31
33
32
34
34
34
32
31
30
29
28
27
27
27
27
27
27
26
27
27
28
29
31
32
33
34
34
34
34
34
34
33
32
31
31
29
29
30
29
30
28
29
27
27
28
29
30
31
30
30
29
30
30
30
30
30
30
29
29
28
27
25
24
24
25
24
24
24
24
24
24
25
26
27
28
30
30
30
29
30
29
28
28
28
27
27
28
26
24
25
24
22
22
22
22
23
23
21
22
22
22
22
22
22
22
22
22
22
22
21
21
21
21
21
21
21
22
23
24
25
26
26
26
26
26
26
25
24
24
23
24
23
22
22
23
22
22
22
22
22
22
22
23
23
24
24
24
24
22
22
22
22
22
22
21
21
21
21
21
21
21
21
20
20
21
21
21
22
23
25
26
26
27
28
27
25
24
23
23
24
23
23
23
22
22
22
21
22
23
26
27
29
29
30
31
31
31
31
30
29
30
28
27
26
26
26
26
26
25
22
22
22
23
23
23
23
23
24
24
23
22
21
22
21
21
21
20
20
20
20
20
20
20
20
20
20
20
20
20
20
21
21
22
22
22
22
23
22
22
21
21
21
21
21
20
21
20
20
20
20
21
22
25
28
28
29
30
31
31
30
30
29
28
26
24
25
25
24
24
23
24
23
23
24
25
26
29
30
31
31
31
32
33
32
32
30
28
29
26
26
25
25
25
24
24
23
24
24
26
27
28
30
32
32
33
33
34
33
32
32
31
29
28
28
28
27
26
25
25
25
24
24
26
29
31
31
32
34
33
34
34
34
33
32
32
31
31
29
29
28
26
25
25
25
25
25
27
28
31
32
33
33
33
34
34
34
34
33
31
30
28
28
28
27
27
27
26
26
25
26
26
28
30
31
31
32
32
30
31
32
31
30
29
29
27
27
27
27
27
26
24
24
24
25
25
26
29
28
29
31
32
31
31
33
32
31
31
30
30
29
28
28
27
27
27
27
27
27
27
27
27
29
30
32
33
34
33
33
33
32
31
29
29
29
28
27
27
27
27
27
27
27
27
27
29
30
31
32
35
35
34
34
35
33
27
28
28
28
28
27
27
27
27
27
27
27
28
29
31
32
33
34
35
35
35
35
33
34
31
28
28
27
26
26
25
26
26
26
26
26
26
27
28
30
33
34
35
35
34
34
30
27
28
28
29
27
27
26
26
26
26
26
25
24
25
27
28
30
32
33
34
35
35
35
28
28
27
28
27
27
27
27
26
26
25
26
26
27
27
30
31
32
34
34
34
34
34
34
32
31
28
27
27
27
27
26
26
27
25
25
25
26
29
29
31
33
34
35
36
35
35
35
31
29
29
28
29
28
27
27
26
26
24
23
24
27
29
30
29
31
32
33
34
34
34
33
32
31
30
30
28
28
28
27
27
27
27
27
26
26
27
28
29
31
32
32
33
34
33
32
31
30
30
30
29
28
29
28
27
26
25
25
25
27
27
26
25
25
25
25
24
24
23
23
24
24
24
23
23
23
23
23
23
23
23
23
23
23
23
25
25
26
27
27
26
27
25
22
22
21
22
21
21
21
21
20
20
20
19
19
19
21
23
26
28
29
31
30
31
32
33
32
29
29
28
26
26
25
25
24
23
22
22
22
22
24
26
29
30
30
31
32
32
33
31
31
28
25
24
24
24
24
23
22
22
22
22
21
21
23
25
26
28
29
30
31
32
33
31
32
30
26
27
26
25
25
24
24
25
24
20
20
20
20
21
22
24
26
28
30
31
31
32
30
28
27
25
24
24
24
24
23
22
21
21
21
21
22
24
28
29
30
31
31
32
31
31
30
28
27
28
28
25
25
25
24
24
23
24
24
23
24
24
24
26
25
27
29
30
31
31
31
30
28
26
26
25
24
25
24
24
24
24
24
25
25
26
28
30
31
32
34
34
34
32
33
32
29
27
27
26
27
26
26
25
25
24
24
24
25
26
28
30
31
33
34
35
35
34
34
32
28
28
28
28
27
26
27
26
26
25
26
26
27
28
30
32
33
35
35
35
35
34
33
32
30
29
29
28
27
27
27
27
26
25
26
26
26
28
31
32
33
33
34
34
34
34
33
31
29
29
29
28
28
28
27
27
26
27
27
26
27
27
28
29
31
32
33
33
33
32
32
31
30
29
28
27
27
27
27
27
27
26
26
26
25
28
29
30
31
32
33
33
33
33
32
31
30
29
29
29
29
28
28
28
27
26
26
27
27
28
29
30
32
32
33
34
34
33
32
31
30
30
29
28
28
28
27
27
26
25
26
25
26
27
28
29
30
31
31
31
32
31
31
30
29
28
25
25
25
24
24
24
24
24
24
24
23
23
24
24
24
24
24
24
24
24
24
24
24
24
23
23
22
21
21
21
20
20
20
20
20
20
21
21
21
22
22
22
23
22
22
22
22
21
21
21
20
20
20
20
20
19
19
19
19
20
21
23
24
25
26
27
25
25
24
23
22
22
22
20
20
19
20
20
20
20
19
19
20
22
23
25
26
26
27
26
26
26
26
25
24
23
22
23
22
22
22
21
21
21
21
21
21
22
22
23
24
24
23
22
22
23
22
22
22
21
21
21
21
21
21
20
20
20
20
20
20
20
21
21
22
22
22
22
21
22
22
21
21
20
20
19
19
19
19
19
19
19
19
19
19
19
19
19
20
21
22
22
23
23
23
22
21
21
21
21
21
21
21
20
20
20
20
20
20
20
20
20
21
21
22
23
23
24
23
22
22
21
21
21
21
21
21
20
20
20
20
20
20
22
23
25
27
28
27
28
29
28
27
26
26
24
24
24
24
24
23
23
23
23
22
22
23
25
26
27
27
29
29
27
27
26
26
26
25
24
24
24
23
23
23
22
22
22
22
22
22
24
25
26
27
27
27
27
27
27
26
26
25
25
25
23
23
23
22
22
21
21
22
21
21
21
20
19
19
19
20
20
20
21
21
19
19
20
19
19
19
19
19
19
18
18
18
18
18
18
19
19
20
20
21
20
20
21
20
20
19
19
19
20
19
19
17
16
15
15
15
15
15
15
16
17
17
17
17
17
18
17
17
17
16
16
16
16
16
15
16
15
15
15
15
15
15
16
17
18
18
19
19
21
20
20
19
18
18
18
17
17
17
17
16
16
16
16
15
16
15
16
17
17
17
18
18
16
17
17
16
16
16
16
16
16
16
16
16
15
15
15
15
15
15
15
16
17
18
18
18
18
18
19
18
18
17
17
16
16
16
16
16
16
16
16
16
16
17
18
19
20
21
22
22
23
22
22
22
21
21
19
18
18
17
17
16
16
16
15
15
15
16
18
19
20
21
23
23
23
24
22
22
21
21
20
19
19
19
19
19
18
18
18
18
18
18
18
19
20
21
22
23
22
22
22
22
21
21
21
20
19
20
19
19
18
18
18
18
18
18
18
19
19
19
20
21
21
21
21
20
19
19
20
20
19
19
19
19
19
18
18
18
18
18
17
17
17
18
17
18
18
18
18
18
18
18
18
18
18
17
17
17
17
17
17
17
17
17
18
18
19
20
22
23
23
24
23
22
21
21
20
20
19
19
19
19
19
19
18
18
18
18
19
21
23
25
25
27
27
28
27
26
22
21
19
18
18
19
17
17
17
16
15
16
16
17
19
21
23
24
24
25
25
26
25
24
21
20
19
21
21
21
21
20
19
19
18
19
18
18
20
22
23
25
24
24
24
22
21
21
21
20
20
20
20
20
19
18
19
18
18
18
18
19
19
20
20
20
20
20
20
20
20
19
18
18
18
17
17
17
16
16
16
16
15
16
16
16
16
16
16
17
18
18
18
18
17
17
17
16
16
16
15
15
15
15
15
15
15
15
15
15
16
16
17
18
19
20
20
20
20
19
18
17
17
17
17
17
17
17
17
16
16
16
16
17
17
18
21
21
21
21
21
20
20
19
19
18
17
17
16
16
16
16
15
15
15
15
15
17
17
18
20
22
23
22
23
22
22
21
20
19
19
19
19
18
18
18
18
18
18
18
18
18
19
20
21
21
22
22
22
22
22
21
21
21
20
21
20
20
20
19
20
19
19
19
19
19
19
19
20
20
21
23
23
23
23
23
23
22
21
20
20
20
20
19
19
19
19
19
19
19
19
19
20
21
21
22
22
23
23
22
22
22
21
21
21
21
21
21
20
20
20
20
20
20
21
22
23
24
25
25
24
24
24
23
22
22
22
21
21
21
21
20
21
20
20
20
20
20
21
22
23
23
23
23
23
24
24
23
22
22
22
22
22
22
21
20
20
19
18
18
18
19
22
23
24
25
26
26
26
26
23
23
23
21
20
21
21
21
21
21
21
21
21
21
21
20
20
21
20
19
17
16
17
16
16
16
15
14
15
15
15
15
15
16
15
15
15
15
15
14
17
17
19
19
20
19
20
19
19
19
19
19
18
18
18
18
17
17
17
16
16
16
15
15
17
18
19
20
20
21
21
20
20
18
18
17
16
17
17
17
16
16
15
15
14
13
14
15
17
20
21
23
23
25
24
24
23
21
19
18
18
19
17
16
17
17
16
16
15
15
15
15
19
20
21
22
24
23
24
25
24
21
19
18
19
20
19
18
17
17
17
16
16
16
14
16
19
20
23
25
25
25
26
26
24
23
21
20
21
19
19
19
18
19
19
19
18
18
18
17
17
18
17
17
17
17
17
17
17
16
16
16
16
16
16
16
15
15
15
15
15
15
15
16
15
16
18
20
20
18
18
19
19
19
19
18
17
17
17
16
16
16
16
16
16
16
16
16
16
16
17
18
18
18
18
18
18
18
17
17
17
16
16
16
16
15
15
16
15
15
15
15
15
16
16
17
17
17
18
18
18
17
17
17
17
17
17
17
17
17
16
16
16
16
15
15
16
17
18
19
19
20
20
20
20
19
18
18
17
17
17
17
17
17
17
16
16
17
16
17
18
19
21
22
21
24
22
22
20
19
19
18
18
18
18
17
17
17
17
17
16
16
15
16
16
16
16
17
17
18
17
17
17
17
17
16
16
16
16
16
16
16
16
16
16
16
16
15
15
15
15
15
15
15
14
15
15
15
15
15
14
14
14
13
13
13
13
13
13
13
13
13
13
14
14
14
15
15
15
16
15
15
14
14
14
14
14
13
13
13
11
11
10
9
9
10
13
15
17
19
21
21
22
22
21
20
18
13
12
11
12
12
11
11
11
10
10
10
9
10
14
16
18
18
18
18
19
18
18
17
17
16
16
15
16
16
15
15
15
15
15
14
14
14
15
16
16
17
19
18
18
18
18
16
16
16
14
15
15
15
15
15
15
15
15
15
14
14
14
14
15
15
15
15
15
15
15
15
15
15
15
15
14
15
15
14
14
14
14
14
14
14
14
15
15
15
16
17
17
17
17
16
16
16
16
16
15
15
15
15
15
15
15
15
15
15
15
15
15
15
15
16
17
18
18
17
16
16
16
15
16
16
16
16
15
15
14
15
15
14
16
16
17
18
18
18
19
19
19
17
16
16
15
15
15
16
16
16
16
16
16
16
15
15
16
16
16
16
17
18
18
19
18
17
17
17
16
15
15
15
15
15
15
15
15
15
15
15
15
16
16
16
17
18
19
18
18
17
16
16
16
16
15
16
16
16
16
15
15
16
16
15
15
15
15
16
16
17
18
18
18
17
17
17
17
17
16
16
16
16
16
16
16
16
15
15
16
17
18
19
19
20
19
19
18
17
17
16
15
15
16
15
15
15
15
14
14
14
13
13
15
16
17
18
20
20
20
20
19
17
16
14
14
14
13
12
11
12
11
11
10
10
10
9
13
17
18
19
21
21
21
22
21
19
18
13
13
12
12
12
11
11
11
10
10
10
9
9
13
15
16
17
19
20
19
20
20
19
18
17
16
15
16
15
15
15
14
14
14
14
14
14
14
15
16
16
16
16
16
16
15
15
15
15
15
15
15
15
14
14
14
14
14
14
14
14
14
15
15
15
15
16
16
15
15
14
14
14
13
13
13
13
12
12
10
11
11
11
11
11
12
12
14
15
17
18
17
17
17
16
15
15
15
15
14
14
14
14
14
14
13
13
13
13
13
13
14
14
14
15
15
15
15
15
14
14
14
14
14
14
14
13
13
13
13
13
13
13
13
14
14
14
16
17
17
16
16
15
14
14
14
14
14
14
13
13
13
13
13
13
13
13
13
14
15
15
14
15
15
15
15
15
15
15
14
14
14
14
14
14
14
14
14
14
13
13
14
14
15
16
16
17
18
18
17
15
14
13
13
14
15
15
14
13
13
13
12
12
12
13
13
14
16
18
19
20
20
20
20
17
15
14
14
14
16
15
15
14
14
14
14
14
13
13
14
16
17
17
18
18
19
18
17
16
16
15
15
15
15
14
14
14
14
14
14
14
14
14
14
15
16
17
17
17
17
17
17
16
16
16
16
15
15
15
15
14
14
14
14
14
14
14
14
14
15
16
17
17
17
17
17
16
16
16
16
15
15
14
14
14
14
13
14
14
14
13
14
15
16
16
17
17
18
18
18
15
15
15
14
14
13
13
13
13
13
13
13
13
12
11
13
16
18
19
20
20
20
20
20
18
16
14
13
13
16
16
15
15
15
15
14
14
14
14
14
15
16
16
17
18
18
18
17
16
16
16
15
15
14
15
15
15
14
14
14
14
14
14
14
15
15
16
17
18
18
18
18
17
16
16
16
16
15
15
15
15
15
15
15
15
14
14
15
16
17
18
19
19
19
19
18
17
17
17
16
17
15
15
15
15
15
15
15
15
15
14
15
16
17
18
19
19
19
19
19
17
16
16
17
16
17
17
17
16
16
16
15
15
15
15
16
16
16
17
19
20
20
19
19
18
17
17
17
16
17
17
16
16
16
16
16
15
16
15
15
16
17
17
16
14
14
13
13
13
13
12
12
12
12
12
12
12
11
11
11
11
11
11
11
13
13
15
16
14
14
14
13
13
13
13
13
12
12
11
10
10
9
9
9
9
9
10
11
12
12
13
14
15
14
13
12
12
12
12
11
9
9
9
8
7
6
6
6
5
6
7
10
12
13
13
13
14
14
13
12
12
11
11
10
10
10
10
10
10
10
9
9
9
9
9
9
10
11
11
11
11
11
11
11
10
10
10
10
10
10
10
10
10
9
9
9
8
8
8
9
10
10
10
10
10
10
10
10
10
10
10
10
9
9
9
9
9
9
9
9
9
9
9
10
10
11
11
11
12
12
11
11
11
11
10
10
11
10
10
10
9
9
9
9
9
9
9
9
9
9
10
10
10
10
9
9
9
9
9
9
9
9
9
9
9
9
9
9
9
8
9
9
10
11
11
11
11
11
11
10
9
9
9
10
9
9
9
9
9
9
9
8
9
8
8
9
9
9
9
9
9
9
9
9
8
8
8
8
7
7
7
6
7
7
7
6
6
6
7
7
8
9
9
9
9
8
8
8
7
7
7
7
7
7
7
6
6
6
6
6
6
6
6
7
7
8
9
10
10
10
10
8
6
5
6
7
6
6
7
6
6
6
5
6
6
5
5
7
8
9
9
10
9
9
8
8
7
7
7
6
5
4
4
4
4
4
4
3
2
4
5
7
9
11
11
11
12
11
10
7
5
5
4
7
7
7
7
7
7
6
6
6
6
6
7
8
9
9
10
9
9
9
9
9
9
8
8
8
8
7
7
7
7
6
7
7
6
6
8
10
12
13
14
14
14
12
11
8
6
5
5
4
5
4
5
5
6
6
6
6
6
7
8
9
10
11
11
11
12
11
10
9
9
8
8
8
8
8
7
7
7
7
7
7
7
7
7
8
7
7
8
9
8
8
8
8
8
7
7
7
7
7
6
6
6
6
6
6
6
6
6
7
7
7
7
7
6
6
6
6
6
6
7
6
6
6
6
5
5
5
5
4
5
6
6
7
7
8
8
8
8
8
7
7
7
7
6
7
7
6
6
6
6
5
5
5
5
6
6
6
6
6
7
7
7
7
7
7
7
7
7
7
6
7
6
6
6
6
6
6
6
6
7
8
8
9
9
10
9
9
8
8
8
8
8
8
7
7
7
7
7
7
7
7
6
7
7
8
9
9
10
10
10
9
9
8
7
8
7
7
8
7
7
7
7
6
7
7
7
7
8
8
9
9
9
9
9
9
8
8
8
8
7
7
7
7
6
6
6
6
5
6
6
6
7
8
9
9
9
9
10
9
8
7
5
5
5
3
2
1
1
0
0
0
-1
0
1
2
4
6
9
10
10
11
10
10
8
7
7
6
6
6
6
6
6
6
5
5
5
4
3
4
5
6
8
9
10
10
9
9
8
8
7
7
6
7
7
7
6
6
7
6
6
6
6
6
6
7
7
7
8
8
8
8
7
7
6
6
6
6
6
6
7
6
6
6
6
6
5
5
5
6
7
7
8
8
7
7
7
7
7
7
7
7
7
6
6
6
6
6
6
6
6
6
6
7
8
9
9
10
10
10
9
9
8
8
7
7
7
7
7
7
7
7
6
6
6
6
7
8
9
10
11
12
11
11
10
9
9
9
8
9
9
9
9
8
8
8
8
8
7
8
8
8
9
9
9
9
8
8
8
8
8
8
8
7
7
6
6
6
6
5
5
5
6
6
6
7
8
9
9
9
9
9
9
8
8
8
8
8
8
7
7
7
7
7
7
7
7
7
7
7
7
7
7
7
7
7
7
6
6
6
6
6
6
6
6
6
6
5
6
6
5
5
6
6
7
8
9
9
9
9
8
7
7
7
7
8
7
7
6
6
6
6
6
6
6
6
7
7
7
7
7
7
7
6
6
5
5
5
5
4
4
4
4
4
3
3
2
3
2
3
5
7
6
6
6
7
6
6
5
5
5
5
4
4
4
4
4
4
4
4
4
4
4
4
4
4
5
5
5
5
5
5
5
5
5
5
4
4
4
4
4
4
4
4
4
4
4
4
5
5
5
6
6
7
6
6
6
5
5
5
5
5
5
5
5
5
5
4
4
4
4
5
5
5
5
6
6
6
6
6
6
6
6
6
6
5
5
5
4
4
4
4
4
4
4
4
5
6
7
8
9
9
9
9
9
8
8
8
8
7
6
6
6
6
6
6
6
6
5
6
6
7
7
7
7
7
7
7
6
6
6
6
6
6
6
6
6
5
5
5
5
5
5
5
5
6
6
6
6
6
6
6
6
6
6
6
6
6
6
5
5
5
5
5
5
5
5
5
5
6
7
7
7
7
7
7
7
6
6
6
6
6
5
5
4
5
5
5
5
5
5
5
5
5
6
6
6
7
6
6
6
5
6
5
5
5
5
5
5
5
5
5
5
5
5
5
6
7
8
8
9
9
9
9
9
8
7
7
7
6
6
6
6
6
6
6
6
5
5
6
6
7
9
10
11
10
10
10
9
7
7
7
7
7
6
6
6
6
6
6
6
6
6
6
6
6
8
9
9
9
9
8
8
8
7
7
7
7
7
7
6
6
6
6
6
6
6
6
7
7
8
9
9
9
9
8
8
7
7
7
7
7
6
6
6
6
6
5
6
6
6
6
7
9
10
11
10
11
11
10
10
9
8
7
7
7
7
7
7
6
6
6
6
5
6
6
7
7
8
8
8
8
8
8
7
6
6
6
6
6
6
6
6
6
6
6
6
6
6
6
6
6
7
8
8
8
8
8
7
7
7
6
6
6
5
5
5
5
5
5
5
5
5
5
5
5
5
5
5
5
6
5
5
5
5
5
5
4
4
4
4
4
4
3
3
3
3
3
3
4
4
5
5
5
5
5
5
4
5
4
4
4
4
4
4
4
4
4
4
4
3
4
4
4
5
5
5
5
5
5
5
5
4
4
3
3
2
2
3
3
3
3
3
3
2
2
3
3
4
4
5
4
4
3
3
3
3
3
3
3
3
3
3
3
3
3
3
2
2
2
3
4
4
5
6
6
6
6
6
5
4
3
4
4
3
3
3
1
1
0
-1
-1
-1
1
2
3
5
7
7
7
7
7
6
6
6
5
5
5
4
4
4
4
4
4
4
3
3
3
4
4
5
6
6
7
7
6
6
6
5
5
5
5
5
5
4
4
4
4
4
4
4
4
4
6
7
7
7
5
5
6
6
6
6
5
5
5
5
5
5
5
4
4
4
4
4
5
6
7
9
10
12
11
11
11
10
9
9
9
9
8
7
7
6
7
7
7
6
6
6
6
7
8
9
9
9
7
8
8
8
7
7
7
7
7
6
6
6
6
6
6
6
6
5
6
7
8
9
9
10
9
10
10
9
9
8
8
8
7
8
7
7
7
7
6
6
5
5
5
7
8
10
12
13
13
12
12
11
10
10
9
9
10
9
8
9
8
8
8
8
8
8
8
8
9
9
9
10
10
10
10
9
9
9
9
8
8
8
7
8
7
8
7
8
8
7
8
8
8
8
8
8
7
7
7
8
7
7
7
7
6
4
5
6
5
4
4
4
4
4
4
5
6
8
8
8
8
8
8
8
7
7
6
6
6
6
6
6
5
6
5
5
5
5
5
6
7
8
9
9
9
9
9
8
8
8
8
7
7
7
7
7
6
6
6
6
6
6
6
7
8
9
10
10
12
12
12
11
11
10
10
9
9
8
8
8
8
7
8
7
7
7
7
10
12
14
14
14
15
15
14
13
13
12
12
11
10
9
10
10
9
8
8
8
8
8
8
9
9
9
10
9
9
9
9
8
8
8
8
8
7
5
5
6
6
5
5
5
5
5
5
4
4
5
5
5
5
5
5
5
4
4
4
4
4
3
4
3
3
3
3
3
3
3
3
4
4
4
4
4
4
5
5
5
4
4
4
4
4
4
2
1
0
0
0
1
1
2
2
3
4
5
5
5
5
5
5
5
4
4
4
3
2
1
1
2
2
2
2
2
2
2
2
3
5
5
6
7
7
7
7
7
6
5
5
5
4
5
5
4
4
4
4
4
4
4
4
5
6
7
8
8
8
8
8
7
7
5
7
6
5
4
3
3
2
3
3
3
3
4
4
5
6
8
9
10
11
11
11
10
10
9
8
7
5
5
4
3
3
2
2
2
2
2
4
6
8
10
11
10
10
10
10
10
9
9
9
9
8
6
4
4
4
3
3
3
4
4
5
6
9
11
12
11
13
12
12
9
10
9
9
7
8
8
8
8
8
8
7
7
7
6
7
7
8
9
9
9
9
8
8
8
8
8
7
7
7
6
6
6
6
6
6
7
7
6
6
6
5
5
5
5
5
5
5
5
5
6
6
6
5
5
5
5
5
5
4
4
4
4
4
4
4
5
5
6
6
6
6
6
6
6
5
5
6
6
5
5
5
5
5
5
5
5
5
5
5
6
6
7
7
7
7
7
7
6
6
6
6
6
6
6
6
5
5
5
5
5
5
5
6
6
7
7
7
8
8
8
7
7
7
7
7
7
6
6
6
6
5
5
5
5
6
7
8
9
10
11
11
12
11
10
9
9
9
8
8
9
8
8
7
7
7
7
7
6
7
8
9
10
10
11
11
11
11
10
9
9
8
9
7
6
7
5
6
4
4
3
3
3
5
7
10
13
14
15
15
15
13
12
12
12
11
10
10
10
10
10
9
9
9
9
8
9
9
9
9
10
10
10
10
11
11
10
10
9
8
8
8
8
8
8
7
7
7
7
7
7
7
7
8
9
9
9
9
9
9
9
9
8
8
7
7
7
7
6
6
6
6
5
5
5
6
6
7
8
8
8
8
8
8
8
7
7
6
6
5
5
5
5
4
4
3
3
4
4
4
5
6
7
7
7
8
8
8
8
7
6
6
6
7
6
6
6
5
5
5
5
5
5
5
5
6
6
6
6
6
6
7
7
6
6
6
6
6
6
6
6
5
5
5
5
5
4
5
7
8
9
10
13
13
12
12
11
10
10
9
9
9
9
9
9
8
8
7
7
7
7
7
7
7
7
8
9
10
10
10
10
9
9
8
8
8
7
6
6
6
6
6
5
7
7
7
8
10
12
13
13
13
13
12
12
11
11
10
10
10
9
9
9
9
9
8
8
8
8
8
9
9
10
10
10
11
10
10
10
9
9
9
8
8
8
8
8
8
8
8
8
8
8
8
8
8
9
9
9
9
9
9
9
8
8
8
8
8
8
8
8
8
8
8
8
7
7
8
8
8
9
9
8
8
8
8
8
8
8
8
8
8
8
8
8
8
8
8
8
8
8
8
9
9
10
10
10
10
10
10
10
10
9
9
9
8
8
8
7
8
7
7
7
7
7
7
8
8
8
8
8
8
8
8
7
7
7
7
7
6
6
6
6
7
6
6
6
6
6
6
7
7
7
7
7
8
7
8
8
7
7
7
7
7
7
6
7
6
6
6
6
6
6
6
7
7
7
8
9
9
9
9
9
8
8
8
8
7
7
6
5
5
4
3
3
2
1
6
7
10
11
13
13
13
12
13
12
11
10
10
9
10
9
9
8
7
5
5
5
4
4
6
8
11
13
14
15
14
13
13
12
12
11
11
10
10
11
10
10
9
9
9
8
8
9
9
9
11
12
13
14
14
14
14
14
13
12
12
12
11
11
11
10
9
8
8
6
6
6
8
12
14
15
16
16
18
17
17
17
16
15
14
13
15
14
13
13
13
12
12
12
12
11
12
12
12
13
13
14
15
15
15
14
14
13
13
12
12
12
11
11
11
10
10
10
9
9
10
12
15
17
18
18
17
17
17
16
16
15
15
15
14
13
13
13
12
12
12
11
10
11
12
14
17
18
19
20
20
20
19
18
18
17
17
16
14
14
13
12
13
12
10
9
8
8
13
16
18
20
21
23
23
23
23
23
21
17
16
14
13
13
13
12
11
11
11
11
10
12
14
16
19
21
22
23
23
23
23
23
20
17
17
17
18
16
15
15
16
15
14
15
14
14
16
19
20
22
24
25
25
26
25
24
24
21
20
18
17
16
16
15
14
13
15
13
13
14
17
18
18
19
21
21
22
22
22
21
20
19
19
19
18
18
18
17
17
17
17
17
16
17
17
18
18
19
19
19
18
17
16
15
15
15
15
15
14
14
14
14
15
14
14
14
13
14
14
14
14
15
15
15
14
13
13
13
13
12
11
11
10
8
8
9
8
8
8
8
8
8
8
10
11
12
13
13
13
14
14
14
13
12
12
11
11
11
9
9
9
9
8
8
8
8
11
13
14
16
17
17
18
18
18
18
16
15
16
14
15
14
14
14
12
12
11
10
10
11
14
16
18
19
19
20
20
21
20
20
19
16
17
18
16
15
14
15
14
13
14
13
12
13
15
17
20
21
21
23
22
23
22
22
20
19
18
17
17
16
16
16
16
16
16
16
15
16
15
18
21
22
22
21
22
21
21
21
19
19
18
18
17
17
17
16
15
15
15
14
15
14
16
16
16
18
18
18
19
18
18
18
18
18
17
17
16
16
15
15
15
14
14
14
14
14
14
15
15
17
17
19
20
19
19
18
18
17
17
14
13
13
13
13
13
12
12
12
13
13
13
13
14
16
18
20
21
20
18
14
13
14
14
13
13
13
14
12
12
11
11
12
12
12
13
15
18
19
21
22
22
22
22
22
20
19
17
17
17
15
13
11
11
10
10
10
9
11
14
18
20
21
22
23
24
23
24
24
22
20
17
16
15
15
14
13
13
12
11
11
11
13
17
20
22
23
24
25
26
25
26
26
24
24
22
23
21
21
20
20
19
18
19
18
18
18
19
21
22
23
24
25
25
25
25
24
22
21
21
20
20
18
19
18
18
18
17
17
16
16
18
19
22
24
25
26
27
27
27
26
24
19
19
20
19
22
19
19
19
20
19
20
18
18
18
18
20
20
21
21
22
23
22
21
20
20
20
19
18
17
16
16
15
15
14
14
14
15
15
16
18
19
22
20
20
20
20
19
18
17
16
16
16
15
15
15
14
14
14
14
14
14
14
14
15
15
15
14
15
17
16
15
14
14
14
14
14
14
14
13
13
13
13
13
13
13
13
14
14
14
15
16
17
17
16
16
16
15
15
14
14
14
14
13
13
13
13
13
13
13
16
16
17
18
20
20
20
20
19
19
18
17
16
16
15
15
15
14
14
14
14
14
14
15
15
15
16
17
18
20
21
21
22
21
19
18
17
17
16
16
16
15
15
15
15
15
16
17
19
22
24
24
25
25
26
24
23
22
20
20
19
20
20
19
19
19
18
18
18
18
13
13
14
14
15
15
15
15
15
15
14
14
13
13
13
13
13
14
13
13
13
12
12
13
12
14
16
18
19
21
22
23
22
22
20
19
19
18
18
17
15
15
14
14
14
13
12
12
13
17
19
20
22
22
22
24
23
23
21
20
19
19
18
16
16
16
16
16
15
15
15
15
17
19
20
21
22
22
24
24
24
24
23
22
22
21
21
20
20
19
17
17
17
17
16
16
17
17
18
19
20
21
21
21
21
20
20
19
19
17
17
18
17
18
18
18
17
16
16
17
16
16
17
17
18
18
19
20
19
19
19
19
18
17
15
15
14
14
14
14
14
13
13
13
14
16
18
20
20
22
22
23
23
22
22
21
20
18
18
18
17
17
16
17
15
15
15
15
16
17
19
20
21
21
21
22
21
21
21
19
18
18
18
18
17
17
16
15
14
13
13
14
15
16
20
22
22
24
24
24
25
25
24
23
22
20
19
16
15
16
15
15
14
14
13
13
16
19
22
24
25
26
29
29
29
29
28
27
22
24
23
19
19
17
17
18
18
17
16
16
20
23
25
26
28
29
30
31
30
30
29
27
26
25
25
24
23
22
22
21
20
19
19
19
19
21
24
25
27
28
28
29
28
27
26
25
24
22
21
20
20
20
20
20
20
20
20
20
21
22
22
23
24
23
25
25
25
25
25
23
22
21
22
21
20
21
19
19
19
18
18
18
19
20
21
23
24
26
26
25
25
24
23
23
22
20
20
20
20
18
16
16
15
17
16
15
18
21
23
24
27
27
29
29
29
29
28
27
26
25
25
20
20
19
18
18
19
16
16
18
20
22
25
27
28
28
30
29
30
30
29
28
27
26
26
23
20
20
21
20
20
19
19
19
20
20
21
22
25
26
29
28
29
28
27
26
24
23
23
24
22
22
21
21
21
20
20
20
20
21
22
24
25
27
28
23
22
23
23
22
21
21
21
22
21
21
20
20
20
20
19
19
20
22
24
25
26
28
27
29
29
28
27
27
26
25
23
19
18
17
17
17
17
17
17
17
18
18
18
19
21
22
23
23
24
25
25
24
22
22
22
21
20
19
20
19
19
19
19
19
20
21
23
23
24
23
23
25
24
23
23
22
22
21
22
21
21
20
19
19
19
19
18
18
18
19
19
19
19
22
22
24
24
24
24
23
22
22
21
21
21
21
20
20
20
18
18
18
18
18
18
20
21
22
23
24
25
25
25
24
24
23
23
21
21
21
21
21
20
20
20
20
20
20
20
21
22
21
21
21
21
21
21
21
21
20
20
21
21
21
21
20
20
20
20
20
20
20
20
20
21
22
22
23
22
22
23
22
21
21
21
21
21
21
21
21
21
21
21
21
21
22
23
24
25
25
25
28
28
28
27
26
24
23
24
23
22
22
22
22
21
21
21
21
21
23
27
29
31
32
31
32
32
31
31
30
26
27
26
26
25
24
25
21
21
21
20
21
21
22
24
26
27
29
29
30
31
32
31
30
29
27
25
25
25
24
23
23
23
22
22
22
24
25
27
29
30
31
31
32
31
32
29
29
28
27
27
26
26
25
25
24
24
24
23
23
22
21
23
23
24
24
24
25
25
25
24
24
22
22
22
21
21
20
20
20
20
20
20
20
20
21
22
24
25
26
27
27
26
26
25
24
23
22
22
21
21
21
20
20
20
20
20
20
20
21
21
23
23
23
21
22
21
21
18
17
17
17
17
18
17
17
16
17
17
17
16
16
18
19
20
21
24
26
26
26
27
26
25
23
23
22
22
22
21
20
20
20
19
19
18
19
21
21
23
24
26
27
27
28
28
27
27
25
23
22
21
21
20
19
19
20
19
19
18
18
20
22
23
24
26
28
27
28
27
26
25
24
24
23
21
21
20
20
20
20
19
19
19
19
21
23
26
27
28
29
30
30
30
30
29
28
24
22
23
24
24
24
24
23
22
21
20
20
23
24
27
28
29
30
31
32
31
31
30
28
28
26
27
23
23
23
22
20
20
20
20
20
22
24
26
27
29
31
31
33
32
32
32
30
29
28
28
27
28
27
26
26
24
25
25
25
25
26
26
27
28
29
29
29
29
29
28
27
26
26
25
25
24
22
22
22
22
22
22
22
22
22
22
22
22
21
20
19
19
18
18
18
18
19
18
18
19
19
19
19
19
18
18
18
19
19
20
20
20
20
20
20
21
20
20
20
19
19
19
19
19
19
18
18
17
17
18
18
18
19
20
21
22
23
24
23
23
22
21
20
20
19
19
19
18
18
17
17
17
17
17
16
16
17
17
18
19
20
20
21
21
20
20
20
20
19
19
19
18
17
18
18
17
17
17
17
18
19
20
22
23
25
26
26
25
24
24
23
21
19
19
19
19
19
18
18
18
17
17
18
19
21
24
25
26
27
26
29
27
27
27
26
25
25
23
21
21
20
20
20
20
20
20
20
20
21
21
22
22
23
23
25
25
25
24
24
23
23
23
22
22
22
21
21
21
21
20
20
20
20
20
21
21
22
21
22
23
22
22
21
20
20
21
21
21
20
20
20
20
20
20
20
20
20
21
24
25
26
27
28
28
28
28
28
26
25
24
24
22
21
21
20
20
21
20
20
21
22
23
23
23
24
25
26
27
28
27
26
24
23
22
25
25
24
23
22
22
22
21
21
22
22
22
22
22
23
24
24
23
23
21
20
19
19
18
18
18
17
17
16
17
17
17
17
18
19
21
22
23
23
24
24
25
25
25
24
23
22
22
21
21
21
20
19
19
19
19
20
19
22
24
25
25
26
25
26
25
25
24
24
24
23
21
21
18
18
19
18
18
18
18
18
18
18
19
19
19
19
18
19
20
20
20
20
19
19
19
19
19
19
19
19
18
18
18
19
19
20
21
23
24
24
24
24
22
21
21
21
20
20
20
20
20
19
19
19
19
19
19
19
19
20
21
22
24
24
21
21
23
23
24
23
23
22
22
23
21
21
21
21
21
20
20
20
20
21
21
21
22
22
23
23
23
23
23
22
22
22
21
21
21
21
21
20
20
20
20
19
19
20
22
25
27
27
29
29
29
30
29
28
26
24
24
23
22
23
23
22
22
22
22
21
22
23
24
24
24
26
26
27
28
28
27
26
25
25
24
23
23
23
23
21
21
21
21
21
21
22
23
24
26
29
30
29
31
30
29
28
28
27
27
26
25
25
24
23
23
23
23
23
24
24
25
26
28
30
31
33
32
32
31
30
28
27
26
26
25
25
24
24
24
24
23
23
23
24
25
26
28
28
30
30
32
31
31
30
28
27
26
26
25
25
24
23
22
21
21
21
23
25
27
27
29
31
31
31
30
30
29
28
27
25
25
25
24
24
24
24
24
23
23
23
23
24
25
27
29
30
30
32
31
30
30
29
26
25
24
24
24
23
23
24
23
22
22
23
24
26
28
31
31
31
32
31
31
31
32
30
28
27
26
27
26
26
25
25
24
24
24
24
26
27
30
31
31
27
28
28
26
25
25
25
24
23
24
22
22
21
21
21
21
20
20
20
20
20
21
21
21
21
20
20
21
21
21
21
20
20
20
20
19
19
19
19
19
19
19
19
19
19
19
19
19
20
20
20
20
20
20
20
21
20
20
21
20
20
20
20
20
20
20
20
20
20
21
21
22
23
23
23
24
24
23
23
22
21
21
21
20
21
20
20
20
20
20
20
20
20
21
23
25
27
28
29
30
28
28
27
26
25
24
23
23
22
24
23
22
22
22
22
24
25
26
27
27
27
27
26
26
26
25
25
24
24
23
23
23
23
22
23
23
22
22
23
23
23
23
24
23
23
23
23
23
23
22
22
22
21
21
21
21
21
21
21
21
20
20
21
21
21
23
26
26
29
29
29
29
29
30
28
27
26
25
24
23
23
23
22
22
21
21
22
24
25
28
30
29
29
30
31
31
30
30
29
27
27
24
24
24
23
23
23
22
22
22
22
25
26
28
28
29
28
28
27
27
25
24
23
23
22
22
22
22
22
22
21
21
22
21
21
22
22
22
22
23
23
23
24
23
23
23
23
23
23
23
23
23
23
23
22
22
22
22
22
22
23
23
24
24
24
25
26
25
24
22
22
22
22
22
22
22
22
22
21
22
21
21
22
22
22
22
23
23
24
24
26
25
25
25
24
24
24
24
24
23
23
23
23
23
23
22
23
24
24
25
26
28
27
27
27
27
27
27
26
25
25
25
25
25
24
24
24
24
24
23
24
24
25
27
28
27
25
26
27
26
27
26
25
25
25
25
25
25
25
24
24
24
23
23
23
23
24
25
24
25
27
29
30
28
27
27
26
26
26
25
25
25
24
23
23
23
23
23
23
24
24
25
26
27
28
28
28
28
27
27
26
25
25
25
24
24
24
23
23
23
23
23
24
24
24
25
25
25
25
25
26
26
25
24
24
24
24
24
24
23
23
24
24
24
24
24
24
24
25
26
27
28
28
28
28
27
26
26
26
26
25
25
24
24
23
22
22
23
23
23
23
24
24
26
26
27
28
29
31
31
29
28
27
26
25
24
23
23
23
23
23
22
22
23
26
27
29
30
31
33
34
34
34
35
34
33
31
30
29
29
28
26
25
25
25
25
25
25
27
30
30
32
31
31
32
33
31
30
30
29
29
28
28
27
26
26
22
22
22
22
22
22
22
23
23
24
24
27
28
28
28
27
27
26
25
25
25
25
25
25
25
24
24
24
24
24
24
25
25
26
27
28
29
30
30
31
30
29
28
28
27
26
27
26
25
26
25
25
25
25
25
25
25
25
25
26
26
25
26
26
26
26
26
25
26
26
25
25
25
25
24
25
24
24
24
25
26
27
29
30
31
30
31
31
30
29
28
27
26
25
25
25
25
25
25
25
25
25
27
29
30
31
31
33
33
33
32
32
31
30
30
28
29
27
27
27
26
26
26
26
25
26
26
26
26
26
26
27
28
27
28
28
29
28
27
27
26
26
24
25
25
24
25
24
24
24
27
28
30
31
32
33
34
34
35
34
34
33
32
31
30
29
28
28
27
26
26
26
25
26
27
28
29
29
30
30
31
32
31
31
29
27
25
25
24
25
25
24
24
23
23
23
23
23
23
23
24
24
25
25
24
25
25
25
24
24
23
23
24
23
23
22
22
22
22
22
22
21
22
22
22
23
23
24
23
24
24
24
24
24
24
23
23
23
23
22
22
22
22
22
22
22
22
22
23
23
23
22
23
23
23
23
22
22
22
22
22
22
22
22
22
22
22
22
21
22
22
22
22
23
23
24
25
26
26
27
26
26
25
25
25
25
24
24
24
23
23
23
23
23
24
25
26
27
25
27
28
28
27
28
28
28
27
26
26
25
25
25
25
25
24
24
24
24
24
24
25
25
26
26
26
27
26
27
27
27
26
25
25
25
25
24
24
24
24
24
24
24
24
24
25
26
27
27
27
26
25
26
26
25
24
24
24
24
24
24
24
24
23
22
23
23
23
23
24
25
25
26
26
27
27
26
25
24
23
23
23
23
23
23
23
23
22
22
23
22
23
23
24
25
25
26
27
27
28
27
27
26
25
25
24
24
23
23
23
23
23
23
22
23
23
24
25
27
29
29
30
30
30
29
30
29
28
26
25
24
24
24
23
23
23
23
23
23
24
25
27
29
30
31
32
33
32
33
33
31
29
28
27
27
27
27
26
26
25
25
25
25
26
27
28
31
30
32
33
32
34
33
32
31
30
30
30
28
27
27
27
26
26
26
26
26
26
27
29
28
30
31
30
26
26
26
26
25
25
25
25
25
25
24
24
24
23
23
23
24
24
25
26
26
26
30
33
33
34
34
34
32
24
25
25
24
24
24
24
24
24
23
24
25
28
29
31
32
33
33
33
34
34
34
33
30
29
28
28
27
27
27
26
26
25
25
25
26
28
29
31
32
30
32
33
33
33
33
30
27
28
28
28
27
27
27
27
27
27
27
25
24
25
27
30
30
32
32
32
32
31
30
30
28
28
28
27
28
27
27
26
24
24
24
24
25
25
26
27
27
26
27
27
27
27
28
27
26
25
24
24
25
24
24
24
24
23
23
23
25
27
27
29
29
32
32
32
33
33
33
31
29
28
28
28
26
26
25
25
24
24
24
24
25
27
30
31
31
32
33
33
32
32
33
32
31
29
29
29
28
28
28
26
26
25
25
25
26
28
30
31
32
32
33
29
29
31
31
30
29
29
28
28
27
27
27
27
26
26
26
26
27
27
28
28
30
32
32
33
33
33
33
30
28
28
27
27
26
26
26
26
26
26
26
26
27
27
27
27
27
31
31
32
32
26
25
24
24
24
24
24
24
24
25
24
24
24
24
24
26
27
30
30
32
33
30
28
31
31
30
29
27
26
26
25
25
25
25
24
24
23
24
25
28
30
30
32
32
33
34
35
34
34
32
30
29
29
28
27
27
26
26
25
25
25
25
26
29
32
32
33
34
34
35
35
35
34
27
27
27
27
28
28
27
27
27
26
26
25
26
27
28
30
32
33
34
34
35
35
35
35
33
31
30
29
29
28
28
27
27
27
26
26
26
27
28
31
34
34
34
35
36
35
35
35
34
31
30
30
30
28
28
28
27
27
26
26
26
27
29
32
34
34
35
35
36
35
32
33
32
32
31
27
29
29
28
28
27
26
26
26
26
28
29
31
32
34
36
36
36
37
31
31
30
29
28
28
29
29
28
27
27
26
26
26
28
28
29
30
30
31
32
31
32
33
31
29
28
28
27
27
27
27
26
25
25
24
24
24
25
26
28
30
32
34
35
36
36
35
34
34
32
32
31
29
29
28
28
27
26
26
25
25
27
28
30
31
32
33
34
34
34
33
33
33
32
31
30
29
29
28
28
28
27
27
28
27
26
27
27
28
28
30
31
30
31
30
29
30
27
25
26
26
26
26
25
25
26
25
25
25
26
27
27
29
30
30
32
31
33
34
32
31
26
25
26
26
24
24
23
23
23
23
23
23
23
24
25
25
25
26
27
27
27
27
27
26
26
26
25
25
25
25
24
24
24
23
22
22
22
23
24
25
25
27
28
29
31
30
30
29
27
25
25
24
24
24
24
24
24
24
23
23
25
26
29
29
31
32
33
32
31
31
31
31
28
26
27
27
25
26
26
24
23
24
23
23
23
22
22
21
20
21
22
22
23
22
22
22
22
22
22
21
21
21
21
21
21
21
21
21
21
22
24
25
26
28
28
27
28
28
28
27
25
24
23
22
22
22
22
21
21
21
21
21
22
24
26
27
29
29
30
29
29
28
28
27
26
25
24
24
23
24
22
22
23
23
23
23
23
24
26
29
29
29
30
32
30
30
29
27
26
26
25
25
24
24
23
24
23
22
22
22
23
25
26
28
30
31
32
32
32
31
31
31
29
29
26
25
25
25
24
24
23
23
23
23
24
27
29
30
30
32
32
32
30
29
28
28
27
27
26
26
26
25
25
25
25
25
25
24
24
24
25
25
26
26
27
28
28
28
27
26
25
25
25
25
24
24
24
24
22
22
22
23
24
26
29
29
29
30
31
30
30
29
29
28
27
27
27
26
26
27
26
25
25
24
24
23
23
23
23
23
23
24
24
24
24
23
23
22
22
22
22
23
23
22
22
22
22
22
22
22
23
23
23
23
24
24
23
24
24
24
24
24
24
24
23
23
23
23
23
23
23
23
23
23
23
23
23
23
23
23
22
22
21
21
21
21
21
21
21
20
20
20
20
20
20
20
19
20
21
22
23
24
26
29
29
30
30
29
28
26
25
24
23
23
23
23
22
22
22
21
21
21
22
24
26
28
30
29
29
29
28
28
27
26
25
24
23
23
23
22
22
22
21
21
21
21
22
24
27
28
29
29
31
31
30
31
30
29
28
28
27
26
25
24
24
23
22
22
21
21
23
26
29
29
30
30
31
31
32
31
31
29
29
28
27
25
25
25
24
24
24
24
24
24
23
24
25
26
27
29
29
29
29
28
28
28
26
26
25
24
24
23
23
23
23
23
23
23
24
24
25
26
27
27
27
27
27
27
27
26
26
25
25
25
23
22
22
22
22
22
22
22
22
23
24
25
26
27
29
30
30
29
29
28
26
24
23
23
23
23
23
23
22
22
21
22
23
25
27
29
29
29
30
31
30
29
29
28
26
26
26
26
25
23
22
22
22
22
22
22
22
22
22
23
24
23
24
25
25
25
24
23
23
23
23
23
22
22
22
22
22
21
22
21
22
24
27
28
29
31
30
31
30
30
29
28
26
26
25
25
25
25
25
24
23
23
22
23
22
22
22
23
23
24
24
24
24
23
23
22
20
20
20
20
19
19
18
18
18
18
18
18
18
19
20
22
24
24
24
25
26
25
24
22
22
22
22
21
21
20
20
20
20
20
19
19
19
20
21
22
23
23
24
24
24
24
24
22
21
21
21
21
20
18
18
18
18
18
18
18
18
18
19
19
19
19
19
19
19
19
18
18
18
18
18
17
17
17
17
17
17
17
17
17
18
18
18
18
17
18
17
16
17
17
17
16
17
17
17
16
16
16
16
16
16
16
16
16
17
17
19
20
21
20
22
22
23
23
22
20
19
17
17
16
16
16
16
16
15
15
15
15
17
19
19
21
21
22
22
22
22
22
21
21
20
19
19
17
18
18
16
16
15
15
15
16
16
17
18
20
23
23
24
24
25
25
24
22
20
20
20
20
20
20
20
19
19
19
19
19
19
19
19
19
19
18
19
20
20
20
20
20
20
20
20
19
19
18
18
18
18
18
18
18
18
18
19
20
24
25
25
26
26
25
24
23
22
23
22
21
20
20
20
20
20
20
20
21
22
22
23
24
25
25
26
26
25
24
24
21
21
20
20
20
20
20
20
20
20
19
19
19
20
20
22
24
24
25
25
25
23
22
22
21
21
21
21
21
20
20
20
20
20
20
20
20
20
20
20
21
21
22
22
23
22
22
22
22
22
21
21
21
21
20
20
20
20
20
21
21
21
21
22
21
21
22
22
22
21
21
21
20
20
19
19
19
19
19
19
19
19
19
18
19
20
21
23
25
25
26
27
27
27
26
24
24
23
23
21
20
20
20
19
19
19
18
19
19
20
23
25
25
25
25
26
26
25
25
24
24
23
23
22
21
21
21
21
21
21
21
20
20
20
21
21
21
22
23
23
24
25
23
22
21
21
21
20
20
20
20
20
20
19
19
19
20
20
21
22
22
23
23
23
23
23
22
21
20
20
19
19
19
19
19
18
18
19
19
19
19
20
21
23
23
25
25
25
26
26
26
23
22
22
22
20
19
19
20
19
19
19
19
19
20
20
20
20
20
20
20
20
20
20
20
19
19
19
19
19
19
19
18
18
18
18
18
18
17
18
18
18
19
19
20
20
20
20
20
19
19
19
19
19
19
18
18
18
18
18
18
18
18
18
19
20
22
23
24
25
25
23
22
21
21
20
20
19
19
18
18
18
18
18
18
18
18
18
19
19
20
20
20
19
20
20
20
19
19
18
18
18
17
17
17
17
17
17
17
16
17
18
19
20
21
23
23
22
23
22
21
21
20
20
19
19
19
19
19
19
18
18
18
18
18
19
19
19
18
18
18
19
19
19
19
18
18
18
17
17
17
16
16
16
16
16
16
16
16
16
16
16
17
17
17
17
16
16
16
16
16
16
16
16
15
15
15
15
15
15
15
15
16
16
16
17
17
19
20
20
20
20
19
19
19
19
18
18
18
17
17
17
17
17
17
17
17
17
18
18
19
20
20
21
21
21
20
19
18
18
19
18
18
17
17
17
17
17
16
16
17
17
18
19
20
22
22
22
22
21
20
20
19
19
18
18
17
17
16
16
16
16
15
16
16
16
17
17
17
18
18
19
19
18
18
18
18
17
17
16
16
16
16
16
15
15
15
15
15
15
16
16
16
17
17
17
17
17
17
16
16
16
16
16
16
15
15
15
15
15
15
15
15
16
17
20
22
23
24
23
23
23
21
21
20
19
19
18
17
17
17
17
17
17
17
17
17
17
18
19
21
22
23
22
21
21
19
19
19
18
17
17
17
17
16
16
16
16
16
17
17
17
18
19
20
20
20
20
20
20
19
19
19
19
18
18
18
18
18
18
18
18
17
17
17
18
19
20
21
21
23
22
22
22
20
20
19
18
18
17
17
17
16
16
17
17
17
16
16
17
17
18
18
19
19
19
19
19
18
18
17
17
17
17
17
17
17
17
17
16
16
16
16
17
19
20
20
20
21
21
20
19
19
18
18
18
18
18
18
17
17
17
17
17
17
16
17
17
18
19
21
23
23
25
24
24
22
21
20
20
19
17
17
17
17
17
17
16
15
16
16
17
18
19
20
22
22
22
22
21
21
21
21
20
20
19
19
18
18
18
18
18
18
18
18
18
19
19
20
20
21
21
21
21
20
20
19
19
20
19
18
18
17
17
17
17
16
16
16
17
18
18
19
19
18
18
17
17
17
17
16
17
16
16
16
16
16
15
16
16
15
16
16
17
18
18
19
20
19
18
19
19
17
16
16
15
15
15
14
14
15
14
14
14
14
14
14
15
16
17
20
20
20
20
21
21
18
18
17
18
19
18
17
17
16
16
15
15
15
15
15
16
17
18
19
20
20
20
21
20
20
19
18
18
18
17
17
16
16
15
16
16
16
15
16
17
18
20
21
23
23
23
22
21
20
17
16
16
16
16
16
16
16
16
16
16
16
16
16
17
20
21
23
23
24
24
24
24
23
21
21
21
21
20
19
19
19
18
18
18
19
18
18
18
19
20
21
22
22
22
23
22
21
19
20
19
19
18
18
18
18
18
17
17
17
17
17
18
19
21
23
25
25
25
25
24
24
24
17
17
17
17
17
16
18
17
17
17
17
16
16
17
18
19
21
23
24
23
24
24
22
20
21
20
16
15
15
15
14
13
12
12
12
12
12
14
17
19
22
23
24
24
24
23
21
20
19
18
16
16
16
16
15
15
14
14
14
15
15
16
17
18
19
21
21
22
22
21
19
15
14
15
14
13
13
13
13
14
14
13
13
13
14
15
16
18
19
20
20
22
21
20
19
19
19
19
17
16
15
15
14
15
16
16
16
16
17
16
16
15
15
16
15
15
15
15
15
15
14
13
13
13
13
13
13
12
12
12
12
12
12
12
12
13
14
14
15
15
15
15
13
14
14
13
13
13
13
13
12
12
12
12
11
11
11
10
10
10
10
10
11
11
12
12
12
12
12
11
11
11
11
11
11
11
11
11
11
11
11
11
11
11
11
12
12
13
13
13
13
13
12
12
12
11
11
11
11
11
11
11
11
11
11
12
12
12
12
12
12
12
13
13
13
13
12
12
12
12
12
12
12
12
11
11
11
11
11
12
13
15
17
18
18
18
17
18
17
16
15
14
14
14
13
13
13
13
13
12
13
13
12
13
13
14
14
14
14
15
15
15
14
14
14
14
13
14
13
13
13
13
12
13
12
13
13
13
14
15
16
16
16
17
16
16
15
15
15
15
15
14
14
13
13
12
12
11
11
11
11
11
12
12
12
12
12
12
12
12
12
11
11
11
11
11
11
11
11
11
11
12
11
11
11
11
12
13
13
13
14
14
15
14
13
11
12
11
10
10
9
10
8
8
8
7
8
9
10
10
10
11
11
11
12
12
12
12
12
12
12
12
12
12
12
12
12
12
11
11
11
11
11
12
12
13
13
14
14
14
14
14
13
13
13
13
13
13
13
13
12
12
12
12
12
12
12
12
13
14
16
18
18
18
18
17
16
16
16
14
14
14
14
13
13
13
12
12
11
11
11
12
13
14
16
17
18
18
18
18
15
12
12
11
10
10
9
9
8
7
7
6
6
6
6
9
12
15
17
18
19
19
19
18
15
14
13
13
11
11
12
10
11
11
12
12
12
12
12
13
13
14
15
15
16
16
16
15
14
13
12
10
9
10
10
11
10
10
10
9
8
8
8
10
13
16
18
19
19
19
18
17
14
13
14
13
11
11
11
11
11
11
11
11
11
11
11
12
13
13
14
15
15
15
15
15
14
14
14
14
14
13
13
13
13
12
12
11
9
9
8
11
13
16
16
16
17
17
16
16
16
15
15
15
15
14
14
14
13
13
13
12
12
12
12
12
13
13
14
14
15
14
14
13
12
11
11
11
11
10
11
10
10
11
11
10
10
11
11
10
11
11
11
12
12
11
11
11
11
10
10
9
9
10
9
9
9
8
8
8
8
8
8
9
9
10
11
11
11
11
11
11
11
10
10
10
9
9
9
9
9
8
8
8
9
8
8
8
9
9
9
9
9
10
9
9
9
9
9
8
8
6
6
6
6
6
6
6
5
5
5
7
8
9
11
12
13
13
14
13
10
8
7
6
5
6
6
8
7
7
7
7
7
7
7
8
9
10
11
12
13
13
12
12
11
11
10
9
9
8
8
8
7
8
8
8
8
7
6
7
9
11
13
14
15
15
15
14
14
13
12
12
12
11
10
10
10
10
9
9
9
10
9
9
10
10
10
10
10
9
9
9
9
9
9
9
9
7
8
7
6
5
5
6
6
7
7
8
8
9
9
9
9
9
9
9
9
9
9
9
9
9
9
9
9
8
9
8
8
8
8
8
10
11
12
14
14
15
15
14
13
12
12
11
10
8
8
8
8
7
6
5
5
5
5
5
6
8
10
13
14
14
14
14
13
11
11
11
9
9
10
10
9
10
8
7
7
7
7
8
10
12
13
14
14
14
13
13
13
13
13
11
11
10
10
10
10
10
10
9
9
9
9
9
9
10
11
11
11
11
11
11
9
8
8
8
6
5
5
5
5
5
4
4
3
3
1
3
6
9
12
14
15
15
15
14
12
8
12
11
9
6
6
6
5
5
5
7
7
8
8
8
10
11
12
12
13
12
12
12
11
10
8
7
7
6
5
6
6
5
7
7
7
7
7
7
8
8
9
9
10
10
11
11
11
10
10
10
10
10
10
9
9
9
9
9
9
9
10
9
10
10
11
12
13
13
13
13
12
12
12
11
10
10
10
10
10
10
10
9
9
9
9
10
10
10
11
11
12
12
12
11
11
11
11
12
11
11
11
10
10
10
9
9
9
9
9
9
9
10
10
11
12
12
13
13
11
10
9
9
7
7
6
6
7
7
7
7
7
7
7
8
8
9
10
11
12
12
13
12
11
11
11
10
10
9
10
10
9
9
9
9
9
9
9
9
10
10
10
10
10
10
10
10
10
10
10
9
9
9
9
9
8
9
8
8
8
8
8
8
9
9
9
10
9
9
10
10
10
10
10
10
9
9
9
9
9
9
9
9
9
9
9
9
10
10
12
13
13
14
14
14
11
10
7
7
7
8
9
8
7
6
6
7
7
6
5
7
10
10
12
12
13
13
12
11
11
11
10
10
10
10
10
9
9
9
9
9
9
9
9
9
10
10
10
11
11
11
12
12
12
11
11
12
11
10
10
10
10
10
9
9
9
9
9
9
9
10
11
13
14
14
13
13
12
12
11
10
10
10
10
9
9
9
8
8
8
8
8
8
9
10
10
10
10
10
10
9
9
9
8
8
8
8
8
8
8
7
7
7
6
6
6
6
6
6
6
6
7
7
7
7
6
7
7
7
7
7
6
6
6
6
6
6
6
6
6
6
7
7
7
7
8
9
8
8
8
8
7
7
7
7
6
6
5
5
4
3
2
2
1
2
6
8
9
9
9
8
7
7
7
6
6
6
6
6
5
5
5
5
5
6
5
4
4
5
7
8
9
11
11
10
10
10
9
9
8
8
7
7
7
7
6
6
5
4
3
3
2
3
6
7
8
9
10
10
9
9
9
9
9
8
8
7
7
7
7
6
6
6
5
5
5
6
6
7
8
8
9
8
8
8
7
7
7
7
7
6
6
6
6
6
6
6
6
5
6
6
6
7
7
8
9
10
10
9
8
7
7
7
6
6
6
6
6
5
5
5
5
5
5
5
6
7
8
8
8
8
8
8
8
7
7
6
5
5
5
3
4
3
2
2
1
1
2
3
5
7
8
8
8
8
8
8
7
7
7
6
6
6
6
6
5
5
5
5
5
5
5
5
5
6
6
6
6
6
6
6
6
6
6
6
6
6
6
6
6
6
6
5
5
5
5
5
5
5
5
5
6
7
6
6
5
5
5
5
4
4
4
4
4
2
1
1
1
0
0
1
4
6
7
8
8
8
9
8
6
4
3
1
2
3
1
0
0
0
0
0
0
-1
-1
0
3
5
6
7
8
9
9
9
7
4
4
4
3
2
2
0
0
0
-1
-2
-1
-2
-3
-2
2
6
7
9
10
10
10
10
7
4
3
3
2
1
0
2
2
0
2
3
3
4
4
3
5
6
7
8
9
9
9
9
9
8
8
7
7
6
4
5
4
4
4
3
4
3
4
4
4
4
4
4
4
4
3
3
3
3
2
2
2
2
1
2
2
2
2
2
2
2
2
2
2
3
3
3
3
2
2
3
3
3
3
3
3
3
3
3
2
2
2
2
2
2
2
2
2
3
3
3
3
3
3
4
4
4
4
2
3
3
2
1
0
0
-1
-2
-2
-1
-2
-1
-1
0
2
5
6
7
6
5
5
3
4
4
3
1
0
0
0
1
0
0
-2
-2
-1
-1
-1
0
2
4
6
8
8
8
7
7
5
3
3
2
1
1
1
1
0
-1
-1
-2
-1
0
1
3
6
8
9
9
10
9
7
5
4
5
5
5
4
4
4
4
2
1
1
0
-1
0
2
5
7
9
9
10
10
9
8
8
7
7
7
7
5
5
5
5
5
4
5
5
5
5
5
5
5
6
6
7
6
6
5
5
5
4
4
4
4
3
2
2
2
1
1
2
2
3
3
4
6
8
9
9
9
9
7
7
6
6
5
4
3
4
4
4
2
1
0
0
0
1
4
5
8
9
10
10
10
10
9
6
6
6
5
4
3
2
2
3
4
3
4
4
4
4
5
6
7
7
8
8
8
7
7
7
6
6
6
6
5
4
4
4
4
4
4
4
5
5
5
6
7
7
8
8
8
8
8
7
8
7
7
7
6
6
5
6
4
4
4
3
3
3
6
8
10
12
13
14
13
13
12
9
8
8
8
8
8
8
7
7
7
6
7
6
6
6
7
7
8
10
11
12
12
12
10
9
8
5
5
5
4
3
4
3
2
1
2
1
0
1
3
6
9
11
13
13
13
13
11
10
10
10
9
9
9
8
8
8
8
8
7
8
8
8
8
9
9
10
10
10
10
9
9
9
8
8
8
8
8
8
7
7
7
7
7
7
7
7
7
8
8
8
8
8
8
8
8
8
8
8
7
8
8
7
8
7
7
7
7
7
7
7
7
8
9
9
10
10
9
9
8
8
8
8
7
7
7
7
5
6
6
5
3
4
5
4
7
8
9
11
11
12
12
11
11
10
9
9
8
8
8
7
7
6
6
5
5
4
4
4
8
10
12
13
14
15
15
15
13
10
7
7
6
8
8
8
8
7
7
7
6
5
3
6
9
11
12
13
15
15
15
15
14
13
12
12
12
12
10
8
7
6
6
6
5
4
4
5
8
11
14
16
16
17
17
17
16
13
12
7
6
6
6
6
8
8
7
6
5
6
7
8
9
10
12
14
15
15
15
15
13
11
10
9
10
9
8
8
8
8
6
3
4
3
3
4
8
11
14
16
18
18
18
18
17
15
13
12
8
8
8
9
9
9
9
8
7
6
6
8
11
14
15
17
17
17
17
17
16
15
10
11
11
11
10
10
10
11
10
10
8
7
6
7
10
12
14
16
16
17
17
17
16
13
13
13
11
8
10
10
10
10
10
10
9
10
11
10
10
11
12
12
12
13
13
12
11
11
10
10
10
9
9
9
9
10
8
9
8
7
6
8
9
12
14
16
18
18
18
17
17
12
11
10
8
8
7
7
7
6
6
6
5
5
5
6
9
12
13
15
15
15
15
14
13
12
11
9
9
9
9
8
10
8
7
7
7
7
7
8
10
11
13
14
15
15
16
15
14
13
12
9
8
10
9
8
8
9
9
9
9
9
9
10
11
14
15
16
18
18
18
18
17
16
13
12
11
11
11
11
11
11
11
11
10
11
10
9
11
13
14
15
17
17
18
18
17
14
11
10
10
10
9
8
8
9
7
7
7
7
6
8
10
11
14
16
18
18
19
18
18
15
13
12
11
10
10
9
9
8
8
7
8
9
9
10
11
13
13
13
13
13
13
14
14
12
11
9
9
9
9
9
9
7
6
6
5
5
6
7
8
10
13
16
17
18
19
18
17
15
15
15
16
14
14
13
13
12
12
11
11
11
11
12
13
13
14
14
14
13
13
12
12
12
12
11
9
8
8
8
7
7
7
7
7
7
7
7
7
7
8
9
9
10
10
9
8
9
8
8
7
7
7
6
6
5
4
3
2
2
2
4
6
7
8
10
11
12
11
11
11
10
10
9
9
8
7
7
6
5
4
3
3
3
4
5
8
9
10
11
12
12
12
12
11
11
10
10
9
8
8
8
8
8
7
7
7
7
7
7
8
8
9
9
10
11
11
11
11
10
10
9
9
9
9
8
8
8
8
8
8
8
8
8
9
10
10
10
11
11
10
10
10
10
9
8
8
8
8
7
7
7
7
6
6
6
6
7
8
10
12
13
13
12
12
11
10
9
9
9
8
8
8
8
8
8
8
7
7
7
7
7
8
10
11
12
12
13
12
12
11
11
10
10
10
10
9
9
9
9
9
9
9
8
7
8
9
10
12
13
14
14
14
14
13
13
12
9
11
8
7
8
9
9
9
9
9
8
9
9
10
12
12
12
13
13
12
12
12
12
12
11
11
10
10
10
10
10
10
10
9
9
9
9
10
11
12
12
13
14
14
14
13
13
12
12
11
11
11
11
11
11
12
11
11
11
11
11
11
12
12
11
11
11
10
10
10
10
10
7
6
6
6
5
5
5
5
5
5
5
5
6
6
8
10
11
12
13
11
11
11
10
9
9
9
9
9
9
9
8
8
8
8
7
7
8
8
8
9
10
10
10
10
10
10
9
9
9
9
9
8
8
8
7
8
8
7
8
7
8
9
9
10
11
12
12
13
13
13
11
11
9
8
7
8
7
6
6
4
4
4
3
3
6
9
11
13
14
16
17
17
16
16
15
14
13
13
13
12
12
11
11
10
10
10
10
10
9
9
9
10
10
10
10
10
10
10
10
10
9
9
9
9
9
9
8
8
8
8
9
9
9
11
12
14
15
16
18
18
16
16
15
15
14
14
13
13
13
14
12
12
11
12
12
12
12
13
13
14
15
17
17
18
17
16
15
14
13
12
10
10
10
9
9
8
7
7
6
6
9
11
14
16
19
20
21
21
21
20
19
16
14
14
16
13
12
12
10
9
9
8
9
9
13
15
18
18
19
20
21
21
20
20
19
18
17
17
16
16
15
15
15
15
14
14
14
15
15
16
16
16
16
17
17
16
16
16
15
15
15
15
15
14
15
14
14
14
14
13
13
12
13
15
16
16
17
17
17
15
15
15
14
14
14
14
13
13
12
12
12
11
11
11
10
11
12
12
12
12
12
13
14
14
14
13
13
13
13
12
11
11
10
10
9
9
8
9
9
10
11
12
13
14
16
17
18
19
18
17
16
16
15
13
13
13
13
12
11
10
9
8
8
7
11
14
16
18
19
20
21
20
20
19
19
16
12
12
10
10
10
11
9
8
8
7
7
8
10
13
15
18
20
20
22
22
22
21
18
16
13
12
11
12
11
11
11
10
10
11
12
13
15
16
19
21
22
23
25
25
24
23
21
18
20
18
16
16
16
15
14
14
14
13
13
13
15
19
21
24
23
25
26
27
26
26
22
19
21
19
16
13
14
12
12
11
11
10
10
10
14
17
20
23
24
25
27
27
26
25
21
18
16
16
14
14
13
13
12
14
13
11
10
11
13
18
21
24
25
27
27
27
27
24
22
20
18
18
17
17
15
16
15
14
13
13
13
17
20
22
23
25
26
25
25
25
24
23
22
21
21
20
20
19
19
18
18
17
16
15
16
17
18
19
21
22
22
23
23
22
20
19
17
16
15
15
15
15
15
15
16
16
15
15
15
16
17
19
21
22
23
23
23
22
22
21
18
17
17
16
15
15
15
14
14
14
12
13
15
18
20
22
22
24
24
24
24
23
22
21
20
19
19
18
17
15
16
17
17
16
16
16
18
18
19
20
21
21
22
22
21
20
19
19
18
18
17
17
16
16
16
15
15
15
15
15
16
17
19
21
22
23
22
22
22
21
20
19
19
19
19
18
18
18
18
17
17
17
17
17
18
19
19
21
22
23
24
23
24
23
23
21
20
20
20
20
19
18
18
17
18
18
16
16
18
19
20
21
22
23
23
22
21
21
20
19
18
18
19
18
17
16
16
14
14
14
14
14
14
14
15
16
17
17
17
17
17
17
16
16
15
14
14
13
13
13
13
13
13
13
13
13
14
15
18
19
21
22
21
22
21
21
20
20
17
18
15
14
14
13
13
13
12
11
10
13
15
19
20
21
24
23
24
24
23
23
22
19
19
18
18
18
18
16
14
13
14
13
12
13
16
19
21
22
23
24
25
26
25
24
23
22
22
21
21
20
19
19
19
17
18
17
17
17
17
17
19
20
22
23
24
24
24
23
22
21
20
20
19
16
15
16
16
15
15
15
15
15
16
17
19
20
21
23
23
23
24
23
21
20
16
16
16
14
15
14
13
13
11
10
11
13
16
19
22
24
25
26
26
26
26
26
24
19
20
20
19
19
19
19
19
19
18
18
19
19
18
20
20
21
22
22
22
21
20
20
20
20
19
18
18
18
18
16
16
16
15
15
14
14
17
18
20
22
23
24
24
24
23
22
21
19
18
18
18
17
17
18
17
16
16
15
15
16
18
21
22
23
24
24
26
25
26
24
24
21
20
21
19
19
21
18
17
16
16
15
16
16
18
20
23
25
26
28
28
27
28
27
26
22
18
18
18
17
17
17
16
14
14
16
16
19
19
21
23
24
24
25
25
24
24
23
23
22
21
20
19
19
18
17
17
16
16
15
14
15
18
21
22
25
26
26
27
27
26
26
25
23
23
20
22
21
21
20
20
19
19
18
18
18
19
19
20
22
23
23
24
24
23
23
22
21
20
20
20
19
20
18
17
17
16
15
15
16
17
20
21
22
23
26
26
26
25
23
22
23
21
21
20
20
19
18
17
18
17
17
18
17
17
18
18
18
17
17
18
20
19
18
18
17
17
16
16
16
15
15
15
15
15
15
15
15
16
18
19
19
20
19
20
21
21
20
20
19
19
19
18
18
18
18
18
18
18
17
17
17
18
17
18
19
20
20
22
22
21
20
20
20
19
19
19
15
15
15
14
14
13
13
12
11
11
10
11
11
11
11
12
13
12
12
12
12
11
10
10
10
10
10
9
9
9
8
9
10
12
14
15
17
18
19
20
20
20
19
18
15
16
15
14
14
11
10
9
8
8
8
8
11
13
17
18
19
20
21
20
20
20
19
18
17
16
13
12
12
12
11
10
9
9
9
9
12
15
17
19
21
22
23
24
23
22
22
21
19
19
19
19
18
17
16
16
15
16
17
16
17
18
17
17
18
19
20
19
19
18
18
18
18
16
17
16
16
15
15
14
14
14
14
14
15
14
14
14
14
15
15
15
15
15
14
13
12
12
12
12
12
12
12
11
12
11
11
11
12
13
15
16
18
18
17
17
17
17
17
16
15
15
14
14
13
13
13
13
13
13
13
13
13
14
15
15
17
17
17
18
17
17
16
15
14
14
13
13
13
12
11
11
11
10
10
10
11
12
15
18
20
21
22
23
23
23
22
21
18
16
17
16
16
15
13
13
13
12
11
11
13
17
20
22
24
25
26
27
27
27
26
24
22
20
19
19
19
18
19
17
16
16
16
16
17
20
23
25
27
28
27
28
29
28
27
26
25
24
23
23
19
19
17
17
17
17
15
15
18
21
23
25
27
28
29
30
31
31
29
27
24
21
20
19
17
18
17
17
16
15
14
14
17
21
24
27
29
30
31
32
31
31
31
28
25
23
20
23
20
19
18
17
17
16
16
17
20
23
26
28
29
30
31
32
32
32
31
29
25
23
22
22
20
22
21
21
20
20
20
20
22
24
26
27
27
29
27
25
23
23
23
22
21
20
19
18
17
17
17
17
16
16
16
17
17
19
22
23
24
25
25
26
26
26
25
25
24
24
23
23
22
22
21
20
19
20
19
19
19
20
21
22
22
23
22
24
23
22
21
21
20
20
20
20
19
18
18
18
17
17
17
17
18
18
19
19
20
21
24
25
25
26
25
24
23
22
22
21
21
21
20
20
20
19
20
20
20
21
21
19
20
21
21
21
20
20
20
20
20
19
19
19
19
19
17
16
15
16
16
16
17
18
18
19
22
24
25
27
27
27
26
25
24
22
22
21
19
20
20
19
18
17
16
17
20
21
24
26
27
27
28
28
29
29
28
26
24
23
23
23
24
20
20
18
19
17
18
17
21
23
26
27
28
29
30
29
31
31
30
29
27
24
25
25
23
23
20
20
20
19
19
19
21
23
26
27
28
30
30
31
32
32
30
29
27
26
24
24
23
24
23
23
22
23
22
23
23
24
24
25
25
25
25
25
26
26
25
25
24
22
22
22
22
21
22
21
22
22
21
21
21
22
23
25
28
28
29
29
28
26
26
24
24
26
24
24
22
22
22
22
21
21
20
20
21
21
22
24
25
26
28
27
27
27
26
25
24
24
23
23
22
22
21
20
20
20
20
21
21
21
20
20
20
20
21
18
18
17
17
17
17
17
17
17
17
17
17
16
17
16
16
16
16
18
18
19
20
21
21
22
22
22
21
20
20
20
19
19
18
18
17
17
17
17
17
16
18
20
22
24
25
26
27
27
28
28
26
24
23
22
21
21
31
32
33
34
35
34
34
32
30
27
26
26
26
24
23
22
22
22
22
22
22
23
23
23
24
26
27
27
28
26
25
26
25
25
25
24
24
24
23
21
20
20
19
19
19
19
19
20
20
21
21
22
23
23
24
23
23
22
21
21
20
21
20
19
18
18
18
18
18
21
24
26
27
29
30
31
32
32
32
32
31
29
28
26
26
24
23
23
22
22
23
22
23
25
27
29
29
30
31
31
32
32
31
30
29
28
28
27
27
26
26
26
26
26
26
25
25
26
27
28
29
29
30
29
26
26
26
25
24
23
23
23
22
22
21
21
20
21
21
20
20
20
19
19
20
21
21
22
23
23
22
22
21
21
21
20
21
20
20
20
19
18
18
18
18
20
20
22
22
24
24
24
25
24
24
24
23
23
22
22
22
21
21
21
20
20
20
20
21
21
22
23
24
25
25
26
26
26
26
25
24
23
23
22
22
22
22
21
22
19
19
19
19
19
19
20
22
24
28
29
29
29
28
29
28
27
26
26
25
23
23
23
22
20
19
18
19
23
25
27
29
29
31
32
33
33
34
33
32
31
29
25
24
23
23
23
24
23
23
22
22
26
29
29
29
31
31
33
32
33
31
29
28
27
26
26
26
25
25
24
23
22
21
22
23
24
25
28
28
29
31
31
31
30
31
30
29
29
26
26
27
27
26
26
26
24
24
24
25
24
23
24
24
24
26
27
26
26
26
25
25
24
24
23
23
22
21
21
21
20
20
21
21
23
25
27
29
31
31
32
32
33
33
32
31
30
28
27
26
26
26
25
24
25
24
24
24
26
27
29
31
32
32
33
33
33
32
32
31
30
30
29
29
25
24
23
23
23
22
22
22
22
23
24
25
25
25
26
26
26
26
26
23
23
24
23
23
21
21
21
20
20
21
20
21
22
23
24
25
26
26
27
28
26
26
26
25
24
24
23
22
21
21
21
21
20
20
20
20
20
21
23
26
27
28
29
30
31
30
29
29
27
25
24
24
22
22
20
19
19
19
19
19
22
25
27
28
29
30
31
31
31
31
31
30
29
27
24
24
24
23
24
22
22
22
23
24
26
27
29
29
30
30
32
31
31
31
29
29
28
27
27
27
25
26
25
24
24
23
23
23
25
26
27
28
29
31
31
31
30
31
31
29
28
28
28
27
26
26
26
25
24
24
24
23
22
22
23
24
25
26
28
28
28
28
27
27
26
26
25
25
25
25
25
22
22
22
22
22
22
24
25
26
27
29
30
30
31
31
30
29
28
27
27
27
27
27
26
26
26
25
25
25
25
25
25
26
27
28
29
30
30
30
29
29
28
28
27
26
26
26
26
25
25
25
26
26
26
27
27
28
30
31
32
32
32
32
31
30
29
29
29
28
28
28
28
28
28
26
25
25
26
27
29
30
31
33
34
33
33
33
32
29
26
27
27
27
28
27
26
26
26
25
25
25
24
24
25
26
27
28
28
29
30
30
30
29
28
28
27
27
27
27
27
26
24
24
24
24
24
24
24
24
25
25
26
26
26
27
27
26
26
26
25
24
23
23
24
24
24
24
23
24
24
26
26
26
27
27
28
29
29
29
28
27
27
26
26
26
26
25
26
26
25
25
25
25
26
26
25
24
24
26
27
29
29
29
28
27
26
26
25
25
25
24
24
24
24
24
23
23
23
23
23
23
21
22
23
24
25
26
25
25
24
24
24
24
23
23
23
24
22
21
21
21
22
22
22
23
22
22
23
23
23
23
23
23
23
23
22
22
22
22
23
22
21
21
21
21
22
24
27
28
30
31
33
32
33
32
32
31
29
27
27
27
27
26
26
25
26
25
24
25
25
25
28
30
31
32
32
34
33
27
28
27
27
27
26
26
27
27
27
25
24
24
24
24
25
25
26
26
26
27
27
27
28
29
29
29
27
25
24
24
24
24
23
23
23
22
22
23
25
26
29
30
31
32
32
33
33
33
33
32
31
28
27
26
26
26
26
26
26
26
26
26
26
26
26
27
27
26
26
25
25
25
25
25
25
24
24
24
24
24
24
24
23
23
23
24
24
24
24
24
24
25
24
25
25
25
24
24
24
25
24
24
24
24
24
24
24
24
24
24
24
24
25
26
26
27
28
28
27
27
27
27
26
26
26
26
25
25
25
25
24
24
24
25
25
26
27
30
29
30
30
31
32
32
32
31
30
29
28
27
27
26
26
26
25
25
25
26
26
28
29
30
30
29
30
32
33
32
32
31
31
30
29
28
27
27
27
27
26
27
27
27
27
27
28
28
27
26
26
25
23
23
23
24
24
23
24
24
24
23
24
23
23
23
23
23
24
25
28
28
30
30
32
32
33
34
33
33
30
29
28
27
26
26
26
25
24
24
23
24
26
28
29
31
31
32
32
33
33
33
32
31
31
29
30
29
28
28
26
26
26
26
26
26
27
28
31
29
30
31
31
32
32
32
29
30
29
29
29
28
28
28
27
27
27
27
27
27
27
27
28
29
29
29
29
28
28
26
26
27
26
26
26
26
25
25
25
25
25
25
25
25
25
25
25
24
24
24
24
24
24
24
25
24
24
24
24
24
23
23
23
23
23
22
23
23
22
22
22
22
22
22
22
22
22
22
22
22
22
22
22
22
22
22
22
22
22
22
22
22
22
22
23
24
23
24
24
25
25
25
25
25
24
24
24
24
24
23
24
23
23
23
23
23
23
24
24
24
24
25
25
26
27
27
28
27
27
26
26
26
25
25
25
25
25
25
24
25
25
25
27
29
31
32
33
34
33
33
29
26
27
26
26
25
25
25
25
24
24
24
24
24
26
28
29
32
33
33
35
34
35
35
35
34
31
30
29
29
27
27
27
27
27
26
26
27
27
29
30
31
32
33
34
33
33
33
30
31
28
26
26
26
26
25
25
24
22
22
22
23
24
27
28
29
29
29
30
29
28
28
28
27
26
26
26
26
26
26
26
25
25
25
25
26
27
27
28
28
29
29
30
29
28
28
27
26
25
25
25
25
24
23
23
22
22
22
22
23
23
23
23
23
24
24
24
25
25
25
25
25
24
24
24
24
23
23
23
23
23
23
22
23
23
24
25
26
26
27
28
29
28
28
28
27
26
25
25
25
24
24
24
23
23
23
23
26
26
27
29
29
29
28
30
31
32
31
30
26
28
26
27
27
27
26
26
25
25
25
25
26
27
27
27
28
29
29
28
29
29
29
28
27
27
26
26
26
26
25
24
25
24
24
24
24
23
22
22
24
27
28
30
31
30
30
30
27
26
26
26
25
25
24
24
24
25
24
25
26
27
30
30
30
31
32
33
34
32
31
30
29
29
26
26
27
26
26
26
26
25
25
25
27
27
29
30
31
31
33
33
30
30
29
30
29
28
28
28
28
27
27
25
23
23
23
24
26
26
27
30
32
31
32
32
32
32
30
29
28
28
28
28
28
27
26
27
26
26
25
26
27
29
31
33
33
33
33
35
36
35
33
28
28
28
28
28
26
25
25
25
25
25
25
25
26
25
27
29
31
31
32
33
34
33
33
33
32
27
27
28
29
28
28
27
27
26
26
26
25
24
25
26
29
30
31
32
33
33
33
33
31
32
28
28
28
28
27
24
24
23
24
23
23
23
24
25
25
26
25
26
27
27
28
27
26
26
25
26
25
24
24
24
24
23
23
23
24
26
29
30
30
31
32
33
34
34
33
31
30
30
29
27
27
26
26
26
26
25
25
26
26
27
30
31
32
32
34
33
33
33
33
32
32
29
29
29
29
29
27
27
27
25
25
24
24
25
25
27
28
27
28
28
29
27
27
27
27
26
25
25
25
25
25
25
25
24
24
24
25
28
29
29
31
31
31
32
34
32
32
31
29
28
27
28
27
26
26
26
25
25
25
26
26
27
28
28
30
32
33
33
34
34
34
32
32
30
28
26
25
25
24
25
24
24
24
24
26
29
31
31
32
33
32
34
35
34
34
32
31
30
30
28
27
26
27
27
26
26
25
25
26
28
30
30
32
32
34
34
33
33
32
32
31
30
28
28
29
28
27
27
28
27
27
27
28
29
30
31
32
33
34
34
35
35
33
32
30
29
28
27
27
27
27
25
23
23
23
24
24
25
25
25
25
25
25
25
22
21
21
22
21
22
22
21
21
21
21
21
20
20
20
20
21
22
23
23
25
25
25
25
25
25
26
25
25
24
24
23
22
22
22
21
21
20
20
21
23
26
26
27
28
29
30
30
31
30
30
29
28
26
26
25
24
25
25
25
25
25
25
24
26
26
28
30
30
30
30
32
32
32
31
31
28
28
28
28
27
26
27
26
26
25
25
25
26
27
29
30
31
31
27
30
30
27
27
27
27
26
25
26
25
25
25
25
25
25
24
24
24
25
27
29
29
30
30
31
31
31
30
29
27
27
27
26
25
25
25
25
24
23
23
24
25
27
28
30
31
32
33
33
33
34
32
32
29
29
29
29
28
28
26
26
25
25
26
25
26
27
29
31
30
32
33
34
35
35
34
32
31
30
28
28
27
27
26
26
26
25
25
25
27
28
28
32
33
33
34
34
34
34
34
33
31
31
30
30
29
27
27
26
25
25
25
24
26
27
30
33
34
34
36
36
36
35
30
30
30
29
29
27
27
27
26
26
25
25
25
25
27
29
31
33
34
36
35
35
35
32
31
31
29
29
28
27
27
26
26
27
27
25
25
25
28
30
32
33
34
35
36
34
34
34
33
32
30
29
28
28
28
27
27
26
26
26
26
26
26
27
29
30
29
30
32
34
32
30
27
26
26
26
26
26
25
24
24
25
24
24
23
24
25
26
28
29
30
32
32
33
33
33
32
31
28
27
26
27
26
25
25
25
26
25
24
24
26
28
30
32
32
33
34
34
34
34
33
32
30
31
29
27
28
27
26
27
25
25
25
25
26
28
31
33
33
34
34
35
36
35
34
33
32
30
29
28
28
27
26
25
25
26
27
27
30
31
35
36
36
37
37
36
35
32
32
29
29
29
29
27
26
26
26
25
26
27
31
33
34
35
36
37
37
37
37
36
35
34
33
32
31
30
26
27
26
26
25
26
28
28
27
28
28
30
30
31
31
32
31
31
30
29
29
29
28
27
25
24
25
24
24
24
25
25
25
25
26
27
28
29
31
30
31
30
28
27
27
26
26
26
26
26
26
26
26
26
26
28
29
31
33
32
32
32
34
33
33
31
30
31
29
29
28
28
27
27
27
27
27
27
27
28
29
31
29
28
29
28
28
27
25
24
25
24
23
22
22
23
23
23
23
23
22
22
23
23
24
25
25
25
25
26
28
28
28
27
26
25
24
23
23
24
23
23
23
22
22
22
23
25
26
28
28
30
31
30
31
30
29
27
28
27
26
25
25
24
24
24
24
24
23
24
24
25
25
26
26
27
29
29
25
25
25
26
25
25
25
24
24
23
23
23
22
22
23
22
22
23
22
23
22
22
21
21
21
21
21
21
20
20
20
20
20
20
20
20
20
20
20
20
20
20
20
21
21
21
21
23
23
23
23
22
22
21
21
21
21
21
21
21
21
21
21
21
21
21
22
23
23
24
24
25
25
24
24
23
22
22
21
22
21
20
20
19
19
19
18
17
17
18
19
19
20
19
19
20
20
20
19
19
19
19
18
18
18
18
18
18
17
17
17
17
18
18
18
19
20
21
21
21
21
20
20
20
19
19
19
18
18
18
18
18
18
18
18
18
18
19
19
21
22
23
22
23
22
22
21
21
21
18
18
19
19
19
18
18
18
18
18
18
18
18
18
18
19
19
19
20
20
20
19
19
18
19
18
18
18
18
18
18
18
18
18
18
19
19
20
22
22
24
25
25
24
24
23
22
22
21
21
21
21
20
20
20
20
20
20
19
20
21
23
24
24
26
27
27
26
27
26
25
24
24
23
22
22
22
22
21
21
21
21
21
22
23
23
25
27
28
29
28
27
27
26
25
22
23
24
23
22
23
22
21
20
21
20
20
20
20
21
22
23
26
26
26
28
28
27
25
23
23
23
22
22
22
21
21
20
19
19
19
20
21
23
25
26
27
28
28
30
29
28
27
25
25
24
23
23
22
21
21
20
20
20
20
22
23
25
27
28
29
29
29
29
29
28
27
26
25
25
24
23
22
22
23
22
22
22
22
24
25
26
27
28
28
29
29
29
29
29
27
26
26
25
24
24
24
23
23
23
23
23
23
24
25
26
28
30
30
31
31
31
32
31
28
27
26
27
25
24
25
25
25
25
25
23
23
23
23
24
25
27
28
29
30
30
30
28
24
24
25
25
25
24
24
24
24
24
24
23
24
24
25
25
26
27
28
28
27
27
25
25
24
24
24
24
24
23
23
23
23
22
22
22
22
22
22
23
23
25
26
26
27
27
26
25
25
25
25
24
24
24
24
24
24
23
23
23
23
23
21
21
21
21
21
21
21
20
20
20
20
21
21
21
21
20
20
20
20
19
19
20
20
20
20
20
21
22
22
23
24
24
23
23
23
22
22
22
22
22
22
22
21
22
21
21
21
21
21
21
21
22
22
23
24
24
24
24
23
23
23
22
22
22
22
22
22
22
21
21
22
22
22
23
23
23
23
23
22
22
23
23
22
22
22
22
22
22
22
22
22
22
22
22
22
22
23
24
24
23
24
23
22
22
23
23
23
23
22
22
22
21
21
21
21
21
20
20
20
21
23
24
25
26
26
28
29
28
27
26
25
25
25
24
23
23
23
22
21
21
21
20
20
21
23
24
25
26
26
26
25
24
23
22
21
21
20
20
19
18
17
17
16
16
16
15
15
16
16
16
16
16
17
17
17
16
16
16
16
16
15
15
15
15
15
15
15
15
15
15
15
15
16
16
17
18
18
18
19
19
19
19
18
19
19
18
18
17
16
16
17
16
16
15
15
16
18
18
19
20
20
20
20
20
20
20
19
19
19
19
18
19
19
18
18
18
18
18
18
18
19
19
20
21
21
21
22
22
22
22
20
20
18
17
17
17
18
18
17
17
16
16
17
17
19
20
21
21
23
24
25
25
24
23
22
22
21
21
21
21
20
20
20
20
19
19
19
19
20
21
22
24
25
25
26
26
25
25
23
22
22
20
20
19
19
18
19
19
19
18
19
19
19
20
20
20
21
21
21
20
21
20
20
19
20
19
18
19
18
18
18
17
17
17
17
17
17
19
20
22
25
25
25
26
25
24
23
23
22
22
20
20
19
19
19
19
19
19
19
20
20
21
21
21
23
23
24
24
23
22
22
21
20
20
20
19
20
19
19
19
19
19
19
19
19
20
18
18
19
21
23
22
22
21
20
19
19
18
17
17
17
17
16
16
16
16
16
16
17
19
22
24
25
26
27
26
25
24
22
20
20
18
19
18
18
19
18
18
18
18
17
18
19
21
22
24
27
27
28
27
27
24
24
22
20
19
18
18
18
18
18
19
18
18
19
19
21
24
26
28
29
30
30
30
30
28
26
24
23
21
20
20
19
18
18
18
17
17
17
17
19
23
25
26
28
28
29
29
29
27
24
21
21
20
20
19
19
19
19
18
19
19
20
21
22
24
26
27
29
29
30
30
29
28
25
23
23
24
20
20
20
20
20
19
19
18
18
19
21
23
26
27
29
29
29
30
29
27
25
23
22
22
21
21
20
20
20
19
19
19
20
20
23
25
26
29
29
29
28
29
29
26
25
26
24
22
22
21
22
22
22
22
22
21
21
21
23
25
27
28
28
29
29
29
28
26
25
24
24
23
23
23
22
22
23
23
22
22
22
22
22
22
22
24
23
22
22
22
21
21
21
20
20
20
19
19
19
19
18
18
18
18
17
17
19
20
19
19
19
18
17
17
17
17
17
16
16
15
15
15
14
14
14
13
13
13
14
14
14
15
15
15
16
17
18
18
18
17
17
17
16
16
16
16
15
15
15
14
14
14
14
15
15
16
16
17
16
18
17
18
16
16
15
15
15
15
15
15
15
15
15
15
14
14
15
15
15
16
16
17
17
17
19
18
18
18
17
15
15
16
16
16
15
15
15
15
15
15
15
15
16
17
18
18
20
21
21
20
20
20
19
19
18
17
16
16
16
16
17
16
16
16
16
17
16
17
17
18
18
17
16
16
16
16
16
16
16
16
16
15
15
15
15
15
15
14
14
15
15
16
17
19
20
21
20
20
20
19
18
18
17
18
16
17
16
16
16
15
15
15
15
16
16
17
19
20
22
23
22
23
22
20
18
18
16
16
16
16
15
15
16
15
15
14
14
15
17
20
21
22
23
24
24
24
23
22
19
18
18
17
17
17
15
15
15
14
14
13
13
15
16
17
18
20
22
23
25
24
23
22
18
17
16
16
16
15
14
14
14
15
15
15
15
15
18
20
22
22
23
24
23
22
20
20
19
19
18
18
18
18
18
18
17
17
17
17
17
17
17
17
17
18
20
20
21
21
20
19
17
17
17
17
17
16
15
15
15
15
15
15
15
15
16
16
17
19
19
20
20
20
20
19
18
17
17
17
17
17
17
17
17
16
16
16
16
15
16
16
16
17
16
17
16
16
15
15
15
15
15
15
15
15
14
14
14
14
14
14
14
14
14
15
15
15
15
16
16
16
16
15
15
15
16
15
15
15
15
15
15
15
15
15
15
14
16
15
16
18
17
18
17
19
18
17
16
16
13
12
13
13
14
14
14
14
15
15
14
15
15
15
16
16
16
16
16
16
16
15
15
15
15
15
15
15
14
14
14
14
14
14
14
13
15
16
19
20
21
21
21
22
20
19
19
18
18
17
17
16
16
15
15
15
15
15
15
15
15
15
16
17
16
16
15
15
15
15
15
14
15
14
14
14
14
14
14
14
14
14
14
14
15
15
16
17
18
18
18
18
18
16
16
16
15
15
15
15
15
14
14
14
15
14
14
14
15
15
15
16
16
16
15
15
15
16
15
15
15
14
14
14
14
14
14
13
13
13
14
14
14
14
15
16
18
19
20
20
19
18
16
14
13
14
14
13
12
13
12
12
12
12
13
13
14
15
15
16
17
18
18
17
17
16
15
15
15
15
15
15
14
14
14
14
14
14
14
14
14
15
15
16
17
17
15
14
14
14
14
15
15
14
14
14
14
14
14
14
14
14
14
14
14
15
16
18
19
20
20
20
19
18
17
16
18
17
17
17
17
17
17
16
16
15
15
15
15
15
16
17
18
20
20
21
21
20
16
16
17
19
18
17
16
16
16
15
15
15
15
15
15
16
17
17
18
17
17
17
17
17
16
15
15
15
14
14
14
14
13
13
13
13
13
13
14
15
15
15
16
15
15
15
14
14
13
14
13
13
13
13
12
12
11
12
12
11
12
12
12
13
14
15
16
18
17
17
16
15
14
14
13
14
14
13
13
13
13
13
12
12
13
13
13
13
12
12
12
12
13
13
13
13
13
13
12
12
12
12
12
11
12
12
11
12
11
11
13
14
15
17
18
18
18
19
18
15
13
13
14
13
12
12
14
12
12
12
12
12
12
12
13
14
15
17
17
18
17
18
18
16
15
15
14
12
11
10
10
10
10
10
9
8
8
9
11
14
16
18
19
19
20
20
19
18
17
13
13
12
11
11
11
10
10
10
9
9
9
9
11
13
15
17
18
18
18
17
17
16
15
15
14
14
13
11
12
12
12
12
11
11
11
10
12
13
16
18
18
19
19
20
19
18
16
16
13
12
12
12
11
11
10
10
10
9
9
11
12
13
14
15
16
16
17
17
16
16
15
15
15
15
14
14
14
14
14
13
14
14
14
13
14
15
15
17
17
18
18
18
18
17
16
16
15
14
14
16
15
15
14
14
14
14
14
14
14
14
14
14
14
14
14
14
14
14
14
14
13
13
13
14
13
13
13
13
13
13
13
13
13
13
14
15
14
14
14
15
15
15
14
14
14
14
13
13
13
13
13
12
12
12
12
12
13
13
13
13
13
13
13
12
11
10
9
9
9
9
8
8
7
7
7
7
7
7
6
7
8
10
11
14
15
15
15
16
14
13
13
11
11
10
9
8
8
6
7
8
8
9
10
10
10
11
12
12
12
12
12
12
11
11
11
10
10
10
10
10
10
9
9
9
9
9
9
9
10
11
12
13
14
14
13
13
12
12
11
11
11
11
10
10
10
10
10
10
10
10
9
9
10
12
14
14
15
15
15
15
15
13
12
14
12
11
10
10
10
10
9
9
9
9
9
9
9
10
12
13
13
14
14
14
13
11
9
11
7
7
7
6
5
6
7
7
7
7
7
7
8
10
11
12
14
14
15
15
14
12
8
9
7
6
6
6
7
7
6
6
5
4
4
4
6
10
12
14
15
15
16
15
15
11
9
9
7
8
7
7
7
6
5
5
4
4
4
2
4
7
10
13
15
16
17
16
16
12
10
9
8
7
7
7
7
6
6
5
5
4
4
3
5
7
10
13
15
15
15
15
14
13
10
9
10
10
8
8
8
7
7
6
6
5
4
3
5
9
11
13
15
16
17
17
17
13
9
10
8
8
7
7
7
6
7
6
5
5
5
5
7
9
10
11
12
14
14
13
13
12
12
11
10
11
11
11
10
10
10
10
9
7
6
6
7
10
13
16
18
19
19
19
18
15
11
8
7
7
7
6
6
6
5
4
4
4
3
3
5
9
12
15
16
17
17
17
17
14
10
10
8
7
7
6
6
6
5
5
5
5
4
4
5
8
10
13
14
15
16
16
15
12
12
12
9
7
7
8
9
8
8
8
9
8
8
8
9
10
10
10
11
11
11
12
12
11
11
10
10
10
10
11
11
11
10
10
9
10
10
10
9
10
12
13
14
14
14
14
13
12
11
11
10
10
9
9
10
9
9
8
9
8
8
8
9
10
11
11
12
12
12
12
12
11
9
9
9
9
8
9
9
8
8
8
8
7
7
7
8
10
13
13
13
14
14
14
13
12
11
10
9
9
11
10
9
8
8
8
7
6
6
6
6
8
9
11
12
12
12
13
11
11
9
8
8
8
8
8
8
8
8
8
7
7
7
7
8
9
11
13
14
15
14
14
14
13
13
12
12
9
11
11
11
10
10
9
9
9
9
9
9
9
10
10
11
11
10
9
10
9
9
9
9
8
9
9
9
10
8
8
7
7
7
6
6
7
8
9
10
11
11
11
10
9
8
6
5
5
4
4
4
3
4
4
3
1
0
0
1
3
5
8
11
12
13
13
12
10
8
5
5
4
4
4
3
2
2
1
2
1
1
0
3
7
9
10
12
13
12
12
12
11
9
8
8
6
6
6
6
6
6
7
7
7
7
7
7
7
8
8
10
10
10
10
10
9
8
8
8
7
6
5
5
4
3
4
4
4
4
5
5
5
5
5
6
6
6
7
6
6
6
5
6
5
6
6
5
5
5
5
5
5
5
5
5
6
6
7
8
8
8
8
8
7
7
6
6
6
6
6
5
5
5
5
5
5
6
6
6
7
7
8
9
9
8
8
8
7
8
7
7
7
6
6
6
6
6
6
5
5
5
6
6
6
6
7
7
7
7
7
6
6
6
6
6
6
6
6
6
6
6
6
4
4
3
4
5
6
8
9
9
10
10
9
9
8
8
8
8
7
6
6
6
6
6
6
6
6
6
6
6
7
7
8
9
9
9
9
9
9
8
8
7
7
7
7
7
7
7
7
7
7
6
7
7
7
7
7
7
7
7
6
7
6
6
6
6
6
6
6
6
6
5
5
5
5
5
5
6
8
9
10
10
11
11
11
10
8
6
5
4
4
4
4
3
2
2
1
1
1
0
0
1
4
6
8
9
10
11
11
10
9
8
8
7
7
6
6
6
6
6
6
5
5
5
5
5
7
8
8
9
9
10
9
7
7
6
6
6
5
6
6
5
5
4
5
4
5
4
4
5
5
7
8
9
10
10
10
9
8
8
8
7
6
5
5
5
5
4
3
2
2
1
1
2
2
5
5
7
8
10
11
10
8
6
8
5
4
4
3
3
3
2
2
1
1
1
0
1
3
4
5
6
6
6
6
6
6
5
5
5
6
5
5
5
5
5
5
5
4
4
4
4
5
5
5
5
6
6
6
6
6
6
6
5
5
5
6
5
5
5
5
5
4
5
5
5
5
6
7
7
9
10
10
10
8
6
5
4
4
4
5
4
3
2
3
4
4
3
3
3
6
8
10
12
15
15
15
15
12
11
8
6
4
3
4
3
3
2
1
1
1
0
0
1
6
9
11
12
14
15
15
14
13
10
8
5
5
4
4
5
6
6
6
6
6
6
6
6
7
8
9
10
11
12
12
11
10
9
7
6
8
8
7
7
7
7
6
6
6
6
5
6
8
9
9
10
10
11
10
10
9
9
9
8
8
7
7
7
7
7
7
7
7
7
7
8
9
10
10
10
11
11
11
11
10
9
9
9
8
9
7
7
7
7
7
7
7
6
6
7
8
9
9
10
9
10
9
9
8
8
7
6
6
7
6
6
6
5
5
5
5
5
4
5
6
7
10
10
12
11
11
10
9
8
8
8
8
7
8
7
6
6
5
5
5
5
5
5
6
6
7
7
7
8
8
8
8
8
7
7
7
7
6
6
6
6
6
6
5
5
5
5
7
8
9
9
11
10
10
10
9
8
8
8
7
8
7
7
7
8
7
6
6
6
6
7
8
9
11
11
11
11
11
10
10
9
7
8
7
7
6
5
4
4
2
3
1
1
0
2
5
7
9
11
12
12
12
12
10
6
5
6
4
3
3
3
2
3
4
5
5
5
5
6
6
7
7
7
7
8
8
8
7
7
7
7
6
6
6
6
6
5
5
5
5
5
5
6
6
6
7
8
8
8
8
8
8
8
7
8
7
7
7
6
6
6
6
6
6
6
6
6
7
8
10
10
11
12
12
12
11
9
9
9
8
7
7
7
6
4
4
3
2
2
2
3
6
8
10
12
12
13
12
11
11
10
10
9
8
6
5
5
7
6
6
6
6
7
7
7
7
7
8
8
8
8
8
7
7
7
7
6
6
6
7
6
6
6
6
6
6
6
7
7
7
8
10
11
13
14
14
14
13
10
11
9
8
8
8
8
7
6
5
3
4
3
6
5
9
11
13
15
16
17
17
17
16
11
7
7
6
5
4
4
4
4
5
4
4
3
3
5
7
10
12
13
14
14
15
15
13
11
6
6
5
6
4
3
4
4
3
2
2
2
1
2
6
9
12
13
14
15
15
15
13
8
11
6
6
6
6
5
4
4
3
2
2
1
1
2
6
9
12
13
14
15
15
15
14
10
7
7
6
8
7
5
5
4
4
3
4
3
2
4
7
9
12
14
17
18
18
17
15
11
12
11
8
8
8
8
7
6
6
5
5
6
7
8
10
13
15
15
16
15
16
16
15
14
13
12
12
11
11
10
10
10
10
9
9
9
8
9
10
13
16
17
17
18
18
18
16
15
13
13
12
11
9
9
9
9
9
7
7
8
8
8
9
10
11
12
12
12
12
12
11
11
11
11
10
10
10
9
9
9
8
9
9
8
10
10
10
12
13
15
15
16
16
16
14
13
12
12
12
12
10
10
9
9
9
7
7
8
9
10
10
10
10
11
12
13
13
12
12
10
10
10
8
9
9
10
10
10
10
10
10
10
9
9
10
9
10
10
11
12
13
12
11
10
8
8
8
7
7
7
7
7
8
8
8
9
8
8
9
9
10
12
13
15
15
14
12
10
10
9
9
8
7
6
6
7
5
5
6
7
7
6
6
7
9
13
14
15
15
15
15
14
13
13
13
12
12
12
12
12
11
11
11
11
10
11
12
13
15
17
17
18
18
17
17
16
15
15
15
14
14
14
14
13
12
12
12
12
12
12
13
14
15
16
16
17
17
17
16
14
13
13
13
13
13
12
12
12
12
11
11
11
12
13
13
14
15
16
16
16
16
15
14
13
11
11
12
12
12
11
11
11
11
11
11
11
11
11
11
11
12
12
12
13
13
12
11
10
10
9
9
8
8
7
7
6
6
6
5
6
6
6
6
6
6
6
7
7
7
6
5
5
5
5
5
5
5
5
5
5
5
5
5
6
6
6
6
7
7
8
8
9
8
8
8
8
8
7
7
7
6
6
6
6
6
6
5
5
6
6
6
7
7
7
7
7
7
6
6
5
5
5
5
4
4
4
4
4
3
4
4
4
4
4
5
5
5
5
6
6
6
5
5
4
4
4
4
4
4
4
2
2
2
2
1
2
2
2
2
3
3
3
3
3
4
4
4
4
4
4
3
3
3
3
3
3
2
2
2
2
2
3
3
4
4
4
4
5
5
5
5
5
4
4
3
3
3
3
3
3
3
3
3
3
3
3
3
4
4
5
5
5
5
5
5
5
3
4
3
2
3
3
3
3
2
1
1
1
1
2
2
3
4
6
7
7
8
8
7
6
5
5
6
4
4
3
2
4
4
4
3
4
4
4
6
8
9
8
9
9
8
8
7
7
7
6
6
6
6
5
5
5
5
5
5
5
5
6
7
8
8
8
9
8
7
8
7
7
6
6
6
6
6
5
5
5
4
4
4
4
4
5
6
7
8
8
7
7
8
7
7
7
7
7
7
6
6
6
6
5
5
5
5
5
5
5
6
7
7
7
7
7
7
7
7
7
6
6
4
4
4
3
4
3
2
3
3
2
2
4
5
5
8
9
10
10
12
11
10
10
10
8
8
7
8
7
7
6
6
6
5
6
6
6
7
8
9
10
11
10
11
11
10
9
9
9
8
8
7
7
7
8
7
7
7
7
7
7
8
8
9
9
10
10
9
9
9
8
8
8
8
8
7
7
7
7
7
6
6
6
6
7
8
9
10
11
12
12
11
11
11
10
10
9
9
9
9
8
8
8
8
8
8
8
8
8
9
10
11
12
13
13
13
13
12
12
11
11
10
10
10
9
9
9
8
8
8
8
8
9
10
11
12
13
14
15
15
14
14
13
12
12
11
11
11
10
10
9
9
9
9
8
10
10
11
12
13
14
14
14
14
14
14
13
12
13
12
10
10
10
10
9
10
9
10
10
10
11
11
11
12
12
12
12
12
12
12
11
11
11
11
10
10
10
10
10
10
10
10
9
9
10
10
11
12
12
12
12
12
12
12
11
11
11
10
11
10
9
9
9
10
10
10
9
10
10
10
10
10
10
10
11
12
12
12
12
11
11
11
11
10
9
9
9
9
9
9
9
9
9
10
10
10
10
10
10
10
10
11
10
10
10
10
11
10
9
9
10
10
10
9
9
9
9
10
10
12
13
12
12
12
12
11
11
10
11
9
9
9
10
10
10
9
8
8
9
8
9
8
8
8
9
10
10
10
11
10
10
10
10
10
10
9
9
9
9
8
8
8
8
8
8
9
9
9
11
10
11
11
11
10
10
10
10
10
10
9
9
9
9
9
8
8
9
10
11
14
17
17
19
17
16
17
16
15
15
14
13
13
12
11
11
10
9
9
9
10
11
12
12
12
12
12
12
12
12
12
11
11
11
10
10
10
10
10
9
9
9
9
9
9
9
10
10
10
11
11
12
12
11
11
11
10
10
9
9
9
9
9
9
9
9
9
9
9
9
9
9
9
9
10
10
10
10
10
10
10
10
10
9
9
9
9
8
8
8
8
8
8
8
10
11
12
14
15
15
15
15
15
15
14
13
13
12
12
12
11
10
10
11
11
10
10
11
11
11
12
13
14
15
15
14
13
13
13
12
12
12
12
11
11
10
8
8
7
8
9
7
10
12
14
14
14
15
16
14
14
13
13
12
12
12
12
12
12
11
11
11
11
11
10
10
11
12
14
16
18
19
19
19
18
17
17
16
16
16
15
15
14
14
13
13
13
13
13
13
14
15
16
18
19
19
20
19
18
17
17
16
16
15
14
14
14
13
12
13
13
12
12
12
13
14
16
16
17
17
16
16
16
15
15
14
14
14
13
12
12
11
11
10
10
10
10
10
11
13
16
17
18
17
19
18
18
17
16
15
15
14
13
13
12
12
12
12
12
12
11
11
13
15
16
16
16
17
18
18
19
17
16
15
14
14
13
12
10
10
9
9
8
8
7
8
12
14
17
20
20
21
22
23
23
22
22
18
16
16
15
14
14
13
12
11
11
10
10
12
14
15
19
21
21
22
21
21
21
20
19
18
15
16
15
15
14
16
15
15
15
13
13
13
16
18
21
23
26
25
27
26
25
24
23
21
20
17
16
16
16
14
13
13
12
12
11
14
15
19
21
23
25
25
26
25
24
23
22
22
21
19
16
14
13
13
13
13
12
12
11
11
11
11
11
12
12
12
13
13
13
13
13
12
11
11
11
11
10
10
10
10
10
10
10
10
10
11
12
12
12
12
13
13
13
12
12
11
11
11
11
10
10
10
10
10
10
9
9
10
10
10
11
12
11
11
10
11
12
11
11
11
10
10
11
11
11
10
10
10
10
10
10
10
11
11
11
11
12
15
16
15
15
15
15
14
14
13
13
13
13
12
12
12
11
11
11
12
13
13
13
13
15
16
15
16
15
15
15
14
14
12
12
11
10
10
10
9
8
7
8
8
12
14
15
16
17
18
18
18
18
18
17
16
15
15
14
14
11
10
10
10
11
12
12
13
13
14
15
16
18
19
19
20
19
19
18
16
17
16
16
16
15
15
15
15
14
14
15
15
15
16
16
17
20
21
21
21
21
21
19
17
17
17
16
15
15
16
15
15
14
13
14
14
16
17
19
22
24
25
26
27
26
26
25
21
21
19
16
15
16
16
16
16
15
15
15
16
18
19
20
20
20
21
21
21
20
20
19
18
19
18
17
17
16
17
16
16
16
16
16
16
17
17
19
21
22
21
21
21
20
18
17
16
16
16
16
16
16
16
16
15
15
15
14
14
15
16
16
17
18
18
18
18
18
18
17
17
16
14
13
13
12
12
12
12
12
12
12
13
14
15
16
18
19
20
22
23
22
21
19
17
17
17
16
15
15
14
13
14
14
13
12
14
17
19
19
21
22
23
22
22
22
22
21
20
20
18
17
17
17
16
16
16
16
16
16
16
18
18
19
19
18
18
16
16
16
16
16
15
15
15
15
14
14
14
14
13
13
13
14
14
14
15
17
18
19
20
21
20
19
19
19
18
17
18
17
16
15
15
14
14
14
14
14
14
13
14
14
14
15
15
16
16
16
16
16
15
15
15
15
15
15
14
13
12
11
11
12
12
13
14
17
19
21
22
22
22
22
22
21
20
19
18
18
17
17
17
16
16
16
15
15
16
16
18
17
18
18
18
22
20
22
22
20
19
17
16
16
16
16
16
15
14
15
14
14
16
17
18
20
22
23
22
22
23
23
22
22
20
19
19
18
18
18
18
17
16
17
17
17
17
19
19
21
23
24
25
26
26
25
25
24
22
22
21
20
20
19
19
19
19
18
18
18
19
19
19
19
20
20
21
21
21
21
21
21
20
19
19
19
19
19
18
18
18
18
18
18
18
19
20
22
24
23
24
25
23
24
24
23
23
23
23
23
21
22
21
20
19
19
18
18
19
20
22
24
26
26
28
27
28
27
27
27
25
23
23
22
22
22
22
20
21
19
19
18
20
22
24
25
28
27
28
29
29
29
28
27
26
24
23
24
23
22
21
21
20
20
21
20
20
20
20
20
21
23
24
23
23
24
24
23
21
21
21
21
20
20
20
20
19
19
19
18
19
19
20
21
23
23
24
24
24
24
23
22
22
22
22
21
22
21
20
20
20
19
20
20
20
21
24
25
24
26
26
27
28
27
26
26
23
22
22
22
20
21
21
20
20
20
20
19
20
19
20
22
23
24
26
27
27
26
24
22
22
22
22
22
20
18
19
19
19
18
19
19
19
20
21
23
25
26
27
27
27
27
26
26
26
25
25
23
21
21
18
16
17
17
18
17
18
19
21
23
24
25
26
26
25
25
25
24
23
22
21
22
21
20
19
19
20
21
20
19
18
20
20
20
21
20
20
20
20
19
18
18
17
17
17
17
16
16
16
16
17
17
18
19
19
19
20
19
20
20
21
21
20
19
18
19
17
17
16
16
16
16
15
15
15
17
20
20
22
22
23
24
25
25
26
24
23
22
21
20
19
20
19
17
17
16
15
15
15
17
18
19
20
22
24
24
23
23
22
21
21
21
20
20
19
19
18
18
18
16
16
16
16
18
20
22
24
24
26
26
24
24
24
24
23
23
23
22
20
19
19
19
19
18
19
19
19
19
16
16
15
15
16
18
18
18
18
17
17
16
16
16
16
16
16
15
15
14
14
14
13
16
18
21
21
22
24
25
26
25
26
25
24
23
22
21
20
19
18
16
15
16
16
17
16
19
19
20
20
21
23
23
23
23
22
22
21
21
18
16
16
16
16
16
15
14
14
14
15
16
18
20
21
22
23
23
22
22
21
20
20
19
18
18
16
16
15
15
14
14
14
15
14
15
16
17
19
22
24
25
25
25
24
23
22
20
18
19
18
16
17
16
16
15
15
14
14
17
19
21
21
24
25
26
27
28
28
28
26
23
22
19
19
17
17
17
17
18
18
18
19
20
20
21
22
24
25
27
26
26
26
25
24
23
23
23
21
19
19
19
19
19
19
19
18
19
19
19
21
22
21
21
21
22
21
21
21
20
19
19
18
17
17
16
17
17
16
16
16
16
16
15
16
17
18
18
18
18
18
18
17
17
17
17
17
17
17
17
17
19
18
17
16
17
18
19
20
21
22
23
23
23
23
22
21
19
19
19
19
19
18
18
18
18
17
17
16
17
18
20
22
25
25
25
27
27
25
25
24
23
21
21
19
18
16
15
14
15
14
13
13
18
20
22
24
25
25
26
26
25
26
25
24
22
21
19
19
19
18
19
16
16
16
15
15
17
19
22
24
26
27
28
28
28
27
26
25
24
21
21
21
20
20
20
19
19
19
19
19
20
19
21
21
20
21
21
19
19
19
19
18
18
18
18
18
18
18
18
17
18
17
17
17
19
18
19
19
19
20
22
23
24
24
23
22
22
20
19
19
18
18
18
17
17
17
17
17
17
18
19
20
21
23
25
24
24
24
24
23
22
20
19
19
19
18
18
18
18
18
18
18
19
22
22
24
25
27
26
27
27
27
25
24
23
23
23
22
22
20
20
19
19
20
19
19
21
20
21
24
26
26
28
27
28
27
26
25
25
24
23
23
22
21
21
20
20
20
20
20
21
21
22
22
23
25
26
28
27
27
26
26
23
24
23
22
22
22
20
19
20
19
19
19
20
20
21
22
22
20
22
23
23
22
22
21
21
21
22
20
19
20
19
18
18
18
18
17
17
18
20
21
22
22
22
21
21
20
21
20
19
19
19
19
19
18
17
17
17
17
17
17
17
18
19
22
23
23
25
24
24
25
25
23
21
21
21
19
20
19
19
19
18
17
17
19
19
22
23
24
26
27
28
29
28
28
28
26
25
26
24
25
24
24
23
22
21
20
20
20
21
22
24
27
28
29
30
29
29
29
28
28
28
26
26
22
21
21
21
20
20
20
20
20
20
20
21
22
24
26
27
28
27
26
27
27
25
24
24
23
24
23
23
22
22
21
21
20
22
23
23
24
25
27
29
29
28
28
27
22
22
22
22
20
20
19
19
19
19
19
18
18
19
20
21
21
22
25
25
25
26
27
26
25
24
23
23
23
22
22
21
21
21
21
21
21
21
22
22
23
23
24
24
24
26
25
25
24
23
22
22
22
21
21
21
21
21
20
20
20
20
21
22
24
23
24
25
24
26
26
25
23
23
23
23
23
24
23
22
22
22
22
21
21
23
25
26
26
28
29
30
30
30
30
29
28
27
27
26
26
23
23
22
21
21
21
22
21
21
20
20
22
23
23
23
23
24
23
23
22
22
21
21
20
20
20
19
19
19
19
19
19
21
22
22
26
26
27
28
29
29
30
28
27
24
24
23
22
22
22
21
21
21
21
21
20
21
21
22
23
25
25
25
27
28
28
27
27
25
22
23
23
23
24
22
21
21
21
21
21
23
25
26
27
27
27
29
29
29
30
29
27
27
26
23
23
22
22
21
21
20
20
20
21
21
21
22
24
25
26
29
30
30
30
29
28
27
25
23
24
23
23
23
23
22
22
22
22
23
25
27
30
31
31
31
33
33
32
31
29
28
28
26
26
26
26
25
24
23
23
23
23
24
26
28
30
30
31
32
33
32
33
33
31
30
30
29
27
29
27
28
26
25
24
24
25
25
27
29
30
32
33
33
34
34
34
34
32
31
30
30
29
27
27
27
27
25
25
26
25
27
28
28
29
29
29
30
30
31
31
30
30
30
29
28
28
28
28
28
27
28
25
24
25
25
24
24
24
24
24
23
23
24
24
24
24
24
23
23
23
23
23
23
23
23
23
23
23
23
23
22
22
22
22
23
26
26
26
25
24
24
23
23
22
22
22
22
21
21
21
21
21
22
23
23
24
26
28
30
29
30
29
28
27
27
25
25
25
25
24
24
23
23
23
23
23
23
23
23
23
24
26
27
29
29
30
30
28
26
25
26
24
24
24
24
22
22
22
22
23
23
26
28
28
30
31
31
32
32
32
31
30
29
29
26
26
24
24
23
23
23
23
23
23
24
24
25
25
26
27
26
27
26
26
26
26
26
25
25
25
24
24
24
24
23
23
23
22
22
22
22
22
22
21
22
23
23
23
23
23
23
23
22
23
22
21
22
21
21
20
20
20
20
21
22
22
21
22
23
23
24
24
24
24
23
23
22
23
22
22
22
21
22
21
22
21
21
21
21
23
23
23
24
24
24
24
23
23
23
22
22
22
21
21
21
21
21
21
21
20
20
19
19
20
20
20
19
19
19
19
19
19
18
18
18
18
18
18
18
18
18
18
18
18
18
18
19
19
19
19
20
20
19
20
20
20
20
20
19
19
20
19
19
19
19
19
19
19
19
21
23
23
24
26
26
25
25
25
25
25
24
23
22
23
23
22
22
21
21
21
20
21
21
22
22
23
24
25
26
26
26
25
25
25
24
23
24
23
23
22
22
22
21
21
21
21
22
23
25
26
28
28
29
29
30
29
29
28
26
24
25
24
24
24
22
22
22
21
21
22
24
25
27
28
29
30
32
32
32
32
32
31
29
27
26
25
26
25
23
23
22
22
22
23
26
28
28
27
29
31
33
33
34
33
32
31
29
28
28
28
28
27
26
25
25
25
25
25
26
27
28
29
30
30
32
31
30
29
27
25
25
25
26
25
24
24
23
23
22
22
22
22
23
24
25
26
27
28
30
30
29
27
27
27
24
22
22
21
20
20
20
20
20
20
20
20
21
22
25
26
27
29
31
31
30
30
29
29
29
28
27
26
25
24
23
23
22
22
22
22
24
24
25
27
29
30
31
32
29
22
22
22
22
22
21
21
21
21
21
20
20
20
20
20
20
20
22
22
23
24
24
24
24
24
22
21
21
20
21
21
21
21
21
20
20
20
20
19
19
20
20
20
21
22
22
22
22
22
22
21
21
21
21
21
21
21
20
20
20
20
20
20
21
22
23
25
25
26
27
27
28
28
28
27
26
25
25
25
24
24
23
23
23
22
22
22
23
24
24
25
26
28
28
29
30
30
29
28
27
26
26
26
25
25
25
24
24
24
24
24
24
24
25
26
26
26
27
28
28
28
31
28
27
25
24
24
24
24
25
24
24
24
23
23
24
25
25
25
25
25
25
25
25
25
25
24
24
24
23
23
23
23
23
22
22
22
22
22
22
22
23
23
23
25
26
27
27
26
26
25
25
25
24
24
23
23
23
23
22
22
22
22
23
23
24
25
25
25
26
26
27
26
25
24
24
23
22
21
20
20
20
20
20
20
20
20
21
22
24
25
26
27
28
29
27
27
27
26
25
25
25
24
23
22
22
22
21
21
21
21
23
24
27
28
29
29
30
30
30
30
30
29
28
26
27
27
26
25
25
24
24
24
24
24
25
26
25
27
27
28
29
29
29
28
28
28
26
25
25
26
25
24
24
23
23
23
22
23
24
25
27
29
29
31
32
33
33
32
32
31
29
28
28
28
27
27
25
25
25
24
25
25
26
27
29
30
30
30
31
30
30
30
30
29
28
28
27
27
27
26
26
26
25
26
25
24
23
23
24
25
25
25
26
25
24
24
24
25
24
24
24
24
24
24
24
24
24
24
24
24
24
24
25
25
24
24
25
26
26
26
26
25
24
24
24
24
24
24
24
24
24
24
24
24
24
25
27
27
29
30
31
32
32
32
32
31
29
29
28
26
26
26
25
25
25
24
25
24
25
25
25
25
26
26
27
27
26
26
26
26
25
25
26
26
25
25
25
24
24
22
22
22
22
22
23
23
23
23
24
24
24
24
24
23
23
23
23
23
23
22
22
22
22
22
22
22
23
23
25
27
27
28
28
29
29
28
28
27
27
26
26
25
25
25
25
25
24
23
23
23
23
23
23
23
25
26
27
28
29
30
30
29
27
25
24
26
25
23
23
22
22
22
22
22
24
25
28
29
30
31
32
33
33
34
33
32
31
30
27
26
26
26
25
24
25
24
24
24
24
25
26
27
28
29
30
30
29
29
29
28
26
25
25
24
23
23
23
23
22
22
22
23
23
25
26
26
27
29
28
29
29
29
28
28
27
25
25
25
24
24
23
23
22
22
22
22
23
24
27
28
29
30
31
31
31
31
31
30
29
29
27
26
25
26
25
24
23
23
23
23
25
26
29
31
31
32
33
34
34
33
33
33
30
29
27
27
26
26
26
25
25
24
24
24
27
29
31
30
33
33
34
34
35
34
32
29
29
28
27
27
27
24
22
22
22
22
23
24
23
23
24
24
24
25
26
26
27
27
27
28
27
27
26
25
25
25
24
24
24
24
24
24
24
24
25
26
27
28
28
27
27
27
28
29
28
27
26
26
26
26
25
25
25
25
25
25
26
27
28
30
30
32
33
34
34
35
34
33
29
28
28
27
26
25
25
25
25
24
25
25
27
29
31
32
33
34
35
36
37
37
36
34
29
28
28
28
28
27
25
25
24
24
24
25
26
29
31
33
34
35
37
37
36
28
29
28
27
29
27
27
27
25
25
25
24
25
24
24
24
25
25
25
26
29
30
30
33
32
33
32
29
29
28
28
28
26
26
25
24
23
23
24
27
30
31
32
32
33
34
34
35
35
34
33
31
32
30
28
26
26
25
25
25
24
24
25
26
28
30
33
34
34
35
35
36
35
35
34
32
29
29
28
27
28
26
26
25
26
25
26
30
31
33
33
34
34
34
36
36
36
35
30
25
26
28
26
27
26
25
26
25
26
26
26
26
29
31
31
33
33
33
30
27
27
27
28
27
26
26
26
26
25
25
25
25
25
25
26
27
28
29
30
32
34
33
34
32
29
32
31
30
30
28
29
28
27
27
27
27
26
26
26
28
30
31
31
32
33
33
31
34
33
31
30
30
29
28
28
27
28
27
27
27
24
23
23
23
23
23
24
24
24
24
24
25
25
25
24
23
23
23
23
23
24
23
23
23
23
24
24
23
23
24
24
25
28
27
28
29
30
29
28
27
26
25
24
24
24
24
24
23
23
23
23
26
28
29
30
32
32
34
33
34
33
33
31
30
29
29
27
27
26
26
26
25
25
25
25
27
29
31
32
32
33
34
34
31
32
31
30
29
29
28
28
29
29
28
27
26
25
25
24
25
26
28
29
30
28
29
28
29
29
30
29
28
27
28
27
27
27
27
26
26
26
25
25
26
28
29
30
31
33
33
34
35
34
34
33
32
30
30
29
28
28
28
27
27
27
27
25
25
24
26
27
29
31
31
33
34
34
33
29
30
28
29
29
28
28
28
27
27
24
23
23
24
24
24
26
28
28
29
30
29
29
28
28
27
27
27
27
27
27
25
25
25
25
25
24
24
24
25
25
25
25
24
24
25
25
25
25
25
25
25
25
25
25
25
24
24
23
23
22
22
21
21
21
22
23
24
25
25
25
26
25
25
24
24
24
24
23
23
23
23
23
22
23
24
25
26
28
27
30
29
30
31
31
31
29
28
27
27
27
28
27
26
25
25
25
24
24
25
25
26
26
26
27
27
27
27
27
26
26
26
25
25
25
25
25
24
24
24
24
23
23
24
25
25
25
25
26
27
28
29
29
29
27
26
25
25
24
24
24
24
23
22
22
21
21
24
27
28
28
31
31
31
33
32
29
28
27
25
25
25
24
24
24
25
24
23
22
23
22
24
26
29
29
30
31
33
32
34
33
32
31
29
28
27
26
26
27
26
26
25
25
24
24
25
25
26
26
27
27
28
29
29
29
29
28
26
25
25
25
24
24
24
24
24
23
23
23
23
23
24
24
24
25
24
25
25
25
24
24
24
24
23
24
23
24
24
24
23
23
23
23
23
24
25
25
25
25
25
25
25
25
25
25
22
21
21
21
22
22
21
21
21
21
21
21
21
22
23
24
25
27
29
29
30
30
30
28
27
26
25
26
25
24
24
23
23
23
23
22
24
25
27
28
30
31
31
32
32
33
32
31
29
28
26
28
27
25
24
26
26
25
26
26
25
25
25
25
25
25
26
26
26
27
26
26
25
25
25
24
25
25
24
24
22
21
21
21
21
22
22
22
23
23
23
24
24
23
23
23
23
22
21
21
21
20
20
19
19
19
19
19
19
19
20
20
21
21
22
22
23
23
23
23
22
22
22
21
21
21
20
20
20
20
20
21
21
21
23
27
28
28
29
29
28
28
28
27
25
26
23
23
24
23
23
22
21
22
21
22
23
24
26
26
29
29
30
30
30
29
28
27
27
25
25
25
24
23
23
23
22
22
22
22
23
25
27
29
28
28
28
26
27
26
26
25
25
25
24
23
23
23
22
21
21
20
20
20
20
20
20
20
20
21
21
22
22
21
21
21
21
21
21
21
20
20
20
20
20
20
20
19
20
21
24
26
26
25
28
28
29
29
27
26
25
25
24
23
23
22
22
22
22
22
22
22
22
22
23
25
27
27
28
28
29
28
27
26
26
25
25
24
23
22
22
22
21
21
21
21
22
22
24
25
26
26
27
28
29
28
28
27
26
25
25
24
24
24
23
23
23
23
22
22
23
23
24
25
25
26
25
25
26
26
26
25
24
25
24
24
24
24
23
23
23
23
23
23
24
26
27
30
31
32
33
32
32
31
30
30
27
27
26
25
26
25
22
22
23
22
22
22
22
22
22
24
24
25
25
25
25
25
25
24
23
24
23
23
22
21
21
21
21
21
21
21
22
22
23
23
24
25
26
26
27
26
26
26
25
23
22
21
21
21
20
20
20
19
20
20
20
20
22
22
22
23
24
23
22
23
22
22
22
21
21
21
20
19
19
18
18
18
17
17
18
21
23
25
25
27
28
29
28
29
28
26
24
23
24
23
23
23
22
21
21
21
21
22
22
23
24
24
26
27
28
26
26
26
23
23
22
22
22
23
22
22
22
22
22
22
22
22
22
23
23
24
25
24
22
22
23
23
22
22
22
22
22
22
22
21
22
22
21
22
21
21
22
23
24
24
25
25
26
25
26
26
25
25
24
24
24
25
24
24
23
23
23
23
23
23
24
24
26
26
28
28
29
30
30
29
29
28
28
25
25
25
25
25
25
24
24
24
24
24
24
25
25
26
27
28
29
30
30
30
29
28
27
26
26
25
26
25
25
25
25
25
24
24
24
25
25
27
29
30
31
30
31
30
29
27
25
25
26
25
25
25
25
25
25
25
24
24
25
26
26
27
29
29
30
30
30
30
30
29
28
27
26
26
25
25
25
25
25
25
25
25
25
25
27
26
26
26
28
30
31
30
30
29
27
26
27
27
26
25
25
24
24
23
23
23
24
25
25
26
25
25
26
26
26
26
26
25
23
23
23
23
23
23
23
23
21
21
21
21
22
22
23
22
22
23
24
24
24
24
24
23
23
23
23
23
22
22
22
22
21
21
21
21
22
22
23
23
24
24
24
25
25
24
24
23
23
23
22
21
21
22
21
21
21
21
21
21
21
21
21
22
21
20
19
20
20
20
20
20
20
20
20
20
20
20
20
19
19
20
19
20
20
21
21
21
22
22
22
22
22
21
21
21
20
20
20
20
19
19
19
19
19
19
19
19
19
20
21
21
21
21
22
25
26
25
24
24
22
22
21
21
20
20
20
20
19
19
19
20
20
21
23
24
26
26
27
26
26
27
26
25
24
23
23
22
22
22
21
21
21
21
21
21
21
23
22
24
26
26
26
25
25
25
25
25
23
23
22
22
23
22
23
22
22
22
22
22
22
22
22
22
22
23
24
24
24
24
23
23
23
22
22
22
21
21
20
20
20
20
20
20
20
20
20
20
21
21
22
23
22
22
22
22
22
21
21
21
20
19
18
18
18
18
18
18
17
17
17
17
17
18
19
19
20
19
19
18
18
18
18
17
17
17
17
17
17
17
17
17
19
20
23
25
25
26
27
27
27
26
25
24
23
22
21
21
19
18
18
17
17
18
19
20
21
22
23
24
25
24
25
24
24
24
22
22
22
21
21
21
21
21
21
21
20
20
20
20
20
20
21
22
23
24
25
25
24
24
23
23
22
22
21
21
21
20
20
20
20
20
20
20
20
22
23
24
25
26
25
25
25
25
24
24
23
22
22
21
20
20
20
20
19
20
20
21
22
23
25
27
28
29
29
30
30
28
26
26
23
23
23
22
22
22
22
22
21
21
21
22
22
24
25
26
26
27
28
28
29
27
25
24
23
22
24
23
23
21
21
21
22
21
21
21
21
22
22
23
23
23
24
24
24
24
24
23
23
22
22
22
21
21
21
21
21
21
21
21
21
21
22
24
26
27
28
29
28
28
25
25
25
24
22
23
21
21
20
20
20
20
19
20
21
23
24
26
27
28
29
29
28
26
25
25
24
22
23
22
22
21
21
21
20
21
21
22
22
22
22
25
25
25
25
24
24
23
23
23
22
22
22
21
20
20
19
20
20
19
19
19
21
23
25
27
29
29
29
29
29
28
27
23
22
20
20
19
20
20
18
18
17
18
17
19
21
23
25
27
28
29
29
30
29
27
25
23
23
22
20
20
19
19
18
17
19
17
17
18
22
25
26
27
28
29
29
29
29
28
26
26
24
23
21
21
23
21
19
19
18
18
18
20
23
23
24
25
25
27
27
27
27
26
25
24
23
23
23
22
22
22
22
22
21
21
21
21
21
21
22
23
23
23
22
23
22
22
22
21
21
21
21
21
21
21
19
18
19
19
19
19
20
20
21
21
22
22
22
22
22
22
21
21
21
21
21
20
20
20
20
20
20
20
20
20
20
20
21
20
21
21
21
21
21
21
21
20
21
20
18
18
17
18
18
18
18
18
18
18
17
17
17
17
17
17
17
16
16
16
16
16
16
16
16
15
15
15
15
15
14
14
14
15
15
15
16
16
16
17
17
17
16
16
15
15
15
14
14
14
14
14
14
14
14
14
14
14
14
15
15
15
15
16
16
16
16
15
15
15
15
14
13
13
13
13
13
13
13
13
13
14
15
15
16
17
18
18
18
19
19
18
17
16
16
16
16
15
15
15
15
15
15
15
15
15
15
15
15
15
15
15
15
16
16
16
15
16
15
15
15
15
14
14
14
14
14
14
14
15
15
16
17
17
18
18
17
17
17
17
17
16
16
16
16
16
16
15
15
15
15
15
15
15
16
16
17
18
19
19
20
20
19
19
18
18
17
17
17
17
17
17
17
17
17
17
16
16
17
17
18
19
20
21
22
21
20
20
20
19
19
19
19
18
18
17
17
17
17
17
17
17
17
18
19
20
21
21
21
21
21
21
19
19
19
19
18
18
19
18
18
18
17
17
17
17
18
19
22
23
24
23
24
24
24
24
23
20
20
20
19
19
20
19
19
18
18
18
17
18
19
20
22
23
25
27
27
26
26
25
24
23
22
21
19
18
18
18
18
19
19
18
20
20
20
20
20
21
20
20
20
20
20
20
19
19
19
18
18
18
18
18
17
16
16
16
15
15
17
19
21
22
24
25
25
25
25
24
20
19
21
19
18
18
17
17
17
16
16
15
15
16
19
21
20
20
22
22
20
20
21
20
20
18
18
17
17
17
17
16
16
15
15
15
15
15
16
18
22
23
22
23
23
23
22
21
20
20
19
18
18
18
18
18
18
18
18
18
18
18
19
19
20
21
21
22
23
23
22
21
20
20
20
20
19
20
19
19
19
18
18
18
18
18
18
18
18
19
19
19
19
19
19
19
18
18
18
18
18
18
17
17
17
17
17
17
17
18
19
19
19
20
20
21
21
21
20
20
19
19
19
19
18
18
18
18
18
17
17
17
17
18
18
18
18
19
19
20
20
19
19
19
18
18
18
17
17
17
17
17
16
16
16
16
16
16
16
17
18
18
18
18
18
18
17
17
17
17
17
17
16
16
16
16
16
16
16
16
16
17
17
17
16
16
17
17
18
18
18
17
17
17
17
16
16
16
16
16
16
15
15
15
16
16
16
16
16
17
17
17
16
16
14
15
14
14
13
12
12
12
12
12
12
12
12
12
13
13
14
14
15
16
17
16
16
16
14
12
14
14
12
12
12
13
12
11
10
10
10
10
10
14
15
17
19
19
19
19
20
19
18
16
16
16
16
15
14
13
13
14
13
13
13
13
13
14
14
15
15
16
16
16
16
16
15
15
15
15
14
14
13
12
11
12
12
12
11
10
10
12
15
17
19
20
21
21
21
20
18
16
14
14
14
15
14
15
14
14
14
14
14
14
14
14
15
17
18
18
18
18
18
18
18
16
14
14
14
14
14
13
13
13
13
13
13
13
13
15
16
17
18
17
17
17
18
17
16
15
15
15
15
15
15
14
15
14
13
13
13
12
13
12
12
12
13
13
13
13
12
12
12
12
11
11
11
11
11
11
11
11
11
12
12
12
12
12
12
12
12
13
12
12
13
12
12
12
12
12
12
12
12
12
12
12
12
12
12
12
12
12
12
12
12
13
13
13
13
13
13
13
12
12
12
12
12
12
12
10
9
10
11
11
10
12
15
18
19
19
19
19
19
17
16
15
14
14
14
13
13
14
14
13
13
13
13
12
13
14
15
16
17
17
18
18
18
17
16
15
15
15
15
14
13
12
12
11
11
11
10
9
9
11
13
15
17
17
17
18
18
17
15
14
14
12
14
14
14
13
11
11
12
12
12
12
12
12
13
13
13
13
13
13
12
12
12
12
12
12
12
12
12
12
12
12
11
11
11
10
11
12
13
15
16
17
18
18
17
16
16
15
14
13
13
13
13
13
12
12
12
12
12
13
13
13
13
13
13
13
14
13
13
13
13
12
12
12
12
11
11
11
11
11
11
11
11
11
11
11
12
13
14
15
15
15
15
15
14
13
13
14
13
12
12
11
11
11
11
11
11
11
11
12
12
12
13
13
13
13
13
13
12
12
12
12
11
11
11
11
10
10
8
9
8
8
8
10
12
13
14
14
14
14
13
13
13
12
12
12
12
12
11
12
11
11
11
11
11
11
11
11
11
12
13
13
13
13
13
12
12
12
12
12
12
11
11
11
11
11
11
11
11
11
11
11
12
12
13
13
14
14
13
13
13
13
12
12
12
12
12
12
12
11
11
11
11
11
11
11
12
13
14
16
17
17
18
17
16
15
13
14
13
14
13
13
13
13
13
13
12
12
12
13
13
13
14
14
15
15
15
15
15
14
14
14
14
13
13
13
13
12
12
12
12
12
13
12
13
13
13
13
13
13
13
13
13
12
12
12
12
12
12
11
10
10
10
9
9
8
9
11
13
15
16
16
16
16
16
14
14
13
13
12
12
12
12
12
12
11
11
11
11
11
11
11
11
12
12
12
12
13
13
13
12
12
12
12
12
12
12
12
12
12
11
12
11
11
12
14
14
16
18
17
17
17
17
16
15
15
14
14
14
13
13
13
13
12
13
13
12
12
13
14
14
15
15
15
16
15
15
15
15
14
14
14
13
13
13
12
12
12
12
12
12
12
12
12
12
14
15
16
16
16
16
15
14
14
14
13
13
13
14
13
12
12
12
12
12
12
12
14
15
15
16
17
17
16
16
15
15
15
14
13
13
12
12
12
12
12
12
12
12
12
11
11
12
12
13
13
13
13
12
11
11
11
11
11
11
11
11
11
10
10
10
10
10
10
10
11
12
13
13
13
13
14
13
12
12
12
12
11
11
11
11
11
11
11
11
10
10
10
10
10
10
12
12
12
12
12
12
12
12
11
11
10
10
9
9
9
9
9
9
9
9
9
9
10
11
13
13
13
13
12
12
12
11
11
10
10
10
9
10
9
9
9
9
9
7
7
8
10
12
14
15
15
16
16
15
13
11
9
9
8
8
11
10
11
10
10
10
10
10
9
10
10
10
11
11
11
11
11
11
11
11
11
11
10
9
8
9
8
7
7
5
5
5
5
5
9
12
14
15
15
14
14
13
12
10
7
7
7
6
6
6
5
5
4
3
3
5
7
7
9
10
10
11
11
11
11
11
10
10
10
10
9
9
9
9
9
9
9
9
9
9
9
9
9
10
9
10
10
9
9
9
9
9
9
9
8
8
7
7
7
7
7
7
7
7
6
7
7
8
9
9
9
9
9
8
8
7
7
7
7
7
6
7
8
8
7
6
6
6
5
6
7
8
8
8
9
9
8
8
7
5
5
5
4
3
3
3
3
2
3
2
2
0
1
1
6
8
10
10
11
11
11
11
8
7
7
5
5
7
7
6
5
5
6
5
5
6
6
6
7
8
9
10
10
10
10
10
10
10
9
9
9
8
8
8
7
7
7
6
6
6
6
6
7
8
9
9
9
10
9
9
9
9
9
9
8
8
7
7
7
6
6
7
7
5
6
8
10
12
13
13
13
12
12
11
11
10
9
10
9
8
8
7
7
7
6
6
6
6
6
8
9
10
10
11
11
11
10
8
7
7
7
6
7
6
6
5
4
3
3
3
4
4
6
7
8
8
9
9
9
9
8
8
8
8
8
7
6
6
6
6
5
5
5
5
5
5
6
8
9
9
10
10
10
11
10
9
6
4
4
3
3
3
3
2
1
1
-1
0
0
0
0
4
7
9
10
12
12
12
12
11
9
6
4
4
3
3
3
2
2
4
4
4
4
5
5
7
8
8
9
9
8
8
7
7
7
7
7
7
7
6
6
4
2
2
1
1
1
2
3
6
9
10
11
12
12
12
12
9
6
7
4
3
5
6
5
5
5
5
5
5
5
5
6
6
7
7
8
8
8
8
8
7
7
7
7
6
6
6
6
6
6
6
5
5
5
3
3
7
9
12
13
14
14
13
13
12
7
7
7
5
4
4
4
3
2
2
1
1
1
1
2
5
7
9
10
10
10
10
9
9
9
8
8
8
8
7
7
7
6
7
6
6
6
6
7
8
9
10
11
12
12
12
12
11
10
10
10
10
10
10
9
9
8
9
8
8
8
8
8
8
8
9
9
8
8
8
8
8
8
8
8
8
8
8
8
7
6
6
6
5
5
6
6
7
9
9
10
12
13
13
12
11
7
6
7
7
7
7
7
5
4
4
2
2
2
2
4
7
11
12
14
16
17
16
15
14
11
11
9
6
5
5
4
3
3
2
2
3
3
4
4
5
6
6
6
6
6
6
6
6
5
5
5
5
5
5
5
5
5
5
4
4
4
4
5
5
6
7
9
11
12
12
12
11
7
6
5
4
4
5
6
5
5
6
6
6
6
6
7
7
9
10
12
12
12
11
9
7
7
7
7
6
5
5
5
5
5
5
5
5
5
6
6
7
7
7
8
8
9
9
9
8
8
8
7
7
7
7
7
7
7
6
6
6
6
6
7
7
8
8
9
9
10
10
10
9
7
7
6
5
5
4
4
3
2
2
2
2
3
1
3
4
5
7
8
9
9
9
9
9
9
9
8
7
6
5
4
4
4
5
5
5
6
7
6
7
7
8
8
9
9
9
9
8
8
8
7
7
7
7
7
7
7
7
7
7
7
7
8
8
9
9
10
10
10
10
10
9
8
8
8
8
8
8
8
8
8
7
7
8
8
8
8
9
9
9
9
10
10
9
9
9
9
8
8
8
7
7
7
7
6
6
6
6
7
6
8
9
10
11
11
11
12
11
11
10
10
9
9
8
8
8
7
7
8
8
7
7
7
7
7
7
7
8
9
9
10
10
10
9
9
8
8
8
8
7
7
7
7
7
6
5
6
5
5
6
7
10
11
11
11
11
12
10
9
9
8
7
7
6
5
5
3
2
3
2
3
5
7
7
8
9
10
11
11
10
10
10
9
9
8
8
8
9
8
8
8
8
7
7
7
7
7
8
9
10
10
10
11
11
11
11
10
9
8
8
6
6
5
4
3
3
2
3
1
3
3
5
6
7
8
10
11
11
11
10
9
9
9
9
6
5
5
5
6
6
6
6
6
7
7
8
8
8
8
8
8
9
9
9
9
9
8
8
8
8
8
7
7
7
7
7
7
7
7
8
8
9
10
10
10
10
10
10
9
8
7
8
8
8
8
8
7
7
7
7
7
7
8
8
9
9
9
9
9
9
9
9
9
9
9
9
8
8
7
7
7
6
6
6
6
6
7
9
10
12
14
14
15
15
14
14
13
11
10
10
10
9
10
9
9
9
8
8
8
8
8
9
10
10
11
12
12
12
12
11
10
10
10
9
9
9
9
9
8
8
7
7
6
6
7
8
10
11
12
13
13
13
12
11
9
8
8
8
8
8
8
8
8
8
8
7
8
9
8
9
9
10
11
11
11
11
11
11
9
9
9
9
7
6
5
7
7
7
8
7
7
6
6
9
11
12
14
14
15
14
14
14
13
12
11
10
9
7
7
8
6
5
5
4
4
3
4
7
9
11
14
16
16
17
16
15
12
9
8
7
7
6
6
5
5
4
4
4
3
3
5
8
10
11
12
13
14
14
13
13
12
12
10
10
10
10
9
9
9
9
9
9
9
9
9
10
11
11
12
13
13
13
13
12
11
11
11
10
10
10
10
10
9
9
9
9
9
9
9
10
11
12
13
13
14
14
14
13
13
12
14
12
12
12
12
11
11
11
11
11
11
10
11
12
12
13
15
15
16
16
16
15
14
13
13
12
11
11
11
10
10
10
10
10
10
10
10
11
11
12
12
13
13
13
13
12
12
12
11
11
11
11
11
11
10
10
10
10
10
11
11
11
11
12
12
12
11
11
10
10
10
9
9
9
8
8
8
8
7
7
7
7
7
7
7
7
7
7
7
7
7
7
7
7
6
6
5
5
5
5
5
5
5
5
5
5
5
4
5
5
6
6
8
8
9
8
8
7
7
7
7
6
7
6
6
6
5
5
5
5
6
6
6
6
7
7
7
7
7
7
6
6
6
6
5
5
5
4
4
4
4
4
3
3
3
3
3
3
3
4
4
4
4
4
4
4
4
4
4
4
4
4
4
4
4
4
3
3
4
4
4
4
5
5
5
6
6
6
6
6
5
6
6
6
5
5
5
5
5
4
4
4
5
5
5
6
6
6
7
7
7
7
7
7
7
7
6
6
6
6
6
6
5
5
5
5
5
5
5
6
6
7
8
9
10
10
10
9
8
8
6
5
6
6
6
4
3
3
2
2
1
0
2
5
9
11
12
12
12
12
12
12
11
11
10
9
8
8
8
8
8
7
6
6
6
6
8
10
11
12
12
12
11
12
11
11
9
10
10
9
9
9
8
8
7
7
7
7
7
8
8
8
8
9
9
9
9
9
9
7
7
7
6
6
6
6
6
6
6
6
6
6
5
5
5
7
9
11
12
12
14
13
13
12
12
10
7
8
8
8
7
7
7
6
5
5
6
6
7
8
8
9
10
11
12
12
11
10
10
9
9
9
9
8
8
7
7
7
6
6
7
6
6
7
7
8
8
9
9
9
9
9
8
8
8
8
7
7
7
6
6
6
6
6
7
7
7
8
9
10
10
11
11
12
11
11
9
8
7
8
8
8
7
6
4
4
3
4
3
2
3
4
6
12
14
15
17
17
17
16
14
14
13
7
7
6
5
5
4
4
3
3
2
3
5
9
12
14
15
16
16
16
16
15
13
11
9
9
7
7
7
7
8
8
8
8
8
7
9
10
11
13
15
15
16
17
16
15
15
14
14
13
13
13
11
10
9
9
7
7
7
6
8
11
13
15
16
16
16
16
17
15
14
12
11
10
8
9
9
9
7
8
6
7
7
7
9
11
13
16
18
19
19
19
18
18
15
16
13
13
13
15
15
14
13
12
11
11
11
10
12
12
14
17
20
20
21
20
21
19
16
17
15
11
14
14
10
9
10
8
7
7
7
6
8
12
15
17
19
20
20
21
20
19
17
16
15
13
14
14
14
14
14
14
14
14
14
14
13
14
15
15
17
19
19
19
19
18
17
16
16
16
15
15
14
14
12
13
13
13
13
13
13
14
14
15
17
17
18
18
17
15
13
12
12
12
12
11
11
11
11
11
11
11
11
10
11
12
12
12
13
14
14
15
15
15
14
12
13
12
11
11
12
12
12
12
11
11
11
12
12
14
14
14
15
15
15
16
15
14
14
14
13
13
13
13
13
13
12
13
11
10
10
9
11
10
12
13
14
15
16
15
14
14
14
14
14
13
12
12
12
11
11
11
11
10
10
10
10
10
10
11
12
13
13
15
14
14
13
12
11
10
10
9
11
10
9
8
7
6
5
8
8
8
10
13
15
15
16
16
14
13
13
13
12
12
12
12
11
11
11
10
10
11
10
10
11
13
15
16
16
17
18
17
17
16
16
15
14
15
14
13
12
12
12
11
10
11
10
11
12
13
13
14
14
14
14
14
14
14
14
13
13
12
13
13
12
12
12
12
12
11
11
11
11
11
11
11
11
11
11
11
11
12
11
11
11
11
10
10
10
10
10
10
10
10
10
10
10
10
11
11
11
11
11
11
10
9
9
9
9
9
9
7
8
8
7
6
5
6
6
6
8
9
11
12
13
14
14
15
15
13
13
12
10
9
9
9
8
8
7
7
8
8
8
8
8
9
9
10
11
11
11
11
10
10
9
9
9
9
9
8
7
6
7
7
7
7
9
9
10
11
12
13
15
16
17
15
15
14
13
12
11
11
10
9
9
9
8
8
8
8
8
8
7
7
7
7
7
8
8
8
8
8
8
8
8
8
7
7
7
7
6
6
6
6
6
6
6
6
7
8
8
9
9
9
10
9
9
9
9
8
8
8
8
8
8
7
7
7
7
7
8
9
10
11
12
12
13
13
13
12
12
12
11
11
10
9
9
9
9
9
9
9
9
9
9
10
10
11
11
12
13
13
12
12
11
11
11
10
10
10
10
9
9
9
9
9
8
7
10
12
14
17
19
20
20
20
21
20
19
18
12
11
11
10
10
8
8
8
7
7
6
6
10
11
13
16
17
19
19
20
18
19
18
17
17
17
16
14
14
14
13
13
13
13
13
13
14
13
14
14
14
14
15
15
14
14
14
14
13
13
13
12
12
12
11
10
9
9
9
9
11
13
13
15
16
18
17
17
17
17
15
13
12
11
11
10
11
8
8
7
7
5
6
6
10
13
15
17
18
18
16
16
16
15
15
14
14
14
14
12
13
13
12
12
10
10
8
7
11
15
17
18
20
20
21
19
20
20
19
18
17
16
16
15
15
14
13
13
13
12
12
12
14
16
18
20
21
22
22
22
22
21
20
19
18
16
16
16
16
16
15
15
15
14
14
14
16
17
17
18
20
20
20
20
20
19
19
18
18
17
16
16
16
15
15
15
15
15
15
15
16
17
18
19
19
19
20
20
19
18
17
17
16
17
17
16
16
16
15
15
15
15
14
15
16
17
20
23
24
25
26
26
25
25
24
23
23
22
22
21
18
18
18
18
17
17
17
17
17
19
19
19
20
20
20
20
20
19
19
18
18
18
18
17
17
17
17
17
16
16
16
16
16
16
17
17
16
17
17
18
18
18
18
17
17
16
15
15
15
13
13
13
13
12
12
12
15
16
18
17
19
19
20
20
20
20
19
18
17
16
15
15
14
13
14
13
12
10
11
11
14
17
19
21
22
23
24
24
24
24
22
21
20
20
20
19
19
16
16
16
15
15
16
15
16
16
17
18
19
19
19
18
17
17
16
15
17
17
16
16
16
16
16
16
15
15
16
16
16
17
18
20
22
22
22
21
21
19
19
19
16
17
16
15
14
14
13
13
13
13
13
13
14
16
19
21
22
21
22
21
21
21
20
19
18
17
17
16
16
15
14
15
14
15
15
16
16
18
19
19
21
21
21
21
21
20
18
18
18
18
18
18
17
17
17
17
16
16
16
17
17
18
18
20
21
22
24
24
24
24
23
21
20
20
19
19
18
18
19
17
18
18
19
19
19
19
20
21
21
21
21
20
19
18
18
17
17
17
16
16
15
16
16
16
15
16
15
16
16
17
18
20
20
20
20
20
19
19
18
18
18
17
16
16
15
16
16
16
14
14
13
13
15
16
18
23
24
25
25
25
25
25
23
22
22
20
18
17
19
19
18
18
18
18
18
19
20
22
23
25
26
26
27
26
26
25
24
22
22
22
22
22
21
20
21
20
20
19
19
20
21
23
24
24
25
26
27
27
27
27
25
23
23
23
23
23
22
21
21
19
18
19
20
20
22
24
26
28
29
29
30
30
30
29
28
27
26
24
25
25
22
22
21
19
19
19
19
20
22
23
25
26
28
28
29
30
29
28
27
26
24
24
24
22
21
21
20
20
19
18
17
19
21
23
26
28
28
29
31
29
29
29
28
27
26
26
25
24
24
21
23
21
19
20
20
20
19
21
21
21
24
24
25
23
23
22
21
20
19
16
17
16
15
15
14
14
14
14
14
14
15
16
17
18
18
19
19
19
19
19
18
17
17
16
15
15
16
15
15
15
15
15
15
14
14
14
16
17
17
17
17
17
17
17
16
15
15
14
14
14
13
13
12
11
10
11
11
11
12
12
13
15
16
17
17
18
18
17
16
15
15
15
13
12
12
12
12
11
11
11
12
12
12
13
13
14
15
15
16
15
14
14
13
12
12
12
12
11
11
11
11
11
11
11
11
12
12
13
14
15
17
18
19
18
18
17
16
16
15
15
14
14
13
13
13
13
13
12
13
14
15
17
20
20
20
20
20
21
20
20
16
14
14
14
14
14
14
14
14
14
13
14
14
14
15
18
18
20
21
21
22
22
21
20
20
19
18
17
17
16
15
15
14
14
13
13
14
15
17
20
22
23
24
26
26
26
27
26
24
23
21
21
17
16
15
14
14
14
14
15
15
17
17
20
22
23
22
24
25
26
25
24
22
21
22
21
20
19
17
16
15
15
16
16
16
19
20
21
23
23
24
24
25
25
22
22
21
18
17
17
17
16
16
16
15
14
14
13
14
15
16
18
20
22
25
26
28
29
28
28
27
26
24
20
19
17
17
17
17
16
16
16
15
17
20
23
25
26
27
28
28
29
29
28
27
25
22
23
21
22
21
20
21
19
17
18
17
20
22
25
28
29
30
31
31
31
30
30
29
28
27
26
25
24
24
24
24
23
22
22
22
22
22
22
21
20
20
20
20
21
21
21
20
20
19
17
16
15
15
16
15
15
15
15
15
15
15
16
16
17
17
18
19
19
19
18
18
17
17
17
15
15
14
14
14
13
12
12
13
15
18
20
20
23
24
25
25
24
22
21
20
20
19
20
19
19
19
18
18
18
18
18
18
18
18
18
19
20
19
20
19
19
19
18
18
18
17
15
15
15
14
15
15
16
15
15
14
14
15
15
16
16
16
16
16
17
17
16
16
15
15
15
15
15
15
14
14
14
14
14
14
14
15
18
19
20
21
20
20
20
20
20
19
19
17
17
17
16
16
15
14
14
13
12
13
15
17
19
22
22
24
24
25
25
26
25
24
22
21
21
20
19
19
17
18
18
18
18
17
18
20
21
24
24
26
26
27
26
26
21
19
20
19
19
19
19
19
18
18
18
17
17
17
18
20
23
24
25
25
26
27
27
26
26
25
22
21
22
21
21
21
20
19
18
18
18
17
19
22
25
25
27
28
29
30
30
31
30
28
25
23
23
23
22
21
20
20
18
18
17
17
20
22
24
27
30
31
31
33
32
31
32
30
26
24
22
21
21
21
19
19
18
18
17
19
22
24
27
30
31
33
33
33
34
34
32
31
28
27
26
27
25
24
23
24
23
22
22
23
24
28
29
30
30
30
31
31
28
28
26
24
22
22
21
21
21
21
21
21
19
18
17
17
18
19
21
23
24
23
25
26
26
27
26
24
22
22
20
19
18
19
18
17
17
16
16
16
20
23
26
27
27
29
30
30
31
29
28
27
25
24
25
24
23
22
22
22
22
21
20
23
22
23
24
24
23
23
23
23
23
22
22
22
21
21
20
20
19
19
19
18
19
18
18
18
19
21
22
24
24
25
27
26
25
25
26
25
23
23
22
22
21
20
20
19
19
18
19
19
19
20
20
22
24
24
24
25
25
24
23
23
23
22
21
21
19
18
18
16
17
16
16
16
19
21
24
25
27
29
30
29
31
30
29
28
28
27
26
26
25
24
23
22
20
20
21
22
23
25
27
28
29
30
30
32
32
30
29
29
25
24
23
21
20
19
19
19
19
18
19
19
20
22
25
27
28
29
31
30
31
31
30
29
25
22
20
20
19
19
17
18
18
17
17
17
21
25
27
29
29
30
31
32
31
30
30
28
26
23
24
23
21
20
19
19
18
18
18
19
21
24
27
29
30
31
31
32
29
29
30
28
25
23
21
20
20
20
19
20
19
20
19
19
19
20
22
24
26
26
27
26
26
26
25
24
24
23
22
21
21
21
20
20
19
19
19
19
20
22
24
25
27
28
29
28
29
30
28
28
25
23
22
23
23
23
22
20
19
18
19
19
21
22
26
28
29
30
29
31
31
31
30
30
28
27
27
25
25
24
22
20
19
20
19
19
23
25
27
28
30
31
32
33
33
31
31
31
29
28
28
27
23
23
22
21
21
21
21
21
22
23
24
25
29
31
31
32
30
30
30
29
28
28
28
27
26
25
24
24
23
22
24
23
23
24
26
28
29
29
29
29
26
26
25
24
23
22
22
21
21
19
19
18
18
18
18
18
19
19
20
21
22
23
24
24
25
24
23
23
22
21
21
22
21
20
20
19
19
19
19
19
21
24
27
27
28
29
31
32
31
31
31
30
28
26
24
24
23
23
23
23
22
22
22
22
26
27
28
29
31
32
32
34
33
32
30
27
29
29
27
26
25
25
24
24
24
22
22
23
23
24
25
29
29
31
31
32
33
32
31
28
27
26
27
27
26
25
24
23
23
23
22
23
23
22
22
21
19
19
18
18
19
19
20
20
19
18
19
19
18
18
18
18
18
18
18
19
18
19
20
21
23
24
25
26
25
25
24
24
23
22
21
20
21
20
20
21
20
19
19
19
23
25
26
26
27
28
29
31
31
31
29
28
26
25
25
26
25
24
24
22
23
22
22
22
23
25
25
28
28
29
29
28
27
26
24
23
23
23
23
22
22
22
22
21
21
20
20
21
21
21
22
22
23
24
23
24
24
24
23
23
23
23
23
22
20
21
20
20
19
19
19
19
19
20
21
22
22
24
24
24
24
24
24
24
23
23
22
22
22
21
20
20
20
19
20
20
21
24
25
27
28
29
29
30
29
28
29
28
27
27
27
25
25
25
24
24
24
23
23
23
24
24
25
26
26
27
27
29
28
27
27
26
22
21
21
21
21
20
20
20
20
19
19
20
19
20
20
22
24
26
28
29
29
30
29
27
26
25
24
24
23
23
22
22
22
21
21
23
23
24
26
29
31
32
32
33
33
33
33
31
29
28
27
26
25
24
24
23
23
23
23
23
25
27
28
29
30
32
33
32
32
30
29
28
28
28
27
27
25
23
22
22
22
21
21
22
22
23
24
27
27
28
30
30
31
32
30
28
28
27
26
26
25
25
24
25
24
24
23
23
23
24
25
25
24
24
24
26
26
25
25
25
25
23
23
23
23
23
23
22
22
22
22
22
22
23
25
25
27
27
28
29
30
29
27
26
26
26
26
25
25
23
22
21
22
22
22
21
21
21
23
23
23
24
25
26
26
26
26
25
24
23
22
22
22
22
23
22
22
22
21
21
22
22
23
25
28
29
30
31
31
32
31
29
27
25
24
23
23
23
21
22
22
21
22
22
23
24
25
26
27
29
28
28
28
28
28
27
26
25
23
23
23
23
22
22
22
22
21
22
23
24
27
28
28
28
29
30
29
28
28
25
24
24
23
22
22
21
21
21
21
21
21
21
21
23
24
24
25
28
28
27
27
26
25
24
24
23
23
23
23
22
22
21
19
19
19
20
22
24
25
28
28
30
31
30
31
31
30
30
28
27
27
24
24
24
23
22
22
22
22
24
25
27
29
30
31
32
33
33
34
33
33
32
31
29
29
28
28
27
27
27
27
26
25
25
25
23
24
24
25
26
27
29
30
31
30
29
28
26
25
26
25
26
25
24
24
24
24
25
25
25
26
25
25
26
26
24
23
22
21
20
19
19
19
19
19
19
19
19
19
19
19
20
20
22
22
25
28
29
31
31
32
31
31
29
28
27
26
25
25
24
24
23
23
22
23
23
24
25
26
28
29
28
30
29
29
28
27
25
24
24
24
24
24
23
23
23
23
22
22
22
23
24
24
24
26
26
26
28
27
26
26
25
25
24
24
24
24
23
23
23
23
23
23
23
23
24
26
27
27
29
28
28
29
29
29
27
26
25
25
25
24
22
22
22
22
22
22
22
23
24
27
29
30
30
32
32
33
32
32
31
30
29
28
28
26
27
26
26
25
24
24
24
25
26
27
29
31
31
33
34
34
33
31
30
29
29
29
27
27
27
26
26
25
25
25
25
26
26
26
22
22
23
23
24
24
24
24
24
24
23
23
24
23
22
21
21
20
20
20
20
21
21
22
24
25
26
28
29
29
27
28
26
23
24
24
23
23
22
22
22
22
22
21
22
22
23
25
27
29
30
31
33
31
30
29
28
27
26
25
24
25
25
25
24
24
25
24
24
25
25
26
26
28
28
28
27
26
25
24
23
24
24
23
23
22
22
22
21
21
22
22
22
22
22
23
23
24
26
26
27
27
28
28
26
26
25
25
24
24
24
24
24
23
23
23
23
23
23
25
26
27
27
30
30
29
30
29
29
28
27
26
26
25
25
25
24
25
24
24
24
25
25
27
28
28
30
31
31
31
32
31
30
30
29
28
28
27
27
26
26
26
26
26
26
26
26
28
28
28
30
32
29
30
30
30
30
30
28
28
28
27
27
27
27
26
26
26
26
27
27
27
28
28
29
30
29
30
29
29
29
28
27
27
27
27
26
26
25
25
25
25
26
26
27
29
30
30
30
31
30
30
30
29
29
29
28
28
28
28
26
26
26
26
26
26
26
27
27
27
27
29
29
30
30
30
29
29
28
28
27
27
27
26
26
25
25
24
24
24
23
24
24
24
25
26
26
27
28
27
27
27
26
25
25
24
24
24
24
24
24
24
24
24
24
25
26
27
28
29
29
30
32
33
32
31
31
29
28
28
27
27
27
26
26
25
25
25
25
26
26
27
28
27
28
28
28
28
26
27
27
26
25
25
26
26
25
23
23
23
23
23
23
22
22
21
21
21
22
22
22
23
23
23
23
23
22
22
22
21
21
21
20
20
20
20
20
20
20
20
21
21
23
23
24
24
24
24
23
23
22
23
22
22
21
21
21
20
20
20
20
21
22
24
25
27
29
29
29
29
29
29
28
26
26
25
24
23
23
23
21
21
21
21
22
23
26
25
28
29
30
31
30
30
31
31
29
28
27
27
26
24
24
23
23
23
22
23
24
25
27
27
30
31
30
31
33
32
32
31
31
30
29
29
28
25
25
25
24
24
24
24
26
27
28
29
30
30
31
32
30
31
29
26
26
26
25
25
25
26
25
25
25
23
23
22
22
22
23
23
23
22
23
24
24
25
26
26
26
25
24
23
23
23
23
22
22
21
20
21
21
22
26
27
31
31
31
32
33
33
33
33
32
31
29
29
26
26
26
24
23
22
22
22
22
24
26
29
30
31
32
32
33
34
34
33
32
30
30
28
28
26
26
25
25
24
24
24
25
27
30
29
32
32
33
32
32
32
33
31
31
30
29
29
28
27
27
27
27
27
26
26
26
27
27
27
26
25
25
25
25
26
27
27
26
25
25
24
25
24
24
24
24
24
24
24
24
25
25
25
24
23
24
24
24
25
24
24
24
24
23
23
23
23
22
22
22
22
21
21
22
23
25
27
28
29
29
30
30
30
30
29
28
27
26
25
25
25
25
25
24
23
23
23
22
24
28
28
31
32
33
34
35
35
34
32
32
31
29
29
29
26
27
29
26
26
25
24
24
26
29
30
31
33
34
34
34
34
34
31
29
27
27
26
25
24
24
24
24
23
23
23
23
26
28
29
32
33
34
35
35
34
33
32
30
29
28
27
28
25
26
25
24
24
24
24
23
25
28
29
31
32
34
34
35
34
34
34
33
29
28
27
27
26
26
26
25
26
24
25
25
27
28
29
30
33
33
32
33
33
34
33
32
30
28
27
26
26
24
25
24
23
23
23
23
24
25
25
26
26
26
26
26
26
26
24
25
25
24
24
24
24
24
23
23
23
23
23
23
24
27
28
30
31
32
32
34
34
35
34
32
30
29
29
28
28
27
27
26
26
25
25
24
26
27
29
30
30
30
32
34
33
31
32
31
30
28
29
27
26
27
26
25
24
24
24
24
25
28
29
31
31
32
32
34
33
35
34
33
29
29
27
27
25
25
25
23
21
21
21
23
25
28
29
33
34
35
36
37
37
37
37
36
32
29
28
28
27
27
24
25
24
22
23
23
24
28
30
31
32
34
34
35
34
35
33
33
30
27
27
27
27
26
26
26
25
25
26
26
25
26
28
30
31
33
34
34
36
33
24
25
24
24
23
23
23
22
22
22
21
21
21
24
26
29
31
32
33
34
35
35
35
35
33
31
31
31
29
28
27
26
26
25
24
24
24
26
28
30
32
33
35
36
36
36
30
28
28
33
30
29
29
27
26
26
25
25
25
24
25
28
29
31
31
33
33
34
25
30
30
28
27
26
26
27
26
25
25
25
24
24
24
24
26
28
30
31
31
33
34
34
36
35
35
34
32
30
29
28
28
28
26
27
27
26
26
26
28
29
31
32
33
34
36
36
37
37
36
36
34
34
32
31
31
28
29
27
27
26
26
26
29
31
33
33
35
36
37
38
37
37
36
32
30
29
29
28
28
28
28
28
27
26
26
27
28
31
32
33
33
34
34
32
32
33
29
27
26
26
27
27
26
25
25
26
27
26
26
27
28
28
28
26
25
24
24
23
23
24
22
22
22
22
22
22
22
22
21
21
21
20
20
23
25
26
29
30
31
32
32
34
34
35
33
30
29
30
29
26
25
24
24
24
23
23
23
27
29
31
31
31
33
33
34
32
26
27
28
26
27
27
26
26
26
25
25
25
25
25
26
26
25
24
23
22
21
21
21
22
23
25
24
23
23
23
22
22
21
21
21
21
21
21
22
23
24
24
24
25
25
24
24
24
25
25
24
23
22
22
22
22
22
22
21
21
21
21
21
21
21
22
22
23
23
23
23
23
23
24
23
22
22
22
22
22
22
22
21
22
22
21
21
22
23
24
27
27
29
30
30
30
31
30
29
27
27
26
26
26
25
25
25
25
24
24
24
25
27
30
29
30
32
31
31
32
31
32
32
31
30
28
28
27
26
27
26
26
24
25
25
27
26
28
28
28
30
31
33
31
31
32
31
31
31
28
27
27
27
26
26
26
25
26
25
27
28
29
31
32
31
32
31
32
33
32
32
28
28
27
27
27
26
26
26
26
26
26
26
27
27
27
24
23
23
24
24
24
24
25
24
24
24
24
24
23
23
23
23
23
22
22
22
24
25
27
29
31
31
32
32
32
33
32
31
29
28
27
27
27
26
27
26
26
26
25
26
26
26
26
26
26
25
23
23
23
23
23
23
23
23
23
23
23
22
22
22
22
22
22
22
22
22
22
22
21
22
21
22
22
21
21
21
21
21
21
21
21
21
21
21
22
21
21
21
22
23
24
26
27
28
29
29
28
28
27
26
25
25
25
25
23
22
21
21
21
20
20
21
21
22
23
24
24
27
28
29
29
29
28
27
25
25
24
23
22
23
23
23
22
22
22
23
24
23
24
27
28
30
31
31
32
31
31
29
27
26
25
24
24
23
23
22
22
22
22
22
22
25
27
28
28
30
30
30
31
31
29
28
27
27
25
24
23
24
23
23
22
23
22
22
23
25
27
29
30
30
31
30
30
32
30
28
26
25
24
25
25
24
24
24
23
23
23
23
25
27
28
30
31
32
33
34
34
33
32
30
29
27
26
26
25
25
24
26
25
25
24
24
25
25
25
24
24
23
23
23
23
23
23
21
21
21
22
22
22
22
21
22
21
21
21
22
22
22
22
23
23
24
24
24
25
25
25
24
24
23
22
22
22
22
22
21
22
22
22
22
22
22
22
22
22
22
22
24
24
24
24
24
23
23
23
23
22
22
23
22
22
22
21
21
21
21
22
22
23
23
24
24
24
24
25
24
23
23
23
22
22
22
22
21
21
21
21
21
21
22
24
25
26
27
28
29
29
29
27
26
25
26
25
24
24
23
23
23
23
22
22
22
23
27
28
28
30
30
31
31
30
30
24
25
25
24
24
24
23
23
23
23
22
22
22
22
23
26
27
28
27
29
28
24
26
28
27
26
25
25
24
24
24
24
23
24
23
24
23
23
23
24
25
25
26
27
28
28
28
27
27
26
25
25
24
24
25
25
24
24
23
23
23
23
24
25
26
28
28
30
30
31
31
29
29
28
26
27
26
26
25
25
24
24
24
24
24
23
23
23
22
22
23
23
24
24
24
24
24
24
23
23
23
23
23
22
22
21
21
21
21
21
21
21
21
22
22
23
23
24
24
24
24
24
23
23
24
23
23
22
22
22
22
22
22
23
23
23
23
23
23
23
24
25
25
25
26
26
25
24
24
24
24
24
24
23
23
23
23
23
23
23
23
24
24
25
23
25
25
25
26
25
24
24
23
23
22
23
23
22
21
22
21
22
23
24
25
25
27
28
29
31
30
31
29
27
25
25
25
25
25
24
24
24
23
24
23
23
24
25
26
27
30
31
31
32
31
31
30
30
29
29
28
26
24
23
22
22
22
21
22
21
22
21
21
22
22
22
23
22
23
23
22
22
22
22
22
22
22
22
21
21
21
21
21
21
22
22
22
22
23
22
23
22
23
23
22
22
22
22
22
22
22
21
21
21
21
21
21
21
21
22
21
21
22
23
23
24
23
23
23
23
23
22
22
22
22
22
22
22
22
22
21
21
21
21
21
23
25
25
25
26
26
26
25
24
24
22
22
23
22
22
21
21
21
20
21
20
21
22
22
23
23
25
25
25
26
26
24
24
22
22
22
21
21
21
20
20
20
20
20
20
20
21
21
23
26
26
27
28
26
25
25
24
23
23
22
22
21
21
21
20
20
20
19
19
20
22
24
26
25
27
25
25
26
26
25
23
23
23
22
21
21
21
21
21
21
20
20
20
21
22
23
25
26
26
25
24
24
23
22
22
20
20
21
20
20
20
20
20
20
20
19
19
19
19
19
19
20
20
20
20
21
20
21
20
20
20
20
19
19
19
19
18
18
18
18
18
18
18
19
20
21
22
22
23
24
23
23
22
21
21
21
21
20
20
20
19
19
20
19
19
20
20
22
22
23
24
25
24
24
24
24
24
22
22
21
21
21
20
20
20
20
20
20
19
19
19
21
23
26
26
26
26
24
24
24
23
23
22
21
21
20
20
20
20
19
19
19
19
20
21
22
23
23
25
25
26
26
26
23
22
21
21
21
21
20
20
20
20
20
20
20
20
20
20
21
21
22
22
23
23
23
23
22
21
20
20
20
20
20
20
19
19
19
19
19
20
20
20
21
22
22
22
23
23
23
23
22
22
21
21
20
20
21
20
20
20
20
20
20
20
21
21
22
24
24
24
26
25
24
24
22
21
20
20
21
20
20
19
19
19
19
19
19
19
19
20
21
21
22
22
24
25
26
24
23
22
21
21
21
20
19
19
19
19
19
19
19
19
19
20
22
25
26
27
26
27
27
26
26
26
25
25
24
20
20
20
20
20
19
19
20
19
20
20
21
22
22
22
23
23
23
23
21
22
21
20
20
20
20
19
19
19
19
19
19
19
19
20
20
21
22
22
23
23
23
23
22
22
22
21
20
20
19
19
19
19
19
19
19
19
20
20
21
21
22
23
24
25
25
25
24
22
22
22
22
22
21
21
21
21
21
21
21
21
22
21
22
22
23
23
22
23
24
24
23
23
24
22
22
22
22
22
22
21
21
21
21
21
21
22
22
24
24
24
22
23
24
24
23
22
22
22
22
22
21
21
21
21
20
19
20
19
19
21
20
19
20
19
20
22
22
23
21
20
17
16
16
15
15
15
15
15
15
15
14
14
16
18
20
22
23
24
24
25
26
26
25
22
22
21
21
21
20
20
20
20
19
19
18
18
19
19
19
20
21
21
23
23
23
22
22
22
21
20
19
20
19
18
17
17
17
18
17
17
17
17
18
20
21
21
23
22
22
22
22
21
21
20
19
19
18
18
18
18
18
18
17
18
18
18
19
19
18
18
22
21
22
23
22
20
20
20
20
19
19
19
19
19
18
18
18
18
18
19
20
21
21
21
21
20
20
20
20
20
18
19
19
19
19
19
19
19
18
18
18
18
19
20
21
23
23
24
25
28
29
28
26
23
22
22
21
21
21
21
21
20
20
20
21
20
21
22
23
23
24
26
26
25
25
24
20
19
20
20
20
20
20
19
19
18
18
18
18
18
18
18
19
20
21
21
21
22
21
21
20
19
18
18
19
19
18
18
17
16
16
16
15
15
16
18
20
21
22
24
25
26
27
26
24
21
21
21
19
21
19
19
18
17
17
17
16
16
17
18
21
23
24
26
26
26
25
24
23
22
19
17
17
17
17
16
16
15
15
15
15
14
15
18
21
24
25
25
27
27
26
26
24
21
20
20
18
17
17
16
17
17
17
17
17
17
17
20
23
24
25
26
25
26
26
25
24
22
22
22
23
22
23
20
20
18
18
17
17
17
18
20
22
24
25
26
27
27
27
26
24
23
23
23
23
22
23
22
21
21
21
21
20
21
21
21
22
24
26
27
27
27
27
27
26
23
22
21
22
21
20
19
20
20
20
20
19
20
20
22
24
24
25
25
26
27
27
26
25
25
24
23
22
23
22
22
22
21
21
21
21
21
21
21
22
21
19
19
19
20
20
20
20
19
20
20
20
19
18
19
18
19
18
19
19
19
18
19
20
22
24
25
27
27
27
27
24
21
20
19
19
19
18
19
18
17
17
17
16
16
17
19
21
22
24
26
25
26
26
26
24
24
24
23
23
20
19
20
20
19
19
20
20
21
20
21
22
23
25
26
27
26
27
26
24
24
22
22
21
20
20
20
20
20
20
20
20
20
20
22
23
24
25
26
27
27
27
27
25
25
24
23
23
23
22
22
22
22
22
21
20
20
20
20
19
19
19
19
20
20
20
20
20
19
19
20
20
19
19
18
18
18
17
17
17
17
18
17
18
18
19
19
19
19
19
19
19
19
18
18
18
18
17
17
17
17
17
17
17
17
18
18
18
18
19
19
19
19
19
19
19
19
19
19
19
18
18
18
17
18
18
18
17
17
18
18
20
21
21
21
22
22
23
22
21
20
20
19
19
19
20
19
19
19
19
18
18
19
19
19
20
20
20
19
19
18
18
18
17
17
16
17
16
16
16
15
15
14
14
14
14
14
14
15
16
17
17
17
17
17
18
17
16
15
15
15
15
15
16
16
15
15
14
13
13
14
14
15
17
19
20
21
21
21
21
21
18
19
18
18
17
16
17
17
16
16
16
15
15
15
15
16
17
18
19
19
20
20
20
19
18
18
17
16
16
16
16
17
17
16
16
16
16
16
16
16
17
18
19
18
19
19
19
18
17
17
17
16
15
15
14
13
13
13
13
13
13
13
14
13
14
14
15
15
15
16
15
15
15
14
14
14
14
14
14
14
13
13
13
12
11
10
11
13
14
16
17
19
19
19
18
18
17
17
15
16
16
15
14
14
13
13
12
13
13
12
13
14
14
15
17
18
18
18
18
17
16
16
15
14
14
14
14
14
14
14
14
14
14
14
14
14
14
15
15
16
16
16
16
16
16
16
16
15
15
15
15
15
15
14
14
14
14
14
15
15
16
16
16
16
17
17
16
16
16
15
15
15
15
14
14
14
14
14
14
14
13
14
14
14
15
16
16
17
18
17
17
17
16
15
16
15
15
15
15
15
15
14
14
14
14
14
14
15
16
17
18
20
21
20
20
19
19
18
18
17
17
17
16
16
16
16
16
16
15
15
16
17
18
18
19
19
19
18
18
18
17
16
16
16
15
15
15
15
15
14
14
14
13
12
12
16
17
19
19
20
21
21
21
21
18
15
14
14
14
14
14
15
15
15
15
15
14
14
14
15
16
17
17
18
18
18
18
17
17
17
16
16
16
16
16
15
15
15
14
14
14
15
15
15
16
16
16
16
17
17
17
17
16
16
15
15
15
16
15
15
15
15
15
15
15
14
15
15
15
15
15
15
14
15
14
14
14
14
14
14
14
14
14
13
13
13
13
13
13
13
13
13
13
13
14
14
14
13
13
13
13
13
14
14
14
14
14
14
13
13
13
13
13
13
13
13
13
14
14
14
14
15
15
14
14
14
14
14
15
14
15
15
14
14
14
14
14
14
14
14
14
14
15
14
14
14
14
14
14
14
14
14
14
14
13
13
13
13
12
13
12
12
12
13
14
17
19
20
20
21
20
20
19
17
17
17
15
15
15
15
16
15
15
14
14
15
14
15
16
17
18
19
19
18
18
17
16
16
15
15
15
15
15
15
15
15
14
14
14
14
14
15
15
16
17
19
19
19
19
19
18
18
17
15
14
14
14
14
14
14
14
14
14
14
14
15
16
16
16
17
17
17
17
16
15
15
15
15
14
14
14
14
14
14
14
14
14
14
14
15
15
16
16
16
17
17
17
17
16
16
16
16
16
16
15
15
15
15
15
15
15
15
15
16
16
17
18
18
18
18
19
18
18
17
17
16
16
16
16
16
16
15
15
15
15
15
15
16
16
17
17
18
19
19
19
19
18
17
17
17
16
16
16
16
16
16
16
16
15
16
16
16
17
19
20
20
21
22
21
21
20
19
18
18
18
18
17
17
17
17
17
17
16
16
16
16
15
15
15
16
16
16
16
16
15
16
15
15
15
15
15
15
15
15
15
15
15
14
14
15
15
16
17
17
17
17
17
15
15
14
14
15
14
14
13
13
13
12
12
12
12
11
10
11
14
15
16
16
17
17
17
16
16
15
14
13
13
13
13
13
12
12
12
12
12
12
12
13
14
14
14
14
15
15
15
14
14
13
13
13
12
12
12
12
12
11
11
11
11
11
12
12
12
12
12
11
12
12
12
12
12
12
12
11
12
12
11
11
11
11
11
11
11
11
11
11
12
12
13
14
14
14
14
14
12
12
11
11
11
11
11
10
10
9
8
7
7
6
7
8
9
12
14
15
17
17
17
17
15
15
14
14
13
12
12
11
11
11
11
11
11
11
11
11
11
11
12
11
11
11
10
11
10
10
10
10
10
10
10
10
10
10
10
10
10
10
10
10
11
12
13
13
14
14
14
13
13
13
12
12
11
10
10
10
11
11
11
11
11
11
11
12
13
15
17
17
18
18
18
17
15
15
15
14
14
14
13
13
12
12
12
12
13
12
12
13
13
13
13
13
13
12
12
12
12
11
11
11
11
11
11
11
11
11
10
11
10
11
11
11
11
11
12
12
12
12
12
11
11
10
10
10
9
9
9
9
9
9
9
9
9
9
9
9
10
11
11
12
13
13
13
13
12
12
12
11
11
11
11
11
11
10
10
10
10
10
11
11
12
13
13
14
14
14
14
14
13
13
12
12
12
12
12
12
11
11
11
11
11
11
11
11
11
12
13
13
13
13
12
12
12
12
12
12
11
11
11
11
11
11
11
11
11
11
11
11
11
11
11
12
12
12
12
12
12
12
12
11
11
11
11
11
11
11
10
10
10
10
10
10
11
12
13
13
14
14
14
14
13
12
12
13
13
13
12
12
12
11
11
11
11
11
11
11
12
12
13
13
14
14
14
14
14
13
14
13
13
13
12
12
12
12
11
11
11
11
11
11
12
12
12
12
12
12
12
12
12
12
11
11
11
11
12
11
11
11
11
10
10
11
10
11
11
11
12
12
11
11
11
10
11
11
10
10
10
10
9
9
9
8
8
8
8
8
9
9
9
10
10
11
11
10
11
10
10
10
9
9
9
9
9
9
8
8
8
8
8
8
9
8
8
8
8
7
8
8
7
7
8
7
7
7
6
6
6
5
5
5
5
5
5
5
5
5
6
8
10
11
11
11
11
11
9
9
8
7
7
7
7
6
7
6
6
5
5
4
4
4
8
10
11
12
12
13
12
12
11
7
7
6
5
4
3
3
2
2
1
1
1
0
0
1
5
8
11
10
11
11
10
10
10
8
9
8
7
7
8
7
7
7
7
6
6
6
6
7
7
8
8
8
9
7
8
8
7
7
7
6
6
7
6
6
6
6
6
5
5
5
5
6
6
6
6
6
6
6
6
6
6
6
6
6
6
6
6
6
6
6
6
6
5
4
3
4
5
6
7
8
8
8
8
8
8
7
7
6
7
6
7
6
6
6
6
6
6
6
6
6
6
7
7
7
7
8
8
8
8
7
7
7
7
6
5
5
5
5
5
5
5
3
3
4
6
7
10
11
12
12
13
12
11
11
11
10
9
9
9
9
9
8
8
7
8
8
8
8
8
9
9
10
10
10
10
10
9
9
9
8
8
8
8
6
7
7
6
6
6
5
5
5
9
10
12
14
13
14
14
13
11
9
9
8
7
5
5
4
5
5
5
4
4
3
3
4
7
10
12
13
14
14
14
13
11
11
9
8
7
5
5
4
5
4
4
3
2
2
2
3
7
9
12
13
13
14
14
13
11
7
6
5
4
4
4
4
3
3
2
2
2
1
2
2
6
8
10
12
13
13
14
13
10
8
8
8
7
6
5
5
5
4
4
3
3
4
3
4
7
9
10
12
12
11
12
12
11
10
10
9
9
8
8
8
8
7
7
7
7
7
7
8
9
10
11
11
12
12
12
12
11
10
10
9
9
10
9
9
9
9
9
8
8
8
8
8
9
10
11
11
12
13
13
12
11
10
9
9
9
8
7
7
7
6
6
6
7
8
9
9
9
9
9
10
10
10
9
9
9
9
9
9
8
8
