# Supplementary material for: Correct and stable sorting for overflow streaming data with a limited storage size and a uniprocessor
Source: PeerJ Comput Sci. 2021 Feb 12;7:e355. doi: 10.7717/peerj-cs.355 (PMC7959636; doi:10.7717/peerj-cs.355)
Supplement: Supplemental Information 17 — Temperature data (Celsius Degree) in Beijing extracted from Beijing PM2.5 Data Data Set in UCI Machine Learning Repository. [file peerj-cs-07-355-s017.txt]

-11
-12
-11
-14
-12
-10
-9
-9
-9
-8
-7
-5
-5
-3
-2
-1
-2
-3
-5
-4
-5
-5
-5
-5
-4
-4
-5
-5
-5
-6
-6
-5
-6
-5
-5
-5
-5
-5
-5
-5
-5
-5
-5
-5
-5
-5
-6
-6
-6
-6
-7
-7
-7
-8
-8
-9
-9
-9
-9
-9
-9
-9
-9
-9
-9
-9
-9
-9
-9
-10
-9
-11
-12
-9
-10
-11
-11
-12
-12
-13
-13
-13
-12
-12
-11
-10
-10
-9
-9
-11
-11
-12
-12
-13
-13
-15
-17
-18
-19
-18
-19
-16
-16
-16
-16
-15
-14
-13
-12
-11
-11
-11
-11
-11
-11
-13
-12
-18
-13
-16
-17
-14
-14
-14
-14
-14
-14
-15
-14
-13
-12
-11
-10
-10
-9
-8
-8
-9
-9
-14
-12
-14
-16
-16
-16
-16
-18
-15
-16
-15
-15
-13
-14
-12
-11
-10
-9
-8
-7
-7
-8
-9
-11
-11
-15
-14
-14
-16
-17
-16
-16
-15
-15
-15
-15
-13
-12
-12
-10
-10
-9
-8
-8
-8
-8
-8
-9
-11
-12
-14
-9
-11
-13
-13
-14
-15
-13
-16
-15
-15
-14
-9
-7
-6
-6
-5
-4
-4
-4
-4
-7
-6
-7
-6
-8
-8
-11
-13
-12
-13
-14
-13
-13
-14
-14
-12
-7
-7
-7
-6
-6
-5
-5
-6
-7
-6
-6
-4
-4
-5
-6
-8
-11
-11
-11
-12
-12
-13
-9
-10
-9
-9
-6
-5
-5
-5
-5
-5
-7
-7
-8
-10
-13
-12
-15
-14
-14
-18
-13
-14
-14
-12
-14
-12
-11
-11
-11
-11
-11
-11
-11
-11
-11
-11
-12
-12
-12
-12
-12
-12
-12
-13
-12
-12
-12
-12
-12
-11
-10
-9
-8
-6
-5
-5
-5
-7
-8
-9
-10
-13
-12
-13
-14
-15
-15
-16
-16
-17
-14
-17
-15
-14
-10
-9
-6
-5
-5
-4
-4
-5
-3
-3
-4
-5
-6
-6
-7
-8
-10
-10
-9
-9
-9
-9
-8
-8
-7
-6
-5
-4
-3
-3
-2
-5
-6
-6
-6
-8
-10
-11
-11
-13
-12
-13
-12
-10
-10
-11
-11
-9
-9
-6
-5
-4
-3
-3
-3
-4
-7
-7
-8
-9
-11
-11
-12
-11
-11
-12
-12
-10
-11
-10
-10
-8
-6
-5
-4
-3
-1
-1
-1
-3
-5
-6
-7
-7
-9
-9
-10
-11
-9
-10
-11
-11
-11
-11
-11
-6
-5
-3
-1
0
1
1
1
-1
-2
-3
-2
-1
-1
-1
-1
-1
-1
-1
-1
-1
-1
-1
0
0
0
1
1
1
1
2
2
2
1
2
1
0
0
1
0
-1
-2
-1
1
0
2
1
0
0
1
0
0
-1
-1
-1
-1
-2
-3
-4
-3
-4
-4
-5
-6
-6
-7
-8
-8
-9
-9
-9
-8
-8
-7
-7
-5
-5
-4
-3
-2
-2
-2
-3
-3
-8
-9
-9
-6
-4
-5
-6
-7
-7
-7
-7
-7
-5
-4
-4
-3
-3
-2
-2
-2
-2
-3
-5
-4
-4
-4
-7
-4
-8
-5
-6
-5
-6
-7
-7
-6
-2
-1
0
1
2
2
3
3
2
1
0
0
-3
0
0
-2
-7
-8
-11
-9
-10
-12
-12
-13
-7
-4
0
4
5
5
5
5
3
1
-1
-2
-3
-4
-5
-5
-6
-6
-6
-6
-7
-7
-7
-6
-4
-3
-2
-1
1
2
2
2
1
-1
-1
-4
-1
-5
-3
-9
-8
-11
-12
-10
-10
-12
-10
-13
-8
-6
-3
-1
0
1
2
1
-1
-3
-3
-5
-6
-5
-4
-4
-3
-4
-4
-3
-4
-5
-4
-3
-1
1
3
4
6
8
8
7
7
5
4
3
3
3
0
-1
-1
-1
-2
-2
-3
-3
-3
-3
-2
-2
-1
1
1
1
1
1
0
0
-1
-1
-4
-2
-2
-1
-4
-4
-8
-7
-8
-10
-2
-1
1
2
3
4
5
6
6
6
5
5
5
3
3
3
3
0
0
-1
-2
-1
-4
-5
-5
-6
0
3
5
6
7
7
7
7
6
5
5
4
5
2
2
1
1
-3
-2
0
1
0
0
0
2
3
4
5
5
6
6
5
4
1
-1
-1
-1
-2
-2
-3
-4
-4
-4
-4
-5
-4
-4
-6
-3
-2
-1
0
0
1
0
0
-1
-2
-2
-4
-5
-5
-7
-7
-8
-9
-10
-10
-11
-9
-8
-7
-6
-5
-3
-2
-1
0
0
1
-2
-4
-3
-6
-7
-5
-8
-8
-8
-10
-10
-12
-13
-13
-11
-11
-8
-4
-2
0
1
1
2
2
1
1
0
-4
-5
-6
-7
-7
-8
-9
-10
-10
-12
-12
-15
-10
-5
-3
-2
0
1
1
1
1
0
-4
-3
-3
-5
-3
-4
-4
-4
-4
-5
-5
-6
-7
-7
-6
-5
-4
-3
-2
-1
-1
-1
-1
-2
-4
-4
-5
-5
-6
-6
-7
-8
-8
-8
-7
-7
-7
-7
-7
-6
-5
-4
-3
-3
-2
-2
-2
-2
-3
-3
-4
-5
-5
-5
-5
-5
-5
-5
-6
-6
-6
-6
-5
-5
-4
-4
-3
-3
-3
-2
-2
-3
-4
-5
-5
-4
-3
-5
-4
-5
-6
-6
-5
-4
-4
-4
-4
-3
-2
-1
0
2
4
5
4
3
1
0
-1
-2
-2
-3
-3
-3
-4
-3
-5
-5
-4
-4
-3
1
2
3
4
4
5
4
4
3
2
2
0
-1
1
1
0
0
-1
-1
-2
-2
-3
-3
-4
-4
-3
-2
-1
0
0
0
0
-1
-1
-1
-2
-2
-2
-3
-3
-3
-3
-4
-4
-5
-5
-6
-5
-4
-4
-3
-3
-2
-2
-2
-2
-2
-3
-3
-5
-5
-5
-5
-5
-6
-6
-7
-8
-8
-9
-9
-9
-6
-5
-4
-3
-2
-1
-1
-1
-1
-3
-4
-5
-6
-8
-8
-8
-11
-8
-11
-10
-11
-11
-11
-10
-7
-5
-3
0
1
3
3
3
2
0
-1
0
-4
-5
-6
-7
-7
-5
-6
-5
-3
-3
-4
-3
-3
-3
-3
-2
-2
-2
-2
-2
-2
-4
-5
-5
-8
-7
-8
-7
-7
-7
-8
-8
-9
-9
-10
-9
-6
-5
-4
-3
-1
0
0
0
0
-3
-4
-6
-9
-8
-10
-11
-10
-11
-12
-12
-13
-12
-12
-11
-7
-4
-3
-1
1
2
3
3
1
-1
-1
-3
-5
-6
-4
-6
-5
-6
-5
-3
-1
-1
-2
-3
-2
-1
-1
0
1
1
2
1
1
-3
-2
-4
-4
-4
-8
-6
-7
-9
-9
-10
-9
-11
-11
-8
-4
0
2
3
5
5
6
4
4
3
2
3
2
-1
-3
-5
-6
-7
-8
-8
-8
-9
-9
-6
-2
1
4
7
9
10
11
10
9
7
7
1
-1
-2
-3
-4
-1
-3
-5
-6
-6
-7
-8
-6
0
3
5
7
8
9
9
9
8
7
5
2
-1
-2
-2
-2
-1
-2
-2
-2
-3
-5
-3
-1
3
6
10
12
13
14
14
14
12
9
4
4
4
2
1
-1
0
-2
-1
-3
-3
-3
-4
-2
-1
0
2
3
3
4
5
4
3
2
0
-1
0
-1
-2
-4
-4
-4
-5
-5
-6
-6
-6
-4
-1
0
2
4
5
6
7
7
7
5
3
2
0
0
-1
-1
0
-1
1
-1
-2
-2
-1
0
3
5
6
7
10
11
11
11
10
8
6
7
6
6
5
4
3
3
3
2
1
0
-2
0
2
5
7
7
8
8
6
6
6
6
5
5
4
3
2
1
0
0
0
0
0
0
0
0
1
2
3
4
5
5
5
4
3
3
3
2
2
1
0
-1
-1
-1
-1
-1
-3
-4
-4
-4
-3
-2
-2
-1
-1
0
0
0
0
0
0
0
0
0
-1
-1
-1
-1
-2
-3
-2
-2
-1
-1
2
3
3
4
4
4
3
1
0
-2
-2
-2
-2
-2
-3
-3
-4
-4
-4
-5
-4
-4
-4
-4
-3
-2
-1
-2
-1
-1
-1
-1
-1
-2
-2
-2
-2
-2
-2
-2
-2
-2
-3
-5
-6
-6
-6
-5
0
2
4
6
6
7
8
8
8
7
7
5
5
3
0
3
0
-2
-1
-1
-1
-1
-2
-1
0
1
2
3
4
5
5
6
5
4
3
3
2
1
2
2
1
1
1
0
0
-1
-1
0
1
3
3
4
6
7
7
5
3
3
3
3
3
2
2
1
3
2
1
0
-1
-2
-3
-2
-1
0
2
2
3
3
2
3
2
1
0
0
0
-1
-2
-2
-3
-3
-4
-4
-5
-5
-5
-5
-3
-2
-1
0
1
1
2
2
1
-1
-1
-1
-3
-4
-3
-3
-4
-5
-6
-5
-5
-6
-7
-5
-3
-2
-1
0
1
0
0
0
0
-1
-1
-1
-1
-1
-3
-4
-4
-4
-4
-4
-4
-4
-4
-5
-5
-4
-3
-2
-2
-2
-2
-2
-2
-3
-2
-3
-3
-4
-4
-5
-5
-6
-6
-7
-7
-8
-8
-6
-5
-4
-3
-2
-1
0
1
1
1
0
0
-2
-2
-5
-2
-5
-6
-6
-7
-8
-7
-9
-8
-4
-1
2
5
7
8
9
9
8
8
6
5
3
2
4
3
-1
-1
-4
-4
-3
-4
-4
-4
-1
1
3
5
6
7
8
8
9
8
6
5
4
3
4
2
5
10
8
6
5
4
3
3
4
5
6
7
8
9
9
9
8
8
7
4
2
0
2
1
0
0
-1
-1
0
0
0
-1
0
1
2
4
5
7
7
7
8
7
6
5
4
3
3
3
2
2
2
2
2
1
1
-1
-1
-1
-1
-1
0
0
0
0
0
0
0
-1
0
0
1
-1
0
0
2
1
2
2
1
0
1
1
1
2
2
2
3
3
4
4
3
3
1
2
-1
-1
-3
-3
-4
-4
-6
-7
-7
-7
-3
-1
1
2
4
5
6
6
7
7
4
3
2
2
4
4
3
2
1
2
2
2
1
1
1
2
3
5
5
6
6
7
7
7
5
3
2
1
-1
-1
-1
-2
-2
-2
-2
-2
-1
-1
-1
-1
0
1
2
3
4
3
2
2
2
2
2
2
2
2
2
3
3
3
3
3
3
2
3
3
3
4
5
5
7
7
7
7
7
6
6
5
4
4
4
5
4
4
6
5
9
7
7
7
7
8
8
7
10
10
10
9
8
7
7
7
6
5
3
3
2
2
0
1
1
0
4
7
10
11
12
13
14
14
14
14
13
10
9
8
7
7
6
5
6
5
5
4
3
4
5
6
11
12
12
13
13
14
14
13
12
11
9
9
8
7
7
5
6
1
2
0
0
1
4
6
10
11
12
13
13
13
13
12
11
11
9
10
7
6
6
6
5
4
5
4
4
4
7
9
10
11
11
11
11
10
10
9
7
6
6
3
2
1
2
1
1
1
1
1
1
1
3
4
5
6
7
6
8
8
9
8
7
6
5
6
5
3
2
1
1
-1
-1
-1
-2
-1
3
6
8
10
11
12
14
15
15
15
13
11
8
7
6
4
3
7
8
7
4
2
1
2
3
4
6
8
8
9
9
11
10
10
8
7
5
4
3
2
2
1
0
-1
-2
-2
-3
-1
2
4
5
6
10
13
15
16
16
16
14
10
12
9
8
7
6
6
5
5
3
2
3
3
7
9
11
11
12
12
11
10
9
8
8
8
8
8
8
8
7
7
7
7
7
7
8
8
8
9
10
11
10
10
10
10
9
9
9
8
8
8
8
9
8
8
7
7
7
7
7
8
9
10
12
12
13
15
16
16
17
16
15
14
12
11
10
10
9
8
7
5
6
6
5
6
7
9
10
11
12
12
12
12
12
11
11
10
9
9
4
5
2
3
4
4
2
3
4
5
7
7
8
9
9
11
11
12
12
11
11
7
5
4
3
3
0
0
-1
1
0
0
-1
0
4
8
10
11
13
13
13
15
16
15
13
12
13
12
12
11
10
9
7
8
7
6
5
7
11
13
16
17
19
20
21
21
22
21
20
16
14
15
14
13
12
11
11
10
8
9
7
7
10
13
14
15
16
16
16
15
14
13
8
8
8
8
6
7
6
7
7
6
6
6
5
7
9
11
12
13
13
14
16
16
16
15
14
13
13
11
8
8
5
6
4
3
4
3
1
3
6
10
12
15
17
19
20
20
20
20
19
18
16
16
15
14
13
12
11
10
10
9
8
9
10
12
13
14
17
18
19
20
21
21
20
19
17
16
15
16
15
15
15
16
14
13
13
12
13
14
13
11
10
10
10
9
9
8
8
8
8
8
8
8
8
7
8
8
8
7
7
7
8
10
11
13
13
14
16
16
15
15
14
12
11
10
8
8
7
7
6
6
6
6
6
5
5
5
5
6
5
6
7
7
8
7
7
7
7
6
7
6
6
6
7
6
7
6
6
6
7
7
8
8
8
11
9
9
10
9
8
6
6
5
5
4
4
4
3
3
2
2
2
4
6
7
8
9
10
10
11
11
11
10
9
8
5
4
6
4
1
1
0
1
1
2
1
3
5
6
8
9
11
12
13
12
13
13
12
11
10
10
9
8
7
6
6
5
4
4
3
4
5
6
6
6
6
7
7
8
9
9
8
7
7
6
5
5
4
3
2
3
3
3
3
4
6
7
10
11
13
14
15
15
15
15
13
11
10
9
9
8
8
7
6
6
5
5
5
5
5
6
7
9
11
11
12
12
11
11
11
11
11
11
10
10
10
10
9
9
9
8
8
9
10
11
13
14
16
18
19
19
20
20
19
17
16
14
13
14
14
14
12
14
13
13
14
14
14
14
14
15
16
17
17
18
17
16
15
13
12
12
12
11
11
10
9
9
9
8
8
10
12
13
15
16
17
19
19
19
19
18
17
16
15
15
15
14
13
12
12
12
12
12
12
12
12
12
12
11
13
13
13
13
13
13
13
12
12
11
10
9
9
9
8
8
8
8
8
8
9
9
9
10
10
10
11
10
11
12
12
11
10
11
10
6
6
5
5
3
3
4
4
7
10
13
15
17
19
20
21
21
21
20
19
18
18
17
16
15
15
12
11
11
9
7
8
10
13
16
18
20
23
24
24
23
23
23
21
20
19
19
17
17
16
14
15
14
13
12
12
13
13
14
15
18
19
20
21
20
18
11
10
10
9
9
8
8
8
7
7
8
7
6
6
8
10
10
11
12
12
11
12
13
12
7
8
8
8
8
7
7
6
6
5
5
4
3
4
6
7
8
10
11
12
12
13
13
13
12
12
11
10
9
9
8
8
7
6
6
6
6
6
7
9
10
11
13
13
14
15
15
15
14
14
13
12
11
11
10
10
7
7
9
9
10
9
11
13
14
15
17
17
19
19
19
19
19
18
17
16
15
14
14
14
13
12
12
12
11
12
14
16
18
19
21
22
23
24
25
25
25
25
22
20
19
19
18
16
13
9
8
8
8
8
13
16
19
22
25
28
31
31
32
32
31
29
27
26
24
22
22
21
20
18
18
17
16
16
17
19
22
25
26
30
32
32
32
32
31
30
25
26
24
22
22
18
14
15
14
13
13
15
16
21
23
22
23
23
23
24
23
23
23
22
23
20
21
19
21
20
18
16
15
15
14
13
16
19
20
21
23
24
25
25
25
24
23
22
19
19
19
19
18
17
17
16
16
16
16
16
16
16
17
18
20
22
24
26
26
25
24
21
18
17
17
16
15
15
15
13
12
12
13
13
15
17
19
21
23
25
26
28
28
28
27
27
26
24
23
22
23
21
20
18
19
17
17
15
17
19
21
23
25
26
27
28
27
28
28
27
23
20
19
19
16
18
14
14
13
15
13
12
16
18
20
22
24
24
25
25
25
24
23
23
22
21
20
19
19
15
15
14
15
16
16
15
15
15
16
17
19
20
21
22
20
21
21
20
19
18
16
15
14
14
13
12
11
10
8
8
12
15
19
22
23
23
23
22
23
21
21
20
18
17
17
16
16
15
14
14
14
13
10
12
15
16
18
20
21
22
22
23
23
23
23
22
21
19
20
16
15
14
14
13
12
11
10
11
15
16
17
18
20
21
22
22
24
24
23
22
21
19
18
16
15
14
13
12
12
12
12
12
14
17
19
21
22
24
25
25
25
25
24
23
22
21
20
18
17
16
15
14
15
14
14
14
16
17
19
20
20
21
22
22
22
22
21
20
19
18
17
17
17
17
17
17
15
14
14
15
16
18
20
22
24
26
27
28
28
28
27
27
24
24
23
23
21
21
20
18
18
18
17
17
18
19
20
22
22
22
22
22
21
20
19
17
16
15
15
15
15
15
14
14
14
14
14
14
14
14
15
16
17
18
19
19
20
20
19
19
18
18
17
17
16
16
16
16
16
15
15
14
14
13
16
18
19
21
23
24
25
14
18
19
19
20
18
15
17
13
13
14
14
11
11
13
19
21
25
27
29
30
32
33
33
34
33
32
31
29
28
27
26
20
19
16
13
13
13
16
21
22
25
28
30
32
33
34
35
35
34
32
30
30
29
25
25
24
22
22
20
19
18
19
20
22
24
25
27
27
27
27
28
28
28
27
25
23
21
20
18
17
16
16
16
16
15
16
19
21
24
25
26
28
29
30
30
29
28
27
26
24
22
19
19
18
17
16
18
15
15
16
19
21
24
26
28
31
32
34
35
34
35
32
27
24
22
21
20
19
17
17
16
16
16
20
23
24
26
28
26
26
29
29
29
30
29
29
26
24
23
20
20
20
22
17
17
17
18
19
21
23
24
26
27
29
30
30
31
31
31
30
27
28
27
26
26
20
21
20
21
20
19
20
23
24
27
27
29
30
30
30
30
29
29
28
27
26
26
24
24
22
23
22
21
21
21
21
22
21
22
23
23
23
23
22
21
20
20
19
18
18
18
18
18
17
17
17
17
17
17
17
17
17
18
19
20
21
24
24
23
23
21
20
20
19
18
18
18
17
17
17
17
16
16
17
17
19
21
23
25
28
31
31
30
31
31
30
26
23
21
20
23
20
19
20
23
23
21
21
23
24
25
27
26
28
28
28
22
23
24
25
23
21
22
21
20
18
18
18
18
18
17
18
20
20
22
23
24
26
27
28
27
26
25
25
24
22
21
20
19
18
17
17
17
17
17
17
18
19
21
21
23
23
25
25
25
25
25
24
24
22
20
21
20
20
18
17
17
17
17
17
18
18
18
20
20
22
24
23
24
24
24
24
23
21
19
19
20
17
17
17
17
16
16
15
19
20
22
23
24
26
27
27
28
27
27
26
25
23
22
21
20
19
18
17
17
16
15
16
18
21
23
24
26
26
29
29
29
29
28
27
26
25
24
21
21
20
19
18
17
17
16
18
19
21
23
24
27
28
30
30
31
30
29
29
28
26
24
23
22
21
21
20
19
17
17
18
22
22
24
26
28
29
31
32
31
31
30
30
28
26
25
24
24
23
22
21
20
20
20
21
22
23
25
26
28
29
31
30
31
31
31
28
27
26
25
24
24
23
22
22
20
20
20
19
22
24
25
27
28
30
31
32
33
30
30
29
29
27
26
25
24
23
22
21
20
21
20
20
23
24
26
28
28
29
30
30
31
32
30
29
28
26
25
24
22
23
22
21
21
22
21
20
20
19
20
20
21
21
22
22
23
24
24
23
22
20
19
19
18
18
18
18
18
18
18
18
19
20
21
23
23
24
24
24
25
25
25
24
24
22
22
22
20
20
21
20
20
20
19
20
20
21
22
25
26
27
29
30
29
31
29
28
28
26
27
27
23
24
23
23
22
21
21
21
21
21
22
24
25
26
27
28
29
29
28
27
22
19
19
20
20
19
19
18
18
18
18
19
20
21
23
24
25
27
28
29
30
30
31
29
28
28
25
25
24
24
22
22
21
21
21
22
23
25
26
28
29
30
31
31
31
32
33
32
30
28
30
24
24
24
23
23
23
23
22
23
24
26
27
27
28
30
31
30
30
30
29
26
23
22
23
21
20
20
20
20
20
20
20
20
21
20
21
18
19
19
19
19
19
19
20
20
21
20
20
19
19
20
19
18
18
18
18
19
20
20
22
23
23
25
27
27
26
27
25
25
22
22
20
20
19
19
18
18
18
18
18
19
20
22
24
26
28
29
31
31
32
31
31
28
27
26
24
24
24
24
22
22
22
21
21
24
25
27
29
30
32
33
34
34
34
35
33
32
30
28
27
26
25
24
22
20
20
20
19
20
23
24
25
25
28
28
30
30
30
30
31
31
29
28
27
26
26
26
25
24
25
25
23
25
27
28
29
29
30
30
29
29
30
29
29
28
26
25
24
24
23
23
23
22
21
20
19
22
23
24
27
28
29
30
30
31
31
31
30
29
27
26
26
26
25
23
21
21
20
19
17
21
23
23
26
27
28
31
31
32
32
33
33
32
29
29
27
25
23
23
22
22
21
21
19
22
23
24
25
26
28
29
31
32
31
31
31
30
28
28
26
25
24
24
23
22
22
22
21
21
23
24
25
27
28
30
30
31
32
31
31
30
29
27
26
25
24
23
23
22
22
22
22
21
22
24
25
27
27
29
29
30
32
32
31
30
26
25
24
24
26
23
23
22
22
21
21
21
23
25
26
27
29
30
30
31
32
31
31
30
29
28
27
26
26
25
24
24
23
22
22
22
23
25
26
27
30
31
31
32
32
32
31
31
30
29
28
27
27
26
26
25
25
25
24
24
24
25
25
26
26
27
28
28
29
29
29
28
28
26
26
26
25
25
25
25
25
25
24
24
24
24
24
23
23
24
24
24
25
24
23
23
24
24
23
22
22
23
22
22
21
21
20
21
23
25
27
30
32
34
35
36
37
37
37
36
33
31
29
28
26
25
25
24
24
23
24
25
27
28
29
31
33
35
36
37
37
38
37
37
34
33
30
30
30
29
28
27
27
26
26
26
28
29
30
30
29
33
37
37
38
37
37
36
34
31
30
29
29
27
26
25
24
24
23
24
28
31
33
35
38
39
40
40
41
41
41
40
36
33
33
29
26
27
26
28
28
26
23
26
30
32
34
36
38
38
40
40
41
40
39
37
36
35
32
30
27
26
25
25
25
23
23
25
27
27
28
28
29
29
30
30
30
30
30
29
29
28
27
27
26
25
25
25
25
23
22
23
26
27
29
31
33
35
35
36
36
37
36
36
34
32
30
29
28
26
25
25
25
23
23
24
26
27
28
28
29
30
29
30
27
27
28
23
23
22
22
21
21
21
20
21
21
21
21
20
20
21
21
21
22
23
22
22
22
23
23
23
23
23
22
22
22
22
22
22
21
22
22
22
22
22
23
23
23
23
23
23
23
24
24
24
24
24
24
24
23
21
21
21
21
21
21
22
22
22
23
24
24
24
24
24
24
24
25
24
24
24
23
23
23
23
23
23
22
22
22
22
23
24
24
25
26
26
25
26
26
26
26
26
26
26
26
25
24
24
24
23
23
24
23
24
24
24
25
26
27
27
27
27
27
27
27
26
26
25
25
25
25
24
24
24
24
24
24
24
24
24
24
24
25
25
24
24
24
24
24
24
24
24
24
24
24
24
23
23
23
23
23
23
24
24
25
27
28
29
30
30
31
31
31
30
29
28
28
28
27
26
26
25
24
24
24
24
25
26
27
28
30
30
30
31
32
32
32
31
29
29
28
28
28
26
26
26
25
23
22
23
24
24
26
28
30
32
32
33
34
34
33
32
31
29
29
28
28
28
27
27
27
26
25
26
26
26
27
28
27
27
27
25
25
24
24
23
23
22
22
22
22
22
22
22
22
22
22
22
23
24
26
28
29
30
32
32
32
30
29
28
27
26
25
24
24
23
23
23
23
22
22
22
24
26
27
29
30
31
32
32
32
32
31
30
29
28
27
26
25
25
25
24
24
24
24
24
24
25
27
28
30
31
33
33
33
33
33
32
31
30
29
28
28
27
27
26
25
25
25
25
26
28
29
30
32
33
34
35
35
34
34
33
32
30
31
30
30
29
28
27
26
26
25
26
27
29
30
32
32
33
34
35
35
34
34
33
32
30
30
29
28
29
27
28
27
26
25
25
26
28
29
31
32
34
34
35
35
34
33
33
32
31
30
29
28
28
28
27
27
26
26
26
27
28
29
30
30
31
31
32
32
32
33
32
31
29
29
29
28
28
28
27
27
27
26
26
27
29
31
31
33
34
34
34
35
35
34
33
32
31
30
30
29
29
28
28
26
27
26
26
27
28
29
30
32
34
34
36
36
35
35
34
32
32
31
30
29
29
29
29
28
28
27
27
28
29
30
31
31
32
33
33
33
33
32
32
31
30
30
30
30
29
27
27
27
26
26
26
26
26
26
27
27
28
28
29
29
30
30
30
29
29
29
29
29
28
28
28
27
28
28
28
28
29
30
28
28
30
31
31
32
31
31
30
29
28
28
26
26
25
26
25
24
24
24
24
25
25
27
28
30
31
31
31
30
31
31
29
27
26
25
24
24
23
23
23
23
22
22
23
23
24
25
27
28
29
30
31
32
31
31
30
28
27
25
25
24
25
23
23
23
23
23
22
23
23
24
25
26
27
28
30
29
29
29
28
28
27
27
26
26
26
25
26
25
25
25
24
24
25
25
25
26
25
23
24
23
24
24
25
24
24
24
24
24
24
23
23
23
23
23
23
24
25
30
30
28
30
30
31
32
31
31
30
29
27
25
25
25
24
23
18
18
18
16
18
21
23
25
27
28
29
29
30
30
31
29
28
26
25
24
23
23
22
22
22
21
22
21
21
22
23
24
26
27
27
28
29
28
28
27
27
26
25
25
23
22
22
20
21
21
21
21
21
21
23
23
26
27
28
30
31
32
32
30
29
27
26
26
26
26
25
25
25
24
25
24
24
25
25
26
27
29
29
31
31
31
31
31
30
29
28
27
26
27
26
26
26
25
24
24
23
24
25
26
28
30
31
32
33
33
32
30
29
27
27
26
26
26
25
25
25
24
24
24
24
25
25
26
26
26
26
26
26
27
27
26
26
25
25
25
24
23
22
22
21
21
21
21
21
22
24
27
28
29
31
33
33
33
33
32
31
29
27
27
27
27
27
27
26
26
26
26
26
26
26
27
28
28
28
29
29
30
30
29
29
28
27
27
27
26
26
26
25
25
25
24
23
25
26
29
31
33
35
35
36
36
35
35
32
31
30
26
28
28
27
27
26
26
25
24
21
26
28
30
31
33
34
35
33
33
33
32
31
30
29
26
25
23
23
23
22
21
21
20
20
24
26
28
31
31
33
34
35
35
34
33
32
30
30
29
28
26
26
24
23
23
22
22
22
24
26
28
29
31
33
33
33
33
32
32
31
30
28
27
26
25
25
24
25
24
24
24
24
25
26
27
27
27
28
28
28
28
27
27
27
25
24
24
22
22
22
22
22
22
22
22
22
23
23
24
24
26
28
28
27
27
28
28
27
26
25
25
24
24
24
24
24
24
23
23
23
23
25
27
28
30
30
31
32
31
30
29
28
27
26
25
24
24
24
24
23
23
23
22
22
22
22
23
22
22
21
21
20
20
20
20
21
20
20
20
20
19
19
19
20
19
19
18
18
19
21
23
24
26
27
28
28
28
29
28
26
25
23
22
22
21
20
20
19
19
19
19
19
20
21
22
24
26
27
29
29
29
29
28
28
27
25
24
23
23
23
22
21
22
22
22
21
22
23
24
26
27
28
28
29
29
29
28
26
24
24
23
21
20
19
19
19
18
18
17
17
19
22
23
25
26
27
28
29
30
29
29
27
25
23
22
21
21
21
20
20
19
19
19
19
21
23
26
27
29
29
31
31
31
32
30
29
26
25
26
24
24
23
22
22
22
19
21
19
21
22
23
25
28
29
29
29
30
29
29
27
26
26
26
26
23
20
21
19
19
19
19
18
21
23
25
27
28
30
31
32
31
31
30
29
27
24
23
24
23
23
21
21
21
22
21
21
21
22
25
27
29
29
31
32
32
32
31
30
28
27
25
24
22
22
22
22
21
20
20
20
21
23
26
27
29
30
30
30
30
30
29
28
27
26
26
26
26
25
23
22
21
21
20
20
21
23
25
25
25
24
26
27
27
27
27
26
24
23
23
23
23
22
22
22
22
20
20
21
21
22
22
23
24
25
25
27
27
27
26
26
24
23
24
22
21
22
21
21
21
22
21
21
22
23
24
26
26
27
28
29
29
29
28
27
25
24
23
22
22
22
22
22
22
22
22
22
22
22
22
22
23
23
25
25
26
26
26
25
23
23
22
22
21
21
20
19
19
19
19
19
20
22
24
25
26
27
28
28
28
28
27
26
24
23
23
22
21
22
21
21
20
20
20
19
20
22
23
25
26
27
28
29
29
29
29
27
26
26
25
22
22
21
21
21
20
19
20
20
21
23
25
27
28
29
30
30
30
30
30
28
26
25
25
25
24
24
24
24
24
23
24
23
24
24
25
26
27
27
27
26
26
26
26
24
22
23
21
21
20
19
18
18
17
17
17
17
18
20
21
24
25
27
27
28
28
26
26
25
22
22
22
23
20
19
19
18
18
18
17
17
18
19
21
23
24
26
26
26
27
27
26
25
23
22
21
21
21
20
19
19
18
18
16
16
18
23
25
27
27
29
29
30
30
30
30
29
25
22
20
21
20
20
22
18
17
17
16
16
19
23
25
27
29
31
31
31
32
32
31
28
26
23
23
21
21
19
20
19
18
18
17
17
19
22
25
27
29
31
32
33
33
33
31
28
28
25
24
23
21
20
21
20
19
19
18
18
19
23
26
27
30
30
32
33
34
33
32
30
29
27
24
23
20
21
20
19
19
19
18
18
20
23
26
28
30
31
32
33
32
32
31
29
26
24
23
22
22
22
21
21
21
21
20
20
20
22
24
26
27
29
30
30
30
29
29
28
27
26
25
26
27
26
25
24
24
24
24
23
23
24
24
24
25
25
25
25
25
25
24
21
21
21
20
20
20
19
18
18
18
17
17
17
17
18
18
17
16
16
16
15
15
15
15
14
14
14
14
14
14
14
14
14
14
13
13
13
13
13
14
14
14
15
16
17
18
19
18
17
16
16
15
16
16
16
15
15
15
15
15
15
16
17
19
20
20
21
24
25
24
24
23
22
22
20
20
18
20
18
17
17
17
17
17
16
17
18
19
19
19
19
19
19
19
19
18
18
17
17
16
16
16
16
15
15
14
13
13
13
13
13
14
14
14
13
15
17
18
17
17
17
16
16
15
13
14
13
10
11
9
8
8
7
10
14
16
18
19
20
21
22
22
22
22
19
17
16
17
13
11
10
9
10
9
10
9
9
11
15
18
20
22
24
24
25
25
25
23
21
18
17
16
15
14
13
12
13
12
12
11
12
12
15
17
18
20
21
22
24
25
24
23
21
19
18
18
17
16
16
14
13
12
11
11
11
12
13
15
17
19
19
20
21
22
21
21
19
17
19
17
16
16
14
15
14
15
15
14
13
12
14
18
20
22
23
24
24
24
24
24
21
17
16
16
15
18
15
14
11
10
10
11
11
12
18
19
20
21
21
21
22
22
22
21
20
19
18
16
17
16
14
12
13
9
10
10
10
11
12
14
15
16
17
18
19
19
19
18
15
12
12
10
9
8
8
8
7
7
7
6
6
7
10
12
14
16
18
19
20
21
21
20
17
14
14
12
12
10
10
10
9
9
9
8
8
9
12
15
17
19
21
23
24
25
24
23
20
17
16
15
14
14
12
13
13
12
13
12
11
12
14
17
19
20
21
24
23
23
23
22
20
20
21
21
19
19
18
16
16
16
16
16
16
16
16
18
20
21
21
21
21
20
19
18
17
17
16
16
14
13
13
13
14
14
15
16
16
16
17
18
18
19
21
22
23
23
23
22
21
20
19
13
16
14
11
11
10
9
9
9
9
9
14
17
19
20
22
23
23
23
23
22
20
17
14
13
13
13
12
11
9
9
10
9
10
10
14
17
19
21
23
25
26
26
25
24
20
18
16
15
16
14
13
13
12
12
12
12
11
11
14
17
19
22
23
24
25
25
24
22
19
17
16
15
15
15
15
14
13
13
12
13
12
13
15
16
18
20
21
22
22
23
23
22
18
17
16
15
14
14
14
14
12
12
12
11
11
12
13
15
17
19
20
22
23
24
24
21
18
16
14
14
14
14
14
13
12
12
12
12
11
11
13
14
16
17
19
20
20
21
21
20
17
16
15
14
14
14
13
12
13
13
12
12
12
13
14
15
16
17
18
18
19
18
17
17
16
16
17
17
16
15
14
13
13
13
14
14
11
12
14
15
16
17
18
18
19
19
19
17
17
15
13
12
10
10
8
8
7
7
7
6
6
7
10
12
14
16
18
18
19
20
19
17
15
14
13
12
11
11
10
9
9
8
8
8
7
8
10
13
16
17
19
21
22
22
22
20
18
15
14
15
12
14
15
13
15
11
12
11
9
8
14
16
18
19
19
20
20
20
20
19
18
17
12
12
11
15
14
13
13
12
11
10
11
11
13
14
17
18
19
20
20
20
20
19
18
19
18
12
9
8
9
7
6
6
5
6
5
6
11
15
16
16
17
18
18
18
18
16
15
13
13
13
11
11
11
10
10
9
8
8
8
8
8
8
8
9
9
9
9
9
9
9
8
8
8
8
8
8
8
8
8
8
8
8
8
8
8
8
8
8
8
7
6
6
6
6
6
6
6
7
6
7
7
7
7
7
7
7
7
7
8
8
8
9
10
10
11
10
11
11
10
10
10
9
9
9
9
9
8
8
8
8
8
8
8
9
9
10
10
10
10
10
10
10
10
10
9
9
9
9
9
9
9
9
9
9
9
9
10
10
10
11
11
12
12
12
12
12
12
11
11
11
11
11
11
11
11
11
11
10
10
10
11
11
12
12
12
13
13
13
13
13
12
12
12
12
12
12
12
12
12
11
12
12
11
11
12
12
12
13
15
16
16
16
15
14
14
14
13
13
13
13
13
13
13
13
13
13
13
13
13
11
9
8
7
7
7
7
8
8
7
7
6
5
6
6
6
3
6
6
6
6
5
6
7
8
9
11
12
13
14
13
12
11
10
9
8
7
5
5
4
4
3
2
1
0
0
-1
1
3
4
6
7
7
8
8
7
6
4
3
3
4
1
0
0
-2
-2
-2
-2
-1
-1
-1
1
3
5
8
9
10
11
11
11
9
6
4
4
2
1
1
1
1
0
1
1
1
-1
0
3
7
10
12
14
17
17
17
17
16
14
13
13
13
8
6
4
4
3
3
3
3
2
3
6
9
13
16
18
18
19
19
19
17
16
15
15
14
8
6
6
4
4
5
4
3
3
2
7
11
14
16
18
18
20
20
19
16
10
16
11
7
7
6
6
5
5
3
4
4
3
3
7
11
14
15
16
18
19
19
19
18
11
10
8
8
6
6
5
4
7
4
4
6
2
5
10
12
12
14
14
15
15
14
13
11
9
6
4
7
7
6
5
4
3
1
-2
-1
0
-1
3
7
9
10
11
12
13
13
13
11
10
10
10
10
4
3
1
0
0
0
0
0
-2
-1
2
6
10
13
16
18
19
19
18
14
11
8
7
6
4
5
4
3
3
3
3
2
3
5
7
10
13
15
17
19
19
19
19
17
15
11
8
7
7
7
4
4
4
3
3
3
4
5
7
9
12
15
18
20
21
21
19
18
12
9
8
9
7
6
5
4
4
4
4
3
2
2
3
8
11
14
15
16
17
18
15
12
10
9
8
8
7
7
6
8
8
10
9
8
8
11
12
12
13
14
13
13
13
13
12
10
10
9
8
8
6
8
7
5
7
7
6
7
7
7
6
8
9
10
11
11
11
11
11
9
9
7
5
5
4
4
-2
-1
-1
-1
1
-1
-3
-1
0
3
4
5
6
8
8
8
8
7
3
3
1
1
-1
-1
0
-1
-1
-1
-2
-1
-2
-3
-1
3
6
8
9
10
11
11
10
7
5
4
4
2
2
3
5
6
6
6
5
5
5
9
9
9
9
9
9
9
9
9
9
9
9
4
-1
-1
-1
-1
-1
-1
-1
-1
-1
-1
-2
-1
-1
-1
-1
-1
-1
-1
-1
-1
-1
3
7
7
7
7
7
7
7
7
7
6
5
4
4
3
4
3
3
3
3
3
3
3
3
3
1
0
0
0
0
0
0
0
0
0
0
0
0
0
0
0
0
0
0
0
0
0
0
0
0
0
0
0
0
0
0
0
0
0
0
0
0
0
0
0
0
0
0
0
0
0
0
-1
-1
-1
-1
-1
-1
-1
-1
-1
-1
-1
-1
-1
-1
-1
-1
-1
-1
-1
-1
-1
-1
-1
-1
-1
-1
-1
-1
-1
-1
-1
-1
-1
-2
-2
-3
-3
-4
-4
-2
1
3
5
6
8
9
9
9
5
3
3
1
1
0
0
-1
0
-1
-1
-1
-2
-1
-2
0
4
5
7
8
9
9
9
8
7
6
5
4
5
4
4
3
3
1
0
0
0
-1
-1
2
4
7
9
11
12
12
13
10
8
4
3
6
5
5
2
1
1
1
0
0
1
0
0
3
4
8
10
11
12
13
13
11
9
7
5
5
4
3
3
2
2
1
2
2
3
4
8
10
9
9
9
10
10
10
9
9
7
7
6
2
2
0
0
1
-2
-1
-3
-5
-6
-4
-5
-2
4
5
7
9
9
10
10
8
5
4
2
1
0
-1
-1
-3
-2
-2
-1
-2
-3
-4
-2
-1
3
3
6
7
7
8
8
7
5
3
4
5
2
3
3
-1
-1
-1
-1
0
0
-1
5
5
6
5
6
6
7
6
6
6
5
4
3
2
0
0
-3
-4
-3
-4
-5
-3
-4
-6
-7
-4
-2
0
3
5
6
7
7
6
5
1
-3
-2
-4
-2
-3
-2
-6
-5
-4
-5
-6
-6
-6
-6
-2
-1
1
3
3
4
4
4
3
3
2
-2
-3
-3
8
7
6
4
3
2
1
1
0
0
1
2
2
3
4
4
3
3
1
0
-2
-2
-3
-3
-4
-5
-4
-4
-5
-5
-5
-6
-6
-6
-3
-1
1
3
4
5
5
4
1
0
-1
-3
-2
-3
-3
-5
-6
-2
-3
-4
-4
-4
-3
0
1
2
2
3
4
4
4
4
2
-1
0
-2
-1
-2
-1
-2
-3
-3
-3
-4
-5
-4
-5
-4
-2
-1
0
1
2
3
3
2
2
2
2
2
2
2
2
1
1
1
1
1
1
1
0
0
0
0
0
1
1
1
1
1
1
1
1
1
0
0
0
0
0
0
0
1
6
8
7
8
8
6
5
4
3
3
3
2
2
1
-1
-1
-2
-2
-3
-3
-3
-4
-5
-4
-5
-6
-5
-7
-3
-1
1
2
5
6
4
3
-1
-2
-3
-4
-2
-4
-5
-5
-4
-5
-3
-5
-3
-3
-5
-5
-1
2
3
5
6
7
7
6
4
0
0
-1
-2
-3
-3
-1
-1
-1
-3
-3
-2
-2
0
2
5
9
12
12
13
11
11
9
7
6
5
4
4
3
3
2
1
2
1
0
0
0
-1
-1
0
1
2
3
4
4
4
4
4
3
4
3
2
1
1
2
-2
1
1
1
2
-3
-3
-3
2
5
6
7
7
7
6
6
4
4
4
5
5
1
-3
-1
-1
0
0
2
2
2
0
-2
2
5
6
6
7
7
8
7
6
5
4
1
1
-2
-1
-2
-2
-2
-3
-2
-3
-3
-3
-3
-1
0
2
3
4
5
5
4
2
0
1
2
1
0
0
-2
-2
-2
-1
-3
-1
-2
-3
2
7
7
6
6
7
4
4
2
1
0
-1
-1
-2
-3
-3
-4
-3
-5
-5
-6
-10
-6
-6
-6
-3
-1
1
2
2
2
2
1
-1
-2
-3
-3
-3
-4
-4
-5
-5
-5
-5
-5
-7
-6
-7
-5
-3
-1
0
1
2
2
2
2
1
-1
-1
-2
0
-1
0
-1
-2
-3
-4
-4
-5
-5
-6
-6
-5
-5
-5
-5
-4
-3
-3
-4
-5
-7
-6
-6
-6
-6
-7
-8
-9
-10
-11
-11
-11
-11
-11
-11
-7
-6
-6
-5
-4
-4
-4
-4
-4
-6
-6
-7
-7
-8
-8
-9
-9
-10
-11
-12
-12
-12
-12
-12
-10
-9
-8
-8
-7
-6
-5
-5
-5
-4
-4
-6
-6
-4
-3
-4
-9
-10
-4
-4
-4
-7
-6
-7
-5
-2
0
1
2
3
3
1
0
0
0
0
-3
-5
0
-1
0
-2
-1
-5
-5
-6
-6
-8
-3
2
5
6
7
8
7
5
3
1
-3
-4
-4
-3
-6
-6
-6
-6
-8
-7
-9
-6
-8
-8
-5
-1
0
3
4
5
5
4
2
-1
-3
-4
-6
-5
-5
-5
-5
-4
-5
-3
-3
-3
6
5
7
8
9
9
10
11
11
10
9
9
8
9
7
6
3
-2
-2
-4
-6
-5
-6
-7
-7
-6
-1
3
6
8
10
12
12
9
8
8
3
0
-2
-2
-2
-3
-5
-4
-3
-5
-5
-3
-4
-5
-3
2
3
4
5
6
6
4
1
-1
-1
-2
-2
-4
-5
-5
-6
-5
-5
-4
-2
-3
-3
0
3
5
6
7
7
6
6
6
2
2
3
2
1
0
0
-1
-3
-2
-3
-3
-4
-5
-7
-7
-7
-6
-6
-6
-5
-5
-5
-6
-8
-9
-11
-10
-9
-9
-10
-10
-11
-11
-12
-12
-13
-13
-13
-13
-11
-9
-8
-6
-5
-4
-4
-5
-7
-9
-10
-9
-12
-12
-13
-10
-8
-8
-7
-8
-8
-9
-12
-11
-9
-7
-6
-4
-3
-4
-3
-4
-6
-9
-9
-11
-12
-10
-10
-11
-12
-12
-7
-6
-6
-6
-6
-5
-4
-2
0
1
2
2
2
1
0
0
0
-1
-6
-6
-6
-9
-9
-9
-9
-11
-9
-9
-11
-11
-7
-3
0
4
6
6
6
5
4
3
2
1
-1
-2
-3
-4
-5
-6
-5
-5
-6
-6
-6
-5
-4
-2
-1
0
1
1
1
1
-1
-3
-4
-6
-7
-8
-10
-6
-8
-7
-6
-7
-6
-6
-7
-5
-5
-3
-2
0
-1
-1
-1
-2
-3
-4
-4
-5
-5
-6
-6
-7
-8
-8
-8
-8
-8
-8
-8
-8
-8
-7
-7
-5
-5
-5
-4
-5
-6
-6
-7
-8
-8
-8
-9
-9
-9
-9
-9
-10
-10
-10
-10
-9
-8
-7
-6
-4
-4
-3
-3
-4
-4
-5
-5
-6
-6
-7
-7
-9
-10
-11
-10
-12
-11
-12
-12
-8
-7
-6
-4
-3
-2
-1
-1
-1
-5
-3
-5
-7
-5
-9
-7
-7
-7
-7
-8
-8
-7
-8
-8
-7
-6
-4
-3
-3
-1
-1
-1
-1
-2
-3
-5
-5
-5
-6
-6
-7
-6
-7
-8
-8
-8
-9
-9
-9
-8
-6
-4
-3
-2
-1
-1
-2
-3
-5
-5
-8
-8
-9
-9
-10
-10
-11
-9
-11
-11
-10
-11
-11
-9
-5
-4
-2
0
2
2
2
0
0
0
-2
-2
-3
-4
-5
-5
-6
-7
-7
-7
-8
-8
-7
-7
-6
-4
-4
-3
-2
-2
-2
-3
-4
-4
-5
-5
-5
-5
-6
-7
-7
-7
-8
-8
-8
-9
-9
-6
-5
-4
-2
-2
-1
-1
-2
-1
-2
-3
-4
-6
-6
-7
-6
-7
-7
-10
-8
-11
-11
-11
-8
-5
-4
-3
-2
-1
1
1
0
-1
-1
-2
-2
-4
-4
-7
-7
-6
-8
-7
-7
-6
-5
-5
-3
-3
-3
-2
-1
-1
-1
-1
-1
-2
-2
-2
-3
-5
-6
-6
-6
-7
-7
-7
-8
-8
-9
-9
-8
-7
-6
-4
-4
-3
-3
-3
-3
-3
-4
-4
-5
-5
-6
-6
-5
-6
-6
-6
-6
-7
-10
-10
-10
-7
-5
-4
-2
0
0
0
0
-1
-3
-4
-3
-3
-4
-6
-7
-2
-5
-7
-6
-4
-5
-5
-6
-4
-3
-3
-2
-1
-1
-1
-1
-2
-3
-3
-5
-6
-7
-8
-6
-8
-9
-11
-10
-9
-13
-13
-13
-9
-6
-4
-1
0
0
1
0
-3
-3
-5
-6
-8
-8
-9
-10
-8
-11
-12
-11
-11
-10
-13
-9
-7
-3
-2
0
3
3
3
3
2
1
-2
-1
-7
-5
-2
-2
-3
-3
-4
-5
-6
-6
-8
-7
-6
-4
-3
-2
-2
-2
-1
-1
-2
-4
-5
-7
-8
-9
-9
-9
-10
-10
-10
-11
-11
-11
-11
-10
-9
-8
-7
-6
-5
-4
-4
-4
-4
-5
-8
-8
-8
-10
-10
-12
-10
-11
-12
-11
-12
-11
-13
-12
-9
-7
-5
-4
-3
-3
-2
-3
-5
-5
-7
-9
-8
-9
-12
-11
-10
-10
-11
-12
-12
-11
-12
-11
-8
-6
-4
-3
-3
-2
-2
-3
-3
-4
-4
-5
-7
-7
-8
-10
-10
-10
-10
-12
-12
-14
-13
-13
-10
-8
-6
-4
-4
-3
-3
-3
-3
-4
-4
-5
-7
-9
-12
-9
-11
-12
-11
-13
-11
-10
-12
-11
-8
-6
-4
-2
-2
-1
-1
-1
-1
-2
-6
-9
-6
-7
-7
-8
-11
-11
-10
-10
-13
-12
-13
-11
-8
-6
-4
-3
-2
0
0
-1
-3
-4
-5
-6
-7
-9
-9
-8
-9
-8
-10
-11
-11
-10
-11
-10
-5
-4
-3
-1
0
1
2
2
1
-2
-1
-1
-7
-6
-8
-11
-9
-10
-10
-9
-10
-13
-11
-10
-8
-4
-3
-2
-1
0
1
0
-1
-2
-2
-3
-4
-6
-6
-7
-7
-8
-10
-8
-8
-9
-9
-8
-7
-6
-5
-4
-3
-2
-2
-2
-2
-3
-3
-4
-4
-6
-8
-8
-10
-10
-12
-9
-11
-13
-15
-13
-8
-6
-4
-3
-1
-1
0
0
-1
-3
-4
-7
-6
-9
-9
-10
-10
-7
-8
-10
-11
-9
-10
-6
-5
-4
-4
-3
-2
-1
-1
0
-2
-4
-5
-5
-7
-10
-11
-9
-10
-10
-11
-11
-11
-13
-13
-11
-10
-7
-4
-3
-2
0
0
0
-2
-5
-7
-7
-8
-10
-9
-9
-8
-9
-9
-10
-9
-8
-9
-7
-6
-5
-4
-3
-3
-2
-2
-3
-3
-4
-4
-4
-4
-6
-7
-7
-8
-7
-8
-9
-10
-10
-9
-10
-5
-4
-3
-2
-2
-1
-1
-1
-2
-5
-3
-6
-7
-5
-6
-7
-8
-8
-9
-11
-11
-11
-12
-11
-9
-7
-6
-4
-3
-2
-1
-1
-2
-6
-7
-6
-5
-5
-7
-5
-6
-6
-6
-6
-7
-7
-7
-6
-4
-3
-1
0
1
2
2
3
3
2
0
1
-2
-4
-4
-3
-4
-5
-5
-6
-9
-9
-9
-8
-2
1
4
6
7
8
8
8
7
6
4
4
2
2
-3
-4
-5
-5
-6
-6
-4
-4
-3
-3
-1
0
4
6
7
9
9
8
7
6
5
3
4
3
3
-2
-4
-6
-6
-5
-4
-7
-7
-4
-2
1
4
5
7
7
6
5
5
3
3
2
2
1
-3
-4
-3
-2
-5
-8
-7
-7
-9
-5
-2
0
2
3
5
6
7
6
5
3
3
2
-3
-3
-5
-6
-7
-6
-7
-4
-4
-3
-3
0
0
2
4
6
7
8
8
7
6
2
0
-1
-2
-4
-3
-6
-6
-6
-8
-7
-6
-8
-7
-5
-4
-2
-1
0
1
2
2
2
1
-1
-4
-3
-3
-4
-3
-2
-5
-6
-1
-4
-3
-2
-6
-1
2
5
6
8
9
10
11
10
10
6
5
2
3
2
1
0
-1
-2
-3
-2
-2
-2
-2
-2
0
0
1
3
4
4
4
3
3
1
0
-3
-3
-4
-4
-6
-7
-7
-7
-8
-7
-7
-5
-4
-1
3
5
6
7
8
8
7
7
5
0
-2
-3
-3
-3
-4
-5
-5
-5
-6
-6
-7
-7
-7
-4
-3
-1
2
3
3
2
2
1
1
1
0
-1
-2
-3
-4
-4
-5
-5
-5
-5
-5
-5
-5
-5
-4
-4
-3
-3
-2
-2
-2
-3
-3
-3
-3
-3
-3
-3
-3
-4
-5
-5
-5
-5
-6
-6
-6
-2
-2
-2
-2
-1
-1
-1
-1
-2
-3
-5
-4
-7
-6
-7
-9
-9
-10
-9
-8
-9
-12
-10
-9
-7
-6
-4
-4
-2
-2
-2
-3
-3
-4
-4
-4
-4
-5
-6
-6
-6
-7
-7
-7
-7
-7
-7
-7
-6
-6
-4
-4
-3
-3
-2
-2
-2
-3
-4
-4
-4
-5
-5
-7
-10
-8
-11
-9
-10
-11
-11
-9
-6
-6
-4
-2
-1
0
1
1
0
-2
-2
-2
-6
-7
-8
-9
-9
-10
-10
-11
-12
-11
-12
-11
-8
-6
-4
-2
0
0
1
1
0
-2
-2
-5
-6
-6
-6
-7
-6
-8
-9
-9
-8
-10
-9
-7
-4
-3
-1
0
1
2
3
2
1
0
-1
-1
-2
-2
-2
-4
-5
-5
-5
-7
-5
-4
-4
-3
-2
1
3
5
6
7
7
8
6
4
4
3
3
-1
-2
-3
-4
-5
-8
-7
-7
-7
-5
-4
0
2
4
5
6
8
8
7
5
5
5
3
-1
0
-2
-3
-4
-6
-5
-3
-5
-3
-5
-2
0
3
5
7
9
11
12
11
10
8
8
4
6
0
-2
-3
-3
-4
-4
-5
-4
-6
-6
-5
0
2
4
6
8
8
9
9
7
6
4
1
0
-1
-1
-2
-2
-3
-4
-2
-2
-3
-4
-5
0
1
3
4
5
7
7
7
6
2
2
1
0
-2
-2
-4
-3
-4
-3
-4
-5
-4
-4
-3
-1
2
3
5
6
7
8
8
7
5
2
1
0
-1
0
0
-3
-3
-3
-3
-2
-3
-3
-1
0
2
4
5
7
8
9
9
8
6
3
3
3
3
3
2
2
0
1
-3
-3
-2
-2
3
6
8
9
9
10
11
11
11
11
7
6
3
1
0
-1
-1
-3
-4
-4
-4
-5
-4
-5
-3
0
2
4
5
6
6
7
6
5
5
4
4
3
2
1
1
0
0
0
-1
-3
-3
-3
-3
-3
-2
-2
-2
-1
-1
0
0
-1
-1
-3
-2
-1
0
0
-1
-2
-1
-1
-1
0
-1
0
-1
-1
-1
-2
-1
-1
1
1
2
1
1
0
0
0
-3
-3
-2
-3
-1
-1
-2
-2
-3
-3
-2
0
2
3
4
5
6
6
6
5
5
4
3
2
2
1
-1
-2
-4
-4
-3
-4
-4
-4
-2
0
2
2
4
4
6
7
7
6
5
5
3
0
0
0
1
-1
-2
-4
-3
-5
-4
-7
-3
0
2
4
5
6
7
8
8
7
6
4
3
3
3
2
1
0
0
0
-1
-2
-2
-1
1
3
4
6
6
7
8
9
9
9
8
7
6
6
5
4
3
-2
-2
-3
-5
-3
-5
-3
-1
4
5
8
9
10
12
12
11
11
8
7
6
6
5
5
6
6
5
5
5
5
4
2
4
6
7
8
9
11
12
13
13
13
10
7
6
4
3
6
6
7
8
7
7
6
5
5
5
5
7
8
10
10
11
11
11
10
9
7
4
5
4
1
3
2
4
3
3
1
1
2
4
5
7
8
9
10
11
10
10
10
9
7
7
4
6
5
5
4
2
4
3
2
2
2
4
5
5
6
8
8
9
8
9
9
7
6
7
5
6
5
4
4
3
2
2
2
-2
1
2
5
6
8
9
11
12
12
12
12
12
11
9
9
8
7
5
0
0
-1
-1
-1
-1
-2
3
7
10
12
13
14
16
16
16
16
13
10
10
8
9
6
6
2
1
1
0
-1
-1
0
3
6
9
10
11
12
14
14
13
13
10
8
6
5
5
5
5
3
2
3
2
1
1
2
3
6
9
11
13
14
16
17
17
16
13
11
10
7
6
6
4
4
4
4
3
3
4
4
6
9
13
15
18
19
19
18
17
15
12
10
9
8
7
7
6
6
5
5
5
4
4
4
5
6
6
7
8
8
9
9
8
8
8
8
8
7
6
5
5
4
3
3
2
2
2
1
2
3
4
6
6
7
9
9
10
9
9
7
6
5
5
5
4
1
1
1
0
-1
-1
-2
2
3
6
6
7
9
10
11
11
10
9
7
5
4
3
2
1
2
2
1
-1
-2
-3
-2
2
5
8
10
11
13
15
16
17
16
14
9
9
7
8
7
5
7
7
4
5
3
3
6
7
8
9
11
13
15
15
15
14
13
13
11
10
8
5
6
3
2
2
2
2
0
2
0
3
5
7
10
13
13
15
14
14
13
12
11
10
9
8
7
7
7
7
6
5
4
5
4
6
8
9
10
10
10
10
10
9
8
6
5
4
4
3
3
0
1
-1
-1
-1
4
3
4
4
3
4
5
7
8
9
9
9
9
8
7
6
4
4
3
3
2
2
2
1
0
-1
1
3
6
7
8
8
10
10
10
11
11
10
6
7
5
7
3
1
1
1
-1
3
2
2
4
6
7
8
9
10
10
11
10
10
10
9
10
10
9
9
8
7
6
6
4
4
3
3
3
4
6
6
8
9
11
12
12
12
12
11
9
8
8
7
7
7
5
4
4
2
4
3
4
7
9
10
11
12
13
15
14
13
13
13
10
9
7
7
7
4
5
3
1
3
2
2
2
5
7
9
11
11
13
15
15
15
15
11
12
11
8
10
10
9
9
8
8
8
7
7
8
10
12
11
13
16
16
18
18
18
16
14
13
14
9
9
8
8
7
6
5
4
2
2
3
8
10
11
11
14
14
14
15
15
14
13
12
9
8
7
6
5
4
3
2
2
2
1
1
6
8
10
12
15
19
21
21
21
20
19
18
17
15
15
11
8
7
4
4
4
2
3
7
9
11
14
16
19
21
22
23
22
21
19
15
15
14
13
10
12
10
8
7
7
6
6
5
10
12
14
18
18
20
21
22
21
20
19
17
14
12
14
14
15
15
15
14
13
12
11
11
10
10
10
11
11
11
11
11
10
9
7
6
5
5
5
4
4
4
4
4
4
4
3
4
6
8
10
11
11
13
13
13
14
14
12
11
10
9
9
8
7
4
4
2
3
2
0
3
8
11
13
15
17
17
18
18
19
18
17
16
15
14
13
13
11
7
6
5
4
5
3
6
10
14
16
17
20
20
21
22
21
20
18
15
13
14
13
12
11
10
8
8
7
5
3
5
11
14
17
17
18
18
18
18
18
17
16
15
15
15
14
13
12
12
13
14
12
11
10
10
11
13
14
14
15
16
17
18
17
17
15
13
14
12
11
11
11
10
9
9
9
8
9
12
13
14
15
17
18
18
20
20
19
18
17
16
15
12
11
10
8
6
8
5
4
3
3
7
11
14
18
18
19
20
20
20
20
19
18
16
14
15
16
16
13
9
10
9
7
6
6
7
12
15
17
19
22
25
26
26
25
24
23
23
21
21
20
18
15
13
12
11
11
11
11
11
12
13
14
15
16
17
19
19
19
19
18
16
13
11
11
10
10
9
7
11
10
6
7
10
14
15
17
18
19
20
21
22
22
21
20
17
17
17
17
15
16
10
10
8
8
4
6
8
12
15
18
20
23
24
25
26
25
25
23
19
19
17
15
14
13
13
12
10
11
10
10
11
16
17
19
21
22
23
24
23
24
23
22
20
21
20
18
17
16
13
13
13
14
14
11
12
17
19
24
27
28
29
29
31
31
30
30
26
25
25
25
24
19
18
18
16
19
19
19
19
20
20
21
22
23
23
23
24
23
23
22
20
19
15
13
12
11
10
9
9
8
7
7
10
12
14
16
19
20
22
23
24
24
23
21
20
20
20
19
18
19
18
19
18
17
16
15
16
17
18
19
18
18
17
17
16
17
16
15
14
14
14
14
13
10
8
8
10
8
7
9
12
14
15
16
17
18
19
21
21
21
20
19
16
15
14
12
13
10
9
8
7
6
7
6
9
12
15
17
18
20
22
22
23
22
20
20
18
19
16
15
14
13
12
12
11
9
9
9
11
14
15
17
19
20
22
22
22
22
22
21
19
19
18
17
17
17
17
16
14
16
15
17
17
17
13
12
11
11
11
11
12
13
13
13
12
10
8
8
10
7
8
7
6
7
7
6
8
11
14
16
17
19
20
18
14
15
16
16
16
15
12
11
11
10
9
9
8
8
8
8
10
11
13
16
18
19
17
18
17
18
18
17
16
16
15
14
13
13
12
12
11
11
11
11
13
15
16
18
18
19
19
20
21
22
22
20
17
16
14
13
12
12
9
9
8
9
10
11
12
13
14
14
15
15
17
18
18
18
17
16
15
14
14
12
11
11
11
11
9
9
8
9
12
15
16
18
20
21
19
15
14
14
15
15
15
11
9
10
7
7
7
6
5
5
6
7
10
14
16
18
18
20
20
21
22
20
19
18
16
15
15
12
12
12
12
12
13
11
10
10
12
13
15
17
19
20
22
21
22
22
21
20
19
17
18
18
16
16
15
14
13
13
13
13
13
15
16
18
19
20
20
20
20
19
18
15
15
15
14
13
13
13
12
12
13
13
13
13
13
13
14
16
19
20
19
18
19
19
19
18
17
17
17
17
17
17
17
16
17
17
16
17
18
20
22
24
25
25
26
27
27
26
27
26
23
22
23
22
20
18
18
17
12
11
10
10
16
19
23
25
25
26
26
26
26
26
25
23
21
17
17
17
18
15
16
17
17
16
15
13
17
19
20
23
22
23
24
24
24
24
24
23
21
19
19
18
18
17
16
15
15
15
14
15
16
15
16
15
16
17
16
16
15
15
15
14
14
12
14
13
11
12
13
12
11
12
11
12
12
13
14
15
17
18
21
23
23
23
23
22
18
16
15
17
14
12
10
10
10
8
11
9
13
20
21
22
23
24
25
26
26
27
26
23
22
19
18
17
16
16
13
14
12
13
13
16
17
19
21
22
23
24
25
26
26
26
25
24
23
21
20
18
19
16
15
15
14
14
14
14
15
18
19
21
22
20
20
20
15
14
13
13
13
12
12
12
13
13
13
12
12
12
12
13
13
15
17
21
24
24
25
25
24
25
24
23
23
22
21
21
20
19
20
18
15
15
12
14
16
19
21
23
25
26
26
26
26
26
26
24
22
21
19
18
17
16
15
15
13
13
12
13
15
18
19
22
25
27
29
29
29
28
28
26
24
23
22
21
20
19
18
16
16
15
14
14
16
18
18
18
18
20
21
22
23
24
24
23
22
22
21
16
20
19
19
18
18
18
17
15
19
22
23
24
25
26
26
26
26
26
25
24
24
23
22
22
21
21
21
21
17
21
19
20
22
24
27
27
29
30
31
30
31
29
28
27
26
25
24
23
23
19
16
17
13
13
14
20
21
22
23
23
25
25
26
27
25
25
25
24
22
20
19
16
15
13
11
11
10
10
9
10
15
17
19
21
24
27
28
29
30
29
28
26
25
22
21
22
20
19
18
17
16
15
16
16
17
19
21
22
24
24
24
24
25
25
25
24
23
21
21
20
21
19
19
20
19
17
18
17
19
21
22
24
25
26
26
27
28
27
26
27
26
24
23
22
20
20
18
18
15
17
17
17
18
19
21
21
22
23
24
26
25
24
24
23
22
21
20
20
19
19
20
20
17
19
18
17
17
17
16
16
17
18
18
18
19
20
19
18
17
15
15
13
15
14
12
10
9
9
11
13
15
19
20
21
23
24
24
26
26
26
26
26
22
21
20
19
19
18
14
13
11
8
9
11
15
18
21
24
26
30
31
31
31
30
29
28
26
25
23
20
20
19
17
15
13
14
13
14
17
19
21
22
23
24
26
28
28
29
28
27
26
24
23
22
22
20
20
19
18
16
16
17
18
20
22
23
25
27
27
28
27
28
27
25
25
23
22
23
22
21
20
19
18
18
17
17
20
22
24
25
27
28
29
29
29
28
27
27
26
23
22
21
20
20
19
19
18
19
18
18
20
19
24
25
27
29
28
28
26
23
17
17
17
16
15
15
16
15
14
14
14
13
13
14
15
18
21
23
23
25
28
28
28
28
29
28
26
25
24
23
21
20
20
19
19
18
18
19
20
22
24
26
28
30
32
33
33
32
31
31
29
27
27
28
27
26
24
23
22
21
21
22
22
23
24
26
26
27
27
28
27
27
28
28
26
25
26
25
23
23
23
21
21
19
19
19
22
23
26
28
29
30
33
28
32
31
29
27
26
23
20
25
21
21
22
22
22
23
22
23
23
23
26
27
27
28
28
25
25
25
24
24
24
23
23
22
22
21
22
22
22
22
22
21
22
25
25
28
29
31
32
33
29
31
31
30
29
26
24
22
22
22
20
19
20
19
18
20
21
23
26
26
30
32
35
35
36
35
33
33
32
31
31
28
24
23
24
24
24
23
23
23
24
25
24
28
27
30
31
31
30
30
30
31
30
28
26
26
21
20
19
18
19
19
19
21
22
25
25
26
28
29
31
32
32
32
31
30
29
27
24
22
20
20
19
18
18
18
16
19
21
24
27
28
30
31
33
33
34
33
33
31
30
30
29
26
27
25
24
23
22
22
21
21
24
26
28
28
28
29
29
26
30
29
28
28
26
24
23
22
22
21
20
19
20
19
18
19
23
24
27
30
32
34
34
35
34
36
34
26
22
22
22
22
22
23
23
19
19
19
19
19
19
23
26
28
30
31
33
32
33
33
31
30
29
27
25
24
24
23
21
20
20
19
19
21
23
24
25
27
30
30
32
32
33
32
32
31
29
29
27
25
26
25
24
23
22
22
22
23
24
25
26
28
30
32
34
35
35
35
33
33
25
23
23
22
21
21
20
20
19
20
19
20
21
22
24
26
27
27
28
29
29
22
22
22
22
21
21
21
22
21
20
18
18
19
17
19
23
24
26
29
30
32
32
33
35
34
33
31
30
29
27
25
23
23
23
21
20
19
19
20
23
23
26
27
29
29
31
32
34
34
34
32
31
28
28
26
25
25
23
23
22
22
21
22
24
26
28
30
31
31
33
34
34
34
33
32
31
27
23
23
23
22
22
21
21
21
21
21
23
24
25
27
29
30
31
30
29
29
29
28
21
21
22
22
21
21
21
21
21
20
18
18
19
20
20
21
22
22
23
23
24
23
23
23
22
23
22
22
21
21
21
21
21
21
20
21
22
24
24
25
26
28
29
29
30
30
30
29
27
25
24
24
23
22
21
21
21
20
20
20
23
24
26
28
30
31
32
33
33
33
33
31
30
27
26
25
23
22
22
21
21
20
20
21
21
23
25
26
27
29
30
31
31
31
32
31
29
28
26
25
24
23
23
23
22
22
20
21
23
24
25
26
29
30
31
32
34
35
34
33
32
30
28
27
26
27
27
26
26
25
24
24
26
27
29
32
33
34
34
35
35
35
34
33
32
31
30
29
28
27
27
27
26
26
25
25
26
26
26
26
26
27
27
27
27
27
27
27
27
27
26
26
24
24
24
23
23
23
23
23
23
23
24
24
25
25
25
25
25
25
20
20
20
20
20
20
19
20
18
18
18
17
17
17
18
19
21
23
25
26
26
28
27
28
27
27
26
26
25
24
25
21
21
19
19
19
19
20
23
24
26
27
29
29
30
30
30
31
30
29
28
26
24
23
23
22
20
20
19
19
19
20
22
24
27
27
27
30
30
30
31
31
31
31
30
28
26
25
24
23
25
21
21
20
20
20
22
25
27
29
30
31
31
31
30
30
30
30
28
28
26
26
24
24
23
22
22
21
22
22
23
24
25
27
28
29
30
32
32
33
32
31
30
30
27
27
26
24
24
23
23
22
22
23
24
24
25
26
27
28
29
30
30
30
30
28
27
27
26
25
25
24
24
23
23
23
23
23
21
22
23
23
24
25
27
28
29
29
29
28
28
27
27
27
26
26
25
25
24
24
24
24
25
25
24
24
24
25
25
26
26
26
26
26
26
25
25
25
25
24
24
24
24
24
24
24
24
25
25
26
26
27
28
28
28
28
28
28
27
26
25
25
24
24
24
24
23
23
23
24
25
26
27
29
31
32
33
34
34
34
34
33
31
31
31
30
29
26
24
23
23
23
22
22
25
27
29
31
31
33
33
34
35
34
34
33
32
32
31
30
30
29
28
28
27
27
26
26
26
27
27
27
28
29
28
28
28
28
28
28
28
26
25
25
24
24
23
24
23
23
23
23
24
26
28
30
30
32
33
32
32
32
32
31
30
29
28
29
25
24
24
24
24
20
20
20
21
23
25
26
27
28
28
29
30
30
30
28
27
25
25
26
25
21
21
19
19
19
18
20
22
24
27
29
31
31
32
33
32
32
31
31
29
26
25
25
24
22
22
20
21
21
19
20
23
25
27
29
31
33
34
34
35
35
33
33
31
29
28
26
25
25
25
24
24
24
24
24
24
26
27
29
29
30
31
32
31
30
31
30
29
27
26
26
26
25
24
23
23
23
23
23
24
24
25
27
28
30
31
32
32
32
32
31
30
29
28
27
26
26
25
24
24
24
24
23
24
25
26
26
27
29
30
30
30
30
30
30
28
27
27
27
26
26
25
24
24
24
24
23
24
24
26
27
29
29
29
31
32
32
32
31
29
28
28
27
26
25
25
24
24
23
24
24
25
26
26
27
28
30
30
30
31
32
32
29
28
27
27
23
22
21
22
21
21
22
22
22
22
23
24
26
27
28
29
29
29
29
28
28
27
26
26
26
25
26
25
23
23
23
22
22
24
25
27
28
29
29
30
30
32
31
30
30
29
28
25
24
22
21
22
22
22
22
22
22
23
24
24
26
27
27
28
27
27
23
24
24
24
24
24
23
23
22
22
22
22
22
21
22
22
23
23
25
26
27
28
29
29
29
28
28
27
27
25
25
24
26
25
24
24
24
23
23
25
26
26
27
28
28
29
29
28
28
29
27
27
25
24
24
24
23
23
23
22
21
21
21
22
22
23
23
24
25
25
24
25
26
26
26
25
23
23
23
23
23
23
23
23
23
23
23
24
24
24
25
25
27
29
28
28
28
28
27
26
25
25
25
25
25
24
24
24
23
23
23
23
24
24
25
26
27
28
28
29
28
28
28
27
27
27
27
26
26
26
26
26
26
26
26
26
26
27
28
29
30
30
31
32
33
32
31
31
30
29
29
29
28
28
27
27
27
27
27
27
28
28
30
31
31
32
32
30
27
28
25
25
24
24
24
24
24
24
24
24
24
24
24
24
24
25
25
25
25
25
27
28
29
30
29
28
26
25
25
25
24
23
24
24
23
22
23
25
26
28
29
30
32
32
33
33
33
33
32
30
29
28
28
27
24
23
23
23
23
23
23
23
25
27
27
28
28
29
29
29
29
29
29
28
27
27
27
27
27
26
26
25
25
25
25
25
26
27
28
28
30
31
31
31
31
30
30
30
29
28
28
27
27
27
27
26
26
26
26
26
26
23
23
24
24
25
25
24
25
25
25
25
24
23
23
23
22
21
21
21
21
21
21
22
23
26
27
28
29
30
31
31
31
31
30
28
27
27
26
26
25
24
24
24
23
23
23
25
26
27
29
30
32
32
33
34
35
33
31
31
29
29
28
26
25
25
25
24
24
24
24
26
26
27
28
29
30
31
33
33
33
32
31
30
29
28
28
27
27
26
26
26
25
25
24
24
25
28
29
31
32
33
33
33
31
30
28
27
26
25
24
24
23
23
22
21
21
21
21
22
23
25
26
28
29
31
31
31
30
29
28
26
26
26
25
25
25
23
23
23
22
22
22
24
25
27
28
29
30
31
32
31
31
30
29
28
27
25
25
24
24
24
24
24
24
23
24
25
26
26
27
29
29
30
30
30
30
30
29
28
27
26
26
25
24
24
24
23
23
23
23
24
25
26
26
28
29
28
29
29
28
27
26
25
24
24
24
24
24
24
23
23
23
23
24
24
25
26
28
28
29
29
31
30
30
30
30
28
26
26
25
25
25
25
24
24
24
23
24
25
27
28
29
31
32
33
34
34
34
33
32
30
29
29
28
27
27
27
26
26
25
25
26
26
27
29
30
31
31
33
33
34
34
31
27
23
21
22
23
22
22
22
22
22
22
23
23
24
26
27
29
31
32
34
34
34
34
33
32
30
28
28
27
26
25
25
25
24
23
23
23
25
27
29
31
32
34
32
34
33
33
33
31
30
29
28
27
27
27
26
26
25
25
25
25
26
27
29
30
31
32
32
32
33
32
31
30
29
28
27
27
26
26
26
26
25
25
25
25
25
26
27
27
29
29
30
31
31
30
30
29
29
28
28
28
28
28
28
23
24
24
24
24
24
25
27
28
28
29
28
28
28
27
27
26
25
25
25
25
24
25
24
24
24
25
25
25
25
25
24
25
25
24
24
24
25
26
26
25
25
25
25
25
25
24
23
23
23
23
23
23
24
25
27
28
30
31
31
32
32
32
32
30
29
27
27
27
26
24
23
23
22
22
22
22
23
25
26
28
27
26
26
27
27
26
25
25
24
23
23
23
23
23
23
23
23
21
20
20
22
24
26
27
28
29
31
31
32
31
29
27
26
24
24
23
23
22
22
21
21
21
21
20
22
24
25
27
29
29
29
30
30
29
30
28
26
25
23
22
21
22
21
20
20
19
19
20
21
22
24
27
28
30
31
32
31
31
31
29
27
25
25
23
22
22
21
21
21
20
19
20
22
24
25
28
28
30
31
31
32
31
30
29
27
24
24
25
23
22
21
22
21
20
20
20
21
24
25
27
29
30
30
31
30
30
29
28
26
23
27
24
23
22
23
22
21
20
19
20
21
23
25
26
27
29
29
29
29
30
29
28
26
24
22
24
23
22
23
22
20
21
20
20
21
23
24
26
27
28
25
28
29
28
28
27
24
22
22
21
21
20
20
20
20
21
21
21
22
23
25
25
26
27
24
22
22
23
23
23
22
21
21
21
21
21
21
21
22
22
21
21
22
20
20
20
21
24
26
26
27
27
26
26
26
24
23
22
21
21
21
21
21
20
20
20
21
22
23
25
26
26
27
27
26
26
25
24
22
22
21
20
19
19
18
18
18
17
18
18
20
21
24
25
27
27
28
29
29
29
28
27
25
26
24
22
21
21
21
20
20
20
20
20
21
23
24
26
27
28
28
29
29
29
29
27
26
24
24
23
23
22
22
23
23
23
23
23
23
24
25
26
28
28
31
31
30
30
30
29
28
26
26
25
24
23
23
22
22
23
22
23
23
24
26
27
29
29
30
32
31
31
30
29
27
27
26
26
27
26
23
24
23
21
21
20
20
21
22
24
24
26
28
28
28
28
28
25
24
22
21
22
19
18
18
18
18
17
17
18
21
21
23
25
27
28
29
30
30
30
28
25
24
23
23
23
22
21
21
21
21
20
20
20
21
22
24
25
26
27
27
27
27
27
26
25
23
23
22
21
21
20
19
20
18
19
18
18
19
21
24
25
26
28
28
30
30
31
30
28
26
25
25
22
20
19
18
18
18
17
18
17
19
22
24
25
27
29
28
29
29
28
27
25
24
22
22
19
19
20
20
19
20
19
18
18
19
21
23
24
26
27
28
28
30
29
28
26
25
23
23
23
23
22
21
21
21
21
20
20
21
22
23
24
25
26
27
29
29
29
25
21
21
21
20
20
20
20
20
21
20
20
20
17
17
18
18
20
20
19
20
19
19
19
19
19
18
18
17
17
17
17
17
17
16
16
16
14
17
18
20
22
22
24
24
24
25
23
23
20
18
17
19
20
18
17
17
17
17
16
15
14
14
14
14
14
14
14
14
15
14
15
14
14
14
14
14
14
14
13
14
15
14
14
14
13
15
16
18
19
20
21
21
22
22
22
21
20
20
19
18
17
15
14
14
13
13
13
12
12
14
15
16
17
19
20
20
20
20
20
19
19
18
18
18
18
19
19
19
19
19
19
18
18
19
19
20
20
21
21
21
22
22
22
21
21
20
20
20
20
20
19
19
19
18
19
18
19
19
20
21
22
22
23
24
26
25
25
24
22
21
20
18
18
18
18
18
18
18
17
16
16
17
19
21
23
24
24
26
26
26
26
25
24
23
22
21
20
20
19
19
18
18
17
17
18
19
20
22
22
23
23
22
21
21
20
19
18
18
17
17
17
18
15
15
16
15
15
16
15
15
15
17
18
20
20
21
21
20
20
19
19
18
18
16
14
11
11
10
10
9
10
10
9
12
15
16
18
18
19
19
19
21
20
19
18
18
18
17
12
10
10
10
9
8
8
8
7
10
14
16
18
20
22
22
23
23
22
22
20
17
18
20
13
11
11
10
10
9
9
8
8
11
16
17
19
22
23
25
25
25
26
25
21
19
21
16
13
11
12
10
10
11
10
9
10
12
15
19
21
23
25
26
26
27
26
25
22
22
22
15
13
13
12
11
12
11
10
10
10
12
17
21
23
26
27
28
28
28
28
27
22
21
16
15
14
12
15
14
12
12
11
12
12
14
15
19
22
24
24
26
26
26
26
25
22
17
19
18
17
16
16
13
14
13
13
13
12
12
18
19
21
23
26
27
28
28
28
26
24
23
17
17
17
16
16
15
15
13
13
13
12
13
16
18
21
22
23
25
25
25
26
24
22
19
19
17
18
17
18
17
15
15
15
14
14
14
16
19
22
23
25
26
27
27
27
25
23
19
17
16
17
16
16
16
15
14
15
14
14
13
16
18
20
22
24
24
25
25
25
24
21
20
20
20
19
17
16
16
16
16
16
16
16
16
17
19
20
21
20
21
21
21
21
21
20
18
18
18
18
17
16
15
14
15
17
17
16
17
18
19
19
20
21
22
24
24
24
23
22
19
16
14
14
13
12
14
13
12
11
11
10
10
12
14
16
16
18
19
19
19
19
18
17
16
13
10
9
9
8
8
10
9
9
9
7
8
13
16
19
21
22
22
22
21
21
20
16
14
15
16
14
13
9
8
7
5
6
6
5
10
13
15
18
18
19
20
20
19
19
18
14
14
12
12
15
8
8
7
8
4
5
5
3
6
11
16
18
19
21
21
21
22
21
20
17
16
12
11
10
10
10
7
7
7
7
6
7
7
10
13
15
18
19
20
20
19
19
18
16
15
14
13
13
14
15
14
13
12
11
11
10
9
12
15
17
19
22
23
24
25
24
23
20
14
17
15
17
17
16
13
10
10
8
8
10
10
16
18
20
22
22
23
23
23
22
21
15
14
12
12
12
9
9
9
10
8
8
7
8
7
10
14
16
18
20
20
21
21
21
20
16
14
14
15
13
12
12
11
10
10
11
11
12
11
13
15
17
18
20
21
21
21
20
20
19
17
17
16
16
16
15
15
17
16
16
15
15
14
17
19
20
20
24
25
25
24
23
21
20
19
18
18
18
17
16
16
15
15
15
15
16
16
17
18
20
19
20
21
21
20
20
19
17
17
16
16
16
16
16
16
15
15
15
15
15
15
16
17
19
20
21
21
22
22
21
20
19
18
16
16
16
15
15
14
14
15
15
14
14
14
15
16
18
19
19
21
21
21
21
22
20
19
17
16
16
16
15
15
15
15
15
15
16
14
14
14
17
19
20
21
20
21
21
20
19
19
19
18
17
14
16
16
16
14
11
11
12
14
15
16
19
18
19
20
19
18
19
16
15
16
14
15
14
14
13
13
13
8
9
12
11
10
12
17
18
18
20
20
20
19
18
17
17
17
17
16
17
18
18
17
16
10
13
13
9
14
17
18
19
21
22
22
23
22
21
19
18
15
16
16
15
12
10
8
7
8
4
6
7
7
14
16
16
18
19
19
19
19
18
16
15
11
9
9
8
7
8
9
8
8
7
5
6
5
11
12
15
16
17
19
20
20
19
18
14
13
12
10
9
10
9
9
9
7
8
8
8
8
10
12
15
16
17
18
18
18
18
16
14
13
13
12
11
12
11
11
11
12
12
13
12
13
12
13
14
14
15
16
17
17
16
15
15
13
12
11
12
11
11
10
10
9
9
9
9
8
11
14
15
17
19
19
19
20
19
17
14
13
13
11
11
11
11
11
10
10
10
9
9
10
11
13
16
18
18
18
18
18
17
15
15
14
14
14
13
13
13
13
13
13
12
12
13
13
13
14
12
11
10
9
9
10
9
9
9
9
9
7
5
4
3
2
2
1
1
-1
1
3
6
12
13
13
14
14
16
15
14
13
7
4
5
9
8
5
4
3
2
2
1
0
0
2
6
8
11
13
14
15
15
15
15
13
10
7
6
6
6
5
5
4
5
5
5
4
3
4
6
7
9
10
10
10
11
11
11
10
9
8
8
8
8
8
8
8
6
4
4
2
3
3
4
8
12
13
14
15
17
17
16
13
11
8
9
8
7
5
5
5
4
3
4
5
4
3
11
12
15
15
16
17
17
17
17
14
10
8
8
7
6
5
5
5
4
4
4
4
4
4
6
7
10
12
14
15
15
16
16
13
11
9
8
8
8
7
7
7
5
5
4
4
4
6
6
6
6
9
10
13
13
14
13
12
12
12
11
11
11
11
11
11
11
11
11
11
11
11
11
12
13
13
14
14
15
15
15
14
14
14
13
13
13
13
13
13
14
13
13
12
12
12
13
13
14
15
15
15
15
14
15
14
13
13
12
10
9
8
7
7
7
6
4
5
5
6
10
11
13
15
15
16
15
14
14
13
12
12
12
11
12
12
11
11
11
11
10
9
10
10
11
13
13
15
15
16
15
15
15
13
12
12
12
11
12
11
11
11
11
11
11
11
11
11
12
13
14
15
16
16
16
16
16
14
14
14
14
13
14
13
13
13
13
13
13
12
12
11
11
11
10
11
11
11
12
12
12
11
11
11
11
10
10
9
10
10
10
8
6
8
7
7
8
10
10
11
14
15
14
14
12
12
8
10
8
7
5
6
5
4
4
4
3
2
3
4
7
10
12
14
15
15
15
15
14
13
12
12
9
8
8
8
8
8
8
9
8
10
9
11
12
13
13
15
15
16
16
16
15
12
10
9
13
11
8
3
5
4
2
2
2
2
3
2
9
12
14
15
15
15
16
16
14
10
8
6
6
6
5
4
3
2
1
0
0
0
-1
2
4
10
12
13
14
15
15
16
14
13
12
10
7
4
3
4
2
2
1
0
1
-1
0
1
3
5
9
10
12
13
13
12
11
10
9
8
8
8
8
6
6
5
7
11
10
7
9
5
12
12
14
15
16
16
16
15
15
14
14
14
11
6
7
9
6
7
6
3
2
5
1
4
6
8
9
9
9
10
10
10
8
7
4
2
2
0
0
1
1
-1
0
0
1
0
-1
-3
2
4
7
8
9
11
11
11
8
8
5
3
3
2
1
0
2
-1
-1
-1
-1
-1
-2
-3
0
4
6
9
10
10
10
10
8
7
7
5
5
5
4
5
5
5
5
5
2
3
2
0
2
7
9
10
10
11
11
11
10
9
10
10
9
9
9
8
8
7
7
5
5
6
6
6
6
6
7
7
7
8
8
9
9
9
7
6
6
8
7
6
6
5
5
6
7
7
8
8
9
11
13
14
16
15
16
15
13
11
9
8
8
8
6
6
5
4
4
2
5
4
3
3
4
5
6
7
7
8
7
7
6
6
4
4
3
0
0
0
0
-2
-3
-2
-2
-3
-3
-5
-2
1
3
4
5
7
6
6
5
4
2
0
0
-2
-2
-2
0
-3
-3
-3
-4
-4
-4
-5
-1
1
3
5
8
7
7
8
7
5
3
1
2
3
2
3
3
2
2
2
1
0
0
2
2
4
5
7
9
12
11
10
8
6
4
3
2
2
1
1
0
0
0
-1
-1
-1
-2
-2
0
1
1
3
4
4
4
5
4
2
0
-1
-1
1
1
-1
-1
-5
-6
-6
-6
-6
-7
-6
-5
-2
-1
0
1
1
1
2
1
-1
-1
-1
-1
-3
-3
-4
-5
-4
-4
-5
-5
-6
-5
-5
-3
-1
1
2
3
4
4
4
3
2
1
1
-1
-1
-1
-2
-3
-3
-3
-1
-3
-1
-2
-2
-1
2
3
5
6
6
7
7
6
5
3
0
-1
4
2
0
0
-1
-2
-1
-2
-1
-2
-3
0
5
6
8
10
10
10
9
7
5
3
2
1
0
0
1
1
1
0
1
1
2
1
0
5
8
10
10
12
11
9
8
7
5
5
4
4
4
4
4
3
2
1
1
1
1
1
1
3
3
3
3
3
3
3
3
3
2
2
2
1
1
0
0
-2
-2
-3
-3
-3
-5
-6
-5
0
2
4
4
6
6
6
6
5
2
1
3
3
3
-2
-3
-2
-5
-6
-5
-7
-6
-7
-6
-4
-2
0
2
2
4
4
3
1
0
-1
-1
-1
-2
-2
-3
-2
-2
-2
-2
-2
-2
-2
-2
-2
-1
-1
-1
-1
0
0
0
0
-1
-1
-1
0
0
0
0
-1
-3
-4
-6
-5
-4
-6
-4
-2
-1
0
2
2
5
6
5
5
2
1
1
1
-2
-3
-3
-3
-3
-3
-3
-3
-4
-5
-6
-5
-2
-1
1
1
2
2
1
-1
-2
-3
-3
-3
-3
-3
-4
-4
-4
-3
-3
-3
-3
-3
-2
-2
-1
-1
-1
-1
-1
0
0
0
0
0
0
0
0
0
0
0
0
0
0
0
0
0
0
0
0
1
2
2
3
3
3
2
1
0
-2
-2
-2
-2
-2
-1
-1
-1
-1
0
0
0
0
0
1
3
4
5
5
4
3
3
2
1
1
0
-1
-2
-3
-4
-4
-4
-6
-6
-6
-6
-7
-6
-4
-3
-2
-1
-1
0
-1
-2
-3
-3
-3
-4
-4
-5
-5
-7
-8
-7
-8
-6
-7
-8
-8
-7
-5
-3
-1
0
0
0
0
0
0
-1
-1
-2
-2
-3
-3
-4
-4
-4
-4
-6
-4
-4
-4
-2
0
2
3
4
5
5
5
5
4
3
2
2
0
-1
0
-3
-3
-5
-6
-5
-7
-7
-8
-4
1
6
7
10
10
10
9
9
8
7
7
6
6
3
0
0
0
-2
-4
-3
-1
-1
1
1
3
4
6
6
7
7
6
5
3
1
1
0
0
0
0
-1
-1
-1
-1
-1
0
1
1
1
1
2
2
2
3
3
3
2
0
-1
2
-3
-4
0
-1
1
0
-1
-3
-3
-4
-5
-4
-4
-2
-1
0
0
1
1
1
0
-1
-2
-3
-3
-3
-4
-4
-5
-6
-6
-8
-7
-7
-7
-7
-5
-4
-2
-1
-1
0
-1
-1
-2
-2
-4
-4
-5
-6
-7
-7
-7
-8
-8
-8
-8
-8
-8
-8
-7
-6
-5
-3
-3
-2
-1
-1
-2
-5
-5
-7
-8
-9
-11
-11
-11
-13
-12
-11
-13
-12
-10
-11
-9
-7
-3
-2
1
1
2
3
2
-1
-4
-6
-6
-7
-3
-7
-5
-7
-8
-6
-4
-5
-5
-6
-5
-4
-2
0
1
2
3
3
0
-2
-6
-5
-3
-2
-4
-3
-2
-3
-2
-4
-3
-6
-5
-7
-3
-2
-1
1
3
3
3
3
1
-1
-3
-4
-6
-6
-6
-6
-7
-7
-8
-8
-8
-9
-10
-8
-6
-3
0
1
3
3
3
4
3
2
2
-1
-1
-5
-5
-1
-3
-8
-8
-7
-5
-6
-8
-4
-1
0
1
1
2
3
3
3
2
1
1
0
-1
-5
-5
-3
-3
-3
-4
-3
-3
-5
-5
-4
-4
-1
0
1
3
3
2
2
2
2
1
-5
-5
-7
-7
-8
-8
-8
-9
-10
-9
-9
-11
-10
-8
-4
-1
3
3
4
5
4
3
3
2
-1
1
1
0
0
-1
-1
-1
-5
-8
-4
-10
-9
-8
-1
1
3
3
4
4
4
3
3
2
-3
-5
-7
-7
-3
-7
-8
-8
-8
-9
-8
-9
-10
-7
-2
0
1
3
4
4
4
2
0
-3
-3
-4
-5
-6
-7
-8
-8
-7
-7
-11
-10
-10
-9
-9
-5
-3
-2
1
1
1
0
-1
-3
-5
-5
-3
-4
-6
-5
-6
-7
-7
-8
-8
-8
-8
-9
-7
-4
-2
0
1
1
2
2
-1
-2
-3
-4
-5
-5
-6
-6
-7
-7
-7
-8
-8
-8
-8
-7
-7
-3
1
3
5
5
5
4
1
1
-1
-2
-3
-4
-4
-4
-6
-7
-7
-5
-4
-5
-5
-6
-6
-6
-5
-4
-4
-3
-4
-4
-4
-4
-4
-4
-4
-4
-4
-4
-4
-5
-4
-5
-5
-5
-5
-5
-4
-4
-3
-3
-3
-3
-2
-2
-2
-4
-4
-4
-4
-4
-6
-8
-7
-7
-7
-8
-9
-9
-9
-8
-9
-6
1
2
3
4
5
4
2
-1
-2
-3
-6
-6
-6
-6
-8
-10
-9
-9
-4
-4
-4
-5
-4
-3
-2
0
0
1
2
2
0
0
-2
-4
-5
-6
-4
-3
-3
-4
-4
-4
-4
-4
-5
-8
-8
-7
-3
-1
0
1
2
2
1
0
-1
-2
-3
-3
-3
-4
-4
-5
-5
-6
-5
-6
-6
-6
-5
-4
-4
-1
-1
-1
-1
-1
-2
-3
-3
-4
-4
-5
-6
-6
-6
-6
-10
-9
-10
-9
-10
-9
-6
-4
-2
-2
0
1
1
1
1
0
-1
-1
-6
-3
-8
-9
-10
-11
-11
-12
-14
-14
-12
-13
-12
-6
-4
-1
0
2
3
3
1
0
-3
-4
-5
-7
-7
-10
-9
-9
-8
-7
-9
-10
-9
-9
-10
-7
-3
-3
-3
-2
-2
-2
-3
-3
-3
-3
-3
-4
-4
-4
-4
-4
-4
-4
-4
-5
-5
-5
-5
-6
-5
-5
-5
-5
-4
-4
-4
-4
-4
-4
-4
-5
-4
-5
-4
-5
-5
-5
-5
-5
-5
-8
-7
-7
-3
-1
-1
0
1
1
0
-2
-4
-5
-7
-6
-8
-8
-8
-9
-11
-10
-10
-9
-12
-11
-10
-6
-2
-1
1
2
2
2
1
0
-3
-6
-6
-5
-9
-7
-7
-8
-6
-8
-9
-8
-8
-9
-9
-8
-5
1
3
3
3
3
3
0
0
-1
-2
-4
-5
-6
-5
-7
-8
-10
-11
-10
-10
-12
-7
-6
-4
-3
-2
-1
-1
-1
-2
-2
-3
-4
-4
-4
-6
-8
-9
-12
-12
-12
-13
-12
-13
-11
-9
-7
-4
-2
0
3
4
5
4
0
-3
-3
-4
-5
-5
-4
-7
-7
-7
-9
-8
-7
-9
-7
-6
-2
0
3
4
4
5
4
4
3
3
0
-1
-5
-5
-7
-8
-8
-9
-6
-6
-7
-9
-9
-8
0
1
2
4
5
5
5
4
2
-2
-2
-4
-4
-5
-7
-6
-7
-7
-7
-8
-7
-9
-9
-7
-5
-2
0
1
1
2
2
2
1
-3
-4
-4
-5
-6
-6
-7
-8
-9
-9
-9
-8
-7
-8
-6
-5
-4
-3
-2
-2
-1
-1
-2
-2
-4
-4
-3
-2
-3
-3
-3
-3
-3
-3
-3
-3
-3
-2
-2
-1
-1
0
0
1
1
1
0
-4
-3
-4
-5
-4
-3
-3
-2
-2
-2
-2
-2
-3
-5
-6
-6
-5
-4
-2
-2
-1
0
0
-1
-2
-3
-4
-4
-4
-3
-3
-3
-3
-3
-3
-3
-3
-3
-3
-3
-2
-1
-1
0
1
1
1
0
-1
-4
-4
-4
-6
-6
-5
-6
-4
-1
-1
-2
-2
-3
-3
-3
-4
-3
-2
-2
-2
-3
-3
-3
-4
-4
-5
-5
-5
-6
-7
-8
-9
-10
-10
-11
-11
-11
-11
-11
-9
-8
-7
-6
-4
-5
-5
-6
-6
-8
-10
-7
-8
-8
-10
-11
-12
-13
-12
-13
-12
-12
-15
-12
-11
-8
-7
-5
-4
-3
-3
-4
-5
-5
-10
-11
-10
-14
-11
-11
-12
-12
-14
-15
-15
-16
-15
-17
-8
-6
-3
-2
-2
-2
-1
-1
-2
-3
-6
-8
-10
-10
-8
-7
-9
-7
-7
-7
-7
-7
-8
-7
-5
-4
-4
-2
-2
-1
-1
0
-6
-6
-8
-6
-9
-9
-11
-13
-11
-12
-13
-13
-14
-16
-15
-15
-8
-6
-4
-1
0
2
2
2
1
0
0
0
-1
-8
-7
-10
-11
-10
-11
-12
-13
-14
-13
-10
-8
-3
1
2
3
3
3
3
0
-2
-5
-5
-8
-7
-6
-3
-2
-4
-5
-9
-10
-10
-9
-5
-4
-2
0
0
1
1
0
0
-2
-2
-4
-6
-6
-6
-6
-8
-7
-7
-6
-6
-6
-6
-6
-6
-5
-4
-3
-3
-2
-2
-2
-2
-3
-4
-6
-7
-7
-10
-11
-9
-7
-8
-9
-7
-8
-8
-9
-8
-6
-4
-2
-1
-1
0
0
-1
-2
-4
-6
-5
-4
-4
-5
-8
-8
-8
-8
-8
-7
-7
-8
-7
-7
-7
-6
-6
-5
-5
-4
-4
-5
-7
-7
-7
-5
-5
-5
-5
-5
-5
-5
-7
-8
-8
-7
-5
-4
-3
-3
-2
-1
-1
-2
-2
-3
-5
-5
-7
-7
-8
-8
-10
-10
-11
-11
-11
-13
-13
-12
-11
-8
-7
-6
-6
-6
-5
-5
-5
-6
-8
-9
-8
-8
-9
-9
-11
-9
-9
-10
-10
-10
-10
-11
-10
-8
-7
-4
-4
-4
-2
-2
-3
-5
-5
-5
-5
-10
-11
-12
-12
-14
-15
-14
-14
-13
-14
-16
-12
-8
-5
-3
1
3
4
4
4
3
-1
-3
-6
-6
-4
-4
-4
-5
-6
-7
-8
-10
-8
-7
-7
-5
-4
0
1
1
1
2
1
0
-1
-2
-3
-5
-5
-5
-5
-5
-5
-5
-4
-4
-5
-5
-4
-4
0
1
1
2
3
4
4
3
1
-2
-4
-3
-5
-4
-4
-4
-6
-6
-6
-2
-3
-3
-4
-3
-2
-2
-1
-1
-2
-2
-4
-6
-7
-7
-8
-8
-9
-9
-10
-9
-10
-10
-12
-10
-11
-13
-10
-8
-7
-6
-5
-3
-3
-2
-1
-3
-4
-6
-6
-8
-8
-8
-7
-7
-8
-9
-9
-9
-11
-11
-7
-5
-3
-2
0
0
2
2
2
2
-3
-3
-5
-5
-6
-7
-7
-8
-9
-11
-13
-13
-11
-11
-8
-5
-3
-1
1
1
3
2
2
2
1
0
0
-2
-5
-1
-2
-3
-2
-3
-4
-6
-6
-9
-3
-2
0
2
2
3
3
3
3
2
1
0
0
0
-1
-2
-3
-4
-7
-7
-10
-9
-10
-11
-10
-3
-1
2
3
6
5
5
5
4
2
-1
-3
-3
-2
-4
-5
-5
-4
-6
-7
-8
-10
-10
-4
-2
-1
-1
1
0
1
0
0
0
0
-1
-4
-3
-5
-4
-7
-6
-8
-6
-7
-6
-6
-5
-4
-2
-1
1
2
4
4
4
3
2
1
-2
-2
-1
-4
-3
-5
-6
-6
-6
-5
-3
-2
-3
-1
-1
1
2
5
4
3
4
3
3
-2
-2
-6
-1
-4
-5
-6
-6
-6
-6
-6
-7
-10
-9
-9
-5
-3
-2
0
1
2
2
2
2
0
-2
-4
-2
-2
-2
-3
-3
-4
-4
-4
-7
-6
-5
-2
-1
0
1
2
2
3
2
1
0
-2
-3
-3
-5
-5
-4
-4
-8
-8
-7
-7
-7
-7
-8
-7
-5
-3
-2
-1
0
1
0
0
-1
-2
-3
-4
-5
-4
-4
-5
-5
-7
-8
-9
-9
-10
-10
-7
-5
-3
0
1
2
3
4
4
4
2
1
-1
-3
-5
-3
-3
-7
-6
-8
-10
-11
-10
-11
-7
-4
-1
2
5
7
6
7
7
6
4
1
2
-3
-3
-5
-4
-7
-9
-9
-9
-9
-9
-9
-8
-1
1
3
6
7
8
8
8
7
3
1
-2
-1
0
-1
-2
-2
-4
-6
-6
-6
-6
-3
-3
-1
1
2
3
4
4
4
4
3
1
0
-2
-3
-2
-3
-4
-3
-2
-2
-1
-1
-1
-1
0
0
0
1
1
2
3
4
5
2
2
4
4
3
3
-2
-2
-1
-2
-7
-4
-4
-3
-3
-2
-1
1
2
3
5
5
6
6
5
2
1
1
-2
-3
-2
-4
-3
-4
-4
-3
-3
-3
-4
-3
-3
-2
-1
1
3
4
5
5
5
4
1
2
0
-1
-2
-2
-1
-2
-3
-3
-4
-6
-7
-4
-2
-1
0
1
3
3
2
3
2
0
2
1
0
1
0
-1
-5
-5
-6
-7
-7
-5
-4
-2
0
2
3
5
5
6
6
6
5
2
1
1
-1
0
-3
-2
-3
-3
-3
-5
-5
-6
-8
-5
-3
-1
0
2
4
6
6
6
5
3
1
1
1
1
0
-1
-3
-3
-3
-6
-6
-5
-5
-4
0
2
3
5
6
7
8
8
7
5
2
0
1
1
1
0
-2
-2
-4
-5
-5
-6
-6
-4
1
3
4
5
7
8
8
9
8
6
2
0
-1
0
-2
-1
-2
-3
-3
-3
-3
-2
-4
-1
1
3
4
4
5
5
4
3
2
2
1
2
2
2
2
2
1
1
1
0
0
0
0
0
0
1
1
1
0
1
1
2
2
1
1
1
0
0
-1
-1
-1
-1
0
0
0
-1
-1
-1
-1
0
1
2
3
3
3
2
2
1
0
0
-1
-1
0
-1
-1
-1
-2
-2
-3
-4
-3
-2
0
2
3
4
5
5
5
5
5
3
0
0
-1
-2
-3
-3
-4
-4
-3
-3
-4
-5
-5
-3
0
1
2
3
3
3
3
4
3
2
1
1
-3
-1
1
2
2
1
1
0
1
1
1
2
4
5
6
7
8
9
9
10
9
8
7
7
7
5
2
4
1
2
1
0
0
1
2
5
5
7
8
8
9
10
10
10
9
8
6
4
3
2
1
-2
-2
-2
-2
-3
-3
-4
-4
-4
-2
0
1
2
3
2
3
2
2
2
2
2
0
-2
-3
-4
-5
-4
-4
-5
-6
-6
-7
-4
-2
0
1
3
5
5
6
6
6
4
2
2
2
3
1
-1
-2
-1
-2
-2
-4
-4
-5
1
4
5
6
7
6
6
5
4
3
1
-1
-2
-2
-2
-4
-3
-3
-4
-4
-4
-5
-5
-5
-4
-2
-1
0
2
4
5
6
6
6
4
4
3
3
2
-2
-4
-4
-6
-6
-6
-6
-7
-9
-1
1
4
6
7
8
9
9
9
8
6
5
4
1
0
1
2
0
-2
-5
-5
-5
-5
-5
-1
2
6
8
10
12
14
14
14
14
12
13
10
5
3
5
5
2
5
4
4
3
3
3
5
7
8
10
11
11
12
12
12
11
9
7
6
5
3
2
0
0
-1
-2
-4
-5
-4
-4
0
3
5
7
8
9
10
10
9
9
9
8
8
7
5
4
4
4
3
3
3
3
3
3
4
4
6
7
8
9
10
11
11
10
9
8
7
6
4
4
4
4
4
4
4
4
3
3
2
2
2
3
3
3
4
4
4
4
4
4
4
4
1
0
0
0
-1
-1
-1
-1
-1
-1
-1
0
1
2
3
4
4
5
4
4
4
3
3
3
3
3
1
1
1
1
0
0
-1
-1
2
4
5
6
7
6
5
5
5
5
5
4
4
4
3
3
0
-1
-2
-1
-1
-1
-2
-1
1
4
7
8
9
11
11
11
11
10
9
6
7
7
6
5
5
4
3
2
1
1
-1
0
2
3
6
7
8
10
10
11
10
10
9
8
7
7
7
7
8
7
7
6
6
6
5
5
6
8
9
9
11
11
11
12
11
10
9
9
8
8
6
6
7
6
4
4
3
2
2
1
3
7
11
12
13
14
13
13
12
12
12
10
5
2
2
2
2
3
9
7
6
6
5
7
9
10
12
14
14
15
15
14
14
13
12
10
9
8
7
4
3
3
2
4
4
3
3
2
7
8
10
10
13
14
14
15
15
14
13
11
11
9
7
6
6
5
3
1
3
2
2
2
6
8
10
12
14
16
17
18
18
18
15
13
9
8
7
8
5
5
4
4
5
5
2
5
11
15
17
20
22
23
23
24
25
23
21
21
17
13
11
10
16
16
15
14
9
10
5
8
13
15
16
18
19
19
19
19
18
17
16
14
13
12
11
11
11
11
10
10
9
9
8
9
11
14
17
21
22
23
23
23
22
21
20
17
16
15
13
12
11
10
9
9
8
7
6
7
9
9
10
11
13
13
13
13
12
11
11
11
11
10
10
10
11
8
8
8
7
6
5
5
6
6
8
9
11
11
13
13
13
12
12
9
9
9
7
6
5
5
4
4
4
3
4
4
6
7
9
10
11
12
12
11
11
9
9
8
8
7
7
7
6
6
7
6
6
6
6
6
6
7
9
10
11
11
11
11
11
11
10
10
9
6
10
9
8
7
6
7
5
3
3
5
10
10
12
13
15
17
19
20
21
20
19
18
17
17
16
15
10
14
12
12
9
15
14
15
16
16
18
19
18
19
20
20
19
19
16
14
13
12
12
13
11
12
11
9
9
7
9
10
12
14
14
17
17
19
19
19
18
17
16
15
14
14
13
12
12
12
12
9
8
7
5
8
12
15
19
19
20
21
23
23
23
23
14
10
9
7
6
6
5
3
3
1
2
2
1
4
8
10
11
13
14
16
18
20
20
20
20
16
15
14
12
13
12
12
10
10
14
14
13
15
17
18
19
20
22
22
24
24
24
25
24
18
18
17
17
18
14
12
13
10
11
10
10
10
13
16
18
21
23
24
25
25
27
26
25
24
22
22
18
18
18
17
18
17
16
15
14
14
20
21
21
21
21
22
22
22
21
20
20
15
15
14
13
13
14
13
13
12
11
9
9
10
12
13
14
16
17
17
19
19
19
19
19
18
16
16
15
15
14
14
14
14
14
14
13
15
17
18
21
22
21
22
25
25
26
25
23
18
18
18
20
17
14
12
10
10
8
7
7
12
15
18
21
23
26
27
27
26
27
25
24
23
19
23
22
22
21
18
17
12
11
8
10
13
18
21
23
26
28
28
30
30
29
28
27
25
24
24
22
20
19
18
17
16
14
14
11
14
18
20
22
25
24
26
27
26
23
22
21
19
17
15
15
14
14
13
11
10
8
7
7
12
16
18
18
20
20
21
21
22
21
21
20
19
17
16
15
15
15
13
12
12
11
10
10
11
13
16
17
20
21
23
25
26
25
25
24
24
23
22
20
20
19
18
18
17
16
15
16
17
17
18
18
19
19
20
20
21
22
22
20
18
17
18
15
15
14
14
14
14
14
13
12
13
13
13
13
14
14
14
15
15
15
16
15
14
14
14
14
15
14
14
14
15
14
14
14
15
15
16
15
14
14
13
12
12
12
12
12
12
12
12
12
12
12
13
12
12
12
11
11
12
12
13
13
13
13
14
14
16
16
16
16
15
14
14
14
14
14
13
13
13
13
13
13
13
13
14
16
18
19
20
21
22
22
22
20
18
17
18
17
17
16
16
16
16
16
16
16
16
17
17
18
19
20
21
23
24
24
24
22
21
19
20
18
20
19
18
17
16
16
16
16
17
17
16
16
17
16
15
16
15
14
14
14
14
14
14
14
13
13
11
12
11
9
8
8
14
16
17
18
18
19
20
20
20
20
19
17
16
13
10
9
9
9
7
5
7
5
4
5
9
11
14
15
15
17
19
20
23
24
23
21
17
16
13
15
14
14
16
16
13
14
13
13
15
18
22
22
22
22
23
23
23
23
22
21
19
18
16
16
14
14
14
13
13
12
11
11
12
13
15
16
17
18
19
19
19
19
19
18
16
15
14
13
12
12
11
10
9
8
9
8
11
13
15
17
19
19
21
21
21
20
20
19
17
16
15
15
14
13
12
12
12
11
10
10
12
13
14
15
17
18
19
20
21
21
20
19
18
17
16
16
15
15
15
14
14
13
13
13
15
17
19
21
22
23
23
23
22
22
22
21
21
20
20
19
18
17
16
15
14
14
12
12
15
18
21
23
25
28
30
31
31
31
30
28
27
26
22
20
19
17
16
16
14
16
13
14
19
23
27
29
31
31
33
33
32
31
30
29
27
26
21
21
19
19
16
16
16
14
14
16
18
22
24
27
29
30
32
32
32
33
32
30
28
28
25
23
22
18
18
17
17
15
14
15
21
24
25
26
27
28
29
30
30
30
29
28
27
26
25
22
23
23
20
17
15
14
15
15
18
20
22
25
26
28
29
28
29
28
27
26
24
23
22
22
21
19
19
15
17
15
14
16
16
18
20
22
25
26
27
27
27
26
26
25
24
22
23
20
21
19
14
15
14
13
12
15
17
21
23
26
28
29
31
31
32
31
30
28
26
24
24
20
18
20
18
17
15
13
12
13
18
20
22
24
25
27
28
27
28
27
27
26
23
22
19
19
19
18
17
16
16
15
15
15
18
21
23
25
27
29
28
29
29
29
28
28
27
25
24
24
23
22
22
23
21
19
19
20
20
20
20
19
19
20
20
19
19
19
19
18
18
18
18
18
18
16
16
16
16
15
15
15
15
16
16
17
19
22
23
24
24
23
21
21
20
19
18
17
16
16
16
15
15
15
15
14
15
15
17
17
20
20
20
21
23
22
22
23
20
19
18
18
17
17
16
14
11
10
9
11
15
19
21
23
23
24
25
26
27
27
26
25
22
20
18
15
15
17
15
14
16
13
10
11
15
19
22
23
24
26
26
26
27
27
26
25
21
18
22
22
21
21
19
19
13
12
14
17
19
20
21
23
24
26
26
27
28
28
28
27
27
26
26
25
26
25
21
17
17
16
16
16
18
20
21
23
25
25
27
27
29
29
28
26
24
22
20
19
18
17
15
14
15
13
13
14
18
19
21
22
24
27
28
29
31
31
31
30
30
28
28
26
23
24
22
21
21
20
20
20
21
23
24
25
26
28
29
30
30
30
29
29
28
28
25
23
22
22
19
19
19
18
18
18
19
21
22
21
20
22
22
23
23
23
23
22
21
19
18
18
18
19
18
17
17
17
16
17
18
20
20
21
22
23
24
25
25
26
25
25
24
24
23
23
23
22
22
20
21
20
20
20
20
21
23
24
25
26
27
28
28
28
28
27
26
25
24
25
24
24
21
21
20
20
18
17
20
22
24
24
25
26
27
28
27
27
27
26
24
23
21
21
19
19
18
17
15
18
15
19
20
22
25
26
25
26
27
26
27
27
27
26
24
22
19
15
16
16
17
16
16
14
15
17
20
22
24
25
27
28
28
28
27
27
27
25
24
22
20
19
17
17
16
14
14
14
11
14
18
20
22
24
27
30
32
33
33
33
33
32
30
29
28
27
25
22
19
18
16
16
16
19
22
24
25
27
28
29
30
31
31
30
29
29
27
25
24
23
22
21
20
19
19
16
18
20
22
24
25
27
28
29
31
31
32
33
33
32
31
28
28
26
26
25
25
24
23
22
22
23
24
24
25
26
26
27
27
26
21
22
21
20
21
20
18
18
17
16
17
15
15
13
12
18
18
21
23
24
26
26
27
27
27
28
27
27
24
21
19
16
15
15
16
15
13
12
13
15
18
20
21
24
26
27
27
27
27
27
26
18
17
16
16
17
16
17
16
16
17
16
15
16
17
18
18
18
20
22
22
22
22
23
22
21
20
19
19
18
18
17
17
16
17
16
16
17
18
19
20
22
23
25
26
28
29
29
28
28
27
24
23
22
22
22
21
21
20
20
20
20
21
21
22
22
24
25
23
23
23
21
22
22
21
20
20
18
18
17
17
16
16
16
17
17
19
20
23
24
26
28
29
30
30
32
32
32
31
30
29
27
23
22
20
20
20
18
20
22
23
26
29
31
31
33
34
34
34
33
33
31
30
28
27
25
24
23
23
23
22
22
21
21
23
23
24
26
28
29
29
30
31
30
28
27
25
24
22
23
22
22
20
20
20
20
19
20
23
24
26
28
30
31
32
31
31
32
31
30
29
27
26
26
25
24
23
22
21
20
21
21
21
23
26
27
28
30
32
33
34
34
33
32
30
28
28
26
26
25
24
23
22
22
21
22
22
24
25
27
29
30
31
33
35
33
20
20
21
21
20
19
19
19
19
20
19
18
17
18
18
21
24
25
26
27
26
25
29
29
29
29
28
26
24
24
24
23
22
21
16
13
14
16
20
22
24
27
30
32
32
32
33
33
33
32
30
25
21
24
21
20
17
18
17
19
16
19
22
25
27
28
28
29
29
30
30
30
30
29
27
25
23
23
22
21
19
20
20
19
19
19
21
22
24
23
24
26
26
27
26
25
25
25
24
20
20
20
20
20
20
19
17
17
17
19
20
20
23
23
26
26
26
28
27
27
26
25
23
20
19
19
18
19
17
17
17
16
17
18
24
25
26
26
26
27
29
29
30
29
27
27
27
25
24
24
21
19
18
17
16
16
17
20
23
26
27
29
31
33
35
35
36
34
28
28
29
25
25
27
24
20
21
19
20
20
20
20
23
25
29
29
31
34
36
37
38
38
37
37
36
35
29
27
25
29
28
27
27
25
24
24
25
26
28
29
30
29
29
31
32
31
30
29
29
28
26
25
25
24
23
23
22
22
21
21
22
24
25
26
28
29
30
30
30
30
28
28
27
27
25
24
24
23
23
22
21
20
20
21
23
24
26
27
29
28
29
30
30
31
30
29
28
27
26
26
25
24
23
23
22
21
21
21
22
25
26
28
29
30
31
31
32
31
31
30
29
28
25
23
21
20
20
20
20
20
20
21
22
23
25
25
25
25
27
27
28
28
27
26
25
25
24
24
23
23
23
22
22
21
21
22
23
24
24
24
25
25
25
25
25
26
26
26
26
26
26
24
24
23
23
23
23
23
23
23
23
23
24
24
24
24
23
23
24
24
24
24
24
23
22
22
22
21
21
21
21
20
20
20
21
22
23
24
25
26
26
26
26
26
26
26
25
25
24
24
24
24
23
23
23
23
22
22
23
23
23
24
26
25
25
27
27
28
27
26
25
24
24
24
23
22
22
21
21
21
21
21
24
24
25
26
27
27
28
28
28
27
27
26
25
25
24
24
23
23
22
22
22
22
21
21
21
21
20
21
21
21
22
22
23
23
23
22
21
22
22
22
21
21
21
21
21
21
21
20
21
21
21
21
21
22
23
24
24
24
24
24
24
24
23
23
22
22
22
22
23
22
22
22
23
25
27
29
29
32
33
34
34
34
33
31
29
29
28
27
27
26
26
24
24
23
23
23
24
25
27
28
30
32
33
33
34
34
35
35
32
30
30
29
28
28
27
26
25
22
21
23
26
28
31
32
32
34
34
35
35
35
34
33
32
32
29
29
30
25
23
23
21
21
20
22
25
29
30
32
33
34
35
35
35
35
34
33
32
31
30
30
28
27
27
26
26
25
24
24
26
27
28
29
30
31
31
31
31
31
29
29
28
27
27
26
25
24
24
23
23
22
22
23
23
24
24
25
25
26
27
27
26
26
27
26
26
25
25
22
22
21
21
22
22
22
22
22
22
23
24
25
26
26
25
24
25
25
25
25
25
24
24
24
24
24
24
24
24
24
23
23
24
25
26
27
28
28
29
31
30
31
30
30
29
29
28
27
27
26
25
25
25
24
25
25
26
26
26
26
28
29
31
31
31
29
28
27
27
27
26
26
26
25
24
24
24
24
24
24
24
25
25
25
25
27
28
28
28
27
27
26
26
25
25
25
24
24
24
24
24
24
24
24
26
27
29
29
30
32
31
32
32
32
31
30
22
22
23
23
22
23
23
23
22
21
21
21
22
22
24
26
27
28
30
29
29
31
31
29
25
24
25
23
23
23
22
23
22
22
21
22
24
26
27
29
29
31
32
29
31
32
32
28
27
27
27
26
25
25
23
23
23
22
22
23
24
26
27
28
29
30
30
30
30
30
30
29
29
27
26
26
24
24
23
23
22
22
23
23
24
25
27
28
29
29
31
30
30
30
29
29
28
26
25
24
25
23
22
22
21
20
20
21
24
26
28
29
31
32
32
33
33
33
33
32
30
28
28
28
28
25
25
23
23
22
21
24
25
27
28
30
31
32
33
34
34
34
33
32
31
29
28
29
27
27
25
25
25
24
24
24
25
26
27
29
30
30
31
32
32
31
31
30
29
28
27
26
25
25
24
24
24
23
23
22
23
24
26
27
28
29
29
30
30
30
30
30
29
28
27
27
26
26
25
25
24
24
24
24
24
25
26
27
28
28
29
30
30
31
30
30
29
28
28
27
28
27
27
27
26
25
25
25
26
27
28
28
30
31
32
32
32
32
32
31
30
29
29
28
28
28
27
26
26
26
26
26
27
27
28
28
28
28
27
27
24
24
24
24
23
24
23
23
23
23
23
23
23
23
22
23
24
25
29
30
30
32
33
34
34
34
35
32
29
27
26
25
25
23
25
23
22
22
21
22
25
27
28
30
31
32
32
31
31
32
30
29
28
28
27
26
26
25
25
24
24
24
23
23
24
25
25
26
27
28
29
30
31
31
31
29
28
27
28
27
27
26
26
25
25
25
24
25
25
26
25
25
27
28
28
27
28
28
28
28
27
26
26
26
26
26
25
25
25
25
25
24
25
25
25
25
26
27
26
25
26
26
25
26
26
25
25
25
25
25
25
25
24
25
25
25
25
26
27
27
26
26
27
28
28
28
28
28
27
27
27
26
25
26
26
25
25
25
25
25
25
25
25
26
28
29
30
31
31
31
31
31
30
29
28
28
27
24
23
23
22
22
22
23
25
27
30
32
33
33
34
34
34
35
33
33
31
27
27
27
26
25
26
24
22
23
22
25
26
27
29
29
28
29
29
29
28
26
26
26
25
25
23
23
22
22
22
20
20
21
21
21
21
21
21
21
20
19
20
20
21
21
21
21
21
21
21
20
20
20
20
20
20
20
20
20
20
20
20
20
20
21
21
22
22
22
23
23
22
23
22
22
21
20
20
20
20
21
20
20
23
25
27
27
28
29
30
30
30
31
30
29
27
26
24
24
25
25
24
24
23
23
23
23
24
25
27
28
29
29
30
31
30
30
29
29
28
27
26
25
24
24
25
24
24
24
23
23
26
28
29
30
31
31
32
32
31
31
31
30
29
28
28
27
26
26
25
24
24
24
24
24
25
26
28
29
31
30
31
32
31
31
31
30
28
27
28
27
27
26
25
26
25
25
24
24
26
28
30
31
32
32
31
31
31
32
31
30
29
28
28
27
27
27
26
25
24
24
24
24
26
28
29
30
31
30
31
31
31
31
31
30
29
28
28
28
27
27
27
27
27
27
26
26
26
26
28
28
30
31
31
31
32
31
29
29
28
27
26
26
26
24
24
23
22
22
21
22
25
27
29
29
31
32
32
34
33
32
32
31
29
28
27
27
25
25
24
24
24
23
23
23
24
26
28
29
31
31
32
32
31
31
31
30
29
27
27
26
25
24
24
24
24
23
23
23
24
25
25
27
27
28
28
27
27
27
26
25
23
23
22
22
21
20
20
20
20
20
20
20
21
22
25
27
27
27
29
29
29
28
28
27
26
25
25
24
22
22
22
22
22
21
21
21
22
24
26
28
28
29
29
29
29
29
28
27
26
22
21
22
20
21
20
20
20
19
19
19
20
21
22
24
26
25
24
24
24
23
23
22
21
21
20
20
20
19
18
18
17
17
17
17
19
22
24
25
27
29
30
30
32
31
32
28
28
27
25
26
23
22
21
22
21
21
20
20
22
24
26
28
29
29
31
30
31
30
29
29
27
26
26
25
25
24
24
23
22
22
22
22
23
23
24
25
27
27
27
29
29
28
28
27
26
26
26
26
25
25
24
24
24
23
23
23
23
24
25
26
26
27
27
27
26
26
25
24
23
23
23
23
22
22
21
22
21
20
18
19
21
22
27
28
29
30
31
31
31
30
30
29
28
25
24
23
24
24
24
24
23
23
23
23
23
24
24
27
28
29
30
30
31
29
24
23
24
24
25
23
23
23
23
22
21
20
18
19
22
24
25
26
27
27
27
29
29
28
28
26
24
21
20
19
19
17
16
16
15
15
15
14
19
23
24
25
26
27
27
28
28
28
27
26
24
22
20
19
18
17
17
16
16
17
14
15
17
19
21
24
26
27
28
29
29
29
29
27
26
24
23
21
20
20
19
18
18
18
17
17
19
21
23
25
27
29
29
30
30
29
29
27
25
22
21
20
20
21
20
19
18
18
17
17
19
21
23
25
27
27
28
29
29
29
28
27
25
24
24
23
22
21
20
21
20
20
20
19
20
23
25
26
26
29
29
29
29
29
29
27
26
26
25
25
24
24
24
24
24
23
23
23
23
23
24
25
26
28
28
29
29
29
28
27
25
25
24
24
24
24
23
23
23
22
21
22
22
24
26
28
29
31
32
33
33
33
34
32
31
28
26
25
25
26
24
24
23
23
23
22
23
27
30
31
33
34
34
35
35
33
31
31
29
28
27
27
26
25
24
24
24
23
23
23
25
26
28
29
30
31
32
33
33
33
32
31
29
27
27
26
26
25
26
25
25
25
24
24
25
26
27
29
30
31
32
32
32
32
31
30
29
27
26
26
27
26
25
25
25
23
24
23
25
25
27
28
30
30
30
29
25
23
24
23
23
23
23
23
24
23
23
23
23
20
20
19
19
19
19
19
20
22
23
23
23
23
23
22
20
20
20
18
19
20
18
18
18
18
17
16
19
21
22
23
24
25
27
26
26
25
25
23
21
20
16
19
19
19
15
14
13
13
12
13
16
20
22
24
25
26
26
27
26
26
25
23
21
19
19
16
16
16
14
13
14
13
13
13
15
19
21
23
24
26
27
28
28
27
26
25
22
20
19
18
16
15
15
15
15
14
14
13
16
17
19
21
22
23
23
23
23
22
22
21
18
18
18
18
18
18
18
18
18
18
18
18
19
20
23
24
24
25
24
25
24
23
23
21
20
20
19
19
19
19
20
19
19
19
18
18
19
21
23
25
25
27
27
27
27
26
26
25
23
22
22
20
19
19
18
18
18
18
18
18
19
20
21
22
25
26
27
27
27
27
27
25
24
24
23
23
20
19
19
19
19
19
19
19
19
21
24
24
25
27
28
28
27
27
26
25
23
22
22
23
22
22
21
21
21
21
20
20
21
21
22
21
22
24
25
24
25
24
23
23
22
22
18
19
18
18
18
18
17
18
18
17
19
22
22
22
23
24
24
25
24
23
23
21
19
17
15
17
16
15
14
13
12
12
12
11
14
18
20
22
23
24
25
25
24
23
23
21
19
18
20
15
14
13
13
13
11
10
10
10
14
17
20
22
24
25
25
25
26
26
25
22
17
18
17
15
14
13
13
13
12
12
11
11
14
17
21
22
24
26
26
26
27
26
25
23
23
21
16
15
15
14
14
13
13
13
12
11
14
17
20
22
24
25
26
27
27
26
25
24
24
19
17
15
14
13
14
13
12
12
13
12
17
19
21
23
25
26
27
27
27
27
26
24
25
24
24
18
15
15
15
16
14
13
12
11
17
19
22
24
27
27
29
29
29
29
29
24
20
24
25
23
22
16
15
14
14
13
13
13
14
17
20
23
26
27
29
29
29
29
28
26
22
19
17
17
18
16
16
16
15
15
14
14
15
18
20
23
24
25
26
27
28
27
26
24
21
20
19
18
17
19
18
18
17
17
18
17
18
19
20
22
23
25
26
26
27
26
24
24
23
23
24
23
22
19
19
18
18
18
18
18
18
20
22
23
25
25
26
26
25
25
25
23
21
20
21
21
21
18
17
17
16
15
16
16
16
18
21
23
25
26
27
28
28
27
25
22
22
21
22
19
19
18
17
16
16
17
16
17
17
19
21
23
23
23
25
24
24
24
24
22
21
22
21
21
21
21
20
19
19
18
17
18
18
19
21
22
22
23
21
21
20
19
18
16
16
16
16
16
16
16
15
15
15
13
13
12
15
18
19
21
22
23
26
26
27
27
24
22
19
19
17
16
15
15
15
13
13
13
12
12
14
15
16
18
20
21
19
16
16
16
17
17
17
18
17
16
17
16
16
16
16
16
15
15
16
18
19
20
22
22
23
24
24
23
23
20
19
19
18
18
18
17
14
13
15
9
9
8
12
17
19
21
23
23
23
25
25
25
23
19
14
14
14
15
11
12
12
11
9
10
8
8
11
15
18
21
22
24
26
26
25
26
24
20
19
18
14
13
12
11
11
10
10
9
8
9
9
14
18
20
21
23
25
25
26
25
24
21
20
16
14
14
14
12
10
11
12
10
10
10
10
14
17
18
20
22
23
24
25
24
23
19
16
16
16
17
17
15
13
15
14
14
14
13
14
17
21
22
22
23
24
25
24
24
23
18
15
14
18
14
12
14
11
14
12
10
9
8
11
17
19
21
23
23
24
25
24
24
23
22
21
20
20
19
18
14
12
11
11
11
11
9
10
15
19
22
23
23
24
24
25
24
23
19
18
17
15
13
15
14
13
12
12
11
11
10
10
14
18
20
23
23
24
25
25
24
23
18
20
20
14
14
13
12
12
11
11
10
10
9
10
13
16
17
19
21
23
23
24
23
21
20
19
18
16
15
14
14
14
12
11
11
10
11
11
13
16
18
19
21
22
22
23
23
22
20
17
16
16
16
16
17
17
17
17
17
15
15
15
17
19
21
22
22
23
23
21
21
20
18
18
17
16
15
15
15
14
13
13
12
8
7
9
14
15
18
19
21
21
21
21
21
20
16
18
17
15
16
9
9
8
7
7
5
5
5
6
9
11
14
16
19
21
22
22
21
19
15
14
13
13
12
11
11
11
11
11
11
11
11
11
11
11
11
11
11
11
11
11
11
11
11
11
11
11
11
11
11
11
11
11
11
11
11
11
11
11
11
11
11
11
11
11
11
11
11
11
11
11
11
11
14
14
14
14
14
14
14
14
14
14
14
14
14
14
14
14
14
14
14
14
14
14
14
14
14
14
14
14
14
14
14
14
14
14
14
14
14
14
14
14
14
14
14
14
14
14
14
13
12
12
12
12
13
12
12
12
13
13
12
12
15
17
17
17
17
15
13
12
11
7
7
7
7
6
4
2
2
2
1
2
9
12
14
16
17
17
18
18
18
17
15
15
15
13
6
6
4
4
3
3
3
2
2
4
7
11
14
18
20
20
20
20
18
16
16
14
11
10
9
8
7
7
6
5
4
4
4
4
6
10
13
15
17
18
19
19
18
16
12
11
9
8
8
7
7
7
7
5
5
5
6
6
8
12
15
18
20
21
22
22
21
18
14
13
15
14
13
11
11
12
12
12
12
12
12
12
12
12
12
12
11
11
10
10
9
10
10
9
9
10
9
9
9
9
6
6
11
10
10
10
12
14
15
16
17
18
18
18
17
16
14
9
7
7
6
7
5
5
4
3
4
3
3
3
6
10
13
17
18
19
20
20
19
17
13
11
9
8
8
7
7
7
6
6
5
5
5
4
8
12
16
18
22
24
25
24
24
22
20
19
15
11
9
10
7
8
7
6
7
6
6
6
9
13
16
17
19
19
20
20
20
15
13
12
11
10
13
12
12
13
12
12
12
12
12
12
12
12
12
12
13
13
14
15
15
14
13
13
14
14
15
14
14
13
13
12
11
9
9
9
10
12
16
18
21
22
22
22
22
20
19
17
16
15
13
11
9
9
8
6
9
8
7
8
10
12
13
14
15
15
15
15
14
12
11
11
11
10
10
10
9
9
9
9
9
9
9
10
10
10
11
12
14
15
15
16
15
13
11
10
7
7
9
9
9
7
6
2
1
1
1
0
5
8
11
11
12
12
12
13
12
11
11
11
11
6
10
10
9
9
5
2
4
1
2
1
4
10
11
12
13
14
15
15
16
13
8
7
5
4
4
1
2
1
1
1
-1
0
0
1
3
8
12
13
14
15
16
16
15
13
9
7
5
9
9
8
5
3
3
4
3
4
4
4
5
8
10
11
13
13
14
14
14
11
8
9
8
7
7
8
8
8
7
6
7
7
8
8
9
11
11
12
11
10
10
10
10
9
7
5
5
4
3
3
3
2
2
2
2
3
3
3
3
3
3
4
4
4
4
4
4
4
4
5
5
5
4
4
4
5
5
5
4
4
5
5
6
7
9
10
9
10
10
11
10
9
8
8
7
7
6
6
5
2
2
2
3
3
3
1
3
6
8
10
10
12
12
12
12
9
9
5
5
7
4
3
2
1
1
1
1
0
0
0
2
7
12
13
14
14
15
14
13
12
12
11
11
11
10
9
7
7
4
2
2
1
2
0
4
8
10
11
12
13
14
14
12
10
6
5
4
3
2
2
2
4
4
5
4
5
6
6
6
9
10
12
12
12
12
13
12
9
6
6
5
5
7
7
6
6
6
6
6
6
6
6
7
7
7
8
7
7
6
5
5
5
5
5
5
4
5
5
4
4
4
3
2
2
2
2
3
4
5
6
6
6
6
6
6
5
4
4
4
3
3
3
3
2
2
2
2
2
2
1
4
4
6
7
8
9
10
9
9
8
7
6
6
6
5
5
4
3
3
3
2
2
1
1
1
2
4
5
5
6
6
6
6
5
3
3
3
3
2
1
2
1
1
0
-2
-4
-4
-2
0
1
3
4
6
7
8
7
6
4
2
1
1
-1
-2
-2
-3
-3
-3
-3
-4
-4
-4
-4
-3
2
3
4
6
6
7
7
7
5
4
7
4
2
1
0
0
0
1
0
0
0
0
0
1
1
1
2
5
6
8
9
9
8
7
6
6
5
6
6
0
1
-1
-2
-1
-2
-1
2
-1
4
7
7
8
9
10
10
9
7
4
3
2
2
2
2
2
-1
-1
-1
0
0
-1
-2
0
3
5
6
6
7
8
8
8
11
10
8
7
6
5
5
4
4
4
3
3
2
1
0
1
3
5
7
8
8
9
9
9
7
7
6
3
0
-1
0
-3
-2
-2
-4
-4
-4
-3
-4
2
4
6
7
9
10
11
10
9
7
4
2
3
2
1
0
-1
0
0
-1
-3
-2
-2
-3
-2
3
4
6
8
8
9
9
9
6
3
3
1
1
1
0
0
-1
-1
0
0
1
1
2
4
4
6
6
7
7
8
7
7
6
4
4
4
2
2
1
0
-3
-4
-3
-7
-5
-6
-6
-2
1
2
3
4
5
6
6
6
5
4
4
4
3
3
3
-3
-3
-6
-5
-5
-5
-6
-7
-5
-1
2
4
6
7
7
6
6
4
2
0
0
-3
-2
-3
-2
-3
-3
-3
-3
-1
0
-1
0
2
2
6
8
7
7
7
7
6
6
4
2
1
3
-1
0
2
2
2
1
-1
1
1
2
3
4
5
6
6
7
7
7
6
5
5
4
-1
-1
-2
-2
-2
-3
-3
-3
-4
-4
-6
-4
-1
1
2
3
4
4
4
3
0
1
-1
1
1
7
5
5
4
4
3
1
1
0
-1
1
1
2
3
4
4
4
4
4
4
3
-1
2
1
-3
-2
-4
-6
-7
-6
-6
-7
-7
-6
-3
0
1
3
4
5
5
5
3
1
0
-2
-3
-4
-5
-5
-5
-5
-2
-2
-3
-3
-4
-5
-4
-4
-3
-2
-1
-1
-1
-1
-1
-2
-3
-4
-6
-6
-5
-7
-8
-7
-7
-9
-9
-8
-8
-8
-6
-5
-4
-3
-2
-2
-1
-1
-2
-2
-4
-4
-4
-5
-6
-5
-6
-6
-7
-7
-8
-8
-7
-6
-6
-6
-5
-4
-3
-3
-3
-3
-2
-3
-3
-3
-4
-4
-4
-4
-6
-6
-5
-8
-6
-6
-3
-2
-1
0
1
2
3
2
2
3
2
1
1
0
-1
-5
-6
-5
-5
-5
-5
-6
-7
-9
-10
-9
-8
-5
-3
-1
0
1
2
3
1
-1
0
-4
-6
-4
-3
-4
-5
-8
-7
-3
-2
-2
-4
-3
-3
-2
-3
-2
-2
-2
-2
-2
-3
-5
-5
-6
-8
-7
-8
-10
-10
-9
-10
-8
-9
-9
-10
-9
-8
-9
-6
-5
-4
-3
-2
-2
-3
-4
-6
-6
-7
-9
-9
-10
-8
-7
-8
-9
-10
-11
-9
-11
-8
-6
-5
-3
-2
-1
1
1
0
-1
-1
-2
-3
-3
-5
-6
-7
-8
-9
-9
-10
-10
-10
-10
-9
-8
-7
-6
-5
-5
-4
-4
-5
-7
-7
-7
-7
-8
-7
-7
-7
-8
-8
-8
-8
-8
-10
-10
-9
-6
-4
-2
-1
0
1
1
0
0
-5
-8
-5
-6
-4
-3
-5
-6
-6
-4
-5
-6
-8
-10
-7
-3
-2
-2
-1
-1
-1
-1
-1
-3
-6
-5
-5
-5
-6
-6
-7
-8
-9
-9
-9
-10
-10
-9
-9
-5
-4
-3
-1
0
-1
-1
-1
-3
-4
-4
-4
-6
-5
-5
-5
-5
-5
-5
-5
-5
-5
-4
-4
-4
-4
-3
-3
-2
-2
-2
-2
-2
-2
-2
-3
-3
-3
-3
-3
-3
-3
-3
-3
-3
-3
-3
-2
-2
-2
-1
-1
-1
-1
-1
-1
-1
-1
-1
-1
-1
-1
-2
-2
-2
-2
-2
-2
-2
-2
-2
-1
-1
0
0
0
0
1
1
1
1
1
1
0
0
0
0
1
1
1
1
1
1
1
1
-1
1
1
2
2
2
3
3
3
3
2
-1
-2
0
1
1
1
1
0
0
0
0
-1
-2
-2
-2
-2
-2
-2
-2
-2
-2
-2
-2
-2
-2
-2
-2
-2
-2
-2
-4
-5
-5
-3
-3
-4
-4
-3
-3
-2
-2
-1
-1
-1
-1
-2
-2
-3
-4
-4
-5
-5
-5
-6
-6
-9
-9
-9
-10
-9
-9
-9
-7
-4
-5
-4
-3
-2
-3
-4
-5
-5
-6
-5
-5
-5
-6
-8
-7
-8
-7
-7
-8
-8
-7
-6
-6
-5
-5
-4
-3
-3
-3
-4
-5
-7
-6
-9
-9
-9
-8
-6
-10
-9
-10
-10
-9
-9
-7
-8
-6
-6
-4
-3
-2
-3
-3
-3
-3
-3
-3
-4
-4
-4
-4
-4
-4
-4
-5
-7
-8
-9
-8
-6
-5
-3
0
0
1
1
1
0
-1
-1
-2
-4
-6
-6
-7
-7
-7
-9
-8
-8
-8
-8
-8
-8
-7
-6
-5
-3
-2
-2
-2
-3
-4
-5
-6
-7
-8
-9
-10
-10
-10
-11
-11
-11
-12
-13
-13
-12
-11
-10
-10
-8
-8
-7
-7
-7
-9
-11
-12
-12
-13
-15
-15
-14
-15
-17
-17
-18
-16
-17
-18
-17
-13
-11
-9
-8
-7
-6
-7
-7
-9
-7
-7
-8
-10
-9
-10
-10
-10
-10
-10
-10
-11
-12
-12
-11
-10
-8
-7
-7
-7
-7
-5
-6
-8
-8
-9
-10
-12
-12
-13
-13
-14
-14
-14
-15
-15
-15
-17
-16
-13
-10
-9
-8
-7
-6
-6
-6
-9
-10
-10
-11
-13
-12
-13
-14
-12
-14
-13
-14
-15
-15
-15
-13
-10
-9
-7
-6
-5
-5
-5
-5
-7
-8
-10
-11
-11
-11
-11
-11
-9
-9
-8
-8
-8
-8
-8
-8
-7
-7
-6
-6
-6
-5
-5
-4
-4
-5
-5
-6
-5
-6
-5
-5
-6
-4
-3
-4
-4
-5
-6
-6
-5
-4
-4
-3
-4
-3
-3
-3
-4
-4
-5
-7
-6
-6
-6
-6
-6
-7
-6
-5
-6
-5
-5
-7
-4
-3
-2
-2
-1
-1
-1
-1
-3
-4
-5
-7
-10
-11
-10
-11
-13
-14
-14
-14
-14
-15
-14
-14
-11
-9
-5
-3
-2
-1
0
0
0
-2
-5
-6
-9
-8
-6
-5
-7
-7
-10
-10
-12
-11
-6
-6
-5
-3
-3
-3
-4
-4
-5
-6
-7
-8
-9
-10
-10
-11
-11
-12
-12
-12
-12
-12
-13
-13
-13
-12
-11
-10
-9
-9
-8
-8
-8
-8
-8
-10
-10
-10
-10
-11
-11
-11
-11
-11
-12
-12
-12
-13
-14
-12
-10
-9
-8
-7
-6
-6
-5
-5
-8
-9
-10
-11
-11
-12
-12
-14
-15
-16
-17
-14
-15
-16
-15
-16
-11
-8
-7
-5
-5
-3
-3
-4
-4
-9
-9
-10
-12
-13
-15
-14
-14
-11
-14
-14
-12
-10
-11
-8
-7
-5
-2
-3
-2
-1
0
-1
-3
-5
-8
-10
-9
-9
-9
-10
-8
-10
-11
-13
-13
-12
-12
-11
-7
-5
-3
-3
-2
-1
-1
-1
-1
-3
-2
-6
-7
-9
-10
-10
-12
-13
-12
-12
-12
-14
-12
-11
-7
-5
-5
-3
-1
1
1
0
-3
-4
-7
-7
-8
-7
-8
-10
-10
-8
-9
-10
-13
-12
-11
-10
-7
-4
-3
-2
-2
-2
-2
-2
-3
-4
-8
-10
-9
-9
-7
-10
-11
-9
-12
-12
-12
-13
-13
-15
-9
-6
-4
-3
-1
1
1
0
-1
-3
-5
-4
-7
-8
-11
-12
-12
-13
-13
-14
-14
-13
-13
-12
-9
-7
-6
-4
-3
-3
-3
-3
-5
-7
-7
-7
-7
-6
-6
-6
-5
-5
-5
-5
-5
-5
-5
-5
-5
-4
-3
-2
-1
-1
0
1
1
-2
-4
-7
-6
-9
-5
-9
-10
-12
-11
-11
-11
-10
-12
-13
-10
-6
-3
-3
-2
-1
-1
-2
-4
-6
-7
-7
-8
-9
-9
-8
-7
-5
-5
-5
-5
-4
-3
-3
-2
-2
-2
-1
0
0
0
0
-3
-4
-4
-5
-3
-7
-8
-8
-9
-11
-10
-8
-9
-9
-8
-8
-5
-4
-2
-2
0
0
0
-1
-2
-1
-1
-2
-3
-4
-4
-4
-5
-5
-5
-6
-5
-6
-6
-6
-6
-5
-4
-4
-3
-2
-1
-2
-3
-5
-6
-7
-8
-6
-9
-9
-8
-5
-4
-4
-4
-5
-8
-10
-7
-6
-3
-1
0
1
1
0
-1
-3
-5
-2
-2
-4
-8
-8
-7
-7
-9
-8
-10
-10
-8
-6
-4
-3
-1
0
2
2
3
3
1
0
-1
-1
-1
-7
-8
-9
-10
-10
-9
-10
-11
-11
-12
-11
-8
-4
-3
0
1
1
2
2
-2
-3
-3
-4
-7
-6
-7
-6
-3
-6
-6
-6
-8
-8
-9
-9
-4
-1
1
1
2
2
3
2
1
-1
-1
0
0
-1
-1
-1
-2
-2
-2
-3
-3
-4
-4
-4
-4
-3
-2
-1
-1
-1
-1
-1
-2
-3
-3
-3
-2
-3
-3
-3
-3
-3
-4
-4
-5
-4
-5
-6
-3
-2
0
2
3
3
4
3
1
-1
-1
-4
-5
-5
-6
-4
-6
-8
-8
-8
-12
-12
-13
-14
-9
-6
-3
-2
-1
-1
-3
-4
-5
-5
-5
-5
-5
-5
-5
-6
-6
-6
-6
-6
-5
-5
-5
-5
-5
-5
-4
-4
-4
-3
-3
-3
-4
-6
-8
-7
-8
-5
-3
0
-1
-2
-2
-3
-4
-5
-7
-1
1
3
3
4
4
5
5
3
0
-1
-1
-3
-4
-6
-5
-9
-8
-10
-11
-12
-11
-11
-13
-9
-7
-6
-4
-3
-2
-1
-1
-2
-4
-5
-6
-7
-9
-8
-9
-9
-10
-12
-11
-11
-13
-13
-12
-10
-7
-4
-3
-1
0
2
2
2
0
-2
-4
-4
-5
-5
-7
-5
-5
-5
-7
-9
-9
-10
-8
-8
-7
-6
-5
-5
-4
-2
-1
-2
-4
-3
-3
-3
-3
-3
-3
-3
-3
-3
-4
-3
-4
-4
-4
-3
-3
-2
0
1
2
3
3
3
1
-2
-3
-1
-5
-6
-4
-6
-7
-6
-7
-7
-8
-6
-5
-5
-5
-5
-4
-4
-3
-3
-3
-3
-3
-3
-3
-3
-3
-3
-3
-4
-4
-4
-4
-4
-4
-4
-4
-4
-3
-3
-3
-3
-3
-2
-2
-2
-2
-2
-2
-2
-2
-2
-2
-2
-2
-2
-2
-2
-2
-2
-2
-2
-2
-1
-1
-1
-1
-1
-1
-1
-1
0
-1
0
0
0
-2
-4
-3
-5
-5
-2
-2
-2
-3
-2
-2
-1
1
0
1
2
3
2
0
-1
-1
-2
-2
-3
-4
-4
-5
-6
-8
-9
-11
-10
-11
-8
-5
-3
-1
1
2
3
4
4
2
0
1
-1
-2
-3
-3
-4
-3
-4
-4
-3
-3
-3
-3
-3
-3
-3
-2
-2
-2
-2
-2
-2
-2
-2
-1
-1
-3
-5
-6
-7
-6
-5
-3
-3
-4
-6
-6
-7
-4
-3
-3
-2
-1
0
0
1
-1
-2
-3
-2
-3
-3
-3
-3
-3
-3
-3
-4
-4
-4
-4
-4
-3
-3
-3
-2
-2
-2
-1
-1
-2
-3
-3
-4
-6
-8
-8
-7
-10
-11
-8
-10
-9
-11
-10
-9
-4
-2
2
3
4
3
3
0
-3
-5
-7
-8
-8
-9
-9
-10
-11
-11
-13
-14
-15
-14
-14
-14
-11
-11
-9
-8
-5
-5
-5
-4
-5
-9
-9
-8
-8
-8
-9
-9
-10
-10
-12
-13
-13
-13
-14
-10
-8
-7
-6
-5
-5
-3
-3
-3
-4
-5
-5
-6
-8
-8
-8
-8
-8
-8
-9
-11
-13
-12
-13
-11
-8
-6
-4
-2
0
2
2
3
1
1
-1
-1
-5
-2
-3
-3
-5
-6
-6
-4
-4
-4
-4
-4
-3
-2
-2
0
0
0
0
1
0
-2
-3
-5
-5
-9
-8
-8
-6
-8
-9
-8
-7
-8
-9
-7
-6
-5
-4
-3
-2
-2
-1
-1
-1
-2
-2
-3
-4
-4
-5
-5
-6
-6
-4
-6
-8
-8
-9
-8
-3
-1
3
4
5
6
5
4
3
2
1
1
1
0
-3
-5
-4
-6
-6
-7
-6
-7
-8
-6
-5
-3
0
1
3
4
5
5
4
2
-2
-3
-2
-4
-5
-4
-2
0
0
0
0
-1
-1
-1
-1
1
1
1
2
2
3
3
3
1
0
2
1
0
-1
-4
-3
-5
-4
-7
-8
-10
-9
-5
-2
0
2
3
3
3
3
2
1
-1
-1
-2
-1
-3
-3
-4
-4
-5
-8
-6
-6
-6
-5
-5
-3
-1
-1
1
2
2
3
2
1
1
1
1
1
0
0
0
0
-1
-1
-1
-3
-2
-4
-4
-2
0
3
5
6
6
6
4
4
3
2
1
1
1
0
0
-1
-2
-3
-4
-4
-4
-5
-3
0
1
2
3
4
4
4
4
3
2
0
0
-2
-2
-4
-4
-5
-7
-7
-7
-8
-8
-7
-6
-4
-2
-1
0
1
1
2
1
1
-1
-2
-1
-2
-4
-5
-4
-5
-6
-8
-9
-9
-9
-10
-8
-3
-1
0
2
4
6
6
6
5
2
1
1
-1
-3
-6
-5
-6
-4
-4
-5
-3
-3
-3
-3
-3
-2
-2
0
0
2
3
3
2
1
-2
-2
-4
-4
-5
-5
-7
-7
-6
-3
-3
-2
-2
0
3
4
5
5
5
7
7
7
7
5
5
0
-1
-3
-3
-5
-5
-6
-6
-7
-7
-9
-8
-2
-1
2
4
7
9
9
10
10
9
6
5
1
-1
-2
1
1
-3
-1
-2
-5
-4
-3
-4
-2
0
2
2
3
3
4
4
4
4
3
3
1
1
2
0
0
-2
-1
-1
0
0
1
1
1
1
1
0
0
-1
-1
-1
-1
-1
-1
-2
-1
-1
-1
0
-1
-1
-4
-5
-6
-6
-7
-7
-4
-1
2
4
5
7
10
11
11
10
6
5
3
1
1
-1
-2
-3
-5
-6
-4
-5
-3
-5
-1
3
8
11
14
15
16
15
15
14
11
11
9
7
1
4
3
4
4
2
3
3
2
2
2
2
3
7
10
11
10
9
6
5
4
3
2
1
1
0
0
-1
-1
-2
-2
-2
-3
-3
-2
0
0
2
3
4
4
5
6
5
2
2
1
0
0
0
0
-1
-2
-2
-5
-3
-5
-4
-2
-1
0
2
2
3
3
4
4
4
1
1
1
0
0
-1
-4
-4
-3
-4
-5
-6
-6
-5
-2
3
3
5
10
12
15
16
17
15
11
10
6
5
3
3
9
9
8
4
2
1
0
-2
7
9
11
12
13
14
16
15
15
14
12
10
8
7
7
8
7
4
3
1
-1
0
-2
-3
1
5
8
9
11
12
13
14
14
12
8
5
6
4
4
3
2
3
2
2
2
2
2
3
4
7
8
10
10
10
12
13
14
13
7
6
5
5
4
1
2
-1
-1
-1
-3
-2
-2
-1
2
7
8
13
14
17
18
18
19
16
14
11
8
9
6
7
5
4
4
3
2
2
0
0
7
12
14
20
21
18
17
14
13
11
9
7
8
5
6
4
2
3
1
3
1
2
1
1
4
7
13
18
15
14
11
10
10
10
9
7
6
5
5
4
2
0
-2
1
-4
-2
-4
-4
1
7
8
10
10
11
12
12
12
11
9
8
6
4
5
2
3
1
1
0
-1
-1
-1
-1
3
4
6
7
8
9
11
12
12
11
9
9
9
8
9
8
8
6
6
6
5
4
3
3
3
3
3
4
4
5
5
6
6
7
6
5
5
3
6
3
3
0
1
-1
-1
0
-1
1
2
3
5
5
6
7
8
8
8
8
6
4
4
4
2
2
0
0
-1
-1
-2
-2
-1
-1
0
1
3
4
5
7
9
9
10
9
7
5
5
3
3
3
2
1
0
0
-1
-1
-2
-1
1
3
5
6
8
10
11
11
11
11
9
9
7
6
5
4
3
2
4
4
4
2
3
3
6
9
11
14
14
14
15
14
14
13
12
10
10
8
7
6
6
5
5
4
5
4
4
3
5
6
8
10
11
13
15
15
16
15
11
11
7
8
7
8
8
8
5
7
10
10
9
7
7
7
10
9
9
11
13
12
11
10
9
6
4
3
2
2
1
1
0
-1
0
0
0
0
2
3
3
4
5
5
5
5
4
3
2
2
1
1
0
0
-1
-1
-2
-2
-2
-2
-3
-2
-1
0
0
2
3
4
5
5
6
5
4
3
2
2
1
2
2
2
1
1
0
0
0
0
1
2
4
4
6
7
8
8
8
8
6
5
5
4
5
4
2
2
6
3
2
3
3
3
6
7
8
8
8
9
10
10
10
10
9
7
6
4
4
2
1
0
0
1
1
0
0
1
1
3
3
3
6
5
8
8
13
12
9
7
6
5
3
3
2
2
1
0
-1
-1
-1
1
4
4
6
6
8
8
8
9
9
9
8
6
6
5
4
3
2
2
0
0
-1
-1
-1
0
1
3
4
6
7
9
10
11
11
11
10
8
7
7
6
4
5
5
4
2
1
0
0
0
4
5
7
8
10
12
13
13
13
13
12
9
8
10
8
9
8
6
7
5
5
5
6
6
6
8
11
13
15
18
20
20
19
17
14
12
11
10
9
8
8
7
6
5
5
3
2
4
6
7
8
9
10
10
11
12
13
13
12
10
10
8
9
5
4
1
1
0
2
1
1
2
3
5
9
9
10
10
9
10
10
9
9
7
6
4
4
4
3
3
3
3
3
2
2
1
6
7
7
8
9
10
11
10
9
7
7
6
5
4
4
3
4
4
4
4
3
3
4
4
4
4
4
5
7
6
6
7
7
7
7
5
6
5
6
7
7
6
6
7
7
4
3
6
8
13
14
14
15
15
16
15
15
14
14
11
8
10
10
9
6
4
4
1
1
-1
0
1
6
8
10
13
14
16
17
18
18
18
17
14
14
11
10
11
8
6
5
3
3
3
4
4
10
13
17
18
18
19
18
17
16
16
14
12
11
10
9
8
7
9
9
8
9
8
8
9
10
10
10
11
11
11
11
9
7
7
6
6
6
6
6
6
6
6
6
6
6
6
5
6
7
9
11
14
14
14
14
13
13
12
9
9
7
5
4
3
2
3
2
3
1
-1
0
3
7
10
11
12
12
13
14
14
14
13
12
9
10
8
7
7
6
6
6
4
3
3
3
4
5
7
9
11
12
13
14
15
14
12
12
11
11
12
9
9
8
7
7
8
9
8
8
7
8
9
10
11
12
12
12
13
12
12
11
10
9
9
8
8
8
7
7
7
6
6
5
7
8
10
10
12
12
13
12
11
11
11
10
9
9
8
7
6
6
6
6
5
5
5
4
6
8
9
11
11
12
12
13
12
13
11
11
10
9
9
9
7
7
7
1
3
2
2
6
8
10
11
12
14
15
16
17
18
18
17
16
13
11
8
9
12
9
6
5
4
2
3
1
5
10
12
14
16
18
18
21
23
23
23
21
20
17
18
20
18
11
11
15
8
8
7
5
9
13
17
19
23
25
26
24
26
25
23
21
17
17
14
14
13
12
11
10
8
4
5
5
8
10
11
12
14
15
15
16
16
17
16
15
14
14
13
12
10
11
9
8
8
7
7
6
9
11
13
14
16
17
19
18
19
18
17
15
13
12
11
10
10
9
10
9
10
9
8
6
11
13
15
17
18
19
21
21
21
21
20
19
15
12
11
10
9
9
8
8
8
8
8
8
9
9
11
12
13
14
15
16
16
16
15
14
13
12
12
9
9
11
9
8
7
7
6
5
8
9
10
10
11
12
14
14
14
14
14
13
12
11
11
11
11
9
8
7
6
7
6
6
7
8
8
8
7
7
8
8
8
8
8
7
7
6
5
5
5
5
4
3
3
2
1
1
4
6
8
10
12
14
15
16
16
16
15
14
13
12
11
11
8
8
6
7
5
5
4
4
6
8
10
12
15
16
16
17
18
19
18
17
16
14
13
13
13
12
11
10
9
7
7
8
9
10
12
13
14
15
15
15
16
16
15
15
15
12
11
11
13
13
12
10
10
9
9
10
10
10
11
11
13
14
13
15
16
15
15
15
12
12
11
9
8
8
8
8
7
6
5
6
9
13
15
17
21
23
24
24
25
24
20
19
18
17
17
15
14
13
12
13
12
12
12
13
15
16
17
19
20
21
22
22
23
23
22
21
19
14
14
12
17
11
10
10
9
10
7
7
11
14
16
19
20
22
23
24
24
24
22
22
20
19
17
17
17
16
15
14
11
11
9
9
13
18
19
20
21
22
23
24
24
24
23
22
20
19
17
16
15
15
13
13
13
11
12
11
13
14
16
15
15
17
18
18
18
18
19
19
19
20
19
16
19
19
17
16
11
9
8
8
14
20
22
23
25
27
27
28
29
29
28
27
26
25
24
24
23
18
20
18
16
12
10
14
17
19
21
22
24
26
28
28
28
28
27
26
23
20
18
19
15
14
13
10
9
8
8
8
13
17
18
19
21
22
23
25
25
24
23
22
21
21
17
16
15
16
16
15
14
14
14
13
14
16
17
19
21
22
23
24
24
23
23
21
20
19
18
17
17
17
13
12
13
12
12
13
14
16
17
19
19
20
21
22
22
22
22
21
19
19
16
17
16
15
15
14
14
13
13
12
14
16
18
19
23
23
24
24
25
25
25
24
23
21
20
16
17
17
16
15
14
14
12
12
15
17
19
21
23
25
26
27
27
27
27
26
25
22
23
21
19
18
18
17
16
15
15
15
17
20
23
24
26
27
29
30
31
31
30
28
27
25
23
20
19
18
18
18
17
17
15
16
18
20
23
24
25
27
28
29
29
29
28
28
27
26
24
22
21
21
20
19
18
16
16
18
18
20
20
22
22
23
24
22
23
23
23
22
22
21
22
20
20
19
19
18
17
17
17
17
17
17
17
17
18
18
18
20
20
19
19
19
18
16
15
15
14
13
12
11
11
8
9
9
12
16
23
25
27
27
30
30
31
31
31
30
25
27
26
25
24
19
15
14
13
12
11
10
17
21
23
27
31
32
33
34
34
34
33
30
26
21
21
21
16
18
17
14
11
12
13
15
19
21
23
25
26
28
29
29
30
28
28
28
26
24
22
20
19
16
15
17
14
13
12
15
17
20
21
23
24
25
26
27
27
27
25
24
23
21
20
18
18
17
16
15
23
22
21
21
23
24
24
26
27
29
29
31
31
31
30
28
25
27
27
21
20
19
19
16
17
15
15
16
20
21
23
25
25
26
27
27
27
27
27
25
24
22
21
20
18
17
17
16
15
13
13
14
18
20
22
23
24
26
26
26
26
26
25
25
24
22
21
20
19
19
18
18
17
17
16
17
17
18
19
19
20
22
22
24
25
24
25
24
23
22
21
20
20
19
19
18
18
17
17
17
19
20
21
22
23
24
23
24
24
24
23
23
22
21
20
19
18
18
17
17
17
16
16
16
16
17
18
18
17
22
26
28
27
27
26
25
23
22
20
20
18
16
13
12
13
10
10
17
20
22
24
25
26
27
28
29
29
29
27
26
26
24
23
21
21
19
20
19
18
18
17
15
19
21
23
25
26
26
27
28
28
28
29
27
25
23
24
23
21
20
19
18
17
17
16
18
19
23
25
26
27
28
28
29
28
27
27
26
25
25
22
21
19
18
17
16
16
16
17
18
20
20
23
24
25
26
27
27
28
28
28
27
26
25
23
22
21
21
21
20
19
19
19
19
22
24
27
28
30
30
30
29
24
23
22
23
22
23
22
21
20
20
20
19
19
18
16
17
21
23
24
27
28
29
30
30
30
30
29
28
26
25
24
23
22
21
21
19
20
20
20
21
22
23
23
23
23
23
22
23
23
23
21
20
18
19
17
17
17
17
17
17
17
16
17
17
17
17
18
19
21
22
22
23
23
24
23
22
22
22
21
20
20
19
19
19
19
18
18
18
19
19
19
20
20
22
22
22
23
23
24
24
23
21
21
21
21
22
22
22
21
20
19
20
21
23
25
26
27
28
30
30
31
31
31
31
29
27
26
25
24
20
17
15
15
13
14
16
20
23
25
27
30
32
34
35
36
35
35
33
32
30
29
28
28
27
25
23
20
21
18
20
21
22
25
25
26
28
29
29
31
30
30
29
27
26
25
25
23
23
22
20
19
18
16
19
23
25
27
30
30
30
32
31
31
30
30
27
26
25
24
22
21
20
18
19
19
18
18
19
19
20
21
22
22
24
24
25
25
26
26
25
25
24
24
23
22
22
20
19
18
17
17
19
22
24
26
29
30
32
33
34
34
34
34
32
31
26
24
23
22
22
23
23
23
22
22
23
23
23
23
22
22
22
18
18
18
19
19
20
20
19
19
20
20
19
19
19
19
18
18
19
19
18
18
18
19
19
19
19
19
19
19
19
19
19
19
19
19
19
19
19
19
19
18
18
18
18
18
18
19
19
19
19
20
20
20
21
20
20
20
21
21
21
21
20
20
20
21
21
21
21
20
19
20
20
21
21
21
21
21
21
21
21
21
20
20
20
20
20
20
20
20
19
19
20
20
20
21
21
21
21
21
21
22
22
21
21
21
20
20
20
20
20
20
20
20
20
20
19
18
18
19
18
17
17
18
18
18
18
18
18
18
18
17
17
16
16
16
16
16
16
16
17
19
20
23
25
25
26
26
25
25
24
23
22
20
20
20
19
19
18
18
18
17
18
19
20
22
22
24
25
26
26
25
24
22
24
23
21
21
18
17
18
17
15
15
14
14
15
17
19
21
23
24
25
26
27
27
26
26
26
25
23
22
22
21
20
18
17
17
17
17
18
21
22
24
25
26
27
29
29
30
30
30
30
28
25
25
25
25
25
21
22
22
21
21
21
22
24
26
27
28
30
30
31
31
31
30
29
29
27
26
24
22
22
21
19
21
20
20
20
21
22
24
25
26
28
29
30
31
31
31
30
29
28
27
26
25
24
23
23
24
23
23
23
23
23
24
24
23
23
22
21
22
22
22
22
21
22
22
22
22
22
21
21
21
21
21
21
22
24
26
27
27
27
29
30
31
31
30
29
28
27
27
27
27
24
24
23
22
22
22
23
26
27
29
30
32
33
33
33
33
33
33
32
30
28
27
27
25
24
23
22
21
21
21
22
25
27
30
32
32
34
35
35
36
36
35
33
31
33
32
31
28
28
26
26
25
25
24
24
24
25
27
29
30
31
31
31
31
30
30
28
27
26
26
27
26
24
24
23
22
21
21
22
24
26
28
30
31
32
32
32
31
29
28
28
27
26
26
25
24
24
23
23
23
22
22
21
21
21
21
21
21
21
22
22
22
22
23
22
22
21
21
21
20
20
20
20
20
20
20
20
22
24
25
27
28
31
30
31
31
31
31
30
29
27
27
27
24
24
24
23
22
21
21
21
22
24
26
27
27
28
28
29
29
29
29
29
28
22
22
22
21
21
21
21
21
21
21
22
22
22
22
23
23
23
23
24
24
24
23
23
22
22
22
23
22
22
22
22
21
21
21
21
22
22
23
25
26
28
29
29
31
31
31
31
30
29
28
27
24
24
23
23
21
22
23
22
24
26
28
28
31
32
33
33
34
33
32
32
30
29
28
28
27
27
26
26
25
24
24
25
25
25
25
25
26
26
27
27
27
27
27
27
27
26
25
20
21
22
21
21
21
21
21
22
22
22
22
22
23
24
24
24
25
26
27
26
25
24
24
23
23
23
23
22
22
22
22
22
23
24
24
25
27
27
28
28
28
28
28
28
27
27
26
26
25
25
25
24
24
24
24
24
25
25
25
25
26
26
26
26
26
26
25
25
25
24
24
24
24
23
21
21
21
21
20
22
24
27
28
29
31
32
34
34
35
36
35
35
34
33
32
31
30
29
29
25
23
22
22
24
27
29
31
32
33
35
36
36
36
35
35
35
33
29
28
31
27
29
27
25
23
24
23
23
26
29
29
31
33
34
36
36
36
36
31
25
25
24
24
24
23
23
22
23
21
21
22
24
26
28
30
32
32
34
35
35
35
35
35
34
32
30
29
30
30
30
26
25
24
24
24
25
26
28
29
31
32
34
35
35
34
35
34
33
33
31
30
29
24
24
22
23
23
22
22
23
24
26
26
28
29
29
30
31
32
32
32
31
31
30
29
29
29
24
24
23
23
23
23
23
24
24
25
25
25
26
27
27
27
27
27
27
26
26
25
25
25
25
25
25
25
25
25
24
25
25
25
26
26
25
24
24
23
23
24
24
24
23
23
23
23
23
23
23
23
22
22
22
23
24
24
25
25
25
25
25
24
24
24
24
24
25
24
24
24
23
23
23
23
22
22
23
23
24
25
26
27
26
28
27
27
28
28
28
26
25
26
25
25
24
22
21
21
21
21
22
23
26
27
28
29
30
31
32
32
31
31
30
29
27
27
26
26
25
25
25
24
24
24
24
25
27
27
29
29
29
30
30
31
31
31
30
29
28
27
27
26
25
25
25
24
24
24
23
24
25
26
27
28
29
29
30
30
30
29
28
28
28
27
26
24
24
24
23
23
23
23
23
24
24
24
25
25
25
25
25
26
25
25
25
24
24
24
24
25
24
24
23
24
23
22
22
25
27
28
29
30
31
32
32
33
33
32
31
29
26
27
25
26
22
22
21
21
20
19
21
23
25
28
28
29
31
32
33
32
32
32
31
29
28
28
27
26
26
25
24
24
24
24
24
25
25
25
26
26
26
26
27
27
27
27
27
26
26
25
25
25
24
24
23
23
23
23
23
24
26
26
27
28
29
30
30
29
31
31
29
29
27
27
26
25
24
23
23
23
23
23
24
25
28
29
31
32
32
33
33
33
34
31
31
29
28
28
27
27
26
25
25
24
24
24
24
24
26
27
29
30
30
30
32
32
31
31
31
29
28
27
24
24
24
25
23
22
23
22
23
25
27
28
28
29
30
30
30
30
30
29
28
28
26
26
26
26
25
25
26
25
25
24
23
23
25
26
28
29
30
31
32
32
31
31
30
29
28
27
25
25
24
23
22
21
22
21
22
25
28
30
33
34
35
37
37
37
37
37
37
36
33
28
27
26
26
25
24
23
24
24
25
27
29
30
32
34
35
35
36
36
35
35
33
31
30
29
28
27
26
26
26
26
26
26
26
26
27
28
28
27
23
24
25
25
25
27
27
26
25
26
26
25
25
25
25
24
24
24
25
24
24
24
24
24
24
25
25
25
25
25
25
25
25
25
25
24
24
23
24
24
24
23
23
25
28
29
30
32
34
36
37
37
38
38
36
34
32
32
29
27
27
27
26
26
26
26
26
28
28
29
29
29
31
30
31
32
31
31
30
30
28
29
28
27
25
24
24
24
24
23
23
25
26
28
30
31
32
33
33
34
34
34
33
31
30
29
28
28
22
22
22
23
23
23
22
23
24
26
28
29
31
32
32
32
32
32
31
30
24
23
23
22
22
22
21
21
21
21
22
23
24
25
24
25
24
23
24
24
24
26
26
25
23
22
22
22
22
22
22
21
22
21
21
23
24
26
27
29
30
30
30
31
30
30
29
27
28
26
23
26
26
26
22
25
22
23
23
23
26
29
29
30
31
32
32
33
32
32
31
28
27
27
26
27
26
26
25
24
23
23
23
25
26
28
30
30
31
32
33
33
33
32
31
31
20
21
21
22
22
21
21
21
20
20
20
22
23
26
27
28
30
31
32
32
32
32
31
29
27
26
26
25
25
25
25
25
25
25
25
26
26
27
27
29
30
32
32
32
32
32
31
31
30
29
30
30
27
26
25
25
24
24
24
24
25
28
29
29
30
29
29
27
26
25
25
23
23
24
24
23
23
23
23
22
23
22
23
25
25
26
29
31
32
34
34
35
34
34
32
31
29
31
28
25
24
22
22
21
21
20
22
24
27
29
30
33
33
35
35
37
37
35
34
33
30
27
28
27
27
26
25
24
24
24
24
26
26
27
28
30
32
33
34
35
34
34
33
31
30
28
28
27
26
27
27
27
27
27
27
27
28
27
27
29
31
32
32
31
30
27
25
26
25
26
24
25
25
24
25
24
24
24
24
24
24
25
26
28
29
29
29
30
30
30
29
28
28
27
27
26
26
25
25
25
25
25
25
26
27
28
30
30
30
31
32
32
32
31
30
29
28
28
28
26
24
24
24
24
24
25
24
24
27
29
30
31
32
32
33
32
32
32
31
30
29
29
29
29
28
27
27
27
27
26
26
27
28
29
31
31
32
32
32
32
32
32
31
30
30
30
29
29
29
27
27
26
26
26
27
27
27
27
28
28
30
30
30
30
30
30
30
29
29
28
28
28
28
28
28
27
26
30
29
31
32
33
33
34
34
34
35
35
35
35
34
33
32
28
25
25
23
24
24
21
21
23
22
25
28
29
31
32
33
33
33
34
33
32
32
30
30
30
27
24
23
23
21
22
21
19
20
23
27
28
30
32
32
33
34
33
34
33
31
29
28
27
25
24
24
23
23
24
24
23
23
24
26
27
29
29
29
29
28
27
27
26
25
24
25
25
24
24
24
24
24
24
24
24
23
24
25
26
27
27
28
29
31
31
31
31
28
26
25
24
23
21
21
21
21
21
21
21
20
22
24
24
25
25
24
26
26
26
26
26
27
25
26
24
24
23
23
23
23
23
23
22
22
23
24
26
28
32
33
33
34
34
34
33
32
27
25
25
23
22
22
22
21
20
20
19
20
21
24
27
29
31
32
35
34
34
34
34
31
28
27
26
23
23
22
22
20
20
20
19
19
23
26
28
29
31
33
33
35
34
34
34
32
30
28
27
26
25
24
23
22
21
21
20
20
24
27
30
31
32
33
33
33
33
32
31
29
28
27
26
24
24
24
23
22
23
23
23
23
23
23
23
24
25
25
25
26
26
26
26
26
25
25
24
24
24
23
23
23
23
22
22
21
21
21
21
22
22
24
26
25
25
25
25
25
24
23
23
23
22
22
22
22
21
20
21
22
25
26
27
28
29
29
29
29
29
28
27
25
24
24
23
20
22
21
21
20
19
18
18
19
19
21
23
25
26
26
27
28
28
29
28
25
23
20
21
23
20
17
18
16
16
15
14
15
18
22
24
27
28
29
30
30
31
31
28
25
25
21
19
20
21
20
19
17
16
16
15
15
18
21
23
24
27
28
29
30
30
29
28
27
25
23
23
23
21
19
18
19
18
17
17
16
18
20
23
25
25
26
27
28
28
27
27
25
23
21
21
21
21
19
19
18
18
18
18
19
19
21
22
24
26
26
27
28
28
27
26
25
23
22
23
23
22
21
21
21
21
20
18
19
19
19
20
22
22
22
21
21
22
22
21
21
20
20
20
20
18
18
18
18
18
17
17
17
17
20
22
23
24
25
26
26
26
26
24
22
20
19
19
18
17
18
18
18
18
18
18
18
18
19
21
22
23
24
25
25
26
26
25
23
21
21
21
20
19
19
18
18
18
17
17
18
19
21
23
25
26
27
27
28
29
28
28
25
20
21
19
19
18
18
19
18
17
17
17
18
18
19
21
23
24
24
25
25
26
25
25
24
23
23
21
22
20
20
19
19
20
19
19
19
19
19
20
20
22
24
25
26
25
25
24
23
21
21
21
20
21
20
20
19
19
18
18
18
19
21
24
26
28
29
29
29
30
29
29
28
22
20
18
18
18
18
16
16
15
15
14
13
15
19
21
23
24
25
27
29
29
29
28
26
25
24
23
22
19
19
19
19
18
17
17
17
18
20
22
24
25
27
28
27
27
27
24
24
23
23
22
22
21
19
19
19
18
19
18
19
19
19
19
20
20
20
20
21
21
21
21
21
21
21
20
20
20
20
20
20
20
20
20
20
20
22
23
25
27
28
32
30
31
31
30
27
22
20
17
16
15
17
15
15
18
18
16
13
17
18
21
23
24
25
26
26
26
25
24
23
21
18
21
20
19
18
17
17
16
15
15
15
16
19
21
21
23
25
26
26
26
25
24
23
22
21
20
20
19
20
20
20
20
20
20
20
20
20
21
21
21
20
20
20
20
20
20
20
19
19
19
20
20
20
20
20
20
20
20
20
20
20
21
22
22
22
23
24
25
25
24
23
21
21
21
20
20
20
20
20
20
20
20
20
20
21
22
21
22
23
24
26
26
26
25
24
23
21
20
20
19
19
19
19
19
18
18
17
18
21
23
25
28
28
27
27
27
27
25
22
21
21
20
20
20
20
19
19
19
18
18
18
18
21
23
25
27
27
28
28
28
28
27
25
24
24
23
22
19
19
19
19
18
18
18
19
18
19
19
20
22
22
22
22
23
22
22
22
21
21
20
20
20
20
20
20
19
19
17
16
16
15
16
16
17
16
17
18
18
18
17
16
14
12
11
11
10
10
10
9
10
8
7
8
13
14
16
17
19
20
21
21
23
22
22
17
14
13
11
10
11
12
10
11
7
15
10
10
10
14
17
19
21
22
23
25
24
24
23
21
20
19
15
13
10
10
9
9
9
8
7
8
15
15
17
19
21
22
23
24
24
24
23
19
16
15
14
15
13
12
12
11
10
10
10
10
10
13
15
17
20
21
22
23
23
23
22
19
17
18
17
15
16
16
16
13
13
13
12
11
12
14
15
17
18
19
20
20
20
20
20
17
16
15
15
14
15
14
14
14
15
15
16
16
16
17
17
18
18
18
19
20
20
20
19
18
19
18
18
18
17
17
17
17
17
17
18
17
18
18
19
20
21
22
22
23
22
22
21
19
18
18
17
17
18
18
18
18
18
18
18
18
18
18
18
17
16
17
21
21
22
22
22
19
16
17
15
15
14
14
15
13
13
10
11
10
11
15
18
20
20
22
22
23
23
23
21
19
19
15
13
12
12
10
10
10
9
9
8
8
9
13
16
17
19
19
20
21
21
21
20
19
17
17
16
15
14
13
14
14
14
13
12
12
12
14
16
17
19
19
21
21
21
21
20
19
17
15
15
15
14
14
14
13
13
13
13
11
12
14
16
19
20
21
22
23
24
24
22
19
18
16
16
15
14
15
14
14
13
13
12
12
14
14
15
15
16
17
20
20
21
21
21
19
17
16
16
15
15
14
14
14
13
13
13
13
14
16
19
22
23
25
25
25
25
24
21
19
17
17
18
16
16
16
16
16
15
14
14
13
13
15
17
18
20
20
21
22
22
21
20
18
16
15
14
14
14
15
13
13
13
11
11
10
12
13
14
14
15
16
18
19
20
20
18
15
15
15
15
14
14
15
15
14
15
14
13
14
14
16
18
20
21
23
21
20
21
21
20
18
17
14
16
13
13
12
10
9
9
7
8
8
7
13
16
18
20
22
22
22
23
22
20
18
16
15
14
12
11
11
10
10
8
9
8
8
9
14
15
18
21
21
22
22
22
21
20
18
18
17
17
17
16
16
18
17
16
16
15
15
15
15
15
15
15
15
15
15
15
15
15
15
14
14
14
14
14
14
13
14
13
13
14
13
15
15
15
15
14
14
14
14
14
14
12
11
8
6
5
6
6
5
4
3
3
1
5
2
2
9
11
12
14
14
16
17
17
17
15
14
12
11
9
6
5
4
3
4
3
2
3
3
3
8
12
14
16
19
20
21
21
20
19
15
11
10
9
11
8
8
7
6
6
5
5
4
4
7
10
12
14
16
17
18
18
18
16
15
11
10
9
8
8
7
7
7
7
6
6
5
5
8
10
12
14
15
17
18
18
17
15
13
12
12
11
11
12
12
12
12
11
10
10
10
9
14
15
15
16
18
20
19
19
19
17
15
15
13
13
14
12
8
7
7
9
8
10
9
6
11
14
15
17
18
19
20
20
18
16
13
12
14
14
11
8
8
7
5
6
5
4
5
6
8
10
13
15
17
18
19
19
18
16
13
11
10
9
8
8
6
7
6
6
6
6
5
5
8
10
12
14
16
17
18
18
17
16
14
13
11
11
8
9
8
6
7
7
6
6
5
3
7
9
11
14
15
15
16
16
16
15
14
9
11
9
8
8
8
7
7
6
5
6
3
2
7
8
12
14
15
16
17
17
16
15
14
13
12
12
9
11
11
10
9
6
5
5
7
9
11
13
14
16
17
18
18
19
17
17
10
15
9
10
7
4
5
4
4
4
2
2
2
3
7
11
14
14
16
16
17
18
17
16
14
9
9
7
6
6
6
5
4
4
3
3
3
3
4
8
10
12
14
15
15
15
15
12
10
9
8
8
7
6
6
6
6
5
5
5
4
5
7
9
12
14
15
16
17
16
15
14
12
13
12
11
10
10
9
8
6
5
5
5
3
4
10
12
14
15
16
16
16
17
16
13
10
8
8
8
4
4
4
3
2
2
2
1
1
1
4
7
11
11
14
14
15
15
15
14
8
8
7
6
6
5
5
5
4
2
3
3
2
2
5
9
10
13
14
14
15
14
13
12
10
9
8
6
5
5
5
4
4
4
4
4
4
4
5
7
9
10
11
11
12
13
12
12
11
10
10
10
9
7
7
7
8
6
5
4
3
4
4
6
9
11
12
13
14
14
13
10
9
8
8
8
9
8
7
7
6
9
11
10
11
12
13
15
17
18
19
20
19
19
18
17
16
11
8
8
8
5
4
4
5
3
3
7
3
3
7
11
14
16
17
17
18
17
17
15
12
9
8
6
7
8
6
6
7
7
7
7
7
7
8
10
11
12
13
13
13
13
13
11
8
8
6
5
5
5
4
4
3
3
2
2
2
2
5
8
11
13
18
18
18
18
16
15
14
14
13
11
10
10
10
8
9
8
7
7
5
1
6
11
11
12
14
14
14
14
14
10
10
6
5
5
4
4
2
2
2
0
1
0
0
0
1
6
9
10
12
13
14
14
13
11
7
7
7
8
8
7
6
6
5
5
6
5
5
6
7
9
11
12
14
15
16
15
14
12
13
13
11
10
9
7
6
3
2
1
1
0
1
1
2
3
5
7
8
8
10
10
10
10
9
8
8
3
3
3
1
1
2
1
1
0
-2
-1
7
8
11
12
12
13
13
13
12
10
7
7
4
2
2
2
1
0
-1
0
-1
-1
-1
1
4
8
11
13
15
16
15
15
14
11
7
7
8
8
5
4
4
4
3
3
2
3
1
2
3
5
6
7
8
8
9
9
9
7
5
5
4
4
4
5
4
2
2
3
2
0
4
4
7
10
11
13
13
14
14
14
14
13
12
11
7
9
10
9
2
2
0
1
-1
-2
-2
-1
0
6
10
12
14
16
16
16
15
13
13
12
6
4
4
3
4
3
3
4
5
8
10
10
10
11
12
12
13
12
12
11
10
8
8
7
6
6
6
6
3
2
1
-1
-2
-2
1
-1
2
7
9
9
10
9
10
10
9
8
7
6
5
4
4
4
3
2
2
2
4
4
3
3
4
5
6
7
8
8
10
9
8
5
4
5
5
3
3
2
1
0
0
1
0
-1
-1
-1
0
2
3
5
6
6
7
8
7
5
2
5
5
5
-1
-1
-1
-1
-3
-3
-3
-3
-5
-3
1
4
7
9
10
11
11
11
11
9
7
4
8
1
0
1
0
-1
-3
-2
-2
-1
-2
-3
-1
4
7
10
11
11
12
12
11
8
8
9
4
2
1
0
0
-1
-1
-1
-2
-2
-2
0
0
4
7
10
10
11
12
13
11
10
7
8
7
4
3
1
0
0
-1
-1
-1
-2
-2
-2
0
4
6
9
12
16
16
16
15
13
12
8
7
6
4
4
3
3
3
3
5
3
4
4
6
7
9
9
10
10
11
10
8
7
4
3
8
8
7
6
6
5
5
4
4
4
3
3
3
4
6
7
6
7
7
7
7
6
6
6
2
1
0
-1
-3
-3
-3
-4
-3
-5
-5
-4
-3
3
4
6
8
7
7
6
6
5
4
2
1
0
-2
-2
-2
-3
-3
-4
-3
-4
-4
-4
-4
-3
-2
-1
0
-1
0
0
-1
-1
-1
-2
-2
-3
-3
-3
-3
-3
-4
-4
-4
-3
-3
-3
-2
0
1
3
4
4
6
5
6
6
6
6
6
5
6
6
4
-1
-2
-3
-4
-3
-3
-4
-1
5
8
10
10
12
13
12
11
10
10
8
8
8
7
2
0
1
2
-1
-1
0
0
-1
3
6
8
10
10
11
10
10
9
4
4
1
3
1
0
4
-2
-3
-3
-4
-3
-4
-6
-3
-2
1
7
9
9
10
11
12
11
9
8
8
4
1
2
-2
-3
-3
-3
-4
-2
-5
-4
-4
0
2
5
7
10
10
12
11
11
6
4
1
1
-1
1
1
2
-1
-3
-3
-3
-2
-3
-2
0
7
10
11
13
14
14
15
14
13
12
11
11
10
10
6
3
-1
-1
-1
-3
-2
-2
-3
-1
3
8
11
11
12
14
14
12
9
5
5
5
3
4
4
4
3
2
2
6
3
2
4
4
6
8
9
9
9
10
10
8
6
3
3
4
3
0
-1
-2
-2
-4
-3
-4
-5
-4
-5
-5
2
3
5
7
9
10
10
9
8
5
3
-1
1
-1
-2
-2
-3
-3
-3
-4
-4
-4
-4
-4
-1
2
4
5
5
6
6
5
2
0
0
0
1
-1
1
2
3
3
3
3
3
4
2
2
3
5
6
7
9
11
10
10
8
7
6
5
4
3
3
2
2
1
-1
2
2
1
0
1
3
4
5
6
7
6
6
6
5
2
0
-2
-3
-2
-3
-3
-5
-6
-6
-4
-5
-4
-4
-3
-2
0
1
5
6
6
6
5
4
3
2
2
1
1
1
0
0
-1
-2
-2
-4
-5
-5
-1
1
3
4
5
6
7
7
7
6
3
3
3
2
1
-1
-3
-3
-4
-6
-7
-7
-3
-1
-1
0
0
0
1
1
1
0
-1
-3
-4
-4
-5
-6
-6
-8
-8
-6
-7
-5
-8
-9
-10
-10
-7
-3
-1
0
1
1
3
2
2
1
-4
-3
-3
-4
-6
-7
-7
-8
-9
-8
-7
-7
-8
-10
-8
-3
-1
1
3
3
4
5
4
1
-2
-3
-4
-2
-1
-3
-3
-3
-4
-5
-5
-5
-2
-3
-2
0
1
3
4
4
5
5
4
1
0
-2
-3
-3
-5
-4
-5
-6
-5
-6
-7
-8
-8
-7
-8
-6
-3
-1
1
1
2
2
1
-1
-2
-2
-2
-1
-1
-1
-2
-3
-3
-2
-1
-2
-1
0
0
0
0
1
2
1
2
2
1
0
-3
-1
-2
-3
-4
-5
-5
-6
-6
-7
-7
-10
-11
-10
-6
-4
-3
-1
1
0
0
0
-1
-3
-4
-5
-5
-8
-7
-7
-9
-7
-10
-8
-10
-11
-10
-8
-7
-6
-4
-3
-1
-1
0
0
0
-2
-4
-1
-4
-6
-8
-9
-8
-5
-6
-10
-10
-7
-9
-11
-10
-3
-1
1
1
1
2
2
1
-1
-3
0
-5
-5
-2
-4
-4
-5
-3
-4
-5
-9
-8
-8
-8
-3
-1
0
1
2
2
4
2
1
-1
-1
-2
-2
-5
-6
-8
-7
-7
-7
-8
-9
-8
-8
-9
-7
-4
-2
0
1
2
1
0
-2
-3
-4
-5
-6
-6
-7
-8
-8
-8
-9
-9
-7
-10
-9
-6
-2
3
4
4
5
6
6
5
1
1
-1
-2
-4
-4
-6
-6
-6
-9
-8
-9
-8
-9
-9
-9
-6
-4
-1
0
0
1
1
0
-2
-4
-4
-4
-4
-4
-5
-6
-7
-7
-7
-7
-7
-8
-8
-8
-6
-3
-1
2
4
7
6
6
4
2
1
-1
-2
-3
-3
-3
-4
-4
-4
-5
-5
-5
-5
-5
-3
-2
-1
1
2
2
2
2
1
0
0
-1
-1
-1
-4
-5
-3
-3
-2
-3
-4
-4
-4
-4
-2
-2
-1
0
0
1
1
0
1
-2
-2
-3
-4
-5
-6
-6
-3
-2
-3
-4
-3
-4
-4
-4
-3
-2
-1
0
1
1
2
2
1
1
1
0
0
0
0
-1
0
-1
0
0
-2
-3
-4
-7
-3
1
4
5
6
7
7
6
4
2
4
1
4
-3
-2
3
2
3
3
1
1
0
3
3
4
5
6
6
7
7
7
7
6
5
6
5
3
3
4
-2
1
-2
-5
-2
-5
2
5
5
6
7
7
9
9
9
9
9
8
8
7
7
7
6
7
7
7
6
6
3
4
6
6
6
7
8
9
10
11
11
11
11
10
9
9
3
0
-1
0
-2
-4
-4
-4
-5
-2
-2
-5
-5
-2
2
4
5
7
7
7
6
4
3
1
0
0
-1
-1
0
1
0
1
-2
-1
0
-1
-1
4
7
8
8
9
9
8
7
5
3
3
1
-1
-1
-1
-1
-2
-2
-2
-5
-5
-6
-4
-3
-2
-1
-1
0
1
2
2
2
1
-2
-3
-4
-4
-4
-5
-4
-6
-5
-6
-7
-7
-6
-7
-4
-2
1
5
5
5
6
6
6
3
1
-1
-2
0
-1
-2
-3
-2
-1
-1
-1
-1
-1
-1
-1
-1
-1
0
0
0
0
0
0
0
-2
-2
-1
-1
-1
-1
-1
-2
-4
-4
-3
-3
-5
-5
-3
-1
1
3
3
5
5
5
5
4
4
-1
-1
0
0
-4
-3
-4
-4
-4
-5
-5
-6
-6
-5
-5
-2
-1
0
1
0
0
0
-1
-2
-2
-5
-7
-8
-7
-10
-10
-9
-11
-8
-6
-7
-9
-9
-4
-3
-2
0
0
1
1
1
0
-1
-2
-2
-2
-6
-8
-9
-9
-12
-11
-12
-13
-13
-13
-11
-8
-5
-2
0
3
3
4
5
2
1
1
-3
1
-5
-8
-9
-9
-9
-10
-10
-11
-12
-11
-11
-7
-3
-1
1
3
5
5
4
2
2
2
-4
-5
-1
-2
1
-1
-1
-3
-6
-7
-6
-7
-6
-2
0
1
1
2
2
4
3
2
1
0
-2
-4
-8
-9
-9
-9
-9
-9
-11
-11
-12
-11
-11
-8
-4
-1
0
1
2
3
3
0
-2
-6
-6
-7
-7
-8
-7
-8
-9
-8
-10
-9
-9
-9
-11
-7
-2
-1
1
2
3
3
3
1
0
0
1
-5
-5
-6
-7
-8
-7
-10
-10
-10
-10
-10
-7
-5
-2
0
2
5
5
5
5
2
2
0
-2
-2
-2
-2
-3
-3
-3
-3
-3
-3
-4
-4
-5
-5
-2
1
2
3
4
5
5
3
0
-2
-1
-1
-2
-1
-1
-2
-2
-2
-2
-3
-3
-3
-3
-3
-2
0
1
3
5
5
5
4
4
3
3
3
-1
3
1
-2
2
-1
-4
-5
-8
-6
-5
-1
3
4
5
6
6
6
5
3
3
1
1
1
-2
-2
-2
-2
-2
-2
-2
-3
-3
-2
-3
-2
-2
-1
1
2
3
3
3
1
1
5
3
2
2
1
-1
0
-1
-1
-2
-2
-3
-2
-2
-1
0
1
2
3
4
3
3
2
1
0
0
-1
-1
-1
-2
-3
-2
-6
-4
-6
-5
-5
-5
-3
-1
2
2
4
4
4
3
3
1
1
-1
-1
-4
-5
-6
-6
-8
-8
-9
-9
-9
-10
-9
-5
-2
0
2
3
5
5
5
4
1
-2
-2
-4
-5
-5
-3
-6
-7
-7
-7
-8
-8
-8
-6
-5
-2
0
2
2
2
3
3
1
-1
-4
-3
-5
-4
-3
-3
-3
-3
-3
-2
-3
-3
-3
-3
-1
1
4
5
7
10
10
10
9
9
8
5
4
4
1
1
-1
-1
-1
-1
-2
1
1
0
5
6
6
6
6
6
6
5
4
0
-1
-2
0
0
-1
-2
-3
-5
-3
-2
-2
-3
-5
-6
-3
-1
1
2
2
2
3
3
2
1
0
0
-1
-2
-3
-3
-5
-6
-6
-7
-6
-7
-7
-6
-4
-1
2
3
5
7
7
7
6
8
7
7
5
4
2
2
-1
-3
-4
-5
-5
-4
-3
-4
0
1
2
3
5
5
5
5
4
1
0
1
-1
-2
-3
-4
-5
-4
-5
-6
-7
-7
-7
-7
-3
-2
0
1
2
2
3
3
2
-1
-3
-3
-3
-4
-2
-3
-3
-4
-2
-1
-4
1
0
-2
4
4
5
7
7
8
8
8
7
4
4
2
0
-1
-2
-1
-1
-1
-2
-2
-4
-4
-3
-4
-1
1
2
2
3
3
3
3
2
2
1
2
2
2
2
2
2
2
2
1
1
1
2
2
3
3
3
4
4
4
4
4
4
4
3
3
2
2
2
2
2
2
2
2
2
1
-1
2
5
8
10
10
10
10
9
9
6
4
3
3
2
2
1
1
0
0
0
-1
-2
-3
-4
-3
-2
-1
0
0
1
2
2
2
1
-1
-5
-5
-3
-5
-3
-5
-4
-5
-5
-5
-6
-6
-6
-5
-3
-2
-2
0
1
0
1
0
0
-2
-4
-4
-2
-2
-6
-5
-5
-5
-6
-7
-8
-11
-11
-11
-6
-4
-2
1
1
1
1
1
0
-1
-2
-3
-3
-4
-5
-4
-5
-5
-6
-7
-8
-6
-7
-7
-3
-1
0
1
1
2
2
1
1
0
-1
-1
-1
-2
-1
-2
-2
-2
-2
-3
-3
-3
-4
-5
-5
-5
-4
-4
-3
-4
-3
-3
-3
-3
-3
-3
-4
-4
-4
-4
-4
-4
-4
-4
-4
-4
-4
-5
-5
-3
0
1
0
2
1
2
0
-3
-3
-5
-6
-7
-8
-7
-8
-8
-9
-11
-12
-10
-9
-10
-7
-5
-4
-3
-3
-1
-1
-1
-1
-2
-3
-4
-5
-8
-9
-9
-9
-9
-12
-11
-12
-10
-12
-9
-6
-5
-3
-3
-3
-2
-1
-1
-3
-3
-4
-4
-6
-7
-8
-10
-10
-10
-12
-12
-12
-12
-12
-11
-8
-5
-3
-2
-1
0
1
1
0
-1
-2
-5
-5
-7
-7
-8
-10
-10
-10
-9
-8
-9
-7
-7
-3
0
1
2
4
4
4
3
2
2
1
0
-1
-2
-3
-3
-4
-4
-3
-3
-3
-3
-3
-3
-3
-3
-2
-2
0
0
0
0
0
-1
-2
-3
-3
-2
-3
-4
-5
-7
-7
-8
-8
-8
-9
-7
-4
-2
-1
0
1
2
2
3
2
1
-2
-2
-4
-4
-4
-5
-5
-6
-6
-6
-5
-4
-5
-4
-3
0
1
1
3
3
4
4
3
2
-1
-2
-4
-4
-4
-3
-5
-4
-5
-5
-4
-4
-6
-4
-1
4
3
6
7
7
7
6
5
4
3
3
2
1
1
0
0
0
-2
-3
-3
-3
-2
-1
1
3
3
4
5
5
5
5
4
1
1
1
0
-2
-1
-2
-3
-3
-4
-4
-4
-4
-4
-3
-3
-2
0
1
2
2
2
2
2
0
-1
-2
-1
-1
-2
-2
-3
-3
-5
-5
-7
-6
-8
-7
0
2
3
4
5
5
6
5
5
2
1
-1
-2
0
-2
-2
-3
-4
-4
-3
-3
-2
-2
-2
-1
-1
0
0
1
1
1
0
0
-1
-3
-2
-3
-3
-4
-4
-4
-5
-5
-5
-5
-6
-4
-2
0
1
2
2
3
4
4
4
3
1
1
-2
-1
-2
-1
-1
-2
-1
0
0
1
1
1
2
3
3
5
5
6
6
6
6
5
4
2
3
4
3
2
2
2
2
1
1
1
1
1
1
1
2
2
2
2
2
3
3
3
2
2
1
2
2
2
2
2
2
2
2
2
1
1
2
3
4
5
6
7
7
7
7
7
5
4
3
2
0
0
-1
-1
-2
-2
-2
-2
-2
-1
0
2
3
5
6
7
8
8
8
8
6
4
3
2
1
1
0
1
1
0
1
1
0
0
1
4
5
6
7
8
9
9
9
9
8
7
8
6
6
6
7
5
4
4
3
3
2
2
3
5
5
6
7
8
7
9
8
7
6
2
3
1
0
0
-2
0
-1
-1
-1
-2
-2
-3
-1
0
2
2
3
5
5
6
6
6
6
4
2
0
0
0
-1
-1
-3
-2
-3
-1
-1
0
2
4
7
8
10
10
11
11
12
12
10
9
8
8
8
4
1
1
0
-1
-1
-1
-1
-1
0
1
3
5
6
8
10
10
11
10
8
5
6
6
4
3
2
1
-1
0
-2
-3
-3
-3
-2
0
2
2
3
3
3
3
3
3
3
3
3
3
0
1
1
2
0
0
0
-1
-1
-1
5
7
7
9
8
8
9
9
10
8
7
6
5
1
0
0
-2
-4
-3
-4
-6
-5
-6
-4
0
3
4
5
7
8
8
8
8
8
7
6
6
5
4
3
3
2
-2
0
0
-3
-4
-5
1
2
4
4
6
6
7
7
7
8
7
5
4
4
2
1
1
0
-1
-4
-4
-5
-4
-7
0
2
4
5
7
8
8
8
8
8
6
5
5
3
4
3
2
2
2
1
0
0
0
0
1
1
3
5
6
8
9
10
10
10
8
6
2
3
1
0
-2
-1
-3
-3
-3
0
-2
-1
0
4
4
6
8
8
10
10
10
9
7
7
5
4
2
0
0
-1
-1
-1
-2
-4
-3
-2
0
1
3
4
5
6
8
9
9
8
8
6
5
3
2
3
2
1
1
0
-1
-1
0
-1
2
5
8
10
11
12
12
13
14
13
12
13
11
10
9
8
8
7
7
6
6
5
6
5
6
7
7
8
10
11
10
10
10
10
9
7
6
3
2
4
2
2
1
0
0
-2
-1
-2
3
6
8
9
11
12
12
12
13
12
11
11
10
10
8
10
10
9
9
8
7
6
6
4
9
11
12
12
13
14
15
16
17
16
15
12
12
11
11
11
8
7
2
3
1
1
1
1
6
8
11
12
15
17
20
21
22
20
19
16
14
13
14
12
11
10
8
7
6
5
7
7
10
12
13
14
16
16
17
17
17
16
15
13
12
11
10
9
8
6
4
6
5
4
4
5
8
10
12
16
19
19
20
21
21
20
18
18
17
16
15
15
12
10
13
11
11
9
8
6
13
14
15
15
15
15
15
14
14
13
12
11
10
9
9
7
7
7
6
5
5
6
6
6
7
8
9
9
10
10
12
13
12
12
11
11
11
10
10
8
6
8
7
6
8
7
7
8
12
12
14
15
16
16
18
18
18
18
16
15
12
10
7
8
12
13
12
10
8
4
5
5
10
14
16
18
20
21
22
22
22
21
19
16
14
15
18
17
16
9
7
5
5
5
3
5
11
14
18
21
22
23
23
23
22
22
21
17
17
16
13
12
8
8
7
6
7
5
5
5
9
13
15
17
18
19
19
19
19
18
17
15
14
14
12
11
10
6
7
6
6
4
6
5
8
11
13
15
16
19
20
21
21
21
20
19
18
14
12
11
10
10
8
8
7
7
6
8
12
15
17
19
20
21
22
23
23
22
21
18
16
14
14
12
12
11
10
11
10
9
9
9
11
13
15
18
19
21
22
23
24
23
22
20
18
15
14
13
12
12
11
11
10
10
12
12
14
16
16
15
15
15
15
15
15
15
15
14
13
13
13
13
13
12
13
12
12
13
11
12
13
15
16
17
19
22
23
22
22
21
19
17
16
15
14
13
12
12
9
9
8
9
11
12
15
18
18
20
21
21
22
23
23
22
20
18
19
19
16
15
13
11
9
10
10
8
8
10
15
18
20
21
24
25
26
26
26
25
24
23
21
22
19
19
18
17
17
16
15
15
14
14
15
16
17
18
18
20
22
22
22
21
21
17
16
14
14
13
12
10
9
9
8
7
6
8
11
15
17
20
21
23
24
24
24
24
22
22
19
18
15
15
15
14
13
12
10
11
9
10
15
17
20
22
23
23
23
23
21
20
18
16
15
14
14
13
13
12
11
10
10
11
7
11
14
16
18
19
20
20
19
18
17
17
16
14
12
11
11
10
8
8
7
7
6
5
4
6
9
11
13
16
20
23
25
25
25
22
20
18
17
14
12
12
11
9
8
8
7
4
5
8
13
14
15
16
16
18
18
19
19
19
18
17
16
15
15
11
9
8
5
5
3
4
3
7
11
15
18
21
23
24
25
25
25
24
22
21
20
20
19
18
14
12
11
11
8
8
8
10
13
16
18
20
21
23
24
25
25
24
22
19
17
16
14
16
14
13
12
10
10
8
8
9
13
16
18
20
22
23
25
25
25
25
23
21
21
20
19
18
18
17
16
16
15
14
13
14
16
19
22
26
28
30
30
29
28
27
26
24
22
21
19
19
16
15
14
14
14
13
14
14
15
16
17
17
17
18
18
18
18
17
17
15
14
15
14
15
14
14
14
13
13
13
13
13
13
13
14
14
16
17
17
18
17
17
16
15
14
13
13
13
12
10
8
8
7
7
6
9
12
15
17
19
20
21
21
21
21
21
20
18
17
16
15
13
12
12
11
10
9
8
8
9
12
15
17
19
21
22
23
24
24
23
22
20
19
18
16
16
15
14
13
13
11
11
10
12
14
16
18
20
22
24
25
25
26
25
24
24
22
20
19
20
17
16
18
16
15
17
15
15
18
20
21
23
22
21
20
20
21
20
18
18
17
16
16
15
14
14
13
14
13
13
12
13
15
16
18
18
19
21
21
21
20
20
20
19
18
16
15
16
15
15
15
15
14
12
11
11
11
12
12
12
13
15
17
17
17
17
16
16
16
16
15
15
14
14
13
13
13
13
12
13
14
17
18
20
20
20
20
20
20
19
18
16
15
14
14
14
13
12
12
12
12
12
12
13
13
14
14
15
14
14
14
13
14
14
14
12
11
11
9
9
8
8
8
7
7
5
6
9
13
15
16
17
19
20
22
22
22
22
20
19
19
19
18
14
11
10
9
11
9
10
10
12
15
18
21
22
24
25
25
25
25
24
23
20
21
18
21
14
12
12
10
9
8
8
9
12
17
21
23
24
26
27
27
27
27
26
25
24
23
21
21
19
19
18
17
17
16
15
15
16
18
19
20
22
23
23
24
25
26
24
24
23
20
20
19
18
19
18
17
16
16
16
16
16
17
18
19
20
21
22
24
25
25
25
24
23
21
19
19
19
18
16
16
15
14
13
13
16
18
20
22
23
24
25
26
27
26
25
23
20
20
19
15
13
13
12
11
12
11
11
12
12
13
16
18
20
20
22
22
22
22
20
18
17
16
15
14
13
13
12
11
11
10
10
10
12
16
20
21
23
23
23
24
24
24
23
22
21
20
19
17
16
15
14
12
12
12
11
10
13
17
20
21
23
24
25
25
26
26
25
24
22
20
19
16
15
14
15
14
14
12
11
11
15
17
19
21
22
23
25
26
27
27
26
25
24
23
22
21
19
18
17
16
14
13
13
12
15
18
20
22
24
26
27
28
28
28
28
26
25
22
23
22
22
20
19
18
17
16
15
16
18
20
21
23
25
26
26
27
27
28
24
22
20
19
18
15
15
15
14
14
13
13
13
13
14
15
17
19
20
21
23
24
22
22
21
18
17
15
17
17
13
11
10
9
9
9
7
8
12
14
17
20
22
24
23
23
23
23
23
20
19
17
16
14
13
12
11
11
10
10
10
10
11
13
15
17
18
19
18
17
18
18
19
16
16
14
11
14
14
8
8
7
6
7
6
8
11
14
16
16
16
18
19
21
21
19
20
19
18
15
14
14
12
11
11
10
10
11
10
9
13
15
16
17
19
19
21
21
21
20
20
19
18
17
17
17
16
15
13
12
12
11
11
12
14
18
21
22
23
24
26
27
27
26
26
24
21
20
18
17
14
12
14
13
12
10
10
11
13
16
18
20
20
22
22
23
23
23
22
21
20
19
18
18
18
17
17
17
16
16
16
16
17
17
17
17
17
17
18
19
19
21
21
20
19
18
18
17
17
17
16
16
16
15
14
14
15
16
17
17
17
18
19
19
20
20
20
19
19
19
19
17
14
12
11
10
10
10
11
11
11
11
11
11
12
12
12
13
13
14
14
14
14
13
13
13
13
12
11
11
11
10
9
11
13
16
19
23
26
28
29
29
30
29
29
28
27
26
25
25
24
23
19
16
13
13
12
13
16
19
21
22
25
26
29
30
30
31
30
29
28
27
24
22
22
20
19
18
18
18
18
18
19
19
20
21
22
20
22
22
22
22
22
22
18
14
19
19
13
11
11
11
10
10
8
11
15
18
20
23
25
27
28
29
29
28
28
27
27
26
24
22
21
21
19
18
16
14
14
16
22
23
25
26
27
27
30
29
29
29
29
28
26
25
23
22
20
18
18
18
16
15
15
15
18
21
22
23
25
26
28
28
28
28
28
27
25
24
22
21
21
20
18
17
15
14
13
16
18
21
22
25
26
27
29
30
30
30
30
29
28
28
27
26
25
24
20
20
18
17
17
17
18
19
21
22
24
24
25
26
28
28
28
28
26
23
23
22
21
21
20
20
19
18
20
20
22
23
25
26
28
29
30
31
31
32
31
31
28
26
23
22
21
20
19
19
18
17
16
17
19
22
23
24
26
27
29
30
30
31
31
30
28
27
26
25
24
23
23
22
20
20
19
20
21
23
25
27
29
31
33
35
35
34
34
33
31
28
27
27
28
23
24
24
24
22
21
22
24
26
29
31
32
34
34
33
34
33
32
31
30
27
27
28
26
26
26
24
24
23
21
19
19
19
19
20
20
20
20
20
21
21
20
20
20
20
20
19
19
19
19
19
19
19
19
19
20
21
24
26
27
28
28
28
28
28
28
27
25
21
25
17
15
15
15
14
14
12
12
15
20
26
28
30
32
33
34
34
33
34
33
35
34
34
33
32
31
21
26
19
18
27
22
21
30
30
32
32
31
32
31
28
26
30
30
30
31
28
23
21
20
19
22
19
20
15
15
18
23
25
27
29
33
35
36
37
37
37
36
35
34
31
32
31
30
23
23
22
21
20
18
21
25
27
30
33
36
37
39
41
42
39
40
38
35
32
28
29
26
25
27
25
23
22
21
23
26
30
31
32
33
33
34
35
34
33
33
31
30
28
27
27
25
24
22
22
21
21
20
21
24
25
26
28
30
32
33
33
33
34
33
32
31
30
30
22
21
22
21
21
21
21
21
22
22
23
27
29
30
31
31
31
27
27
26
21
21
20
19
20
21
21
20
19
19
20
19
19
19
21
21
21
23
26
24
25
25
26
26
26
25
24
24
24
22
22
20
19
17
17
17
20
23
24
27
28
29
30
31
31
32
32
31
30
28
28
27
26
24
23
21
21
20
20
19
20
24
25
26
27
28
29
29
31
30
30
29
29
28
27
27
27
27
26
24
23
22
21
20
21
22
25
27
29
30
31
33
34
34
33
34
33
31
31
30
30
26
27
25
24
23
22
22
22
23
25
26
26
27
22
19
19
19
18
18
18
18
18
18
17
16
16
15
17
15
17
15
18
20
22
24
26
26
27
28
29
29
30
29
28
26
24
21
21
19
19
18
18
17
17
17
18
19
21
23
25
27
28
30
30
19
20
21
22
22
19
19
18
17
17
16
15
15
16
14
16
19
22
24
25
26
28
29
30
30
29
27
25
22
22
22
21
21
20
18
19
19
19
18
18
19
20
22
22
25
26
25
23
23
24
23
23
22
21
20
20
19
19
19
18
18
17
17
19
21
22
24
26
27
27
29
30
30
30
30
30
29
27
26
25
24
22
20
20
19
19
20
21
24
26
29
30
33
33
35
35
36
35
34
33
31
29
28
28
26
25
24
24
22
22
21
22
24
27
28
29
31
31
31
32
32
32
19
19
20
20
21
21
20
19
19
19
18
19
18
19
21
23
25
26
28
29
30
31
32
31
32
31
30
28
28
26
26
25
23
23
23
23
22
23
25
27
28
29
30
32
32
31
32
31
31
30
29
23
21
21
23
22
21
22
21
21
21
22
22
24
25
26
26
26
27
28
29
29
30
28
28
26
26
26
26
26
26
21
19
19
19
19
20
20
21
22
23
24
25
26
27
26
24
20
20
20
19
19
19
19
19
18
18
19
18
19
20
21
25
26
28
29
29
30
31
31
30
29
28
26
26
25
24
22
22
21
21
20
20
21
23
24
25
26
26
26
27
27
26
26
25
25
24
24
23
23
23
22
21
20
20
19
19
19
19
20
20
22
25
27
26
27
28
28
27
27
25
23
23
22
22
21
20
20
20
20
20
20
21
21
22
24
24
26
27
27
28
28
27
27
24
20
19
19
19
19
18
18
19
18
18
19
20
23
24
25
26
27
27
28
28
29
28
25
22
21
20
20
20
20
19
18
18
18
18
20
22
24
26
28
29
30
31
30
31
31
31
30
29
26
25
25
25
22
22
20
21
20
19
20
23
25
28
29
30
30
30
31
31
31
30
30
30
28
27
27
26
26
25
24
23
23
23
23
24
25
26
26
26
27
27
27
26
26
25
24
24
24
23
24
23
23
23
23
23
23
23
23
23
24
27
28
29
31
33
33
33
33
31
28
28
27
26
26
25
23
23
23
22
22
21
23
27
29
30
31
32
32
34
34
34
34
33
32
31
30
30
29
24
24
27
23
21
18
19
22
25
28
30
33
35
36
36
37
38
36
35
34
33
32
29
28
25
25
25
23
22
21
21
24
26
29
28
30
33
33
33
33
34
35
34
33
32
30
29
27
28
25
25
25
24
23
23
25
27
28
28
30
31
33
34
35
35
34
34
34
33
32
31
30
28
28
26
27
26
24
24
25
26
27
29
30
31
31
31
31
31
31
31
31
30
28
28
21
21
21
21
21
21
21
21
21
21
22
22
23
24
24
25
25
26
26
26
25
24
24
24
23
23
23
23
23
23
23
23
23
23
24
25
26
27
28
28
28
29
30
29
29
28
28
26
25
25
25
24
24
24
24
24
24
25
26
28
30
31
32
31
34
33
32
30
29
28
27
26
26
25
25
24
23
24
23
23
23
24
25
26
27
29
29
30
31
31
31
31
30
29
28
27
27
26
26
26
25
25
24
24
24
25
25
26
27
28
29
30
30
30
30
30
30
29
28
28
27
27
26
25
25
25
24
24
24
25
26
27
28
29
30
31
31
30
31
31
31
29
28
28
27
27
27
26
25
25
24
24
25
26
27
28
30
32
34
34
32
32
32
32
30
29
28
26
24
24
23
24
23
23
22
22
22
24
25
27
28
30
30
31
31
31
30
30
30
30
30
30
29
29
24
24
23
22
22
21
22
25
28
31
33
34
35
36
37
38
37
36
35
34
32
31
30
29
27
25
23
22
22
23
23
28
29
31
32
33
34
35
36
34
35
35
34
32
28
27
27
26
28
27
24
26
26
24
25
26
27
28
30
31
32
33
33
34
34
34
33
31
29
30
31
27
24
23
25
22
21
22
25
26
28
29
32
34
34
35
36
36
31
32
30
30
26
25
24
23
23
22
22
21
21
20
22
24
27
29
31
33
34
35
35
36
36
36
35
32
29
31
29
28
28
27
26
26
25
24
23
25
26
27
29
30
31
31
31
32
32
32
31
30
30
28
26
27
27
24
24
24
24
24
24
25
26
27
27
27
27
26
29
30
31
28
27
26
24
24
23
22
22
23
23
23
23
23
23
24
24
26
26
28
28
29
28
28
28
28
28
28
26
26
26
26
26
25
26
25
25
24
25
25
26
28
29
30
31
32
33
34
34
34
34
32
32
30
29
29
28
28
28
26
27
27
27
28
30
32
34
34
36
35
36
36
37
36
35
34
33
32
31
31
31
30
29
28
27
27
27
28
30
31
32
33
34
34
34
35
36
35
35
34
33
33
33
32
32
31
30
30
30
30
30
26
27
27
28
30
32
32
34
35
34
35
33
32
32
31
29
30
29
27
27
27
27
26
27
27
27
29
28
29
29
29
30
29
29
29
29
27
28
28
28
28
27
27
27
26
24
23
23
26
25
26
28
29
30
31
32
32
32
32
32
30
29
30
26
25
25
24
24
24
24
23
23
24
25
26
26
26
28
28
29
29
29
29
30
28
26
26
24
22
21
22
21
20
20
20
20
23
26
29
31
32
32
33
33
34
33
33
32
31
29
28
27
26
26
25
24
23
23
22
22
25
27
29
30
31
32
34
34
35
35
35
34
32
31
30
29
29
27
27
26
26
24
24
24
25
26
28
30
32
34
34
36
36
35
34
33
32
30
29
27
28
27
27
26
25
25
24
24
25
27
29
30
33
34
35
36
36
35
34
34
33
32
31
28
28
28
28
28
27
26
25
25
26
28
30
32
32
32
34
35
34
34
33
32
31
30
30
28
24
23
24
23
23
23
23
23
23
23
24
25
26
26
27
28
28
28
28
27
27
26
25
25
24
25
25
25
25
24
24
24
24
25
26
27
28
29
30
31
31
31
30
30
29
28
27
27
26
26
26
25
25
24
24
24
25
26
26
28
29
31
32
32
32
32
32
31
30
29
28
27
26
26
26
26
26
25
25
25
26
27
28
29
31
32
33
33
34
34
34
33
32
30
31
28
27
27
27
26
26
26
26
26
27
29
31
32
34
34
34
34
34
33
29
28
29
27
27
27
27
26
26
26
26
26
26
26
27
28
26
26
26
22
22
21
21
22
23
22
23
22
21
21
21
20
20
20
19
20
20
19
21
22
24
27
28
29
30
32
31
31
30
29
29
28
26
25
24
23
23
22
22
22
23
22
24
27
29
31
32
33
34
33
33
33
33
33
30
28
27
26
24
23
22
22
21
21
20
21
23
25
28
29
30
31
33
32
33
32
32
30
29
28
27
26
25
25
23
22
21
20
21
21
23
26
27
28
29
31
31
32
32
32
31
30
29
27
26
25
25
22
23
23
22
21
21
21
22
25
26
28
28
30
31
31
31
31
31
29
28
28
27
22
21
21
21
20
20
19
19
19
22
24
25
27
29
30
31
33
33
33
33
32
31
29
27
26
25
24
23
23
22
22
21
21
25
27
29
31
33
32
34
33
34
34
34
33
29
26
31
29
23
21
20
22
21
20
23
21
25
27
29
31
32
32
33
33
32
32
31
29
27
26
26
28
28
22
21
21
20
21
20
20
20
20
20
20
20
20
19
20
20
21
23
23
21
20
20
19
18
18
18
18
17
17
17
17
19
22
23
25
26
27
29
29
30
30
29
28
28
27
27
23
21
21
20
19
19
18
18
19
21
23
25
27
29
31
32
32
32
32
31
24
23
22
22
22
23
23
22
21
20
21
20
20
22
24
26
29
31
31
32
32
33
33
32
31
28
27
24
26
25
25
25
25
22
23
22
20
23
24
25
27
29
30
30
30
30
30
30
28
27
26
24
24
23
22
22
22
21
22
20
20
22
24
25
27
28
28
29
29
30
30
30
29
28
27
25
26
26
23
22
21
21
20
21
20
22
25
27
29
30
30
32
33
33
32
32
31
29
28
28
26
26
25
25
23
22
22
21
21
23
25
27
28
30
32
32
33
33
33
32
31
29
28
28
27
27
26
25
24
23
23
23
23
24
24
25
27
29
31
32
32
32
32
32
32
29
29
24
25
24
24
23
23
21
20
20
20
22
24
25
26
27
27
27
28
28
28
28
27
27
25
24
24
24
24
24
25
23
22
22
22
22
24
26
28
29
30
32
32
32
31
32
31
30
28
27
27
25
24
22
22
22
22
22
22
22
24
27
27
31
30
32
32
32
32
30
29
27
26
26
24
23
22
22
21
20
19
18
18
22
24
27
29
30
31
32
32
32
32
31
30
29
28
27
27
22
21
19
19
18
18
16
17
21
25
27
30
32
33
34
35
35
35
34
32
30
29
30
28
22
21
20
19
19
18
17
17
19
25
27
29
32
33
34
34
34
33
33
31
29
25
24
26
26
24
24
23
24
22
22
23
24
24
25
25
25
28
28
28
28
27
27
26
24
20
20
19
19
19
19
20
19
19
19
19
19
21
23
24
26
26
26
26
26
27
26
26
24
23
22
22
22
23
22
22
22
21
21
22
22
22
23
24
24
25
25
25
25
24
24
23
22
22
22
22
22
21
21
21
21
21
21
21
21
21
23
23
24
25
26
27
26
26
22
22
22
22
21
21
21
20
20
21
21
21
21
21
21
22
23
24
25
25
25
26
22
22
23
23
23
21
20
20
20
20
20
20
20
20
20
19
19
20
20
21
21
21
21
24
21
21
20
20
20
21
21
19
19
18
17
17
17
16
16
16
19
21
23
25
27
28
28
29
31
30
30
28
27
26
25
21
19
18
17
17
16
16
15
15
19
22
24
27
29
31
33
34
34
34
33
30
28
23
23
24
22
22
21
20
19
19
18
18
20
21
23
25
26
27
29
29
29
29
28
27
26
25
25
23
23
22
22
22
22
21
21
21
21
22
24
25
27
27
28
28
28
28
28
27
27
25
25
24
24
24
24
24
22
22
22
22
22
23
23
24
26
27
28
29
30
29
29
27
28
25
24
22
23
21
20
19
17
18
18
18
20
23
26
27
28
29
29
29
29
29
27
25
24
24
19
18
17
17
15
15
15
14
14
14
17
21
23
24
26
27
28
28
29
29
28
27
25
21
24
22
23
20
19
18
18
18
18
17
19
21
23
24
26
27
28
28
28
28
28
26
25
23
23
22
21
21
20
19
19
19
19
19
20
21
22
23
24
25
26
26
26
25
25
24
22
21
20
20
21
20
20
20
20
20
19
19
19
20
21
21
22
23
24
24
24
24
24
23
22
22
21
22
20
20
19
19
19
19
19
19
19
20
22
24
25
25
26
27
27
27
26
25
23
24
22
19
18
19
19
18
19
19
19
19
20
20
21
22
22
22
22
22
23
24
23
20
18
18
17
17
15
14
14
14
13
13
13
11
14
18
19
23
26
26
28
29
28
29
27
25
24
23
22
22
16
14
14
13
13
14
12
12
15
18
19
20
20
20
21
21
21
20
20
19
18
18
19
19
18
19
19
15
15
14
14
15
17
18
19
19
20
20
21
21
22
22
22
20
17
19
17
15
15
13
13
13
13
11
12
12
14
17
20
22
23
26
26
27
28
28
26
24
21
19
19
21
21
15
15
14
13
13
12
13
14
16
18
20
21
24
24
24
25
24
24
23
19
19
19
18
18
18
18
18
18
18
17
17
17
19
20
22
23
24
26
27
27
27
26
23
22
20
19
20
20
21
20
20
19
19
19
18
19
19
20
21
22
23
24
24
25
25
24
23
21
20
21
21
21
21
20
20
20
20
20
20
20
20
20
21
21
21
21
21
21
21
20
20
20
19
19
19
19
19
19
19
19
19
18
18
18
18
18
18
18
18
18
18
18
18
18
18
18
17
17
17
17
17
17
17
17
16
17
17
17
17
20
22
22
24
24
25
25
26
24
22
21
20
19
17
17
17
17
16
15
15
14
16
16
17
18
19
20
20
21
21
22
21
21
20
20
19
19
19
19
19
18
18
18
18
17
17
17
18
19
19
20
21
22
23
22
20
20
19
18
19
17
18
17
16
15
14
14
13
13
12
14
18
20
21
22
23
25
25
25
25
24
20
18
17
17
16
16
16
15
15
15
14
14
14
15
16
18
20
20
21
22
22
23
22
21
20
20
18
18
17
16
15
15
15
14
14
14
14
15
18
20
23
24
23
23
23
23
22
20
19
17
15
14
14
13
12
12
12
11
11
11
11
11
11
12
12
13
14
15
16
15
15
15
13
13
11
10
11
12
11
11
11
11
11
11
12
12
12
13
14
15
14
13
11
11
11
11
11
11
11
11
11
11
11
11
10
11
10
10
9
10
12
15
17
18
20
21
20
21
20
20
17
16
14
15
15
14
14
12
11
13
13
14
14
13
14
14
15
15
16
16
17
18
18
17
16
16
16
16
16
15
15
15
15
15
15
14
14
14
14
14
14
15
15
15
16
16
16
15
15
14
14
14
14
13
13
13
12
11
11
10
11
12
15
17
18
20
22
20
21
22
20
19
17
13
12
10
11
13
7
8
7
10
7
6
6
7
11
15
16
19
20
21
21
21
20
19
17
14
13
12
12
11
11
11
10
9
8
8
8
8
11
13
15
16
18
19
20
21
20
19
16
14
13
12
12
12
12
12
12
12
12
11
12
13
13
14
16
17
17
19
19
20
20
18
16
15
15
14
14
13
14
13
12
12
12
12
11
12
13
15
17
19
20
21
22
22
22
21
18
16
15
15
15
14
14
14
14
13
13
12
12
13
14
16
18
19
21
22
22
22
22
20
18
17
18
17
15
15
15
15
14
15
15
14
15
15
15
15
16
17
18
19
20
20
20
19
20
19
19
18
17
17
16
15
13
13
13
13
14
16
15
15
16
17
18
18
18
18
16
16
16
14
13
12
10
10
8
6
6
5
5
3
3
4
11
12
14
15
16
16
17
17
17
15
11
9
7
7
6
5
5
5
4
4
4
3
4
4
8
11
14
16
18
20
21
22
21
20
19
18
16
17
10
9
8
8
6
6
6
5
5
7
11
13
21
21
21
22
23
23
22
20
17
17
15
13
12
9
7
7
5
5
4
4
3
3
10
13
16
19
20
21
21
22
21
20
15
15
13
13
9
8
8
8
5
6
5
4
6
6
9
13
15
18
20
22
23
24
23
22
16
13
15
13
13
11
10
11
9
9
8
8
8
8
11
14
17
20
22
23
24
24
23
21
17
15
14
13
13
14
14
15
14
14
13
13
13
13
15
16
17
18
20
20
20
20
20
19
16
17
16
16
16
16
16
15
15
13
12
11
11
12
13
14
17
16
16
16
17
18
17
17
15
15
16
15
15
14
14
13
13
12
12
12
12
12
13
13
13
13
14
14
15
15
15
13
10
9
8
7
8
6
6
7
6
7
7
8
8
8
9
10
10
11
11
12
13
13
13
12
12
12
12
12
11
12
12
11
12
11
11
11
11
12
12
13
14
15
15
16
16
16
16
14
13
12
10
9
9
9
9
10
9
9
8
8
8
8
10
12
14
16
17
17
18
17
17
15
13
13
12
10
11
11
11
10
10
10
9
8
9
10
12
13
14
16
17
18
19
19
19
17
15
13
15
13
12
13
13
13
12
10
11
14
14
14
14
14
15
16
16
16
17
18
17
16
14
14
13
12
9
10
11
10
9
9
8
6
3
3
8
10
11
13
13
14
14
15
14
13
11
11
10
9
8
5
5
5
5
5
4
3
3
3
6
8
10
11
13
14
14
14
14
14
13
14
12
10
10
9
8
8
7
7
6
5
6
6
8
10
12
14
15
16
16
16
15
14
12
11
11
11
12
11
11
11
11
11
10
10
10
10
11
12
12
13
14
14
15
15
15
14
13
12
13
12
12
12
11
11
12
11
11
11
11
12
12
14
14
14
15
15
15
15
15
14
14
13
13
14
14
13
13
9
9
8
6
4
6
5
8
11
14
15
15
15
16
16
15
15
14
14
14
13
13
12
11
10
10
9
9
9
8
9
10
11
11
12
14
14
14
15
15
14
13
12
12
8
5
5
3
3
4
3
3
1
0
0
5
10
13
15
17
18
19
20
20
20
20
14.667
9.3333
4
4
4
4
4
2
2
2
1
1
1
3
7
10
11
13
14
15
15
15
12
8
7
6
5
5
4
4
4
3
3
4
2
3
3
5
10
14
17
19
20
20
20
20
19
18
15
13
14
10
7
7
5
7
4
5
7
7
6
8
9
9
10
10
11
11
12
12
9
5
5
4
4
2
2
2
2
3
0
1
0
0
1
1
5
6
7
8
8
9
9
9
8
5
8
8
7
3
2
1
-1
-1
0
0
-1
-2
0
3
5
8
9
11
11
12
13
12
11
11
6
3
2
2
1
0
-1
0
-1
-2
-1
-1
-1
3
8
11
12
14
16
16
16
15
15
9
6
5
3
3
1
2
1
-1
2
1
1
-1
-1
5
8
10
12
14
15
15
15
15
13
9
12
9
5
4
4
2
2
1
2
2
7
5
11
11
11
12
13
14
13
12
12
12
11
9
11
6
10
9
8
7
7
6
6
4
5
4
3
4
5
6
6
7
8
8
8
8
5
6
5
5
3
3
2
4
3
-1
0
0
-2
-3
-4
0
5
8
10
11
12
12
12
12
12
10
10
8
8
7
2
0
0
-1
-1
-2
-2
-3
-2
1
6
9
10
11
13
14
13
12
9
8
6
4
2
3
3
2
1
1
1
1
0
0
0
0
4
5
8
8
8
8
8
8
7
6
4
5
5
4
4
2
1
2
2
1
1
-1
-1
0
5
7
10
11
12
12
12
11
10
10
9
9
8
8
7
7
6
6
6
5
2
2
-1
2
8
9
10
11
12
12
12
12
12
7
4
3
2
1
1
0
-2
-2
-1
-3
-2
-2
-1
1
4
8
10
11
12
13
13
12
10
7
5
3
2
2
0
0
0
0
0
-2
-2
-1
-1
1
4
4
6
7
8
8
9
6
6
3
3
2
1
1
0
1
1
2
0
0
0
-1
-1
-1
1
4
5
6
9
8
9
8
6
4
4
3
0
0
0
-2
-2
-1
-1
1
0
0
0
0
2
6
7
10
12
13
15
14
13
12
9
7
6
4
5
4
5
2
0
-1
0
-3
-3
1
6
8
10
11
11
11
11
10
8
6
5
6
5
5
4
4
2
2
2
1
1
0
1
3
5
6
6
7
8
8
9
8
6
4
2
1
1
0
1
-2
-1
2
-2
-1
-3
-2
-2
3
6
7
9
10
11
12
12
10
7
6
5
2
2
2
2
1
1
-1
1
-1
0
-2
-1
0
3
4
5
6
7
8
8
8
7
7
4
3
4
3
2
2
1
0
-1
-1
-2
-1
-1
-2
1
3
5
6
7
8
7
7
6
5
5
4
3
2
2
2
2
2
6
6
7
6
6
6
6
6
6
6
6
7
7
7
6
6
4
5
5
6
6
4
4
3
3
1
1
0
0
1
5
6
7
8
9
10
10
9
8
7
6
4
1
4
3
0
0
-1
-1
-1
-2
-2
-1
1
2
2
3
4
4
4
4
4
4
4
4
3
4
4
4
4
4
4
4
4
3
3
4
6
6
7
8
8
7
6
5
4
3
1
1
0
-2
-3
-3
-4
-4
-4
-5
-5
-5
-5
-5
-5
-4
-3
-2
-1
0
0
-1
-1
-2
-3
-3
-6
-5
-5
-7
-8
-9
-7
-7
-8
-8
-10
-10
-7
-6
-4
-3
-1
0
0
0
-1
0
-1
-5
-4
-5
-7
-9
-7
-8
-8
-8
-4
-4
-4
-4
-4
-4
-2
-1
0
1
1
1
1
0
-1
-1
-2
-4
-3
-2
-3
-3
-4
-4
-4
-4
-6
-3
-3
-2
-1
-1
0
1
1
2
1
0
-1
-4
-2
-3
-2
-3
-3
-5
-7
-6
-5
-6
-9
-7
-5
-2
-1
2
2
3
4
3
2
0
-2
0
-6
-6
-6
-6
-7
-8
-8
-9
-7
-8
-8
-9
-6
-1
0
2
4
4
4
3
2
2
2
1
1
0
-1
0
-1
-1
-1
-1
-2
-1
-3
-3
-2
0
1
3
4
5
5
5
4
3
3
2
1
1
0
0
-4
-5
-2
-6
-6
-7
-8
-9
-4
-1
1
2
3
3
4
4
3
1
-2
-2
-4
-5
-5
-3
-4
-4
-5
-6
-7
-6
-7
-8
-6
-5
-4
-3
-1
0
0
0
0
0
-1
0
-1
-1
-1
-1
-1
-1
-2
-3
-5
-6
-7
-5
-4
-4
3
4
5
5
5
5
4
2
1
0
0
0
-1
-1
-1
-1
-2
-3
-3
-3
-3
-3
-6
-2
-1
1
3
4
4
4
4
2
1
2
2
2
0
0
-1
-1
-2
-2
-3
-3
-3
-2
-2
-1
1
1
2
2
3
3
3
3
0
-1
-3
-3
-5
-5
-7
-6
-8
-9
-8
-8
-9
-10
-9
-3
0
0
2
3
5
5
4
3
1
2
-3
-6
-4
-5
-7
-7
-7
-8
-9
-8
-9
-10
-7
-2
1
4
5
6
6
6
5
3
1
0
0
-2
0
0
0
0
-2
-4
-4
-5
-4
1
1
2
2
3
4
4
3
2
0
-1
-2
-3
-3
-4
-4
-4
-5
-4
-5
-5
-5
-5
-5
-4
-4
-3
-2
-2
-1
0
0
-1
-1
-3
-3
-5
-5
-5
-3
-3
-3
-3
-7
-8
-7
-6
-7
-8
-9
-6
-3
-1
0
2
4
5
4
1
0
-2
-3
-4
-3
-6
-6
-7
-7
-9
-8
-6
-7
-9
-7
-4
-2
0
1
2
2
2
1
-1
-1
-1
-2
-4
-5
-4
-5
-5
-6
-5
-6
-6
-5
0
1
3
3
5
5
5
5
4
3
2
1
0
-1
-1
-2
-2
-3
-3
-3
-4
-4
-5
-7
-4
-4
-4
-2
-1
0
1
1
2
1
1
0
0
-1
-2
-3
-3
-3
-4
-4
-4
-5
-5
-5
-5
-5
-3
-2
-1
0
1
2
2
2
2
1
1
0
-2
-1
-3
-4
-5
-7
-6
-8
-9
-6
-8
-8
-4
1
4
6
8
9
9
8
7
6
2
-1
-4
-4
-4
-5
-6
-5
-7
-7
-7
-5
-8
-6
-3
0
4
6
9
9
11
8
4
2
2
5
-2
-1
-2
2
-3
0
-5
-3
-5
-5
-6
-2
0
1
3
4
5
5
5
5
4
3
3
2
3
2
2
2
1
1
-3
-3
-7
-5
-3
-3
0
2
5
7
7
6
6
5
3
-1
-1
-2
0
-3
-2
-3
-3
-4
-3
-6
-7
-7
-6
-6
-4
-2
-1
0
2
2
2
2
-1
-3
-3
-3
-4
-4
-5
-5
-5
-5
-6
-6
-7
-7
-6
-7
-3
-2
1
3
4
6
5
5
4
4
0
-3
-4
-4
-5
-6
-4
-3
-3
-4
-4
-3
-4
-4
-1
4
7
7
8
9
8
8
7
6
6
3
1
2
-2
-4
-5
-5
-6
-7
-7
-8
-7
-6
-2
3
5
9
11
11
11
11
10
6
3
1
0
-3
-3
-2
-2
-4
-2
-5
-3
-2
-3
0
2
5
6
7
6
6
6
6
5
2
6
5
4
2
0
-1
-1
-1
-1
-2
-3
-4
-5
-5
-3
-2
-2
0
0
1
1
0
-1
-2
-2
-3
-3
-4
-3
-6
-4
-5
-6
-5
-4
-5
-6
-7
-5
-3
-2
0
1
2
2
2
1
-1
-2
-6
-8
-6
-8
-4
-5
-5
-2
-3
-3
-5
-7
-6
-1
0
2
3
5
5
5
4
3
3
1
1
-2
-3
-4
-5
-6
-7
-8
-8
-7
-7
-5
-5
-4
-2
-1
1
2
3
3
3
0
-2
-4
-4
-4
-6
-7
-7
-7
-6
-6
-5
-7
-8
-6
-4
-1
0
3
6
8
8
8
6
5
4
1
1
0
1
0
1
2
0
1
-1
0
-1
0
1
3
5
7
9
11
10
9
8
5
4
3
1
1
0
-1
-5
-4
-2
-4
-5
-3
-6
-6
-3
0
0
3
4
5
6
5
5
3
3
2
-2
2
-6
-4
-8
-5
-7
-7
-7
-7
-8
-7
-8
-3
1
2
3
3
3
3
3
0
-2
-4
-4
-3
-5
-7
-5
-5
-7
-5
-6
-6
-8
-11
-8
-5
-2
1
1
3
5
5
5
2
0
-3
-3
-5
-5
-5
-6
-4
-5
-7
-4
-5
-7
-4
-4
-1
2
5
5
6
7
7
7
6
7
2
-1
-4
-5
-4
-5
-7
-6
-6
-8
-9
-7
-9
-8
-4
0
3
9
12
13
12
12
11
11
9
2
-2
6
6
5
4
3
3
2
1
1
1
1
2
4
4
5
5
6
6
6
5
3
1
2
3
-3
-1
-2
-3
-5
-4
-5
-4
-6
-6
-7
-4
-1
0
1
3
3
4
3
1
-1
-2
-5
-4
-4
-6
-4
-4
-5
-5
-7
-6
-6
-6
-6
-5
-2
-1
1
1
2
3
2
1
-1
-4
-5
-5
-4
-6
-6
-6
-7
-5
-3
-3
-3
-2
-3
-2
-2
-1
-1
-1
0
0
0
0
-1
-1
-4
-4
-5
-5
-5
-5
-6
-6
-7
-6
-8
-6
-6
-5
-4
-3
-1
-1
0
0
0
-1
-1
-1
-4
-4
-5
-5
-6
-5
-6
-5
-6
-7
-7
-7
0
1
1
1
3
3
4
4
3
2
1
0
-1
-2
-3
-3
-5
-6
-6
-5
-5
-6
-6
-6
-6
-4
-3
-1
0
1
2
3
2
2
-2
-3
-4
-2
-2
-2
-2
-2
-3
-3
-2
-3
-3
-3
-3
-2
-1
1
6
6
6
6
5
4
4
3
2
2
1
0
-1
-1
-1
-4
-4
-6
-9
-5
-6
-2
1
3
4
5
6
6
6
4
1
1
1
-1
-1
-3
-3
-6
-7
-7
-7
-6
-9
-8
-6
-3
0
2
3
4
5
4
4
3
2
2
-2
-1
-3
-5
-3
-3
-4
-3
-5
-4
-4
-4
-4
1
3
5
6
6
6
7
6
3
4
2
2
-1
-2
-3
-2
-4
-5
-6
-8
-8
-10
-10
-9
-5
-2
0
1
3
4
4
4
2
0
-1
-2
-3
-3
-3
-3
-5
-7
-6
-6
-7
-7
-9
-8
-4
-1
1
4
3
4
5
5
3
1
4
-2
-3
-2
-5
-4
1
3
2
3
2
0
-2
-2
-1
2
2
2
4
3
4
3
2
3
2
0
-1
-1
-1
-1
-1
-1
-1
-1
-1
-1
-1
-1
-1
0
1
2
4
4
5
4
2
0
1
-1
0
0
0
-3
-4
-6
-5
-7
-6
-4
-3
-2
1
4
5
4
3
2
2
1
1
0
-1
-2
-3
-4
-4
-5
-5
-5
-6
-9
-9
-11
-11
-9
-6
-3
-2
-2
-1
-1
0
0
-1
-3
-3
-7
-6
-7
-7
-9
-4
-7
-4
-4
-5
-5
-5
-5
-3
-2
-1
0
0
0
1
0
-1
-1
-2
-2
-2
-3
-2
-2
-2
-2
-3
-2
-3
-3
-3
-3
-2
0
1
3
4
5
4
4
3
1
1
0
-1
-2
-3
-4
-3
-4
-6
-7
-8
-9
-9
-7
-3
-3
-2
0
1
1
1
2
1
-1
-3
-1
-1
-5
-5
-6
-8
-8
-8
-5
-5
-5
-7
-6
-4
-1
0
0
3
3
4
4
1
-1
1
1
1
-5
-7
-6
-8
-8
-9
-9
-10
-9
-9
-7
-4
-1
0
0
1
3
3
3
2
1
-2
-3
-3
-4
-5
-4
-5
-6
-7
-9
-8
-8
-9
-7
-4
-2
1
2
2
3
3
3
2
0
1
1
3
0
-1
-1
-2
-3
-3
-4
-5
-5
-4
-5
-2
0
2
5
7
8
8
8
7
6
6
5
4
2
0
0
-1
-1
-2
-1
-1
-2
-2
-1
0
2
3
3
4
5
6
6
6
4
2
2
1
1
1
0
0
0
0
-1
-1
-3
-6
-1
1
4
5
6
7
8
9
8
8
6
6
6
6
5
4
-2
-3
-4
-6
-4
-5
-6
-5
-4
1
3
7
9
10
11
11
11
10
8
7
7
2
-2
-2
1
0
0
0
2
0
1
1
1
2
2
2
2
1
2
3
3
2
0
-1
-2
-3
-4
-4
-6
-7
-8
-8
-8
-10
-12
-11
-9
-6
-3
-1
-2
0
1
1
1
1
0
-1
0
-3
-4
-4
-7
-7
-8
-10
-11
-10
-11
-11
-9
-5
-2
0
2
4
5
6
6
5
5
5
-1
-3
-5
-6
-5
-7
-5
-7
-4
-6
-7
-6
-3
0
4
6
9
12
13
12
12
12
9
4
1
0
0
2
-1
2
-1
-2
-3
1
1
1
1
3
5
6
7
8
8
9
9
8
5
6
3
2
3
3
3
-2
-3
-3
-2
-5
-4
-3
-1
2
4
4
6
6
6
6
6
5
4
2
2
1
0
-1
-3
-4
-5
-6
-6
-6
-8
-8
-8
-2
1
3
5
6
7
9
9
7
5
3
0
2
1
0
-3
-3
-4
-5
-4
-6
-5
-5
-6
0
4
5
7
9
10
11
11
9
6
3
1
0
1
0
-2
-1
0
-1
-1
-3
-4
-4
-1
0
4
5
7
7
8
8
8
7
6
6
6
5
3
3
2
0
-1
-2
-2
-4
-4
-5
-4
2
6
10
10
11
12
12
12
11
8
8
8
7
6
5
5
4
3
3
2
2
2
2
2
4
6
8
9
9
11
11
11
10
8
5
3
2
1
5
-1
-1
1
-2
0
3
0
1
3
4
5
8
8
10
10
10
11
10
7
6
6
4
3
2
1
0
-1
-1
-1
-3
-2
-3
-2
-1
2
3
4
5
6
6
5
2
1
1
1
2
2
2
2
1
1
1
1
0
0
0
0
0
0
1
0
0
0
0
0
0
0
0
1
0
0
0
0
0
0
0
0
1
1
1
1
1
1
1
1
1
2
2
4
4
2
1
0
0
-1
-1
-2
-3
-4
-4
-4
-4
-4
-4
-4
-3
-2
0
1
2
2
4
4
4
3
3
2
2
1
1
-3
-3
-5
-5
-5
-6
-7
-7
-3
-1
2
2
5
5
6
6
6
5
3
1
2
-2
-2
-1
-1
-3
-4
-4
-3
-3
-5
-5
-4
0
2
3
4
4
6
6
6
6
4
3
3
3
2
2
1
2
-1
0
-1
-1
0
2
4
4
5
5
7
6
7
7
7
6
5
1
2
0
-2
-2
-1
-1
-5
-3
-4
-4
-6
-6
-1
0
2
2
3
4
5
5
6
6
3
3
1
1
1
0
0
-1
-2
-2
-2
-2
-2
-3
-2
-1
0
0
0
1
2
2
2
1
1
1
1
0
0
-1
-2
-2
-2
-2
-3
-2
-2
-2
-2
-2
-1
-1
0
0
1
1
2
1
1
0
-1
-1
-2
-1
-1
-3
-4
-4
-4
-4
-6
-1
3
5
6
9
10
11
11
12
12
11
10
9
9
9
7
6
1
-1
-2
-4
-4
-3
-4
-5
-1
4
6
8
11
14
14
15
15
13
12
10
10
9
8
7
7
7
6
4
3
2
1
-1
-1
0
-1
1
2
3
4
5
4
4
2
2
1
1
0
0
-1
0
-1
-2
-2
-3
-5
-5
-2
1
2
3
4
5
6
6
6
6
4
2
4
2
-1
-2
-3
-3
-4
-4
-3
-4
-7
-7
-4
0
1
4
7
7
8
8
8
8
5
5
3
3
1
-1
-1
-1
-1
-1
-2
-4
-5
-5
-3
1
3
5
6
8
8
9
10
9
8
5
5
3
3
1
1
1
-2
-1
-2
-3
-2
-4
-1
5
7
9
10
11
12
12
12
11
10
8
6
7
5
5
4
3
3
0
-2
-1
0
0
2
4
7
9
11
12
13
13
13
12
10
8
7
6
5
4
2
1
0
-1
-2
-3
-3
-4
-3
-2
-2
-1
0
1
5
5
3
4
1
2
1
1
-2
-1
-4
-3
-2
-3
-6
-7
-7
-7
-1
1
3
6
7
8
8
9
8
8
7
6
6
6
0
-1
-1
-2
-2
-2
-4
-2
-4
-3
2
4
5
7
7
8
9
10
12
10
8
7
6
6
5
4
4
3
2
0
-1
-2
-4
-4
3
4
6
8
10
12
13
13
13
12
11
9
8
5
7
4
3
2
-2
-2
-2
-2
-2
-3
2
6
8
9
10
12
12
12
12
12
10
9
8
3
4
2
2
1
1
1
1
1
1
1
1
2
3
3
5
7
9
10
11
10
9
8
7
5
3
2
2
3
2
1
1
-1
-1
-2
3
8
12
13
15
17
17
17
17
16
15
12
13
12
10
10
10
9
8
8
7
8
7
7
8
9
10
10
11
12
12
13
13
13
12
10
9
7
8
7
6
7
7
6
5
5
4
4
6
9
12
15
16
17
17
17
16
15
14
12
11
10
9
8
8
7
7
6
6
5
5
5
7
8
10
11
12
12
13
14
14
13
11
10
10
6
5
4
4
3
3
2
3
2
2
3
7
12
13
15
16
18
19
20
19
19
17
17
16
12
12
10
7
9
7
7
7
5
5
8
12
15
17
17
18
19
20
20
20
19
18
17
16
15
13
12
11
14
13
12
11
12
11
11
14
15
16
17
17
18
19
19
20
20
18
17
17
16
11
10
12
10
11
10
9
7
6
6
6
7
9
10
11
14
14
14
14
14
13
12
11
8
7
6
4
3
1
1
0
-1
-1
3
6
9
13
15
17
18
18
19
19
18
15
15
12
11
12
10
9
8
6
5
5
4
4
3
6
8
9
11
12
14
15
16
16
16
14
13
12
10
9
9
8
6
5
4
3
3
2
2
6
9
11
13
14
16
17
18
18
18
17
16
13
14
13
13
12
9
10
7
7
5
3
5
9
12
14
16
19
20
21
21
21
20
19
17
17
16
16
15
14
12
11
9
6
8
7
7
10
13
14
15
17
18
20
20
20
20
19
16
17
16
17
17
15
14
14
13
12
10
9
15
17
18
19
20
21
23
24
25
23
24
23
17
18
15
14
17
11
9
7
7
7
7
7
10
13
15
17
20
21
22
23
23
23
22
19
18
17
15
14
14
14
14
14
14
13
12
12
14
15
17
18
20
20
21
22
22
22
21
20
19
19
18
18
17
17
16
16
14
14
13
13
13
12
11
11
11
12
12
11
12
11
11
11
11
12
9
8
7
6
7
6
6
6
5
6
9
11
12
13
14
13
13
13
13
12
11
11
11
12
10
10
7
6
6
6
5
5
5
5
5
6
6
8
8
10
12
12
13
13
12
12
13
12
14
10
9
11
10
7
6
7
7
9
11
13
14
15
16
16
16
16
16
16
14
13
12
11
11
10
9
9
9
8
8
9
9
9
10
12
12
14
15
16
17
17
17
17
16
15
14
14
14
13
12
11
11
9
10
10
10
11
15
15
17
17
18
17
17
17
17
15
13
11
10
9
8
8
7
6
6
5
5
4
4
4
5
6
7
8
8
10
10
10
12
11
10
8
8
8
8
6
5
5
6
5
4
0
1
5
8
9
10
11
12
12
14
13
13
13
12
10
10
10
9
9
9
8
6
4
4
3
3
4
6
9
11
12
13
14
15
15
14
12
12
10
9
9
8
7
7
6
6
5
3
3
2
4
9
10
12
13
15
16
17
18
18
18
17
15
14
13
13
11
11
10
7
7
8
6
5
7
11
12
14
16
18
20
21
21
20
20
20
19
15
14
13
16
15
14
12
12
12
11
11
11
12
14
15
17
17
18
19
19
18
18
16
14
13
13
11
9
8
8
9
9
9
8
8
8
8
9
11
10
10
8
8
8
7
7
7
6
6
5
5
5
6
6
6
6
6
6
5
7
9
11
12
14
15
17
18
18
19
19
18
16
15
14
14
14
9
7
6
5
5
4
4
9
12
15
19
21
24
25
26
26
26
25
23
22
19
18
16
15
14
13
11
11
10
8
8
11
14
17
19
19
20
22
23
23
24
23
24
21
19
19
18
17
17
16
15
14
13
12
12
13
15
16
17
18
19
20
20
20
21
21
19
18
17
17
17
16
16
15
14
13
8
6
7
7
12
15
18
19
22
23
25
26
26
25
23
21
21
18
17
16
16
16
16
15
14
14
14
15
15
16
18
20
21
21
22
21
21
21
20
19
19
19
18
18
17
15
15
14
13
13
12
15
17
18
19
19
20
20
21
22
22
22
21
18
16
14
13
12
11
9
8
8
8
7
7
10
14
17
19
20
22
22
22
23
23
22
21
19
19
18
18
17
17
16
15
11
8
8
8
12
15
17
20
23
26
27
27
24
25
26
25
22
20
17
15
15
11
15
12
11
9
9
7
12
16
18
21
24
25
26
26
26
26
25
24
23
21
21
19
19
18
17
13
14
14
12
13
14
16
20
20
21
22
26
26
28
30
29
26
24
22
21
16
14
14
12
11
9
9
8
8
13
17
20
22
23
25
26
26
27
26
26
25
23
21
19
17
16
15
13
11
11
11
10
11
15
19
22
25
26
29
30
32
32
32
31
30
29
28
27
26
26
24
23
20
17
14
13
14
18
20
23
25
27
29
30
31
31
31
30
29
28
27
26
25
23
22
21
21
19
19
18
18
19
21
22
24
25
26
27
26
27
27
28
23
21
19
18
18
17
17
17
17
17
16
16
17
17
19
21
22
22
23
23
24
26
25
25
24
22
20
19
20
19
18
17
16
15
15
14
14
16
19
20
22
23
25
26
26
27
27
27
26
24
23
23
22
21
21
20
20
19
17
16
16
18
20
22
23
25
26
29
29
30
30
29
29
27
25
24
23
22
21
20
18
18
18
17
16
18
20
21
23
25
25
20
19
19
18
15
15
15
14
14
15
15
14
14
14
14
13
13
13
15
17
19
20
21
23
23
24
24
24
24
23
22
21
20
19
17
17
16
16
15
13
15
16
19
20
22
22
23
24
24
25
24
24
23
22
20
17
16
15
17
16
16
16
13
14
12
12
15
18
19
20
21
23
24
24
24
24
23
22
22
21
20
20
19
18
16
16
14
13
12
12
15
18
20
21
22
24
26
27
28
29
27
26
22
20
17
18
19
18
16
16
16
15
14
14
16
18
20
20
21
21
22
21
22
21
20
19
18
17
17
16
16
16
15
15
13
12
10
11
13
16
18
20
22
25
25
27
26
25
24
23
22
22
21
19
19
17
14
14
13
12
11
13
16
17
18
19
21
21
22
24
25
24
24
22
20
19
19
17
16
15
14
14
13
13
13
13
13
14
14
14
15
16
15
11
12
12
13
13
13
11
12
12
12
12
12
12
12
12
12
12
12
12
12
9
9
9
9
9
9
9
9
9
9
9
9
10
10
10
10
9
9
10
9
9
11
12
13
13
15
18
18
20
20
18
18
17
17
16
16
16
15
15
15
14
14
13
13
12
16
17
19
19
24
23
22
23
24
26
26
26
22
20
18
17
13
13
13
12
10
11
10
12
15
19
21
23
25
26
27
28
29
30
29
27
24
23
27
26
24
23
21
20
20
19
17
18
19
20
21
22
23
25
26
25
26
26
27
26
25
24
21
23
22
21
21
20
17
17
18
17
18
18
22
23
23
24
25
26
26
26
25
24
23
22
22
21
18
16
14
13
12
12
11
13
16
19
22
25
27
28
29
29
29
29
29
28
27
25
24
23
23
21
21
21
20
19
18
18
19
21
22
24
25
27
26
26
27
25
26
24
25
23
25
22
21
20
20
20
19
18
18
22
23
24
25
25
26
26
28
28
28
28
28
27
23
23
22
23
22
20
20
21
20
13
13
17
21
23
24
25
25
26
27
27
26
26
24
25
23
20
19
22
21
20
20
15
14
13
12
15
20
23
24
26
28
29
29
30
29
30
30
29
27
26
25
25
24
23
23
16
14
14
14
15
19
22
24
24
27
28
29
29
30
29
28
27
25
24
23
22
20
20
18
17
15
15
14
16
18
20
21
23
25
26
28
29
30
30
30
29
28
27
24
21
22
21
20
19
19
18
15
17
20
23
24
25
27
29
31
32
32
31
31
30
27
26
26
25
23
22
20
21
20
20
19
18
20
22
24
26
28
30
32
33
33
33
32
31
30
30
27
27
28
24
22
24
22
21
20
20
23
24
26
28
30
32
33
34
34
34
33
32
31
30
28
28
27
26
24
24
23
22
21
22
23
25
27
29
32
33
34
35
35
34
33
32
30
29
29
28
26
26
24
24
23
22
21
21
23
25
26
27
29
30
30
31
31
31
31
30
29
28
26
26
25
24
23
23
22
22
22
21
23
24
25
26
28
29
30
31
30
29
29
29
28
28
26
26
25
24
23
23
22
21
21
20
21
21
22
24
26
28
30
31
30
29
29
28
27
25
24
23
23
21
19
18
16
16
15
18
21
23
26
27
28
28
30
30
30
31
29
28
27
26
24
23
22
21
21
20
19
19
17
19
22
23
25
27
29
30
32
33
34
34
34
32
31
32
30
31
30
28
27
27
26
24
23
24
26
27
27
27
29
31
33
33
32
32
31
31
30
28
29
27
25
25
24
23
23
22
23
23
28
29
30
30
31
31
33
33
34
34
33
32
31
28
26
23
23
22
20
17
17
16
16
18
22
24
25
27
29
31
32
32
33
32
31
30
30
29
28
28
27
25
24
24
24
23
22
22
22
23
22
21
20
20
19
19
18
18
19
20
20
20
19
18
18
18
17
17
16
16
15
16
16
19
22
25
26
28
29
30
31
32
32
28
24
25
24
22
22
21
22
21
21
22
21
21
22
24
25
27
29
30
30
31
28
25
26
25
24
22
20
20
18
17
17
17
18
16
15
18
21
23
25
27
28
30
29
28
27
26
26
24
23
22
22
21
20
20
19
19
18
18
14
17
21
23
25
27
28
29
30
31
32
33
30
29
28
27
26
22
22
21
22
19
21
20
20
21
23
24
25
27
27
28
29
29
29
29
29
28
27
25
25
22
20
20
21
19
19
19
19
19
20
22
21
20
21
20
20
22
23
23
24
23
23
23
22
22
18
16
17
17
17
17
17
18
19
23
25
26
26
28
29
30
29
29
26
26
27
25
23
19
19
18
23
22
23
20
21
20
24
25
27
27
27
29
28
26
27
28
27
27
26
25
25
25
24
23
21
21
21
21
18
18
18
19
20
24
24
25
28
28
28
29
29
27
26
24
21
19
19
19
19
18
18
17
17
19
21
23
25
28
29
30
32
32
32
32
32
31
29
28
27
26
25
22
22
22
22
22
21
21
23
24
25
27
27
29
30
31
31
32
32
31
31
28
27
26
26
24
24
23
23
24
21
22
23
24
26
27
29
30
31
33
34
34
33
33
31
24
24
24
22
22
21
21
21
20
21
22
24
25
28
28
30
31
31
32
21
25
28
29
28
26
26
25
24
23
22
21
19
19
19
22
25
27
29
29
30
30
32
32
33
32
32
30
30
29
29
29
28
27
24
24
23
21
18
17
17
17
19
21
21
22
23
22
19
22
23
22
23
21
20
19
18
18
18
17
18
16
16
19
21
24
26
27
28
29
29
30
31
31
31
30
29
28
28
27
25
24
24
21
21
20
20
21
23
25
26
27
29
30
30
32
32
32
32
31
29
28
27
25
26
24
22
22
22
22
22
23
23
26
27
29
29
31
31
31
30
30
29
28
27
26
25
25
25
25
24
24
23
23
23
23
25
25
26
27
28
29
31
31
31
31
31
30
29
29
28
27
27
27
27
26
25
25
24
25
26
26
26
27
26
26
25
25
25
25
25
25
24
24
23
23
23
23
23
23
23
22
23
23
23
24
25
25
26
26
27
26
27
26
27
26
26
25
25
24
24
24
24
21
21
21
21
21
21
22
24
26
27
27
28
28
28
28
28
27
26
25
21
21
22
22
21
21
21
21
21
22
22
24
25
27
27
27
28
29
29
29
29
28
27
27
26
26
25
25
24
24
24
24
24
25
25
26
28
28
29
30
31
31
31
31
31
30
28
28
27
26
25
23
24
24
24
23
24
24
25
26
26
26
26
21
21
20
19
19
19
19
19
20
20
20
20
20
20
19
20
19
20
19
18
18
19
21
23
25
26
27
28
27
27
26
24
25
22
19
19
18
17
17
17
18
19
21
25
27
29
30
31
33
31
31
30
25
23
24
23
22
24
23
23
19
20
18
16
16
20
23
26
27
29
30
32
32
33
34
33
34
32
30
26
23
23
23
24
21
19
18
17
17
20
23
25
26
28
28
29
30
31
30
31
31
30
29
27
26
24
24
22
21
20
20
20
20
20
22
23
23
23
24
26
27
26
27
26
25
24
24
23
22
20
19
19
18
17
17
17
17
18
20
22
24
26
28
28
29
30
30
31
30
30
28
27
25
25
24
23
22
21
20
19
20
20
22
24
26
27
28
29
31
31
31
31
31
30
29
28
27
26
25
24
23
22
22
21
21
20
23
25
26
27
29
30
31
33
33
33
32
31
31
29
28
27
26
25
23
23
23
22
22
22
23
25
26
28
30
30
32
33
34
33
33
32
32
30
29
28
26
23
24
24
24
23
23
23
24
26
28
29
31
32
32
33
33
33
33
32
31
30
29
27
26
25
24
24
24
23
23
23
24
26
27
28
30
31
32
33
33
33
33
32
31
30
29
28
27
26
26
25
24
23
23
23
26
27
28
29
31
32
33
34
35
35
34
34
33
31
28
29
29
27
26
25
25
24
24
24
27
28
30
32
33
34
37
38
39
39
34
31
30
29
28
27
26
25
25
25
25
24
24
26
28
30
33
36
36
38
38
39
39
40
39
38
37
36
35
30
31
30
30
26
24
24
25
24
26
28
30
33
33
34
36
36
36
35
34
33
32
31
30
30
29
27
28
27
25
25
25
25
26
27
28
28
30
29
30
30
30
30
30
30
28
27
27
27
28
28
26
24
23
22
21
21
21
22
22
23
23
24
25
26
26
26
26
26
25
24
24
24
23
23
22
22
22
22
22
23
23
22
22
23
22
23
24
26
26
27
28
27
27
24
25
24
24
24
23
23
22
22
21
21
21
22
22
24
24
26
27
27
28
28
23
24
23
22
22
23
23
22
22
22
22
21
22
22
22
22
23
24
25
24
24
28
27
26
23
24
23
23
23
23
23
23
23
23
22
23
23
22
22
23
23
25
26
27
28
29
29
28
29
28
28
27
27
26
25
25
24
24
23
23
23
23
24
24
24
26
26
27
29
29
29
30
29
29
28
28
23
23
23
23
22
22
21
21
22
22
22
24
25
26
27
28
30
30
30
30
30
29
28
25
23
25
25
27
24
24
23
23
23
23
24
25
27
27
26
26
28
30
30
30
31
29
28
26
25
25
24
24
23
23
23
23
23
23
24
25
26
27
28
29
30
32
34
33
31
30
28
26
25
25
24
23
24
23
22
22
22
22
24
26
27
28
30
31
32
33
34
33
33
32
31
29
30
28
29
28
28
27
26
24
24
25
27
29
30
31
33
33
33
34
35
34
32
32
32
30
29
28
28
27
26
26
27
26
24
24
25
27
28
30
31
31
32
33
32
33
34
32
32
31
24
24
24
23
23
23
23
23
23
24
25
25
25
26
27
28
28
30
30
30
31
30
29
28
27
27
25
26
26
25
26
26
25
25
26
27
29
29
31
32
32
32
31
31
31
31
30
30
28
29
27
25
24
25
25
24
24
23
25
26
27
27
27
27
27
28
27
23
22
21
22
22
23
23
23
23
23
23
22
21
21
21
22
24
25
25
26
29
29
30
30
30
29
29
28
28
28
28
26
25
25
25
24
24
24
24
25
25
26
27
27
27
25
25
26
26
26
26
25
24
24
24
23
24
24
23
23
23
23
23
23
24
24
25
25
26
28
29
30
30
30
29
28
27
27
26
26
26
25
25
25
25
25
25
25
26
27
28
28
28
29
28
29
26
24
24
23
22
22
23
23
20
20
19
18
17
17
19
22
24
26
28
29
30
32
33
33
32
32
31
29
27
27
28
25
25
24
23
23
23
22
22
23
25
27
28
29
30
31
32
31
32
31
30
30
29
28
22
20
20
20
21
21
21
21
21
22
23
24
25
28
28
29
29
30
30
29
29
28
27
27
26
25
25
24
24
24
23
23
24
24
25
26
27
28
29
30
30
30
30
29
25
22
21
21
20
20
20
20
20
19
19
19
20
21
23
24
27
27
27
29
30
31
30
31
29
27
26
25
24
23
24
23
23
22
22
22
22
24
25
27
29
31
31
33
33
34
35
34
32
30
29
27
26
26
25
25
24
23
23
23
24
25
27
30
31
32
33
33
34
34
34
34
33
29
28
28
27
26
26
25
25
25
25
26
25
27
27
29
30
30
31
32
35
34
34
34
32
28
27
26
27
27
26
24
24
23
23
23
23
25
27
29
31
32
33
34
36
36
36
35
34
31
30
30
29
27
27
26
25
25
24
23
24
25
26
28
29
31
31
32
33
34
35
34
33
32
30
30
29
29
28
26
26
25
24
24
24
25
29
31
31
31
32
32
32
32
31
30
32
27
24
24
23
28
23
22
22
21
20
20
21
24
26
29
30
32
32
33
34
34
33
33
32
29
30
29
25
23
22
21
21
20
19
20
22
26
28
29
31
32
33
34
34
35
35
33
32
30
29
30
27
27
26
24
25
24
24
23
24
26
28
30
31
33
32
33
33
33
32
30
28
28
28
25
24
24
24
24
24
23
23
23
24
24
25
26
27
29
30
31
31
29
29
27
26
25
24
24
24
23
22
23
22
22
22
22
22
22
23
25
26
25
27
28
29
27
27
27
26
23
23
22
21
20
20
20
19
19
19
19
20
23
26
27
28
30
31
33
33
33
34
32
30
27
26
25
22
23
22
20
20
18
18
19
23
25
27
28
31
31
33
33
33
33
31
29
26
24
24
29
23
23
21
21
21
21
22
21
22
26
27
29
31
31
32
33
32
30
28
28
26
25
24
24
23
21
23
22
22
21
21
21
22
23
23
24
23
25
27
23
21
22
23
23
21
21
22
20
20
20
20
20
20
19
19
19
22
24
25
27
28
28
28
29
26
25
27
26
24
23
22
22
22
21
21
21
20
20
20
21
23
24
25
26
29
30
31
31
31
31
29
28
25
24
23
23
23
23
22
23
22
21
20
20
22
25
26
27
30
31
32
32
32
32
31
29
26
24
22
22
21
22
21
21
21
21
22
22
23
25
26
28
30
31
32
30
31
31
30
29
28
23
22
22
21
21
21
20
20
19
19
19
21
25
28
29
30
32
32
33
34
33
32
30
27
25
24
23
22
22
23
22
22
21
19
19
22
24
26
27
29
29
31
31
31
30
29
28
27
26
25
24
22
22
21
21
21
21
21
21
21
21
21
22
22
22
22
22
23
23
22
22
21
21
20
20
21
22
22
22
22
20
20
20
20
21
21
22
22
20
20
21
22
23
22
21
20
20
19
19
19
19
19
19
19
19
19
19
19
19
20
21
21
23
21
23
24
24
24
24
22
21
21
21
20
20
20
20
20
20
19
19
21
22
25
27
30
30
31
31
32
31
31
29
26
24
26
22
21
20
20
20
19
19
19
19
22
26
27
28
30
31
31
32
32
31
30
29
26
27
25
24
23
22
22
22
21
20
20
20
21
23
23
24
24
24
23
21
20
20
20
19
19
19
19
19
19
19
18
18
18
18
18
18
18
18
18
18
19
19
19
20
19
19
19
18
18
18
18
19
18
18
18
18
19
18
18
18
20
23
23
25
27
28
28
28
29
28
28
27
26
22
24
24
19
17
18
17
17
16
16
16
18
21
24
26
27
28
29
30
29
29
28
26
25
25
25
24
23
21
18
18
18
18
16
16
19
21
24
25
27
27
27
27
27
26
24
23
21
21
20
20
20
20
19
19
19
19
19
19
20
21
23
24
25
25
26
24
24
23
22
22
21
21
20
20
20
20
19
20
19
18
19
18
18
17
18
18
17
17
17
16
16
17
17
15
14
14
14
14
14
14
14
14
14
14
14
15
15
19
20
21
21
21
22
22
24
23
23
20
17
16
18
17
17
17
17
17
15
16
15
15
16
19
20
22
23
23
24
25
26
26
26
25
25
22
22
21
20
16
14
13
13
13
12
12
16
19
22
25
27
28
29
30
30
30
28
27
26
23
20
19
17
16
15
15
16
14
14
14
15
18
21
22
25
26
26
25
26
26
25
23
22
19
18
17
17
15
14
15
15
15
14
14
15
17
20
23
23
25
25
27
26
26
25
23
20
18
17
17
16
16
15
15
15
15
14
14
15
18
20
22
25
25
26
27
27
27
26
24
24
23
19
18
17
18
17
16
16
16
16
16
16
18
21
23
24
25
26
27
27
28
27
25
25
21
20
20
21
21
20
20
20
20
20
19
20
21
23
26
27
29
29
30
30
30
29
25
21
21
20
20
18
16
18
15
16
15
14
14
17
22
24
26
27
28
29
29
29
28
28
24
22
19
18
18
22
18
17
17
17
16
16
18
18
19
19
21
23
25
27
27
27
27
26
24
23
22
21
19
19
17
18
17
16
16
16
16
17
19
21
23
24
26
28
28
28
28
27
24
22
22
20
21
21
19
19
18
18
19
20
19
20
21
21
22
23
24
25
26
26
26
22
19
19
19
18
17
16
15
15
15
14
14
14
14
16
18
20
22
24
25
26
26
27
26
25
23
22
21
20
20
19
18
18
18
17
17
17
18
18
19
19
20
22
23
24
26
26
25
25
24
17
17
17
17
16
16
16
16
15
15
14
14
15
18
20
23
25
25
26
26
26
26
26
24
24
18
14
14
13
12
12
11
11
11
11
10
12
15
18
20
22
23
25
27
27
27
26
23
22
19
17
17
17
16
15
14
15
14
14
15
16
19
22
23
26
27
28
29
28
27
26
22
21
20
20
21
21
20
18
18
18
17
17
17
17
18
17
17
17
17
17
18
18
18
18
17
17
16
16
15
14
14
14
14
15
15
15
15
15
15
16
16
16
15
16
16
16
15
15
14
14
14
14
14
14
14
14
14
14
13
14
14
14
15
16
17
19
19
20
20
19
19
17
16
16
15
14
15
15
15
15
15
15
15
15
14
14
16
18
18
20
20
22
22
22
22
22
21
20
19
15
12
12
10
10
9
8
9
8
8
10
18
20
22
24
25
26
27
27
27
26
24
23
22
16
14
18
13
13
12
12
11
10
9
10
16
19
20
22
23
24
24
25
24
23
22
18
16
15
15
13
15
14
12
11
11
12
12
12
14
16
19
21
22
24
24
24
24
23
18
17
15
15
14
14
15
14
13
13
12
12
11
12
14
17
19
20
22
23
24
25
24
22
20
17
17
16
17
16
15
14
14
15
13
14
13
13
15
18
21
22
24
25
25
25
25
22
20
18
18
19
18
19
18
17
16
16
16
15
16
16
17
19
20
22
23
25
25
25
25
25
24
20
20
20
20
19
19
17
15
16
15
15
14
15
16
17
17
17
18
19
19
20
19
19
18
17
13
15
15
15
14
11
10
7
6
5
6
6
11
18
19
19
20
21
21
19
19
18
14
12
13
11
11
12
11
11
11
11
9
9
9
10
12
13
14
14
15
16
16
16
16
14
14
13
13
13
14
14
14
14
14
14
14
14
14
15
16
17
18
20
21
21
21
22
22
22
21
20
17
18
18
13
10
13
8
8
7
6
6
8
14
19
20
22
24
24
25
25
25
25
23
22
21
17
12
10
9
9
8
8
9
8
7
10
14
19
22
24
25
27
27
27
27
23
24
15
14
13
13
13
14
11
11
11
11
11
10
10
13
15
16
19
21
21
22
21
21
21
18
15
14
13
13
12
12
11
11
10
10
10
10
10
13
18
20
21
24
24
25
26
25
24
21
15
14
14
14
13
12
11
10
11
10
10
9
9
12
16
18
20
21
23
23
24
23
21
17
15
15
14
13
13
12
12
11
11
11
11
10
10
12
15
18
19
20
22
22
22
21
19
17
14
14
14
14
14
12
14
14
12
16
16
14
15
16
17
18
18
18
19
18
18
17
16
15
14
13
13
14
13
11
9
8
10
10
10
10
10
11
12
15
16
17
18
19
19
19
18
14
12
11
11
11
10
9
9
9
9
9
9
10
11
12
12
13
13
14
14
13
13
13
12
12
12
12
12
11
11
11
10
10
10
10
10
9
9
9
10
10
11
10
10
10
10
10
10
10
10
10
10
10
10
10
10
10
10
10
10
9
9
9
9
10
10
10
11
11
11
11
11
11
11
10
9
9
9
9
9
9
9
9
9
9
9
10
12
15
16
17
19
19
19
19
18
16
15
14
13
10
10
9
9
9
8
8
7
8
9
10
14
17
18
20
20
20
18
18
17
16
12
15
12
12
12
11
8
7
8
7
8
9
9
9
10
11
12
13
13
13
13
13
12
12
11
10
9
10
10
9
9
9
9
8
8
8
8
9
9
10
10
10
11
11
14
16
15
15
13
13
13
10
10
6
3
2
3
3
8
8
4
11
12
13
14
15
16
17
17
17
16
15
10
7
5
7
7
7
6
7
7
5
3
2
1
8
11
12
14
14
14
15
15
15
14
13
12
9
7
7
6
7
7
4
3
3
4
2
2
8
8
10
11
12
13
13
13
13
11
9
10
6
8
6
5
6
4
4
1
0
-1
-1
-1
4
8
11
11
13
14
14
14
14
12
9
9
5
3
4
3
2
2
2
1
2
1
1
0
5
10
12
13
14
16
17
16
16
15
8
6
5
4
3
3
4
1
1
1
0
-1
0
1
4
9
12
13
16
17
19
18
17
16
15
14
10
6
6
4
3
3
2
4
2
3
2
1
6
11
14
17
18
20
20
20
19
17
15
9
7
6
6
5
6
3
4
2
2
1
2
1
4
8
11
13
15
17
18
18
18
14
11
10
8
8
7
7
7
5
4
4
4
4
4
4
5
9
11
12
14
15
15
16
14
12
11
13
13
12
13
12
11
11
11
10
10
10
10
10
11
11
10
10
9
9
8
7
6
6
5
4
4
4
4
3
4
4
4
4
4
2
1
1
1
1
1
1
1
1
1
1
2
2
2
2
2
2
2
2
2
2
1
1
1
0
0
1
1
2
3
3
4
4
4
4
4
4
4
4
4
4
4
4
4
4
3
3
3
3
3
3
3
3
4
5
6
7
8
8
7
7
4
4
3
2
2
1
1
1
2
3
3
3
3
3
4
4
4
5
5
6
6
6
6
6
6
6
6
6
6
6
6
6
5
5
5
5
5
5
5
6
6
6
6
6
6
6
6
6
6
6
6
6
6
5
5
5
5
5
5
5
5
6
6
7
7
7
7
7
7
7
7
7
6
6
6
6
6
6
6
6
6
6
6
6
6
6
6
7
7
7
7
8
8
8
8
7
7
7
7
7
7
7
7
7
7
6
6
6
6
6
7
7
7
8
8
9
9
8
8
7
7
7
7
7
7
7
7
7
7
7
7
7
6
5
7
9
10
10
11
11
11
10
9
8
7
8
10
9
8
7
7
6
5
4
3
4
5
5
8
9
12
13
13
13
12
11
11
10
10
10
10
9
9
7
7
7
7
6
6
6
6
7
7
7
8
9
8
9
9
9
9
9
8
5
4
4
7
4
1
2
2
0
1
4
2
4
7
8
8
9
10
9
9
8
7
7
6
6
5
5
5
5
4
4
4
4
4
3
3
3
3
4
4
4
4
5
5
5
5
5
5
5
5
5
5
5
5
4
4
4
4
4
4
4
4
4
4
4
4
4
4
3
2
1
1
1
1
1
1
1
1
1
0
0
0
0
0
0
0
0
1
1
1
1
1
2
2
2
2
2
2
2
2
2
2
1
2
2
2
1
1
1
0
0
0
0
0
0
0
0
1
0
0
0
0
0
0
0
0
0
0
0
0
0
0
-1
-2
-2
-2
-3
-3
-3
-3
-3
-4
-4
-4
-4
-4
-4
-4
-4
-4
-4
-4
-4
-4
-4
-4
-4
-4
-3
-3
-2
-1
0
-1
-1
-4
-2
-2
-4
-5
-4
-6
-5
-6
-6
-7
-8
-7
-6
-6
-6
-6
-6
-5
-4
-4
-4
-5
-5
-6
-8
-8
-7
-8
-7
-8
-8
-8
-7
-7
-6
-7
-8
-9
-9
-7
-6
-5
-3
-2
-3
-5
-5
-6
-7
-7
-8
-8
-8
-8
-9
-9
-9
-10
-10
-9
-12
-12
-9
-8
-7
-6
-5
-3
-2
-2
-2
-3
-5
-6
-9
-9
-8
-9
-9
-8
-8
-8
-8
-8
-7
-7
-7
-6
-5
-4
-4
-2
-1
-1
-2
-4
-5
-5
-5
-4
-4
-4
-4
-4
-4
-3
-4
-3
-3
-3
-3
-2
-2
-1
-1
0
0
0
-1
-1
-1
-1
-1
-2
-1
-1
-1
-1
-1
-1
-2
-3
-4
-4
-5
-2
0
2
3
5
5
6
5
2
-2
0
-1
-3
-4
-1
-3
-4
-4
-5
-5
-5
-4
-5
-4
-3
-2
-1
0
0
1
1
0
-1
-1
-2
-1
-1
-2
-1
-1
-1
-1
-1
-1
-1
-1
-1
0
1
1
0
0
0
0
0
0
1
1
1
1
0
-1
-2
-1
0
0
1
1
2
1
2
2
3
3
4
4
5
5
4
3
2
2
2
1
1
1
0
0
0
-1
-2
-2
-2
-1
-1
0
1
2
2
2
2
2
2
1
0
0
0
-1
-1
-1
-1
-2
-2
-2
-2
-1
-2
-1
-1
2
3
4
5
6
7
6
6
5
4
4
5
5
4
3
2
2
-1
1
1
-3
-5
-5
-4
2
5
6
7
7
9
8
7
4
1
0
-1
3
3
-1
-3
-3
-3
-3
-4
-4
-5
-4
-3
-1
1
2
4
4
5
5
4
0
-2
-1
-1
0
-1
0
0
0
1
0
0
0
0
0
0
1
2
3
4
4
4
4
3
0
0
0
-2
-2
-2
-2
-2
-2
-2
-1
0
0
0
0
0
0
1
1
1
2
2
2
2
1
1
1
1
1
1
1
1
1
1
1
1
1
2
1
2
2
3
3
4
5
5
5
4
3
2
3
3
3
3
2
1
1
0
-1
-1
-1
-3
-2
0
3
6
7
9
9
9
9
8
6
6
5
3
0
1
-1
2
2
2
0
-2
-4
-2
-4
-1
2
3
5
5
6
6
6
5
3
0
1
0
-1
-1
-1
-3
-3
-2
-2
-4
-4
-2
-2
-2
0
1
2
3
4
5
5
4
2
1
-1
-3
-3
-3
-3
-4
-4
-4
-4
-5
-5
-4
-4
-4
-3
0
1
3
4
4
4
3
2
1
0
1
0
1
1
2
1
0
0
0
0
0
0
0
0
0
1
3
5
6
6
6
5
5
4
4
4
3
2
1
2
2
2
1
-1
0
1
1
1
2
2
2
3
4
4
2
2
1
0
-1
-1
-1
-2
-2
-2
-2
-2
-2
-2
-2
-2
-2
-2
0
1
2
2
2
2
1
0
-1
-2
-2
-2
-3
-3
-4
-6
-6
-7
-6
-6
-7
-6
-6
-4
-1
0
2
3
4
4
3
2
1
2
1
1
-3
-5
-6
-6
-7
-7
-5
-7
-6
-8
-5
-1
3
4
6
6
7
7
6
4
1
2
-2
-3
-2
-3
-2
-3
-5
-4
-6
-6
-7
-6
-6
-4
-1
0
2
3
3
3
2
0
-2
-1
-1
-2
-2
-3
-3
-3
-4
-3
-3
-4
-4
-5
-3
-3
-1
1
2
2
2
2
1
0
-2
-3
-3
-4
-5
-5
-5
-6
-5
-6
-6
-6
-6
-6
-6
-4
-1
1
2
4
6
6
4
4
3
0
-3
-4
-3
-3
-4
-3
-5
-4
-4
-5
-6
-6
-6
-6
-3
-1
0
1
1
0
-2
-3
-2
-2
-1
-2
-3
-3
-2
-3
-3
-4
-4
-4
-6
-6
-7
-4
-1
2
6
6
7
7
5
2
0
0
-1
-1
1
1
0
2
2
1
-1
-3
-2
-4
-4
-2
1
2
2
3
2
6
6
2
-2
-2
-4
-3
-4
-5
-5
-5
-5
-5
-4
-4
-4
-3
-4
-4
-4
-3
-3
-3
-2
-2
-3
-3
-3
-3
-3
-3
-3
-3
-3
-4
-4
-4
-4
-5
-5
-5
-6
-5
-4
-3
-1
-1
0
0
0
-1
-3
-2
-4
-2
-3
-3
-4
-4
-4
-4
-5
-6
-6
-6
-6
-6
-6
-6
-5
-4
-4
-3
-5
-5
-6
-7
-8
-8
-9
-9
-9
-10
-11
-11
-10
-10
-11
-10
-8
-6
-4
-1
1
2
4
3
3
1
-1
-2
-2
-3
-3
-5
-5
-6
-5
-4
-5
-7
-7
-7
-6
-5
-2
0
1
2
3
3
3
-1
-1
-3
-3
-4
-2
-6
-6
-5
-6
-6
-5
-4
-5
-1
-4
0
3
5
6
7
6
6
5
4
3
-1
-2
-1
-4
-3
-5
-5
-7
-6
-7
-7
-8
-7
-6
-3
0
1
3
3
4
4
3
1
-3
-3
-2
-6
-6
-6
