# Supplementary material for: Correct and stable sorting for overflow streaming data with a limited storage size and a uniprocessor
Source: PeerJ Comput Sci. 2021 Feb 12;7:e355. doi: 10.7717/peerj-cs.355 (PMC7959636; doi:10.7717/peerj-cs.355)
Supplement: Supplemental Information 18 — Temperature data (Celsius Degree) in Guangzhou extracted from PM2.5 data of five Chinese cities in UCI Machine Learning Repository. [file peerj-cs-07-355-s018.txt]

13.5
13
12.5
12
11.8
11.7
11.6
11.8
12.1
12.8
13.7
13.8
14.5
15.3
15.4
16.1
15.8
15.5
15
14.8
14.9
14.9
14.9
14.9
14.9
14.5
14.2
13.9
13.7
13.8
13.8
13.9
14.1
14.3
14.8
14.6
14.3
14.4
14.8
15
15
15
14.8
14.8
14.8
15
14.8
14.8
14.5
14.4
13.9
14.1
14.1
14
13.7
12.9
13.4
16.2
17.4
17.7
19.6
19.4
19.4
19.8
19.7
19.4
18.4
17.8
17.9
17.7
17.2
17.1
16.9
16.5
16.5
16.2
15.4
14.6
14.1
14.5
14.7
16.2
18.1
19.8
21.4
21.9
22.3
22.2
21.3
20.8
19.9
19.6
19.2
19.1
18.9
17.6
18
17.7
17.6
17.5
17.1
17
16.9
16.8
16.3
16.4
16.6
17.3
18
17.8
18.3
18.1
18.2
18.1
17.8
17.3
16.1
15.6
15.5
15.5
15.5
15.6
15.5
15.4
15.3
15.2
15
13.9
12.1
11.4
11.4
11.5
11.7
11.4
11.1
10.9
10.8
10.6
10.3
10.1
9.9
9.7
9.5
9.3
9
8.8
8.8
8.7
8.5
8.3
8.3
8
7.8
7.7
8.1
7.8
8.2
8.5
8.4
8.5
8.4
8.3
8.3
8.3
8.4
8.4
8.2
8.2
8.1
8
7.9
7.7
7.7
7.9
7.9
7.8
7.9
8.6
9.4
9.9
10.2
10.9
11
11.4
11.7
11.5
10.9
10.3
10
9.8
9.7
9.7
9.7
9.8
9.6
9.4
9.2
8.6
8.8
8.8
8.8
9.5
10
10.9
12.6
13.6
14.9
16.1
16.1
15.9
14.9
14
13.7
13.6
13.5
13.3
12.9
12.7
12.6
12.9
12.9
13.1
13.1
12.8
12.9
13.4
13.8
15.4
15.8
16.7
17.3
16.3
16.1
15.4
14.9
14.2
13.8
13.8
13.8
13.3
13.1
12.4
11.7
11.5
10.8
11.6
11.2
11.1
10.4
9.9
9.8
10.2
10.8
11.4
11.3
10.9
10.9
11.1
11
10.9
10.7
10.6
10.3
10.1
9.8
9
8.5
8.5
8.5
8.1
7.8
7.5
7.8
9.1
10.4
10.4
11.6
12.1
13.3
13.6
13.5
12.7
11.4
10.5
9.7
9.7
9.6
9.4
8.5
8.1
8.1
7.3
6.7
5.3
6.2
6.1
7.5
8.5
9.5
11
11.7
12.3
14.4
14.7
14.3
13.8
12.7
12.4
11.9
11.5
11
11
11.1
11.1
10.9
11
10.8
9.9
8
7.1
8.7
12.2
14.3
15.6
17.1
17.9
18.7
18.6
18.4
17.8
15.1
12.7
11.9
11.9
10.9
10.2
10.5
10
10.5
10.9
11.7
12.2
12.6
12.7
12.9
13.7
14.4
16.2
16.9
18.1
19.7
19.8
19.3
17.9
17.3
16.6
16.5
16.2
16
15.8
15.7
15.5
15.1
15
14.4
14.5
14.4
14.3
14.4
15.9
16.8
17.3
17.8
18.8
20.1
20.2
19.8
19.3
17.4
16.3
15.5
15.4
15.6
14.7
12.7
12.2
11.5
11.3
10.7
10.3
10.9
10.4
10.7
14.4
16.5
17.6
19.5
20.2
20.7
21.3
21.2
20.2
17.6
15.2
14.1
13.5
13
12.7
12.8
12.4
12.7
12.2
11.8
11.7
11.2
11.2
11.7
14.2
16.5
18.1
19.4
20.6
21.9
22.2
22.4
21.2
18.3
16.1
15.2
14.9
14.5
14.4
13.8
13.7
13.4
13.3
13.3
12.6
12.3
12
12.9
14.6
17.3
18.9
21
22.1
22.5
22.1
21.7
21.7
21.1
20.5
20.2
19.5
19.5
19.5
19.3
19.1
19.1
19
18.9
18.7
18.7
18.7
19
19.9
20.8
21.3
22
22.8
23.2
23.5
23
22.9
22.6
21.7
21.3
21.1
21.2
21
20.8
20.7
20.2
20.3
19.8
19.9
19.9
20
20.2
21
22.3
23
23.8
23.4
23.8
23.4
24.1
23.4
22.8
22.2
21.9
21.8
19.2
18.8
18
17.7
17.6
17.2
16.3
15.9
15.7
15.6
15.2
15.2
15.2
15.4
14.9
14.3
14.1
13.6
13.3
13.3
13
12.8
12.6
12.3
11.8
11.8
11.4
10.7
10.4
10.1
9.9
10
9.8
9.5
9.6
9.5
9.9
10.1
10.4
10.1
10.2
9.4
9.2
9.3
9.1
9.1
9.2
9.5
9.5
9.5
9.3
9.2
9.1
9
9
8.9
9.1
9.2
9.3
9.8
10.1
10.6
11.4
11.7
11.9
11.8
11.8
11.9
11.7
11.8
11.9
11.9
12
12
12
11.9
11.5
11.7
12
12.4
12.7
13
12.8
13.2
14.1
15.5
16.2
17.5
17.4
18.3
18.6
17.6
16.4
15.5
14.8
14.1
13.4
13.4
12.8
12.6
12.4
12.1
12.1
12
11.8
11.7
11.8
12.1
12.8
13.8
14
14.3
15.5
16.4
16.3
16.4
15.7
15.2
15
14.8
14.7
14.5
14.4
14.2
14.2
14.2
14.2
14.2
13.9
13.9
14.2
14.7
15.2
15.5
16.4
16.5
17
17.7
17.4
17.5
17.1
16.7
16.5
16.3
16.4
16.4
16.3
16.3
16.1
16.1
16.1
16.1
15.8
15.6
16
16.3
17.3
18.7
19.6
20.8
21.9
22.1
22.9
22.5
21.4
19.6
18.4
17.7
17.3
17.4
17.9
18.2
18.2
18
18.2
18.1
17.8
17.4
17.9
18.3
18.9
18.9
18.9
19.1
19.9
20.4
20.7
20.5
20
19.6
19.1
18.8
18.6
18.3
18
18
17.8
17.7
17.7
17.5
17.3
17.1
17.2
17.9
18.6
20.3
20.8
21.9
22.8
23.5
23.4
23
22.4
22
21.4
20.7
20.5
20.5
20.2
20
19.6
19.4
19.4
19.3
18.8
18.6
18.7
20
20.9
23
23.5
25.2
26.2
26
25.8
25.6
23.9
22.6
21.4
20.6
20.3
19.8
19.2
19.1
19.2
19.2
19
19.1
19.2
19.3
19.5
20.1
20.4
21.3
23
23
24.1
24.3
24.7
24.4
23.1
21.4
20.6
20.3
19.8
20.7
19.8
19.5
19
19.1
18.6
18.8
18.9
19
19.3
20.3
20.8
22.2
23
23.2
22.4
22.5
22
22
21.4
20.7
20.4
20.5
20.3
20.2
20.1
20
19.9
19.7
19.5
19.3
19.2
19.3
19.4
19.8
20.2
20.4
21
21.5
21.5
21.6
21
19
18.6
18.6
18.3
17.9
17.3
17.5
17.5
17.1
17
16.7
16.2
16
15.9
15.6
15.6
15.8
16
15.9
15.7
15.6
15.4
15.6
15.6
15.3
15.4
15.5
15.4
15.6
15.6
15.6
15.4
15.4
15.5
15.4
15.4
15
15.2
15.5
15.5
16.2
17.5
17.8
18.1
18.6
18.9
18.2
18.2
17.7
17.3
17.2
17.3
17.5
17.5
17.6
17.4
17.8
17.8
17.8
17.8
17.8
17.8
18
18.2
18.9
20
20.7
21.5
21.6
20.9
20.6
20
19.7
19.7
19.7
19.2
19.1
18.9
18.7
18.6
18.4
18.4
18.3
18.2
18.2
18.1
18.1
18.1
18.4
18.3
17.8
18.1
18.4
18.5
18.5
18.6
18.7
18.5
18.4
18.4
18.1
18.1
18.1
18
17.9
17.8
17.9
17.8
17.7
17.7
17.6
17.9
18.7
19.3
20.7
20.9
21.2
21.3
21.4
21.2
20.8
20.1
19.9
20
20
20.2
20.2
20.2
20
20
20
20
20.5
20.6
20.7
21.1
21.3
22.3
24
25.4
25.4
24.4
24
23.7
23.6
23.3
22.9
22.7
22.6
22.4
22.4
22.4
21.9
21.6
21.5
21.4
21.2
21.2
21.3
21.5
22.4
23.5
24.5
24.8
24.7
25
25.7
26.2
26.4
25.3
24.7
23.6
23.1
23.2
22.7
22.4
22.4
22.2
22.3
22.1
21.9
21.7
21.9
22.7
24
24.9
26.2
27
27.9
27.5
26.5
26.9
26.5
25.5
24.7
21.8
18.7
16.7
14.3
14.1
13.2
12.4
11.8
11.1
10.8
10.5
10.4
10.3
10.4
10.5
10.8
10.1
10.2
10.7
10.5
10.1
9.7
9.3
8
7.3
7.1
6.9
6.7
6.5
6.2
6.1
6.2
6
5.7
5.7
5.7
5.8
6.1
6.3
7
7.5
7.7
8
8.3
8.4
8.3
8.1
8.2
8.3
8.6
9
9.4
9.1
9.3
9.6
9.2
9.1
9.2
9.3
9.2
9.4
9.8
10.2
10.5
11
11.1
11.1
10.7
10
9.9
9.7
9.4
9.4
9.4
9.3
9.3
9.2
8.6
8.4
8.1
8
7.9
7.9
7.9
7.9
8.1
8.3
8.6
8.8
8.7
8.9
8.7
8.4
8.2
7.8
7.1
7
6.8
6.8
6.6
6.2
6.1
5.9
5.9
6
6.1
6.3
6.5
6.3
6.6
7
7.1
7.5
7.7
7.9
7.8
7.4
6.9
6.7
6.4
6.4
6.4
6.5
6.3
6.2
6.2
6.1
5.9
5.7
5.6
5.6
5.7
6.1
6.3
7
7.7
8
8.4
8.3
8
8
8.1
8.1
7.9
7.8
7.8
7.8
7.8
7.9
7.9
7.8
7.7
7.6
7.5
7.4
7.4
7.4
7.4
7.7
8.1
9
9.5
9.4
9.3
8.4
8.1
7.6
5.9
5.5
5.6
5.6
5.7
5.6
5.6
5.7
5.7
5.5
5.5
5.6
5.5
5.7
6
6.5
8.4
10.4
12.3
12.3
12.7
13.3
13.2
11.6
9.9
9.2
8.1
7.3
6.9
6.1
5.8
5.4
5.2
5.4
5.1
4.8
4.6
6.2
8.5
11.2
12.6
14.3
15.1
16
16.6
16.7
15.8
15.2
14.1
13.5
12.9
12.6
12.5
12.5
12.4
12.5
12.4
12.3
12.3
12.3
12.4
12.8
13.5
14.2
14.7
15.5
15.9
16.5
16.6
16.6
16.4
15.7
14.9
14.2
14
13.9
13.8
13.6
13.5
13.6
13.5
13.6
13.8
13.9
14
14.3
15.3
16.3
16.8
18
18.3
18.6
19.1
19.5
19
18.5
17.8
17.4
17.3
17.1
17
16.9
16.8
16.8
16.8
16.7
16.6
16.6
16.6
17
18.7
20.3
21.3
22.1
23
23.4
24.1
24
23.7
22.6
21.7
21.2
20.5
20.3
20
20.2
20.3
19.8
19.7
19.6
19.7
19.8
20.2
20.6
21
21.5
22.2
22.6
22.5
22.6
22.7
22.3
21.7
22.1
22.2
21.8
21.6
21.6
21.1
21
21
20.8
20.9
20.7
20.9
21
21.1
21.2
21.8
23.1
23.8
24.8
26.2
27.6
28.2
27.7
26.7
24.6
23.4
22.7
22.7
22.3
22.5
22.5
22.5
22.1
21.6
21.6
21.8
21.8
21.9
21.9
21.9
22.7
23.8
25
26.2
27
27.1
26.8
26.5
25.3
24.1
23.5
23.2
22.6
22.7
22.9
22.9
22.9
22.8
22.8
23.2
23
22.8
22.9
23.3
24.4
25.9
27
28
28.2
27.9
27.7
27.3
26.5
25.4
24.6
24.1
23.7
23.5
23.5
23.4
23.5
23.6
23.5
23.4
23.3
23.1
22.9
23.7
25.2
25.9
26.1
26.5
27
26.9
26.4
26.2
25.5
24.8
24.7
24.1
24
23.9
23.6
23.4
23.3
23.2
23.1
23
22.8
22.8
23.1
23.3
23.8
24.4
25.7
25.9
26.9
26.3
25.9
25
25.1
24.3
23.9
23.6
23.4
23.2
23.2
22.9
22.9
22.7
22.7
22.8
22.9
22.8
23.2
23.6
24
24.8
25.1
25.3
25.2
25.5
25.5
25.2
24.8
24.4
24.1
23.8
23.8
23.7
23.6
23.6
23.5
23.2
23.1
23.2
23
23.1
23.7
25.1
26
26.7
27.5
28.1
27.5
27.4
27.1
26.1
25.6
24.9
24.7
24.5
24.3
24.1
23.9
24
23.9
23.8
23.6
23.5
23.6
23.7
23.9
24.4
24.6
24.6
24.5
24.6
25
25.5
25.3
25.4
24.9
24.4
24.3
24.2
24.2
23.9
24
24
23.9
23.9
23.8
23.7
23.7
23.3
23.7
24.1
24.6
24.9
26.3
27.6
27.1
27.1
26.9
26.8
26.5
26.1
25.4
24.7
24.4
24.3
24.2
23.9
23.7
23.4
23.3
22.8
22.9
23
23.5
24.6
25.4
26.4
26.5
26.2
25.8
25.5
25.6
25.3
25.4
20.4
18.2
17
16.3
15.4
15.3
14.9
14.6
14.1
13.3
13.1
12.9
12.8
12.7
12.7
13.1
13.4
13.4
13.3
13
12.6
11.7
11.1
11.2
11
11.2
11.1
11
10.9
10.8
10.6
10.7
10.8
10.7
10.6
10.5
10.2
10.3
10.5
10.6
10.8
10.7
10.5
10.1
10.2
10.1
9.7
9.6
9.5
9.3
9.2
8.8
8.5
8.7
8.5
8.3
8.3
7.8
7.3
7.4
7.1
7.3
7.7
8
8.1
9
10.4
10.9
10.7
10.6
10
9.8
9.4
9.2
8.8
8.5
8
7.5
7.2
6.6
6.5
6.2
5.8
5.5
5.4
6.8
8.3
9.9
11.2
12.2
13.3
14.6
15.2
15.8
15.4
14.3
12.1
11.8
10.6
9.6
9.4
9.7
8.2
8.2
7.7
7.4
8.1
8.1
8.2
10.4
12.5
14
14.9
16.4
17.9
19.1
19.6
19.7
19.4
18.1
17
14.9
13.9
13.6
13.4
13.5
14
14.5
14.5
14.6
14.6
14.5
14.6
14.9
15.4
15.5
15.6
15.1
14.2
14
14.1
14.1
14.2
14.1
14.2
14.3
14.3
14.2
14.4
14.5
14.7
14.7
14.6
14.5
14.7
14.8
15
15.3
15.6
16.4
17.1
17.7
18
18.3
18.6
18.8
18.8
18.6
18.5
18.6
18.4
18.4
18.5
18.8
19.1
19.4
19.5
19.6
19.7
19.8
19.7
20
20.8
22.4
24
24.2
25.6
25.8
25.8
25.7
25.2
24.5
23.8
23.4
23.1
23
22.7
22.8
22.5
22.3
22.2
22.3
22.2
22
22.1
22.4
22.9
23.4
24.5
25.6
25
25.2
25.9
26.2
26.2
25.6
22.5
20.6
19.9
19.3
18.9
18
18
17.6
17.2
16.5
16.3
16.1
15.7
15.2
15.2
15.7
16.1
16.1
16.8
17
16.6
16.3
16.3
16.2
16.2
16.1
16.3
16.3
16.4
16.4
16.2
16.2
16.2
16.1
16.1
15.9
15.8
15.9
16
16.5
17.5
18.3
18.9
19.6
20.1
20.2
19.9
19.4
19
18.8
18.6
18.3
18.3
17.9
17.1
16.4
16.1
15.7
15.9
16.5
16.6
17.6
19.2
21.6
22.4
24
25.2
26.6
26.9
26.3
26.1
24.6
22.3
20.8
19.9
19.3
18.8
18.8
18.7
18.4
18.2
18
18
17.8
18
18.8
20.3
21.6
23.1
23.7
23.6
24.2
25.1
24.9
24.5
23.7
22.8
21.9
21.9
20.9
20.8
20.2
19.9
19.7
19.1
19
18.4
18.3
17.9
19.2
20.4
21.3
23.1
23.6
24.3
24.3
24.6
25.1
24.8
24
22.6
21.8
21
21
20.1
19.7
19.4
19
18.8
18.6
18.6
18.4
18.4
19.8
22.1
24
25.3
26.4
27.7
28.1
28.5
28.7
28
27.2
26
24.5
23.2
22.3
21.9
21.3
21.1
20.7
20.5
20.1
19.5
19.4
19.1
20
21.4
23.3
24.2
25.8
26.5
26.6
26.8
26.6
26.4
25.6
24.6
24
23.5
23.1
22.9
22.1
22.1
22.6
22.3
22.1
22.1
22.1
22
22.4
23.2
24.3
25.2
26.2
26.5
27.4
27.5
26.5
25.7
25.6
25
24.7
24.3
23.9
23.9
23.8
23.7
23.5
23
23.1
22.9
23
22.9
23.4
24
24.4
25.6
27.3
26.8
26.2
25.2
24.9
24.1
20.5
18.4
16.1
15.6
14.9
14.8
14.3
13.8
13.4
13.2
12.8
12.8
12.7
12.6
12.6
13
13.8
14.5
15.4
16.3
16.7
17.3
17.3
17.2
16.6
16.2
15.9
15.6
15.4
15.2
15.1
14.6
13.9
14.3
13.9
13.3
13
13.2
14.6
16.3
17.4
18.4
19.1
20.6
21.2
21.3
21.8
21.1
20.2
18.8
17.3
16.7
16.1
16.2
16.4
15.9
15
14.3
14.2
14.5
14.6
15.3
15.7
16.2
16.8
17.9
19.3
20
19.4
19.7
19.8
20.2
19.2
18.2
16.8
15.4
15.2
15
14.6
14.2
13.9
13.7
13.4
13
12.9
13
16
18.6
20.8
22.2
23.4
24.2
24.5
25.3
25.5
24.9
23.8
20.8
18.8
17.9
20
18.9
19
18.5
18.3
16.8
15.8
15.8
14.6
14.6
16.8
19.2
20.3
21.6
22.2
22.3
23
22.5
22.1
21
20.7
20.5
20.2
20
19.9
19.7
19.7
19.5
19.3
19.3
19
18.9
18.6
18.4
18.7
19.3
19.7
20.3
20.9
21
21.4
21.4
21.6
21
20.6
20.6
21
21.1
21
21.2
21.1
20.9
20.9
20.4
20
19.9
20.2
20.4
21.5
22.5
24
24.9
26
27.3
28.2
27.5
26.6
25.8
25.3
24.3
23.9
23.4
23.2
22.8
22.5
22.5
22.6
22.4
22.3
22.2
22
22.1
22.8
23.1
24.9
25.3
25.6
26.7
26.9
26.3
25.6
25.4
25.1
24.5
24.1
24.2
24.1
23.6
22.8
21
20
19.2
17.6
17
17.1
17.1
17.2
17.3
16.9
16.5
16.3
16.4
16.7
16.9
17
16.9
16.9
16.6
16.6
16.7
16.4
15.9
15.8
15.9
15.9
16
16
16
16
16.1
16.5
16.8
17.1
17
16.9
16.7
16.9
17.1
17.1
17
17.1
17.1
16.7
16.7
16.8
16.8
16.9
17
17
17
17.1
17.1
17.2
17.3
17.5
18.1
19.1
19.8
20.2
20.5
20.7
20.8
20.7
20.7
20.5
20.2
20.2
20.6
20.6
20.5
20.4
20.2
20.1
20
20.1
20.1
20.1
20.2
20.5
21.3
21.8
22.3
22.6
22.9
23.2
23.5
23.5
23.4
23.4
23.3
23.2
23
22.9
22.6
22.5
22.1
22.1
22
21.9
21.9
22
21.9
22
22.5
23.3
23.9
24.7
25
25.3
25
25.2
24.7
24.2
23.7
23.4
23.4
23.3
23.2
22.6
22.1
21.6
21.3
21
20.7
20.5
20.5
20.4
20.5
20.6
21
21.1
20.6
19.2
18.9
19
18.9
18.6
18.4
18.2
18.2
18.1
18.1
17.8
17.7
17.7
17.6
17.3
17.1
16.8
16.7
16.4
15.7
15.6
15.7
16.1
17.1
17.5
17.1
18.2
18
17.8
17.5
17
15.9
15.2
15
15.7
15.1
14.7
15.1
15.2
15.4
15.3
15.2
15.1
15.6
16.4
17.2
18.1
18.8
19.4
20
20
20
19.7
19.4
19.4
19.3
19.4
19.3
18.8
18.9
19
19.2
19.2
19.2
19.2
18.9
18.7
19
19.3
19.7
20.2
20.5
20.6
20.7
20.7
20.6
20.5
20.6
20.8
20.8
20.9
20.7
20.7
20.7
20.7
20.7
20.6
20.7
20.8
20.9
21.1
21.4
22
22.6
23.6
24.9
25.2
25.4
25.6
25.1
24.7
24.1
23.8
23.5
23.3
22.8
22.4
22.2
22.1
22.8
22.9
23.1
23.2
23.2
23.9
25.3
26.4
26.9
27.6
28.4
28.4
27.6
27.5
27.4
27
26.2
25.6
24.9
24.2
24.4
24.2
23.8
24
23.7
23.6
23.6
23.3
23.3
23.9
24.5
22.9
22.7
22
21.1
20.6
20.7
19.4
19.3
19.2
18.8
19.1
19.2
18.7
19
19.3
19.2
19.4
19.1
18.9
18.6
18.4
18.4
18.4
18.6
19.5
20.1
20.9
21.6
21.7
22.1
22.1
22
21
20.7
20.4
19.6
18.5
17.4
16.1
15
14.5
14
13.4
12.8
12.4
12
11.9
11.6
12
12.3
11.6
11.3
10.9
11
10.8
10.7
10.4
10.5
10.6
10.6
10.8
10.8
10.9
11
11.2
11.3
11.3
11.4
11.4
11.5
11.9
12.5
13.2
14.2
14.5
14.4
14.9
15.6
16
16
15.7
15.4
15.4
15.3
15.3
15.3
15.3
15.3
15
14.4
14.2
14.2
14.5
14.7
15.1
16.1
17
17.5
18
19
19.9
20.6
21.1
21.1
20.2
19.7
19.3
18.3
17.6
17.5
17.6
17.8
17.8
17.8
17.9
17.9
17.9
18.1
18.4
18.9
20.2
20.9
21.5
21.9
22.2
22.5
22.2
21.9
21.4
21
20.7
20.6
20.5
20.4
20.3
20.3
20.3
20.1
20.1
20.1
20.1
20.2
20.6
21.2
22
22.9
23.2
23.7
25.7
25.9
25.7
25.2
24.9
24.2
23.7
23.5
23.4
23.3
23.2
23
22.9
22.8
22.7
22.6
22.5
22.6
23.1
23.9
24.6
25.1
26.7
27.9
26.1
26.5
26.4
25.9
25.6
25.3
24.5
24.2
24.2
24.4
24.5
24.4
24.3
24.3
24.1
24
24.2
24.3
24.6
25.4
26.5
26.5
25.5
26.8
27.5
27.8
27.2
26.8
25.8
25.6
25.2
25.2
25.2
25
24.7
24.6
24.5
24.5
24.3
24.3
24.4
24.4
24.7
21.9
19.7
19.2
18
18
18.7
19.8
20.3
19.9
19.4
19.3
19.2
18.9
18.7
18.3
18
17.7
17.5
17.2
17.1
17.1
17.1
17.5
18.1
19.9
21.1
22.5
23.3
24.2
24
23.8
23.1
22.6
22
21.7
21.5
21.3
20.9
19.7
18.6
17.6
17.3
17
16.1
15.6
15.5
16.8
19.6
21.6
22.6
23.1
23.7
24.6
24.5
24.8
24.8
24.5
24
23.3
22.8
22
21.5
21.3
21
20.8
20.6
20.4
20.1
20
20
19.6
19.5
19.4
19.9
20
20.6
21.1
21.5
22
21.9
21.5
21.4
21
20.8
20.7
20.5
20.4
20.4
20.3
20.2
20.2
20.2
20.1
20
20
20.5
20.7
20.1
18.2
18.4
18.8
18.5
18.1
18.4
18.3
18.2
18.1
18
17.8
17.6
17.4
17.3
17.2
17
16.9
16.6
16.1
16.6
17.2
17.9
18.8
20.2
21.8
23
24.1
24.7
25
25.7
25.6
24.4
23.8
23.4
22.2
20.9
20.6
20.5
20.9
20.8
20.7
20.7
20.6
20.5
20.4
20.3
20.5
21.5
22.2
23.4
23.4
24.5
24.5
24.8
24.9
24.4
22.8
21.8
21.5
21.4
21.2
20.9
20.4
20.2
20.4
20.6
20.6
20.8
21
21.6
22.3
22.8
22.7
22.1
21.8
21.7
21.6
21.7
21.2
20.6
20.5
20.6
20.4
20.1
19.9
19.8
19.7
19.5
19.4
19.3
19.1
18.8
19.1
19.9
21
23.1
24.6
25.9
26.4
26.2
26.4
27.1
26.8
26.1
24.8
23.8
23.4
23.3
23
22.4
22.1
21.3
20.7
21.2
21.2
20.6
20.8
22.1
23.5
24.9
26.6
27.9
28.6
28.7
29
29
28.4
27.8
26.5
25.8
25.5
24.8
24.1
23.7
23.5
23.3
22.6
21.9
21.1
20.9
22.4
23.9
25.1
26.5
27.4
28.5
29.2
29.9
30.7
30.7
30.2
29.5
27.8
26.4
26.7
25.7
25
24.4
24.1
23.7
23.2
22.6
22.2
22
22.6
24.5
26.1
27.3
28.5
29.2
29.6
29.7
30.6
30.1
29.8
28.5
27
26.2
25
24.5
23.8
23.4
23
22.8
22.6
22.3
21.9
21.5
22
23.2
23.8
24.9
26.6
27.2
27.5
27.5
27.3
26.6
26.3
26.1
25.7
25.4
25.4
25.3
25.1
24.8
24.5
24.5
24.4
24.4
24.5
24.5
24.7
24.9
25.3
25.5
25.5
26.2
26.6
26.5
26.2
26.8
26.6
26.6
26.4
26.3
26.2
26.1
26.1
26
25.9
25.8
25.8
25.7
25.7
25.8
25.9
26.5
27.2
27.8
29.8
29.8
28.8
29.4
28.9
28.8
28.9
28.6
28.2
27.2
26.9
26.9
26.9
27
23.3
22.8
23.1
23.3
23.5
23.6
23.6
24.1
25.2
26.2
26.4
26.7
27.2
26.9
26.9
26.6
26.7
26
25.7
25.6
25.5
25.5
25.5
25.4
25.6
25.8
25.7
25.7
25.6
25.6
25.8
26.3
27.2
27.5
28.7
29.8
30.3
31
30.6
30.2
29.8
29
28.2
27.7
27.2
27
26.8
26.8
26.5
26.4
26.3
26.3
26.2
26.2
26.3
26.9
27.3
29.3
28.7
29
29.9
31
30.2
29.5
29.1
23.9
23.7
23.7
23.7
23.4
23.2
23.2
23
22
21.7
21.9
21.7
21.7
21.9
22
20.1
19.6
21
21.5
21.4
21.3
21.4
21.5
21.5
21.1
20.9
20.8
20.6
20.7
20.9
20.9
20.8
20.2
20.4
20.5
20.4
20.4
20.9
21.6
22.4
22.8
23.3
23.8
24.3
25
24.8
25.3
25.3
24.8
24.3
24.1
23.8
23.4
23.3
23.2
23.1
23
23.1
22.9
22.7
22.7
22.6
23
24
24.4
26
26.3
26.1
27.5
27
27
27.3
26.9
26.6
26
25.6
25.2
24.8
24.6
24.4
24.2
24.1
24
23.9
23.8
23.9
24.6
24.9
25
26.1
26.7
27.6
27.6
27.5
27.7
27.6
27.2
26.7
26.3
25.9
25.8
25.5
25.2
24.8
24.8
24.8
24.7
24.6
24.6
24.6
24.8
25.4
26.6
27.7
28.9
29.6
28.8
29
28.1
27.6
27.5
26.3
24.7
24.3
24.7
24.5
24.4
24.2
24.1
23.9
23.9
23.9
23.9
23.8
24.2
24.6
24.8
25.4
26.7
26.8
26.5
27.1
27.4
27.2
26.5
26.3
26.1
25.8
25.7
25.4
25.4
25.2
24.9
24.6
24.3
24.3
24.1
24.3
24.5
25.2
26.3
27.2
28.7
29.6
29.5
29.3
29.7
29.3
29
28.2
27.4
26.9
26.5
26.2
25.9
25.6
25.5
25.3
25.2
25
24.8
25
26.5
27.5
28.4
29.4
30.1
30.3
30.2
30.2
30.6
29.5
28.9
28.2
27.4
27
26.6
26.4
26.2
26.2
26.1
26
26
26
25.8
25.8
26.5
27.3
28.6
29.4
30.5
31
30.8
29.7
28.9
29.8
28.6
28.2
27.8
27.8
27.7
27.3
26.8
26.7
26.3
26.4
26.3
26.3
26.5
26.7
27
27.5
27.9
27.8
27
26.5
26.1
26.2
25
22.5
22.7
22.6
22.2
22.2
22.1
22
21.9
22.2
22.2
22.3
22.3
22.3
22.4
22.6
23.4
25.3
26
26.5
27.3
26.4
27.2
26.9
27.9
28.3
27.9
27.4
26.9
26.7
26.7
26.5
26.4
26.5
26.5
26.4
26.3
26.3
26.2
26.7
27.6
28.1
28.2
30.2
30.6
30.5
29
25.4
25.4
26
26.6
27.2
27.3
27.3
27.4
27.4
27.4
27.2
27
26.7
26.5
26.6
26.6
27
27.6
29.2
26.4
26.1
26.4
27.6
28.5
29.6
29.6
29.5
29.4
29
27.5
27.3
27.3
27.3
26.5
24.9
23.2
22.1
22.1
22
22
22.2
22.6
23.2
24.1
24.6
25.1
24.5
25.4
27.1
26.9
27.9
27.1
25.7
23.4
21.9
21.2
21.6
20.7
20.2
20.1
19.9
19.3
19
19
21.1
24.5
26.9
27.8
28.9
29.7
30.2
31
31.6
31.7
32
30.8
28.8
26
25.7
25.5
24.8
24.3
24
23.5
23
22.3
22.7
22.5
23.1
24.6
26.2
27.8
29.4
30.3
31.4
32
32.2
32.6
31.4
31.2
29.6
28.4
27.3
26.5
26.2
25.9
25.8
25
24.3
23.6
22.7
22.9
24.9
26.9
27.9
28.9
29.5
30.3
31
31.7
32
32
31.9
31.1
30.2
29.2
29
28.2
27.9
27.3
26.9
26.8
26.6
25.8
25.5
25.4
26.1
26.7
28.1
28.7
29.1
29.7
28.5
29.1
29.7
30.2
30
29.1
28.2
27.6
27
26.7
26.4
26.3
26.6
26.4
26.4
26.5
26.3
26.3
26.5
26.8
27.8
29.4
30.2
31.6
31.1
31.4
31
30.8
30.4
30
29.6
26.4
26.2
26.5
26.4
26.4
26.6
26.7
26.6
26.5
26.5
26.5
26.7
27
27.4
26.9
28.1
27.9
30.2
31.1
28.1
28.8
28
26.4
26
25.4
25.5
25.6
25.7
25.4
25.1
24.7
24.6
24.6
24.3
24
24.1
24.3
24.8
26.2
26.9
28.2
28.4
28.9
28.9
29.4
29
28.8
27.8
26.7
26.4
26
25.7
25
25.2
25
24.7
24.4
24.5
24.9
25.3
25.9
26.4
27.7
28.4
29.5
29.6
27.6
26.4
26.9
27.4
26.9
26.7
26.3
25.9
25.9
25.7
25.4
25
24.7
24.5
24.2
23.4
23.2
23
23.7
24.5
26.1
26.6
26.6
26.6
25.6
23.5
22.9
23.4
23.2
23.3
22.6
21.6
21.8
22.2
22.2
21.8
21.2
21
20.5
20.2
20.2
20.1
20.1
20.3
20.6
20.6
20.8
20.7
20.7
20.6
20.9
21
20.9
20.7
20.6
20.2
20.3
20.2
20.1
20.1
20.1
20.2
20.2
20.5
20.6
20.8
21.6
23.1
25.9
26.2
27
27.6
27.8
27.3
27.4
27
26.3
25.7
25.2
24.7
24.5
24.1
23
22.7
22.6
22.8
22.9
22.8
22.9
23.1
23.7
24.5
25.8
26.5
28
29
29.6
30.4
29.6
28.6
28.5
27.4
26.1
25.3
24.9
24.6
24.1
23.8
23.5
22.8
23.2
22.9
23
23.7
25
26.8
27.6
28.6
29.3
30.5
30.9
31.6
31.9
30.8
30
28.8
27.1
26.4
25.8
25.4
25.2
25
24.6
24.5
24.5
24.4
24.4
24.5
24.8
25.3
26.9
27.8
29.4
30.1
30.8
30.5
30.5
29.9
29.4
28.7
28.1
27.5
27.1
26.7
26.1
25.5
25.3
25.1
25
24.9
24.8
25.1
25.5
26.6
26.8
28.3
28.7
29.4
28.9
28.9
28.7
28.8
28.3
27.7
26.8
26.3
25.7
25.4
25.4
25.3
25
25
24.9
24.9
24.8
24.8
25.3
26.7
27.2
28.5
28.7
28.6
27.1
28.1
27.8
27.8
27.5
27.1
26.6
26.6
25.4
25.5
25.5
26
25.2
24.6
24.6
24.6
24.4
24.6
24.6
25
25.6
26.1
27
27.1
27.5
28.4
28.8
28.7
27.5
26.7
26.5
26.4
25.9
25
24.6
24.4
24.2
23.9
23.9
23.9
23.8
23.8
24.3
25.5
25.9
26.2
25.4
24.9
25.3
25.5
26
25.7
26
25.5
25.1
24.5
24.3
24.3
24.1
23.9
23.7
23.2
23.1
23.2
23.3
23.5
23.6
23.3
23.6
23.7
24
24.4
24
24.9
24.4
24
23.8
23.7
23.5
23.2
22.9
23
23.2
22.8
22.6
22.2
22.2
22.2
22.3
22.6
23.2
24.1
25.3
26.9
27.4
28.2
28.5
28.6
29.3
28.8
28.1
27.3
26.8
26.5
26.1
25.9
25.9
25.7
25.4
25.1
25.3
25.3
25.1
25.5
25.8
27.4
28.4
28.7
30.2
31.2
28.6
29.3
27.4
27.3
27.4
27.4
27.1
27.1
27.3
27.4
27.3
27.3
27.3
27.2
27.2
27.1
27.1
27.3
27.7
28.6
29.8
30.8
32.1
30.8
30.5
30.3
29.9
29.9
29.7
29.5
29.2
28.8
28.5
28.5
28.2
28
27.5
27.4
27.3
27.3
27.4
27.3
27.5
28.2
29.3
29.7
29.9
30.9
31.3
31.8
31.5
26
25.4
25.3
25.2
25.4
25.5
25.5
25.3
25.3
25.4
25.6
25.9
25.8
26.1
26.5
27.1
28.1
28.9
29.1
29.7
29.6
28.3
27.5
27.5
27.4
26.9
26.6
26.6
26.2
25.7
25.7
25.9
26.1
26.3
26.6
26.7
26.8
26.8
27.1
27.6
28.6
29.1
29.5
30.5
31.3
31.4
32.8
32.3
31.8
31.2
30.5
29.8
29.3
28.9
28.8
28.6
28.4
28.3
28.2
28.3
28.2
28.1
28.3
29.1
29.8
30.7
31.6
32.3
33
32.7
32.6
31.9
31.6
31.1
30.4
29.9
29.6
29.2
28.7
28.4
28.3
28.1
28
28
27.9
27.8
27.9
28.3
29.1
30.7
32
32.8
33.6
33.5
33.9
33.3
32.8
32.2
31.4
30.3
29.9
29.4
29.1
29
28.7
28.7
28.6
28.4
28.3
28.2
28.3
28.8
29.4
31
31.2
32
32.2
32.3
32.5
31.7
31.5
31.4
30.7
30.1
30.2
29.6
29.4
28.8
28.6
28.6
28.3
28.2
27.9
28
28.2
28.6
29.8
30.5
30.7
31.4
32.1
33.6
32.6
30.9
23.9
23.9
24.1
24.3
24.5
24.3
24.4
24.2
24.2
24.2
24.5
24.5
24.4
24.3
25.3
26.2
27.4
29.1
30.6
31.2
32
33
31.7
31.5
30
29.7
29.5
29.3
28.8
28.6
28.4
28.2
28
27.9
27.5
27.5
27.6
27.3
27.8
28.4
28.1
29.5
30.4
31.6
30.9
31.6
31.4
32
30.2
29.3
27.7
27.3
27.2
27.2
27.2
27.3
27.4
27.6
27.5
27.3
27.1
27.1
27.6
28.6
29.3
30.6
31.6
30
30.9
28.2
30.4
27.5
26.9
26.6
26.4
26.7
26.4
26.1
26.2
26.3
26.4
26.3
26.5
26.5
27
26.8
26.9
27
27.4
27.9
28
28
28.1
28.3
27.6
26.5
26.4
26.1
25.8
25.5
24.8
24.4
24.4
24.4
24.5
24.5
24.4
24.5
24.5
24.4
24.5
24.8
24.9
25.1
25.4
25.6
25.9
25.8
25.5
25.2
25.5
25.7
25.5
25.6
25.6
25.5
25.4
25.4
25.2
25.1
25.2
25
25.2
25
25
25
25.1
25.4
25.5
25.9
26.2
26.6
27
26.5
26.3
25.9
25.7
25.4
25.4
25.4
25.4
25.5
25.4
25.5
25.5
25.4
25.3
25.3
25.7
26.1
26.1
25.3
25.4
25.3
25.2
25.3
25.5
25.4
25.4
25.4
25.3
25.1
25.2
25.1
25
24.8
24.9
24.8
24.5
24.3
24.2
24.4
25
26.9
27.6
28.9
29.6
30
31.1
31.2
28.3
28.9
29.6
28.9
28.6
28.1
28
27.1
26.5
26.8
26.4
25.7
25.6
25.6
25.8
25.5
26.6
28.4
29.4
29.7
31.4
30.8
32.2
33.7
32.6
30.2
31.9
30.4
29.7
29.5
29.5
28.9
28.6
28.2
27.9
27.7
27.6
27.5
26.9
27.1
28.3
29.6
31.1
32.1
32.9
33.8
34.2
34.3
34.2
34.7
34.1
33.7
31.9
31.1
30.4
29.9
29.9
29.4
28.9
28.4
28.3
27.9
27.6
26.9
28.4
29.7
31.2
32.5
33.4
33.8
33.8
34.8
34.5
34.7
34.3
34.3
32.2
31.6
31
30.6
30.4
30.1
29.7
29.2
28.8
28.3
28.1
27.8
28.1
30.1
30.7
32
32.3
33.2
33.7
33.6
35.1
34.8
34.2
34.1
32.3
31.6
31.2
30.8
30.2
29.8
29.4
29.2
28.8
28.7
28.3
28.2
29.6
30.8
32.5
33.1
34.1
34.6
35.4
36
36.5
35.4
35.2
35
33.1
32.2
31.8
31.5
30.9
30.2
29.6
29.1
28.6
28.5
28.3
28.2
29.1
30.9
31.7
32.9
34.3
35.1
35.6
36
36.9
36.3
35.8
34.9
33.6
32.9
32
31.5
31
30.6
30.1
29.6
29.2
29.1
28.9
28.8
29.5
29.9
30.7
32.6
32.8
33.6
33.5
34.7
35.4
35.6
35
33.8
32.6
31.5
31.1
31
30.7
30.1
29.7
29.4
29.2
29
29.2
29.3
29.5
30.7
31.6
32.4
33.6
34.1
34.1
34.6
34.6
33.4
32.7
32.2
31.5
30.9
30.5
30.1
29.8
29.6
29.4
29.4
29.3
29.2
28.9
28.9
29.6
30.3
32.1
31.4
33.9
34.3
35.2
35.7
35.6
33.8
33.5
33.1
32.7
31.9
31.1
30.7
30.1
29.9
29.6
29.2
29.1
29.2
29.1
28.9
29.1
29.4
30.9
31.4
32.2
33
33.7
33.7
33.2
33.6
32.7
32.4
31.8
31
30.5
29.9
29.5
29.3
29.1
29
28.8
28.7
28.5
28.5
28.7
29.6
30.6
32.1
32.7
33.9
34.6
34.5
34.3
33.8
32.7
32.6
32.5
31.7
30.9
30.1
29.6
29.5
29.2
28.8
28.6
28.7
28.5
28.2
28.9
30
31.3
31.1
32.6
33.5
35
35.4
33.7
34.7
32.7
32.3
31.5
30.9
30.9
30.4
29.9
29.5
29.2
29
28.8
28.7
28.4
28.1
28.7
29.7
31.5
31.6
32.7
34.2
34.1
34.6
34.3
34.1
33.4
32.6
31.8
31
30.3
30
29.5
29.2
28.9
28.6
28.4
28.4
28.3
28.2
28.8
30.2
30.4
32.1
32.8
32.6
33.7
35.1
34.9
34.6
34.3
32.4
31.9
31.1
30.6
30.2
29.8
29.5
29.3
29
28.5
28.1
27.8
27.6
27.9
29.8
30.8
31.8
32.8
33.1
33
34.2
34.3
34.6
34
33
30.7
31.2
30.5
30.7
30.3
29.3
28.9
28.3
28.1
28
27.9
28
28.4
29.1
29.2
29.7
30.9
32.2
30.7
28
29.7
30.9
32.2
31.3
30.2
29
28.8
28.6
28.3
28
27.4
27.5
27.3
26.8
26.6
26.4
27.3
28.1
30.2
31.1
28.9
28.4
32.4
29.1
30.1
32.3
26.7
27.9
27.7
27.7
27.7
25.7
25.7
25.8
25.7
25.5
25.5
25.3
25.2
25.1
25.2
26.5
28.3
29
30.7
30.6
30.7
27.4
29.8
30
30.7
30.7
28.5
26.2
25.1
24.9
24.4
24.5
24.7
24.5
24.7
24.7
24.6
24.4
25.6
26.8
28.5
29.9
31.1
31.3
32.3
33.2
32.9
33.7
32.7
32.5
31.4
30.5
29.8
29.4
29.2
28.7
28.2
27.8
27.7
26.7
26.6
26.6
27.6
28.7
30.7
31.6
32.7
32.8
33.1
33.7
33.8
33.7
34.9
33.2
32.2
31.4
30.9
30.5
30
29.5
29
28.5
28.2
27.9
27.8
27.9
28.7
29.5
31
31.9
31.9
32.9
33.8
33.9
34.6
34.2
33.9
33.9
32.7
31.6
30.8
30.9
30.2
29.8
29.5
29.2
28.9
28.8
28.3
28.1
28.3
28.9
29.6
31
32
32.6
30.6
26
26.2
25.9
26.1
25.8
25.8
25.8
25.9
25.7
25.6
25.2
25
25.5
25.2
25.3
25.1
25.6
26.5
27.7
28.2
29.6
30.2
26.6
26.5
27
27.1
26.7
26.6
26.3
25.7
25.9
26.1
26
26
25.9
25.9
25.9
25.8
25.5
25.3
25.3
25.3
25.8
27.1
27
27.9
29.4
27.9
29.2
29.2
28.9
28.9
27.8
27.3
26.9
26.8
26.8
26.7
26.6
26.3
26
25.8
25.6
25.5
25.5
26.1
27.7
28.8
29.4
30.3
31.6
32.3
33.3
31.8
31.5
29
29.2
29.6
29.1
28.9
28.6
28.3
27.8
27.1
26.9
26.7
26.5
26.3
26.2
26.6
28.5
29.2
30.7
30.9
32.4
32.6
33.6
34
33.6
33.4
31.6
26
26.2
26.7
26.5
26.4
26.5
26.3
26.4
26.2
26.1
25.9
25.9
26.2
27.6
29.8
31.2
29.7
27.8
28.8
31
31.8
31.3
29.2
28.3
27.7
27
26.7
26.8
26.9
26.8
26.6
26.3
26.3
26.2
25.7
25.5
25.8
26.4
27
27.3
28
28.9
28.7
29
29.2
27.2
26.8
26.7
26.6
26.6
26.8
26.8
26.7
26.5
26.4
26.4
26.4
26.4
26.4
25.9
26.6
27.5
26.8
26.9
28.4
30.3
26.3
25.7
25
25.2
25.7
25.8
25.9
25.8
26.1
25.9
25.8
26
25.7
25.8
25.6
25.5
25.6
25.5
25.9
26.5
27.4
28.3
28.7
30.8
31.2
33
33.2
32.9
30.1
28.1
25.2
25.2
25.2
25.2
25.1
25.1
25
25
25.2
25.3
25.3
25.4
25.6
26.6
28.7
29.5
29.9
32.2
33.1
32.7
31.3
28.1
27.9
28.2
27.9
27.9
28.5
28.4
28.3
28.4
28.2
28.1
28
27.8
27.4
27.5
27.7
28.9
31
31.4
32.5
33.2
34
33.7
33.5
33
32.8
32.4
31.5
30.5
30.1
29.5
29
28.7
28.5
28.1
27.9
27.6
27.4
27.3
27.9
28.9
30.3
32.3
32.9
33.1
34.2
34
34.4
35
33.8
31.5
31
30.6
30.3
30.1
29.6
29.2
29
28.2
28.4
27.8
27.4
27.2
28.1
29.1
30.5
30.6
31.3
33.5
33.8
33.8
32.7
33.5
33.6
32.7
31.3
30.6
29.9
29.7
29.2
29
28.5
28.1
27.6
27.8
27
26.9
27.3
28.4
30.9
32.1
32.2
32.8
33.5
34.1
33.7
34.3
33.7
33
31.9
31
30.2
29.9
29.2
28.7
28.1
27.7
26.9
26.8
26.6
26.3
27.4
29
30.7
32
32.9
33.5
34.2
35.2
35.3
35.8
35.8
34.8
33.4
32
31.3
31.1
30.6
30.3
29.8
29.4
29.2
29.1
28.5
28.1
28.4
29.7
31.3
32.9
34.4
34.9
35.8
36.6
35.2
33.1
30.2
28.5
28.5
27.2
27.2
27.3
26.2
25.9
26.1
25.8
25.7
25.8
25.6
25.5
25.7
26.1
27.4
29.1
29.2
30
31.9
32.2
32.7
33.3
32.6
31.7
30.9
29.8
29
28.8
28.2
28.7
27.5
27
25.6
25.4
25.4
25.6
26.1
28.4
30.4
31
31.6
31.5
32
32.7
33.1
33.7
33.9
33
32
30.6
30.6
25.6
25.6
25.9
25.6
25.6
25.7
25.9
26
25.9
26.3
27.3
28.5
29.1
30.1
31.4
31.9
32.3
32.4
33.4
33.4
32.6
31.1
30.4
29.9
29.5
29.2
28.8
28.7
28.2
27.5
27.1
27.1
26.7
27.4
29.3
30.6
30.8
32.1
33.3
34
34.8
35.4
35.2
34.4
33.4
32.4
31.4
30.7
30.2
29.8
29.4
28.9
28.7
28.5
28.4
27.9
27.5
28.5
29.3
31.3
32.3
32.7
33.2
34.4
34.9
35
34.6
34.4
33.5
31.8
31.2
30.6
30.3
30
29.5
29.2
29
28.8
28.6
28.4
28.5
28.8
30.5
29.7
28.3
29.3
31.1
32.6
33.7
26.2
27.5
28.9
28.7
27.9
27.3
28
28.2
27.6
27.8
27.7
27.3
27.3
27
26.9
26.9
25.9
26
26.2
27.9
29.3
31.7
32.2
32.5
31.5
31.5
31.5
31.5
30.3
29.6
29.2
29.1
28.8
28.7
28.4
28.1
28
27.6
27.6
27.4
28.3
29.5
30.3
31.4
32.6
32.3
33.3
33.4
34.3
33.8
32.3
31.3
31.1
30.9
30.4
30.1
29.8
29.4
29.1
28.7
28.6
28.6
28.2
28.2
28.4
30.5
31.2
32.3
33.3
32.9
34.4
35.3
34.6
34.2
33.1
32.8
31.6
30.7
30.3
29.9
29.6
29.3
29
28.9
28.5
28.4
27.9
27.7
28.1
29
28.7
26.1
26.3
27.1
28
28.3
28.9
29.3
29.8
29.5
28.4
28.1
28
27.8
27.8
27.7
27.7
27.6
27.3
27
26.9
26.8
27.1
28.1
27.9
26.6
28.1
30
31.7
30.6
29.6
30.5
29.9
29.5
28.5
28
27.6
27.1
27
26.8
26.5
26.6
26.7
26.7
26.3
26.5
26.9
27.1
28.4
28.9
26.9
27.9
26.9
29.7
31
30.6
29.9
29.8
29.1
28.2
27.1
27.2
27.1
26.6
26.1
26.4
25.9
25.6
25.7
25.4
26.4
28.8
29.7
30.1
31
31.1
30.1
29.4
32.2
32
32.1
31.8
31.4
31
30.4
30.1
29.8
29.2
28.9
28.1
27.4
27.1
26.6
26.1
27.2
29.4
29.7
31.1
31.7
32.7
32.8
24.7
26.4
28
28.2
28.1
27.1
26.7
26.4
26.1
25.6
25.7
25.4
25.1
25
24.9
24.7
24.6
25.3
28
29.4
29.7
30.4
31.3
32.3
33.2
32.3
25.7
25.8
25.8
25.5
25.5
25.4
25.2
25
24.8
24.6
24.5
24.5
24.3
24.3
24.2
25
26
28.4
30
31.3
32.6
33.2
33.7
33.8
34.2
33.6
32.8
30.9
29.6
28.7
28.3
28.7
29.1
28.9
29
28.8
28.5
27.9
27.1
27.7
29.6
30.8
32.2
32.9
33.4
34.2
34.8
34.6
34.8
34.2
33.6
26
25.7
25.7
25.6
26
26.3
25.9
25.8
25.6
25.3
25.4
25.1
26
29.2
30.1
31.2
30.7
32.2
33
28.6
27.6
31.6
31.3
30.2
29.4
29.2
29
28.7
28.6
28.2
28
27.5
26.7
26.2
26
25.7
26.3
28.2
27.8
29.2
29.7
25.3
25.3
26.8
27.7
28.1
27.9
27.7
25.4
25.4
25.4
25.4
25.3
25.2
25
24.9
24.7
24.5
24.4
24.3
24.7
25.9
27.7
28.7
29.5
30.3
30.4
31.5
30.8
31.3
31.7
31.2
30
29
28.6
28.4
28.1
27.7
27.3
27.2
27.1
26.9
26.3
25.8
26.4
28.5
29.7
31.3
32.2
32.5
32.5
30.6
26.9
28
27.7
27.3
26.7
26.5
27.3
26.6
26.7
26.6
26.3
25.6
25.6
25.3
25.3
25.1
25.9
28.7
30.2
31.2
31.4
32.1
31.5
31.4
31.9
30.8
25.6
26.2
25.9
25.9
26
25.8
25.4
25.4
25.4
25.5
25.5
25.3
25.2
24.7
25.2
26.4
28.1
29.1
30.5
31.1
31.8
32.6
33
32.3
32.1
31.4
30.1
29.3
28.7
28.4
27.9
27.4
26.7
26.6
26.2
25.9
25.6
25.4
25.6
27.4
28.5
29.9
31.4
32
32.6
33.3
33.4
33.2
32.7
31.8
30.8
29.9
29.7
29.3
28.3
28.3
28.2
27.6
27.1
27
26.5
26.6
26.6
28.2
29.4
30.9
32.2
33.1
33.9
34.2
34.8
34.1
33.6
32.7
31.7
31.3
30.7
30.3
29.6
29.2
29
28.6
28.2
28.5
28.2
27.7
27.7
29.2
30.8
31.9
33.1
33.8
34.3
35
35.6
34.8
34.6
33.6
32.2
31.3
30.8
29.6
29.3
28.9
28.9
29
28.7
28.4
28.1
28.1
28.1
29.5
30.8
32
32.9
33.4
34.1
34.4
34.2
35
33.8
33.3
32.1
30.7
30.9
30.7
30.5
30
29.4
29.4
28.8
28.4
28.3
28.3
28.5
29.2
29.3
30.6
31.7
32.1
31.9
31.9
32.6
32.3
32.8
26.5
26.2
27
27.1
26.9
27.2
27.7
27.6
25.6
25.6
25.9
25.5
25.6
25.1
25.2
24.9
25.1
25.1
25
25
25.2
25.1
25
25.1
25.2
25.2
25.2
25.2
25
24.6
24.5
24.3
24.3
24.4
24.3
24.4
24.6
24.4
24.5
24.8
25.2
25.4
25.7
25.2
25.6
26.9
27
26.8
26.5
25.9
25.5
25.1
25.6
25.8
25.3
24.6
24.3
24.3
24.4
23.9
23.7
24.3
27.5
29.1
30.3
30.8
31.6
31.3
32.4
33.1
32.1
32.9
31.5
29.7
29.8
29.2
28.4
28.1
27.6
27.9
27.1
26.4
26.3
25.9
25.8
26.4
28.3
29.7
30.5
31
31.8
32.8
33.5
32.3
32.7
32.2
31.4
30.3
29.8
29.6
29.2
28.9
28.8
28.4
28.1
28
27.8
27.6
27.3
27.5
29.2
29.8
29.2
31.4
31.3
31.5
33.2
33.5
33
31.9
31.7
30.8
30.3
30.1
29.3
28.5
28.9
28.8
27.8
27.8
27.1
27.2
27
27.2
29.3
31
32.2
33.2
34.1
34.5
35.4
35.6
35.6
35.2
34.4
32
31.5
30.7
30.7
31
30.7
30.7
30.8
27.3
26.8
26.3
26.3
26.6
28.4
30.4
31.5
31.8
32.5
32.2
31.9
29.5
28.5
27
27.3
27
27.1
26.7
26.7
26.6
26.3
26.4
26.4
26
25.9
25.9
25.8
26.1
27.6
29
30.6
31
32
32.9
33.2
34.3
34.2
33.8
32.6
31
30.4
29.6
29.2
29.1
28.9
27.2
26.3
25.8
25.6
25.6
25.8
26.1
26.9
28.4
28.4
27.1
27.2
29.1
27.2
26.3
26.4
26.7
26.4
25.9
25.8
25.7
25.8
25.7
25.7
25.8
25.6
24.6
24.4
24
24.2
24.5
24.7
24.7
24.7
25.5
25.4
25.1
25.8
26.3
25.4
25.6
25.6
25.7
25.3
25.3
25.1
25.1
25.1
25
24.8
24.4
24.3
24
24
24.2
25.2
26.4
28
29.3
30
31.1
30.9
31.7
30.6
31.2
29.8
29.1
28.1
27.6
27
27
26.6
26.1
25.4
25.1
24.8
24.5
24.4
24.9
26.8
29
30.1
30.9
32.1
32.2
32.7
33.2
26.1
25.9
25.5
25.2
25.2
25.3
25.2
25.2
25.3
25.3
25.2
24.8
24.4
24.4
24.4
25
27.8
29.3
30.8
31.9
32.1
32.8
32.6
33.7
33.8
32.7
29.8
29.1
28.8
28.5
28.3
27.9
27.6
26.5
26.6
26.3
26
25.7
25.5
26
28.3
29.7
30.8
31.9
32.2
31.8
33.3
28.9
25.5
26
26.4
26.3
26.3
26.2
26.2
26.1
26.3
26.3
26
25.8
25.9
25.8
25.7
25.9
27.4
29.3
30.9
31.6
32.1
33.2
32.9
32.9
33.7
32.2
29.9
28.2
28
27.6
27.6
27.9
27.5
27
28.4
27.5
26.8
26.6
26.2
26.2
28.5
30.2
31.9
32.7
33.5
34.4
34.8
35
33.8
34
32.7
31
30
29.2
28.9
28.8
29.8
29.1
28.9
29.2
28.9
28.2
27.7
28.1
29.7
31
32
33.2
34
34.6
35.1
35.6
35.4
34.7
33.6
32.3
31.9
31.5
31.3
30.5
30.3
30.3
30.1
29.7
29.5
28.9
28.6
28.5
30.2
31.3
32.2
32.4
32.6
34.9
33.5
32.2
28.8
28.9
29.7
29.3
26.7
26.2
25.6
25.9
26.2
26.4
26.3
25.7
25.8
25.4
24.7
24.9
25.3
25.2
25.2
26
26.1
26.6
26.9
26.6
26.5
25.9
26
25.5
25.1
25.1
25.1
25.1
24.8
24.6
24.4
24.2
24.4
24.5
24.5
24.5
24.8
24.7
25.3
25.3
24.7
25.6
25.2
25.5
25.3
25.1
24.9
24.6
24.4
24.4
24.2
24.3
24.2
24
24.1
24
23.8
23.7
23.5
23.9
24.7
26.7
27.3
27.9
28
28.9
29.9
28.7
25
25.2
25
24.8
24.4
24.2
24.3
24
23.7
23.5
23.4
23.3
23.3
23.4
23.4
23.6
24.7
26
28.1
28.7
28.5
30.5
30.8
31.3
31.4
30.6
29.2
27.9
25.9
25.5
25.3
25.3
25.2
25.1
24.9
24.8
24.8
24.3
24.4
24.9
26.3
27.9
28.5
29.8
29.8
28.5
25.4
25.6
25.9
26.3
26.2
25.5
25.1
24.7
24.8
24.8
24.6
24.5
24.4
24.4
24.7
24.4
24.1
24.2
25.9
27.6
28.5
29.3
30.9
31.6
32.7
32.6
32.2
31.6
30.2
28.5
27.9
28.5
28
27.3
26.9
26.2
26
26.2
26
26
26
26
27.1
28.1
29.2
31.3
31.9
32
31.7
32.5
32.1
31.6
30.3
29.5
29.5
29
28
27.3
27.4
27.1
26.8
26.3
26.1
26
25.7
26.2
27.6
28.5
29.6
31
31.5
32.5
32.2
31.7
29.1
28.8
29.2
28.1
27.8
27.5
27
27.1
26.7
26.4
26.4
26.3
25.8
25.3
25
25.2
25.6
26.3
28.9
30.3
30.7
30.9
31.8
32.3
31.7
30.2
29
28.3
28.7
28.1
27.3
24.6
24.3
24
23.9
24
23.8
23.9
23.7
24.3
24.8
25.4
26
26.3
26.9
27.7
29.1
29.3
28.9
27.9
27.5
26.8
25.9
25.7
25.3
24.9
24.6
24.2
24.4
23.9
24
24.4
24.4
24.2
25.8
27.5
28.5
29.7
30.6
31
31.3
30.9
31.4
30.7
29.5
28.1
27.7
26.8
27.1
26.5
25.6
25.4
25.8
25.7
24.9
24.2
24.2
24.5
25.8
27.9
28.5
30.2
30.2
31.3
31.9
31.7
31.5
30.5
29.2
28.4
28.3
28
27.5
27
26.8
26.4
26
25.8
25.5
25.3
24.9
24.8
25.5
26
26.7
28.2
29.9
29.7
29.2
29.1
29.2
28.6
28
27.2
26.7
26.2
25.9
25.4
24.7
24.4
24.3
24
23.7
23.5
23
22.3
22.6
23.3
23.9
25.3
25.7
25.8
25.6
25.1
25
25.2
24.9
24.7
24
23.2
23.4
22.7
22.8
22.1
21.5
22.6
22.3
21.5
21.1
21.2
22.2
23.7
24.5
25
25.6
25.3
25.7
25.6
25.2
24.5
24
23.7
23
23
23
22.4
22.8
22.2
22.3
22.5
22
22
21.9
21.9
22.5
24.1
25.4
26.8
27.2
28.1
27.9
27.2
26.5
26.4
25.9
25.3
25.4
25
25
25
24.8
24.6
24.1
23.7
23.4
23.1
22.8
23.1
23.9
25.2
26.2
27.3
27.7
28
28.2
28.2
27.8
27
26
25.4
25
24.8
24.4
24.1
23.8
23.5
23.3
23.2
23.2
23.2
23.1
23
23.6
24.6
25.5
26
27.5
28
28.7
28.6
28
27.3
26.8
26.5
26.1
25.7
25.5
25.6
25.5
25.2
24.6
24.5
24.5
24.3
24.1
23.8
23.8
23.4
22.8
22.8
23
23.2
23.6
23.3
22.3
21.7
21.5
21.4
21.6
21.7
21.7
21.7
21.7
21.9
21.8
21.8
21.7
21.8
22
22.2
23.1
24.1
24.6
26.8
26.3
26.2
26.4
26.4
25.7
25.4
25
24.4
24.5
24.5
24.3
24.3
24.4
24.4
24.4
24.3
24.3
24.1
23.9
23.8
24.6
26.5
26.6
28.1
28.1
28.9
29.2
28.6
28.9
28.4
27.6
27
26.6
26.7
26.5
26.3
25.9
25.6
25.4
25
24.6
24.5
24.4
24.4
25.5
26.8
27.7
29.1
30.5
31.4
31.9
31.3
31.4
30.7
28.7
27.7
27.3
27.3
26.8
26.7
26.6
26.6
26.6
26
25.5
25.8
25.3
25.4
26.8
28.1
29.5
30
30.6
31.3
31.4
30.9
30.6
30.1
28.8
27.9
27.9
28.4
28.2
27.7
27.3
26.3
25.5
25.5
25.4
25.8
25.5
25.9
26.8
28.2
29.2
30.3
30.4
30.9
28.8
27.9
29.1
28.7
27.4
26.8
27.2
27.4
27.1
26.4
25.1
24.4
24.4
24.4
24.4
24
23.5
23.3
23.4
23.6
24.5
25.4
26.1
27.2
27.5
27.5
28.1
26.5
25.9
25.6
25.2
24.9
23.8
23.3
23.3
23
22.5
21.6
21
21.2
21
21.2
21.7
22.2
22.5
24
25.5
26.6
27.7
27
27
26.8
26
25.4
24.2
23.9
23.4
23.2
23.4
23.8
23.4
23.1
23.2
23.2
22.6
22.6
23.5
25.8
27.4
28.1
28.4
29.2
28.1
28.5
28.7
28.3
27
26.9
26.2
25.5
24.5
24.4
25.4
25.2
25
24.5
24.1
24
23.4
23.4
24.6
25.5
26.9
28
29.3
29.6
29.9
29.9
29.3
28.5
27.2
26.4
25.7
25.3
25.3
25.3
24.9
24.8
24.4
24
23.3
23.1
23.1
22.9
24.1
25.3
26.3
27.3
28.2
28.5
29.4
29
29
28.2
27.4
27.2
26.7
25.9
25
24.6
24.4
24.1
23.7
23.3
23.1
22.5
22.8
23.2
23.5
24.1
25.4
26.7
27
27.8
27.2
27.8
27.7
26.7
25.7
25.2
25
24.8
24.5
24.2
23.8
23.6
23.6
23.5
23.4
23.1
22.7
22.9
23.5
24.4
25.3
26.4
26.8
27.2
26.4
26.5
25.9
25.3
24.8
24.4
24.1
23.7
23.4
23.1
22.9
22.4
22
21.8
21.7
21.5
21.4
21.2
22
23.3
24.4
25.7
26.7
27.4
27.7
27.8
27.7
26.2
24.9
24.3
24.1
23.7
23.2
22.4
22.2
21.9
21.6
21.2
21.1
20.6
20.5
20.5
22.5
23.8
24.9
26.3
27
27.8
28.4
28.6
28.1
27
25.8
25.3
24.4
24
23.6
23.1
22.7
22.1
22
21.7
21.6
21.2
21.1
20.9
23.1
24.7
25.9
27.2
28.1
28.1
27.5
27.4
27
26.4
25.7
24.7
25
24.8
24.9
24.9
24.7
24.5
24.1
23.8
23.4
23.1
22.6
22.2
23.5
25.2
25.9
25.6
26.1
26.5
26.3
26.8
26
26
24.9
24.7
24.5
24.5
24.3
23.8
23.5
23.3
23.2
22.8
22.5
22
22
21.3
20.8
19.9
20.8
20.6
20.2
19.5
19.5
19.9
20.1
20
19.6
19.3
19
18.7
18.4
17.9
17.6
17.2
16.8
16.5
16.3
16.3
16.2
16.1
16.4
17.5
19.3
19.5
20.7
21.6
21.9
21.8
21.3
20.4
19.3
18.6
17.9
17.4
17
16.4
15.9
15.3
15
14.6
14.3
14
13.8
13.9
15.2
16.6
17.6
18.9
19.5
20.9
21.1
21.6
21.7
20.7
19.5
18.7
18
17.8
17.6
17.3
16.8
16.3
15.5
15.3
14.9
14.4
14.2
14
15.5
16.8
18.1
19.5
20.3
21.5
22
22.4
21.9
20.9
19.8
19.3
18.5
18.1
18.2
17.4
16.4
16
15.9
15.3
14.8
14.7
14.4
14.2
15.6
16.9
18.3
19.7
20.7
21.2
22.5
22.1
22.3
21.3
19.3
18.7
18.1
17.5
18.6
18
15.4
14.5
15.1
14.8
15.2
14.5
14.5
14.3
16.4
18.2
19.2
20.9
21.8
23
24.2
24
24
22.5
19.3
17
16.2
16.1
15.7
15.2
14.6
14.7
14
14.1
13.2
12.9
12.3
12.7
16.9
20
21.8
22.9
24.3
25.3
26.1
26.8
26.5
24.7
20.6
18.4
17.3
16.7
16
16.5
15.6
15
14.8
15.1
14.5
14.4
14.4
14.3
17.6
20.7
22.3
23.7
24.2
25.5
26.1
26.1
26
24.5
22.3
20.5
18.6
18.1
18
18.8
18.2
18.7
19.1
18.9
17.5
17.5
17.1
17
18.5
19.9
20.8
22.3
23.6
24.2
25
24.8
24.4
23.3
21.5
21
19.7
19.4
19.8
19.6
19
18.8
17.7
17.1
17.3
17.4
16.9
17
17.6
19.7
20.9
22.4
23.4
23.5
24
23.4
23.2
22.3
21.6
21.5
20.7
20.6
20.5
20.4
20.2
20.3
20.1
20.1
20
19.6
16.4
16.2
17.3
18.6
19.2
19.6
20.1
20.6
21.3
21.3
21.4
21.1
20.1
19.4
19.3
18.8
19
18.9
18.6
18.5
18.3
18.1
17.8
17.5
17.3
17.1
18.1
19.7
21.2
22.1
23.2
23.8
24.9
24.5
24
23.6
22.1
20.6
20.1
19.8
20.1
19.6
19.3
19.1
18.5
17.9
17.9
18.2
17.5
17.6
19.7
21.3
23
25.7
26.7
26.9
27.6
28
27.6
26
22.6
20.3
19.3
18.7
18.8
18.4
18.5
18.1
17.6
17
17.6
17.3
17.5
17.5
19.8
22.4
23.8
25.7
26.4
27.5
28.2
28.5
27.8
26.3
22.8
20.3
19.4
19.3
20.8
21.5
20.8
19.4
19.5
19.2
18.6
16.7
16.4
16.1
19.1
21.3
22.9
24
25.5
26
26.8
26.6
26.6
24.8
21.8
19.3
18.5
17.9
16.8
16.1
15.5
15.4
14.7
14.1
13.6
13.6
13.5
14.8
16.1
20.6
22.7
24.2
25.3
26.3
27.6
27.5
27.1
25
21.7
19.3
18.3
17.9
16.7
16.9
17.4
16.4
16.1
16.4
15.5
15.2
14.8
14.3
16.8
20.7
22.6
24.7
26
27.4
27.9
28.3
28.1
25.6
21.7
20.4
18.6
18.5
17.5
17
16.6
16.3
15.9
15.8
15.5
15.4
15.3
15.9
19.3
21.4
23.5
25.2
26.2
26.8
27.7
27.8
27.6
25.7
22.4
21.3
21
21.1
19.1
19.4
19.6
19.2
18.1
18.2
16.8
16.5
16.4
17.2
18.9
22.7
24.6
25.8
26.3
27.3
28
28.3
28.3
26.9
23.4
21.8
20.3
19.9
19.7
19.5
19.3
19.2
19.4
18.9
18.5
17.9
17.8
18.2
20.1
23.6
25.4
25.7
26.8
27.5
28.4
28.6
27.8
26.8
24.8
23.2
22.3
21.7
20.9
21.2
20
19.9
20.5
20.2
20.3
20
20.1
20
21.3
22.2
23.8
25.3
26.4
27
27
27.2
26.9
26.1
25.3
24.7
23.6
22.7
21.9
21.7
21.3
20.6
19.8
19.2
18.7
18.2
16.9
17.2
17.4
18.4
19.6
21.3
22.5
23.3
24.2
24
23.6
22.2
20.8
19.9
19.2
18.6
18.1
17.5
16.8
16.6
15.9
15.4
15.1
14.8
14.8
14.3
16
17.4
18.4
20.1
21.1
22.3
22.7
23.2
22.7
21.4
20
18.9
18.4
17.8
17.5
16.8
16.5
16
16.2
16.2
16
15.5
15.5
16.3
17
19.3
20.9
22.7
23.8
24.5
24.8
25
24.9
23.7
21.7
20.8
20.5
20
19.7
18.8
19.2
19.1
18.9
19.1
18.5
18
17.9
17.5
18
19.7
21.4
22.4
23.1
23.6
24.3
24.4
23.8
22.3
21.1
20.4
20
19.5
18
18
17.2
17.3
17.4
17.7
18.1
17.2
16.9
16.3
17.7
19.3
20.8
22.6
23.7
24.6
25.5
25.3
24.8
23.6
22.2
21.1
20.3
21.1
20.8
20.3
19.5
18.5
18.5
18.2
17.7
17.3
17.1
17.6
18.6
20.3
21.9
23.8
25
24.7
25
25.2
24.6
23.8
22.9
22.5
20.9
20.2
20
20.4
20.4
20.8
20.1
19.9
19.9
20.7
20
20.2
20.6
21.3
21.5
22.1
24.2
24.9
24.8
24.5
23.5
22.3
21.4
21.1
20.6
20.2
19.5
18.6
18.3
17.8
17.1
16.8
16.9
16.5
15.8
16.4
17.7
19.6
20.9
22.7
23.4
24
24.5
24.9
24.4
23.1
20.9
19
18.7
18.9
18.5
17.7
18
17.6
16.8
17.7
18.6
18.8
18.7
18.5
18.9
19.8
21.2
22.4
23.2
24.3
24.4
25.1
24.3
23.1
20.5
19.3
19.8
19.9
20.5
20.2
19.2
20.6
19.9
19.5
18.7
18.4
17.8
17.3
17.6
18.8
20.1
21.8
22.3
23.2
23.4
23.3
23
21.7
20.4
19.3
19.1
18.7
17.8
16
15.5
14.6
14.7
15.3
14.9
14.2
13.5
13
15.4
17.6
18.9
20.4
21.6
21.9
22.7
23
22.8
21.5
19.8
18.7
17.5
17.4
17.6
17.2
17.1
17.2
17.1
16.1
15.7
15.5
15.4
15.3
17.8
18.9
20.5
22.4
23.1
24
24.5
23.8
24.2
22.6
20.7
20.5
20.4
20.1
20
18.8
18.6
19.1
19.1
19
18.8
18.3
18.1
17.6
19
20.5
21.7
23
24
24.9
26
25.4
24.9
24.3
22.6
21
21.8
20.9
21.4
20.9
20.8
19.9
19.6
19.4
19.1
18.8
18.6
18
19
20.8
21.7
23
24.1
25
25.1
25.1
24.7
23.6
22.3
21.5
20.3
19.6
19.7
19.7
19.7
19.5
19.2
18.6
18.1
17.5
16.6
17
18.1
19.7
21.2
22.6
23.7
24.6
25.2
25
24.5
22.8
21.6
20.9
19.9
19.5
18.9
18.7
18.3
17.8
17.2
16.8
16.4
16.2
15.7
15.5
17.5
19.4
21
22.2
23.3
23.8
24.7
24.5
24.6
22.9
20.7
19.2
18.9
17.9
17.4
17
17
16.6
16.7
16.2
16.5
16.2
16.5
15.6
17.5
20.1
21.6
22.8
23.9
25.2
25.8
26.2
25.4
24
21.9
21.4
20.7
20
20.9
19.7
19.2
17.8
17.7
16.3
15.7
14.4
14.4
14.1
17.5
19.5
21.6
22.6
23.5
24.5
25.5
25.7
25
23.6
20.4
18.7
17.3
16.5
16.1
15.7
15.4
15.1
15.4
14.5
14.3
14.6
14.1
14.9
16
19.3
21.2
22.3
23.7
24.5
25.1
25.4
24.9
23.2
20.4
19
18.9
18.2
17.4
17.2
17.4
17.2
17
17.3
17.5
18.1
18.4
18.5
18.8
20.1
21.9
23.9
25.3
26.5
27.5
27.9
27.2
25.4
22.7
21.1
20.2
19.6
19.4
18.9
18.4
18.5
18.5
18.2
17.8
17.6
17.5
17.4
20
22.8
24.9
26
26.6
27.2
27.7
27.6
26.8
25.5
23.9
23.7
23.1
22.5
21.7
21
20.4
19.8
19.2
18.5
18.3
18.1
17.7
17.3
17.1
16.8
17.1
17.7
18.7
18.4
18.8
19.5
18.6
17.7
17.1
16.1
15.6
15.3
14.7
14.2
13.8
13.6
13.7
13.3
13.2
12.9
12.5
11.7
12.3
13.8
15.6
17.2
18.6
19.3
20.5
20.4
20
18.5
15
14
12.4
11.9
11.9
10.9
10.8
10.6
9.7
9.3
9.3
8.9
9.6
9.2
12
15.7
18.5
19.8
20.8
20.2
20.9
21
20.9
19.3
17.2
16.3
16.8
16.8
16.5
16.2
16.5
16.3
16.2
16.1
16
15.8
15.7
15.9
16
17.1
17.6
17.7
18.4
18.3
18.6
18.6
18.3
18
17.5
17.2
17.1
17
16.9
16.8
16.6
16.4
16.4
16.2
14.7
14.6
14.7
14.9
14.9
15.1
15.5
15.9
16.2
16.1
15.9
15.9
15.9
15.3
14.9
14.9
14.9
15.1
15.3
15.4
15.6
15.7
15.8
15.8
15.8
15.8
15.7
15.7
15.9
17.2
17.9
19.4
20.1
19.7
19.8
19.3
19.6
19.9
19.6
19
18.8
18.6
18.4
18.3
18.4
18.7
19
19.1
18.9
18.5
17.5
17.5
18.6
19.6
21.6
22.8
23.6
24.4
25.1
24.9
25.2
24.2
22.1
21
20.3
20
19.8
19.8
20.2
20.5
20.7
19.7
19.1
18.6
18.2
18
17.5
17
16.8
17.3
17
17.7
17.5
17.4
17.1
16.8
16.6
16.6
16.5
16.5
16.4
16.3
16.1
16.1
15.9
15.4
14.5
14.4
14.6
14.9
15.1
15.5
15.6
15.7
14.6
14.4
13.8
13.2
11.9
11.1
10.2
9.6
9
8.4
7.9
7.4
7.4
6.7
6.3
5.9
5.6
5.4
5.1
5.1
5.3
5.7
5.8
6.6
7.2
7.1
7.5
8.4
8
7.8
7.1
6.6
5.8
5.5
5.1
4.5
4.3
4
3.4
2.9
2.7
2.3
2.3
1.9
3.3
4.9
6.8
8.8
10.7
12.3
13.6
14.5
14.8
13.4
9.5
7.6
6.8
6.4
6.8
6
5.7
5.2
5
3.9
3.3
2.9
2.8
2.6
5.4
9.3
11.3
13.3
15.1
16.3
17.4
18.1
17.5
16.6
15.7
13.9
13.8
13.9
13.4
13.4
13.4
13.7
13.7
12.5
12.8
13
13.1
13.6
14
15.9
18.3
20.7
21
20.6
21.6
21.4
21
20.4
19
17.9
17.8
17.4
17.2
17
16.8
16.7
16.9
16.9
16.7
16.5
16.8
16.7
16.9
18.3
19.8
21
21.8
22
22.6
22.4
21.5
20.9
20
19.1
18.5
18.3
18.1
18
18
17.7
17.7
17.7
17.5
17.3
17.2
17
17.3
18.9
20.7
23.3
24.4
25.2
24.5
23.9
24.3
22.8
19.9
18.1
17.4
16.9
16.4
16.2
17
17.4
16.6
15.8
14.9
14.6
14
14.4
15.3
17.5
19
20.5
21.6
22.6
23.3
23.5
23.2
21.7
17.6
16.7
14.6
13.1
14.7
12.7
12.2
12
12.5
11.4
11.9
11.1
11.7
11.6
12.9
15.4
18.8
20
21.5
22.4
23.3
23.7
23.3
21.6
18.4
16.7
16.4
15.2
14.7
15.2
15.3
14.3
13.8
14
15.4
15.2
15.2
14.9
15.7
16.9
18.2
19.1
20.5
20.8
21.2
21.6
21.1
20.6
20
19.4
19.1
18.8
18.6
18.6
18.1
17.6
17.2
15.9
13.7
13.4
13.7
13.5
13
12.6
11.6
11.1
10.7
10.1
9.9
9.6
9.2
9.1
8.4
8.1
8.3
8.2
8.2
7.8
8
7.9
7.6
7.5
7.4
7
6.6
6.3
6.7
8.1
9.8
11.3
12.7
13.6
14.6
14.7
14.6
13.4
11.8
10.4
10.2
9.5
9.9
8.4
6.9
6.8
6.1
5.5
5
5
3.9
3.9
5.9
10.1
12.5
13.3
14.8
16.3
17.1
17.3
18
15.9
12.5
10.4
10.4
9
8.4
7.8
7.2
7.3
6.6
6.4
6.2
6.1
6.1
5.6
7.2
12.2
15.2
17.5
18.6
19.7
20.4
20.9
20.8
19
15
12.7
11.5
10.9
10.2
9.6
9.3
9
8.9
8.8
8.2
8
7.8
7.5
8.4
13.6
16.5
18.7
19.9
20.9
22.2
22.7
22.1
20.2
16.3
14.1
13.3
12.4
12
11.6
10.9
10.2
9.9
9.8
9.8
9.5
10.5
10.2
12.8
16.4
17.8
18.6
19.7
20.8
20.9
21.1
20.5
19.2
17.6
16
15.9
15.6
14.4
13
11.7
10.7
12
11
11.3
10.4
9.8
10.2
10.9
13
14.1
15.5
16.6
17.9
18.4
18.8
18.8
17.8
14.2
13.6
12.2
7.8
7.2
7.5
9.2
9.4
8.5
7.8
7.4
6.6
7.3
5.6
6.7
9.6
11.1
12.6
14
15.5
16.5
17.3
17.5
16.9
14.2
10.7
9
8.1
7.3
6.9
6.6
6.2
7
8.5
10.2
10.4
9.6
9.3
9.2
10
10.8
11.1
11.2
11.6
12.4
12.5
12.4
11.8
11
10.7
10.5
10.4
10.3
10.2
9.9
9.6
9.3
8.5
7.8
7.1
6.3
6.4
6.1
5.8
6
6.1
6.4
6.3
6.2
6.2
6.1
6
6
6.1
6.1
6.1
6.2
6.2
6.1
6
5.8
5.4
5.3
5.1
4.7
4.8
4.7
4.8
5.2
5.4
6
6.4
6.4
7.1
7.5
7.4
7.4
7.3
7.1
7.2
7.3
7.3
7.4
7.3
7.4
7.4
7.4
7.4
7.2
7.3
7.7
8.5
8.8
9.3
10.4
11.2
10.7
11.5
11.5
10.9
10.5
10.1
10.1
10.2
10.2
10
9.9
9.8
9.6
9.6
8.9
8.9
7.8
8.1
8.1
7.7
7.9
9
8.5
8.9
9.2
9.7
9.8
9.5
8.7
8.3
7.9
7.6
7.2
6.8
6.4
6.1
5.9
5.5
5.3
5.3
5.3
5.3
5.4
5.8
6.5
6.9
8.1
9.3
9.5
10.1
9.8
9
8.3
8
7.1
5.9
5.2
5.1
5.6
6.2
6.8
6.6
6.3
6.5
6.5
5.9
6
8.4
9.9
12.2
13.2
14.5
15.4
15.4
15.6
14.1
13.2
12.6
12
11.6
11.6
11.5
11.4
11.1
11.2
11
10.8
10.8
10.5
10.4
10.6
11.3
12.5
12.5
12.6
13.1
12.5
12.1
11.8
11.3
10.6
10.1
9.7
9.4
9
8.6
8.4
8.2
8
7.9
7.8
7.6
7.4
7.4
7.6
8
8.3
9.2
9.9
10.7
11.3
11.6
11.3
11
9.7
9.6
9.5
9.2
9.3
9.1
8.9
8.9
8.7
8.6
8.4
8
7.5
6.6
6.1
5.2
5
4.5
4.8
5
4.8
4.6
4.7
4.9
4.7
4.5
4.1
3.9
3.7
3.6
3.6
3.4
3.2
3.1
2.9
2.7
2.7
2.7
2.8
3.4
4.6
5.8
6.8
7.5
8.2
8.6
8.4
8.3
8
7.8
7.7
7.5
7.5
7.5
7.4
7.5
7.6
7.6
7.5
7.6
7.6
7.6
8.1
9.5
10.7
12.7
13.2
13.7
14
14.4
14.2
13.4
12.5
11.9
11.6
11.3
11
10.8
10.5
9.9
10
8.9
8.8
8.2
8.7
8.9
8.7
10
13.1
16.5
18.6
19.9
21.4
20.9
21.1
19.5
17.5
15.1
14.1
14.4
14.3
14.1
13.3
12.5
11.8
10.8
9.8
9.9
9.3
8.9
8.7
9.4
10.7
12.3
13
13.7
14.4
14.5
14.2
13.7
12.4
11.3
10.1
8.7
7.4
6.7
7.3
6.8
6
5
3.6
4.4
4.1
4.7
5.1
6.8
8.2
9.9
11.2
11.9
12.9
13.8
13.1
12.5
10.7
7.7
6.2
5.5
5.3
4.8
4.8
4.5
5.2
4.6
4.6
5.2
4
5.3
5.7
7
9.2
11.7
13.2
13.8
14.3
15.6
15.5
14.8
12.8
9.8
8.3
6.8
6
5.4
5.8
7.7
8.3
8.8
8.8
8.6
8.6
8.2
8.4
10.4
11.7
14
14.9
16.1
17
17
17.9
17
14.3
12.1
11.6
12
11.3
11.3
11.1
11
10.5
9.8
9.6
9.1
9
8.6
9.2
10.7
12.7
13.8
16.5
17.6
17.6
18.2
18.6
17.1
14.7
12.8
12
12.3
12.5
12
11.7
11.1
10.5
10.4
9.9
9.8
8.9
9
9
9.8
10.9
10.8
13.2
12.1
12
11.8
10.6
9.4
8.7
8.4
8.1
8
8
7.5
7.4
7.2
7.2
7
6.9
6.5
6.5
6.4
6.7
8.2
9.7
11
12.1
13.1
13.8
14.4
13.9
12.6
10.8
9.4
8.7
7.6
6.6
5.9
5.3
4.8
4.3
4
3.9
4.2
4.7
4.8
5.1
5.7
6.7
7.9
10.1
9.9
10
10.8
11.2
11
9.5
8.3
9
9.1
9.3
9.3
9.5
9.3
9.2
9.1
9.2
9.1
9.1
9.1
9.3
9.7
10.3
11.5
13.4
13.7
13
13.2
12.8
12
11.6
11
10.5
10.2
10.2
10
9.6
9.5
9.2
9
8.6
8.4
8.2
8
7.8
7.8
8.6
8.7
8.9
10
10.8
10.3
9.6
9.1
8.6
8.5
8.3
8.2
8.2
8
8
8
8
7.8
7.8
7.8
7.7
7.7
7.6
8
8.9
10
11
12.3
13.9
12.8
13.2
12.5
12
11.1
10.1
9.4
10
9.8
9.6
9.3
9
9.3
8.5
8.1
7.9
7.7
8.5
10.3
12.4
13.5
15.1
16
16.7
16.8
17.5
16.9
14.8
12.7
11.4
11.1
10.5
9.9
9.5
9.2
9.5
9.9
9.8
9.9
9.8
9.7
9.9
11.3
13.9
15.8
17.3
18.7
19.8
20.9
20
18.9
17.4
15.9
14.5
14.8
14.5
14
13.3
13
12.4
12
11.6
11.4
11
10.5
10.5
10.6
11.4
11.8
13.9
15
15.1
14.6
15.1
14.4
12.7
12.1
11.5
11
10.3
9.2
8.8
8.4
8.1
7.8
7.5
7.4
7
6.7
6.9
7.5
9.5
11.1
11.7
12.5
13
13.2
13.4
13.3
11.8
10.7
9.7
8.5
7.3
6.5
5.6
5
4.5
4.9
4.4
5
5.1
5.3
5.9
7.2
8.4
10
11.6
13.1
14
14.5
14.6
13.8
12.3
10.7
10.4
9.4
8.8
9
8.7
8.5
7.9
7.5
7.1
6.9
6.4
6.1
6.8
8.9
9.9
11.8
13.3
14.6
16
16.4
16.1
15.9
14.5
12.7
10.8
9.7
10.2
11.3
11.2
10.5
10.2
9.7
9.2
8.5
9.2
9.4
9.4
10.4
12.4
14.1
14.5
16.7
16.8
18.1
17.1
15.1
13.9
12.4
12.2
11.9
11.4
11
10.8
10.8
10.8
10.6
10.6
10.3
10
9.7
9.8
11
11.9
13.9
15.6
17.2
18.5
19.6
19.5
18.2
17.3
15.8
14.6
13.8
13.7
13.3
13.1
12.7
12.5
12.2
12.1
11.9
11.9
10.9
10.1
12.4
16.3
17.4
18.9
20.4
21
21.6
21.3
20.4
19.3
17.5
16.5
15.9
15.4
15
14.3
14
12.1
11
10.3
9.6
9.2
8.8
9.1
11.9
16.7
19.5
21.4
22.7
23.7
23.7
23.9
23
21.5
16.7
14.4
13.1
12.7
11.8
11
10.6
10.3
10
9.7
9.7
9.3
9.2
9.8
11.9
16.7
20.5
22.1
23.1
23.8
24.6
24
23.7
21.9
16.9
14.6
13.4
12.6
11.9
11.5
10.9
10.4
9.7
9.5
10.4
9.5
9.4
10.1
12.8
16
19.3
22.3
24.4
25.4
25.8
25.8
25.3
23.3
18.8
16.1
14.6
13.7
12.9
13.1
12.5
12.8
13.2
13.6
13.7
14
14.1
14.5
16.2
17.9
19.6
22.1
24.1
24.8
25.7
25.2
23.4
22.5
20.9
19.3
19
18.4
16.6
14.9
15.1
14.8
14.4
13.5
13.1
13
12.2
12.8
16.3
20.1
21.8
22.6
23.8
25
25.1
25.1
24.6
23.2
19.5
18
16.8
16.3
15.6
15.2
14.9
14.5
14.3
14.5
14.6
14.2
15
16.1
17.1
19.5
21.3
23.1
23.5
24.8
25.3
25.3
24.7
23
21.8
21.2
20.4
19.6
18.8
19.4
18.7
18
17.7
16.9
16.6
15.1
14.6
15.5
17.5
19.7
21.3
22.8
24.1
25
26.1
25.8
25.1
24.3
23
21.9
20.2
19.7
19.7
18.2
16.8
15.6
15.3
14.9
14.2
13.7
13.6
13.5
13.6
13.4
14.1
13.9
14.8
15.2
15.5
14.9
14.1
13.5
13
12.6
12.2
12
10.7
10
9.8
9.5
9.5
9.5
9.4
9.3
9.2
9.3
10.1
10.8
12.4
12.6
12.9
14.2
13.5
13.3
13
12.5
12.1
12.2
12
11.9
11.9
11.1
10.7
10
9.8
9.5
9.4
9.2
8.9
8.9
8.7
8.8
9
9.6
9.6
9.2
9.7
9.5
9.4
9.3
8.9
8.7
8.3
8
8
7.6
7.1
6.7
6.5
6.5
6.3
6
5.6
6.2
7
8.2
10.3
11.8
12.4
13.4
13.6
14.4
13.9
13
11.7
11.2
10.9
10.4
10.6
10.9
10.5
8.1
7.3
6.8
6.9
6.9
6.8
6.3
6.4
6.2
6.8
7.1
7.3
7.1
7
7.1
7.2
7.2
7.2
7.3
7.3
7.4
7.4
7.5
7.5
7.4
7.4
7.4
7.5
7.5
7.6
7.7
7.8
8.3
8.4
8.8
8.6
8.7
8.8
8.9
9
8.8
8.6
8.8
9
9.2
9
9
9.1
9.2
9.2
9.3
9.4
9.5
9.5
9.4
9.7
10.2
10.7
10.7
11.2
12.6
11.7
12.1
12.1
11.9
11.5
11.3
11.2
11.1
10.9
10.9
10.7
10.5
10.4
10.3
10.1
10.2
10.1
10.3
10.7
10.7
10
10.1
10.2
10.2
10.4
10.3
9.6
9.3
9.4
9.4
9.4
9.3
9.1
9.2
9.3
9.2
9
8.8
8.9
8.8
8.8
8.7
8.9
8.9
9.4
9.4
9.7
10
10.2
10.3
10.6
10.3
10.1
10
10
10.1
10.3
10.3
10.4
10.3
10
9.9
10
10
9.9
10.3
10.9
12
13
13.6
15.2
16.4
18.1
18.6
18.3
16.7
15.3
14.9
14.3
13.8
13.4
13.2
13.1
13.1
13.4
13.6
13.3
13
12.8
13
13.5
14.4
14.8
16
16.9
17.1
18.1
17.8
17.5
16.8
16
15
14.7
14.4
14.2
14.1
13.8
13.5
13.4
13.5
13.4
13.5
13.5
13.8
14.8
15
15.2
16.1
16.9
17.3
17.6
17.5
17.4
17.2
16.3
15.8
15.5
15.4
15.4
15.3
15.1
14.9
14.7
14.6
14.6
14.6
14.6
15
15.7
16.9
18
19.1
19.6
20.3
20.7
20.6
20.6
19.5
18.6
17.7
17.3
16.1
15.2
14.2
13.6
13.2
13
12.7
12.4
12.6
13.1
14
15.7
19.2
20.5
22.2
23.3
24.4
25
24.7
23.8
22.7
21.3
20
18.7
17
16.4
16
15.9
15.9
15.8
15.4
14.8
14.4
14
14.5
18.4
21.8
22.9
24.5
25.5
25.6
25.8
25.5
24.6
23.7
22.3
21.2
20.3
19
18.3
18.2
18.5
18.6
18.3
18.2
17.9
17.9
17.9
18.1
19
20.7
21.6
22.8
24.7
24.1
25.4
25.8
24.8
23.4
21.6
19.2
17.8
17.7
19.1
19
18.9
18.9
18.6
17.8
17.6
17.5
17.6
17.8
18.2
19.9
21.2
23.5
24.2
24.3
24.7
24.8
24.4
24.1
22.6
20
18.5
17.7
17
16.5
16.1
15.9
15.3
15.1
14.8
14.6
14.5
15.4
18.7
23.2
24.9
24.7
25.4
27
27.2
26.9
26.5
25.3
23.4
21
19.2
18
17
16.6
15.9
15.8
16
16.2
15.9
16.4
16.7
17.9
22.4
24.1
25.8
27
26.2
25.6
26.1
24.1
21.7
19
16.7
15.6
14.9
14.4
14.2
13.9
13.8
13.5
13.2
12.9
12.6
12.6
12.6
13
13.5
14.6
15.7
16.1
17.1
19.5
20.1
20.6
20.6
19.2
17
15.1
13.9
13.3
12.9
13.5
13.9
14.6
15
15.1
15.3
15.2
15
15.8
16.3
17.4
20.8
21.5
22.3
22.9
21.9
19.7
18.1
16.4
14.9
14.4
13.9
13.5
13.2
12.9
12.4
12.1
11.9
11.7
11.5
11.4
11.3
11.6
12.4
13.8
14.8
16.2
18
19.1
19.7
20.4
19.6
18.8
17.6
17.1
16.9
17.1
16.8
16.6
15.9
15.6
15.3
14.7
14.2
14.1
14.3
14.7
15.6
16.6
17.9
19.9
20.3
20.3
20.3
20.9
20.4
19.9
19
18.9
18.6
18.5
18.4
18.2
18.1
17.8
17.6
17.2
16.8
17.1
17.5
18.2
19.5
20.5
21.5
22.4
22.8
23.6
23.6
23.1
23.1
21.9
21.1
19.9
20
19.9
20
19.5
17.9
16.4
15.5
15
14.9
14.6
13.9
13.8
14.2
14.9
16.2
16.9
18.1
18.6
19.1
17.8
16.9
15.9
15.3
14.8
13.8
13.8
13.7
13.3
12.9
12.6
12.7
12.4
11.2
10.4
10.2
10.7
11.8
13.2
14.3
15.1
14.1
12.2
12.4
12.8
13.5
13.6
13.3
13.2
13.2
13.1
13.1
13
13
12.7
12.9
12.6
12.3
12.4
12.4
12.5
13.1
13.4
13.4
13
13.1
13.2
13.3
12.4
12.2
12.2
12.2
11.9
11.8
11.8
11.9
12
12.1
12.2
12.2
12.2
12.2
12.1
12.2
12.9
13.5
14.2
14.8
14.9
15.4
15.2
15.1
15.3
14.9
14.5
14.2
14.2
13.9
13.8
13.5
13.4
13.2
13.1
12.9
12.8
12.7
12.8
12.8
13.2
13.8
14.7
16.4
16.4
16.2
16.2
16.5
15.8
15.3
14.8
14.2
13.9
13.8
13.7
13.6
13.9
13.9
13.8
13.7
13.6
13.6
13.6
13.5
13.9
14.7
16.5
17.2
17.5
18.1
18.9
18.9
19.2
18.2
17.6
16.8
16.4
16.3
16.3
16.2
16.2
16
15.7
14.7
14
13.7
13.5
14
14.9
17.8
20.9
22.6
24
24
24.6
24.9
24.5
23.8
23
21.3
20.7
20.2
19.3
18.1
17
16.1
15.9
16.5
16.5
16.7
16.6
16.5
17.6
21.5
23.8
24.4
25.2
25.7
25.9
27.3
27.7
27.8
26.2
23.1
20.6
19.5
18.8
18.1
17.9
17.3
17.1
16.7
16.9
18.7
18.1
18.4
20.7
21.9
22.5
21.1
17.8
15.9
14.2
13.9
13.2
12.3
11.8
11.6
11.5
11.5
11.5
11.5
11.3
11.3
11.1
10.8
10.7
10.6
10.4
10.2
10.4
11
11.9
12.2
14
15.4
15.5
15.2
14.4
13.8
13.4
12.3
12.6
12.8
12.6
12.5
12.5
12.3
12.3
12
12
11.7
11.6
11.6
11.9
12.7
14.2
15.9
16.7
16.3
16.6
16.4
16.5
16
15.3
14.6
14
13.8
13.4
13.6
14
13.5
13.4
11.7
11.1
10.7
10.5
10.5
10.6
10.9
11.3
11.4
11.6
11.5
11.5
11.1
11.1
10.9
11
11
11.3
11.7
11.7
11.8
12
12.1
12.4
12.5
12.6
12.6
12.7
12.9
13.4
14.2
14.7
15.3
15.4
15.4
15.8
15.9
16.4
16.2
16
15.9
15.8
15.8
15.8
15.8
16
16
16.1
16.3
16
16
16
16.2
16.6
17.3
18.4
20
20.4
20.7
21.4
21.3
21.5
21.4
21.1
20.7
20.3
20.4
20.4
20.4
20.7
20.9
20.9
20.8
21
20.8
21.1
21.3
21.6
22.4
24.1
24.7
25.3
26.1
26.3
26.1
25.9
26.5
25.7
24.3
23
22.2
21.7
21.9
21
20.4
20.6
17.6
16.5
15.8
15.4
15.3
15.3
15.1
15.1
15.4
14.9
14.7
14.6
14.6
14
13.7
13.6
13.4
13.4
13.2
13.1
12.8
12.5
12.3
12.1
11.8
11.6
11.5
11.3
11.3
11.5
13.2
13.9
15.2
15.2
15.5
15.7
15.8
15.9
15.7
15.3
14.7
14.4
14.3
14
13.7
13.9
13.7
13.5
13.1
12.8
12.6
12.5
12.4
12.5
13.1
13.5
13.9
14.7
15.3
15.8
15.1
14.1
13.9
13.5
13.2
13.1
12.9
12.9
12.9
12.7
12.7
12.5
12.5
12.3
12.3
12.2
12.4
12.8
14.3
15.4
17.8
17.4
18.8
19.1
19.5
18.8
18.3
17.5
16.9
16.4
16.2
16
15.9
15.5
15.4
15
14.7
14.4
14.3
14.2
14
14.1
14.3
15.8
16.2
17.4
17.6
18
17.3
17.4
16.5
15.6
14.4
13.9
13.6
13.4
13.3
13.1
12.8
12.3
12
11
10.2
10.2
9.9
10
10.6
11.1
12.1
13.2
13.3
14.4
14.6
14.1
14
13.5
12.9
12.6
12.1
11.9
12.1
12
11.8
12.1
11.8
11.4
11.4
11.6
12
13.1
15.6
18.2
19.3
20.9
22.1
23.2
23.1
23.4
22.9
21.7
19
16.1
14.8
14.1
14.7
13.4
12.7
12.2
12
11.7
11.3
11.2
11.3
13.1
18
20.2
20.7
21.3
21.9
22.5
23.2
23
22.5
21.2
18.2
16.3
15.9
15
14.5
14.5
14.1
14.2
13.5
12.9
12.7
12.6
12.8
13.8
15.5
17.9
19.8
20.7
21.2
21.4
20.9
20.9
20.1
19.2
18.3
16.5
15.6
15.1
14.9
14.4
14.3
14.2
13.8
13.7
13.3
12.9
12.9
14.1
18
21.2
23.2
23.8
24.3
25.3
25.2
25.5
24.8
24.1
21.7
20.5
19.2
17.3
16.6
16.4
15.7
14.7
14
13.4
13.1
13.1
13.5
17.1
20.7
22.7
24.1
25
26.2
26
27.1
27
26.5
25.8
23.1
20.3
19.4
20.3
19.6
17.7
17.1
16.9
16.3
15.7
15.3
15.1
15.1
17.1
20.3
23.2
24.4
25.5
26.2
27.4
27.7
27.7
27.4
26.3
24.5
21.7
20.2
19.5
18.6
18.4
18.6
18.7
18
17.3
17
16.8
17.2
18.8
20.9
23.1
24
24.9
26.6
27.3
27.9
27.3
27.2
26.3
25
23.9
22.8
21.6
20.8
19.6
18.8
18.1
17.4
16.4
16.5
16.5
15.6
15.2
16.5
15.9
16.1
15.7
16.1
16.4
16.7
17.1
16.9
16.5
16.2
16.1
15.9
16
15.7
15.6
15.7
15.7
15.6
15.3
15.2
15.2
15.2
15.5
16.5
17.2
18.2
19.2
20.1
21.6
20.9
20.7
20.3
20
18.8
17.6
17.1
17.3
17.4
18.3
17.9
17.6
17.5
17.4
17.3
17
16.8
17.1
17.4
19.1
21.7
22.8
24
24.4
24.7
24.2
24.2
23.1
21.2
18.9
17.7
16.9
16.7
17.2
17.9
18.5
18.7
18.1
17.6
17.5
17.6
19
20.3
21.6
22.8
23.5
25.2
26.1
26.9
26.8
26.8
25.8
24
22.6
22
21.3
20.8
20.5
19.9
19.3
19
19.1
18.9
18.9
18.9
20.1
22.6
24.6
26.4
27.1
27.9
27
27.2
26.8
26.7
25.9
23.8
22.4
23
21.9
20.8
20
19.5
19.3
19.1
19.3
19.8
19.6
19.8
20.6
21.4
23.2
25.2
26.9
27.8
28
27.9
27.8
28
27.3
25.7
22.4
21.2
20.4
20
19.5
19.2
19.2
18.9
18.1
17.7
17.9
18.4
19.8
21.8
24
25.4
26.7
27.4
28.1
29.1
28.7
29.1
28.4
24.9
22.6
21.2
20.3
19.6
19.2
18.8
18.5
18.2
18.1
17.8
17.7
18
20.1
24
26.6
29
29.8
30.3
31
31.9
31.5
31.4
30.4
26.6
24.1
22.8
24.5
24.5
23.5
23.1
22.9
22.4
22
21.4
21
21.3
21.8
22.4
23.2
23.9
25.3
26.5
26.7
26.4
26.5
25.9
25.4
24.5
24
23.2
22.9
22.8
22.5
21.9
21.5
21.3
21.1
20.7
20.6
20.5
21.1
22.6
23.9
25.6
27
28.1
28.4
28.9
29.6
29
27.9
26.3
24.2
23.9
23.2
22.3
21.6
19.8
18.9
18.2
17.8
17.4
17.2
17.5
20
23.5
24.7
26.2
26.5
27.9
28.4
29.6
28.6
27.5
26.6
25.3
24.4
23.8
23.3
22.9
21.8
20.1
19.4
19.1
19.3
19.6
19.7
19.6
21.8
24.1
25.4
25.5
26.2
27.5
28.1
28.5
28.7
28.1
27.5
26
24.9
23.9
23.5
22.6
22.6
23.2
23.3
23.2
23
22.8
22.9
23
24.3
25.3
26
26.7
27.2
27.7
29
30
29.7
29.1
28.6
27.4
26.4
26.3
25.2
25.2
25.1
24.6
24.2
24.1
24.1
24.4
24.3
24.3
25.2
25.9
26.6
27.8
26.8
25.9
22.2
23.2
25.3
25.2
25.1
23
22.4
21.8
21.5
21.3
21.2
21.1
20.9
20.7
20.6
20.7
20.3
20.5
21.2
23.3
24.5
25.5
26.4
28.1
28.3
29.2
29.3
28.8
27.6
25
21.6
20
19.6
19
18.5
18.2
18.1
17.9
17.8
17.6
17.5
18.3
21.7
24.6
26.6
28.3
29.3
30.4
30.8
31.8
31.1
30.8
29.5
26.3
25.1
24.2
22.9
21.3
19.8
19.1
18.4
17.4
17.1
16.7
16.3
16.6
19.8
22.7
24.1
25
26
26.4
27.1
27.2
27.1
26.1
24.8
23.8
23.2
22.7
21.7
21.5
21.2
21.1
20.9
20.8
20.4
20
19.5
20.1
21.2
22.4
24.6
23.5
23.8
25.8
25.8
26.7
26.9
26.7
25.3
24.6
23.9
23.7
23.4
23.2
22.9
22.2
22
21.8
21.8
21.8
21.8
21.9
23.2
24
24.9
25.3
26.4
27.5
28.4
27.3
24.2
23.4
22.4
22.2
22.2
21.8
21.2
19.7
19.5
19.6
20
19.8
19.8
19.8
19.4
19.4
21.4
23.3
22.9
23.6
25.6
25.8
26.9
27.3
27.1
26.2
25.3
23.8
22.5
21.6
20.7
19.2
18.2
17.8
17.2
17
16.7
16.8
16.7
17.3
19.5
22.4
25.3
26.6
28
28.3
29.3
30.1
30.1
29.1
28.2
25.3
23.1
22.1
21.3
20.6
20.5
19.5
18.7
18
17.1
16.4
15.9
17.1
19.8
23
25.5
27
29
30.3
30.6
30.5
30.9
29.7
28.1
26.6
25.2
24.2
23.5
21.7
20.8
20.1
19.3
18.9
18.5
18.2
18.1
18.4
21.3
24.4
26.1
26.9
28
29
29.7
29.7
30.4
28.4
27.6
25.9
25.2
24.2
24
23.9
23.6
23.3
23.2
22.4
21.5
21.4
21.3
21.6
23.5
26.3
28.1
30.4
31
32.1
32.7
33.5
33
32.9
32.2
29.3
26.5
25.1
24.4
23.9
23.8
23.7
23.4
23.4
23.2
23.4
23.3
23.5
24.7
27.8
29.2
29.2
31.3
32.3
31.3
29.9
28.8
28.4
27.5
26.6
25.8
25.4
24.9
24.7
24.5
24.5
24
23.3
22.6
22.4
22.3
22.3
22.4
22.2
22.2
23.2
23.6
23.3
23.2
22.3
22.5
22.5
22.3
22.2
22.3
22.5
22.5
22.4
22.5
22.4
22.3
22.4
22.6
22.6
22.5
22.7
22.9
23.5
24.3
25.8
26.5
26.9
26.6
26.4
26.6
26.5
26.1
25.8
25.1
25.1
24.9
24.8
24.8
24.7
24.6
24.7
24.4
24.5
24.4
24.3
24.5
24.6
25.1
25.7
27.1
27.6
28.1
28
27.2
27
26.1
25.7
25.5
25.4
25.2
25.2
25.2
25.2
25
25
24.8
24.8
24.6
24.9
25.7
26.5
27.4
28.8
28.9
29.3
28.8
28.4
27.8
27.1
26.4
25.4
25.1
25.1
25
25.1
25.2
25.2
25.3
25
25.1
25
25.1
25.2
25.4
26.1
26.6
26.1
21.6
20.8
20.4
20.1
19.7
19.8
19.9
19.9
19.8
19.7
19.5
19.5
19.5
19.3
18.5
18.2
18.1
17.9
17.9
17.8
17.7
17.7
18.1
18.6
18.8
19.3
19.4
19.8
19.7
19.2
19
18.9
18.7
18.9
19
19.1
19.1
18.9
19
19
19
19.1
19.1
19.3
19.6
20
20.2
20.4
20.9
21.3
21.8
21.4
21.3
21.1
21.1
20.9
20.9
21
21.2
21.6
22.1
22.1
22.1
22.2
22.2
22.2
22.2
22.4
23
24.3
25.7
26.3
26.9
26.7
28
28.5
26.9
26.9
26.2
26
25.8
25.8
25.6
25.5
25.4
25.1
25.1
25.2
25
24.9
25
25.3
25.8
27.2
27.3
28
28.3
28
25.3
27.8
25.9
25.4
25
25
24.7
24.8
24.9
24.6
24.7
24.4
24.1
24
24
23.9
23.9
24.3
24.8
26
27.1
27.7
28.1
27.6
28.6
29.2
29.2
28.4
27.5
26.3
26.7
25.9
25.6
25.6
25.3
24.7
24
23.9
24
23.8
23.6
23.8
26.1
27.3
29.4
29.6
30
29.8
30.6
30.7
31.4
30.9
29.8
28.5
27.7
26.9
26.4
26.2
25.8
25.5
25.6
25.8
25.9
25.6
25.7
26.3
27.2
29.4
29
29.5
30.6
30.6
31.4
31.6
31
29.3
29.1
28.4
28
27.6
27.4
27.1
26.9
26.9
26.8
26.7
26.5
26.2
25.9
26.4
27.7
29.5
30.1
31.2
32.1
32.5
33.2
32.5
32.9
31.5
24.4
23.2
23.5
23.3
23.5
23.4
23.4
23.5
23.7
24.1
24.5
24.8
24.8
25.3
27.1
30.1
30.8
31.3
32.5
32.7
32.9
33
31.5
30.5
30
23.8
23.5
23.6
23.9
23.8
23.8
23.7
23.7
23.7
23.3
23.1
23.1
22.9
22.2
22.5
22.9
22.9
24.3
23.5
23.6
22.7
22.1
22.2
22
21.8
21.7
21.6
21.6
21.5
21.8
21.7
21.7
21.7
21.5
21.4
21.5
21.7
22.6
22.8
23.2
24.1
24.7
24.1
24
23.5
23.5
22.8
22.4
22.3
22.2
22.3
22.4
22.3
22
21.8
21.8
21.7
21.7
21.8
22
22.2
22.6
23.1
23.6
24.1
25.1
25.3
26.4
26.5
26.8
26.5
26.6
26
25.6
25.9
25.8
25.5
25.2
25.1
24.8
24.8
24.7
24.7
24.4
24.4
24.8
25.3
26.4
27.9
27.4
23.7
26.8
26.9
25.8
25.2
24.6
23.9
23.2
22.7
22.6
22.3
21.9
21.5
21.1
21
20.9
20.9
20.6
21.5
23.5
24.9
25.7
26.7
27.5
27.8
28.6
29.2
28.7
28.1
27.7
26.2
24.9
24.1
23.4
22.9
22.4
22
21.8
21.4
21
20.8
20.4
21.2
23.8
26.3
27.6
28.3
29.4
30.1
30.7
30.4
30.9
30.3
28.3
27.1
25.6
22.8
21.4
20.4
19.9
19.4
19.1
18.8
18.7
19.3
19.5
21
24.3
26.4
28.1
30
30.1
31.1
31.4
31.7
31.7
31.4
30.5
28.7
27.6
25.7
26.2
25.8
25.2
24.8
24.5
23.4
22.7
22.3
22.5
23.3
25.2
27.3
28.5
28.6
30.3
30.8
31.5
31.5
31.9
31.1
30.5
28.9
27.3
26.6
26.1
25.8
25.3
25.1
25.2
24.3
23.2
23.3
23.6
24.2
24.8
25.7
27.7
28.8
28.8
29.9
30.6
30.7
28
25.9
25.5
25.2
24.6
24.4
24.5
24.4
24.4
24.4
24.4
24.3
24.3
24.4
24.5
24.6
24.5
24.5
24.7
25.1
25.8
26.8
27.4
27.5
27.7
27.1
25.8
25.5
23.3
23.5
23.6
23.7
23.6
23.6
21
20.1
19.5
19.2
19.2
19.6
20.1
21
21.2
21.6
21.9
22.7
23.1
23.7
23.2
23.4
23.1
22.4
21.7
21.1
20.7
20.4
19.7
19.7
19.4
19.2
19
18.8
18.5
19
19.9
21.7
23
24.4
25.4
26.4
26.6
26.1
25.7
25.5
24.9
24
23.4
22.9
22.5
21.9
21.7
21.3
21
20.8
20.5
20.4
20.3
20.4
21.2
22.3
23.1
24.7
24.9
26.4
27.5
27.2
27.1
26
25.1
24.3
23.7
22.8
22.1
21.2
20
19.2
19.4
20
20.4
20.1
19.8
20.9
22.9
24.4
25.4
26.8
28
28.1
29
30.1
29.7
29.6
28.8
27.4
25.8
25.1
25.4
25.1
24.8
24.4
23.6
23.6
23.4
23.4
23.1
23.5
24.3
25.2
26.2
27.8
29.1
30.1
30.9
30.2
31.1
30.2
29
28
26.8
25.1
24
22.5
22.5
23.9
24
23.2
22.7
21.9
21
21.9
25.1
26.3
27.9
29.1
30
31
31.6
31.9
32.2
32.2
31.3
28.9
25.3
23.7
23.1
22.4
21.8
21.2
20.9
20.6
20.2
20
19.7
21.1
25.6
28.4
29.9
31.2
31.6
32.8
33
33.3
33.5
33
31.9
29
27.7
27.2
26.8
26.2
26
25.1
24.5
23.8
23.6
23.7
23.9
24.1
25.4
26
26.8
27.6
27.9
29.2
30.8
30.8
30.9
30.8
30
28.5
27.2
25.5
25.2
23.2
22.2
21.5
21
20.4
19.9
19.5
19.3
20.6
24.1
27.5
29.4
30.6
31.4
33
33.4
34
34.2
33.6
33.1
29.1
26.3
27.2
26.6
25.1
24
23.4
22.8
22.4
21.9
21.6
21.4
22.6
25.6
28.7
30
31.4
33.4
33.6
34.6
34.3
35
34.5
33.8
30.5
27.5
26.9
26.3
26
26.3
27
27.1
26.7
26.6
26.1
25.8
25.8
27.3
28.4
29.2
30.5
31.6
31.9
32.9
33.2
32.7
31.7
30.7
29.1
28.7
28
27.7
27.5
27.2
27.1
27
27
26.8
26.7
26.7
27
27.6
28.7
30.1
30.9
32
32.8
32.9
32.9
32.4
31.3
30.2
28.9
27.9
27.4
27.1
27.3
27.2
26.8
26.9
26.9
27
26.8
26.8
27.1
27.3
28.2
28.8
29.2
28.3
28.2
29.4
28.5
28.7
28.4
28.5
28.3
27.8
27.4
27.2
27.2
27.5
27.3
27.2
26.9
26.6
26.6
26.6
27.5
28.4
29.7
30.7
31.2
32
31.6
32.4
31.4
31.3
30.8
30.4
29.6
29.4
28.9
28.2
28.1
27.9
27.8
27.7
27.2
26.8
25.9
25.5
27.8
29.3
30
30.7
31.6
32
29.2
30.6
32.6
32
30.6
30.3
30.3
28.7
28.7
28.6
28.4
28
27.9
27.5
27.3
27.3
27.3
27.3
27.9
29.1
29.7
30.7
31.7
32.6
33.2
33.1
32.5
32.3
30.9
27.2
25.8
25.7
25.5
25.4
25.5
25.4
25.5
25.7
26.8
26.6
25.9
25.5
26.3
28.5
29.6
30.8
32.2
30
30.5
31.4
30.8
30.5
29.4
29
28.9
28.7
28.7
28.2
28.3
28.1
28.3
28
27.8
27.5
27.5
27.1
27.5
29.3
29.7
30.3
32.1
32.6
33
33.9
34.6
34.1
33.5
32
30.8
29.8
29.1
28.9
28.8
28.6
28.2
28
27.5
27.1
27
26.2
27.3
29.6
30
30.6
31.7
31.8
33
34
34.3
33.6
33.4
32.7
31.4
30.3
29.9
29.3
29.1
29
28.6
28.4
28.2
28
25.8
25.6
26.2
26.9
30
30.4
29.1
27.1
27.5
29
32.5
30.1
29
28.3
27.9
27
26.5
26.2
26.4
26.5
26.6
26.6
26.6
26.4
25.6
25.5
24.1
24.4
24.2
24.6
25.7
26.8
28.7
29.2
28.7
29.7
29.5
28.6
28.1
27.6
26.7
26.3
25.9
25.6
25.6
25.4
25.3
25.4
25.5
25.7
26.8
27.6
28.8
29.4
31.1
30.7
27.5
32.1
28.6
28.1
28.9
28.4
28.4
27.6
27.9
27.6
27.6
27.7
27.9
27.4
26.7
26.3
26.1
26
26.7
29
30.1
31
31.4
32.8
31.8
26.4
26.8
27
27.5
27.7
28.3
28.2
28.5
28.4
28.1
28.1
27.8
27.5
27.5
27
27
26.8
27.8
28.9
30
29.8
30
31.5
31.7
32.3
32
31
30.6
30.5
28.9
28.5
28.6
28.5
28.1
27.6
27.3
26.8
26.9
26.3
25.7
25.4
25.5
24.2
24.7
25.9
28.4
26.1
27.7
28.2
28.3
28.4
28.3
28.1
27.6
26.9
26.4
26.5
26.6
26.5
26
25.8
25.7
25.8
25.6
25.6
25.4
25.4
25.9
26.3
27.7
26
28
28
28.3
28.3
29.2
28.1
28
27.3
27.2
26.8
26.8
26.5
26.3
26.2
26.1
26
26.1
26.3
27
28.4
28.8
30.2
29.4
31.4
31.3
32.4
32.2
31.9
31.8
31.3
30
28.9
28.3
27.9
26.9
26.2
25.8
25.2
25.2
25
24.7
24.6
25.9
28.7
30.5
30.8
31.3
32.5
32.1
29.9
26.8
25.2
25.9
27.4
26.9
26.2
25.6
25.4
25.3
25.1
25.1
24.9
24.9
24.6
24.6
24.4
25.6
28.2
30
31.4
32.2
32.5
32.4
33.6
33.6
33.8
31.6
31
30.5
28.4
27.7
27.1
26.6
26.3
25.9
25.5
25.2
24.8
24.6
24.6
25.9
27.3
30.3
30.9
31.7
33.5
33.9
33.9
35.4
33.5
34.5
24.9
25.2
25.8
25.7
25.6
25.9
26.3
26.1
26.5
25.8
26.2
26.1
26.3
27.5
27.9
29.3
28.9
26.8
26
27.3
28.2
28.7
28.7
29
28.8
26.8
26
25.5
25.4
26.1
26.3
26.5
26.5
26.8
26.7
26.6
26.5
26.9
27.7
27.7
29
29.8
29.7
25.3
26.2
28.5
26.4
27.4
29.3
28.9
28.5
28
27.6
26.9
26.6
26.6
26.7
26.1
25.9
26
25.7
26.4
27.6
28.4
30
31.4
30.8
26.6
28.8
30
31.7
31.5
31
29.8
28.7
27
26.3
25.8
25.3
25.1
24.9
24.8
24.4
24.4
24.3
25.4
27.3
29.1
30.6
31.8
31.7
30.5
31.3
32.6
33.9
31.6
31.4
30.7
30.2
29.4
29.1
28.6
27.5
27.3
27
26.6
26.4
25.5
24.4
24.4
24.6
24.7
25
25.5
26.8
28.3
29
31.2
30.1
31
31.1
29.3
26.2
25.6
25.5
25.4
25.5
25.4
25.3
25.1
25.1
25.3
25.3
25.5
26.2
28.6
30.4
30.5
31.7
32.5
33.6
34.1
33.6
31.6
26
25.9
26.4
26.2
26
25.9
25.8
25.8
25.9
25.8
25.3
25.2
25.1
25.4
26.6
27.9
29.2
30.2
29.7
29.8
25.2
25.8
25.8
26
25.9
25.5
25.5
25.5
25.5
25.4
25.4
25.2
25.2
25.4
25.4
25.3
25.6
25.2
24.9
25.1
25.7
25.5
24.5
25.1
25.5
25.3
25.2
25.4
25.5
25.2
25
25
24.7
24.6
24.7
24.6
24.6
24.6
24.4
24.6
24.6
24.7
25.2
26.4
27.7
27.5
28.7
27.3
27.1
27.8
28.7
28.8
26.7
26.1
26.1
26.3
26.4
26.3
26.2
26.1
26.2
26.1
26
25.9
26
26.7
27.6
28.8
27.4
27.1
30.9
31.5
31.1
27.2
26.4
27.4
28.3
28.1
27.6
27.4
27.5
27.3
27
26.6
26.6
26.3
26.1
25.9
25.8
26.3
26.9
28.4
30.4
31
31.4
31.9
32.3
32.2
32
31.7
30.7
29.5
28.5
28.1
27.7
27.6
27.4
27.5
27.1
26.8
26.5
26.2
25.5
26.1
27
29.4
30.4
31.7
30.8
32.7
32.2
32.9
33.8
32.5
31.6
30
29.2
28.7
28.4
28.2
27.8
27.5
26.8
26.4
26.1
26.1
26.1
27.2
28.5
30.1
30.6
31.4
32.5
33.2
33.9
34.6
34.1
33.5
32.5
31.5
30.5
29.8
29.3
28.9
28.4
27.8
27.3
26
25.6
25.2
25.1
26.3
28.5
29.7
30.9
31.8
32.5
33.4
34.2
34.7
34.4
34
32.9
31.6
30.2
29.7
29.2
29.2
28.7
28.2
27.8
27.6
27.2
26.5
26.1
27.5
28.9
29.8
30.6
31.3
32.3
33.3
33.8
34.2
33.7
33.2
32.4
30.9
30
29.3
29.1
28.6
28.1
28
27.7
27.2
27.1
26.5
26
27.1
29
29.6
30.6
31.7
31.5
32.8
33.7
33.6
33.9
33.6
32.6
31.4
30.5
30.2
29.7
29.4
28.8
28.4
28.1
27.6
26.9
26.5
26.6
27.6
28.9
30.1
31.4
32
33.3
33.9
34.7
34.9
35.3
35.2
33.7
32.3
31.4
30.2
29.8
30
29.8
29.2
28.1
27.3
27.4
28.1
28
27.9
29.4
30.1
31.4
32.5
27.2
24.8
25.5
26.1
27.7
26.5
26.5
26
25.3
25.1
25
25
24.8
24.6
24.4
24.3
24.2
24.2
24.4
24.9
26
27.8
30
31.8
32.7
32.7
33.5
33.8
34
34.3
33
31.2
29.8
29.1
26.9
24.8
24.1
24.2
24.2
24.5
24.7
24.7
24.8
25
27
28.4
29.9
29.7
31.6
32.2
32.7
33.4
31.4
29.1
28
27.4
27.6
26.8
26.2
26.1
26.1
25.9
25.7
25.6
25.7
25.7
25.8
26.2
27.6
29
30.3
30.9
29.2
26.9
26.6
26.8
27
27
26.8
26.5
26.1
26.1
26.1
26.1
26.1
25.9
25.9
25.8
25.7
25.4
25.3
26.3
28.6
30.1
30.1
30.3
31
31.4
32.7
33.1
31.9
31
30.1
29.3
28.4
27.8
27
27.3
27.3
27
26
25.7
25.6
25.7
25.4
26.1
28.7
30.1
31.3
30.5
31.2
31.4
31.3
31.4
31.9
30.3
26.4
26.8
26.3
26.2
26.1
26
25.9
25.8
25.5
25.4
25.3
25.1
25.1
25.7
27.5
28.6
30.2
30.4
31.4
32.4
31.5
26.6
26.4
25.4
25.7
25.7
25.7
25.6
25.7
25.6
25.7
25.6
25.3
25.2
25.1
25
25
25.1
25.2
25.3
25.6
26.4
26.7
26.6
27
27.9
28.2
28.7
27.9
25.6
25.5
25.1
24.8
24.8
24.7
24.8
24.9
25
25
24.9
25
25.1
25.6
26.7
27.9
28.4
30.3
31
32
32.2
32.1
31.1
29.9
29.3
28.2
27.1
26.2
25.5
25.4
25.2
25.1
25.1
25.2
25.1
25.2
25.6
26.8
28
29.1
30.2
30.7
32.2
32.9
33
25.7
24.2
24.4
23.8
23.8
23.9
24
24.2
23.9
23.7
23.7
23.7
23.7
23.5
23.8
24.3
25
26.6
28.1
28.5
28.5
26.6
24.9
25.5
25.7
26.3
25.7
25.5
25.6
25.6
25.6
25.5
25.4
25.4
25.4
24.7
24.8
24.7
24.9
25.1
25.1
25.5
25.8
27.2
28.7
30.1
29.8
29.6
29.6
28.4
27.7
26.9
26.4
26.3
26.4
26.4
26.3
26
26
25.9
25.5
25.6
25.6
25.7
27.3
27.6
28.7
29.7
30.6
31.9
32.9
31.2
30.7
30.4
30.2
29.3
28.5
28.1
27.9
27.7
27.5
27.2
26.6
26.6
26.5
26.8
27.2
27.6
28
28.1
28.3
28.8
29
29.8
30.3
27.6
29.7
30.3
30
29.2
28.4
28.1
27.9
27.6
27.4
26.9
26.9
26.3
25.9
25.8
25.9
27
28.8
29.9
30.4
31.3
32.8
33
33.6
34.2
34.3
33.5
32.4
30.8
29.9
29
27.7
27.5
27.5
27
26.1
25.6
25.2
24.9
24.6
25.5
28
30.1
31.3
31.8
32.8
33.6
34.6
35
35.3
35.4
34.6
32.2
29.6
27.9
27.2
26.8
26.6
26.3
26.1
25.9
25.9
25.8
25.8
26.2
28.6
30.6
32
33.5
34.4
35.3
35.8
35.8
36
35.5
34.8
32.8
30.5
29.3
28.7
30.1
29.6
29.4
29.2
29.1
28.9
28.7
28.2
28.2
29.3
30.4
31.2
31.8
32.5
33.5
34.2
34.2
34.2
33.8
32.7
31.3
30.4
29.6
29.2
28.5
28.1
27.6
27.4
26.1
25.5
25.2
25
25.6
28.7
29.4
31.5
31.2
32.1
33.4
33.6
32
32.8
33.8
29.1
29
28.4
27.3
26.6
26.2
25.6
25
24.6
24.4
24.3
24.2
24
25.4
29.3
30.8
31.8
33
33.9
35
35.2
36.5
36.7
35.4
27.1
26.6
26.4
26.3
25.8
25.7
25.5
25.2
25.1
25.3
25.4
25.6
26.3
27
27.3
28.8
27.8
30
30.5
32
31.9
32.8
32.9
29.7
28.7
26.8
26.4
26.8
26.5
26.4
26.4
25.8
25.5
25.3
25.4
25.2
25
25.4
27.9
28.2
29
31
31.3
30.8
27.3
26.7
26
26.8
26.3
26
25.8
25.6
25.6
25.5
25.4
25.2
24.9
24.7
24.6
24.6
24.6
24.9
26.3
28
29.7
30.4
31.2
32.2
33.2
33.1
29.1
25
25.3
25.2
24.9
24.9
24.9
24.8
24.7
24.7
24.7
24.6
24.4
24.4
24.4
24.7
25.8
27
28.2
30
31.7
32.1
32.2
33.2
33.2
33.4
32.6
30.8
28.7
28
27.2
26.6
26.2
25.9
25.6
25.4
25.2
25
24.8
25.4
27.5
30.2
31.1
32.4
32.8
33.6
34
34.8
35.1
34.5
33.7
31.9
30.1
29.9
28
28.7
28.5
26.8
26.1
25.6
25
24.6
24.3
25.2
28.2
29.9
31.3
32.6
33.3
34.1
34.8
35.2
35.9
35.8
33.7
32
30.7
28.7
27.7
27.4
26.9
26.2
25.7
25.4
25
24.8
24.7
25.2
28
29.9
30.8
32.8
33
33.5
34.9
34.7
34.9
34.8
34.8
31.9
29.1
27.7
27
26.5
26.3
26.2
26.1
26.3
26.2
25.9
25.5
25.9
28.6
30.9
31.6
31.8
33.7
33.3
34
34.5
35.1
34.7
33.9
32.3
30.9
30
29.7
29.5
29
28.7
27.5
26.5
26.1
25.9
25.9
26.4
28.3
31
31.3
32.7
33.1
34.4
35.2
35
34.2
33.7
32
30.6
29.3
28.7
28.5
28.5
27.8
27.4
27
26.8
26.5
26.5
26.4
26.8
28.9
31.2
31.7
32.8
33.7
34.4
34.3
35.2
35.8
35.4
34.4
32.3
30.9
29.3
29.2
28.7
28.3
27.9
27.5
27
26.7
26.7
26.6
26.8
28.2
29.3
32
33
31.5
28.3
26.4
27.7
28
28.4
28.4
27.4
27.2
27.1
26.9
26.6
26.3
26.4
26.5
25.9
25.3
25.4
25.2
25.4
26.2
25.8
24.8
25.5
26.8
29
27.7
26.7
27.3
27.7
27.6
27.1
26.3
26.1
25.9
25.9
25.9
25.9
25.8
25.8
25.5
25.4
24.8
25.8
26.6
25.9
26.1
26.4
27.9
28.5
28.3
26.1
27.2
26.3
25.7
25.8
25.9
25.8
26
25.5
25
24.9
24.8
24.7
24.7
24.8
24.9
25.4
25.4
25.7
26.9
29
29.8
27
28.1
28
29.4
27.5
26.6
26.5
26.3
26.1
26.1
26.6
26.1
26.2
25.9
26
25.8
25.7
25.5
25.9
27.7
30.3
29.3
31.1
31.6
31.9
32.8
33.4
32.9
32.3
31.1
30
29.2
28.6
27.8
27.3
26.4
25.7
26.1
26
25.8
25.2
25
25.7
28.8
30.2
29.8
31.1
32
33.2
33.4
34.3
33.1
31.9
31.1
30.4
29.6
29.2
28.9
28.5
28
27.5
26.3
26.1
26.4
26.2
25.8
26.4
28.3
28.7
29.5
31.1
32.7
33.6
33.9
33.4
33.4
34
31.9
30.6
29.8
29.1
29.2
28.7
28.4
27.9
27.5
27.2
25.9
25.2
24.9
25.5
29
30.3
30.4
31.3
32.7
33.6
34.3
34.2
35.1
33.7
32.3
31
30.2
29.9
29.6
29.2
28.6
27.9
27.2
26.8
26.2
25.8
25.7
26.4
28.9
29.7
30.1
32.3
33.5
33.7
33.9
34.3
35.2
34.8
33.7
30.8
30.1
29.4
29
28.3
26.9
26.1
25.9
25.6
25.3
25
24.7
25.1
27.7
30.8
29.8
32.2
33.2
32.5
33.2
28.5
28.3
27.6
27.9
28.1
27.7
27.3
26.7
25.7
25.1
24.7
24.4
24.3
24
24
24
25.1
27.3
29
29.9
31.3
32.1
32.4
34
32.7
29.3
26.3
27
26.7
25.7
25.3
25
24.9
24.7
24.3
24.4
24.3
24.1
24.1
23.9
24.3
26.2
29.3
30.4
31.1
32.1
32.2
32.6
33
34
33.4
31.5
29.9
27.9
26.9
26.2
25.6
25.6
25.2
24.5
24.3
24
23.5
23.1
23.8
26.6
29.5
30.9
31.3
32
33.2
33.8
34
34.8
34
32.8
30.3
29
27.9
27.2
26.7
26.4
25.9
25.8
25.5
25.3
25.2
24.9
25.5
28.3
31
31.2
32.5
33.2
32.6
33.3
34.3
28.9
29.4
29.3
28.3
27.4
26.9
26.4
25.8
25.6
25.4
25.1
25.1
24.9
24.7
24.7
25.2
27.9
30.2
31.4
32.3
33.3
33.4
34.1
34.9
34.8
32.6
32.1
30.8
29.8
29.4
29.3
29
28.6
28
26.9
26
25.7
25.4
25.1
25.8
29.2
29.6
30.8
32.7
32.9
34.3
35.3
35.3
35.2
33.6
32.3
31.1
30.2
30.1
29.8
29.3
28.8
28.3
27.9
26.8
26.7
26.3
26.2
26.5
27.2
30.1
31.5
32.6
33.1
33.2
34.2
32.9
28.6
27.8
27.7
27.7
27.3
26.9
26.3
25.6
25.5
25.5
25.1
25
24.8
24.6
24.4
24.6
25.9
28.2
29.1
30.7
31.2
32.4
33
33.6
33.6
32.5
31.3
29.8
28.6
27.2
27.4
27.3
26.8
26.3
25.9
26
25.9
25.7
25.1
25.6
27.2
28.2
30.6
31.6
32.5
33.2
33.4
34.4
34.1
33.4
32
30.1
28.8
28
28
27.6
27.3
26.6
26.3
25.9
25.9
25.5
25.5
26.1
27.8
29.7
31
32.1
33.4
34.4
35.2
34.9
35.6
34.2
33.2
30.8
28.4
27.4
26.9
26.2
26
25.8
25.7
25.4
25.4
25.8
26.4
26.5
28.7
30.5
32.3
32.5
33
34.2
34.7
35.1
34.3
33.2
32
30.6
29.2
27.9
27.2
26.9
26.5
26.3
26.1
26.3
26.2
26.7
26.8
27.6
28.1
31.1
32.7
32
34.2
35
35.1
35.8
36.1
35.4
33.9
31.7
29.1
27.9
27.4
27.3
27.4
27.3
26.5
26.1
25.5
25.2
25.2
25.7
28.2
30.6
32
33
34.3
35.4
35.7
35.9
35.8
35.3
33.5
30.6
28.5
27.2
26.7
26.4
26.1
25.7
25.3
24.7
24.6
24.2
24.5
25.4
27.9
30.2
31.7
33
34.1
34.2
33.5
30.1
29.6
29
28.2
28.1
27.5
27.2
27
26.9
26.5
26
26
26
25.9
26
25.6
24.5
24
24
24
24.9
25.4
26.2
26.4
27.2
27
27
26.5
26.1
26
25.8
25.7
25.4
25.3
25.3
25.3
25.2
25.2
25.2
25.2
25.2
25.5
25.7
26.7
28.4
29.9
29
29.7
29.9
29.3
28.1
27.3
27.1
26.9
26.7
26.4
26.5
26.5
26
25.8
25.6
25.9
25.9
25.2
25.4
26.5
27.9
29.1
29.3
31
29.1
29.1
28.9
29.7
28.5
27.8
26.9
26.1
25.7
25.3
25
24.9
25
25.3
25.4
25.2
25
24.8
25
26.2
28.3
30.4
29.5
32.7
32.9
32.7
33.8
34.3
33.5
31.6
29.6
28.9
27.8
27.4
26.7
26.2
25.9
26.1
26
25.9
25.8
25.6
25.6
27.1
29.3
30.6
32
31.9
32.2
32.8
32.6
32.6
32.4
29.3
26.5
25.8
26.1
26.2
26.1
26
25.8
25.5
25.4
25.4
25.5
25.5
25.8
26.9
26.1
27.1
28.1
29.2
32
31.9
31.6
30.1
29.7
30.3
28.3
27
26.6
26.4
26.2
26.7
26.9
25.7
25.1
24.6
24.6
24.7
25.2
26.4
25.4
27.7
30.5
31.7
31.7
32.7
32.7
31.5
32.6
31.3
29.6
28.2
28
28.1
27
25.8
25.5
25.1
24.8
24.5
24.3
24.3
24.6
26.9
29.8
30.8
31.2
32.2
32.6
33.7
34.4
34.4
33.4
30.7
27.9
27.4
27.3
26.4
26
25.8
25.6
25.3
25
24.9
24.7
24.7
25.1
27.7
29.4
30.7
32.2
32.6
33.4
33.4
33.9
33.4
33.2
31.8
29.4
27.5
26.4
26
25.7
25.4
25.1
25.1
25.4
25.8
26.1
25.9
26.4
28.1
30
31
32.1
32.5
33
33.1
33.6
33.4
32
30.1
23.9
23.7
23.8
24.1
24.3
24.4
24.4
24.2
24.1
24
24.1
24.1
24.4
26.6
28.8
30.6
31.1
31
32.4
33
33
32
29.2
28.8
27.6
26.7
26.6
25.7
26.5
25.5
25
24.8
24.5
24.1
24
23.9
24.4
27
29.3
30.4
31.9
32.6
32.2
32.3
33
33.5
33.2
31.6
29.5
29
28.3
27.4
27.9
27.4
26.5
26.2
25.8
25.6
25.1
24.9
25.2
27.9
29.8
30.8
31.3
32.4
32.4
33.2
33.5
34
33.3
31.3
30.1
29.3
28.4
26.3
26
25.2
24.9
24.9
24.8
24.5
24.3
24.4
24.5
26.8
29.4
30.2
31.5
32.2
32.9
32.6
30.5
31
30.8
28.5
27.4
26.5
25.6
25.6
25.5
25.1
25.2
25.3
24.9
24.4
24.3
24.1
24.2
26.4
28.9
30.8
30
31.7
32.4
31.7
33
33
32.1
30.8
29.1
22.9
23
22.9
23
23.3
23.5
23.7
23.8
23.9
24.2
24.3
24.6
26.8
28.9
31
32.1
31.9
33.3
33.3
33.5
33.9
30.8
29
24.7
24.5
24.6
24.5
24.7
24.6
24.4
24.1
24.1
24.1
24
24
24.4
25.8
29.1
30.4
31.1
31.7
32.6
33.7
33.4
33.5
33.5
31.3
29
27.5
27
26.8
26.4
26.4
26
25.6
25.2
24.8
24.5
24.2
24.2
27
29.8
31.3
32.1
33.1
33.1
33.4
33.5
33.8
32.6
31.3
28.7
26
25.1
24.4
24
23.8
23.4
23.4
23.5
23.6
23.8
24.2
24.7
26.2
28.1
28.4
29.7
30.7
30.1
26.3
26.8
24.1
26.1
26.3
26
25.6
24.9
24.3
24
24.1
23.5
22.9
22.1
21.6
21.2
20.9
21.1
22.2
24
25.4
26.3
26.5
27.1
27.5
28.1
27.4
26.1
25.1
23.8
23.1
22.9
22.4
22.1
22
21.4
20.9
20.4
20.1
19.5
19.2
19.3
20.8
23.1
24.2
25.4
27
27.7
28.4
28.3
27.8
27
25.3
23.8
23.1
22.4
21.8
21.4
20.9
20.6
20.3
20
19.6
19.4
19.3
19.5
21.3
23.5
24.6
25.7
26.9
27.8
28.4
28.8
28.5
28.7
27.1
24.4
22.9
22.7
22.7
21.9
21.6
21
20.9
21.1
21.3
21.2
20.8
20.8
21.6
23.4
26.4
26.9
27.6
28.8
28.6
29.8
29.3
28.7
27
25.3
24.5
23.9
23.9
22.7
23
22.7
22.7
22.6
22.3
22
21.9
21.7
21.8
22.9
23.4
25
25
26.7
27.5
27.5
26.9
26.3
25.6
25
24.6
24.5
24.6
24.1
24
23.8
23.5
23.2
23.4
23.5
23.3
23.2
23.4
24.4
24.4
23.6
25.2
26.1
27
25.5
25.8
23.8
23.1
23.5
22.6
22.8
22.9
23
23.4
23.3
23.1
23.7
23.7
23
22.7
23
24.2
25.5
27.8
28.3
29.3
29.9
30.5
30.9
31.4
30.7
28.5
26.5
25.4
26.1
25.6
25.1
24.6
24
23.5
23.7
23.9
23.9
23.7
23.3
25.9
27.8
29.7
30.9
31.1
32.1
32.8
32.8
32.4
32.1
30.6
28.2
26.7
26.8
27
26.1
25.3
24.8
24.1
25
24.9
24.9
24.7
24.9
26.7
28.4
29.7
31.6
32.1
32.6
32.5
33.1
32.1
31.3
30.3
29.6
29.5
28.9
27.3
28.6
29.2
29.1
28.9
28.3
26
26.7
25.6
25
26.5
27.1
27.3
27.8
27.6
25.5
26
25.3
26.2
24.9
24.6
24.6
25
25.2
25.1
25.6
25.9
25.7
25.9
26
25.6
25.6
26
26.2
27.4
28.8
29.1
29.8
29.5
28.7
30.2
29.8
27.3
25.4
25.4
25.1
25
24.9
25
25
25.1
25.2
25.2
25
24.5
25
25.2
25.4
25.7
27
28.1
28.6
30.2
29.4
30.6
31.1
31
30.3
28.1
27.5
26.9
26.2
25.6
25.1
25.1
25.1
24.7
24.2
24.1
24.1
23.9
23.8
24.6
25.6
26.3
27.7
27.5
28
27.7
27.5
25.9
24.8
23.4
22.6
22.5
22.6
22.5
22.4
22.5
22.4
22.1
21.6
21.3
21
20.8
20.3
20.7
21.3
22.2
23.4
22.9
23.1
22.7
22.8
21.8
20.6
18.4
18.2
18.1
18.1
18
18
18
18
18.1
18.3
18.3
18.2
17.9
18.3
19.2
20.1
21.7
23.8
22.9
23.6
23.3
22.1
21.6
21
20.5
20.2
19.9
19.9
19.9
19.7
19.5
19.5
19.1
19.2
19.1
19.1
19
19.1
20.4
21.5
23.4
24.2
25.6
25.8
26.1
25.9
25.4
24.5
23.7
23
22.8
22.6
22.1
21.8
21.5
21.1
21
20.5
20.2
20.1
20
20.3
21.9
23.1
23.7
25.3
25.1
22.9
22.3
23.2
22.9
22.7
22.3
22
21.7
21.5
21.1
21
20.8
20.7
20.4
20.2
20
20.3
20.1
20.4
20.8
22.6
23.4
23.6
26.1
26.8
27.9
28.9
27.7
26
24.8
24.1
23.6
22.9
22.1
21.7
21.6
21.3
21.5
21.5
21.4
21.3
21
20.5
22.5
25.2
26.6
27.4
29.1
28.5
28.5
28.4
28.2
27.9
26.5
25.5
24.6
23.8
23.2
22.2
21.6
21.4
21.1
20.7
20.8
20.9
21.1
21.6
23.9
25.8
28
28.9
29.6
30
30.6
31.1
30.5
29.9
28.4
25.9
25.2
24.6
24
23.6
23.3
23.1
22.7
22.4
22.2
23.2
23.1
23.8
25.5
28
29.7
30.4
30.2
31.1
31.3
31.3
31.9
31
28.8
27.5
26.9
25.5
25.3
24.7
23.9
23.9
23.8
24.1
23.8
23.8
23.8
24
24.8
26.1
26.6
26
27.1
27.5
26.8
27.3
26.6
25.1
25.1
25
24.8
24.4
24.4
24.4
24.3
24.3
24.3
24.1
24
24
24
24.1
24.6
25.2
26.1
25.2
25.6
25.1
25.1
25.3
25.7
25.6
25.3
25
24.6
24.6
24.3
24.4
24.3
24.1
23.9
23.8
23.8
23.7
23.8
23.9
24.5
25.1
25.6
25.7
26.7
26.5
24.3
23.7
22.8
22.6
22.3
22.5
22.6
22.9
22.9
23.1
23.1
23
22.7
22.5
22.2
21.8
21.7
21.3
21.7
21.8
23.9
25.6
26.2
26.5
25.8
25.8
24.6
23.6
22.6
22.1
21.8
21.8
21.9
21.7
21.5
21.1
20.6
21
20.6
20.7
21.1
21.5
22.5
22.9
23.7
24.1
26
27.8
27.2
27.8
27.9
27.2
24.5
21.4
20.3
20
19.2
19
18.2
18.1
18.3
18.4
18.6
19.3
19.4
19.6
21.8
23.3
25.1
26.6
27.6
28.3
28.8
28.8
28.5
27.5
24.6
21.7
20
19.5
19
18.6
18.5
17.9
18.2
18.3
19
19.7
17.3
18
21.2
24
25.6
26.7
27.8
28.7
28.8
28.8
29
27.8
24
20.7
19.9
19
18.9
18.8
18.7
17.5
17
18.2
17.1
16.7
16.2
15.8
19.3
23.3
24.9
26.5
26.7
27.3
28.1
28.5
28
27.6
24.1
21.4
20
19.4
19
18.9
18.6
18.2
17.7
17.5
17.4
17.3
17.3
17.4
19.7
23.2
25.2
25.6
26.5
27.4
27.9
28
27.3
26.6
24.2
21.5
20.1
19.5
19.1
19
18.8
18.7
18.5
18.6
18.3
18.1
17.8
18
19.1
22.3
24.3
26
26.5
27.3
27.8
27.7
28.4
26.9
24.1
21.5
20.4
19.8
19.3
19.1
18.7
18.6
18.6
18.4
18.1
17.9
17.6
17.4
20.4
23.3
25.2
26.5
27.8
28.1
29
29.3
28.3
27.7
24.7
21.9
20.8
20.2
19.8
19.4
19.2
19.1
19.4
18.9
18.3
18.1
17.9
17.9
20.1
23.9
26
27.4
28.1
29
28.9
28.6
28.8
27.4
25
22.7
21.8
21.2
20.8
20.5
20.4
20.7
21.2
22.6
21.7
21.1
20
19.8
21.6
24.9
26.2
27.3
27.2
28.3
28.7
29
28.7
27.7
25.6
23.6
22.7
21.8
21.4
21
20.8
20.6
20.5
20.7
20.5
20.4
20.1
20.1
21.3
23.9
26.7
28
29.5
28.3
29.4
30.3
29.5
28.3
26.5
24.1
23
22.4
22.2
22.8
23.6
23.2
22.5
21.9
21.5
21.1
20.7
20.7
22.2
23.8
24.5
25.1
25.6
26.5
25.7
23.6
22.3
21.5
20.6
20.2
19.9
19.7
19.6
19.6
19.4
19.2
19
18.7
18.6
18.5
18.4
18.4
18.9
20
20.7
22.1
22.8
22.6
24
24.5
23.9
23.1
21.5
20.2
19.4
19.7
19.7
20.3
20.5
20.5
20.2
19.9
20
20.1
19.7
19.7
20.1
21.5
24.1
25.2
26.4
26.6
26.9
26.6
27.1
26.2
24
22.1
21.2
20.5
19.8
19.3
18.7
19
19.4
18.6
18.4
19.1
19.7
19.9
20.4
21.3
22
24.1
25.1
25.8
26.5
26.1
26.1
25.5
23.1
21.2
20.6
20.9
20.2
20.3
20.1
20
19.3
19
19.2
18.7
18.3
18.5
20.3
21.4
23
23.6
25.4
25
25.4
25.6
24.9
24
22.6
21.3
20.2
19.6
18.8
19.5
19.1
18.8
18.3
18.1
18.3
17.8
18
18.3
20.3
20.9
22.4
23.7
23.8
24.6
25.2
25.2
25
24.1
22.3
21
19.6
18.9
18.6
18.6
18.2
17.9
17.7
17.9
18.4
18.6
18.3
18.4
20.2
22.1
23.1
26.4
26.5
27
26.6
27.5
26.5
26.3
24.3
21.7
20.5
19.9
19.4
19.2
19.2
18.8
18.4
18.1
17.9
17.7
17.7
17.7
18.9
22.4
24.6
25.9
27.2
28
27.8
28
27.2
26.6
23.9
21.6
21
20.5
20
20.1
20.3
20.2
19.9
18.6
18.9
18.8
18.9
19.4
20.9
22.9
24.5
26.3
27.8
28.6
29
29.4
29.1
28.2
25.4
23.9
22.9
22.1
21.3
20.9
20.3
21.4
21.2
20.5
20.1
21
21.5
21.9
22.1
23
24.5
25.9
27.8
28.8
29.5
29.8
29
27.8
25.8
24.6
24
23.5
24.1
24
23.5
22.6
22.5
21.9
22
22
22.1
22
23.5
26.5
27.7
29.1
30.1
28.9
28.9
28.9
28.2
27.3
26.1
25.4
25.1
24.5
23.9
23.4
23.1
22.8
22.8
22.2
21.8
21.9
22
22.1
22.9
24.9
27.8
28.9
30.5
31
31.9
31
29.9
29.3
27.2
25.2
24.8
25.2
25.5
25.2
25
24.4
24.4
24.5
24.1
24
24.2
24.1
24.8
26.8
27.5
29.2
30.3
30.6
30.3
30.1
29.5
28.6
27.6
26.4
25.8
25.4
25.4
25.4
25.4
23.4
22.6
22.5
22.4
22.3
22.2
22.3
23.5
26.4
28
28.4
28.5
28.8
29.6
29
28.5
27.7
26.4
25.7
25.1
24.5
24
23.7
23.7
23.4
23.3
23.2
22.9
22.8
22.7
22.4
21.8
22.1
22.4
22.1
22.1
21.8
21.9
21.6
21.4
21
20.6
20
19.7
19.4
19.1
18.8
18.5
18.2
17.8
17.6
17.4
17.2
16.9
16.9
16.8
16.8
16.9
17
17
17
16.7
16.8
17
16.6
16.5
16.5
16.5
16.8
17
16.9
16.7
16.6
16.4
16.2
15.8
15.6
15.9
16.2
16.8
18
19.2
20.3
20.8
20.7
20.5
20.6
20.3
19.7
19.1
18.6
18.3
18.1
17.9
17.5
17.1
16.7
16.3
15.9
15.5
15.2
15.2
15.1
15.7
17.9
19.1
20.6
21
22.1
22.9
23.1
21.9
21.2
20.3
19.5
19
18.7
18.9
19
17.9
17
16.9
16.9
16.9
16.4
15.8
14.9
16.9
19.8
22
23.4
23.8
24.5
25.8
26.2
25.8
24.8
21.3
18.7
17.6
17.1
16.7
16.6
16.4
16.2
15.8
16.4
16.1
15.9
16.2
15.9
17.8
21.8
23.8
23.5
25
26
26.9
27
26.5
25.5
22.2
20
19
18.3
18
17.6
17.2
17.3
17.1
16.8
17.2
17.6
16.8
17.5
19.2
21.1
23.4
24.7
25.6
26.8
26.9
27.4
26.9
26.2
22.5
20.3
19.4
19.8
19.7
19.6
19.4
19.3
19.2
19.1
19.5
19.8
19.6
19.5
20.4
22.8
24.5
25.4
26.1
27.3
28.1
28
27.9
26.8
23.9
21.6
20.7
20
19.8
19.3
18.8
18.6
18.4
18.2
18.3
18.1
18.1
18
19.2
21.9
24.2
26.1
26.5
27.6
28.1
27.5
27.1
26.1
23.7
22
21.6
21.6
22.1
21.4
21
20.9
20.5
19.8
19.3
19.6
20
21.5
23.3
24.1
25
25.7
26
25.3
25.2
24.2
23.7
22.8
22.5
21.9
21.8
21.7
21.6
21.6
21.6
21.7
21.7
21.7
21.6
21.7
21.7
21.8
22
23.4
23.5
24.2
24.6
25
25
24.1
23.6
23.7
23.3
22.9
22.9
22.8
22.7
22.7
22.6
22.5
22.4
22.3
22.4
22.3
22.4
22.4
22.8
23.4
24.5
25.3
26.6
28.4
28.6
29
28.2
26.5
24.7
23
23.2
23
22.9
22
21.2
20.6
19.5
18.4
18
17.3
15.6
15
17.9
21
22.4
23.5
23.9
25.3
25.5
25.3
25.3
23.9
20.7
18.8
18.3
17.7
18.1
17.9
18.1
18.6
18.4
17.8
17.8
18.5
18.1
18.1
18.7
19.4
19.9
19.9
21.3
21
20.1
20.4
20.6
20.1
19.5
19.4
18.9
18.7
17.8
17.9
17.9
18.1
18.1
18.2
18.3
18.4
18.5
18.5
18.6
19.3
20.7
22.3
22.9
24.4
24.8
24.3
24.2
22.8
21.7
20.5
20.6
19.9
19.5
18.5
18.3
19
18.8
18.4
18
17.7
16.7
15.4
17.4
19.3
21.6
23.1
24
25
25.3
24.8
24.8
23
20.4
18.9
18
17.1
15.9
16.5
16.6
16.1
15.8
15.5
14.5
14.3
14.4
14.1
16.4
17.8
19.8
21.5
22.3
23.5
24.4
24.2
24
22.6
19.3
17.8
16.6
15.8
15.6
15.3
15.2
15.8
15.9
16.2
16.3
16.1
16.4
16.9
17.4
19
21
21.7
22.7
22.3
22.4
22.3
21.5
20.5
19.5
18.8
18
17.9
17.9
17.7
17.5
17.3
17.1
16.9
16.8
16.9
16.7
17.1
17.7
18
18.5
19.2
19.6
20.3
21.2
22
22.1
21.1
19.6
18.1
17.2
16.7
16.4
15.5
14.7
14.3
13.8
13.7
13.5
14
14.6
14.1
15.4
17.7
19.6
23
24.7
25.5
26.4
26.6
26.2
25.4
20.3
18.1
16.9
16.1
15.8
15.5
15
14.6
14.2
13.7
13.7
13.4
13.5
13.3
14.5
18.6
22.1
24.1
25.7
26.4
27
27
26.1
24.8
21.2
19.2
18.1
17.6
17
16.6
16.4
16.4
16.4
16.4
16.3
16.6
16.3
16.5
16.8
18.8
21.9
24.6
24.8
26.1
26.8
26.6
27
25.6
21.6
19.5
18.6
17.9
17.7
17.3
16.9
16.6
16.4
16.3
16.2
16.2
16.1
16.2
17.6
20.2
23
25.2
25.6
26.7
27.3
26.8
26.8
25.9
23.5
22.2
21.9
21.1
20.3
19.5
18.8
17.7
16.4
15.7
15
14.6
14
13.5
13.7
14.6
15.1
16.4
16.8
16.2
17.4
16.6
16
14.2
12.2
11.4
11.1
10.7
10.5
10.3
10.2
10
9.9
9.8
9
8.4
8.4
8.4
8.6
10.4
12.4
13.7
13.8
14.9
15.3
15.4
14.6
13.4
11.4
10.5
9.3
8.4
7.4
7.4
7.2
7.3
6.5
5.7
5.5
4.7
3.9
4
6.4
9.8
12.2
14.1
16.1
17.3
19.3
19.7
19.3
18.8
14.1
11.1
9.8
9.5
8.9
8.3
7.8
7
7.1
8.1
8.4
8.7
7.6
7
10.3
13
15.3
17.9
18.9
19.9
21
22
21.3
20.2
16
13.4
12.8
13.6
13.2
12.6
13
12.8
13.1
13.7
12.9
12.9
11.8
10.5
10.6
13.7
17.1
19.2
20.6
21.7
21.9
21.9
21
20.6
18.9
18.3
17.7
17.9
17.8
17
16.6
16.5
17.1
16.1
16
16.2
16.6
17
17.4
18.5
20.2
22.2
22.9
24.1
24.6
24.6
24.3
23.4
21.6
19.8
19.7
19.8
19.6
19.7
20
20.3
20.3
19.9
20.1
19.8
19.6
19.3
19.5
22.3
21.7
22.8
21.5
21.1
21.3
21.7
20.9
20.2
19.2
18.8
18.4
18.1
18
17.8
17.4
17.1
16.5
15.7
15.1
14.8
14.4
14.3
14.6
15.1
16.4
17.5
18
18.3
17.2
16.4
15.6
14.6
13.7
13.2
12.9
12.7
12.5
12.3
12.2
12.1
12
11.8
11.5
11.4
10.2
9.2
10.2
10.8
12.3
13.3
13.8
15.5
15.3
15
14.7
13.9
12.6
12.1
11.5
11.5
11.4
11.2
10.7
10.1
9.6
8.9
8.5
7.9
7.8
7.4
9.3
10
11.1
12.3
13.3
14.1
14.9
14.5
14.2
13.1
11.3
10.4
9.7
9
8.6
8.1
7.6
7.2
6.5
6.1
6
6
5.8
5.7
6.7
8.5
10.4
12.5
14
14.5
15.4
15.7
15.4
14.5
11.8
9.3
9.1
9.4
9.7
9.8
9.5
9.2
8.8
8.3
8.1
8.2
7.8
7.6
8.5
10.7
12.2
14.1
17
17.6
18.3
18.7
18.4
17.1
13.7
11.2
10.9
10
12.6
12.1
10.5
11.1
11.1
10.6
10.4
9.8
9.7
9.4
10.9
12.9
15.1
16.6
18.6
19.5
21
21.4
21.2
20.4
15.8
13.1
11.7
10.9
10.5
10.3
10.5
10.8
10.4
10.9
11.2
10.9
10.7
11.4
12
13.9
16.4
18.1
20.8
21.2
21.7
21.8
21.7
21.5
18
15.4
13.9
13.1
13.3
13.1
14
14.2
15.1
14.5
15.7
15.8
15.7
15.2
15.5
16.2
17.8
19
19.7
19.1
19.6
19.4
17.9
17.1
16.3
16.1
15.5
15.2
15.3
15
15
14.5
14.2
13.9
13.4
12.8
12.4
11.9
12
13.7
14.4
15.8
16.2
17.1
17.4
17.9
17
16.1
15.4
15
14.6
14.3
13.8
13
11.6
11.5
11.2
11
10.8
10.6
10.3
10
10.3
11
12.4
14
15.2
16.5
16.6
17.7
17.7
16.5
13.4
11.6
10.7
10.2
9.7
9.4
9.3
8.7
8.8
10.3
11.3
11
10.8
10.9
11.1
12.6
14.9
16.5
17.1
18.5
19.3
19.7
19.5
18.1
15.3
12.5
11.4
10.5
10
9.6
10.3
11.4
10.4
9.8
9.9
9.9
9
8.4
9.6
12.2
13.6
16
17.4
18.3
19.4
19.7
19.6
18.8
15.3
12.6
11.4
10.6
10
9.7
10.2
9.9
11.4
12.1
12.9
12.8
12.7
12.1
12.8
16
17.8
19.4
20.5
21.7
21.2
20.8
20.1
19.4
18.6
17.2
16.7
16
15.8
15.5
15.6
16.1
16.2
16
16.1
16.1
15.9
15.7
16
17.2
18.3
19.8
21.1
22.4
22.3
23.4
22.9
21.6
18.3
16
15.3
15.9
15.7
16.8
16.5
16.2
15.9
15.7
15
14.5
13.7
13.5
12.9
14
15.7
16.7
17
17.6
18.7
19
18.1
16.9
14.9
13.1
12.3
12.6
12.1
11.6
10.7
10.5
9.7
9.3
8.8
8.1
7.6
6.7
7.5
9.7
10.9
12.8
14.3
15.5
16.2
16.6
16
15
13.5
13.2
12.2
11.6
11
10.9
10.3
10
10.2
10.1
9.6
9
8.5
7.9
8.4
10.1
11.4
12.5
13.4
14.7
15.1
15.3
14.9
13.9
11.9
10.9
10
9.4
8.2
6
5.8
7.1
7.1
6.8
6.6
6.4
6.1
5.7
6.3
8.9
11.3
13.4
14.5
15.4
16.6
17.1
17
15.8
12.2
9.3
7.4
6.7
6
6.1
6.6
7.4
8.9
9.8
9.6
9.9
9.9
9.9
10.1
11.2
12.8
14.2
15.8
17.6
18.3
19.2
18.7
17.8
14.8
11.7
10.8
9.6
9
8.5
9.1
9.8
10
9.6
8.5
7.8
7.6
6.9
7.6
12.4
16.1
18.1
19.1
20.2
21
21.1
21
19.8
17.3
15.9
15.7
14.9
14.2
13.5
13.1
11.8
11.7
11.8
11.2
10.6
11.2
11.5
12.8
14.7
17.3
19.4
20.7
22.1
23.5
23.4
23.2
22.2
18.7
16.7
15.2
14.8
14.6
14.8
14.8
14.7
14.6
14.5
14
13.5
13.3
13.1
13.8
15.7
19.9
21.4
22
22.7
23.4
23.3
23.1
20.9
19.3
16.8
16.1
15.6
15
14.8
14.6
14.4
14.2
13.7
13.5
13.1
12.3
11.9
12.1
13.1
14.8
15.2
15.4
15.8
17.3
17.9
17.2
16.5
15.6
14.6
13.8
13.3
13.5
13.5
13.3
13
12.9
12.7
12.5
12
11.9
11.9
11.7
12.8
14.6
16.2
17
17.6
18.9
20.2
20.2
19
17.8
16.6
15.8
15.1
14.6
14.5
13.9
13.6
12.4
11.9
11.2
10.4
10.9
11.1
11.8
13.6
15.5
17.3
18.4
18.7
19.5
20
19.8
18
16
15.4
15.2
14.9
14.7
14.3
14.1
13.7
12.9
12.3
11.8
10.7
9.9
9.5
10.3
13.1
15.5
16.7
18.2
18.9
19
19.8
19.8
18.8
17.4
15.7
14.4
13.2
12.7
13
13.3
13.8
14.3
14
14.6
14.4
14.2
13.9
14.1
14.9
15.9
17.2
18
18.1
18.7
18.1
17.3
15.4
14.2
13.4
12.7
12.4
11.8
11.2
10.6
9.8
9.5
9.2
9.1
9
8.8
8.4
8.2
8.5
9.4
9.4
9.6
9.5
9.4
9.8
9.5
9.2
8.6
8.1
7.4
6.9
6.8
6.5
6.3
6.2
6
5.7
5.3
4.6
4.3
4.2
4.2
4.2
5
5.3
5.4
5.5
6.1
6.3
6.1
6.1
5.6
5.2
5.3
5.3
5.3
5.3
5.3
5.3
5.3
5.6
5.6
5.5
5.5
5.7
5.9
6.4
7.3
8
8.8
9.9
10.3
10.7
10.4
9.9
9.4
9.3
9.2
9.1
9.1
9
8.7
8.6
8.4
8.3
8.3
8.1
8.2
8.2
8.4
8.8
9.4
10.3
10.5
11.3
11.2
11.1
11.8
11.3
10.7
10.4
10
9.9
9.8
9.6
9
9.2
8.9
8.8
8.8
8.7
8.8
8.7
9
10.3
12.5
13.5
14.5
15.6
16.3
16
15.2
14.3
12.9
11.9
11.1
10.3
10.1
9.8
9.5
9.5
9.2
8.9
8.8
8.6
8.4
8.4
9.1
10.2
11.8
14.5
17.1
17.1
18.4
18.9
19.2
18.5
15.7
13.9
12.2
10.9
11.2
11.7
10.9
9.8
9.7
10.2
9.7
9.3
8.9
8.1
8.9
10.7
12
14.3
16.6
17.1
17.9
18.4
19
18.3
16
13
12.5
12.4
12
11.8
12.2
13.3
13.3
13.4
13.1
13
12.7
12.4
12.7
13.4
13.9
15.2
16.5
17.2
18
18.8
17.7
16.3
15.2
14.8
14.5
14.3
13.7
13.5
12.8
12.6
11.4
10.8
11
10.6
10.5
10.2
10.4
10.7
11.4
12.2
12.7
13.8
13.6
13.7
12.7
11.4
11.3
10.9
11
10.9
10.9
10.9
10.7
10.7
10.5
10.5
10.5
10.6
10.7
10.9
11.3
12.1
13.1
14.1
16
16
15.4
16.2
15.9
15.6
15
14.4
14.2
14.1
14
13.5
13.2
13.1
13
13.1
13.1
13.1
13.2
13.2
13.4
14.2
15.6
16.2
17.5
19
18.7
18.5
17.7
16.9
16.3
15.8
15.6
15.5
15.3
15.1
14.9
14.7
14.7
14.7
14.7
14.7
14.7
14.5
14.2
13.4
12.8
12.9
13
12.9
13.3
13.1
13.1
13
13
13.1
13.1
12.8
12.9
12.9
13
12.7
12
11.8
11.7
11.5
11.4
11
11.1
11.4
12.3
13.4
14.8
15.5
16.4
16.4
16.6
15.4
14
13.3
12.9
12.7
12.5
12.1
11.8
11.5
11.3
10.7
10.6
10.6
10.3
10.1
10.3
11.1
12.4
13.4
15.6
16.9
18
17.8
18.1
17
16.1
14.4
13.6
13.7
13.9
13.5
14
13.7
13.3
13.4
13.4
13.6
13.7
13.1
12.3
15.1
18.4
18.8
20.3
21.4
22
22.4
22.6
21.5
21
20.5
20.2
20
19.2
19.2
19.1
18.5
18.2
17.7
17.6
17.2
17.4
17.4
17.5
17.9
18.4
18.7
19.6
20.5
20.3
18.8
18.4
16.7
15.9
15.1
14.6
14.5
14.3
14.2
14.1
14
13.7
13.6
13.5
13.3
13.1
13
13.2
13.6
13.2
13.4
13.9
14
14.5
14.9
15
14.3
13.7
13.6
13.5
13.6
13.7
13.8
13.7
13.6
13.5
13.3
12.9
12.4
12.3
12.2
12.1
12.2
12.2
12.4
12.5
12.3
12.4
12.4
12.1
11.6
11.3
11
10.7
10.5
10.5
10.3
10.2
9.9
9.7
9.2
9
8.4
8.2
7.6
7.3
7.5
7.5
7.3
7.7
7.4
7.1
6.8
7.3
7.1
7
6.8
6.8
6.6
6.6
6.6
6.3
5.9
5.4
5
4.6
4.4
4.4
4.5
4.7
4.8
5.8
6.1
7.1
7.6
8.3
8.9
9.5
9.5
8.8
8.6
8
7.5
7.5
7.1
6.5
6.2
5.9
5.5
5.6
5.4
5.3
5.3
5.6
5.6
5.6
5.8
5.5
5.6
5.7
5.6
5.7
5.6
5.7
5.8
5.7
5.5
5.5
5.5
5.4
5.4
5.3
4.5
4.3
3.9
3.8
3.9
3.8
4.7
5.2
6.3
6.8
7.4
7.8
8
8.1
8.1
7.9
7.7
7.2
7.1
6.6
6.2
5.7
5.3
4.6
4.4
4.1
4.1
4.1
4.2
4.3
4.3
4.5
4.9
5.5
5.7
6
5.9
5.8
5.8
5.7
5.5
5.6
5.7
5.8
6
6.1
5.8
6
6.1
6.2
6.3
6.6
6.6
6.8
7.3
7.8
8.5
9.3
10.1
10.6
10.8
10.5
10.3
9.9
9.8
9.7
9.8
10
10.2
10.6
10.7
10.9
11.1
10.9
10.8
11
11.2
11.5
11.9
12.5
13.5
14.1
14.2
13.4
14.4
13.6
13.3
12.6
12
11.8
11.5
11.4
11.4
11.2
11.2
10.9
10.6
10.4
10.2
10.2
10.1
10
10.2
10.8
11.7
12
13.1
13.6
15.6
14
13.2
12.6
12.3
12.2
12.1
11.8
11.6
11.5
11.4
11.2
10.9
10.9
10.7
10.6
10.5
10.7
11.5
13
15.3
16
16.6
17.8
17.4
16.1
14.6
13.8
13.2
12.7
12.3
12
11.7
11.5
11.2
10.9
10.6
10.5
10.3
10.1
9.9
10.1
11.1
12.5
13.9
15.3
16.8
17.5
18
18.9
17.4
16
13.6
12.2
10.7
9.9
9.4
9.3
10.1
9.9
9.5
9
8.3
9
9.6
11.2
13
14.2
16
16.7
17.9
17.9
18.6
18.5
17.6
16.7
16
15
15.2
15.2
14.7
14.2
14.3
14.3
14
13.7
13.6
13.3
13
12.7
13.2
13.5
14.6
14.9
13.7
14.6
15.1
13.9
13.4
13
12.4
12
11.9
11.7
11.4
11.2
10.8
10.1
10.1
9.6
9.5
9.5
9.5
9.2
10.1
10.9
11.2
12.5
13.4
14
13.9
13.8
13.6
12.9
11.7
11.2
10.9
10.7
10.5
10.6
10.5
10
9.4
9.6
10
10.2
10.4
10.7
11.6
12.5
13.5
15.3
15.6
16.3
17.1
17.7
17.5
17
16.6
16.2
16
15.9
15.6
15.1
14.9
14.7
14.5
14.5
14.5
14.3
14.4
14.9
15.6
16.9
17.9
18.7
19.5
20.4
20
19.6
19.8
19.3
19
18.1
17.9
18.4
18.4
18.1
17.8
17.2
17
17.1
17.1
17.1
17
17.1
18
19.5
20.9
22.8
22.8
22.2
22
22.3
22.4
21.7
21.2
20.6
20.3
20.3
20.3
17.6
15.3
14.2
13
12.7
12.2
12.2
12
11.9
12.7
13.8
15.5
16.5
18
17.8
17.3
16.3
15.4
14.6
14.1
13.6
13
12.4
11.9
11.3
10.5
9.2
8.3
8
7.9
8
8.1
8.4
8.9
9.7
10.7
11.6
12.3
12.1
11.8
11.3
10.9
9.5
9.5
9.4
9.3
8.8
7.3
7.6
7.6
7.4
7.3
7.2
7.1
7
7
7.3
8.1
8.9
10.3
11.6
12.2
12.6
13.1
13.4
13.2
12.9
12.3
12.5
12.4
12.3
12.2
12.2
12
11.9
11.9
10.8
10.3
9.9
9.7
9.3
9.3
9
9
9.2
9.2
8.7
8.4
8.2
8.2
7.8
7.6
7.4
7.5
7.4
7.5
7.5
7.2
7
7
6.8
6.6
6.5
6.2
6.4
6.7
7.7
9.1
9.4
10.2
10.8
11.3
11.2
10.4
9.7
9.4
9.3
9.1
9
9
8.7
8.1
8
8.1
8.1
8.4
8.6
9
9.5
10.6
11.6
12.5
13.9
14.2
15.6
16
15.6
15.2
14.8
14.1
13.6
12.4
11.6
12.1
12.3
11.9
11.3
11.3
11.7
12.5
13.4
13.6
14
15.4
18.8
21.4
23.3
24.9
25.2
26.1
25.2
25
24.1
21.4
19.5
17.8
17.3
16.9
16.9
17.2
17.2
17.3
17.4
17.5
17.7
17.8
18.4
20.8
23
24.4
26.4
25.8
26.6
26.2
25.4
25.7
24.2
22.7
21.9
21.4
21.1
20.7
20.6
20.3
19.9
19.6
19.6
19.6
19.6
19.7
19.8
20.1
20.5
21.9
24.8
25.2
26.1
26.4
26.2
26.4
25.2
23.8
22.6
21.5
20.9
20.6
19.7
16.8
15.7
15.2
15
14.1
13.1
12.4
11.8
11.8
12.4
12.9
13.2
13.8
13.7
13.6
13.6
13.5
12.6
12.1
11.8
11.4
11.3
11.1
11
10.9
10.8
10.5
10.3
10.2
10.1
10
10.3
10.6
11.6
12.8
14.1
16
16.8
17.2
16.5
15.9
14.7
13.8
12.9
12.3
11.7
11.1
10.6
10.2
9.8
9.4
9.1
9
8.8
8.6
9.1
11.1
12.6
13
15.1
16.1
16.4
17.1
15.3
14.5
13.8
13.1
12.9
12.6
12.2
11.8
11.3
11
10.7
10.5
10.2
9.9
9.8
9.6
9.9
11.6
13.3
14.8
15.5
16
17.2
17.4
18.2
17.2
16.2
15.1
14.2
13.2
11.9
10.5
9.5
8.8
8.3
8
7.7
7.7
7.5
8.5
10.4
11.8
13.9
15.7
16.4
16.1
16.5
16.5
16.5
15.8
15.3
14.7
14.7
14.7
14.5
14.5
14.4
14.6
14.7
14.3
14.5
14.7
14.6
15.1
15.6
17.2
18.9
20.4
20.8
21.2
21.2
21.8
22
21.5
20.9
20.1
19.6
17.9
17.5
17.3
17.3
17.4
17.5
17.5
17.5
17.5
17.5
17.4
17.9
18.4
18.9
19.8
20.3
20.7
20.7
20.8
20.2
20.2
20
19.9
19.9
20
20.2
20.2
20.2
20.1
19.9
19.9
19.7
19.7
19.9
20
20.1
20.4
21
21.3
22.2
24
25.3
26.5
25.6
25
23.9
23.1
22.7
22.6
22.6
22.6
22.6
22.2
22.2
22.1
22.1
22.1
22
21.5
21.5
21.8
22.2
22.6
23
22.2
22.8
22.4
22
21.1
20.7
19.8
19.4
19.3
19
17.6
16.7
16.3
15.6
15.2
14.4
14
13.7
13.8
13.6
13.5
13.5
13.6
13.9
13.3
13.2
12.5
12.5
12.2
12
11.8
11.6
11.2
10.9
10.6
10.2
10.1
9.9
9.7
9.4
9.2
9.1
9
9.2
9.7
10
10.4
10.4
10.5
10.4
11
10
10
9.6
8.9
8.6
8.2
8
7.9
7.9
7.7
7.7
7.7
7.6
7.6
7.6
7.5
7.5
7.2
6.9
6.7
6.5
6.7
6.8
6.9
6.8
6.7
6.6
6.4
6.3
6.3
6.3
6.3
6.3
6.3
6.4
6.5
6.5
6.5
6.8
6.9
7.2
7.7
9.4
10.7
13
12.7
13.4
13.9
13.2
12.4
12.1
11.6
11.3
11
10.8
10.5
10.2
10
10
9.9
9.9
9.9
10.2
10.4
10.7
11.4
11.8
12.8
13.2
13.3
12.9
12.2
11.6
11.7
11.7
11.7
11.8
11.9
12
12
12.1
12.2
12.2
12.1
12.1
12.1
12.1
12
12.2
12.9
13.4
14.4
14.8
15
15.2
15.6
15.9
16.2
15.8
15.6
15.4
15.3
15.3
15.5
15.6
15.8
15.9
16
16.1
16.2
16.1
16.5
17
18
20.6
23.1
24
24
25.1
25.3
25.2
24.8
22.8
21.1
19.7
18.5
17.8
17.3
16.9
16.7
16.4
16.2
16.1
16.1
16
15.9
15.3
15.4
16.2
17.4
18.1
18.8
18.1
19
18.7
18.1
18
17.9
17.8
17.7
17.9
17.8
17.8
18.1
18
18.1
18.3
18.7
18.7
18.7
18.7
19.2
20.3
20.8
20.7
21.4
20.9
21.4
18.2
18.6
19.3
19.1
19.1
19.2
19
19.4
19.4
19.5
19.4
19.8
19.6
20
19.7
19.8
20.2
20.6
21.3
22.4
23.4
23.1
23.9
24.5
23.6
23.7
23.5
23.2
23
22.8
22.7
22.7
22.7
22.7
22.8
22.8
22.2
22.5
22.5
22.6
22.4
22.8
23.8
25.1
24.2
23.6
24.1
24.9
25.3
24.4
24.1
23.3
23.4
23
23.1
23.2
23.2
23.2
23
22.4
22.2
20.7
18
17.5
17.1
17.1
17.2
16.9
16.7
16.7
16.3
15.9
15.7
15.4
15.5
15.1
15
14.9
14.9
14.8
14.3
13.9
13.6
13.4
13.3
13.2
13
13.1
13.2
13.5
13.8
13.8
13.5
13.6
13.3
13.1
13.1
12.7
12.8
12.6
12.4
12.2
12.1
12
11.8
11.7
11.5
11.5
11.4
11.3
11.3
10.9
11
11.3
11.4
11.5
11.9
12.1
12.3
12.2
12
11.6
10.9
10.4
10.3
10.2
10.2
10.3
10.2
10.1
9.8
9.5
9.3
9.3
9.2
9.1
9.7
10.7
12.1
12.6
12.8
13.3
13
12.9
12.6
12.5
12.2
11.8
11.5
11.1
10.3
10.2
10.2
9.8
9.3
9.1
9.1
9.2
8.7
8.9
9
9.2
9.5
9.7
9.7
9.9
10.2
10.3
10.6
10.4
10.2
10.2
10.2
9.9
9.9
9.7
9.6
9.6
9.6
9.7
9.8
10
10
10.1
10.5
11.1
11.8
12.5
13.4
13.2
13.9
13.6
13.4
13.4
13.3
13
12.8
12.8
12.6
12.5
12.2
11.9
11.8
11.9
11.8
11.8
11.8
11.5
11.3
11.7
12.2
12.5
12.9
13.2
13.7
14.4
13.9
13.8
13.2
12.6
12.6
12.8
12.8
12.7
12.6
12.1
11.9
12
11.8
11.9
12
12.2
12.7
13.1
13.9
14.8
15.5
16.1
16.9
17.6
17.9
17.7
17.2
16.8
16.5
16.1
15.9
15.8
15.9
15.9
15.6
15.7
15.7
15.9
15.9
15.9
16.1
16.5
17.9
18.4
19.4
19.7
20.4
21
21
20.6
20.3
19.6
18.9
18.6
18.2
18.1
18
18
18
17.8
17.6
17.7
17.8
17.8
18.1
18.5
19.6
20.9
21.9
22.8
23.6
24.1
24.5
24.3
23.9
22.9
22.1
21.8
21.3
20.9
20.4
20.2
20.4
20.3
20.1
19.9
20
20
20.1
20
20.3
20.6
21.9
23.2
24.2
24.7
25.8
24.9
24.7
22.9
21.4
21.1
20.5
19.9
19.7
20.1
19.9
19.6
19.2
19
18.9
19.2
20.1
22.2
24.5
25.1
26.1
27.3
28.1
27.6
27.8
27.8
27.3
24.4
22.9
21.8
21
20.5
20.2
19.8
19.4
19.1
19
18.8
18.8
18.9
20.1
22.8
23.4
23.2
23
23.7
24.8
25.2
26
25.8
24.9
23.5
22.9
22.4
22.3
21.4
20.2
20
20.2
20.2
20.1
19.9
19.8
19.9
20.1
20.9
21.4
22.5
24
24.7
24.8
24.8
25
24.7
24.2
23.4
22.4
22
21.3
20.8
20.7
20.8
20.9
20.6
20.6
20.3
20
19.9
20
20.1
20.6
20.3
20.7
21.6
22.6
23.6
23.3
22.5
21.5
20.9
20.6
20.1
19.8
19.5
19.4
19
18.8
18.4
18.2
18
17.8
17.9
18.7
22
22.4
22.7
23.2
24.4
25.2
25.7
25.7
24.9
24.8
23
21.8
21
20.9
20.9
20.7
20.6
20.4
20.4
20.2
20.3
20.3
20.3
20.9
21.8
22.2
17.5
17
16.8
15.4
14.9
14.3
13.4
13.2
12.7
12.7
12.3
12.4
13
13.3
10.8
10.5
10.9
11.2
11
10.8
10.9
12.6
14.7
16.2
18
19.4
20.1
21.4
22
21.9
21.2
19.6
17.4
14.6
13.2
12.6
12
11.7
11.5
12.1
12.3
12.6
12.5
11.4
12
13.6
17.4
20.2
21.2
22.3
23.5
24.3
24.6
24.9
24.6
22.9
18.5
15.7
14.5
14.2
13.5
12.8
12.3
12
11.6
11.2
11.2
11.1
10.9
12.7
16.5
19.7
22.6
23.8
24.3
25.1
24.9
24.4
23.8
23
19.1
18.5
18
17.8
17.5
17
15.5
13.5
12.4
11.5
10.9
10.5
11
13.6
19
21.9
23.5
24
25.3
25.9
26.3
25.9
25.7
24
20
18.5
16.9
16.3
16.1
16.6
17
17.1
17.2
17.2
17.1
16.5
16.5
17.7
21.3
23.4
25.1
25.8
25.8
26.2
27.1
26.8
26.3
24.7
23.1
22.1
20.4
19.1
18.1
18.3
18.5
18.3
17.8
17.6
17
17.1
17.3
18.4
20.5
23.1
25
25.7
26.2
26.7
26.9
26.7
25.3
24.5
24
23.3
22.9
22.8
22.5
21.8
21.4
20.9
20.2
19.7
19.5
18.9
18.4
20
22.1
22.9
24
24.9
25.5
26.5
26.3
26.5
26.3
25.6
25
23.9
23
21.9
21.6
21.1
21.1
20.8
19.6
19.1
19.4
19.3
19.2
19.9
20.7
22.3
23.8
24.2
25.9
26.1
25.3
25.6
24.9
23.1
21.2
19.1
18.6
17.6
16.7
16
15.5
15.1
14.8
14.4
14
13.7
13.9
16.3
20.6
23.2
23.8
25
25.7
25
25.9
25.2
23.9
22.7
21.5
21
19.8
18.3
17.1
16.6
16.5
17
17.4
17.6
17.7
17.8
17.9
18.5
19.3
21.4
23.1
24.3
24.8
25.4
25.2
25
25.2
24.5
23.7
23
22.7
21.4
21.4
21.4
21.5
21.6
21.5
21
20.9
20.7
20.5
21.6
24.6
26.4
28.2
28.6
29.8
30.2
28.1
29.4
28.7
27.6
25.1
23.3
22.8
21.6
20.8
20.6
20.3
19.9
19.7
19.7
19.6
19.8
20.6
21.9
22.9
24.1
25.1
25.8
25.6
25.5
25.5
25.2
24.8
24.1
23.9
23.5
23.1
22
22.1
21.9
21.6
21.4
21.2
21.2
21.1
21
21
20.9
21.4
20.4
19.7
19.9
20.5
20.3
20.4
20.7
20.7
20.6
20.3
20.4
20.1
20
20
20
20
20
19.9
19.8
19.5
19.3
19.3
19.5
20.6
20.6
20.6
21.3
21.4
21
20
18.9
18.3
18.1
18
18
18.1
18.2
18.2
17.9
17.7
17.7
17.6
17.4
17.3
17.3
17.4
17.7
18.1
19.4
20.3
20.7
21.1
21.7
22.2
21.3
20.8
20.2
18.9
18.6
18.5
18.5
18.5
18.4
18.4
18.2
18.1
17.6
17.5
17.2
17.2
17.3
17.5
18
19
19.1
19
19
18.7
18.7
18.2
18
17.7
17.6
17.6
17.6
17.7
17.9
18
18
18
18
18
18.1
18.3
18.9
19.5
21.4
23.1
24.5
24.1
24.8
25
26
25.6
24.9
24.1
23.8
23.2
23.1
22.8
22.7
22.5
22.4
22
21.7
21.5
21.3
21.7
22.5
23.4
24.8
25.9
26.8
28.4
28.1
28.4
29
28.4
27.1
25.6
24.1
24
23.4
22.8
22.6
22
22.1
22.3
22.4
22.2
22
21.9
22.5
23.6
25.9
26.3
28.3
28.6
29.2
29.7
29.6
27.8
26.7
25.8
25.3
24.4
24
23.8
23.4
22.9
22.8
22.7
22.8
23
23
23.1
23.7
25.7
26.1
27.1
28.4
29
29.5
28.1
28.6
27.2
27.2
26.2
25.3
25
24.7
24.4
24.5
24.1
24
24
24.1
24.2
24.1
24.1
24.4
25
26.2
26.8
27.1
26.2
23.5
23.3
22.8
22.9
23.4
23.2
22.9
22.9
22.7
22.7
22.7
22.7
22.5
22.3
22.4
22.5
22.5
22.7
23.3
24
25.9
26.4
27.4
28.6
28.8
29.3
28.4
28.4
27.2
26.6
26
25.6
24.9
24.7
24.7
24.8
24.8
24.7
24.6
24.6
24.7
24.8
25.1
25.9
26.4
27.6
29.2
29
28.8
28.8
28.3
28.8
27.6
26.5
25.9
26
25.8
25.6
25.4
25.1
24.8
24.6
24.2
24.3
24.4
24.5
25.2
24.1
25.2
27.5
27.1
28.8
27.1
27.3
26.8
26
24.2
24
23.2
23.1
22.8
22.7
22.6
22.1
22
21.7
21.7
21.9
21.9
22.2
22.6
22.5
22.7
23
23.1
22.9
23
22.7
21.8
22.2
21.2
21.1
21.4
21.4
21.3
21.6
21.3
21.2
21.1
20.9
20.9
20.7
20.7
20.9
21.3
21.2
21.4
21.9
21.6
21.2
21.3
21.8
21.7
21.6
21.3
21.3
21.3
21.5
21.4
21.5
21.4
21.4
21.3
21.3
21.4
21.5
21.5
21.7
22.1
22.1
21.9
22.1
22.2
21.9
22.4
23
22.9
23.1
23.2
22.6
22.2
21.6
21.9
21.8
21.7
21.3
21.2
21.1
21
21.3
21.5
21.5
21.6
20.9
20.9
20.8
20.8
21.1
21.9
23
22.1
21.6
21.3
21.2
21
20.9
20.9
20.5
20.2
20
19.8
19.8
19.9
19.9
19.8
20.1
20.4
22.3
23.4
25.3
26.2
27.8
28.2
28.3
29
28.1
27.2
24.5
21.9
20.8
19.9
19.4
19.1
18.7
18.5
18.3
18.1
17.9
17.9
18.6
21.4
24.9
26.6
27.7
29
29.2
29.5
29.7
29.8
29.5
28.1
25.9
24.9
24.5
23.2
21.7
21.6
21.9
22
22.4
22.4
22.4
22.3
22.6
22.7
24.4
24.5
24.2
25
26.5
26.4
26.3
26.2
25.6
25.2
25.3
24.7
24.3
23.2
22.9
23.6
24.4
24.6
24.8
24.8
24.8
24.8
24.8
25.3
26.1
26.9
27.5
28.2
28.6
27.8
29
28.7
28.2
27.6
26.9
26.7
26.9
26.9
26.5
26.4
26
26
26.1
26
25.9
25.9
25.7
26.1
26.7
27.6
27.9
28.9
29.6
29.5
29.9
29
25.6
22.5
23.6
23.4
22.1
21.6
21.2
20.9
20.6
20.5
20.5
20.4
20.1
20.1
20.3
21.6
22.4
23.7
25
26.3
27.6
28.3
28.1
27.6
26.1
24.5
23.7
23.1
22.6
22.9
22.8
22.3
21.8
21.4
21.5
21.3
20.9
20.6
20.8
21.1
21.4
22
23.1
23.6
23.4
20
20.1
22
21.9
21.4
21
20.8
20.7
20.7
20.8
20.8
20.7
20.7
20.7
20.6
20.8
21
21.3
21.5
22.4
23.4
24.2
25
25.9
25.8
26.4
25.9
26.1
26
25.9
25.8
24.8
24.1
23.9
24
23.6
23.9
23.9
22.9
22.4
22.5
22.9
25.1
26.4
26.6
27.8
28.9
28.6
30.6
30.4
28.9
28.6
28.2
27.7
27
26.8
26.6
26.4
26.5
26.1
26.1
25.9
25.9
25.8
25.7
26
26.6
28
29.6
30
30.9
30.5
31
31.1
29
29.7
29.4
28.3
27.6
27.3
27.3
27.2
26.9
26.9
26.9
26.7
26.4
26.4
26.3
26.8
27.3
28.3
29.8
30.8
31.1
31
31.8
30.2
31.5
30.6
30.4
28.8
27.9
27.6
27.4
27.1
27.2
27.2
27.1
27.2
26.9
26.9
26.8
27
28.1
29.1
29.9
31
32.1
32.4
33.5
33
32.6
31.1
30.1
29.5
25.6
24.6
24.8
24.5
24.4
24.2
24.4
24.6
25
25.4
25.7
26.7
26.8
26.6
26.6
26.7
26.2
26.5
24.1
24.3
25.9
23.7
23.5
23.7
23.6
23.7
23.5
23.7
23.9
24
24.1
24.3
24.3
24.5
24.5
24.8
25.8
27.6
30
31.1
31.9
32.6
33.6
33
32.6
27.4
27
26.5
26.3
25.8
26
25.8
25.3
25.1
25.1
24.6
24.3
23.9
23.9
23.8
23.3
23.3
23.8
25.6
27.9
29.2
30.2
28.6
28.1
27.6
26.9
26.2
26.1
25.5
25.5
25.5
25.5
25.2
25
24.7
24.4
24.2
23.9
23.6
23.7
25.1
25.6
26.5
27.1
27.7
29.5
30.1
28.9
24.1
23.9
23.9
23.7
23.6
23.6
23.7
23.8
23.8
23.8
23.7
23.9
23.9
23.8
24
24.1
25
27.1
28.2
29.3
30.1
30.3
31.2
30.2
29.7
28.6
27.6
27
26.5
26.5
26.4
26.2
26
25.9
25.8
25.4
25.3
25.4
25.6
27.6
28.4
29.6
30.4
30.8
32
32.2
33.8
33.2
31.9
31
29.8
28.7
28.1
27.8
27.7
26.9
26.7
26.6
26.6
26.3
25.7
25.3
26.2
28.3
29.7
30.5
31.5
33
33.3
34.1
34.3
34.4
34.3
33.3
31.1
30.1
27.9
27.4
27.3
27.9
27.7
27.3
26.8
26.2
26.1
26.1
26.7
28.5
29.4
30.4
31.8
32.8
33.4
33.8
34.3
34.4
33.8
27.3
25.9
25.9
25.3
25.5
25.5
25.2
25.2
25.3
25.2
25.2
25.1
25
25.1
25.4
25
25.5
25.8
26.9
27.4
27.1
27.1
27.6
27.3
26.3
25.8
25.5
25.5
25.2
24.9
24.4
23.9
23.6
23.4
23.4
23.3
23.4
23.7
24
25
26
27.5
28.4
28.3
30.1
29.4
30
29.1
28.5
28.2
27.6
27.4
27.4
27.1
26.5
26.4
26.2
26.4
26.8
26.4
26.5
25.8
26.9
26.9
28.6
26.2
26.6
25.4
23.6
23.9
24.7
26.7
26.6
25.4
24.7
24.2
24.1
24.1
24.1
24.1
24.2
24.4
24.6
24.5
24.5
25
26.3
27.6
29.3
30.5
31.6
32.6
32.7
32.9
32.3
31.8
30.4
29.3
28.7
28.3
28.1
28
27.6
27.4
27
26.4
25.8
24.6
24.1
24.8
26.3
28.5
30
30.7
31.5
32.1
32.4
32.1
32.7
31.3
29.9
28.2
27.1
26.2
25.5
24.8
24.3
24
24.1
24.1
23.7
23.6
23.3
23.3
24.1
26.9
28.1
29.5
29.6
29.5
31.3
31.1
30.9
31.4
29.6
27.7
26.4
25.9
26.2
26.2
25.9
25.6
25.2
24.9
24.7
24.7
24.7
24.9
25.6
26.8
27.6
29.2
30.2
30.2
31.7
30.6
30.9
30.6
28.7
28
24.5
24.3
24.3
24.4
24.2
24
23.9
23.9
23.8
23.9
23.9
24.7
26.2
27.6
27.2
27
25.1
24.7
25.2
25.3
25.1
25
25
24.6
24.5
24.3
24
23.9
24
23.9
23.6
23.6
23.6
23.6
23.6
23.9
24.8
26.9
27.7
29
29.3
30.4
29.5
30.2
25.7
24
24.4
24.4
24.3
24.1
23.8
23.8
24
24.1
23.9
23.7
23.9
23.8
23.9
24.4
25.7
28.2
30.1
30.3
31.6
32
32.8
32.5
29.5
29.1
29.4
28.5
27.4
27
26.4
25.6
25.3
25.1
25.2
25
24.7
24.6
24.4
24.4
25.3
25.8
25.7
27
26.9
26.7
27.7
28.8
28.8
27.9
27.6
26.9
25.6
24.7
24.6
24.7
25.4
25
24.5
24.2
23.8
23.1
22.7
23.5
25.1
26.5
27.7
27.6
27.9
28.3
28.3
28.6
29.5
28.7
28.2
27.1
25.5
24.8
23.8
22.8
22.3
22.4
21.9
21.5
21.2
21.2
21.5
23.1
24.9
27.2
28.3
29.5
29.1
30.2
30.7
30.6
30.2
29.4
29.2
28.1
27.8
26.9
26.6
26
25.2
24.1
23.2
22.2
21.9
21.5
21.4
23.1
26.4
28
29.2
30.2
30.6
31.2
31.7
32.3
31.2
31
30.1
29.2
28
25.9
24.9
24.7
24.2
23.9
23.5
23.3
23.2
23
22.9
24.6
27.3
28.2
29.2
30.8
32
32
32.9
31.8
31.4
31.7
31.4
27.5
27.5
26.8
26.7
25.7
25.1
24.9
24.7
24.6
24.7
25
25.3
26
27.3
28.4
29.4
28.8
30.6
27.5
28.6
28.3
29.5
29.4
27.4
27
26.4
26.1
25.9
25.9
25.8
25.3
24.8
24.6
24.7
24.7
24.9
25.3
25.7
27
29.2
28.9
30
30.7
29.4
25.6
25.3
25.3
25.4
25.6
25.2
25.1
25.1
25.3
25.3
25.2
25.1
25
25
24.9
24.9
25.7
26.2
27.5
27.2
28.6
27.8
27.2
25.6
25.4
25.4
25.4
25.5
25.6
25.4
25.5
25.6
25.4
25.5
24.9
24.5
24.4
24.2
24.3
24.2
25.2
25.4
26.3
27.2
27.7
27.8
29
28.2
29
29.5
29.3
28.4
27.7
27
25.8
25.7
25.3
24.7
24
23.6
23.4
23.4
23.5
23.8
24.7
26.7
28.4
28.5
29.7
29.1
28.3
27.8
30.5
31
30.7
29.4
28.8
27.3
26.6
26.4
26.2
25.7
25.3
24.7
23.9
23.7
23.3
23.4
24.3
25.1
25.7
25.4
27.3
29.2
29
29.9
26.9
26.9
26.8
26.7
26
24.5
24.3
24.3
23.8
23.7
23.3
23.3
23.1
23
22.9
22.9
23.5
24.2
25.2
26.5
27.8
28.3
29.3
30.2
29.9
29.7
29.6
29.3
28.3
26.7
25.8
25.2
25.2
25.1
24.4
24.1
23.8
23.8
23.6
23.7
24.5
25.4
27.4
28.4
29.1
28.6
27.7
25.6
26.1
27.5
28.1
27.7
26.4
25.7
25.3
25.1
24.8
24.7
24.7
24.5
24.5
24
23.9
23.5
23.7
24.4
27.3
28.7
28.6
28.8
28.8
28.9
28.9
29.1
29
28.3
27.2
26.9
26.5
25.8
24.9
24.8
24.6
24.7
24.7
24.6
24.4
24.2
24.5
25.3
26.8
27.1
28
29.1
28.7
29.9
31
31.8
30.4
29.4
28.9
27.9
27.3
27
26.7
26.7
26.3
26
25.4
24.9
24.4
24.2
25
27.5
27.9
29
29.5
30.3
31.3
32.6
32.9
32.8
32
30.8
29.7
28.6
28.1
27.5
27.2
26.8
26.5
26.6
26.6
26.3
25.9
25.8
26.5
28.1
28.3
29.4
29.9
31.6
32.2
33.1
33.2
32.9
32.9
32.2
30.8
29.5
28.5
27.9
27.5
27.2
26.7
26.7
26.1
25.3
25.2
24.7
25.7
28.2
29.8
30.9
31.2
31.4
33
33.5
33.7
34.1
33.7
33.2
31
29.9
29.1
28.3
27.6
27.4
26.7
26.2
25.8
25.7
25.5
25.5
26.1
28.5
28.4
30
31.1
32.1
31.7
28.4
28.3
29.4
30.2
30.3
29.6
28.8
28.4
28
28
27.7
27.9
27.6
27.8
27.3
27.2
26.7
26.9
29.5
29.9
31.4
31.3
33.2
33.3
34
34.4
32.8
30.9
30.2
29.9
29.2
27.6
27.4
27
26.8
27.2
27.4
27.3
26.7
26.2
26.1
26.5
27.5
29.1
30.5
31.4
31.6
30.9
30.6
27.9
30.1
30
30.9
30.2
29.4
29.1
29.1
29
28.6
28.2
27.9
27.6
27.2
27.3
27.1
27.8
29.5
29.9
30.2
30.5
30.8
31.2
30.7
29.6
29.8
29.6
29.1
27.7
26.9
26.7
26.5
26.3
26.3
26.3
25.8
25.6
25.4
25.3
25.4
25.8
26.4
26.7
27.8
28.2
28.8
31.4
32.4
32.6
32.5
31.8
31.1
29.9
28.4
28.1
26.9
26.6
26.2
26.1
25.9
25.9
25.8
25.7
25.9
26
26.2
27.3
28.7
29.8
30.5
30.4
30.6
30.3
30.4
29.3
28.8
27.9
27.2
26.6
26.2
25.7
25.2
24.7
24.4
24.2
24.1
23.9
23.8
24.9
26.4
27.8
28.8
29.8
30.1
30.3
31.1
31.6
31.8
31.4
30.8
29.8
28.4
27.8
27.3
27.3
27.1
26.7
26.1
25.8
25.7
25.6
25.4
25.7
27.5
28.7
29.7
31.1
31.4
32.6
33.1
32.1
29
29.7
30.6
25.2
25.1
25
24.9
25
24.9
24.7
24.7
24.8
24.5
24.3
24.5
25
26.7
28.9
30
30.1
30.6
29.1
30.8
26.6
25.2
28.5
28.3
26.4
26.2
26.5
26.4
26.1
25.7
25.1
25
25
24.9
24.8
25
25.5
25.4
25.2
26.8
27.6
28
29.2
26.7
29.5
30.7
29.9
29.4
28.7
27.7
27.5
27.1
27
26
25.9
26.2
26.1
25.8
25.6
25.7
25.3
26.3
28.8
28.3
29
30.3
31.3
31.5
32.1
31.7
31.1
29.7
28.1
27.7
27.3
27.2
27.1
26.5
26
25.6
25.3
25.6
25.4
25.5
27.5
29.3
30
31.1
31.6
31.7
33.3
31.2
34.7
34.9
32.4
33
26.1
25.8
25.8
25.7
25.9
25.8
25.4
25.5
25.4
25.6
25.4
25.3
26
27
28.3
29
30.7
32
32.6
33.8
34.2
34.4
34.2
33.2
30.5
29.2
27
27.4
26.2
25.7
25.5
25.5
25.5
25.5
25.6
25.6
26.3
28.2
28.7
29.1
29.5
29
25.7
25
24.9
25.1
25.3
25.2
25.2
25.2
25.4
25.4
25.2
25.3
25.3
25.5
25.7
25.8
25.7
25.7
26.1
26.9
27.8
28.5
28.3
27.6
24.2
24.6
24.5
24.8
25.2
25.5
25.4
25.4
25.8
26.1
26
26
25.8
25.6
25.4
25.6
25.4
25.3
25.1
25.5
25.4
26.8
27
26.7
29.3
28.4
25.2
25.1
25.5
26.2
25.8
25.7
25.5
25.4
25.4
25.1
25.1
25.4
25.9
26.2
26.1
26.1
26.2
24.8
24.6
24.7
24.9
25.4
26.5
28.1
28.6
28.7
28.4
27.3
27.2
27.2
27.1
27
27
26.8
26.7
26.6
26.5
26.4
26.2
26.2
26.3
26.1
26.3
27.4
29.2
27.7
27.6
25.8
26
26.7
27.2
27.8
27.5
27.3
27.3
27.3
27.2
27.2
27
26.9
26.8
26.6
26.7
26.5
26.7
27
26.7
28.2
29
30
25
26.2
27.5
27.6
28
28
27.5
27
27.1
27.1
27
27.2
27.1
26.9
27
27
27
27
27.2
27.6
29
29.1
29.6
30.5
30.2
30.5
30.6
30.8
29.9
29.4
28.7
28.1
27.8
27.3
27.2
26.9
26.3
26.3
25.7
25.4
25.6
25.8
25.9
27.7
29
28.8
30.8
31.2
32.4
33
32.9
34
33
32.9
31
29.7
27.3
26.3
26
25.7
25.4
25.2
25.1
24.9
24.7
24.7
25.5
28.3
30.5
32.8
33.4
34
34.1
34.1
35.4
35.1
34.6
32.3
31
30
30.5
29.6
29.1
28.7
28.1
28.2
27.7
27.1
26.9
26.2
26.2
26.7
26.2
27
25.6
24.8
25.7
26.6
25.5
27.5
25.9
25.3
25
24.9
24.6
24
24.7
24.6
24.4
24.1
23.9
24.3
24.2
24.5
24.9
27.3
28.6
28.9
29.5
30.8
30.2
27.2
30.1
29.2
30.7
30.3
27.8
26.5
25.7
25.2
24.9
24.4
24
23.7
23.6
23.8
24.4
24.8
26.3
28.3
29.3
29.9
31.6
30.6
32.1
32.1
32.3
32
31.1
30.5
29.2
28.3
27.3
26.1
25.4
24.7
24.2
24.1
23.9
24
23.6
23.6
24.7
28
29.1
29.9
30.7
31.4
32.6
31.8
30.7
30.8
31.9
32.6
30.5
29.2
27.1
25.8
25.1
24.7
24.2
23.9
23.8
23.6
23.5
23.5
25
28.4
30
31.1
31.7
31.8
31.8
33.2
33.2
33.7
28.6
28.3
28.4
27.3
26.6
26
25.4
25.2
24.9
24.8
24.7
24.7
24.7
24.8
25.1
26.3
29.3
30.5
31.6
32.5
31.1
27.5
27.4
27.6
27.9
28.3
27.6
27.2
26.9
26.8
26.7
26.7
26.4
26.2
26
25.8
25.7
25.6
26
27.4
27.7
28.3
29.7
30.3
31.5
31
31
29.5
29.8
30.1
27.9
27.1
27
26.8
25.9
25.9
26.1
25.3
25.2
25
25.3
25.5
27
28.6
29.3
29.4
26.2
30.2
27.8
30.3
30.8
30.8
30.9
30.3
29.3
28.5
28.1
27.3
26.9
25.9
25.8
26
26.3
26.1
25.6
25.4
25.7
26.6
28.8
30.8
31.2
31.5
31.6
30.8
31.3
31.7
31.1
30.2
29
28.5
28
27.8
27.7
27.7
27.4
26.9
26.5
27.1
27.2
26.8
26.7
28
29.9
30.9
31.2
31.8
31.2
31.2
33.3
32.7
32.3
31.8
30.2
29.1
28.7
28.3
28
27.8
27.4
27.2
26.7
26.4
25.6
25.2
26.5
28.8
29.8
31.1
31.8
32.3
32.5
32.3
32.8
31.9
32.5
31.9
30.4
29.4
28.9
29.1
28.9
28.5
28.1
27.8
27.3
27.2
27.2
26.7
27.2
28.9
29.6
30.2
30.9
32.1
32.9
32.9
33.9
33.6
32.9
32.4
30.8
30.1
30
29.3
28.8
28.1
27.9
27.6
27
26.5
26.3
25.3
26.3
29
30
30.7
31.3
32.2
33.2
33.6
33.4
33.5
32.8
31.5
30.6
29.6
28.9
29.1
28.6
28
27.6
27.2
27.2
26.4
26.3
27
27.7
26.9
28.5
28.8
30.9
32.6
32.7
32.5
32.4
32.4
30.8
30.4
29.5
29.3
28.9
28.9
28.5
28.3
27.8
27.7
27.4
27.4
26.8
26.3
27
29.1
30
31.2
32.4
32.6
33.6
33.6
33.9
34.4
33.8
31.4
31
30.1
29.8
29.7
29.3
28.8
28.7
28.5
28.6
28.2
28
28.2
28.5
29.4
30.1
30.8
32.1
32.5
33.1
34.1
33.6
32.7
27
27.7
27.8
28.4
28.1
28.6
28.5
28.5
28.5
28.2
27.7
27.4
27.1
26.4
27.4
29.2
30.2
30.4
32
32.9
33
32.8
27.3
29.5
30.6
30
29.8
29.1
29.1
28.9
28.8
28.6
28.1
27.9
27.9
27.4
27.4
27.6
28.2
29.6
29.7
30.2
31
32.1
32.2
32
31.7
31.4
31.1
30.2
29.7
29.2
28.9
28.6
28.5
28.6
28.2
27.5
26.7
26.4
26.3
26.1
26.4
28.6
29.9
29.2
31.4
32.2
32
29.3
31.6
31.4
31.9
31.8
30.5
24.3
23.7
23.8
23.8
23.8
23.9
24
24.4
24.7
24.7
24.8
25.2
27.4
30
30.8
32.2
33
33.6
34.6
34.6
35.1
33.4
32.7
27.4
26.6
26.7
26.6
26.5
26.4
26.4
26.4
26.4
26.4
26.3
26.3
26.8
27.8
28
29.7
32.1
33
33.3
35
35
35.1
33.6
32.2
30
28.9
28.6
27.9
27.5
26.7
26.2
25.7
25.7
25.4
25.1
25.1
25.5
27.5
30.5
32.4
33.2
34.2
34.8
35.6
36.4
36.7
35.8
34.6
33
29.7
29
28
29.5
27.8
26.8
26.3
26.4
26.1
26.2
26.2
26.6
29
31
30.7
32.3
32.9
33.5
34.2
34.6
31.4
26.9
27.5
27.4
27.1
26.9
27
26.9
27.3
27.1
26.6
26.8
26.2
26
25.7
27.1
27.6
27.5
29.2
29.9
29.9
31.1
30.3
29.1
26.1
26
26.3
26.5
26.7
27
26.1
26.7
26.3
25.2
24.6
24.2
24.7
25.6
25.5
25.4
25.3
25.4
25.2
25.1
26.5
27.2
26
27.1
27.7
27.2
26.3
26.4
26
25.9
25.8
25.6
25.3
25.5
25.6
25.5
25.3
25.4
24.9
25.1
25.1
25.3
25.6
24.8
24.8
24.3
24.7
24.4
24.9
24.9
24.4
24.1
23.9
23.7
23.5
23.7
23.6
23.7
23.6
23.6
23.7
23.7
23.8
23.9
24.4
24.9
25.2
25.6
25.4
25.3
25.3
25.2
25.4
25.1
25
24.9
24.8
24.6
24.6
24.7
24.6
24.5
24.4
24.3
24.2
24.1
23.9
24.2
24.5
24.3
24.3
25
25.3
25.2
25.8
26.8
25.6
25.4
25.2
25
24.7
24.2
24
24.1
24
23.9
24
24.1
24.1
24.1
24
24.4
25
24.8
24.9
26.3
26.5
29.4
30.6
29.9
25.6
26.2
27.1
26.8
25.8
25.3
24.9
24.5
24.2
24
23.8
23.6
23.3
23.3
23.4
23.8
25.5
28.3
29.4
31.6
31.7
30.6
32
32.9
31.9
32
30.9
29.5
28
26.6
26
25.5
25.2
24.9
24.8
24.6
24.4
24.3
24.1
24.7
26.5
28.5
30.2
31.6
32.1
33.1
34.1
34.7
35
35.1
33.7
27.9
27.3
26.7
26.4
25.4
25.7
25
24.3
23.9
23.7
23.8
23.7
23.9
26.8
29.4
31.5
32.8
33.8
34.4
34.5
36
36.1
36.3
34.6
31.1
28.9
28.2
27.5
27.2
26.9
26.8
27.3
27
26.6
26.2
25.9
26.1
27.8
30.4
32.1
33.5
34.8
35.5
35.4
36.4
36.2
36.3
35.7
32
29
27.6
27.2
26.9
27
27.6
27.6
27.2
27.4
26.4
26
26.6
29.7
31.8
32.4
33.8
34.3
35.3
35.4
35.8
35
34
32.4
31
28.7
27.4
27
26.8
26.5
26.6
26.4
26.2
25.8
25.5
25.4
25.7
27.2
30.5
30.6
31.2
32.1
33.4
33.7
31.4
30.7
29.8
29.5
28.9
28
27.5
27.1
26.6
26.3
26.1
26.1
25.9
25.9
26.2
26.4
26.6
27.6
30.1
30.6
30.8
31.3
31.9
31.7
30.9
29.6
28.7
27.7
26.8
26.2
25.7
25.7
25.7
25.7
26
26.1
26.5
25.4
25.7
25.7
26
26.7
27.5
28.5
29.9
31
31.5
27.2
25.8
26.5
26.8
26.7
26.1
25.5
25.3
25.4
25.2
25.2
25.4
25.3
25.3
25.1
24.9
24.9
25.3
27.2
28.1
29.6
30.6
30.1
25.8
28.1
28.6
30.1
29.8
29.4
28.3
27.3
26.4
25.8
25.3
25.1
25.1
25
24.6
24.6
24.5
24.3
24.9
27.3
29.5
31.7
32.8
32.9
34.5
34
26.7
29.6
30.4
30.3
29.5
28.1
27.4
27.1
27
26.7
26.5
26.5
26.4
26.5
25.9
25.6
26
28.6
30.5
31.8
32.8
34.1
34.5
35
35.4
35.2
34.8
34
31.3
28.3
27
26.4
25.9
25.5
25.6
25.2
25
24.7
24.6
24.6
25.3
27.7
30.6
32
33
34.1
34.7
36
36.2
33.6
32.1
31.6
30.7
30.2
29.4
27.8
26.8
26.4
26
26.1
27.2
25.8
25.3
25.2
25.6
26.6
28.5
30.1
31.1
32.2
31.2
29.1
31.7
31.8
30.1
29.2
28.2
27.7
27.3
26.5
26.2
26
25.9
26.3
26.7
27.1
25.7
25.3
26
28.1
29.7
30.2
31.2
27
28.6
31
29
28.3
28.2
27.7
27.3
26.6
26.4
26.2
26
25.9
25.6
25.4
25.4
24.8
24.1
23.9
24.3
25.4
27.2
28.4
28.7
28.9
29.6
30.4
32
30.9
27.2
27.2
26.6
27.3
26.6
26.2
26.2
26.1
26
25.7
25.4
25.2
25.3
25.2
25
26
27.8
28
29.5
30.1
31.5
26.1
24.4
24.7
25.2
25.1
25
24.7
24.7
24.8
24.8
24.7
24.8
24.8
24.9
24.8
25.1
25
25.4
26.7
28
29.8
29.1
29.8
30.9
32.7
32.8
33.4
32
31.7
30.1
29.4
28.9
28.3
27.3
26.4
26.1
25.7
25.4
25.3
25.4
25.4
25.7
27.3
29.9
31.3
32.5
33.6
34.1
34.8
34.6
35.6
35.1
34.3
31.5
29.2
28.2
27.7
27.2
27
27
27.7
28.3
28.5
28.1
27.6
27.3
26.5
29.1
29.3
30.8
32.6
33.3
33.9
33.7
33.2
32.4
28.7
27.2
27
27.2
27.1
27.5
26.9
26.8
26.6
25.2
25.3
25.7
25.9
26.4
27.1
28.6
29.1
29.3
30.3
30
28.4
27.7
26.4
26.7
26.7
26.3
26.2
26.1
26.2
26.5
26.4
26.3
26.3
26.1
26.2
26.2
26.2
26.4
26.8
27.5
28.5
29
30
31.1
32
30.5
29.3
28.9
28.2
27.5
26.7
26.3
26.1
25.8
25.8
26.1
26
26
25.6
25.2
25
25.4
26.5
28.7
29.8
31.4
32.2
31.6
29.6
31.8
31.7
31.8
31.1
30.1
28.6
28.1
27.2
27
26.5
26.1
25.9
25.9
25.7
25.8
25.5
25.9
27.4
29.7
31
32
32.3
33.2
33.7
33.9
34.1
32.7
31.3
30.2
29.5
29.2
29.1
25.4
25
25.4
25.5
25.4
25.3
25.2
25.2
25.4
26.9
28.9
29.9
31.1
32.3
32.1
32.2
33.1
32.6
32.1
30.7
30
28.7
22.4
23.2
23.4
23.3
23.5
23.5
23.5
23.7
23.7
23.6
23.9
24.4
25.2
27.4
30.1
29.8
30.7
24.7
24.3
24.8
25
24.9
24.8
24.7
24.8
24.6
24.5
24.3
24.2
24
23.9
23.7
23.5
23.4
24
25.1
27.3
28.7
29.5
30.6
32
31.1
32.9
33
33
31.9
29.3
27.6
27.2
26.7
26.4
26.2
25.8
25.6
25.2
24.9
24.6
24.5
24.5
26
28.3
29.2
30.6
31.2
31.6
32
31.9
31.7
31.3
30.9
29
27.8
26.6
26.5
26.4
26.2
25.8
25.2
25.3
25.4
25
25
25.3
25.4
26
27.2
28.1
29.3
30
31.1
31.9
32.6
31.8
31.4
29.9
27.6
26.7
26.4
26.4
26.3
25.6
26.2
26.2
26.1
26
25.7
25.9
28.2
30.2
30.2
32
32
32.8
33.6
33.1
32.7
32.8
31.4
28.4
26.7
26
25.2
24.8
24.6
24.1
23.9
25
24
24.5
24.6
24.1
27.5
30.3
32
32.4
33
34.3
34.2
34.7
34.7
34.2
32.9
30.2
27.6
26.4
25.8
25.3
25.2
24.8
25
24.9
25.5
25
24.7
25.8
28.2
30.6
32
33.2
33.5
34.3
34.6
35.5
34.7
34.5
33
30.1
28.2
27.4
26.6
26.3
26.1
25.7
25.6
25.5
25.3
25.3
25.2
25.5
27.2
29.8
31.6
32.6
33.3
34
34.8
31
30.9
30.7
30.7
29.6
28.1
27.5
27.1
26.8
26.4
26.1
25.9
25.6
25.3
25.1
25.1
25.4
26.8
29.2
30.5
30.8
29.3
29
32
32.8
33.2
32.5
31.4
29.6
28.3
27.5
26.9
26.7
26.7
26.4
26.3
24.8
24.2
24.2
24.3
24.6
25.7
28
29.6
30.7
32
31.3
29.3
27.8
29.6
28.9
28.7
27.5
27.1
26.8
26.3
25.6
25.2
25
25
24.8
24.9
24.9
24.4
24.6
26.7
28.7
28.7
28.7
26.8
27.8
29.8
30.7
32.1
28.6
26.5
26.1
26
25.6
25.6
24.9
24.6
24.1
23.9
23.9
23.9
23.7
23.7
24.3
26.1
28.3
29.3
29.9
30.9
31.6
32.4
32.9
32.2
31.5
30.8
29.7
28.4
26.5
26.1
25.6
25.3
24.8
24.4
24
23.8
23.7
23.5
24.1
25.5
28.2
29.6
29.6
31.2
32
29.3
31.6
31.2
30.7
29.3
27.7
27
26.4
25.7
25.4
25.4
25.3
25.2
25
24.8
24.7
24.6
24.9
27.1
28.9
30.1
29.7
31
29.7
31.5
31.1
31
30.8
24.1
24.4
24.5
24.2
24.2
24.2
24.3
24.2
24.1
24
24
23.7
23.6
23.7
25.1
27.7
27.7
28.7
29.8
30.8
29.9
31.3
31.1
30.9
29.6
28
26.3
25.8
25.4
24.9
24.7
24.4
24.2
23.9
23.9
24
24
24.5
27
28.6
29.3
30.4
31.5
31.9
32.3
32.4
31.9
31.8
30.6
29.4
28.5
25.5
25.4
25.3
25.5
25.3
25.2
25.1
24.9
24.9
25.1
25.3
26.2
27.5
29.2
30
30.7
23.5
24.1
24.9
25.5
25.8
25
24.7
24.3
24.2
24
23.8
23.7
23.7
23.6
23.5
23.3
23.4
23.4
23.8
25.5
28.5
28.5
29.3
31.2
32.2
32.5
32.3
33
32.6
30.9
28.8
27.1
26.4
26
25.6
25.4
25.3
25
24.9
24.8
24.7
24.8
24.9
26.1
28.2
30.3
30.7
31.1
32.1
32.3
33.1
32.7
32.5
29.9
28.9
28.2
27.5
27.2
26.5
26.1
26.1
25.3
24.8
24.6
24.6
24.7
24.9
26.2
28.4
29.2
30
30.5
31.2
32
32.8
33
32.6
31.6
29.7
28.6
27.7
27.6
27.1
26.8
27.4
27.1
24.3
23
23.3
23.5
23.7
24.4
26.8
29.5
30.9
30.5
32
32.3
32.9
33.1
32.9
31.5
29.5
28.3
27.6
27.6
28.2
27.8
26.7
26
25.5
25.2
24.9
24.8
24.9
26.4
28.7
29.9
30.3
31.4
32.1
33.3
32.5
29.9
30.1
29.1
27.8
27.1
26.6
26
25.7
25.4
25.2
25.1
25
24.7
24.8
24.6
24.9
26.5
29
30.7
28.2
29.5
29.7
28.7
27.5
27.4
28.5
27.5
26.9
26.2
25.6
24.9
24.5
24.2
23.4
23.1
22.7
22.5
22.2
21.8
21.8
22.1
22.7
24.4
25.1
26.3
26.5
24.8
23.2
22.4
22.2
22.1
21.3
21.9
21.9
21.6
21.4
21.3
21.2
21.1
21.1
20.9
20.5
20.3
20.4
20.9
21.8
23.4
24.6
26.1
27.8
28.5
29.3
29.5
28.6
27.1
24.5
22.9
22.2
21
20.6
20
21.1
20.7
20.5
20.3
20.1
19.8
20.1
21.8
23.2
25.1
26.7
28.4
29
29.2
30.3
30.2
29.7
28
24
22.2
21.4
20.6
20.3
20.3
20.6
20.8
19.7
19
18.8
19
18
21.9
24.7
26.1
27.1
28.4
29
30.1
30
29.7
28.9
27
24.6
22.5
21.7
21.3
21.5
22.2
22.8
22.3
22
21.6
21
20.4
20.9
22.1
24.5
26.5
27.6
28.3
28.9
29.8
29.4
29.5
29.2
27.1
25.3
24.8
24.2
23.9
23
22.6
22.3
22.1
22.1
22
22.1
22.1
22.1
23
25.9
28.2
28.5
28.7
30.2
29.9
29.5
28.2
27.5
26.9
25.3
24.1
23.9
23.9
23.5
23.4
22.8
22.7
22.8
22.7
22.7
22.6
22.9
23.7
25.4
27
28.2
29.1
28.5
28.9
27.8
27
26.8
26.2
25.8
25.4
24.9
24.3
23.9
23.4
23.3
23.4
23.3
23.3
23
23.1
23.3
25.5
28
28.2
29.7
31.1
31.8
31
30.1
29.1
29.8
29.2
27.3
26.7
26
25.5
25.5
24.6
24.2
24.1
23.7
23.2
23.4
23.3
23.9
25.1
27.9
29.2
29.6
31
31.8
32.1
32.2
32.6
32.4
30.9
29.1
28.3
27.8
27.5
27.2
27
26.9
26.8
25.7
25.3
24.9
25
24.9
25.8
27.7
28.4
29.3
29.6
30.4
31.5
31.4
30.7
31.1
30.1
27.9
27.4
26.7
26.1
25.9
25.5
25.3
25.2
25.2
24.9
24.9
25
25.2
25.4
26.8
28.9
30.4
30.4
31.2
32.4
32.1
31.3
29.3
26
24.4
23.8
24.1
24.3
24.5
24.5
24.4
24.4
24.5
24.4
24.3
24.3
24.4
24.9
25.2
25.8
26.5
26.4
25.9
25.1
25.4
25.7
26.2
25.3
24.7
24.5
24.5
24.4
24.1
23.7
23.6
23.7
23.8
23.8
23.9
24
24.2
24.9
25.6
27.3
29.3
29.1
29
29.1
29
28.8
27.9
27.1
26.3
25
24.7
25.2
24.8
24.6
23.9
23.7
23.9
23.7
23.5
23.4
23.5
25.8
27.6
28.5
29.6
30.4
30.9
31.6
31.4
31.3
30.4
28.7
26.2
24.1
23.9
25.1
24.9
24.8
24.9
24.9
24.1
23.8
23.3
23.6
23.4
24.4
25.8
27.3
28.4
29.3
29.9
30.7
29.7
29.2
28.8
27.4
24.9
24
23
23
22
23.9
23.8
24.1
23.4
23.3
22.5
22.4
22.4
23.7
25.3
26.4
27.3
28.2
29.6
29.3
30.1
29.9
28.7
26.9
24.1
23.1
23
22.2
20.8
20
19.5
20.2
19.9
19.3
19.4
18.9
18.6
21.3
23.2
25.3
26.3
27.2
28
28.4
29.1
29.5
28.1
25.8
21.4
20
19
18.9
18.2
17.8
17.5
17.2
17.2
17.9
18.5
19.4
19.9
20.7
23.2
25.3
25.8
27.6
28.2
28.8
28.6
29.1
27.9
26.2
22.8
21.2
20.3
19.7
19.2
18.7
18.4
18.1
17.8
17.6
17.6
17.5
18.2
21.3
24.2
26.3
27.4
28.2
28.8
29.9
29.7
29.9
28.8
26.6
22.8
21.2
20.6
20.1
19.7
19.4
19.1
19
19
18.8
18.8
19
19.2
20.6
23.7
25.7
27.4
28.4
28.7
28.8
30
29.9
29.6
26.3
23.2
21.8
21.1
20.5
20
19.7
19.3
19.3
19.2
19.2
19.1
19.3
19.5
21.1
23.9
26.1
27.7
28.6
29.3
29.7
30.3
30.2
29.8
27.3
23.7
22.3
21.4
21.1
20.7
20.4
20.3
20.6
20.9
20.6
20.1
20.1
20.2
22.2
25
26.4
27.6
29.2
28.8
29.4
29.9
29.8
29.1
27.1
24.4
23
22.2
21.9
21.6
21.2
20.9
20.7
20.5
20.3
20.3
20.2
20.2
22.1
25
26.8
27.6
28.6
29.5
29.7
29.9
29.8
29.2
27.3
25.8
24.9
24
23.8
23.7
23.7
23.6
22.5
22.2
22.2
21.9
21.3
21.7
22.2
23.4
25.3
27.3
28
29.1
29.5
30.4
30
29.3
27.1
24.4
23.6
23.8
23.6
23.7
23.3
23.2
23
23
22.9
22.8
22.9
23.2
24.8
26.7
27.5
29.1
29.6
29.9
30.6
31.1
30.7
30.1
27.8
25.1
23.8
23.3
23.1
24.6
24.4
23.3
22.3
21.6
21.3
20.9
20.7
20.7
22.8
26.1
27.3
28.5
29.6
30.2
30.8
31.2
30.9
29.6
27.4
25.6
25.6
25.1
25.2
25.4
24.7
24.1
23.9
23.1
22.6
22.8
22.5
22.4
23.6
25
26.1
27
28.1
28.8
29.3
29.2
29.1
28.1
26.1
23
22.1
21.1
20.3
19.8
19.2
19.7
20
19.3
18.7
18.2
18.3
17.5
20.5
23.6
25.3
26.8
27.4
28.2
28.2
29.1
29
28.1
25.6
22.4
21.2
20.4
19.7
19.6
19
18.9
18.7
18.2
17.9
17.8
17.7
17.9
19.8
23.9
25.4
26.6
27.8
28.8
29.6
30.1
29.5
29
24.9
22
20.3
19.6
18.9
18.4
18.2
18.4
18.2
18.2
18.2
18.2
18
18.4
20
23
24.9
26.5
27.7
28.5
29
29.8
29.1
28.6
25.9
23.6
22.4
21.6
21.2
20.8
20.6
20.6
20.5
20.2
19.9
20.1
20
19.8
21.1
23.8
25.9
26.9
27.9
29.3
29.4
30.2
30.1
29.3
26.7
24.6
23.5
22.9
22.6
22.5
22.2
21.9
21.7
21.5
21.5
21.3
21.1
21.3
22.5
24.7
26.8
27.4
27.8
29
29.6
30
30.2
29.1
27.9
24.7
23.8
23.2
23.1
24.4
24.1
23.6
22.5
22.6
22.4
22.6
22.7
22.7
23.5
25.2
26.4
27.7
28.1
29
29.6
29.5
29.6
29.1
26.6
24.3
23.2
22.4
21.9
21.7
21.5
21.4
21.3
21.4
21.4
21.7
22.8
23.5
24.2
24.5
26.5
27.5
26
26.3
27
27.8
26.3
25.5
23.7
23
23
22.6
21.9
20.5
18.7
17.5
16.7
16.5
15.7
15.6
16.9
16.6
18.5
20.3
21.9
23
23.1
24.4
25.1
24.7
24.5
23.8
22.8
21.7
21.1
20.5
20.1
19.8
19.9
20
20.2
20.1
19.9
19.9
19.3
19.2
21.4
23.1
24.7
25.8
26.9
27.4
28.1
28.5
28
27.3
25.9
23.4
22.4
23.5
21.6
20.9
20.2
19.7
19.2
18.8
18.4
18
17.9
17.9
20
23.4
24.9
26.3
27.3
28.2
28.6
28.2
28.9
28.5
25.7
24
22.8
21.9
21.6
21.1
20.7
20.4
20.4
20.1
19.5
19.4
19.5
19.2
20.3
23.4
25.3
26.7
27.2
27.4
28.8
28.2
28.3
27.5
24.4
21.8
20.5
19.8
19.2
19
18.7
18.6
18.3
18.4
18.1
18.1
17.9
17.9
20
23.6
26.3
27.9
28
28.9
30.4
29.6
29.5
28.8
25.8
23
21.6
21
20.4
20.2
19.8
19.5
19.3
18.9
18.9
18.9
19.1
19.9
21.7
24
26
26.9
28.2
29.2
29.9
30.2
29.6
28.7
26.3
25.1
24.5
24.5
22.5
22.2
22.3
22.3
22.4
22.3
22.1
22.1
21.9
21.6
22.5
24.2
24.5
25.8
26.5
27.7
27.5
28.2
28.6
27.9
24.6
23.2
22.7
21.7
21.4
20.8
20.4
20.1
20.2
20.2
20.2
19.9
19.7
19.6
20.9
23.7
25.5
26.6
27.8
29.4
29
29.1
29.2
28.7
25.7
23.1
22.1
21.5
21
20.8
20.5
20.2
20.1
20
19.7
19.4
19.4
19.3
20.8
24
25.5
27.8
27.6
27.7
27.4
26.9
26.7
26
25.3
24.9
24.2
23.1
22.3
22.8
21.7
21.7
21.5
21.6
21.7
21.6
21.3
20.9
21.5
22.6
24.1
24.6
24.9
25.5
25.8
26.3
26
25.3
24.5
24.3
23.8
23.2
23.1
22.7
22.4
22.1
21.2
21.3
21.1
21.1
20.9
21.3
23.8
24.6
26.9
26.9
29
29.2
29.1
30.2
28.9
28
25.9
24.4
24.4
23.9
23.4
22.9
22.7
22.7
23
22.7
23.2
22.4
22.3
22.4
23.5
24.4
24.7
24.6
25
25.8
25.9
26.6
26.1
25.5
25.4
25.3
25.1
24.5
22.7
22.5
22.3
22.1
22.2
22
22.1
21.9
21.8
21.6
21.7
21.7
22.2
21.9
22.5
23.1
22.4
22
21.1
20.4
19.6
18.7
18.1
17.7
17.4
17.3
17.2
16.6
16.3
15.7
15.9
15.9
16.4
16.9
17.6
19.1
21.3
20.7
22.7
22.5
23.5
23.5
22.2
21.7
19.8
17.3
15.5
14.6
13.8
13.4
13.4
13.3
12.7
12.1
11.7
11.1
11.2
11
14.6
17.8
19.3
20.6
21.5
22.7
23.3
23.5
23.2
22.5
18.4
15.8
14.7
13.9
13.6
13.2
12.9
12.6
12.4
12.2
12.2
12.5
12.6
13.1
16
19.2
21.7
23
24.7
24.4
25.1
25.2
24.9
23.7
20.2
17.8
16.7
16.2
15.6
15.6
16
16.1
16.2
16
15.8
15.8
17.1
17.6
19
20.3
22.5
24.1
25.4
25.8
26.9
26.8
26.6
25.7
23.5
21.2
20.2
19.5
19.5
19.2
19.2
21.2
21
20.7
20.1
19.7
19.2
18.5
20.1
21.8
22.9
24.1
25.1
24.4
25.2
25.5
24.2
23
21.7
21
19.4
19.1
19.6
19.1
18.5
19
18.6
18.7
18.3
17.7
17.1
16.8
17.8
18.3
19.6
22
23.3
24.5
24.7
25.1
23.8
22.4
21.1
20.7
20.4
19.6
19.6
19.3
19.1
19
18.4
18.4
18.8
18.9
18.7
19
20.2
22.8
23.1
24.6
25.4
26
25.8
26.1
24.7
23.8
22.3
21.6
21.4
21.6
20.8
20.4
19.9
19.1
17.8
17.3
17.4
17.3
17.2
17.7
19.1
20.7
23
23.9
24.3
24.6
24.7
24.4
24.1
23.7
22.7
21.8
21.3
21.9
21.5
20.7
20.3
20.2
20.6
20.5
20.5
20.3
20.3
20.3
20.4
20.9
21.7
22.8
24
24.6
25.5
25.1
25.1
24.9
24.7
24.4
23.9
22
21.8
21.9
22.2
22.5
22.3
22.2
22
21.9
21.8
21.7
22.8
25.3
25.4
25.5
26.1
27.2
27.6
27.7
27.4
26.5
25.7
25.3
25.2
25.1
24.9
24.5
23.8
23.1
23.1
23
22.7
22.8
22.8
22.6
23.2
25.3
26.6
27.6
28.6
28.3
28.7
28.9
28.6
28.3
26.5
25.1
21.2
20.5
20.2
19.6
18.5
18.1
17.1
16.9
16.9
16.8
16.7
16.7
17
17.6
18.3
19.3
19.8
19.9
20.9
20.8
20.7
19.6
18.4
17.3
16.6
16.5
16.3
15.6
15.8
15.6
15.9
15.7
15.6
15.5
15.5
15.4
15.8
16.2
17.3
18.5
20
20.7
20.7
20.1
20
19.6
19
18.2
18.1
18.2
18.1
18.1
18
18.1
18.2
18.1
17.6
17.1
17.2
17.2
18.5
20.8
22.2
23.7
25.4
25.9
26.6
26.8
26.8
26.1
23.1
20.7
19.7
19
18.5
18.1
17.7
17.6
17.5
17.3
17.4
17.8
18.1
18.1
19
20.1
21.5
23.5
24.1
25.3
25.8
25.1
25.3
24.9
23.6
22.1
20.9
20.4
20.4
19.5
19.3
19
18.8
18.6
18.5
18.6
18.5
18.5
19.2
21.8
22.9
23.4
25.1
26.7
26.4
26.3
26.1
25
23.9
23.6
23.2
22.6
22.2
22.2
21.8
21.9
21.9
21.6
21.4
21.4
21.4
21.4
21.6
22.8
23.8
23.7
23.8
24
24.6
25.2
24.9
24
23.5
22.5
22.7
21.5
18.2
17.4
16.1
15.4
15.2
15
14.7
14.3
14.4
14.4
15
16.2
17.6
17.7
17.7
18.7
19
19.9
18.1
18.2
17.5
17.2
17.3
17
16.8
16.5
16.3
16
15.5
14.9
14.9
14.8
14.7
14.7
15.1
16.4
17.6
18.2
18.7
19.1
19.4
19.6
19.5
19.1
18.7
18.2
17.9
17.7
17.8
17.6
17.6
17.3
17.3
17.2
17.1
17.2
17
16.5
18.9
20.4
22.3
23.8
24.7
24.3
25.7
26.3
25.3
24.6
22.2
20.2
19.3
18.7
18.6
18.9
19
19.5
20.4
20.2
19.7
19.4
19.3
19.3
19.7
20.1
20.8
21.3
20.5
19.3
19.6
21.1
20.9
20.8
20.4
20.1
20.2
20.5
20.7
20.5
20.1
19.7
19.2
18.8
18.9
19.3
19.3
19.3
19.5
19.8
21.4
22
22.4
22.7
22.9
22.6
22.1
21.8
21.8
21.8
22.1
22.2
22.2
22.1
22
21.9
21.9
21.8
21.8
21.8
21.9
21.9
22.1
22.5
23.8
26.2
27.8
27.8
28
27.5
27.1
26.6
25.7
25.4
25.3
24.9
24.7
24.8
24.7
24.5
24.2
24.4
20.9
18.3
17.6
16.7
16.8
17.8
18.2
18.6
19.5
21.1
21.6
21.7
19.8
18.8
17.8
17.5
16.9
16.7
16.5
16.4
14.3
13.4
13.4
13.3
13.1
12.9
13.1
13.2
13.5
13.9
14.3
14.5
15.1
15.5
15.4
15.1
15
15.1
15
15.1
15.2
15.2
15.4
15.4
15.3
15.5
15.8
15.9
16.1
16.3
16.3
16.4
16.8
17.3
18.2
19.8
20.4
20.5
20.4
20.1
19.9
19.7
19.7
19.8
19.8
20
20
20
20.2
20.3
20.3
20.2
20.2
19.5
16.1
15
14.2
13.5
13.2
13.1
12.6
12.6
12.7
12.7
12.8
12.6
12.1
11.7
11.7
11.6
11.4
11
10.8
10.6
10.6
10.5
10.2
10.1
10.1
10
10.3
10.6
11.2
11.1
11.4
11.5
11.8
12
12
12
12
12.1
12.2
12.3
12.3
12.2
12.3
12.5
12.6
12.8
12.9
13.2
13.2
12.8
13
13.5
13.8
13.3
13.8
14.2
14.6
14.8
15.1
15.1
15.1
14.9
14.8
14.7
14.9
15
14.9
14.8
14.8
14.8
14.8
14.8
14.8
14.8
15.1
15.5
17.2
18.5
19.3
20.5
20.6
20.6
19.8
19.2
18.7
17.9
17.5
17.3
17.2
17.3
17.2
17.1
17.2
17.2
17.2
17.2
17.2
17.3
16.9
16.5
16.8
16.4
15.8
15.8
15.7
16.1
16.1
15.9
16
15.9
15.7
15.4
15.6
15.8
15.8
15.9
15.9
15.7
15.6
15.5
15.1
15.2
15.4
15.5
15.7
16.3
16.9
16.9
16.9
17
16.4
16.1
15.6
15.6
15.4
15.3
15.1
14.7
14.4
14.1
13.8
13.6
13.4
12.9
12.8
12.8
12.8
13
13.5
15.3
15.9
18.4
18.1
19.1
18.5
17.1
16.1
15.2
14.8
14.5
14.4
14.4
13.9
13.4
13.2
12.9
12.8
12.5
12.5
12.2
11.8
12.2
12.4
13
14.7
15.5
15.6
15.7
15.2
14.5
13.7
13.5
13.3
13.1
13
12.9
12.9
12.7
12.6
12.4
12.4
11.5
11.4
11.5
11.3
11.5
11.9
12.6
13.1
13.8
13.2
13.1
12.5
12.6
12.5
12.7
12.9
13.1
12.2
12.1
12.3
12.2
12.4
12.6
12.8
13.1
13.2
13.1
13
13.3
13.5
13.6
14.2
14.3
15.1
14.9
14.5
14.1
13.4
13
12.6
12.5
12.4
11.9
10.5
10.8
11.1
10
8.9
8.5
8.2
8.5
10.1
13.1
16.2
17.2
18.2
19.3
19.4
18.6
18.5
17.4
16.6
15.5
15.1
14.7
14.4
13.3
12.5
12.9
12.4
12.6
12.5
12.7
12.6
11.9
13.2
15.7
19.4
21.1
21.7
22
22.4
22.3
22.4
21.5
19.3
16.5
16
15.8
15.8
15.9
16.4
16.6
16.8
16.4
16.7
16.4
16.3
16
15.8
17.3
18.8
19.4
20.6
21.5
22
21.6
21.9
20.6
17.7
16
15.5
15.5
15.1
16.4
16.2
14.7
13.5
12.7
12.7
12.6
13
12.7
13.3
15.7
18.4
20
20.6
21.5
22.2
22.2
22.1
21.4
17.8
15.7
14.7
14.2
13.8
13.4
13.2
13
12.7
12.5
12.7
13.4
14.1
14.3
14.9
16.2
18
19.5
20.1
21.5
21.1
20.9
20.8
20
18.8
17.7
17.3
17.1
17
16.9
16.7
16.8
16.3
15.5
14.9
13.6
12.6
12.6
12.9
12.9
13.4
14
14.4
15.3
15.1
15.9
15
14.2
13.6
13.2
13
12.7
12.5
12.3
12.2
12.3
11.9
11.8
11.8
11.6
11.1
10.8
11.5
13.7
14.1
15.4
16.3
16.6
17
16.1
15.9
15.2
14.1
13.4
12.8
12.5
13
13.3
13.6
13.6
13.8
13.7
13.9
14.1
14.1
14.1
14.5
15.7
17
18.9
20.3
21.4
21
21.7
21.6
20.7
19
17.6
16.5
16.5
16.9
17.1
16.4
15.3
14.9
14.5
14.6
14.8
15.3
15.5
16.2
17.7
20.7
21.3
22.7
23.6
24.2
24.2
24.3
23.9
23
22
20.8
19.5
18.5
17.9
17.7
17.7
18
18.2
18.2
18.6
18.6
18.8
18.9
21.6
23.5
25.3
24.8
26
25.3
25.7
25.7
24.6
23.3
22.5
21.7
20.8
19.6
18.8
18.3
18.6
18.6
18.8
19
19.2
19.2
19.4
19.2
21
23.9
25.3
26.1
26.8
27.4
27.3
27.2
26.6
23.3
21.4
20.4
19.9
19.6
19.4
19.2
19.1
19
19.5
19.8
19.9
20
19.9
20.1
20.8
21.4
21.5
22
23.1
22.2
21.9
22.1
21.7
21.4
21
21.2
21.1
20.8
20.8
20.4
20.1
19.6
17.6
15.8
14.4
13.8
12.6
11.9
11.4
11.8
12.2
12.7
13.3
13
13.2
13.2
13.5
12.2
11.4
11
10.3
9.6
9.2
8.6
8
7.7
7.5
7.2
7.2
7.6
7.2
7.7
9
9.8
11
12.1
12.6
12.3
12.6
12.4
12.2
12.1
12
12.4
12.4
12.4
12.6
11.9
11.8
12
12.3
12.5
12.7
13.2
13.6
13.9
14.7
15.2
16
17
17.5
17.9
17.9
18
18
17.3
17.2
17.1
18.3
18.3
18.2
18.2
18.5
18.5
18.4
18.6
18.5
18.5
18.6
18.7
18.9
19.9
21.2
21.5
22.2
21.7
20.2
18.2
17.1
16.2
15.3
15.5
14.9
14.4
14
13.7
13.5
13.1
12.9
12.5
12
11.4
11.4
11.6
11.6
11.7
12.1
12.3
12.4
12.4
12.2
11.8
11.2
10.8
10.3
9.9
9.7
9.6
9.6
9.3
9
8.8
8.7
8.5
8.3
8.2
8.1
8.2
9.2
9.7
10.8
11.3
11.9
11.9
12.3
11.7
11
9.7
8.9
8.1
7.6
7
6.4
5.3
4.7
4.3
4.4
4.2
3.8
3.8
3.8
4.3
6.9
8.7
10.4
12.1
12.7
14.3
14.6
15.1
14.6
11.9
9.7
8.5
7.8
7.2
6.8
6.6
6.6
6.5
6.4
8.7
9.5
9.6
9.5
10.1
12.3
14.1
16.1
17.6
19.5
20.1
20.7
21.1
19.3
18
16.9
15.9
15.3
15.3
15.3
15.3
15.6
15.8
14.5
15.3
14.7
14.2
14.2
14.4
15.5
16.6
17.6
18.6
19.5
20.4
20.1
19.7
18.2
16.8
16
15.2
14.5
13.4
13.6
13.4
13.3
13.8
13.5
13.2
13.1
12.4
12.4
12.6
13
13.1
12.9
12.4
12.2
13
13
14
13.9
13.7
13.8
13.6
13.1
13
13
12.6
12.8
12.9
13.1
12.9
13
13.3
13
13.7
14.6
16.4
17.7
19
20.9
21.2
22
22.4
21.6
19.8
18.8
18.1
17.9
17.6
17
16.9
16.8
16.6
16.8
16.5
16.4
16.6
16.5
16.8
17.6
18
20.1
20.1
20.4
18.8
16.4
13.8
11.5
10.1
9
8.1
6.9
6.4
5.9
5.7
5.7
5.9
6
6
5.8
5.7
5.6
5.5
5.8
6.2
6.6
8.6
8.6
9.9
10
9.7
9.4
8.8
8.4
8.2
7.6
7
6.6
5.5
5.3
5.2
5.1
4.4
3.7
3
2.5
3.3
4.8
7.1
8.6
10
10.4
12
12.6
13
12.6
9.9
7.5
6.9
6
5.6
5.4
5
6
6.8
7.5
8
8.4
8.3
8.2
8.8
10.1
10.8
12
12.3
12.7
13.1
13.4
12.9
12.6
12.2
11.2
10.8
10.7
10.5
10.5
10.3
10.3
10.4
10.5
10.8
11.1
11
11.3
11.7
12.2
14.2
14.4
16.1
18
17.5
17.5
17.7
17
15.4
14.4
14.5
13.4
13.1
13.4
14.2
13.9
14
13.9
13
13.3
13
13
12.6
12.7
13.3
14
14.8
13.9
13.5
12.9
12.4
11.5
10.2
9.6
8.9
8.6
8.3
8
7.6
7.3
7
6.7
6.5
6.4
6.6
6.5
6.3
6.5
7.8
8.2
7.6
8.1
8.1
9.4
8.7
7.9
6.7
6.2
6.1
5.9
5.5
5.4
4.8
4.7
4.6
4.5
4.6
4.6
4.7
4.9
5.1
5.9
7.2
8.3
8.5
9
9.5
9.4
9.4
9.5
9
8.7
8.4
8.3
8.3
8.1
7.9
7.7
7.5
7.3
7.4
7.3
7.2
7
7.1
7.5
8.1
9.2
10.6
11.3
12
12.6
10.8
9.8
9.4
9.2
8.9
9
8.8
8.6
8.3
8.1
7.8
7.5
7.4
7.4
7.5
7.6
7.9
8.8
10.3
11.8
13.1
15.2
16
16.9
17.1
16
14.4
11.6
10.2
11
9.5
9
10.9
11.6
11.8
11.7
11.7
11.4
11.3
11.1
11.3
12.1
13.3
14.6
16.2
17.2
17.9
17.9
18.1
16.2
14.9
14
13.5
13
12.9
12.7
12.4
12.1
11.5
11.2
10.8
10.2
9.9
9.8
9.8
10.1
10.4
11.4
12
12.6
12.3
12.5
12
11.2
10.9
10.8
10.7
10.5
10.3
10.2
10
9.8
9.4
8.9
8.4
8.3
8.4
8.5
8.7
9.1
10.2
11.7
12.6
14.1
14.6
15.3
14.6
13.8
13
12.5
12.4
12.1
11.9
11.9
11.7
11.9
11.9
11.9
11.6
11.6
11.1
10.9
11
12.5
13
13.5
14.4
14.9
15
15.2
14.9
14.3
13.7
13.2
12.8
12.1
11.7
11.9
11.9
11.6
11.2
10.7
10.5
10.2
9.7
9.3
9.6
11.7
13.3
15.3
16.8
17.1
17.6
18.6
18.8
17.4
16.5
15.1
14.1
13.1
12.9
13.4
13
12.6
12.2
11.9
11.8
12
11.6
10.6
10.7
12.9
14.2
15.3
16.5
17.7
19.1
19.2
19.6
18.3
16.3
14
13.3
13.6
13
12.5
11.7
10.4
9.9
9.5
8.6
8.4
8
7.6
7.7
10.6
12
14.2
15.8
16.9
18.1
18.8
19.3
18.7
15.7
12
10.2
9.4
8.8
8.3
7.8
7.6
7.5
7.3
7.2
7
6.6
6.5
7
10.1
14.2
15.6
16.7
17.9
17.9
18.1
18.6
18.1
15.4
13
11.4
10.6
10
10.4
10.3
10.2
10.5
11
10.2
9.7
9.3
9.5
10.3
13.4
17.2
19.1
20.3
21.2
22
22.6
22.7
21.9
19.9
16.3
14.5
13.6
12.9
12.5
12.5
12.2
12
11.8
12.3
11.8
11.8
11.5
13.2
14.5
16.4
17.9
18
17.9
17.9
16.7
15.8
15.1
14.5
14
13.6
13.3
12.7
12.2
12.4
12.6
12.2
11.8
11.2
10.7
10.3
10.2
10.4
11.7
12
12.6
13.3
14.5
15.5
15.8
15.8
15.3
13.9
11.7
10.3
9.5
9.1
8.6
8.2
7.8
8.4
8.9
9.2
9.5
8.6
7.8
7.7
10.1
13
15.2
16.8
17.6
18.5
18.7
18.3
17.6
16.1
13.4
11.9
10.9
10.1
10.8
12.2
12.8
12.8
13
13.1
13.3
13.5
13.7
14
14.9
16.4
17.2
18.2
18.6
19.2
19.6
20.2
19.8
19.1
18.1
17.1
16.7
16.6
16.4
16.4
16.3
16.3
16.1
16
16.1
16.2
16.5
16.8
17.5
18.5
20
20.5
21.1
22.2
22.8
23.7
23
20.9
18.8
17.5
16.7
16.2
15.7
15.2
14.9
14.6
14.4
14.6
15.6
15.8
16.1
16.3
17.5
19.7
21.1
22.2
22.5
23.6
24.3
24.4
24.2
21.8
19.3
18
17.8
17.3
17.2
16.8
16.8
16.3
15.9
15.6
15.4
15.2
15.1
14.9
15.1
16.2
17.5
18.6
19
20.2
21.3
20.8
20.1
19
17.7
16.8
16.7
16.5
16.6
16.5
16.1
15.6
14.1
13.9
13.4
13.2
12.6
12.8
14.4
17.4
19
20
21.1
21.7
21.9
21.7
21
20
18.5
17.3
16.8
16.5
16.1
15.8
15.1
14.4
13.8
13.4
12.7
12.6
12.5
12.9
14
15.7
16.6
18.1
19.2
19.8
20.6
20.6
19.9
19
18
17.3
16.8
16.4
16
15.7
15.4
15.2
15.1
15.2
15.4
15.3
15.3
15.4
15.5
16.3
17.1
17.9
17.2
15.1
13.6
13.4
13.6
13.8
13.7
13.2
13
13
12.9
12.9
12.8
12.7
12.8
12.7
12.6
12.6
12.6
12.7
13.5
15.3
16.8
18
18.7
19.7
19.9
20.2
19.4
17.1
13.6
12.2
11.5
11.2
10.8
10.4
10
9.3
8.7
8.3
7.8
7.5
7.4
8.6
11.5
15.6
17.3
18.6
19.2
20.1
20.2
20.2
19.3
17.6
15.1
13.9
13.6
13.7
13.4
13.3
13.3
13.5
13
13
13.1
13.2
13.3
13.5
14.5
16.7
19
20.9
20.7
22.1
22.7
22.9
21.9
20.6
17.6
15.7
14.8
14.3
14.1
13.5
13.1
12.5
12.3
12.2
12.4
12.8
12.9
13.3
14.5
17.4
20.3
21.3
21.7
22
22.5
22.8
22.4
21
18.3
16.6
15.6
15
14.3
13.6
12.9
12.7
12.5
12.9
12.9
12.8
12.6
13
15.1
17.4
19.3
20.4
21.8
21.7
21.8
22.2
21.9
19.6
18.7
17.6
16.8
16.4
17.8
17.5
15.6
15
14.3
13.9
13.5
13.5
13.3
14
17.1
21.3
22.8
23.8
24.9
26
26.1
25.8
25.4
23.3
20
18.3
17.3
16.7
16.2
15.6
15.3
15
14.8
14.5
14.3
14.3
14.5
15.3
18.3
22
24.3
26.3
27.1
27.6
27.3
27.7
26.9
25.9
23.5
22.4
21.2
20.9
20.1
19.7
18.8
18.4
17.8
17.8
17.6
17.6
18.8
18.8
19.2
20.2
20.7
21.5
21.5
21.9
22.3
22.4
22.2
21.9
21.1
20.6
20.2
20
19.9
20
19.8
19.6
19.2
19.2
19.1
19.2
19.2
19.4
19.8
20.8
21.5
21.7
22.1
22
22.8
23.4
23
22
21.3
21
20.8
20.5
20.4
20.2
19.9
20.1
20
20.1
20.6
20.5
20.2
20.2
20.7
21.5
22.3
23.6
23.1
24.2
24.3
24.9
25
24.2
21.5
20.5
20
19.7
19.6
19.6
19.9
19.9
20.4
20.4
20.6
20.5
20.4
20.6
21.6
21.8
22.1
23.7
24.6
24.7
25.1
25.1
24.8
24.2
23.1
22
21.7
21.3
21.2
21
20.7
20.3
20.1
20.3
20.2
19.9
19.7
19.5
20
20.8
21.3
22.4
23.2
23.6
23.6
24.5
23.7
23
21.9
20.7
19.6
20.7
20.9
20.6
20.3
20.1
18
14.8
14.2
13.3
12.1
11.5
11.1
10.9
11
12
12.3
12.5
12.2
12
11.7
11.1
10.4
9.7
9.5
9.7
9.4
8.9
8.4
8
7.6
7.5
7.3
7.2
7.2
7.4
7.8
8.1
8.8
9.9
11
11.4
12
11.8
11.3
10.7
10.2
10
9.7
9.6
9.5
9.4
9.3
9.2
9.1
9
8.8
8.7
8.8
9
10
11.8
12.6
13.8
14.1
14.8
15.3
16.1
15.7
15
14.4
14.1
13.8
13.6
13.5
13.5
13.3
13
12.9
12.7
12.5
12.6
12.7
13
13.7
15
16.7
18.1
18.7
19.9
20.3
21.1
20.7
19.6
17.3
16.1
15.9
16.1
16.2
16.2
16.7
16.4
16
15.7
15.5
15.4
14.1
13.9
15.2
16.5
16.7
17.4
18.1
18.4
18.1
18
17.1
15.2
13.8
13
12.3
11.7
11.3
11.3
11.6
11.8
11.7
11.5
11.4
11.3
11.1
11.8
13.4
15.4
16.8
18.5
19.5
20.7
21.4
22
20.6
19.5
17.8
15.2
14
13.3
12.8
12.8
13.3
13.5
13.5
13.6
14.1
14.7
14.7
15
16.7
19.1
20.1
21.7
21.6
21.9
23.3
22.8
22.3
21.8
20.9
19.5
19.1
18.7
18.5
18.5
18.2
18.1
18
18
17.8
17.8
17.7
18.2
18.9
20.2
21.2
20.1
20.3
19.3
19.5
18.1
16.2
15
14.5
14.1
14
13.7
13.6
13.5
13.4
13.3
13.1
13.1
12.9
12.7
12.6
12.8
13.6
14.3
15.2
16.2
16.4
16.6
17
17.5
17.5
17.1
16.8
16.2
15.9
15.9
15.8
15.7
15.7
15.7
15.9
15.7
15.4
15.2
15.1
15.1
15.6
16.4
17.6
18.4
19.9
20.5
20.7
20.9
20.6
20.5
19.8
19.3
19.2
18.9
18.9
18.6
18.1
17.9
18.1
18
18.1
18
17.4
17.4
18.4
19.2
20.7
22.4
23.3
24.4
24.1
24.4
24.1
23.3
21.8
19.3
18.2
17.4
16.8
16.2
15.8
15.7
16.4
17
17.2
17.6
17.4
17.5
19.4
21.1
23
23.4
19.3
17.6
16.6
15.4
14.8
14.3
13.8
13.7
13.4
13.2
13
12.7
12.6
12.4
12.2
11.9
11.7
11.5
11.1
11.3
11.9
12.3
13.2
13.9
13.9
14.4
14.9
16.6
16.2
15.3
14.5
14
13.8
13.7
13.5
13.3
13.2
13
12.8
12.6
12.6
12.6
12.4
12.5
13.2
14.3
15.9
17.5
19.1
20.2
20.9
21
20.5
19.5
18.1
16.7
16.5
16.1
15.8
15.4
14.7
14.6
14
13.8
13.4
13
12.6
13.7
15.1
16.2
17.3
18.3
19.1
17.9
16.9
16.3
15.9
16
16
15.7
15.3
14.3
13.6
13.1
12.6
12.2
11.8
11.3
10.9
10.3
10.4
11.8
13.8
16.2
15.2
15.9
16.2
17.7
18.1
18.5
18.5
17.6
15.2
13.9
13.8
14
13.4
12.2
11.9
11.2
11
11.1
11.6
12.8
13
13.6
15.2
16.8
18.9
19.1
19.3
21.3
21.9
21.9
21
20.4
19.6
18.8
18.7
18.2
18.1
18
18.9
19.4
19.1
18.3
17.5
17.4
17.9
18.1
19.5
21
22.3
23.2
23.9
24.2
24.9
24.5
24.2
23.7
22.5
21.8
21.4
20.9
20.6
20
19.8
19.7
19.3
18.2
18.2
18.2
18.2
18.3
18.5
19.2
20.2
21.1
21.7
22.6
22.8
22.8
22.9
22.4
21.8
21.4
21
20.8
20.5
20.2
20.2
20.1
20.1
20.4
20.4
20.5
20.5
20.6
21.2
22.1
22.6
22.9
23.7
25.1
25.9
26.2
25.9
25.2
23.5
21.3
20.4
19.7
19.3
19
18.9
18.9
19.2
20.2
20.4
20.7
20.6
20.9
21.3
21.2
21.6
21.7
21.7
21.9
21.8
20.9
20.4
20.3
20.4
19.7
19.7
19.2
19
18.8
18.7
18.4
18.3
18.4
18.4
18.5
18.4
18.6
19
19.5
20.1
20.5
20.9
21.1
20.8
20.6
20.3
20.2
20.3
20.4
20.5
20.6
20.7
20.7
20.6
20.6
20.6
18.8
16.8
15.6
14.6
14.1
14.1
14.5
15.1
14.9
14.4
15.1
14.8
14.3
13.9
13.4
13
12.7
12.5
12.2
11.9
11.5
11.3
11
10.9
10.7
9.8
10.1
9.7
10.2
10.5
11.7
12.2
12.4
13.2
13
12.5
12.3
11.9
11.5
11.3
11.2
11
10.4
8.9
8
7.6
7.6
7.7
9.1
7.9
8.1
7.6
10.5
12.7
14.9
16.6
18.3
19.4
20.4
21
21.5
20.9
19.4
15.5
13.6
12.4
11.7
11.2
11.2
11.1
10.6
10.3
9.9
9.4
9.1
9.1
10.1
14.2
17.6
20.1
21.4
22.6
23.7
23.5
24.1
23.3
21.8
17.7
15.3
13.6
12.6
11.8
11
10.5
9.9
9.6
9.3
9.2
9
9
10.8
15.8
19.8
21.5
22.3
23
24.4
24.6
25
24.8
23.3
19.6
17.1
15.8
14.9
14.2
13.6
13.2
12.8
12.3
11.9
11.7
11.6
11.4
12.5
16.3
20
22.1
23.1
24.6
25.6
26.1
26.2
25.9
24.6
20.6
18.1
16.9
16
15.2
14.6
14.2
13.9
13.4
13.1
12.8
12.6
12.7
13.8
17.8
22.1
24.3
26.1
26.7
27.8
28
28
27.3
25.9
24.3
20.6
18.5
17.3
16.3
15.5
14.9
14.3
13.7
13.2
12.8
12.4
12.3
13.5
17.9
22.4
24.2
24.8
26.1
26.8
26.9
26.4
25.2
23.8
22.2
21.4
20.6
19.7
18.8
17.6
16.3
15.5
14.9
14.3
14
13.7
13.7
14.9
18.2
21.7
23.1
24.7
25.3
26.5
26.9
27.1
26.6
25.7
22.3
19.8
18.4
17.6
17
16.6
16
15.7
15.4
15.2
15.1
14.7
14.8
16.5
21.4
23
24.4
24.8
24.8
25.3
25.6
25.2
24.6
24.1
22.9
22.3
21.4
20.6
19.7
19.2
17.8
17.2
17.3
17.7
18.2
17.8
17.2
18.2
20.5
21.2
22.9
23.7
24.5
25.1
25.1
24.7
25
24.1
22.9
20.6
20.1
21.1
20.5
19.8
18.6
18
18.3
18.6
18.9
19.2
19.4
19.9
21.5
22.9
23.6
25.1
25.9
26.2
26.8
27.7
28
27.1
24.3
22.6
21
20.2
21.4
20.8
20.3
19.5
19
18.5
18
17.8
17.8
17.9
18.2
19.1
19.9
21.2
21
20.7
20.5
19.9
18.6
17.9
17.2
16.8
16.7
17
17
17.1
16.8
16.5
16.4
16.1
16.1
16.2
16.2
16.8
18
19.6
20
19.9
20.4
21.4
22.1
22.5
22.3
21.7
21
20.1
19.8
19.5
19.1
18.8
18.6
18.8
19
18.9
18.7
18.2
18.1
18.7
19.9
20.8
21.1
21.8
22.9
23
23.9
23.5
23.4
23
22.1
19.8
18.7
18
17.4
17.4
18
18
18.4
18.3
17.6
17.8
18.1
18.6
20.2
21.4
23.5
22.9
24.2
23.7
23.5
23.1
22.9
22.7
22.3
22.1
21.9
21.7
21.6
21.2
20.7
20.6
20.5
20.2
20
20.3
20.2
20.6
21.3
21.8
24.6
24.9
26
25.8
24.7
24.9
25.1
24.5
23.6
23.1
22.6
22.3
22
21.9
22.1
22.6
22.6
22.5
22.6
22.6
22.8
23.2
23.6
24
24.1
24.4
24.3
24
24.6
24.3
24.1
24
23.6
23.2
22.5
22.7
22.9
22.9
23
22.9
22.9
22.7
22.7
22.5
22.6
22.5
23
23.8
21.7
20
20.5
20.1
19.4
19.5
20
20
19.6
19.1
19.3
18.7
18.4
19
18.3
19.2
19.9
19.3
18.8
18.7
18.4
19.8
21.5
22.7
23.7
23.4
22.4
22
21
20.9
20.8
20.8
21.1
20.9
20.6
20.4
20.2
20.2
20.1
20
19.9
19.8
19.6
19.6
19.5
19.7
20.8
22
23.2
23.3
24.4
26
26
26.1
25.3
24
23.9
22.3
21.5
20.8
20.4
20.6
20.9
21.1
21.3
21.2
21.1
21
21
21.7
22.8
24
24.4
25.9
26.7
26.6
25.6
25.7
24.9
24.1
23.3
23.7
23.5
23.5
22.8
22.1
22.1
21.9
21.7
21.5
21.5
21.3
21.3
20.3
21.4
20.8
21.4
22
24.2
25.6
26.4
26.1
24.9
24.1
23.5
23
22.2
21.5
20.8
20.1
20.5
20.9
20.4
20.1
20.5
20.6
20.6
21.4
22
23.5
23.4
23
22.3
22.2
21.9
22.4
22.6
22.1
21.8
21.4
21
20.9
20.8
20.6
20.4
20.2
20
20
19.2
19.1
19.3
19.7
19.9
19.8
20.2
20.1
20.2
20.2
19.8
17.9
17.9
17.8
18.1
18.3
17.8
17.9
17.9
18.1
17.9
17.6
17.3
17.2
17
16.8
16.8
17.6
18.9
18.7
18.3
17.1
17
19.9
21.4
20.9
19.3
18.7
18.4
18.4
18.5
18.4
18.5
18.2
18.1
18
17.6
17.4
17.2
17.4
18
18
18.2
18.5
16.8
17.2
17.3
17.7
18.1
18
17.4
17.4
17.3
17.1
17.3
17.5
17.6
17.6
17.6
17.6
17.6
17.5
17.5
17.5
17.4
18.3
20.4
21.3
22
22.4
22.7
23.2
22.8
22.3
21.8
20.1
19.7
19.7
19.6
19.6
19.7
19.6
19.4
19.2
18.8
18.5
18.5
18.5
18.2
18
17.9
17.9
18.2
18.3
18.6
18.2
18.1
17.9
17.7
18.1
18.3
18.3
18.4
18.4
18.2
18.1
17.8
17.9
18.1
18.2
18.2
18.3
18.3
18.6
19.1
19.8
20.6
20.9
20.8
20
19.9
19.8
19.6
19.6
19.4
19.3
19.1
19
19
19
19
19
19
18.7
18.7
18.6
18.6
18.8
18.9
19.7
21.5
21.7
22.2
22
22.4
22.5
22.2
21.8
21.1
20.8
20.4
20.2
20.1
19.6
19.6
19.6
19.7
19.7
19.7
19.5
19.7
19.8
21.1
21.5
21.7
21.4
20.9
20.8
21.1
21.1
20.7
20.8
20.7
20.5
20.4
20.3
20.3
19.8
19.9
20.3
20.2
19.9
19.6
19.5
19.3
19.4
19.3
19
18.7
18.6
18.4
18.2
18.6
19
19.1
19
18.8
18.7
18.7
18.7
18.7
18.6
18.6
18.4
18.3
18.3
18.3
18.3
18.4
18.8
19
19.3
20.1
20.5
20.5
20.5
20.6
20.8
20.7
20.7
20.8
20.8
20.9
20.7
20.7
20.6
20.5
20.4
20.8
20.5
20.5
20.5
21.2
22.2
22.5
22.2
22
21.8
21.9
22.1
22.7
23
22.9
22.7
22.7
22.7
22.6
22.6
22.4
22
21.7
21.4
20.7
19.5
18.4
17.7
17.3
16.4
15.4
15.3
15.4
16.8
18.9
19.2
18.7
17.3
16.2
15.8
15.2
15
14.8
14.7
14.6
14
12.8
11.9
11.7
10.3
9.9
9.7
10.7
13
15.3
14.9
14.7
16.6
17.7
18.5
18.7
18.4
17.5
16.7
15.5
14.2
13.6
13.2
13.4
13.8
13.9
14.1
14.2
14.4
14.6
14.9
15
15.1
15.1
15.6
16.8
17.1
17.3
18.3
17.6
17.1
16.9
16.6
16.5
16.3
16.3
15.8
15.8
15.9
15.6
15.7
15.7
15.6
15.6
15.8
16
16.1
16.6
17.4
19.2
20.7
22
22.5
21.9
22.5
22
21.2
20.2
19.6
19.3
19.5
18.7
17.6
17.2
17.2
17.2
16.9
16.6
16.5
16.3
15.8
15.7
15.2
15.9
18.3
19.4
17.5
17
17
17.2
17.2
16.9
16.7
16.7
16.6
16.6
16.5
16.5
16.4
16.3
16.4
16.5
15.8
15.5
15.6
15.8
15.5
15.3
14.8
14.5
15
15.5
16
15.9
15.8
15.6
15.3
15
14.9
14.8
14.6
14.6
14.6
14.5
14.6
14.4
14.1
14.2
14.2
14.6
16.1
17.4
19.4
21.2
21.7
21.5
22.5
22.3
21
18.5
16.9
16.7
16.4
16.3
15.6
15.3
15.4
15.6
15.7
15.3
14.8
15.1
15.9
18.1
20.4
21
20.9
21.9
21.9
21.2
21.4
21.7
20.5
19.6
18.8
18.2
17.8
17.8
17.8
17.7
17.6
17.5
17.7
17.6
18
17.7
18.5
20.6
22.4
23.5
24.8
25.7
26.7
27.5
27.7
27.5
26.5
23.2
20.4
18.8
18
17.5
16.9
16.6
16.3
16
15.8
15.7
15.6
16
18.3
22.4
25.3
26.8
27.6
28.3
28.5
28.5
28.7
28
27
25
23.9
23.3
22.3
21.9
22
21.9
21.6
21.5
20.8
20.1
20.4
20.5
20.6
20.4
20.2
20.5
21.1
21.1
21.3
21.5
21.6
21.8
21.6
21.3
21.3
21.4
21.5
21.7
21.7
21.8
21.8
21.9
21.9
22
22.1
22.1
22.3
22.6
23.2
24.1
25.2
26.1
27.2
27.7
26.8
25.8
25.7
25.2
25
24.8
24.6
24.2
24.4
24.1
23.7
23.3
23.1
22.6
22.6
22.9
23.5
24.2
25
26.4
27.5
27.5
25.5
26.5
26.9
26.2
26
25.6
24.6
24.2
24
24.1
23.7
23.7
23.8
23.6
23.6
23.6
23.6
23.9
24.9
25.8
26.3
27.6
28.8
29.1
28.6
28.3
27.5
27.3
26.4
26
25.6
25.6
25.9
26
24.8
24
23.2
22.5
22.4
22.3
22.2
22.3
22.7
23.8
24.9
26.5
27.7
28.7
29.1
28.8
28.9
28
23.3
21.9
22.3
22.2
22.4
21.4
20.6
19.8
19
18.4
18
18
17.9
17.9
18.2
18.7
19.3
20
20.1
21.1
21.3
20.9
19.8
19.5
19.3
19.2
19.3
19.4
19.5
19.6
19.5
19.6
19.3
18.5
18.4
18.5
18.5
18.6
18.8
19
19.4
19.5
20.1
20.6
21.3
21.6
21.7
21.6
21.5
20.9
20.1
19.9
19.8
19.9
19.7
19.8
19.9
19.8
19.8
19.8
19.7
19.9
20.3
20.9
22
23.2
23.9
24.6
25.6
25.9
25.7
25.5
25.2
24.9
24.5
24.2
24.3
23.4
22.9
22.8
22.8
22.8
22.5
22.3
22.2
22.1
22.3
23.8
24.9
25.9
27.1
27.3
27.5
28.8
28
27.5
26.9
26.3
25.3
24.9
24.5
24.4
24.2
24.1
23.6
23.8
23.8
23.8
23.8
23.9
24.1
24.7
25.5
26.7
28.1
28.8
30.2
30.3
29.6
27.1
21.2
21
20.9
20.9
20.9
20.9
20.8
20.4
20.1
19.9
19.7
19.7
19.5
19.5
19.8
19.9
19.9
20.3
19.1
19.1
19.3
19.7
19.6
19.8
19.8
19.6
19.4
19.4
19.3
19.1
19
19
18.8
18.7
18.6
18.6
18.5
18.8
19.3
20.1
21.3
22.3
22.5
23.4
23.2
23.5
23.6
23.3
22.8
22.4
22.2
21.9
21.8
21.6
21.6
21.4
21.2
21.1
21.2
21.1
20.7
20.9
21.3
22.6
22.3
23.1
24.2
25.1
24.9
25.5
25.2
25.1
24.7
24.2
23.5
23.4
23.1
23.1
23.1
23
22.7
22.6
22.4
22.2
22.2
22.4
23.1
23.9
25.4
25.8
26.2
26.3
26.3
24.2
24.1
25.1
25.3
24.8
24.5
24
23.8
23.7
23.7
23.6
23.5
23.4
23.4
23.4
23.4
23.8
24.9
26.5
27.3
28
28.6
24.2
21.5
21.6
22.5
22.7
22.7
22.4
21.7
21.3
21.2
20.8
20.5
20.5
20
19.6
19.4
19.1
18.7
19.4
20.6
22.2
24.7
24.9
24.7
25.1
25.6
25.1
24.7
24.2
23.5
22.4
21
20.5
20.1
20.1
19.6
19.2
19
19.2
19
18.5
18.4
18
18.2
18.6
19.9
20.7
20.8
20.5
20.5
21.4
21.9
21.7
21.3
20.7
19.9
19.3
19.1
18.9
18.8
18.7
18.8
18.7
18.6
18.5
18.5
18.6
18.8
18.8
19.1
18.9
19.2
19.4
19.5
19.6
19.2
18.8
18.5
18.3
18.1
18.1
18
17.9
17.8
17.5
17.4
17.5
17.6
17.6
17.6
17.9
18.2
19.7
20.2
20.4
21.7
22.3
21.6
22.1
21.5
21.1
20.5
20
19.7
19.4
19.2
19.1
19
19.1
19
18.9
18.9
18.9
18.9
19.4
20.3
21
22.3
23.5
25.4
25.3
24.8
25.9
26
25.8
24.9
23.8
23
22.8
22.3
21.2
21.2
21.8
21.7
21.7
21.8
21.8
21.9
22
22.3
22.6
23.3
23.6
22.9
24.1
25.9
25.9
26.1
26.4
25.7
25.1
24.6
23.7
23.2
22.7
22.4
22.6
22.6
22.6
22.6
22.6
22.6
22.5
22.5
23.3
25.1
26.5
26
25.8
27.1
27.3
26.9
26.9
26.4
25.6
25.4
25
24.4
24.1
23.6
23.6
23.6
23.6
23.4
23.3
22.9
23
23
23.2
23.5
23.4
23.7
24
23.5
23.1
23.5
23.2
22.5
22.5
22.2
22.4
22.8
22.9
23
23.1
23.1
23.1
23
23.1
23.1
23.3
24.5
25.7
25.9
26.9
28.5
28.2
29.5
30
29.1
28.8
24.1
22.8
22.9
22.7
22.7
22.6
22.7
22.7
22.4
22.2
21.9
21.8
21.9
22.4
23
23.9
24.8
25.9
27.2
27.4
27.4
28.3
28
28.1
27.6
26.2
25.2
24.9
24.8
24.2
23.5
23.2
23.2
23.2
23.1
22.9
22.8
23.2
24.6
24.8
26.4
27.4
28.3
28.9
29.8
28.9
29.4
28.3
28.4
26.7
25.2
24.5
24.2
23.9
24.1
23.6
23.6
23.6
23.4
23.2
22.9
23.3
23.9
24.8
25.4
25.9
26.8
27.8
28.5
29.3
29.6
29.6
27.8
26.6
25.8
25.4
25
24.5
24.2
24.2
24.1
24.1
23.8
23.6
23.6
23.7
24.3
25.3
26.1
27.5
27.9
29.2
29.7
30.4
30
30.3
29.1
27.6
26.9
26.1
25.4
25.2
24.9
25.1
25.1
24.7
24.7
24.6
24.1
24.4
25.3
25.8
26.5
27
27.9
28.8
29.6
29.6
28.7
28.2
26.5
26.8
27.1
26.9
26.6
26.3
26.3
26.3
26.3
26.4
26.8
26.6
26.6
26.8
27.2
28.2
28.9
29.5
30.8
30.8
31
30.5
30.9
30.6
29.7
28.8
27.6
27.5
27.5
27.6
27.7
27.7
27.6
27.2
27.1
27.4
27.5
27.4
28.1
28.9
28.6
28.3
24.5
23.8
23.8
25.3
26.7
27.2
26.8
26.4
25.7
25.3
25
24.8
24.7
24.6
24.4
24.1
23.8
23.7
23.8
24
24.2
24.6
25.3
27.5
27.9
28.8
28.9
28.7
28.9
28.6
28.4
27.7
26.8
26.5
26.3
26.3
26.4
26.4
25.9
25.8
25.6
25.8
25.9
26
26.9
27.9
29.1
30.1
31.4
32.4
32.3
32
32.5
32.3
31.3
28.5
26.5
25.9
27.7
27.6
27.6
27.6
27.3
27.1
26.9
27
27.1
27.7
28.1
28.7
30.1
30.6
31.4
32.4
32.6
25.6
25.2
25.2
24.8
23.8
24.2
24.2
24
24.1
24
24
24
24
24.1
24
23.9
24.4
26.2
27.8
29
28.9
30.7
31.8
30.7
28
28.3
27.7
22.7
22.9
22.8
22.9
22.9
22.9
23
23
23
22.9
22.8
22.9
23.1
23.5
23.9
25.1
25.7
26.5
26.6
25.8
26.3
26.7
27.2
27.1
26.7
26.2
25.5
24.7
24.5
24.5
24.5
24.2
24.1
24.2
24.1
23.9
23.7
23.7
23.9
24.1
24.5
25.5
26.8
26.8
25.8
25.5
25.5
25.3
26.1
25.4
24.5
24.3
24.5
24.7
24.5
24.5
24.5
24.4
24.2
24.2
24.2
24.3
25.1
26.7
28.5
27.5
29.3
29.4
28.9
29.5
27.5
29.2
28.9
27.5
26.6
26.5
25.8
25.1
24.8
24.1
24
23.9
23.9
24.1
24.3
24.7
26.5
27.4
28.5
29.3
30.8
31.6
31.8
32.1
31.9
30.9
29.1
28.3
27.8
27.3
25.7
25.8
25.5
24.9
25
25.1
24.6
24.5
24.5
24.7
24.3
25.1
26.8
27.7
25.1
25.4
25.9
26.3
26.9
27
26.6
26
26.2
25.1
24.5
23.8
23.7
23.8
24.1
24.4
24.7
24.7
24.8
25.2
25.8
26.5
26.6
27.9
28.4
29.4
29.5
29.4
29.1
28.5
28.3
28
27.8
27.7
27.8
27.6
27.3
27
27.3
27.3
27.3
27.1
27.1
27.2
27.8
28.1
28.7
29.4
30.3
30.7
31.7
32
31.3
31.4
30.4
29.7
28.8
28.4
27.9
27.5
27.2
27.1
27
26.4
26.2
25.8
25.7
26.4
28.1
29.2
29.8
30.9
30.9
30.2
30.9
31.8
32.2
31.2
30.1
29.3
28.7
28.6
28.2
28.1
27.8
27.6
27.9
27.4
27.3
27.3
26.5
25
24.9
25.7
29.6
30.7
31.9
32.1
30.8
32.1
31.3
28.2
27.2
25.3
25.7
25.7
24.9
24.8
24.6
24.6
24.6
24.4
24.4
24.5
24.4
25.1
27.4
28.9
30
31
32
33
32.8
32.3
29.6
27.3
27.1
27
26.2
26
25.8
25.6
25.3
25.1
24.9
24.7
24.7
24.6
24.7
25.6
28.2
29
30.5
31.8
31.9
32.9
32.4
32.8
33.5
34
31.5
30.5
29.6
29
28.7
28.4
28
27.4
26.8
25.8
25.3
25
24.9
26.6
28.4
29.3
30.4
31.5
32.3
32.9
33.2
33.5
33.6
33.7
31.3
30.6
29.6
29.2
28.9
28.7
28
27.4
27.1
27.1
26.5
25.9
25
26
28.2
29.5
30.2
31.2
32.1
32.4
32.5
33.2
33.2
33.5
33.6
31.1
28.2
27.4
27.5
27.1
27
25.7
25.7
25.7
25.6
25.3
25
25.8
28
29.8
30.8
32.4
33
33.4
33.7
30.8
29.4
27.7
26.7
25.2
24.6
23.4
22.9
23.4
23.5
23.6
23.7
23.6
23.5
23.5
23.6
24.1
25.5
28
29.2
31.2
29.3
26.3
25.5
24.5
25.6
25.7
25.9
25.8
25.3
24.9
24.8
24.8
24.5
24.4
24.4
24.6
24.6
24.6
24.7
25.1
26.1
26.3
27
28.8
29.3
29.7
30.2
25.4
23.7
24
24.2
24.1
24
23.9
23.9
23.8
23.8
23.9
23.9
23.8
23.8
23.9
24
24.5
25.8
27.7
29.1
29.1
29.6
29.7
30.1
30.5
30.2
29.9
29.1
28.3
27.9
27.7
27.4
27.4
27.2
27.1
26.7
26.7
26.3
26.4
25.9
26.3
28.6
29
29.3
30.4
31.3
32.3
32.5
32.6
32.3
31.4
30.4
29.7
29
28.7
28.8
28.4
28.2
27.9
27.8
27.4
27.1
26.7
26.4
26.3
27.6
29.3
30.3
30.9
32.2
32.6
32.1
29.9
30.6
29.5
29.2
29
28.5
28.4
28.1
28.1
27.8
27.9
27.9
27.3
27
27
26.8
27.2
28.4
29.5
29.9
30.8
32
32.6
32
27.2
26.9
26.7
27.1
26.9
26.7
26.8
26.7
26.7
26.8
26.8
26.8
26.9
26.8
26.5
26.4
26.5
25.9
25.8
25.3
24.7
24.8
24.5
25.4
26.3
27
26
25.6
25.2
24.9
24.6
24.7
24.5
24.3
23.8
23.7
23.3
23.5
23.5
21.9
21.4
20.9
21
20.7
21.2
21.6
22.3
23.6
23.4
23.5
23
22.8
22.5
22.3
22.3
22.2
22
21.8
21.8
22.2
22.2
21.9
21.7
21.7
21.9
22.5
24.2
25
26.9
28
28.7
28.9
29.2
29.2
29.1
27.7
26.6
25.6
24.8
23.7
22.1
21.9
21
20.5
20.5
20.9
21.2
21
22
23.8
23.8
24.4
25.3
25.2
25.9
26.1
25.5
26.2
25.6
25.5
24.8
24.6
24.6
24.5
24
23
22.6
22.7
22.7
22.6
22.5
22.6
23.2
23.9
25.3
26.4
26.9
27
25.8
26.9
27.8
27.9
25.1
25.1
25.1
25.1
25.3
25.2
25.2
25
24.9
24.5
24.4
24.4
24.4
24.5
24.7
25.4
25.4
26.2
26.2
25
25.4
25.5
25.8
26.1
26.3
26.2
26.2
26.1
25.9
25.9
25.8
25.8
25.6
25.4
25.5
25.3
25.2
25.2
25.7
25.9
26.7
27.5
28.9
29.7
30.6
30.6
28.6
28.4
28.2
27.7
27.3
26.4
26.1
25.6
25.6
26.1
26.2
26.1
26.1
26
25.9
25.8
26.4
27.8
29.2
30.3
29.5
29.8
25.7
29.2
29.7
29.2
29.3
26.9
26.6
26.1
25.7
25.5
25.4
25.3
25.3
25.1
25.1
24.9
24.9
25
25.4
26.9
28.8
29.3
29.8
31.8
32.2
32.8
33.6
33.7
33.9
32.4
30.5
29.3
28.6
28.2
27.7
27.3
27
27
26.3
25.6
25.2
25.1
26.5
29.5
29.9
30.7
31.1
32.7
33.3
34
34.2
35.1
34.3
34.3
31.8
29.5
28.3
27.7
27.3
27
27.2
26.9
26.6
26.4
26.2
26.1
26.6
29
29
30.7
32.7
33.7
34.2
35
35
36.1
36.2
34.1
32.7
30.7
30.6
30.2
29.6
28.9
28.5
27.5
26.9
26.4
26.3
26.6
27.3
28.9
31.1
31.9
32.7
33.4
34.1
34.5
35
34.9
34.7
31.5
29.3
28.9
28.9
28.7
28.1
27.9
27.5
26.5
26.4
26.3
26.9
26
27.5
27.7
27.9
28.8
29.8
30.1
29.6
27
27.3
29.7
29.8
29.1
28.1
27.3
26.9
26.8
26.8
26.6
26.4
26.3
25.7
25.4
25.7
25.4
26.3
26.5
28.5
29.8
30.9
30
31.1
28.6
27
26.2
25.8
25.6
25.3
25.5
25.8
25.9
25.9
25.9
25.8
25.6
25.4
25.3
25.3
25
25.4
26.1
26.2
26.4
26.6
25.7
25.6
25.7
26
26.3
26.7
26.8
26.7
26.3
26.3
26
26
25.9
25.9
26.6
27.2
27.2
27.1
26.8
27.4
27.5
27.8
30
30.8
29.6
25.9
29.1
29
27.3
27.2
27.5
27.6
28.6
28.5
28.1
27.4
26.7
26.7
26.9
26.7
27
27
27.2
27.7
28.8
29.8
30.4
31.4
31.7
32.5
32.7
32.6
32.6
32.2
31.6
30.9
29.9
29.4
29
28.6
28.2
27.9
27.9
27.8
27.6
27.5
27.4
27.8
28.8
29.5
30.5
30.8
29.8
28.2
32.2
32.8
33
32.6
31.7
30.9
29.9
29.6
28.8
28.5
28.2
28.2
28
27.9
27.8
27.7
27.5
27.8
28.5
29
29.9
30.7
31.7
32.6
32.3
31.8
31.9
31.6
31.5
31
30.2
29.5
29
28.6
28.2
28
28
27.6
26.8
27
27.4
28.3
29.4
30.5
31.3
31.7
31.7
32.5
32.1
31.7
32.3
32.2
31.4
30.2
29.4
29
28.8
28.6
28.4
28.2
28.1
28
27.2
27.4
27.5
27.8
29.2
28.2
31
31.3
32.5
33.4
33.2
33.7
33.7
33
31.8
30.7
29.9
28.9
26.8
25.9
25.4
24.8
24.6
24.4
24.2
24.3
24.5
26.4
29.1
29.3
27.6
30.7
31
30.4
29.2
26.9
28.6
27.5
24.8
24.8
24.8
24.6
24.9
25.1
25.3
25.2
25.1
25
24.9
24.8
25
25.8
28.2
28.6
27.4
25.4
28.8
29.2
30.1
30.3
24.4
23.9
25
26.1
25.7
25
24.8
24.9
25
25.4
25.4
25.5
25.5
25.6
25.5
25.8
27
28.2
28.7
30.6
30.3
31.3
31.5
31.7
31.9
31.7
30.9
29.5
28.8
28.6
28.2
27.9
27.7
27.4
27.3
27.1
26.8
26.5
25.5
26.7
27.9
29.6
30.5
30.9
32
32.6
32.6
32.2
32.3
31.9
31.5
30.3
29.3
28.7
28.6
28.4
27.9
27.4
26.9
26.6
26.6
26.4
26.1
27.1
28.1
29
29.7
31.3
32.1
33
33.2
33.2
32.7
33.2
32.5
31.4
30.1
28.9
28.7
28.8
28.4
28
27.1
25.6
25.2
25
24.8
25.6
27.5
29.4
30.2
31
30.6
31.3
31.5
29.5
29.6
29
28
27.8
28.1
28.1
27.8
27.6
27.5
27.2
27.2
26.9
26.4
26.4
26.4
27
27.3
28.6
29.3
30.8
31.1
31
30.2
26.2
26.4
26
26.4
26.3
26.6
26.5
26.2
26.2
26.4
25.8
25.4
25
24.8
24.6
24.4
25
28.4
28.3
28.8
30.4
31.4
31.9
31
28.8
29.6
29.8
29.5
28.7
28.2
27.9
27.7
27.2
27.2
26.7
26.6
26.6
26.1
25.6
25.3
25.8
27.4
29
30.3
30.6
31.6
32.3
33
31.8
30.6
31.1
29.6
28.5
27.8
27.4
26.6
26.4
26.1
25.6
25.4
25.3
25.2
25.1
24.8
25.1
25.4
25.3
27.4
27.9
28.8
30.6
31.1
32
31
30.9
30.7
29.9
28.8
27.5
28.1
27.1
25.6
25
24.7
24.5
24.4
24.3
24.6
25
27.1
28.5
27.5
29.2
31
32
29.7
26.4
29.2
31.5
31.4
30.1
27.7
26.8
26.5
26.3
26.6
26.2
25.5
25.2
25
24.9
24.8
25.4
27.9
29.6
30.8
32.1
32.3
33.2
35.1
34.9
33.9
34.1
34.6
31.7
29.3
28.1
27.4
26.9
26.4
26.2
25.8
25.8
25.6
25.6
25.5
26.2
29.1
30.9
32.2
33.3
34.4
35
35.4
35.8
35.9
35.7
34.6
33.5
30.7
29.4
31.3
30.7
30.5
29.9
29.4
28.9
28.7
28.4
28.4
28.5
29.1
29.5
29.6
30.1
30.1
30.3
30.6
30.9
30.6
30.6
30.5
29.6
28.7
28.7
28.3
25.6
25.3
24.6
23.7
23.7
24.8
24.8
24.8
24.8
25
25
25.4
26.4
25.7
25.3
25
24.3
24.9
25.2
25.3
24.9
24.8
24.6
24.4
24.3
24.3
24.2
24.3
24.4
24.4
24.3
24.3
24.6
25.3
25.9
24.4
24.8
25.8
26.7
26.8
27.6
28.2
28.6
27.8
27
26.3
25.9
25.7
25.5
25.2
25.1
24.9
24.9
24.8
24.6
24.5
25.5
26.8
29.3
29.5
29.1
30.1
29.2
26.1
27.6
28.3
25
25.4
25
24.5
24.4
24.3
24.2
24.4
24.2
23.8
23.4
23.3
23.3
23.5
24.4
26.7
28.4
29.9
30.2
31.5
31.4
30.9
31.7
29.4
29.6
29.2
27.4
26.4
25.9
25.4
25.1
25.1
25.1
25.2
25.1
24.6
24.8
24.6
25.4
26.9
28.6
30.1
30.5
31
31.5
30.2
28.1
29
29
29
29
26.1
26.6
25.9
26
26
25.6
25.3
25.2
25.3
25.4
25.7
25.9
26.2
28.2
29
29.6
28
29.3
25.4
25.2
25.2
23.5
23.5
23.6
24
24.4
25.1
25.1
24.8
24.9
24.9
24.8
24.7
24.7
24.8
24.9
25.4
26
27
28.6
30.1
30.9
30.1
30.5
29.8
24.8
24.4
24.8
24.9
24.9
24.9
24.8
24.8
24.6
24.5
24.4
24.4
24.4
24.4
24.8
27.2
29.2
29.3
30.2
30.4
32
31.9
30.4
25.6
25.3
25.5
25.4
25.3
25.1
25
25
25.1
24.9
25.4
25.2
24.6
24.5
24.6
25.6
28.7
29.4
29.5
30.5
32.1
31.5
31.1
30.7
29.5
29.1
29.2
28.7
27.2
26.7
26.4
26.1
25.8
26.6
26
25.2
25
25
25.5
25.8
27.8
28.6
29.6
29.6
25.3
25
25.4
26
26
26.4
26.5
26
25.7
25.6
25.5
25.6
25.6
25.3
25.1
24.9
24.7
24.6
24.4
25.2
26.2
25.3
26.4
26.4
28.6
28.9
26
25.2
25.8
25.6
25.5
25.1
25.2
24.9
25
24.9
24.8
24.8
23.6
23.6
23.8
23.4
23.6
23.7
24.3
25.7
25.5
25.3
27.7
27.8
26.7
26.1
27.2
26.2
26
26
25.9
25.6
25.4
25.4
24.9
24.8
24.8
24.9
24.8
24.8
24.9
25
25.5
26.2
27.8
28.4
27.1
28.8
29.9
30.5
27.8
26.6
26.5
26.2
26
25.9
25.7
25.6
25.5
25.4
25.2
25
25
25
25
25.6
25.8
27.7
29
29.9
30.2
30.6
31.3
31.6
30.5
27
26.6
25.1
24.5
24.2
24.2
23.9
24.4
23.8
23.6
23.6
23.6
23.6
23.6
24.3
26
27.8
28.5
30.1
31.2
31.7
32.3
32.3
32.4
31
30.1
29.7
27.9
27.5
26.5
26.1
26
25.6
25.4
25.1
25
24.8
24.6
25
26.5
29
30.5
30.4
32
32.3
33
33.2
32.8
33.6
32.8
30.8
28.4
27.4
26.9
26.4
26
25.6
25.2
24.8
24.4
24.3
24.4
25.1
28.2
30
29.5
30.1
30.1
32.3
32.6
32.4
33.4
33.5
31.7
28.6
26.5
25.9
26.4
27.9
27.5
27.2
26.1
25.5
24.9
24.8
24.7
25.4
27.3
28.7
30
29.5
31.7
32.6
30.6
31.5
31.7
30.5
25.9
26.1
26.1
25.6
24.9
24.9
24.9
24.6
24.4
23.9
23.7
23.7
23.6
25.2
27.6
28.7
30
30.9
30.6
28
27.2
28.4
28.7
28.7
25.6
26.1
26
26
26.2
25.7
25.4
25.3
25.1
25.1
25.3
25.6
25.6
26
26.1
26.4
26.4
26.4
26.9
26.8
27.9
28.1
28.4
29.3
27.6
27.7
27.8
26.5
26
26.7
26.1
26.1
26
25.9
25.7
25.6
25.6
26.2
28.5
28.9
30.3
30.3
31.2
32.1
32.8
32.7
32.6
32.1
31.8
30.2
28.1
26.3
25.4
25
24.6
24.3
24.1
24
24
23.7
23.7
24.6
27.1
29
31
31.7
32.7
33
33.8
33.3
33.4
32.6
32.3
30.2
27.8
26.8
26.2
25.8
25.8
25.5
24.9
24.6
24.3
24.1
24
24.7
28
29.4
31.2
31.6
32.4
33
33
32.5
32.9
33.2
31.8
30.8
29.6
29.1
27.7
26.9
26.5
25.9
25.6
25.3
25
25
24.9
26.2
29.3
30.4
31.9
32.3
32
31.8
31.7
29.9
27.7
31
25.9
25.9
26.5
26.6
25.7
25.1
24.8
24.7
24.5
24.6
24.6
24.8
24.9
25.4
26.9
28.8
29.9
30.1
31.6
31.6
32.4
32.7
32.1
31.5
29.9
29.1
28.4
27
26.4
26.1
25.8
25.5
25.2
25
24.9
24.8
24.7
25.3
28.3
29.5
31.2
31.9
32.8
33.8
34.5
34.7
34.9
34.4
34.3
31.1
28.8
27.9
27.2
26.6
26.3
26
25.8
25.6
25.4
25.3
25.2
25.8
28.5
31.1
31.4
32.9
33
34.2
30.4
33.6
34
31.7
30.8
29.7
28.9
28.1
27.5
26.2
25.3
24.9
24.6
24.7
24.2
23.8
23.4
24.4
26.7
28.6
29.8
30.8
31.5
32.7
33.8
33.5
33.9
33.3
32.9
30.5
29.5
28.2
27.8
27.5
26.9
26.2
25.8
25.4
25.2
24.9
24.7
25.8
28.6
31.1
32.1
33.1
33
33.5
34.4
34.5
35
34.7
33.2
30.3
28.1
27.3
26.6
26.3
26
25.5
25.3
25.1
25.1
25
25.1
25.7
27.9
30.1
30.9
30.7
30.4
29.6
28.8
27.5
27.4
27.3
27.5
27.3
27.1
27.3
26.3
26.2
26.4
26.5
26.4
26.4
25.9
25.2
25.2
25.1
25
26.1
25
26.7
28
26
26
26
25.9
25.8
25.7
25.6
25.6
25.2
25
24.8
25
25.3
25.7
25.3
25.2
25.2
25.6
25.6
25.8
25.9
26.5
26.7
26.2
25.1
25.9
26.3
26.7
26.9
26.8
26.2
26.5
26.7
26.7
26.2
25.1
25.5
26.3
25.9
25.3
25.6
25.9
26.1
25.9
26
25.6
25.5
25
26.1
26.3
26.1
27.1
26.9
26.7
25.8
26.1
26.2
26
26.6
26.6
26.6
26.4
26.4
26.5
25.7
24.9
24.6
24.8
25.5
26.1
27.2
26.8
27.6
27.6
26.3
26.8
26.6
26.2
26.1
26.1
26
25.7
25.4
25.3
25.2
25.1
25.1
25.1
25.1
24.9
25
25.7
26.5
26.8
25.8
24.9
25
25
25.2
25.5
25.7
25.8
25.8
25.4
25.3
25.1
25.2
25.2
24.8
24.6
24.9
25
24.9
25
25.3
26.5
27.1
28.2
30.3
29.9
30.2
31.2
29
25.3
25.9
26.2
25.9
25.6
25.4
25.1
25.1
24.9
24.8
24.6
24.7
24.7
24.7
24.7
24.8
26.1
28.2
29.8
31.2
32.1
32.3
33.2
30.8
26.4
27.3
27.6
26.6
25.4
25.3
25
24.5
24.4
24.6
24.3
24.4
24.2
24.2
24.2
24.4
26.2
28.4
29.7
30.2
32.5
32.8
33
32.3
31.5
31.5
31.2
29.6
28.4
28.7
27.1
26.6
26.6
26
26
25.9
25.8
25.6
25.5
25.9
27.2
28
28.8
28.6
29.7
30
30.2
30.2
30.3
30.6
29.8
28.7
28.2
26.8
26.7
27.2
27.4
27.4
26.3
26
25.7
24.3
24.5
24.6
24.8
24.9
25.6
26.3
26.5
27.6
28.4
28.7
28.2
28.6
28.6
28.2
28
27.4
27.4
27.3
27.3
27.3
27.2
27
26.5
26.2
25.2
25.2
25.7
26.2
27.3
28.1
26
25.2
25.2
25.4
26
26.5
26.3
26.4
26.8
26.7
26.6
26.5
26
25.8
25.9
25.8
25.9
25.6
25.3
25.5
26.4
28.1
29.4
30.2
29.6
27.8
25.9
25.7
26.3
26.8
26.9
26.2
25.8
25.4
25.3
25.2
25.1
24.7
24.4
24.2
24
23.9
23.7
24.1
26.3
29.6
29.5
30.7
30.9
31.3
30.7
33.4
33.4
33.3
31.7
28.9
27.4
26.7
26.3
25.8
25.5
25.3
25
24.8
24.6
24.4
24.4
24.7
27
29.5
31.2
32.3
32.9
33.3
34.4
34.2
33.9
34.2
33.3
30.7
28.7
28.5
27.9
27.5
27
26.4
26
25.6
25.3
25
24.9
25.2
27.3
29.4
31.2
31.6
33.1
33.5
34.3
34.8
35.8
34.5
33.3
30.8
29.2
29.9
29.2
28
27.5
26.9
26.7
26.2
25.7
25.5
25.3
25.4
27.1
29.4
31.5
32.8
33.4
33.9
34.4
35.5
35.1
35.5
32.5
30.9
30.3
29.2
28.4
27.9
27.6
28.1
28.6
28.5
28.2
26.7
23.4
23.2
23.5
24.1
25.6
26.9
27.4
28
27.4
26.8
26.2
25.9
25.7
25.5
25.2
25
25.1
25.1
25.4
25.2
24.8
24.3
24.2
24.1
24.1
24.2
24.7
25.3
26.4
27.5
27.9
27.2
27.6
28.4
28.7
28.7
27.4
26.6
25.5
25.3
24.6
24.4
24.4
24.5
24.4
24.3
24.3
24.1
23.8
24.1
25.8
27.9
27.5
28.1
28.9
29.5
30.6
30.8
30.6
30.5
27.5
26.5
26.9
25.4
25
24.8
24.7
24.7
24.6
24.4
24.2
24.2
24
24.3
25.1
26.9
28.3
29.2
30.2
30.9
30.7
30.3
30.5
30.5
29.3
26.5
24.6
23.6
23.8
23.9
24.1
24
24.1
24.1
24.2
24.2
24.2
24.6
25.3
26.5
26.5
26
24.7
24.6
24.9
25.3
25.2
25
24.5
24.5
24.5
24.6
24.7
24.5
24.5
24.4
24.5
24.2
24
24.1
24.1
24.2
24.5
24.2
24.3
24.2
24.4
24.5
25.1
24.2
24.4
24.2
23.8
23.5
23.5
23.6
23.5
23.5
23.3
23.2
23.3
23.2
23
23
23.1
23.4
24.3
25.7
26.3
26.2
26.2
26.8
27
27.6
27.3
27
26.5
25.7
25.5
25.6
25
24.7
24.6
24.3
24.3
24.1
23.8
23.6
23.6
23.8
25
26.1
27.6
28.3
29
30.5
30.5
31.4
30.7
30.5
29.7
27.3
26.6
25.7
25
24.6
24.3
24.1
23.8
23.9
23.8
23.8
24
24.3
25.7
27.4
28.3
28.8
30.8
29.8
31.8
30.4
31.7
30.9
29.7
27.5
26.9
26.2
25.4
25.8
25.1
24.7
24.5
24.4
24.4
24.4
24.5
25
26.5
28.4
29.2
30.5
30.2
30.9
32.5
32.5
32.5
31.7
30.8
28.4
26.9
26.1
25.8
25.4
25.4
25.1
24.8
24.6
24.4
24.3
24.4
24.9
26
28
30.1
31
31.6
31.7
32.5
33.1
33.1
33.1
31.9
29.6
27.6
26.9
27.2
26.5
26
25.6
25.5
25.3
25
24.9
24.8
25.1
26.9
29.1
30.7
31.1
31.5
32.4
32.7
33.1
33.3
32.6
31.6
28.2
29.5
29.1
27.8
26.1
25.5
24.7
24.5
24.4
24.4
24.3
23.9
24.2
26.6
29.1
30.4
31.2
31.7
32.4
32.7
32.6
33.4
32.6
30.6
29.8
27.6
26.7
26.3
26.1
25.7
25.3
25.1
24.7
24.7
24.4
24.4
24.8
25.8
27.2
29.5
30.8
32.1
31.8
33
32.4
33.1
32.7
30.3
27.9
26.5
26.2
25.6
25.3
25.1
25
25
24.7
24.6
24.5
24.4
24.8
26.8
28
30
30.2
31
32.3
33.1
32.7
28
28.1
27.3
26.6
25.7
25.2
25
24.5
24.4
24.2
24
23.9
24.2
24.1
23.7
24.4
27.1
29.2
30.8
31.2
32.6
31.7
32.6
32.8
31
30.1
30.9
28.4
27.3
26.7
26.3
25.9
25.4
25.2
24.9
25.2
25.2
25
25.1
25.2
27.2
29.5
31
31.9
32.9
33.2
33.8
33.6
33.5
32.6
31.4
29
27.8
28
25.8
25
25.1
25.1
25.1
25
25.1
24.9
24.9
25.2
26.2
29.6
30.3
30.8
31.1
31.4
32.5
33.2
32.7
32.1
31
27.9
26.5
26.6
26.6
25.9
25.5
25.3
24.9
24.4
23.9
23.6
23.2
23.4
25.5
28.4
29.4
30.5
31.6
32.3
32.4
32.2
32.6
31.4
29.6
26
24.3
23.6
23.2
23
22.6
22.7
23.5
22.9
22.5
22.3
22.1
22.3
25.1
26.8
28.8
29.7
29.7
31.2
31.3
31.6
31.6
30.4
29.2
27.5
25.8
25.3
24.2
23.6
23.1
22.7
23.1
22.7
22.1
22.2
22.7
23.3
25.8
28.1
30.3
31.4
31.8
32.9
32.2
32.3
32.5
32.4
30.7
28
28
26.6
25.4
24.9
24.6
24.5
24.4
24
23.6
23.5
23.4
24.1
27.3
29.1
30.8
32.1
32.4
32.4
32.8
34
33.8
33.1
31.6
28.4
26.8
25.8
25.6
25
24.7
24.2
24.1
26.3
26.8
26.9
26.4
26.5
28
29.1
31
31.3
32.8
33.4
34
34.2
33.8
32.8
31.6
30.6
28.4
27.4
26.5
26.2
25.7
25.2
26.2
26.3
26.9
27.9
27.6
28.3
28.6
28.4
28.5
29.1
27.9
28.2
26.4
26.5
26.1
25.6
25.7
26.2
26.7
25.4
25.5
25.1
24.6
24.3
24.1
24.1
24.3
24.4
24.4
24.2
24.3
24.5
25.1
26.3
26.8
27.9
28.7
29.1
29
28.8
28.6
28.2
28
28
26.6
26.8
26.7
26.7
26.2
26.3
26
25.8
26
26.2
26.8
28.9
29.6
29.1
30.7
30.3
31.5
30.4
29.8
25.8
26.2
26
26.4
25.3
24.8
24.5
24.1
23.8
23.7
23.6
23.8
23.9
24
24.3
25.1
27
28.7
30.5
30.7
29.9
30.5
30.6
29.1
27.2
26.6
25.8
25.7
25.3
24.7
24.2
23.9
22.8
22
21.8
21.5
21.5
21.5
21.4
21.6
22.6
24.8
24
25
26.6
27.3
27.5
27.8
25.7
24.6
24
23
22.4
22.3
22.1
21.8
21.6
21.3
21.2
20.8
20.3
19.5
19.8
21.9
23.9
24.7
25.5
27.1
27.5
29.6
29.6
29.8
28.7
27.9
25
23.8
23.3
23.6
24
23.9
23.4
22.7
22.1
21.6
21.6
21.5
21.4
22.4
23
24.8
26.1
27
28.1
28.6
28.3
27.5
26.7
25.5
24.8
24.4
24.3
23.7
23.1
22.8
22.8
22.6
22.6
22.1
22
22
22
22.1
22.6
23.3
23.6
23.9
24.3
25.7
24.3
23.6
23.6
23.3
22.9
23.4
23.6
23.8
23.3
23.5
23.3
22.4
22.3
22.2
22
22.1
22.1
22.2
22.5
23
23
22.9
23.7
23.5
24.1
24
23.8
23.6
23.7
23.8
23.7
23.8
23.7
23.1
22.8
22.6
22.4
22.6
23
22.8
22.9
24.6
26.2
28.3
29.6
30.3
30.9
31.3
31.6
31.2
30.5
28.7
26.1
25
24.3
24.2
24.4
24.7
24
23.6
22.4
22.6
22.9
23.3
23.4
25.9
27.3
28.4
28.8
30.1
30.8
30.7
30.8
30.6
29.8
27.5
23.6
22.4
21.7
21.2
20.2
19.9
20.2
20.3
19.2
20.1
18.7
18.4
18.7
22.1
24.7
26
27.2
28.1
28.6
29.7
29.5
29.9
28.7
25.7
23.4
22.3
21.9
21.1
20.9
20.7
20.2
19.9
19.7
19.4
19.1
19
19.4
21.9
24.7
26
27.1
27.8
28.3
28.8
28.9
28.5
27.7
25.5
22.7
21.3
20.6
20.2
20
19.4
19.1
18.6
18.8
18.2
17.9
17.7
18.5
21.6
23.8
25.5
26.9
28.1
28.7
28.9
29.4
29.7
28.8
25.4
21.9
20.5
19.9
19.3
19
18.8
18.1
18.7
20.2
20.1
19.3
18.9
20
23.3
24.4
25.6
27.2
28.6
29.1
29.7
29.4
29.5
28.9
26.8
24
21.8
20.8
21.3
21.9
21.8
20.9
21.7
21.4
20.9
20.5
21
21.5
23.1
25
26
27.9
28.7
29.4
30.1
30.1
30
29.3
27.8
26.4
26.2
25.7
25.1
24
23.6
23.4
23.1
22.7
22.6
23
22.8
22.7
23.2
24.5
26.4
25.7
25.9
26.9
27.5
26.1
25.5
25
24.6
24.1
24.2
24.2
23.9
23.9
23.7
23.6
23.5
23.2
22.8
22.8
22.8
22.8
23.6
24.7
25.8
27.2
27.1
28.6
28.2
28.1
27.7
26.8
25.9
24.8
23.3
23.2
23.1
23
22.9
22.8
22.8
22.6
22.7
22.6
22.4
22.7
23.9
26.4
27.1
28.1
28
29.7
29.9
30.8
30.2
30
27.9
25.3
24.3
24
23.4
23.3
23.5
23.5
23.1
23.7
23.8
23.6
22.7
23.4
25.3
27.5
29.3
29.6
30.4
31.1
31.5
31.7
31.8
30.9
28.7
26.4
25.2
24.6
24.2
24.3
24.6
23.5
22.9
22.5
22.6
22.5
22.3
22.4
25
27.5
28.9
29.9
31.1
30.8
31.4
31.8
31.1
30.4
27.8
25.6
24.6
24.2
24.6
24.1
24
24
24
23.9
23.5
23.3
23.2
23.2
25.5
27.7
28.3
28.9
30.1
30.4
30.7
31.8
30.9
29
27.8
25.2
24.1
23.4
22.9
22.6
22.4
22.2
21.9
22.2
22
21.7
21.8
22.1
23.6
25.7
26.3
26.8
27.2
27.4
27.9
27.7
27.4
27
25.9
24.6
23.8
23.2
22.8
22.9
23.1
23.2
23.4
22.6
22.6
23.2
22.8
23.1
24
25.4
26.7
27.8
29
29.1
29.8
29.8
29.7
28.7
25.5
23.1
22.2
22.1
23.3
23.5
23.1
22.5
22.1
21.4
21.1
20.4
20.2
19.8
21
21.8
23.4
24.5
24.9
25.2
25.7
25.1
24.8
23.9
23.1
22.5
22
21.9
21.7
21.6
21.4
20.6
20.7
20.3
20.4
20
19.9
19.9
20.4
22.8
23.4
24.1
25.6
25.4
26.4
26.1
25.7
25.3
24.4
22.9
22
21.4
20.7
20.8
21
20.8
20.5
20.3
19.7
19.8
19.7
20.3
20.7
21.6
23.5
23.5
24.5
25.5
24
24.7
24.7
23.4
22.4
21.9
21.4
21.3
21.4
21.3
21.2
20.8
20.5
20.2
20.1
19.3
19.2
19.5
20.4
21.5
22.7
23.8
24.9
25.3
26.4
26.3
27
25.7
23.8
22.1
21.4
20
20.1
20.2
19.6
18.8
19.7
19.5
19.3
19
17.8
18.6
19.8
21.5
23.8
25.1
26.1
26.7
27.5
28.2
27.4
26.3
24.1
22.2
20.9
21
20.3
21.2
20.9
20.5
19.7
18.6
18.4
17.9
18.2
18.7
20.2
22
23.7
25.3
25.9
27
27.4
27.5
26.9
25.8
23.9
22.7
22.5
22.6
22.5
22.2
21.8
20.7
20.1
19.1
19.5
19.9
20
20.5
21.5
22.8
24.5
26.1
26.9
27.6
28
27.8
27
26
24
21.5
20.1
19.9
19.3
19.7
19.3
19.7
20.3
19.9
18.6
19.2
19.2
19.3
20.5
22.1
24.4
25
26.2
27
27.3
27.5
26.9
26
22.8
19.9
18.3
17.4
17
16.3
18.4
17.3
19
19
18.6
18.6
18.4
18.7
20.1
21.7
23.1
25
25.9
26.5
26.9
26.8
27.1
25.9
23.5
20.6
19.6
18.5
18.5
21.3
22
21
20.8
20.2
19.8
18.7
18.5
18.3
20.1
22.1
23.6
24.3
25.3
25.8
26.6
26.6
25.9
24.7
22.1
19.1
16.9
16.8
14.9
15.2
16.9
16.5
16.7
16.5
16
15.6
13
13.4
15.7
18.4
20.2
22
23.2
23.5
24.6
24.9
24.6
23.4
19.3
16.5
15.4
14.7
13.9
13.7
13.2
12.9
12.5
12.2
12
12.1
11.7
12.1
15.4
19.8
22.1
22.7
23.8
24.8
25.5
25.1
24.9
23.8
20.1
17.6
16.2
15.3
14.9
14.6
14.3
14.1
14
14
13.9
13.6
13.7
13.8
15.8
20
23
23.1
24.6
25.6
26.5
26.1
26.2
24.7
21.6
19.8
18.4
17.8
17.2
17
16.5
16.4
16.4
16.5
16.5
17
17.2
17.7
18.7
20.7
22
22.9
24.2
26.1
25.6
26.7
26.3
25.1
23.4
22
21.2
20.2
20.5
20.6
20.2
20
19.9
19.8
19.3
19.1
19.2
19.4
20.4
23.1
24.7
26
26
27.1
28.6
28.2
27.1
26.2
23.7
21.8
20.7
20.3
19.9
19.4
19.2
19.1
19
18.9
18.7
18.5
18.4
18.3
19.8
23.6
26.1
27.5
28.3
29.1
29.2
29.4
29.1
28.2
25.1
22.7
21.5
21.1
20.4
20.2
20.3
19.6
19.1
18.9
18.7
18.6
18.5
18.6
21.9
23.7
25.8
27.2
28.2
28.8
28.9
29.4
29.8
28.4
24.8
22.3
21.6
21.1
20.4
21.3
22.7
22.6
22.8
22.7
22.3
22
21.8
21.8
22.5
24
25.5
26
27.1
28.6
28.4
27.9
27.5
26.5
25.8
25.5
25
24.4
24.2
24
23.7
23.6
23.3
23
22.6
22.1
21.9
21.9
23
24.2
25.7
25.7
27.3
27.7
29
28.1
27.8
27.4
26.1
25.3
24.4
23.7
22.8
22.6
22.4
22.3
22.1
21.7
21.5
21.3
21.6
21.6
21.7
22.1
22.9
23.3
24.2
24.6
24.5
24.9
24
23.5
22.9
22.7
22.4
21.9
22.1
22.1
21.9
21.1
21
20.8
20.3
18.8
18.4
18.6
19.1
19.3
19.1
19.5
19.5
19.8
20.5
20.8
20.3
20
19.6
19.5
19.5
19.5
19.6
19.5
19.3
19.3
19.4
19.7
19.9
19.4
19.7
19.8
20.7
22.8
24
25.2
26.7
27.2
27.5
27.5
28.1
26.8
24.4
22.1
21.5
21
20.4
20.2
21.1
20.8
20.9
19.9
20.6
19.5
19.4
19.2
20.5
22.7
24.6
25.8
26.8
28.3
28
28.4
28.2
27.2
23.8
21.6
20.6
19.9
20
19.5
19.8
19.7
19.5
19.5
19.9
20.5
20.9
20.9
21.7
22.9
24.3
25.3
25.8
27.2
27.5
28.1
28.2
26.7
24.4
23.7
23.6
22.8
21.7
21.1
20.7
20.3
19.9
19.7
19.6
19.5
19.4
19.1
20.1
23.1
25.6
27.5
28.7
29.5
29.6
29.3
29.2
27.7
25.7
24
23.4
23.5
23.6
23.7
23.8
23.7
23.7
24.1
24
24.4
25.1
25.1
25.1
24.5
25.3
26.2
25.3
25.7
26.1
26.3
26
25.2
24.4
24.2
24
24
23.7
23.9
23.7
23.3
23.2
23.7
23.7
23.6
23.3
23.4
23.7
24.7
25.2
26.5
26.7
27.1
27.1
27.7
27.4
26.8
25.8
25.7
25.5
25.1
24.4
24.2
23.9
22.8
23
22.9
22.7
22.6
22.7
22.4
22.4
22.8
23.1
23.3
23.3
21.3
19.5
19.1
19.8
18.9
18.3
17.9
17.5
17.2
16.9
16.6
16.2
15.9
15.6
15.5
15.3
15.2
15.1
15
15.2
15.5
16.3
16.5
17
17.2
16.9
17.2
17.5
17.1
16.8
16
15.3
15.2
15.3
15.5
15.4
15.3
15.4
15.5
15.5
15.3
15.5
15.7
15.8
16.2
16.9
17.4
18.4
19.1
18.8
18.7
18.6
18.1
17.4
16.8
16.6
16.8
16.7
16.6
16.7
16.7
16.6
16.3
16.3
16.1
15.5
15.7
16.7
17.8
19.1
20
21.2
22
22.9
23.7
23.3
21.8
19.3
17.4
17
17.7
16.7
16.6
15.9
15.3
14.7
14.3
14
13.8
12.9
13.3
14.9
17.2
18.1
20.1
21.6
22.4
24
23
22.7
21.6
19.5
17.6
18.3
18.9
18.4
18.3
17.7
16.7
16.3
15.1
15.7
15.2
15.8
16.2
17.1
18.4
19.5
20.8
22.3
22.5
22.5
22.7
22.4
20.9
18.9
17.5
16.9
16.5
16
16
15.1
15.1
14.5
13.8
13.1
13.2
12.2
13.7
14.8
18.6
19.9
21.4
22.1
23.1
23.4
23.6
23.6
21.4
18.8
17.4
16.6
16
15.7
15.4
15.4
15.7
15.1
16
16.5
16.3
16.5
16.2
16.5
17
18.1
18.5
19.2
20.1
21.3
20.6
20.4
18.6
17.4
16.4
14.8
13.8
14.5
14.4
14.4
13.7
13
12.9
12.8
13.1
13.5
13.7
14.6
16.5
18.6
20.2
21
21.3
22.3
22.1
21.2
20.2
18.3
17.1
16.4
15.7
15.5
15.2
14.5
14.1
13.8
13.8
13.3
13
12.6
12.8
15.5
18.3
18.9
21.6
22.7
23.4
23.9
23.6
23.3
22.6
19.6
18
17.3
16.8
16.7
16.7
16.7
16.2
15.9
15.8
15.6
15.5
15.4
15.4
16.1
21
22.1
23.6
24.1
24.9
25.6
25.7
24.8
23.6
21.4
19.7
18.2
18.1
17.3
17.2
17.2
17.2
17.2
16.7
16.4
16.5
16.5
16.5
17.2
20.5
22.5
22.5
24.3
24.9
25.5
25.7
24.8
24.1
22
20.7
20.3
19.9
19.9
19.5
18.9
18.8
18.6
18.6
18.6
18.7
18.7
18.6
19.1
20.9
22.7
24.8
26.3
25.2
23
22.2
19.6
19.4
18.4
17.5
17.1
16.8
16.4
15.6
15.4
14.9
14.4
14.1
13.6
13.2
12.8
12
13.2
15.6
16.3
17.6
18.9
19.8
20.4
20.8
21.3
19.5
15.1
12.9
12.4
11.6
12.3
12.8
12.8
12.6
11.6
12.5
11.8
12.1
11.9
11.7
13.2
15.2
18.1
19.7
20.3
21.1
22.1
22.6
22.5
20.7
17.9
15.8
14.6
14.1
14
14.3
14.7
15.1
15.4
15.4
15.6
16.1
15.5
16.1
16.3
17.3
18.1
16.9
15.8
15.2
14.6
14.4
14
13.5
13.2
13.1
12.5
11.9
11.6
11.4
11.2
11.2
10.3
10.1
10
9.9
9.9
9.9
10.7
12.9
14.3
16.3
16.8
18.1
18.2
18.7
18.3
17.3
15.2
13.3
11.1
11.1
10.6
9.1
8.1
7.6
6.9
6.4
6.8
7.3
8.2
6.5
8.7
12.1
13.8
15.1
15.7
17
17.5
17.7
17.3
16.1
11.9
9.7
8.6
8.1
7.4
7.1
6.6
6.6
7.2
6.9
7.6
8.6
8.4
7.4
9.6
13.8
14.6
16.5
17.5
18.2
18.8
19.4
19.1
17.9
13.6
11
10
9.1
8.7
8.3
8.5
8.5
9.9
9.9
9.2
9.2
9.9
9.5
11.6
14.9
16.9
18.6
19.6
20.5
20.9
21.3
21
19.5
15.3
12.6
11.1
10.6
9.9
9.4
9.1
10.4
8.5
7.5
7.2
9.2
7
6.6
8.5
14.5
16.8
19
20.5
22
22
22.4
22.5
21.5
15.3
12.4
11
10.2
9.6
9.1
8.5
8.2
8.1
7.8
7.7
7.4
7.6
7.5
8.8
12.9
18.7
20.6
21.8
22.9
23.2
23.5
23.3
21.5
16.4
13.6
12
11.1
10.6
10.2
9.9
9.6
9.4
9.3
9.2
9.2
9.9
9.7
14
17.1
19.3
20.3
21.2
22.4
23.1
22.8
22.5
21
17.1
14.6
13.3
11.6
10.5
9.9
9.6
9
8.8
8.4
9.8
8.1
8.8
7.7
10
13.9
17.4
18.9
19.5
20.9
21.1
21.4
21.3
20
15
12.4
11.1
10.6
9.9
9.3
8.9
8.9
8.8
8.8
8.9
9.3
8.8
9
11.4
14.5
16.5
18.9
19.3
20.1
20.5
21.3
20.5
19
15.5
13.2
12.4
11.7
11.4
10.9
10.4
11.4
11.2
10.5
9.6
9.1
8.7
8.8
10.5
14.4
16.8
19.2
20.5
21.2
21.9
22.5
21.8
20.3
16.2
14.1
12.6
11.8
11.5
11.1
10.7
10.4
9.9
9.7
9.5
9.6
9.9
9.8
10.7
14.8
17.8
20.6
22.2
22.4
23.9
23.4
23
22.1
19.4
16.7
16.3
16.4
16.8
16.9
17.6
17.5
17.1
16.8
16.7
17.2
16.7
14.5
16
18.6
20.7
21.9
22.9
23.6
24.1
24.6
23.7
22.3
20.2
19.6
18.7
18.3
17.7
17.3
17
16.3
15.6
15.3
14.8
14.3
13.8
13.2
13.8
15
15.8
18.3
19
19.9
20.8
21.4
20.7
19.5
17.3
15.6
15.1
15.7
15.3
15.9
16.3
16.4
15.9
16.2
16
15.9
15.6
15.3
15.4
15.5
16.1
16.9
18
18.6
16.8
16
15.4
14.6
14.1
13.9
13.8
13.7
13.5
13
13.3
13.1
12.9
12.7
12.9
12.8
12.9
11.7
12
10.9
11.8
13
13.7
13.7
13.1
13.8
14.7
14
13.8
13.2
13.4
13.7
13.7
13.9
14.4
14.6
13.9
12.2
11.5
11.5
11.7
12
12.4
13.1
13.6
14.1
15.8
15.6
16
15.6
16
15.1
15
14.6
14
13.7
13.5
13.6
13.3
13.5
13.2
13
12.6
12.7
12.8
13.3
13.5
13.2
12.9
13.3
13.4
13.6
13.5
13.8
13.9
13.8
13.5
13.6
13.8
13.3
13.1
12.8
12.4
12.4
12.3
12.2
12.2
12.2
12.2
12.2
12.4
12.5
12.7
13.2
13.1
13.5
13.9
13.3
13.4
13.2
12.8
12.7
12.5
12.3
11.9
11.7
11.2
10.9
10.5
10
9.6
9.6
9.3
9.3
9.2
9
9
9.2
9.2
9.1
9.4
9.3
9.4
9.3
9.5
9.4
9.4
9.4
9.3
9.3
9.3
9.2
9.1
9.1
9
8.9
8.7
8.5
8.4
8.5
8.6
8.6
8.5
8.5
8.8
9
9.5
10.2
9.6
9.4
9.5
9.4
9.5
9
8.2
8.4
8.1
8.5
8.5
8.7
8.6
8.6
8.9
10
10.3
11.7
11.6
12
11.4
10.7
10.2
9.8
9.1
8.9
8.7
8.5
8.3
8.3
8.2
8
8
7.9
7.1
6.5
6.2
6.2
7
8.6
10.7
11.2
12.6
13.5
14.3
14.1
14
13
10
7.8
7.5
7.7
7.7
6.3
6.9
6.3
6.2
7
7
5.8
5.4
5.6
6.7
8.3
10.3
11.8
13.4
14.5
15.7
15.4
14.7
13.9
13
12
11.2
11.3
10.2
9.9
10.6
10.4
9.7
9.6
9.3
9
8.8
8.8
8.2
9.6
10.9
12.8
13.6
14.7
15.1
15
14.7
13.6
11.5
9.5
10.1
9.4
7.8
6.6
6.8
7.4
6.6
6.6
6.1
5.9
5.5
5
5.6
7.8
10
11.3
13.3
14.2
15
15.3
15
13.6
10.9
8.2
6.9
6.4
6.1
6.7
7.4
8.5
8.6
8.7
8.5
7.9
7.6
6.8
7.3
9.4
11.7
12.9
15.2
16.1
17.4
17.3
17.1
15.9
12.2
9.5
9
8.3
7.5
8.1
8.1
8
7.8
8.5
8.5
8.6
7.9
7.8
8.6
10.4
12.6
13.7
15.2
16.3
17
16.9
16.3
15.2
12.2
9.6
8.6
8.5
9.1
7.3
9.8
10.2
9.5
9.1
9
8.6
8.4
7.8
8.2
10.6
12.4
13.4
15.4
16.1
17.3
17.3
17
15.8
13.5
10.9
12.1
8.9
9
9.9
9.6
7.8
7.3
7.4
7.7
8.2
7.9
7.8
8.9
10.5
12.6
14.2
15.4
16.6
16.7
16.7
16.4
15.6
14.1
13.2
12.1
11.6
9.9
8.9
11.1
10.7
10.4
10.3
10.2
9.8
9.1
8.3
8.8
10.3
11.6
13.3
13.6
14.3
14.4
14.3
13.7
12.7
11.3
10.5
9.5
8.8
8.5
7.9
7.2
6.4
5.8
5.2
4.9
4.8
4
3.8
4.6
7
8.7
10.7
12.1
13
13.6
13.7
13.6
12.2
9.8
6.8
6
5.5
4.8
5.8
6.5
5.8
7
6.7
6.3
4.8
4.9
5
5.5
7.8
9.6
11.3
12.1
13.8
14.4
15.4
15
14.4
10.8
7.8
6.4
5.5
4.9
4.5
4.2
4.5
3.9
3.6
3.6
4.8
5.2
4.3
5.6
9
12.2
13.8
15.2
16.9
17.3
18
17.6
16.5
12.5
9.7
8
7.4
6.7
7.1
6.4
7.1
6.5
6.6
8.7
6
5.6
4.7
6
10.6
13.8
15.7
17.1
18.2
18.8
19.3
19
17.7
13.7
10.6
8.9
8.3
8
7.3
7
6.5
6
5.8
5.6
5.2
4.8
4.7
5.8
10.9
15.1
17.6
18.7
19.6
20
20.6
19.9
18.9
15.1
11.1
9.5
8.5
7.7
7.2
6.7
6.3
6.1
5.9
5.8
5.9
5.5
5.4
6.1
9.9
15
17.9
19.6
21.2
21.3
20.9
20.7
19.4
17.5
15.9
14.9
14.6
14.3
14.3
14.3
14.1
14.1
13.7
13.3
13.6
12.9
12.1
11.8
14.3
18.9
21.1
22.5
23.4
23.5
24
23.5
22.2
18.9
16
15
13.9
14.4
15.1
16.4
16.5
16.3
16.1
15.8
15
14.9
14.4
14.5
15.6
16.6
17.9
18.7
19.7
20.1
20.2
19.7
18.5
16.4
13.3
11.8
11.2
11.4
10
10.1
9.1
11
10
8.8
7.4
7.9
7.1
9.1
12
14.4
16.3
17.5
19.2
19.4
19.9
19.9
18.2
14.7
11.9
10.2
9.4
8.9
8.2
8.5
8.1
8
7.9
7.9
8.3
9.1
8.8
10.2
13.2
14.3
16.7
18.7
19.5
20.2
20.4
20.4
19.4
17.4
14.4
13.4
12.2
11.5
11.4
12.4
12.8
13.7
14.4
14.3
13.6
13.5
14.2
15.5
16.3
17.8
18.7
19.5
20.6
20.9
20.9
20.2
19.2
18.2
17.5
17.3
17.1
17
16.9
16.7
16.6
16.5
16.4
16.2
16.4
16.7
16.4
16.6
16.7
16.5
15.8
16.3
16
14.9
14.9
14.7
13.9
13.1
12.7
12.4
12.3
12
11.9
11.9
11.7
11.4
11.1
10.9
10.6
10.4
10.2
10.4
11.5
12.9
14.2
14.9
14.9
14.6
14.7
14.1
13.7
13.3
13.1
12.8
12.6
12.6
12.2
11.8
11.6
11.3
11
10.9
10.8
10.8
10.8
11
11.7
12.3
13
14.3
15.4
16.7
17.4
17.7
16.8
15.2
12.8
11.4
10.8
10.2
9.9
11
11.2
11.4
10.8
10.6
11.3
11.6
11.6
12
13.5
15
17.1
18.3
19.6
21.1
21.8
21.5
21.2
18.1
15.4
14
13.1
12.5
12.1
11.8
11.6
11.9
12.7
13.5
12.9
12.9
12.3
12.3
13.5
15.3
16.3
17.1
18
17.8
17.8
17
15.7
14.1
13
12.8
12.4
11.7
11.2
10.4
9.9
9.3
9
8.1
7.8
7.9
7.7
8.8
9.4
10.8
11.1
12.3
11.9
12.8
13.3
12.8
12.4
11.2
10.5
9.9
10.1
9.8
9.2
9.2
9
9
8.7
7.6
7
6.6
6.1
6.8
8.7
10.6
12.1
13
14.4
15.2
15.7
15.7
15
13.5
10.1
8.4
8.3
8.2
7.1
6.4
6.1
5.6
5.1
5.3
5.6
5
5.2
6.1
8.7
11.4
12.6
14.2
14.8
16.4
16.8
17
16.2
13.3
9.9
8.2
7
6.3
5.5
5.4
5.1
4.6
4.3
4.4
4.1
4.1
4
4.9
9
12.7
15
16.5
17.4
18.4
18.6
19
17.4
14.7
11.5
9.7
8.7
8.1
7.6
7.1
6.5
6.3
6
5.9
5.6
5.7
5.6
6.2
9.5
14.2
15.8
17.7
19.3
20.1
20.5
20.1
19.3
17.1
13.1
11.6
11.8
10.6
10.4
11.2
12.1
13.3
12.7
12
11.4
10.6
9.7
10
13.5
15.1
16.7
17.6
18.8
20.2
20.8
19.9
18.7
15.7
12
10.8
10.9
10
8.6
9.9
9
6.2
6.2
7
5.8
5.7
4.9
5.2
10
13.6
14.8
16
17.4
17
17.7
17.5
17.2
14.3
10.7
9
8.2
7.5
6.9
6.6
6.3
7.1
7.1
6.4
6.1
5.7
6.1
5.9
10.1
14.6
17.3
18.7
19.3
19.7
20
19.7
18.7
16.5
14.6
14.7
14.7
13.8
13.2
12.3
11.6
11.6
10.9
10.3
10.3
10
9.3
9.5
11.4
13.5
14.8
16.2
17.3
17.8
17.9
17.5
16.7
14.6
12.4
9.5
10.9
8.8
7.3
7.3
5.1
4.3
4.7
3.7
4.9
3
1.7
2.5
8.1
11.2
12.9
14.8
15.5
17.2
18
18
17.2
13.7
9.4
7.2
6
5.1
4.7
4.2
3.5
3.2
2.7
2.2
2.3
2
2.1
2.6
6.7
12.3
14.6
15.9
17.2
17.8
18.1
18.9
17.3
14.6
10.3
7.8
6.7
6.1
5.4
5.1
4.9
4.7
5
5.6
6.6
6.9
7.1
7.1
11.6
14.8
16
17.6
19.7
20.4
19.9
19.8
19.6
18.1
15.8
15
14.7
14.4
14.3
14.2
14.1
13.9
13.6
13.4
13.2
13.5
13.7
14
15.5
17.1
18.4
19.8
21
21.9
21.2
20.6
20.2
19.1
17.8
17
16.4
15.7
15.7
16.2
15.5
14.9
14.6
14.5
14.5
15.3
14.7
15.5
17.4
19.1
21.6
24.2
23.5
23.9
24.2
22.9
22.2
20.6
18.5
18.6
18.3
18
16.7
16.1
15.7
15
14.7
14.2
14.2
14.1
14.3
14.5
15.9
18.1
19.3
20.3
20.8
21.4
21.7
21.4
20.9
19.4
16.4
14.7
13.9
13.3
12.7
12.1
11.7
11.2
10.8
10.6
10.5
11.1
11.5
12.1
13.4
15.6
17.5
18.7
20
21.1
21.6
21.9
21.5
19.2
16
14.4
13.4
12.8
12.2
11.9
11.4
11.1
10.8
10.6
10.4
10.2
10
10.4
13.4
17.6
19.7
21.5
23
23.2
23.5
24.3
23.8
19.8
17
15.1
14.2
13.6
12.7
12.1
11.8
11.1
11.1
10.7
10.4
10.4
10.1
10.4
12.9
17.4
21.3
22.8
23.8
24.4
25.1
25
24.4
20.9
17.4
15.4
14.2
13.7
12.9
12.5
12.1
11.6
11.4
11
10.6
10.4
10.2
10.7
13.8
19.4
22.2
23.1
24.6
25.2
25.3
24.7
24.1
22.7
18.8
17.7
15.5
14.1
13.8
13.2
12.6
13.3
14.4
14.7
14.7
15.1
14.7
14.8
17.2
20.6
22.5
22.8
23
23.2
24.5
25
24.3
22.7
17.9
15.9
14.9
14
13.3
12.9
12.6
12.3
12
12
11.9
12
11.7
12.4
15.7
20.6
22.6
24.4
24.1
24.5
24.5
24.2
25.3
22.7
18.4
16.6
15.5
14.7
14.3
13.9
13.3
13.2
12.9
12.7
12.7
12.6
12.2
12.8
15.8
20.9
23.5
24.3
25.6
26.1
26.9
26.4
25.7
23.9
19.2
17.1
16.2
15.6
14.9
14.5
14.2
13.8
13.3
13.2
12.9
12.9
14.3
15.4
17.3
18.8
19.6
20.5
20.5
20.6
20.8
21.7
21.6
20.7
19.6
18.3
17.5
16.6
17.7
17.2
17.1
16.9
16.6
15.8
15.7
15.7
15.6
15.9
16.5
17.7
18.7
18.8
21.1
22
21.8
21.8
21.6
20.6
20.3
19.2
19.1
19
18.8
18.4
18.2
18
17.7
17.4
17
16.9
16.9
17.4
19.2
20.2
20.4
21
22
22.8
23.7
23.1
22.7
21.9
20.9
20.6
20.5
20
19.1
19.1
19.8
19.7
19.5
19.2
19.2
18.8
18.3
18.6
19.4
21.2
22.6
23
22.9
23
22.8
19.7
15.6
13.3
12.1
11.7
11.5
11
10.8
10.3
9.7
9.6
9.7
9.8
9.5
9.7
9.7
10
11
11.7
12.5
12.6
11.2
11.4
10.4
10.3
10.1
9.7
9.8
9.8
10
10.1
10.1
10.3
9.7
9.4
9.2
9.3
9.5
9.3
9
9
8.7
8.7
8.6
8.5
8.4
8.3
8.4
8.2
8.1
8.1
8.1
7.8
7.7
7.3
7
6.9
6.8
6.5
6.4
6.1
5.9
5.7
5.6
5.6
5.7
6.5
7.2
8
7.7
7.3
8.4
8.2
7.7
7.1
6.9
6.6
6.1
5.9
5.7
5.4
5.2
5
4.7
4.5
4.3
3.8
3.8
4
4.5
4.9
5.4
5.9
5.6
5.6
5.8
5.6
5.6
5.4
5.3
5.3
5.2
5.1
5
5
5
4.8
4.8
4.8
4.8
3.9
3.8
4.3
4.7
5.3
6.3
6.5
6.1
5.3
5.2
4.8
4.6
4.4
4.5
4.6
4.5
4.5
4.5
4.4
4.2
4.2
4.1
4.2
4.1
4.3
4.4
4.7
4.8
5.3
5.4
6.6
7
7.2
5.6
5.6
5.9
6
5.9
6
6
6
6.1
6.1
6.1
6
5.8
5.6
5.3
4.8
4.6
4.9
6.2
8.3
9.5
11
12.1
12.9
12.7
12.6
11.6
9.8
8.4
7.4
6.7
6.1
6.3
6.3
6.1
6
5.9
5.9
5.7
5.8
5.8
6.1
6.6
7.6
7.4
7.9
8.5
8.8
9.3
8.9
8.8
8.6
8.4
8.3
8.2
8.2
8.2
8.4
8.8
9
9.1
9.2
9.1
9.1
9.2
9.5
10.3
11.6
13.1
14.4
14.7
15.4
15.6
14.9
14.4
14.2
13.5
13
13
13
12.9
12.9
12.8
12.8
12.7
12.9
12.9
13.1
13
13.3
14.5
16
18.5
19.5
19.2
18.6
20.6
20.7
21.4
20.4
17.6
16.2
15.8
15.5
15.7
15.8
15.7
15.8
15
14.6
14.6
14.6
14.1
13.6
12.9
12.8
12.8
12.7
11.4
10.3
9
8.9
8.1
7.5
7.7
7.1
6.9
6.6
6.7
6.8
6.9
6.5
6.6
6.7
5.8
5.8
5.4
5.4
5.6
6.2
7.1
7.4
9.1
8.5
8
7.6
7.6
7.4
7.2
6.7
6.6
6.3
5.9
5.2
4.2
4.2
3.4
3.1
2.8
2.8
2.4
4
6.2
8.6
11.3
13.2
15.3
17.2
17.9
18.1
17.8
16.7
11.4
8.6
7.4
6.6
6
6.4
6.2
5.8
5.2
4.8
5.4
6.1
6.4
6.8
8.5
10.5
12.7
15.1
15.8
16.6
16.8
16.7
16.4
15.2
12.5
10.2
9.4
10.4
10.9
11.2
11.2
11.7
11.2
10.7
10.6
10.4
10.3
10.8
11
11.7
12.2
12.4
12.8
12.3
12.2
12.6
12.3
11.9
11.7
11.9
11.9
11.8
11.8
11.8
11.7
11.7
11.6
11.3
11
11.1
11.2
11.6
12.9
14.9
16.8
18.6
19.7
21.1
21.6
21.5
20.9
19.7
16.5
15.1
13.6
12.7
11.9
11.3
11.1
10.5
10.6
10.5
10.4
10.5
10.5
11
15.3
18.7
20.1
20.8
21.7
22.5
21.6
21.4
20.7
20
19.2
18.9
18.3
18.1
17.5
18.1
18.1
16.4
17
16.1
15.6
15.5
15.4
16
16.8
18.4
21
22.4
23
23.4
23.5
22.8
22.1
19.9
19.4
19.2
18.9
18.8
18.6
18.5
18.4
18.3
18.1
18.1
18
18
17.8
18.1
19.1
20.6
20.5
21.7
23.1
23.6
24.7
24.6
23.8
22.2
20.6
20.4
19.6
18.3
17.5
17.2
17.6
18.3
17.8
17.2
16.7
16.4
15.5
17.1
18.9
21.7
22.6
24.2
24.8
25.4
26.1
24.6
24.4
23.2
21.9
21.3
20.7
20.2
19.7
19
18.3
18.1
17.9
17.8
17.9
17
17
17.4
17.6
18.7
18.9
20.5
20
20.5
20.6
21
20.5
20.2
19.9
19.7
19.5
19.6
19.8
19.5
19.2
19.1
18.7
18.4
18.1
18.1
18.3
18.6
19.3
20.8
21.8
22.3
23
23.4
23.4
23.7
23.1
22.7
22
21.6
21.5
21.3
20.5
19.8
17.1
15.9
15.5
15.4
15
14.8
14.8
15.4
15.3
15.7
17.3
17.8
18.5
19.1
18.5
18
17.2
16.1
15.3
14.7
14.4
14.5
14.4
14.4
13.9
13.8
13.9
14
14.2
13.9
14
14.1
14.1
14.6
15
15.6
15.5
15.1
15.1
14.9
14.8
14.9
15
14.9
14.7
14.5
14.5
14.5
14.5
14.5
14.5
14.5
14.6
14.6
14.6
14.8
15.1
15.2
16
15.9
15.2
15.3
15.1
14.7
14.6
14.6
14.4
14.1
13.9
13.6
13.2
13.1
13
13
12.9
12.8
12.8
12.7
12.7
12.9
13.5
14
15.1
15.9
16.2
16.6
16.3
16.3
15.9
15.4
15.1
14.8
14.7
13.9
13.6
13.8
13.8
13.8
13.8
13.7
13.9
14
13.9
14.2
14.6
15.3
16
16.2
16.9
17.4
17.4
17.3
17
16.6
15.8
14.6
14.5
14.5
14.5
14.6
14.6
14.7
14.6
13.9
13.5
13.4
13.4
13.2
13.5
13.4
13.9
14
14
14.2
14.2
13.9
13.7
13.6
13.6
13.7
13.6
13.7
13.6
13.5
13.6
13.6
13.5
13.6
13.5
13.4
13.6
13.7
14
14.2
14.4
13.8
13.5
13.6
13.5
13.3
13.1
12.6
12.4
12.2
12.2
12
12
11.7
11.8
11.6
11.3
10.9
10.6
10.4
10.2
9.7
10.4
10.4
10.8
11.2
11.5
10.9
10.7
11.4
11.6
11.4
11.3
11.2
11.1
11.1
11
11
10.6
10.5
10.5
10.5
10.4
10.4
10.4
10.6
11
11.3
11.5
11.9
12.1
12.3
12.6
12.7
12.5
12.6
12.3
12.1
12
11.9
11.9
12
12
11.9
12
12
12
12.1
12
12.1
12.4
12.8
13.6
14.3
14.4
14.5
14.8
14.9
14.9
15
14.9
14.8
14.8
14.7
14.8
14.7
14.9
14.9
14.9
15.3
15.3
15.5
15.5
16
16.5
17.1
17.4
17.9
18.1
18.3
18.4
18.4
18.7
18.7
18.6
18.5
18.7
18.3
18.3
18.6
18.5
17.9
17.7
17.4
17.2
16.7
16.7
17
17.5
18.5
19.2
20.3
21.8
21.9
21.8
23
21.1
20.2
19.3
18.6
18.4
17
17
16.2
15.9
15.5
14.7
14.2
14.2
14
13.7
14
14
13.2
13.2
15.7
16.3
16.3
16.3
16.1
15.6
15
14.4
13.8
13.3
13
13
13
12.9
12.7
12.8
12.5
12.4
12.4
12.4
13
13.7
14.6
15.4
15.9
16.1
16.2
16.1
15.7
15.6
15
14.6
14.5
14.2
14.2
14.2
13.9
13.8
13.9
13.9
13.9
13.7
13.6
13.8
14.3
14.9
15.4
16.6
17.8
18.5
18.7
19.3
19.1
18.7
18
17.2
16.9
16.5
16.5
16.4
16.3
16.2
16.1
16.2
16.3
16.4
16.4
16.4
16.8
17.4
19.6
21
22.8
23.5
23.7
24
23.6
23.1
22.5
21.1
20.4
20
19.8
19.5
19.2
19
18.7
18.4
18.5
18.5
18.6
18.6
19.1
20.1
21.7
22.8
23.8
24.5
25.4
25.2
25.2
25.3
24.5
23.2
22.2
22.2
20.1
18.9
18.3
18.9
19.3
18.8
18.3
18.4
18.8
18.6
19.4
21.2
22.9
24.3
25.4
26.1
27.1
26.5
27
27
25.7
22.9
20.9
19.9
19.2
18.7
18.1
17.7
17.3
17.1
17.2
17.1
17.2
17.3
18.4
20.5
24.1
25.7
22.9
26.5
26.7
24.7
22.4
20.9
19.4
18.4
17.2
16.7
16.2
15.5
14.9
14.5
13.8
13.9
13.7
13.4
13.3
13.2
13.3
13.9
14.1
14.7
14.6
15.5
14.1
14.5
13.8
14.2
13.5
13.1
12.9
13
13
12.9
12.8
12.7
12.6
12.4
12.2
12.3
12.2
12.3
13
13.9
14.8
16.6
18.7
20.3
20.8
20
21.3
20.7
19.6
18
16.4
16.1
15.8
15.3
15.1
15
14.9
14.8
14.7
14.6
14.4
14.3
15.3
17.3
18.8
20.3
22.4
23.2
24
24.5
24.2
23.8
22.8
19.5
17.6
16.2
15.7
14.8
14.1
13.5
13.1
12.8
12.3
12.1
11.9
12
14.1
18.9
21.2
22.9
23.4
25.1
25.6
25.7
26.1
25.2
24.4
23.6
20.4
18.7
17.5
17.2
16.9
17.2
17.2
17
16.2
16
15.8
16.3
17.8
20.9
23.6
24.4
25.6
25.7
25.6
26.5
26.7
26.4
25.5
23.3
21.2
19.9
19.3
18.5
18.1
17.6
17.2
16.8
16.6
16.9
16.9
17.4
18.5
20.3
23.4
24.3
26.2
26.4
27.6
27.8
28.4
27.7
26.5
24.9
22.1
20.8
19.8
19.1
18.7
18.2
18.1
17.7
17.3
17.3
17.3
17.2
19.4
22.4
23.2
24.2
25.4
26
26.2
27.2
26.7
27
26.6
24.3
23.3
23.3
23
23
22.6
22.4
21.9
21.6
20.8
21.2
21.2
21.5
22.4
23.2
23.6
23.6
23.9
24.8
25.1
25.5
25.4
25
24.7
24.2
23.8
23.7
23.5
23.3
23.1
23
23
23.2
22.8
22
22.1
22.2
22.4
22.1
22
22.6
23.3
24.4
23.2
22.9
23.2
24.3
23.7
22.4
20.8
20.2
19.8
19.5
19.5
19.6
19.9
20.1
20.3
20.2
20.3
20.6
20.6
20.9
20.8
20.6
20.7
20.4
20
19.8
19.9
20.1
20.3
20.3
20.2
19.8
19.9
19.6
19.5
19.3
19.6
19.6
19.6
19.5
19.7
18.8
18.4
18.5
18.9
19.2
19.9
20.5
20.8
21.2
21.3
20.9
20.7
20.4
20.1
20
19.8
19.8
19.6
19.4
19.3
19.3
19.3
19.3
19.4
19.1
20.5
20.7
19.6
19.9
20.6
19.3
18.1
18.6
18.7
19.2
18.9
18.7
18.7
18.6
18.6
18.5
18.6
18.4
18.3
18.2
18
18
17.8
17.9
18.5
19.3
18.9
18.5
19.6
22
23.2
22.5
21.6
18.8
19
19.1
19
18.9
19.1
19
18.9
18.9
18.7
18.6
18.5
18.5
18.5
18.6
18.5
18.8
19.6
21.1
23.5
23.1
23.1
24.1
25.2
24.9
23.6
22.7
21.9
21.3
20.8
20.5
20.1
20
19.8
18.8
17.5
17.4
16.8
17.6
18.9
20.2
21.8
23.8
25.2
25.5
25.4
25.7
23.8
23.5
22.7
21.9
21
20.4
18.6
17.7
17
16.6
16.4
15.9
15.5
15.1
14.8
15.1
16.7
20
22
23.5
24.8
25.8
26
26.5
26.2
25.5
24.5
23
20.6
19.5
19
18.2
18.1
18
17.7
17.8
17.8
17.6
17.7
17.7
17.3
17.3
18.1
18.2
18
17.4
17.6
17.9
17.5
17.7
17.5
17.4
17.7
17.6
17.5
17.6
17.5
17.5
17.3
17.4
17.3
17.3
17.4
17.5
18.2
18.6
19.9
20.4
20.8
21.6
22
21.9
21.5
21.3
20.9
20.5
20.5
20.3
20.5
20.3
20.1
19.9
19.4
19.3
19.1
19.1
19
19.2
19.6
20.3
20.9
21.4
22.2
22.7
23.1
22.9
22.9
23.2
22.6
22.2
21.8
21.6
21.2
20.4
19.5
19.7
19.9
20.1
20.1
20.2
20.3
20.4
21.3
23.4
24.3
26.4
27.2
27.2
27.9
28
28.1
27.7
27.4
24.5
22.7
21.6
22.5
22.1
21.3
21.6
21.5
21.5
21.4
21.7
21.3
21.6
22.3
23.1
23.5
25
25.2
26.2
26.3
26.4
26.3
26.2
25.4
24.5
22.2
20.9
20.5
21.2
20.7
20.5
20.4
20.4
20.1
20.2
20.1
20.3
22.2
23.6
25.6
25.8
26.7
27
27.1
27.4
25.9
26.3
25.5
25
24.4
23.8
23.3
23.3
22.6
22.5
22.4
22.2
22
21.9
21.8
21.8
22.3
23.8
25.5
25.7
27.1
27.8
28
28.4
28.1
27.6
27.3
26.3
25.5
24.9
24.8
24.6
24.3
24.2
23.7
23.1
22.7
22.3
22.1
22.3
24.1
26.7
28.2
30.2
30.6
31.4
31.7
32.2
32.7
32.5
31.2
28.2
26.4
25.3
24.6
24.2
24
24.5
24.5
23.9
23.7
23.6
24.2
24.6
24.5
25.2
26.2
24.3
23.5
23.6
25.4
24.9
24.5
24.8
24.6
24.2
23.9
23.8
23.3
23.1
22.6
22.2
22
21.4
21.2
21.1
21.1
21.2
21.4
21.8
22.9
23.6
24
24.4
25.3
25.5
25.7
25.5
25.1
24.1
24.2
23.7
23.3
22.6
22.4
21.6
21.3
21
20.9
20.8
20.6
20.8
21.4
21.9
23
24.4
24.4
24.3
25
25.1
24.8
24.7
24.6
24.4
24.2
23.8
23.4
23
22.8
22.1
22.2
22.1
21.6
21.5
21.5
21.7
23
24.3
25.4
26.5
27.8
28.5
28.5
28.3
28.4
27.3
26.7
25.7
25.5
24.7
24
23.6
22.4
21.4
20.8
20.5
20.2
19.9
19.8
20.4
21.7
24.1
24.5
26.7
27
28
28.7
28.9
28.7
28.2
27.1
26.3
25.1
24.5
22.8
21.9
21.4
21.2
21.1
20.8
20.9
21.1
21.5
21.8
22.9
24.2
25.3
27.4
27.8
28.9
28.8
29.2
28.2
27.5
27.2
26.6
26.2
25.8
25.4
24.8
24.7
24.2
23.6
23.6
23.3
23.3
23.2
23.3
23.8
24.5
25
25.9
26.2
27.2
27.9
27.4
27.4
27.5
27.2
25.8
24.9
24.4
24
23.7
24.1
23.8
23.7
24.2
24.4
24.4
24
24.3
25.3
26.2
26.3
27.5
26.6
27.3
26.4
26.7
26.5
26.3
26
25.3
25.2
25
24.9
24.5
24.6
24.4
24
24
23.4
22.9
22.7
23
23.4
23.4
23.5
24.1
24
22.6
24
23.8
23.7
23.6
23.5
23.2
23
23.2
23.3
23.2
22.8
22.1
22
21.9
20.6
20.3
20.2
20.3
20.4
20.5
20.8
21.2
21.6
21.9
21.9
21.9
21.8
22
22
21.9
21.8
21.7
21.6
21.7
21.7
21.7
21.3
21.2
21.2
21.3
21.3
21.5
22.2
22.9
23.7
23.8
23.8
23.8
23.8
24.9
24.6
24.5
24.4
23.9
23.7
23.6
23.4
23.3
23
22.7
22.5
22.4
22.5
22.4
22.6
22.7
23.3
23.9
24.3
25.2
25.6
25.9
26.4
26.7
26.7
26.5
26.2
25.9
25.6
25.5
25.3
24.6
24.1
24
24
23.7
23.5
23.4
23.3
23.5
23.9
24.3
25.1
25.1
21.2
21.2
21
21.2
21.6
21.9
21.8
21.4
21
20.9
20.9
20.7
20.5
20.1
20.3
20.4
20.5
20.4
20.1
20.7
22.6
25
25.5
27.2
28.1
28.5
28.5
27.5
26.1
24.9
24.6
23.5
23
22.4
22.3
21.7
21.6
20.9
20.7
20.7
20.5
20.4
20.2
20.5
21.5
23.7
25.1
26.1
27
28.1
28.4
29.6
29.1
28
27.2
25.3
24.7
24.1
24.2
22.7
21.7
21.5
20.5
20
19.4
19.1
20.5
21
22.1
24.8
25.7
26.8
27.5
27.5
27.8
27.3
26.9
26.2
25.5
24.6
21.3
19.6
18.8
18.7
18.6
18.3
18
18
18.1
18.3
18.4
18.4
18.7
18.7
18.7
18.6
19.7
20.5
19.4
18.8
18.5
18.3
18
17.7
17.7
17.7
17.7
17.9
18
18
17.8
17.7
17.3
17.1
17.3
17.4
18
18.6
19.9
20.8
21.3
22.6
22.5
23.5
24.1
23.6
23.2
22.7
22.1
22
21.6
21.3
21.3
20.9
20.9
20.7
20.6
20.8
20.8
21
21.9
22.9
23.7
25.3
26.7
27
27.5
28.2
28.6
28.2
27.2
25.5
23.4
22.6
22.1
21.8
21.4
21.2
21.2
21.3
21.3
21.3
21.3
21.9
23.5
26.4
27.8
27.7
28.8
29.6
29.8
29.9
30.1
29.4
28.4
27
25
23.3
23.6
23.9
24.5
24.2
23.9
23.2
22.7
22.5
22.7
22.6
23
23
23.4
21.7
22.7
23.2
22.6
23.4
23.3
22.8
22.7
22.7
22.6
22.4
22.3
22.2
20.4
19.1
18.3
18.2
18.1
18.2
18.4
18.5
19
19.5
19.9
20.6
21.2
20.4
20.2
18.2
17.5
16.9
17
17.1
17.1
16.9
16.9
16.9
16.9
16.8
16.8
16.9
16.9
16.8
16.8
17.1
17.5
18
18.8
20.2
21
20.3
20.4
20.4
19.9
19.7
19.7
19.6
19.4
19.2
19.1
19.1
19.1
19
19
18.9
18.8
18.6
18.5
18.6
18.5
18.5
18.8
19.4
19.4
19.4
19.5
19.7
20
20.4
20.1
19.9
19.7
19.7
19.6
19.5
19.5
19.5
19.4
19.4
19.5
19.6
19.7
19.8
20.2
20.7
21.3
22
22.4
22.5
22.8
23.1
23
22.8
22.5
22.3
22.2
22.2
22
22
21.8
21.7
21.5
21.4
21.2
21.2
20.9
21.1
21.4
21.3
20.7
20.7
20.9
21
21.1
21.3
21.6
21.7
21.4
21.3
21.5
21.5
21.3
21.5
21.4
21.5
21.2
21.1
21.3
21.2
21.3
21.8
22.6
23.3
24.5
24.9
24.9
25.3
24.5
25
25.6
25.3
24.9
24.5
24
23.7
24.3
24.2
24.1
23.9
23.8
23.8
23.4
23.6
23.2
23.1
23.4
23.4
23.5
24.7
24.7
24.9
23.8
23.7
23.8
22.9
22.7
22.9
23
22.9
22.7
22.6
22.6
22.6
22.5
22.5
22.4
22.5
22.6
22.8
23.8
23.9
24.1
24.9
25.2
25.5
25.8
25.9
25.5
25.4
25.3
25
24.3
24.2
24.3
24.2
24
24
24
24.1
24.3
24.4
24.3
24.7
24.9
25.5
27
28.6
29.8
30.2
28.5
29.6
28
28.7
28.6
28.1
27.5
26.9
26.7
26.7
26.6
26.4
26.3
26.3
26.2
26.1
26.2
26.5
27.1
28.2
29
29.5
30.8
31.2
30.7
30.4
30.4
30.3
30.1
29.1
28.7
28.1
27.5
27
26.9
27
27.1
27
26.8
26.5
26.4
26.7
28
28.6
28.2
28.5
30.6
31.2
30.6
26.5
27.8
27.1
26.4
26.3
25.8
25.9
25.8
25.9
25.6
25.6
25.4
25.6
25.9
25.6
25.6
25.9
26.9
28.8
30.2
27
26.1
26.7
25.5
25.9
25.6
25.7
25.8
25.3
25.2
25
25.1
25.2
25.1
25.2
25.1
25.7
24.9
24.5
24.4
25.2
25.8
26.5
28.3
30.2
30.3
31.2
30.5
30.2
30.1
30
22.7
22.4
22.7
22.3
22.4
22.7
22.6
22.9
22.6
22.6
22.6
22.9
23.2
23.6
24.2
26.1
29
29.9
30.3
26.2
25.2
25
25.8
25.8
25.6
25.4
22.4
22.4
22.5
22.5
22.6
22.7
22.7
22.6
22.7
22.7
22.7
23.2
23.9
24.5
24.3
27.4
29.2
31.1
30.2
27.4
25.2
25.1
25.2
25
24.8
24.9
24.7
24.5
24.3
24.2
24.2
24.1
24.2
24.2
24.1
24.6
25.2
25.8
25.8
26.6
26.2
29.2
31.6
31.3
24.5
24.3
24.2
24.2
23.6
23.5
23.6
23.7
23.6
23.5
23.5
23.5
23.5
23.6
23.7
23.6
23.6
23.2
23.7
25.2
25.5
27.1
28.6
28.7
26.4
25.3
26.9
26.8
26.4
26.8
26.7
26.7
26.5
26.6
26.5
26.4
26.5
26.6
26.4
26.8
27.6
28
28.3
28.5
28.7
28.1
28.2
27.7
22
22.1
22.3
22.4
22.4
22.3
22.4
22.4
22.5
22.3
22.2
22.4
22.6
22.8
22.9
23.4
23.9
24.2
24.5
24.9
25
24.3
24.4
24.3
24.8
24.4
23.7
23.2
23.1
23
23.3
23.6
23.8
23.7
24
24.1
24.1
24.1
24.1
24.4
25.4
26.1
27.9
29
29.6
30.4
29.7
25.7
25.3
25.3
25.9
25.6
25.7
26.5
25.9
25.8
25.9
26.2
26.5
26.3
25.6
25.2
25.2
25.7
27.2
29.1
30.1
30.8
31.4
32.4
32.4
32
31.5
31.1
30.4
29.4
28.6
24.1
24.2
24.3
24.4
24.6
24.4
24.3
24.2
24.1
24
24.9
28.5
29
29.9
30.7
31.1
30.5
31.7
32.5
31.7
31.7
30.2
29.1
27.8
26.7
26.3
25.9
26
26
25.6
25.4
25.1
25
25
26
28.1
30
30
31
32.1
32.4
32.9
33.7
33.9
32.8
30.6
27.7
26.7
26.2
25.7
25.5
25.2
25.2
25.3
25.1
24.9
24.8
24.7
25.6
28.6
29.6
31.2
32.2
33.1
33.3
31.1
33.4
33.9
30.9
29.8
28.7
27.1
26.3
26.2
26
25.6
25.5
25.2
25.2
25.2
25.2
25.2
26.3
28.4
29.7
30.2
31.3
32.4
32.5
33.1
27.9
26.6
26.9
26.9
26.7
26
25.8
25.7
25.5
25.7
25.6
25.7
25.7
25.6
25.9
25.8
26.6
28.6
29.6
30
30.8
30.5
30.6
31.2
31.2
31.4
31
30.3
29.6
29
28.5
28
27.5
27.4
27.3
27.2
26.7
26.3
26
25.8
26.5
28.3
30.2
31.4
31.7
32.6
33.4
33.8
33.3
33.1
32.7
31.9
30.4
29.7
29.3
29
28.7
28.4
28.1
27.5
27.2
27.2
26.4
25.9
27.2
29.2
30.1
31.2
31.9
32.6
33.5
34.6
33.8
33.9
32.9
32.6
31.4
30.2
30.2
30
29.4
28.8
28.4
27.9
27.6
27.1
26.9
26.1
27.3
28.7
29.7
30.7
31.4
32.4
32.8
33.4
34.5
34
33.2
32
31.2
29.7
30.1
29.3
28.6
27.9
27.5
26.8
26.9
27.7
27.3
26.9
26.7
24.5
24.1
24.6
24.7
25.7
27.9
30.3
31.3
28.9
25.5
25.3
25.3
25.6
25.5
25.4
25.3
25.3
25.2
25.3
25.1
25.3
25.4
25.3
26
27.8
28.7
30.2
30.9
31.4
32.1
33.4
32.9
32.6
32.2
32.1
30.8
29.5
28.7
27.7
27.9
28
27.6
26.5
26.3
25.9
25.6
25.6
26.7
29
29.5
30.7
31.3
32.1
32
31.9
32.2
31.2
28.1
24.9
24.9
25
22.9
23
23.2
23.3
23.4
23.4
23.4
23.4
23.5
23.4
24.6
27
27.9
27.2
27.3
27.6
23.4
24.4
24.5
25.3
25.8
25.9
25.5
25.2
25
24.9
24.9
24.8
24.8
24.7
24.7
24.6
24.5
24.5
24.8
25.4
26.4
27.6
27.7
27.5
28
26.2
26.6
28
27.7
28
26.9
26.1
25.7
25.2
25.2
24.8
24.6
24.3
24.3
24.3
24.5
24.6
25.1
26.7
28.7
29.8
31.7
32.6
32.9
34.1
33.7
34.7
34.6
33.4
30.3
28.5
27.5
27.2
27
26.6
26.4
26.1
26
24.7
24.1
24.3
24.8
25.2
26.5
27.3
28.6
30.4
30.3
31.2
32
31.8
31.2
30.6
29.4
28.8
28.5
28
27.3
27.4
26.8
26.7
26.2
26
25.8
25.9
26.2
27.7
27.7
28.4
28.5
29.6
29.3
29.5
28.2
27.4
27.6
27.7
27.3
26.7
26
25.9
25.6
25.6
25.4
25.4
25.8
25.6
25.5
25.4
25.5
26.4
27.7
26.3
24.7
24.7
24.9
25.1
25.4
26.5
26.4
26.5
26
25.3
25
25.1
24.9
24.8
24.9
24.9
24.7
24.7
24.7
24.7
24.9
25.9
26.9
26.4
27.3
29.3
31.1
32.2
33.1
33.3
33.5
31.5
29.1
26.9
25.8
25.5
25
24.5
23.9
23.6
23.2
22.6
22.3
21.8
23.7
27.3
29.6
31.8
32.3
33
33.6
33.5
33.8
33.7
33.2
32.1
29.3
27
26
25.1
24.9
24.9
24.7
24.6
24.6
24.4
24
23.3
24.3
27.5
30.4
31.5
32.8
33.5
33.9
34.7
34.9
34.8
33.8
33.9
31.6
28.6
27.5
27.3
28.7
27.9
26.2
26
26
25.6
25.7
25.7
26.5
28.2
30.2
31
32.5
32.8
33.2
34.2
34.4
34.8
34.2
32.2
30.6
29.5
28.6
28.8
28.8
28.6
28.4
28.4
28
27.5
27.1
26.9
27.4
29
31.5
32.2
32.9
34.2
35.5
35.1
35.2
33.8
33.8
32.4
31.1
30.1
29.4
29.1
29.2
28.9
29
28.6
28.5
28.5
28.5
28.3
28.7
29.8
30.1
30.8
31.4
32.3
33.1
28.9
26.1
26.2
27.1
28
27.6
27.1
26.9
26.3
26
26.1
25.8
25.7
25.5
25.4
25.3
25.2
26.3
28
29.8
31.5
32.2
33.3
33.2
32.8
31
31.2
29.9
29
28.5
27.5
27.2
27.4
27.4
27.4
28.8
28.6
28.5
28.5
28.4
27.9
28.2
29
30.3
30.7
32.4
32.5
32.8
31.8
28.8
28.3
28.7
28.4
28.1
28.4
28.3
28.4
28.3
28.5
28.8
28.5
28.2
28
27.7
26.5
26.9
27.9
28.7
29.5
29.9
30.3
31
30.2
28.8
27.7
27.7
27.3
27
27
26.8
27.1
27.9
28.1
28.1
27.8
27.7
27.6
27.2
27.8
24.5
25.1
25.8
26.6
27.8
28.6
29
29.9
30.5
29.6
28.5
24.7
25.3
25.4
25.3
25.3
25.2
25.2
25.1
25.1
25.1
25.1
25.2
25.2
25.4
25.9
26.3
27.3
28.8
29.8
27.8
28.1
28.5
28.2
28.3
28.3
27.5
27
26.8
26.6
26.6
25.8
25.3
25
24.9
24.6
24.6
24.9
25.6
27.1
28.2
29.5
26.9
29.1
31.3
30.8
30.2
30.5
29.4
29.1
27.8
25.3
25.2
25.1
25
25
25.2
25.2
25.1
25.1
25
25
26
27.3
26.8
27.7
29
31
29.9
29.3
29.6
29.5
29.6
29.3
28.7
28.1
27.6
27.7
27.4
27.1
26.8
26.6
26.3
26.4
26.4
26.3
26.5
27.6
28.3
28.6
29
25.2
25.9
27.3
28.5
28.5
28.6
28.7
28.1
27.7
27.8
27
26.9
27.2
27.5
27.6
27.5
27.1
26.5
26.4
27.1
28.8
29.4
30.4
31.8
32.8
33.5
33.9
34.2
33.4
32.9
31.8
30.6
29.7
29.2
29.1
28.7
28.7
28.5
28.2
27.7
26.8
26.3
26
27.4
30.2
30.8
31.9
32.4
33
33.7
33.9
33.7
34.1
33.6
32.6
31.3
30.3
28.7
28.3
27.8
27.5
28.1
28.5
28.2
27.1
27
26.9
27.6
28.9
29.9
31.1
31.3
31.6
33.6
34.1
34.7
34.6
34.3
33.2
32
30.4
29.1
28.9
29.2
28.1
27.1
26.6
26.5
26.2
26.1
26.2
26.9
29.3
30.4
32
32.1
33
33.5
33.1
34.2
33.3
31.9
27.2
26.4
26.6
26.5
26.4
26.5
26.5
26.8
26.4
26.2
26
26.4
26.5
27.5
28.9
29.1
31.5
31.1
27.5
31.2
27.1
28.5
30.1
31
30.4
29.8
29
27.8
26.9
26.5
26.1
26.6
26.1
25.8
25.6
25.4
25.5
26.7
29.4
30.5
31.4
30.4
29.9
31.3
28.1
31.5
30
27.8
28
27.7
27.2
26.8
26.6
26.4
26.6
26.6
26.4
26.1
25.8
25.6
25.7
26.3
27.4
29.4
29.7
31.3
31.6
31
33.3
32.8
31.5
26.4
26.8
27
26.8
26.6
26.9
26.7
26.5
26.4
26.5
26.4
26.1
25.8
25.6
26.9
29.4
30
30.4
31.3
32.3
32.7
33.3
33.5
32.3
32
31.8
31.2
30
28.7
28.2
28
28.2
27.9
26.9
26.2
25.9
25.9
25.9
27.3
29.4
31.2
30.3
31.3
33
33.5
34.5
34.6
33.5
33.4
32.6
31.5
30.7
30.2
29.6
29.5
28.9
28.7
28.4
27.8
27
26.4
26.2
26.6
29.8
30.9
31.8
31.8
33.5
34
34.9
35
35.3
35.6
34.3
32.2
31.1
30.1
29
29.7
29.4
28.4
28.3
27.3
26.8
26.5
26.5
26.6
29.2
30.3
31.5
32.8
33.4
34.2
35
35.2
36.4
35.7
34.8
32
30.1
28.9
28.9
29.4
28.8
28.2
27.4
26.9
26.9
26.9
26.7
27
28.3
30.1
30.8
31.8
32.4
33.6
34.8
32.8
30.1
30.4
31.3
30.5
28.9
28.2
27.7
27.6
27.5
27.2
27
26.9
26.8
27
27
27.1
27.4
28.6
30.3
31
31.2
33
34
35
35.3
27
24.8
24.9
25.1
25.2
25.3
25
25
24.9
24.8
24.7
24.5
24.4
24.4
25.3
27.4
30.1
30.9
32
33.2
33.5
34.1
33.8
34.7
34.9
34.3
32
30.2
30.8
30
29.9
29.7
29.8
29.5
28.8
27.7
27.1
27
27.6
29.8
32.7
32
32.9
33.5
34.6
33
33.8
29.4
25.9
26.3
26.7
26.6
26.7
26.6
26.6
26.2
26.3
26.3
26.4
26.5
26.5
26.4
27.2
26.3
26.1
27.1
27.2
29.3
28.4
28.8
28.8
27.9
30.1
29.7
26.7
26.4
26.2
25.9
25.6
25.6
25.7
26.1
26
25.7
25.8
25.5
26.5
29.7
30.2
30.8
27.3
30.4
30.2
29
29.3
28.1
28.8
28.7
28.1
27.2
26.9
26.6
26.4
26.1
25.9
25.8
25.9
26
25.7
25.7
26.6
28
29.8
30.5
32.3
33.1
33.2
33.6
30.5
29.3
28.5
29.2
29.1
26.3
25.6
25.6
25.7
25.9
25.9
25.8
26.1
26
25.9
25.7
26
29.6
29.7
28
28.6
29.9
31.8
33.4
33.4
32.5
32.9
32.2
31.3
30.2
29.4
29.3
29.3
28.8
28.9
28.4
27.9
27.2
26.4
26.2
27.5
29
30.5
31.6
30.9
32.3
27.4
31.8
31.9
32.8
32.7
30.5
30.5
29.8
29.4
28.9
28.1
27.1
26.6
26.1
25.8
25.5
25.2
25.2
25.8
27.5
29.1
30.7
31.6
32.4
33.4
33
33.7
33.1
33.4
32.4
31.4
30.3
27.3
26.6
26.1
25.7
25.4
25.3
25.2
25
24.9
24.8
25.9
29.5
31.5
32.5
32.4
33.5
32.6
33.4
33.3
33.6
32.7
32.5
29.1
27.4
27.5
27.6
29.3
28.8
28.3
27.9
27.4
27.4
27.1
27.2
28
28.6
28.8
29
29.8
29.6
29.6
25.9
26.4
26.3
26
25.8
25.6
25.3
25.1
25.1
25.4
25.9
26.3
26.3
26.3
26.3
26.2
26.3
26.6
27.4
29.2
30.5
31.2
31.7
31.1
30.6
27.3
26.4
26.6
27.2
27.1
26.2
27.2
27
26.8
26.5
26
26
25.6
25.5
25.9
25.7
26.1
27.2
27.1
25.4
28.6
30.6
32.5
33.3
33.1
32.1
31.6
30.6
29.7
28
27.3
26.8
26.4
26.2
25.9
25.5
25.3
25
25.1
25.3
25.6
26.4
28.4
29.8
31
31.4
31.8
31
31.1
30.1
29
28.4
27.8
27.5
26.7
26.7
25.9
25.5
25.3
25.3
25.1
25
24.8
24.8
25.2
27.9
29.6
31.6
32.3
33.1
34.1
34.8
36
35.9
35.8
34.5
31.7
29.5
28.5
27.7
27.3
27.1
27
26.9
26.9
26.8
26.6
26.4
27.2
29.8
31.3
33
33.7
34.6
35.6
35.7
36.2
35.9
35.9
35.4
32.9
30.1
29.1
29
30
30.9
30.1
30.2
28.6
28.8
27.7
27.4
28.1
30
31.3
31.9
32.3
32.8
34.2
34.8
35.3
35.1
34.3
32.4
22.8
23.2
23.6
24
24.7
24.7
24.7
24.5
24.5
24.7
24.6
24.6
24.8
26.7
27.5
29.3
29.7
29.1
30.7
31.6
32.2
32.7
30.7
26.4
25.8
25.7
25.8
25.8
26
24.9
24.6
24.3
24.1
24.2
24.6
24.4
25.7
28.2
30
30.5
30.8
32.6
27.2
28.1
28.7
29.5
29.1
29.7
28
26.7
26.8
26.6
26.3
25.8
25.3
25.2
25.1
24.9
25
24.9
25.9
27.9
29.8
29.8
30.3
28.8
26.7
26.8
29.6
30.9
30.5
30.1
28.5
27.1
26.7
26.1
25.7
25.4
25.1
24.9
24.7
24.6
24.4
24.3
24.9
26.9
30.2
30.7
31.1
31.8
32.9
33.1
33.5
33.8
34.1
33.3
30.5
27.8
26.8
25.9
25.6
25.2
25
24.8
24.6
24.6
24.5
24.7
25.4
28.1
30.5
32.1
32.6
32.9
33.5
34.2
34.4
35.8
34.5
34.4
31
28.6
27.9
28.6
28.9
28.6
28.7
28.2
27
26.6
26.1
25.7
26
28
31
31.6
32.3
34.1
33.6
34.7
35.7
35.5
35.3
34.6
31.4
29.2
28.3
28.1
27.8
27.6
27.5
27.1
26.7
26.3
26
25.8
26.5
29
31.3
32.9
33.4
34.5
35.3
35.9
35.8
36.2
35.9
35.4
31.9
29.5
28.3
28
27.7
27.5
27.1
27.1
27
26.7
26.4
26.3
26.9
29.5
31.6
32.8
33.6
34.8
35.8
36.3
36.6
36.8
27.4
27.1
27
27.6
27.6
27.1
26.8
26.4
25.8
25.3
24.8
24.6
24.5
24.2
25.1
27.9
30.3
30.7
32
33.4
33.9
35
35.6
35
33.6
33.1
31.8
24.6
24
24.9
24.6
24.5
24.5
24.1
24.2
24
24.1
24.3
24.6
26.2
28.3
30.3
31.3
31.6
32.8
33.1
34.2
34.4
33.6
31.7
30.4
29.7
29.2
27.6
27.4
26.8
26.4
26.1
25.9
25.8
25.9
25.7
26.3
27.2
29.2
30
30.5
31.9
32.2
33
32.6
32.9
33
32.1
30.7
30.3
29.6
28.3
27.6
27.5
27.5
27.2
26.6
26.4
26
25.8
26.3
28.5
30.2
31.8
32.6
32.9
33.8
33.6
34.5
34
33.3
31.9
31.2
30.4
28.6
27.6
27.4
27.3
27.4
27.2
26.2
26.2
26.2
26.2
26.8
28.4
29.8
31.2
32.3
32.9
32.5
31.9
31
30
29.5
29.1
28.5
28
27.7
27.5
27.1
26.9
27
24.9
25
25.3
25.7
26.1
26.2
26.6
26.7
27.3
28.2
29.2
31.6
30.8
30
30.9
30.3
30
29.7
28.6
27.6
27.4
27.3
27.2
24.9
24
24.1
24.2
24.2
24.3
25
26.8
29.8
31.2
31.4
32.8
32.6
30.1
32.7
33.4
32.7
31.5
29.8
29.4
29.1
28.8
28.6
28.3
28
27.8
27.4
26.2
25.9
25.7
26.4
29.6
30.4
30.2
31.5
32.3
32.5
32.5
34
34
31.7
30.3
30.2
29.5
29.8
29.6
29.1
28.9
28.1
27.3
26.9
27.2
27.2
27.4
27.2
28.2
29.1
29.4
31
31.8
33.2
33.7
34.2
34.4
32.8
32
27.3
25.9
25.9
25.8
26
26.1
26.2
26.1
25.9
25.9
26
26.1
26.4
27.3
29.2
30.3
31.2
32.8
33.2
33.5
33.1
32.4
31.8
30.3
30
29.5
29
29.4
29
28.9
28.4
28.1
27.7
26.9
26.9
26.9
27.1
27.8
28.9
30.7
31.8
32.9
33.4
32.9
27.7
25.9
26.9
26.8
26.8
26.6
26.4
26.7
26.6
24
23.8
23.9
23.7
23.8
23.9
24
24.2
24.6
25.4
26.7
27.9
28.5
25.9
25.3
25.6
25.8
26.2
26.4
26.2
26.1
25.9
25.8
25.6
25.5
25.7
25.7
25.8
26.2
26.4
26.4
26.5
27.2
28.2
29
27.3
28
28.9
29.8
29.8
30.6
28.4
27.9
27.4
26.9
26.7
26.4
25.9
25.7
25.5
25.4
25.2
25.1
25.5
25.2
26.1
28.5
29
29.3
30.6
31.5
32.3
32.1
32.8
33.1
33.2
32.3
30.5
29.5
25.1
25.1
25.1
24.8
24.5
24.2
24.2
24
24
23.9
24.2
25.2
27.4
29.1
30
30.9
31.3
32.6
32.2
32.4
32
31.9
29.5
28.9
27.3
26.5
25.7
25.1
24.7
24.4
24.2
24.1
24.2
24
24.5
26.8
29.6
29.8
30.6
31.8
31.8
32.5
33.4
33.7
33.9
33.1
29.6
27.9
27.2
26.7
26.4
27.8
27.2
26.4
26.1
26
26.2
25.5
25.9
28.4
29.2
29.8
31
31.8
33
33.5
33.9
34.8
33.3
31.6
29.8
29.2
29.9
29.3
29.3
29.3
29
28.5
28
27.5
27.9
27.9
27.8
29.1
29.4
30.4
31.4
30.5
31.1
27.7
23.9
24.1
24.2
24
23.8
23.8
23.8
24
24
24
23.9
23.9
24
24
23.9
23.7
24
24.5
25
25.1
24.8
24.4
24
24.5
24.7
24.7
24.6
24.5
24.4
24.3
24.1
23.9
23.8
23.6
23.8
23.7
23.5
23.5
23.5
23.5
23.6
24.6
26
28.1
28.9
29.4
31
31.5
31.2
30.4
29.1
28.6
28.1
24.9
24.9
24.7
24.6
24.5
24.6
24.6
24.4
24.2
24.4
24.5
24.5
25.5
28.9
29.2
29.9
30.3
30.1
27.4
25.1
25.3
25.6
25
24.9
24.5
24.3
24.2
24.1
24.2
24
24.1
24.2
24.1
24.5
24.4
24.8
26.6
28.3
29.3
31.1
31.3
32.2
32.9
33.7
31.4
30.8
30.1
29
28.7
27.7
27.9
27.7
27.7
27.7
27.1
26.9
26.5
25.8
26
25.9
27.9
28.4
29.6
30.9
31.2
32.5
32.7
32.3
32.3
32
31.3
29.8
28.7
26.8
25.9
25.4
25.1
25
24.9
24.8
24.9
24.7
24.4
25
26.9
30.1
30.8
32
32.7
33
33.1
34.3
34.2
33.6
32.3
29.8
29.2
27.8
27.2
26.5
26.1
25.7
25.4
25.2
25
24.9
25
25.5
28.3
30.5
30.6
31.9
32.1
32.7
33
33.5
33.7
32.8
31.9
29
28.6
27.4
26.6
26.1
25.7
25.4
25
24.8
24.5
24.4
24.3
25.3
28.6
30.3
31.6
32.2
32.8
33.2
32.6
33.4
31.9
32.6
31.5
30
28.7
27.5
28.3
28
27.7
27.3
26
25.5
26
26.2
25.9
27.3
29.3
29.6
29.5
30.3
31.2
32.1
31.5
31.6
31
31.8
31.8
24.1
24.5
24.3
24.5
24.5
24.5
24.6
24.4
24.4
24.3
24.5
24.4
24.6
26.9
28
30.4
31.6
32.7
33.1
33.9
33
34.1
33.7
28.1
28
27.2
26.7
26.4
26
25.7
25.6
25.7
25.4
25.1
24.9
24.6
25.1
28.6
30.6
32.1
31.8
33.1
33.5
32.9
34.3
34.4
34.2
32
26.9
25.5
24.9
24.9
25
25.1
25
25.1
25
24.9
24.7
24.6
25.1
27.3
29.3
30.6
31.8
32
32
24.5
24.7
25.5
26
25.5
25.1
24.7
24.7
24.4
24
23.9
23.7
23.6
23.8
23.9
23.8
24
24.6
27.6
29.6
30
31
32.3
32.4
33.1
32.3
28
29.9
29.1
27.7
26.5
26.3
25.9
25.5
25.2
24.9
24.6
24.3
24.2
24.2
24.1
24.7
27
29.9
30.9
31.9
32.4
32.5
31.7
31.6
33
32.6
31.3
29
27.7
27
26.5
26.1
25.9
25.9
25.8
25.5
25.3
25.2
25.2
25.4
28.1
29.4
30.6
31.8
33.6
33.5
34.8
34.8
34.7
34.8
33.2
29.6
28.9
27.5
27.7
25.8
25.3
25
25
24.7
25
23.9
24.4
25.4
27.6
29.6
30.7
32.1
32.6
33.2
33.8
34.1
34.3
34.3
33.2
29.5
27.6
27.1
26.4
25.9
25.7
25.4
25.4
25.2
25.2
25.4
25
25
26.7
28.4
30.5
26.3
25.5
25.9
25.4
25.5
25.6
26.4
26.5
25.6
25.3
25.2
24.8
24.7
24.4
24.1
24.1
23.9
23.7
23.5
23.5
23.9
25.9
27.6
30
30.7
32.2
31.9
33
34
34.3
33.8
32.8
29.5
27.9
27
26.5
26.3
25.9
25.8
26
25.6
25.4
25.3
25.1
25.7
28.3
30.6
31.6
31.6
32.7
33.2
33.8
33.9
33.6
30
29.5
27.2
26.9
26.7
26.3
25.8
25.4
25.4
25.6
25.9
25.8
26.3
26.2
26.3
28.7
29.1
30.8
31.7
29.1
26.7
26.1
27.1
29.3
28.6
27.2
26.6
26
26.3
26.4
25.8
25.4
25.9
25.9
25.8
25.6
25.5
25.3
25.8
28
28.1
29.5
31
30.3
31.2
31.5
32.1
31.4
31.4
30
29.5
28.9
28.8
28.4
27.8
26.4
25.8
25.5
25.3
25.1
24.9
24.8
25.2
27.2
29.6
30.1
29.3
31.6
33.1
33.2
32.3
32.8
32.8
31.2
29.6
29
29.1
27.4
26.8
26.3
26
25.9
25.8
25.5
25.5
25.5
25.9
27.4
29.8
31
30.5
31.9
32.7
34.1
33.4
34.4
31.2
30.7
29
27.4
26.8
26.4
26.1
25.8
25.6
25.6
25.5
25.4
25.2
25.1
25.4
28
30
30.5
30.5
30.6
26.6
29.4
29.1
25.8
26.5
26.5
26.1
25.8
25.5
25.6
25.6
25.4
24.9
25
24.9
24.9
25.4
25.7
26
27.4
28.7
29.8
30.9
31.8
31.2
31
26.1
26.6
27.1
27.2
26.9
26.4
26.1
25.9
25.6
25.4
25.1
25
24.9
25
25
24.9
25.3
28.4
30.9
30.7
31.7
32.1
33.1
33.6
33.7
34.4
33.4
31.5
29.8
28.2
27.3
26.9
26.5
26.2
26.3
26
25.9
26
26.4
26.4
26.5
28.5
30.6
30.8
31.5
31.9
32.9
33.9
34
33.8
32.2
31.2
30.4
27.2
26.8
25.9
25.3
25.9
26.6
26.4
26.7
26.9
26.9
27.8
28
27.5
27.9
26
27.2
27.2
26.4
25.3
26.7
26
26.2
25.8
25.4
25.4
25.4
25.5
25.5
25.6
25.7
25.7
25.8
25.7
25.7
25.8
26.1
27.3
28.4
29.1
29.4
27.6
29.4
29.7
28.5
29.2
27
27
27.3
27.1
27.4
26.8
25.6
25.3
25.3
25.2
25.2
25.1
24.9
24.5
24.8
27.1
29.8
30.3
30.4
31.5
32.3
33.2
33.7
33.4
32.8
31
28.4
27.1
26.3
26
25.6
25.3
25.2
24.8
24.7
24.5
24.4
24.3
24.9
27.5
29.8
31
32.9
33.2
33.9
33.7
34.2
34
33.7
31.9
29.3
28
28
28.7
28
27.4
26.9
26.3
25.8
25.1
24.6
24.1
24.2
26.1
27
27.9
28.9
28.9
29.2
29.6
29.2
27.9
27.4
26.3
25.1
24.5
24.2
24.3
24.1
24.4
24.6
24.5
24.3
24.3
24.3
24
24
24.1
24.4
24.9
26.2
27
26.7
28.1
27
27.8
27.4
26.5
24.9
24.3
23.8
24.7
23.5
23
23.3
23.7
23.6
23.6
23.2
22
22.7
24.6
26.6
28.2
29.1
28.8
29.7
29.6
29.4
29.7
29
27.5
25.9
25
24.2
23.9
24.2
24
23
23.3
22.2
21.9
22.4
21.5
22
25.4
27.7
29
29.1
30.1
30.8
31.3
31.8
31.2
29.2
28.2
26.1
25
24.4
24.4
24.8
25.1
24.8
24.2
23.7
22.9
23.2
23.6
23.2
25.6
27.1
28.6
29.7
30.6
31
32.1
31.5
31.9
30.3
28.4
26.2
25.1
24.6
24.6
24.9
24.4
23.7
23.3
23.2
22.8
22.7
22.6
23
25.1
28.1
29.8
30.8
31.2
31.5
32.6
32.5
31.7
30.6
28.9
26.6
26.2
25.5
25.1
24.9
24.7
24.6
24.3
24.1
23.9
23.7
23.6
23.8
25.7
28.4
30.5
30.8
31.6
31.7
32.1
31.8
31.8
32.3
29.5
26.3
25.2
24.8
24.6
24.6
24.3
24.5
24.8
24.7
24.3
23.9
23.8
24.1
26.3
28.6
29.8
30.5
31.8
31.7
31.5
32.3
32
32.6
31
27.1
25.6
25.2
25
24.9
24.7
24.5
24.3
24
23.8
23.7
23.4
23.7
26.9
29.6
30
31.4
31.5
32.5
32.9
33.6
34.5
32.9
29.7
27
25.6
24.9
24.6
24.7
24.9
24.7
24.8
24.1
24
23.9
23.8
23.8
25.7
28.8
29.2
31.2
32.1
33.1
33.7
34.4
34
33.6
30.6
27.9
26.8
26.1
25.7
25.3
25.1
25
24.8
24.6
24.6
24.4
24.5
24.6
26.9
29.5
31.7
32.8
33.7
35
35
35.1
32.6
30.7
29.2
28.4
27.9
27.9
27.9
26.4
26.2
26.1
26.6
25.5
25.3
25
24.5
24.8
25.6
28
28.4
29.5
30.9
31.4
32
32.6
32.5
31.7
29.2
27
26
25.6
25.5
25.2
24.6
24.5
24.2
24
23.7
23.6
23.5
23.7
25.6
28.4
30.2
31.8
32.3
32.4
33.2
32.8
32.7
32.5
29.9
27.3
26.1
25.5
25.2
24.8
24.8
24.8
24.9
24.4
24
24
23.8
23.9
25.1
27.2
29.6
30.9
31.6
32.1
32.2
32.7
32.8
29.2
27.7
26.3
25.6
25
24.7
25
24.1
23.8
23.5
23.3
23.3
23.1
23
23.4
25
26.9
28.1
29.8
30.5
31.1
31.8
32.1
32.1
31
28.3
25.5
24.4
23.9
23.3
23.1
23
22.5
21.9
21.4
20.9
20.9
20.7
21.6
23.3
25.9
27
28.8
29.1
29.8
30.7
30.6
30.4
29.8
27.2
23.3
22.4
21.2
20.5
20.1
22.5
22.8
22.4
21.4
20.4
19.1
18.5
18.7
22.1
25.8
26.7
27.9
28.3
29.5
30
30.6
31
29.8
26.3
23.4
21.9
21.4
21.1
21.2
20.6
20.3
19.5
18.8
18.1
17.7
19
18.2
21.1
23.8
25.5
26.3
27.7
28.8
29.2
28.9
29.3
28.7
25.4
22.4
20.8
19.9
19.3
19
18.7
18.9
18.3
17.9
17.9
17.8
17.4
17.5
21
23.2
25.4
25.9
27.6
27.6
28.2
28.9
28.1
27.5
24.6
21.9
20.2
19.7
19.4
19
20.4
21.4
22.3
21.7
21.4
21.7
21.4
21.3
22.3
24.6
26.2
27.4
28.7
29.7
30
30.1
29.8
28.8
25.9
22.8
21.6
21.7
21.9
22
21.8
20.7
20.6
21.9
21.6
21.5
21.1
21
22.3
23.9
25.1
26.6
27.5
28.8
28.9
29.5
29.1
28.5
27
24.8
23.5
23.1
22.9
22.1
21
20.2
20.1
19.7
20.2
21.2
21.1
21.9
23.8
25.6
27.2
28.6
29.9
30.5
30.8
31.5
31.2
30.5
27.4
24.5
22.8
22
21.6
21.8
23.2
23.9
23.5
23.2
22.5
22.4
21.7
22.1
24.1
25.8
27.2
28.5
29.2
29.9
30.2
30.8
29.9
28.9
26
23.6
21.4
21.3
20.6
20.6
21.6
23
22.1
21.3
20.9
20.7
20.6
20.3
22
23.1
24.9
26
26.6
27.6
28.6
28.7
28.4
26.9
24.3
22.2
20.9
21.5
21.6
21.9
21.4
21
20.2
20.3
19.5
19.1
18.8
18.5
20
22.7
23.5
25
25.9
27.4
27.7
27.9
27.2
25.9
23.7
21.3
19.8
19.9
20.3
20.1
19.5
19.9
18.2
17.1
16.7
16.4
16.9
16.8
19.6
21.9
24.2
26.3
27.3
27.5
28.1
28.6
27.7
27.1
23.8
21
19.7
19.1
18.6
18.2
17.7
17.8
17.7
17.7
17.6
17.5
17.7
17.7
20.1
23.5
25.8
26.8
28
29
29.4
29.3
28.5
27.6
25.6
22.8
21.4
20.8
20.3
19.8
19.5
19.3
18.7
18.3
18
17.7
17.5
17.6
19.5
23
24.8
26.1
26.7
28.4
27.9
28.4
28.4
27.4
25
22.6
21.3
20.5
19.9
19.8
19.5
19.3
19.4
19
18.8
18.5
18.4
18.3
20.3
23.3
25.4
26.6
27.4
28.4
29.4
29.1
29.1
28.2
25.2
22.6
21.2
20.6
20.1
19.9
19.9
19.7
19.4
19.2
19.1
19.1
19
19.3
21.6
24.3
27.2
27.9
29.2
29.4
29.2
29.3
28.8
28.7
26.1
23.8
22.5
21.8
21.3
20.9
20.5
20.3
20
19.8
19.5
19.5
19.4
19.8
22.1
26.6
26.6
27.7
29.3
28.7
30.1
29.8
30
29.2
27.8
24.8
23.9
23.6
23.6
23.3
23
22.9
22.7
22.5
22.4
22.1
21.9
22
24.2
27.6
29.9
29.8
30.5
30.3
31.4
31.2
30.4
30.3
28.5
26.4
25.4
25.4
25.3
25.1
24.7
24
23.5
23.2
22.9
23.2
23
22.9
23.2
24.6
26.2
27.6
29.1
29.1
29.5
29.6
28.3
27.3
25.8
24.3
24.4
23.7
23.2
23.1
22.8
22.7
22.4
22.2
21.8
21.6
21.4
21.5
21.6
22.2
22.9
22.6
23.5
24.3
23.8
22.8
21.1
21.5
21.4
21
21
20.8
20.7
20.1
20.3
20.4
20.1
20.2
20.2
20.2
20.3
20.1
20.9
21.9
22.8
24
24.7
25.4
26.3
26.6
26.5
26.3
23.7
21.8
21
20.6
20.3
20.1
19.9
19.6
19.4
19.3
19.3
19.5
19.5
19.7
20.7
23.1
24.4
26
26.6
27.2
27.5
27.8
27.7
26.5
24.9
23.8
23
22.7
22.4
22.1
21.9
21.8
21.6
21.6
21.5
21.6
21.6
21.6
22.1
23
24.2
25.5
26.2
27.5
27.7
27.8
27
26.3
25.1
24.3
23.3
22.4
21.9
21.8
22.1
21.9
22
22
22
21.6
21.8
21.5
23.5
25.9
28.6
29.2
30.4
31.2
31.5
31.6
31.2
29.9
26.9
24.4
24.8
23.6
24.2
24
23.5
23.4
21.6
20.8
20.3
20
19.7
19.6
21.4
25.4
26.1
27.6
29.1
28.7
29.3
28.9
28.7
28.5
26.3
24.9
24.2
23.7
22.9
22.2
21.6
21.8
22.1
22.1
22.2
22.4
22.5
23
23.6
26.1
27.2
28.3
29.3
29.6
29.9
29
28.6
27.8
26.7
25.1
24.6
23.7
22.7
22.5
21.7
21.3
20.9
20.6
20.4
20.5
21
21.4
23.6
25.5
26.7
27.5
28.4
28.2
28.4
28
28.4
28.7
26.4
24.2
23.3
22.6
22.1
21.9
21.7
21.4
21.2
20.9
20.7
20.6
20.4
20.3
21.6
24.6
25.7
27.4
27.9
29.4
29.2
30.1
29.8
28.6
26.2
24.3
23.4
22.7
22.4
22
21.7
21.5
21.3
21.1
21.1
20.9
20.9
20.9
22
25.8
27.2
28.7
29.4
29.8
30.4
30.5
30.1
29.1
26.8
25.1
24.2
23.6
23.2
22.9
22.6
22.5
22.4
22.8
23.1
23.2
23.3
23.2
22.8
23
23.2
24.6
25
25.6
25.5
25.1
24.6
23.3
22.2
21.7
21.2
20.6
20.4
20.1
19.7
19.4
18.9
18.7
18.6
18.5
18.3
18.2
18.2
18.4
18.7
20
21.1
21.2
21.6
22.4
22.5
21.5
21
20.1
19.6
19.5
19.2
18.9
18.8
18.8
18.7
18.7
18.7
18.6
18.7
18.7
19.2
19.8
20.1
21.5
21.2
22.8
23.1
22.8
22.6
21.9
20.7
20.1
19.7
19.5
19.4
19.2
19.1
19.1
19
19.2
19.1
19.1
19.2
19.4
20.4
22
23.5
23.7
23.9
25.4
25
25.5
25
24.4
23.7
22.9
22.7
22.3
22.2
21.9
21.8
21.9
20
19.9
19.7
19.6
19.3
19.1
18.8
19
18.8
19
19.5
20.2
20.4
20
20.1
20.2
19.8
19.9
20
20
20.2
19.7
18.8
18.2
17.8
17.5
17
16.9
16.9
17
17
17
17.2
17.9
18
19.3
18.5
18.8
18.6
18.5
18.2
17.9
17.9
17.6
17.1
16.8
16.6
16.1
16
15.6
15.6
15.6
15.7
15.8
15.7
15.8
16.2
16.4
17
17.3
18.6
19.4
18.8
18.4
17.9
17.9
17.9
17.8
17.6
17.4
17.3
17.4
17.4
17.3
17.3
17.2
17.2
17.1
17.6
18.8
19.6
20.6
21.2
21.7
21.5
20.1
19.7
19.1
18.7
18.4
18.2
18.3
18.3
18
17.7
17
16.9
16.9
16.9
16.9
17.1
17.5
17.6
17.9
19.1
19.9
20.8
21.7
20.5
20.8
18.9
18.5
18.1
18.1
18
18.2
18.2
18.1
17.9
17.7
17.8
17.8
18
18
18.1
18.2
18.8
18.9
19.9
20.4
19.9
21.4
21.3
21.1
21
20.3
19.3
19.1
18.9
18.5
18.4
18.3
18.4
18.4
18.4
17.8
17.4
17.3
17.1
17
16.9
16.8
16.9
18
18.2
18.9
19.4
20
19.8
19.2
18.6
18.4
18.1
17.9
17.5
17.3
17.1
16.9
16.5
16.3
16.3
16
15.5
15.7
16.4
17.6
18.2
19.6
20.4
20
19.7
20
20.3
19.4
18.5
17.9
17.7
17.5
17.1
16.9
16.8
16.6
16.3
16.1
16
16
15.8
15.7
16
16.2
17.5
20.3
21
21.9
22.5
22.4
21.5
20.4
19
17.5
16.5
15.7
15.5
16.4
16.8
17
17.4
17.3
17.3
17.2
16.9
16.8
17.8
20.1
21.8
23.2
24.4
24.9
25
25.1
25.3
24.5
21.2
19.3
18.4
18.5
18.1
18.5
17.6
16.9
16.4
16.2
16.5
16.7
16.9
16.8
18.7
21
22.3
24.1
25.1
25.8
26.4
26.4
25.5
24
22.2
20.2
21.2
20.2
19.8
19
18.2
17.7
17.1
16.7
16.3
15.6
15.2
15.2
16.2
18
19.4
21.2
21.9
22.9
23.3
22.9
22
20.1
18.5
17.3
16.5
15.8
15.3
14.8
14.6
15.3
15.1
14.9
15
14.8
14
14
15.5
17.4
19
20.4
20.7
22.1
22.2
22.4
22
20.9
19.6
19.1
18.6
17.8
16.2
15.3
14.6
14.4
14
13.7
13.5
14.5
14.7
14.7
15.3
16.7
18.9
20.5
21.8
22.6
22.8
23.5
22.7
21.6
18.8
16.6
15.6
15.3
14.8
14.7
14.3
13.9
13.8
13.5
13.6
13.3
13.6
13.6
15.5
18.4
20.5
22.3
23.3
23.5
24.5
24.6
24.1
22.5
19.6
17.6
16.6
16.1
15.7
15.2
15.1
14.9
14.7
14.5
14.3
14.1
14.3
15
16.2
19.7
22.7
24.3
24.6
25.6
26.6
26
25.7
24.5
21
19.1
18
17.7
17.3
17.1
16.6
16.2
16.2
16.2
16.2
16.2
15.7
15.4
16.8
20.7
23.3
25.2
25.8
27.1
26.9
26.8
26.8
25.6
22.6
20.8
19.9
19.7
19.6
19
18.5
18.1
17.7
17.4
17.3
17.1
17.4
17.7
18.4
21.8
23.3
24.6
26.1
26.6
27.1
27.2
27.3
26.4
23.8
22
20.9
19.9
19.2
18.7
18.4
18.1
17.8
17.7
17.8
17.7
17.8
18
19.5
23.4
24
25.2
26.7
27.6
27.5
27.5
27.3
26.5
23.7
21.6
20.6
20
19.6
19.3
19
18.7
18.5
18.2
18.1
18
17.8
17.9
18.8
20.8
25
25.7
26.2
26.8
27.3
27.6
27.3
26.1
23.6
22.2
21.1
20.5
20.1
19.5
18.8
18.7
18.7
18
17.6
17.4
17.3
17.2
18
19.6
21.7
23
24.7
25.1
25.3
25.2
24.7
23.7
22.2
21.6
22.1
22.6
22.5
22
21.4
20.5
21.5
21
19.4
19
18.6
18.1
18.8
22.4
24.4
26.1
27.2
26.6
27.2
26.9
26.5
26.2
24.3
23.6
22.4
21.9
22.1
21.9
21.9
21.8
21.6
21.5
21.4
21.1
21
21.2
21.8
23.3
23.4
24.2
25.8
25.9
25.6
25.7
25.7
25.4
23.7
22.2
21.5
21.4
21.4
21.5
21.5
21.4
21.4
21.3
21.3
21.4
21.5
21.6
22.2
23.3
24.9
26.1
26.1
26.9
27.3
27.3
27.1
26.4
25.4
24.7
24.4
24.2
24.3
24
23.5
23.3
22.7
22.4
22.6
22.7
22.7
22.7
23.1
24.2
25.5
26.5
26.5
27.4
27.6
27.5
26.8
26.2
25.3
24.3
23.6
23.1
22.6
22.6
20.8
19.8
19.2
18.6
18.2
17.4
17.2
17
16.9
17.1
17.6
17.9
17.6
17.3
17.2
17.1
16.8
16.2
15.9
15.5
14.9
14.2
14.5
14.5
14
13.8
13
11.9
11.4
11.4
11.6
11.4
11.7
12.6
12.9
13.4
13.6
13.1
13
12.3
11.6
11.6
11.1
11.2
11.4
11.6
11.6
11.8
11.9
11.9
12.2
12.5
12.6
12.1
12.1
12.5
12.8
13.7
14.4
15.6
15.9
15.9
15.9
16.2
16.2
15.8
14.9
14.8
14.8
14.6
14.3
13.7
13.3
12.5
11.7
10.7
10
9.4
8.8
8.8
9.3
10.1
12.1
12.5
13.1
13.7
14.2
15.2
14.7
13.8
13.1
12.7
12.6
12.1
11.7
11.6
11.3
11.1
11.3
11
10.6
11.1
10.4
10.2
10.6
12
12.8
14.7
16.7
17.4
17.6
18.2
17.2
16.5
12.9
11.1
10.4
9.6
9.2
9.8
11.2
11.6
12
11.7
11.9
11.6
11.8
11.3
12.3
14
15.6
17.4
18.8
18.8
19
18.7
18.4
17.4
15.9
15.4
14.3
14.3
14.9
15.1
14.9
14
13.1
12
11.5
11.6
11.7
11.8
12.2
11.5
11.8
11.5
11.5
12
11.8
12.2
12.3
12.1
12.1
12
11.7
11.7
11.8
11.6
11.1
10.9
10.9
10.8
10.9
11
10.7
11
11.4
13.3
14.3
16.4
17.3
18.1
19
18.2
18.9
17.3
15.2
14.7
13.9
15.1
15.1
14.9
14.7
14.9
14.8
14.9
14.8
13.9
13.9
14.1
14.1
17.1
19.4
20
21.9
22
22.8
23.1
22.5
21.1
17.5
15.9
15.1
15
15.5
16
15.9
16.3
16.2
16
15.6
15
14.6
13.8
14.9
17.6
18.5
20.2
21.2
21.5
22.2
22.1
21.9
20.7
19.8
19.2
18.7
18.2
17.7
16.8
15.8
15
14.4
13.9
13.3
13.3
13
12.6
13
13.6
14.3
16.7
16.4
17.8
17.5
17.7
17.3
16
14.7
13.5
12.9
11.9
11.3
10.9
10.7
10.4
10.3
10.4
10
9.7
9.8
9.7
10.1
10.6
11.5
13.4
13.9
15.3
15.5
15.9
15.5
14.4
13.1
12.3
11.6
11
10.4
9.7
8.9
8.3
7.9
7.5
7.4
7.3
6.7
6.6
7.7
10.3
11.8
13.1
14.3
16
16.3
16.8
16.6
15.2
12.2
10.1
9.2
8.5
7.9
7.6
7.1
6.8
7.8
7.7
6.8
6.9
6.8
6.9
9.2
12.2
14.5
15.6
17.3
18.6
19.1
19.3
19.2
18.1
14.5
11.8
10.2
9.6
9
8.6
8.2
8.6
9.3
9.1
10.2
11.1
12.3
12.4
13.5
14.2
16.2
17.2
18.6
19.9
21
20.9
20.3
19.2
18.3
17.3
16.3
16.1
16.5
16.3
15.7
15.4
15.2
14.9
14.2
13.4
13
12.5
12.4
12.8
13.5
15.1
15.9
16.5
16.8
16.6
16.3
15.2
14.2
13.7
12.8
12.5
11.8
10.2
10.1
9.7
9.1
8.4
7.9
7.6
7.3
7
8.4
9.8
11.1
12.4
13.9
14.3
15.4
15.7
15.3
14.4
12.1
9.6
8.7
8.4
7
6.1
6.3
4.9
6.4
6.3
5.5
5.6
5.5
5.2
7.3
9.1
10.6
12.6
13.3
14.5
14.4
14.9
14.8
14.3
12.9
12.3
11.7
11.5
11.3
11.2
10.6
10
10.1
9.7
9.4
9.3
9.1
9.6
9.5
10
10.2
10.7
10.6
10.5
10.9
11.3
11
10.6
10.4
10.1
10
9.3
8.6
8.6
7.5
7.7
6.9
7.1
6.2
5.3
4.7
4.3
5.8
9.8
11.7
13.9
14.6
16.8
17.5
18.9
18.7
17.7
13.2
10.2
8.8
8.1
7.6
7.3
7.2
7
6.8
8.7
9.9
11
10.7
10.6
11.3
12.4
13.7
16.5
17.7
18.4
18.7
18.3
17.8
16.6
14.9
13.9
13.2
11.5
8.8
7.8
8.4
8.5
7.4
7.7
7.6
6.9
6.1
4.9
6.8
9.2
11.6
13.1
14.1
15
15.4
16.4
16.6
15.4
11.2
8.4
6.8
6.1
5.4
5.6
6.6
7.8
8.6
9.5
9.7
10.2
10.1
10.4
11.1
11.6
12.1
14.3
14.3
14.1
14.8
14.2
13.6
12.9
11.7
11
10.5
9.9
9.8
9.8
9.7
9.9
10.1
10.5
10.7
10.9
11.1
11.4
11.9
13.3
14.7
17
18.5
20
21.6
22.4
22.3
21.6
18
15.4
14
13.2
13.2
13.6
14
14.3
15.1
15.2
15.4
16.1
15.3
14.7
14.7
15.4
17
18.4
18.6
20.1
19.7
19.3
19
18.2
17.4
16.6
16.5
15.7
14.6
14.3
14.5
14.6
14.6
14.3
14.3
14.2
14.4
14.2
14.2
14.7
15.3
17.4
18.2
18.7
19.3
18.8
18.5
17.8
16
15.2
14.6
14.2
13.5
13
12.9
12.9
12.8
12.5
12.3
12.2
12.2
11.9
11.7
11.8
11.9
13
13.1
13.6
13
12.7
12.7
12.8
12.5
12.3
12.2
12.1
11.9
11.6
11.2
11
10.9
10.8
10.5
10.3
10.2
10.1
10.2
10.5
11.6
12.4
13.9
13.6
14.9
14.9
14.2
12.6
11.3
10.7
9.7
8.4
8.8
9.1
8.8
7.6
6.3
6
5.4
5.6
5.6
5.1
5.3
8
11
12.6
14.5
16.1
17
17.9
17.7
17.1
12.8
10.1
8.7
8
7.5
6.9
6.7
6.3
5.9
5.6
5
4.8
4.7
4.6
5.5
9.6
13.9
16.5
17.9
19.3
20
20.5
21.2
19.1
14.5
11.3
9.6
8.7
8.1
7.6
6.9
6.8
6.6
6.4
6.2
5.9
5.2
5
5.7
9.5
14.5
17.4
19.4
20.9
22.1
22.1
22.8
21.3
16.6
13.1
11.9
11.4
10.3
10.9
11.9
11.8
11.5
12.1
12.9
10.8
11
10.6
9.5
13.5
15.7
16.7
17.9
19.1
20.3
19.8
19.2
17.8
14.3
11.4
10.6
12
10
11.1
9.6
8.3
8.1
6.8
6.4
6.1
7.8
7.4
9
11.5
13.7
15.3
17
18.1
19.3
19.6
19.8
18.8
14.4
11.6
10.1
9.2
8.6
8
7.7
7.4
7
6.9
6.9
6.7
6.8
6.5
7.2
10.1
14.2
16.3
17.7
19.1
20.3
20.9
20.6
19.9
15.8
12.6
11.1
10.3
9.7
9.4
9
8.7
8.5
8.4
8.2
8
7.8
7.7
8.4
11.5
14.7
16.9
19.4
21.1
21
21.2
21.4
20.4
19
16.8
16.4
16.4
17
16.9
16.5
16
16
15.9
16
16.6
16.6
16.6
16.7
17.6
18.5
19.2
20.4
21.4
21.8
22.3
22
21.6
20.6
19.8
19.4
19
18.8
18.7
18.6
18.5
18.3
18.2
18.1
18
18
17.9
18
18.5
19.7
20.3
22.2
23.2
23.3
24.4
24.3
23.4
21.3
20.2
19.5
18.6
17.7
18.2
17.2
16.2
15.6
15.2
14.3
13.8
14
14.1
13.9
14.2
14.1
14.6
14.5
13.8
13.9
14.1
14.4
13.8
13.2
12.9
12.5
12.1
11.9
11.7
10.8
10.8
10.3
9.7
9.4
8.7
8
7.8
8.3
11
12
13.9
15.2
15.9
17
17.5
17.7
17.2
14.3
11.5
10.6
10.2
11.2
10.6
8.9
8.4
8.5
8.6
9.3
9
9.9
9.7
9.7
11.4
12.8
14
14.3
15.8
16.7
17.3
16.3
16.7
14.1
11.8
11.9
11
9.8
10.6
10
10.1
10.2
10.1
10.4
10.9
10.6
10.1
11.6
13.5
15.7
16.6
17.7
18.7
19.5
19.4
18.9
17.4
15.4
14.4
13.9
13.3
12.5
12.1
11.6
10.2
9.6
9.9
9.7
9.6
9.4
9.5
9.6
10.7
11.7
13.4
14.9
15.7
15.7
16.1
14.8
14.1
12.7
11.9
11.9
11.9
11.9
11.3
11.2
11.1
10.7
10.3
10
9.9
9.7
9.7
10
10.6
10.6
10.2
9.8
9.8
9.8
10.1
10.3
10.4
10.4
10.4
10.5
10.5
10.4
10.3
10.2
10.1
9.9
9.7
9.5
9.5
9.4
9.5
9.6
10.1
10.7
11.6
12.9
13.7
14.5
14.5
14.3
13.2
12.5
11.6
10.8
10.6
10.7
10.3
9.3
8.1
8.3
8.1
8.7
8.9
8
8.5
9.2
11.2
12.8
14
16
16.9
17.1
18.1
17.5
17.1
14.6
11.3
10.8
11.8
10.9
9.7
7.7
8.3
7.7
7.4
6.8
6.3
6.2
5.6
6.6
10.2
11.5
12.9
15.1
16
17.3
18.5
18.5
17.2
14.7
11.5
9.6
8.8
8.1
7.5
7.3
7
6.8
6.9
6.9
8.1
8.1
9
9.3
12.2
15
16.7
18.3
19.5
20
20.7
20.6
19.9
17.5
14.8
12.5
12.1
11.5
11.2
12.1
10.8
10.2
11.5
11.3
10.2
10.8
9.5
10.4
13.3
15.6
17.1
18.1
18.3
19.4
19.8
19.6
19
16
12.6
11
10.2
9.7
9.3
9
8.3
8
7.7
7.1
6.9
6.7
6.6
7.3
10.6
14.6
16.9
17.6
18.8
18.9
19.9
19.5
18.2
16.3
14.1
14.4
13.8
11.9
13.1
11.9
11.6
11.9
11.2
11
10.5
9.5
9
8.7
13
14.3
16.7
17.5
18.9
19.7
20.7
20.4
19.8
16.1
12.1
10.3
9.4
8.5
8
7.6
7.2
6.6
6.6
6.1
6.2
6.2
6.2
6.8
9.9
14.3
16.7
18.9
19.5
21.1
21.3
20.8
19.8
17.2
13.9
12.2
11.3
10.8
11.3
11.7
11.8
11.6
11.5
11.5
11.5
11.8
11.9
12.2
13.5
17.6
20.2
21.2
22
22.7
23.1
22.5
21.6
18.5
14.9
13.2
12.8
12.3
11.4
10.5
10.3
10.5
10.7
11.7
10.8
10.9
8.1
8.9
14
16.7
19.4
19.8
21.7
22
22.5
22.2
21
17.2
13.4
11.2
10
9.4
8.8
8
7.6
7.2
7
6.7
6.5
6.4
6.2
7
11.4
15.7
19
19.6
20.5
21.1
21.2
21.1
20.4
18.7
15.1
12.5
11.3
10.5
10.2
9.9
9.8
9.9
9.6
9.4
9.7
10
10.3
10.9
13
15.8
19
19.4
19.6
20
20
20.1
20.1
19.2
18
16.7
16.7
17.1
17.1
17.1
17.2
17.3
17.4
16.9
16.4
16.2
16.1
15.9
16.9
18.4
20.2
20.7
20.2
21.9
22.9
22.4
21.6
20.3
18.4
17
16.7
17.1
16.5
16.1
16.1
15.5
14.7
14.6
14.9
15
14.8
15.2
16.5
19
20.9
21.6
22.2
23.5
22.5
22
21.8
20.3
17.8
16.6
15.9
15.5
15
14.6
14.6
16.1
17
16.8
16.2
14.7
14.1
14.6
16.2
17.8
19.8
20.4
21.4
21.4
21.7
22.6
21.9
20.3
17.4
15.9
15.5
14.8
14.4
14.5
15.1
15.5
16.2
16.3
16.3
16.1
16
16
16.8
17.3
18.6
18.8
19.6
20.1
19.5
19.2
19.2
18.6
18.3
17.6
16.9
16.5
16.1
15.6
15.5
15.2
15
14.5
13.8
14.1
14.1
14.4
15.3
16.8
18.1
19.2
20.3
21.1
21.4
22.3
21.3
19
17.1
15.6
14.7
15.6
15.3
14.3
13.4
12.6
11.8
11.4
11.1
10.8
10.5
10.6
11.3
12.3
14.2
15.7
16.6
17.8
17.6
17.4
15.9
13.7
12.3
11.3
10.8
10.6
10.3
9.7
9.3
8.9
8.4
8.3
8.1
8.4
9
9.4
10.2
11.1
12
12.9
14.2
15.7
15.1
14.9
14.3
13.3
12.6
12.3
12.2
11.9
11.7
11.4
11.1
10.9
10.8
10.5
10.4
10.4
10.4
11
11.4
12.3
12.9
13.8
14.8
16.6
17.2
17
16.3
15.1
12.6
12.1
12
11.8
10.6
10.6
10.6
10.4
9.4
9
8.6
8.4
7.9
8.8
11.5
13.7
16.4
17.7
18.9
20.3
21
22
21
19.1
15.9
13.8
13
12.6
12.2
12
12.6
13
13.2
13.4
13.5
13.5
13.8
13.9
15
16.4
18
18.5
19.5
20.1
20.6
21.3
20.2
18.6
17
15.9
14.6
14.5
14.3
14
13.7
13.5
13.4
13.1
12.8
12.8
12.6
12.5
12.9
13
12.4
12.6
13.2
12.2
12.7
13.1
12.8
12.2
11.7
11.4
11.2
11
10.8
10.7
10.4
10.3
9.9
9.8
9.7
9.5
9.3
9.5
9.2
10.5
10.8
13.2
14.1
14.1
14
13.1
12.2
11.3
10.5
9.9
9.8
9.6
9.5
8.8
8.5
7.8
7.6
7.7
8
8.2
7.1
7.3
10
12.1
12.3
13.1
13.8
13.3
13.2
13.2
13
12.5
12.1
11.8
11.7
11.5
11.3
11.1
11
10.9
10.7
10.6
10.4
10.1
10.1
10.8
11.4
13.5
16.2
16.1
16.8
15.6
15.5
15.1
14.2
13.8
13.2
13
12.7
12.7
12.5
12.5
12.2
12.2
12
11.8
11.4
11
10.4
10.6
12.8
14.3
15.6
16.2
16.8
17.6
18.4
17.7
16.2
14.9
11.9
10
9
8.6
8.9
7.5
6.7
6.6
5.9
5.5
5.8
6.7
6.4
8.2
11.2
14
15
17.2
17.7
18.6
18.2
17.7
16.7
15.9
14.2
13
11.8
11.1
10.2
10.2
9.6
8.2
7.4
7.2
7.4
7.6
7.2
7.6
10.8
13.7
15.1
16.9
17.2
17.9
18.4
18.3
17.4
16.1
13.9
13.4
13.2
13.2
12.7
12.2
11.7
11.5
11
10.5
10.9
10.7
10.6
11.2
13.4
16.2
16.6
18
17.3
16.7
16.2
16
15.8
15.2
14.5
14.2
13.8
13.6
13.5
13.4
12.5
11.2
11.4
10.8
10.4
10
8.8
10.2
12.9
17.2
18.8
19.5
22.1
21.8
22.5
22.4
21.5
19.3
14.8
12.8
12.1
10.8
10
9.4
8.9
8.5
8.2
7.8
7.7
7.5
7.7
9.1
11.7
16.2
18.6
20
21.4
22
22.2
22.6
21.5
19.9
15.6
13.6
12.6
12.1
12
11.7
11.7
11.4
11.6
11.8
12.4
12.3
12.4
13.1
16.2
18.1
20.2
21.3
21.6
23.1
22.2
21.3
20.3
18.2
17.2
16.7
16.6
16.7
16.5
16.7
15.9
15
14.5
14.2
14.3
14.2
14.1
14.2
14.6
15
16.5
17.8
18
19.7
20.4
20.8
20.5
19.7
18.6
18
16.7
16
15.3
14.9
14.5
14.2
14.4
14.8
15.4
16
16.1
16.3
16.8
17.6
18.5
19.4
20
21.5
22
22.5
21.3
19.5
18.1
16.7
15.6
15.3
15.5
14.7
14.2
13.9
13.8
13.7
13.5
13.1
13.2
13.8
15.4
17.3
20.1
22.3
22.8
24.5
24.1
24.2
23.7
22.4
20.7
18.1
17.3
17
16.7
16.4
16
15.7
15.8
16.5
15.3
14.3
14
14.3
16.9
20
20.9
21.4
21.9
21.8
21.9
21.5
21.2
20.8
19.3
19.1
17.6
16.9
16.9
16.7
16.6
16.4
16.5
16.4
16.3
16.7
16.7
17
18.5
19.3
19.8
20.4
21.4
21.4
21.4
21.6
21
19.8
19.1
18.7
18.1
18.2
17.9
18
17.7
17.4
17.3
17.3
16.7
16.5
16.7
16.9
17.7
18.7
19.3
20.9
22.1
22.2
23.4
23
22.5
21.3
21
20.6
20.1
20.1
19.9
19.5
19.1
19
18.8
18.7
18.6
18.4
18.6
18.8
19.5
20
20.5
21.3
21.7
22.2
24.3
24.4
23.9
23
21.2
21.4
20.5
18.8
18.6
18.6
18.7
18.6
18.8
18.8
18.8
18.9
18.8
19.1
19.8
20.9
22
23
23.4
24.4
24.6
24.9
23.6
20.8
20.2
20.2
20.2
20.1
20.2
20
20
19.4
19.3
19.2
19.2
19.2
19.2
19.4
20
20.4
20.7
20.8
20.7
21
20.5
20.6
20.3
20.3
20.3
20.3
20.2
20.1
20
19.6
19.3
19.2
19.1
19.1
19
19
19.1
19.2
19.3
20.2
21.2
22
23.1
23
22.8
23.7
22.9
22.4
21.9
22
22
21.6
21.3
21
20.7
20.3
19.7
19.7
19.7
19.7
19.6
19.8
20.1
20.5
23.1
23.4
24.2
23.7
24.1
23.9
23.9
23
22.1
21.6
21.7
21.8
21.7
21.3
20.7
20.3
20.1
20
19.9
19.6
19.8
20.2
20.6
21.9
23.3
24.2
24.6
25.1
25.2
25
24.7
24.4
23.4
22.5
21.4
21.6
21.5
21
20.5
20.2
20
20.2
20.2
20
20.3
20.8
21.7
21.8
21.9
22.4
22.4
22.5
22.3
22.2
21.7
21.6
21.3
21
20.5
20.2
20
19.6
19.4
19.2
19.1
19
18.9
18.9
18.9
19.3
19.5
20.2
21.1
22.2
22.3
22.6
22.7
22.4
22.3
22
21.7
21.1
20.7
20.4
19.4
15.4
14.8
14
13.2
12.7
12.8
12.6
12.2
12.4
12.6
14
14.8
16.3
17.5
18
18
17.4
16.1
15.1
14.7
14.4
14.1
13.7
13.4
13.1
12.8
12.6
12.5
12.4
12.2
12.2
12.2
12.5
13.5
13.7
14.8
15.6
16.4
16.8
17.4
17.5
17.3
16.5
16.3
16.3
16.2
15.9
16.1
15.9
15.8
15.8
15.9
15.9
15.9
15.9
16
16.1
16.6
17.1
17.3
18
18.2
18.4
18
16.5
15.4
14.9
14.4
14.1
13.9
13.5
12.7
12.6
12.2
11.9
11.6
11.5
11.5
11.5
11.7
12.3
12.6
13.1
13
12.6
12.6
12.9
12.9
12.8
12.7
12.6
12.6
12.6
12.7
12.7
12.7
12.7
13
13.3
13.6
13.8
13.8
13.8
13.4
13.8
13.8
14.5
14.9
15.2
15.1
14.9
14.4
14.4
14.3
14.2
14.3
14.5
14
13.6
13.4
13.1
12.8
12.6
12.5
12.1
12
11.9
11.8
11.6
11.4
11.1
11.2
11.1
11.2
11.4
11.5
11.4
11
10.9
10.7
10.7
10.8
10.7
10.8
10.7
10.7
10.6
10.5
10.6
10.6
10.5
10.7
10.7
11.1
12
13.4
14.7
15.9
16.5
16.9
17.5
17.5
17.2
16.5
16.3
16.2
15.9
15.7
15.7
15.8
16
16.4
16.5
16.6
16.7
16.8
17
17.7
18.2
19.5
20.5
20.7
21.2
21.5
21.1
21
20.7
20
19.1
18.4
17.9
17.5
17.2
17
16.9
17.5
17.6
17.8
17.6
17.8
18.7
19.9
20.6
22.3
22.8
23.2
22.6
21.2
20.1
20.1
19.4
18.9
18.4
18.3
18.2
18.1
17.8
16.3
15.3
14.7
14.5
14.2
14.1
14.1
14
14
14
14.4
15
15.5
15.3
15.3
15.8
15.3
14.7
14.5
14.6
14.3
14.1
14.1
14
13.9
13.7
13.6
13.6
13.6
13.5
13.5
13.6
13.8
13.5
13.7
13.7
13.7
13.2
13.2
12.9
12.7
12.6
12.5
12.3
12.1
12.1
12.1
11.9
11.7
11.7
11.6
11.6
11.4
11.4
11.3
11.6
11.9
12.1
13.1
13.3
12.6
13.1
15
15.1
15
14.8
14.2
14
14.1
14.1
14.1
14
14
13.9
13.8
13.7
13.8
13.9
14
14.3
14.9
15.5
16.2
16.5
16.9
17.3
17.2
17.4
17.2
16.8
16.6
16.3
16.1
16.1
16.4
16.8
16.9
16.9
16.7
16.4
16.5
16.6
16.7
17.9
18.5
18.5
18.7
19
19.9
20.7
20.6
20.3
19.9
19.6
19.1
19.2
19.2
19.2
19.5
19.2
19.3
19.5
19.6
19.5
19.4
19.6
19.6
19.7
20
20.3
20.6
21.1
21
20.8
21
20.8
21
21
20.8
20.8
20.6
20.6
20.3
20.4
20.4
20.5
20.4
20.4
20.3
20.3
20.3
20.7
21.1
21.9
22.5
23.3
24.2
24.5
25.2
24.9
24.3
23.4
23.1
22.9
22.8
22.6
22.6
22.4
22.1
21.8
21.6
21.4
21.2
21
21
21.3
22.7
22.9
23.1
24.8
24.7
24.5
24.4
24.1
23.8
23.7
23.4
23.5
23.3
23.2
23
22.9
22.8
22.4
21.7
21.6
21.4
21.1
21
21.5
22.3
23.8
24.2
25.4
26.1
26
25.8
26.1
25.2
24.5
24
23.5
23.3
23
22.9
22.6
22.4
22.3
22
21.7
21.8
21.9
22
22.2
23.2
24.5
25.1
25.4
27.4
26.7
27.6
27.5
26.6
25.5
24.5
23.8
23.5
23
22.7
22.5
22.6
22.6
22.4
22.4
22.4
21.9
21.7
22.9
24.2
24.6
25.3
26.3
27.3
29
28.2
28.7
27.8
26.6
25.3
23.9
21.8
21.2
20.7
20.1
20
20.2
20.1
19.9
19.7
20.3
21.2
21.5
22.6
24.2
25.6
26
24.3
24.1
24.4
24.1
23.5
23.2
22.7
22.1
22
21.9
21.7
20.8
20.3
20.5
20.3
20
19.9
19.2
19.5
19.6
19.7
20.8
23.3
23.3
24.3
24.1
24
23.9
22.6
22.2
21.8
21.8
21.7
21.6
21.5
21.3
20.4
20.2
19.8
18.7
17.7
17.3
17.3
18.3
20.9
21.7
23
23
23.3
20
18.1
18.6
18.9
18.9
18.6
18.3
17.9
17.8
17.5
17.7
17.9
18.1
18
17.8
17.8
17.8
17.8
18.1
18.8
20.2
20.7
21.8
21.7
23.1
20.8
21.1
21
20.6
19.7
19.2
18.7
18.3
18.1
17.9
17.6
17.3
17.3
17
16.9
16.9
16.8
17.3
17.9
19.1
19.5
20.5
20.9
21.8
21.2
21.6
20.8
19.5
18.8
18.5
17.5
16.7
16.3
15.9
15.8
15.9
15.7
15.6
15.6
15.6
15.8
16.1
16.8
17.8
18
17.7
17.7
17.8
17.7
17.9
18.2
18
17.7
17.3
17.1
17.1
17
17
16.9
16.8
16.7
16.6
16.7
16.6
16.8
17.4
19.4
20.9
22
23.1
23.1
23.2
23.2
23.5
22.8
22.1
21.5
20.8
19.8
19.4
18.7
17.9
17.6
17.6
17.8
17.1
16.7
16.7
16.9
18.9
21.3
22.3
22.7
24
25.1
25.8
26.7
26.1
25.4
24.7
23.9
22
20.5
19.5
19.8
19.2
18.5
17.9
17.2
16.8
16.8
17.2
17.8
18.6
20.1
21.4
22
22.4
22.7
23.7
24.5
25.5
25.1
24.4
22.8
21.3
21.4
21.4
21.1
21
21
20.8
20.5
20.5
20.4
20.3
20.3
21
22.3
22.9
23.7
25.4
24.8
26.2
26.4
25.9
25.7
25.3
24
23.3
22.8
22.5
22.2
22.3
22.4
22.5
22.3
22.1
21.9
21.8
21.8
22.2
23.6
25
26.2
26
27.3
27.9
26.9
27
26.3
25.5
24.3
23.7
23.5
23.2
22.8
22.7
22.5
22.3
22.2
21.7
21.9
22
22.2
22.6
23.4
24.6
25.3
25.7
25.6
26.6
26.4
26.7
26.2
25.1
24.8
24.5
24.5
24.3
23.4
23.7
23.8
23.7
23.6
23.4
23.5
23.5
23.6
24
24.4
25.5
26
28
28
28
28.5
28.2
27.8
26.9
25.3
24.9
24.8
24.4
24.5
24.6
24.5
24.3
24.4
24.5
24.4
24.5
24.5
24.6
24.7
25
26.4
27.1
26.3
26.3
26.3
26
26.1
26
25.8
25.6
25.6
25.4
25.4
25.4
25.2
25
24.7
24.8
24.8
24.5
24.6
25.7
26.3
26.7
27.6
28.6
28.8
29.3
30
29.3
28.6
27.4
26.3
25.6
25.3
24.9
24.7
24.7
24.6
24.5
24.7
24.4
23.8
23.4
23.4
26
26.9
26.8
27.9
29.2
30.2
30.3
30.6
30.4
30.2
28.9
27.6
26
25.5
22.8
22.3
21.5
21.1
21
20.4
20.3
20.2
19.9
20.1
22
25.2
28
28.4
29.3
30.7
31
31.2
32
31.2
29.8
28.1
25.1
25.2
23.7
23.2
23.1
22.8
22.5
22.1
22.1
22.4
22.7
22.9
23.6
25
25
25.9
27.6
29
29.5
28.4
24.9
22.8
21.1
21
20.1
19.5
18.8
16.2
16.5
16.5
16.2
14
13.4
13.3
13
13.2
13.3
13.9
13.8
12.4
12.3
12.5
12.9
13.1
13.6
13.6
13.6
13.5
13.4
13.5
13.4
13.4
13.2
12.9
12.9
12.8
12.7
12.8
12.9
13
13.4
13.9
15.3
14.8
15.1
15.6
14.8
14.8
14.3
13.6
13.3
13.1
13.2
13.2
13.4
13.2
13.2
13
13
12.9
12.7
12.6
12.6
12.7
12.8
13.2
14
14
13.9
14.6
14.8
14.4
14.1
14
13.9
13.7
13.5
13.1
12.6
12.6
12.4
12.4
12.4
12.3
12.3
12.4
12.4
12.6
12.6
12.8
13
13.4
13.5
14.9
15.1
15.5
15.7
15.3
15.1
15
14.9
14.9
14.9
14.9
15
15
14.9
14.8
14.3
13.7
13.2
13.6
15.5
18
19.1
21.4
22.2
23.6
24.1
24.1
24.6
24.7
23.4
20.3
17.5
16
15.2
14.8
14.3
13.9
13.5
13.3
13.9
13
12.9
14.9
18.7
21.8
22.9
24.4
25.3
26.2
26.8
27.3
27.6
26.7
25.2
21.7
18.5
17.5
16.6
17.8
18.8
16.8
15.6
13.2
12.1
10.4
10.2
11.1
16.7
20.3
22.2
22.6
23.8
25.6
26.3
27.3
27.3
26.9
24.4
20.4
17.2
15.4
14.6
14.2
13.7
13.1
12.6
12.3
11.9
11.8
11.8
12.3
15.9
20.9
23.1
24.9
26.3
26.7
27.4
27.3
26.9
25.9
24.4
23.3
21.4
20.7
19.9
17.9
16.9
16.1
15.4
14.8
14.2
13.9
13.7
14.4
17.9
22.4
23.6
25.2
26.4
27.8
29
29
29.5
28.2
26.3
24.7
23.3
22.2
20.2
19.5
18.8
18.4
17.7
17.4
16.9
16.6
16.4
16.8
19.7
23.6
24.7
25.5
26.4
27.7
27.2
27.1
26.9
25.9
24.7
23.8
23
22.3
22.3
22.5
21.9
21.9
21.8
21.3
21.1
21.2
21.3
21.6
22.1
22.4
23.3
24.3
25.7
25.8
26
26.1
25.7
25.6
25.6
25.4
25.3
25.2
25
24.9
25
24.9
24.7
24.7
24.7
24.7
24.7
24.7
25.1
25.4
25.7
26
27
27.9
28.9
29.5
29.2
28.5
27.6
26.4
25.8
25.6
25.5
25.5
25.5
25.4
25.2
25.4
25.2
25
24.8
24.5
25.8
26.8
24.9
23.3
25.2
24.9
24.3
22.8
20.9
19.9
19
18.7
18.5
17.9
17.7
17.2
17.5
17.6
17.8
17.8
17.9
17.8
17.6
17.9
18.4
19.5
20.6
21.7
23.8
24.7
25.9
25.9
26
25.6
24.6
22
20.6
19.6
20.8
20.7
20.3
19.4
18.7
18.4
17.6
17.3
17.3
18.3
19.7
21.6
23.2
24.2
25.3
25.4
25.7
25.9
26.3
25.4
24.7
23.3
22.1
21.6
21.7
21.4
20.7
20.5
20.2
20.6
20.2
20.3
19.9
19.9
20.4
20.9
22.5
22.9
22.6
24.3
24.7
24.8
24.5
24.2
23
22.2
20.9
20.8
20.1
20
20.1
20
19.9
19.9
19.8
19.9
19.8
19.5
20.4
21.4
22.5
23.9
25
26.1
27.3
27.3
25.2
24
23.4
22.7
22.3
21.8
21.6
21.2
20.9
20.5
20.5
20.5
20.5
20.5
20
21.1
23.7
25.2
25.4
26.6
26.8
26.8
27.2
23.9
24.1
24.3
24.7
23.8
23.5
23.1
22.9
22.7
22.6
22.5
22.5
22.2
22.2
22.2
22
21.5
21.4
21.6
21.4
21.5
21.7
23
23.6
24.1
24.3
24.9
24.3
23.5
22.6
21.8
21.3
21.2
21
20.5
20.4
20.2
19.9
19.8
19.7
20.2
21
22.5
24.9
26.4
27.3
27.7
28.5
28.2
28.4
28.3
27.6
26.4
25.2
23.3
22.6
22.2
22
22
22.9
22.4
22.7
21.9
21.8
22.9
23.7
24.6
25.7
27.3
27.8
28.8
29.2
29.6
29.6
29.1
27.9
26.4
26
25.4
24.9
24.7
23.5
23
22.7
22.4
21.9
21.9
21.6
22.4
24.2
26.4
27
28.1
29.2
30.1
31.3
31.7
31.6
30.9
29.5
28.2
24.4
23.5
22.8
22.8
22.8
22.9
22.8
22.6
22.5
22.2
22.4
22.8
23.5
25.7
27.2
28.6
29.9
29.3
30.9
31.4
31.8
31.5
30.1
28.5
27.5
27.2
26.6
26.3
26.1
26
25.7
25.3
25.5
25.4
25.1
25.3
25.5
26.7
27.8
27.2
27.8
29.2
28.6
27.3
24
25.1
26.1
25.9
26
25.9
25.9
25.9
26
25.8
25.6
25.6
25.5
25.6
25.8
26
26.1
27
27.3
27
29.4
28.7
29.7
30.4
29.2
29.5
29.3
27.3
26.7
25.6
25.7
25.6
25.8
26
26
25.7
25.4
25.4
25.3
25.7
26.8
27
28.4
29.5
30.7
31
31.7
31.8
31.4
28.9
25.1
24.3
24.8
25
25.7
25.8
26
26.1
26.2
26.1
26
25.9
25.8
25.9
26.6
27.1
28.9
29.2
30.1
30.8
31.6
31.6
31
29.7
29.1
28.4
26.9
24.5
23.7
23.7
23.7
23.9
23.9
24
23.8
23.7
23.7
24.1
25
25.3
25.1
24.3
27.3
28.2
27.9
29.4
29.3
27.8
26.7
25.6
25.7
26
25.5
24.9
24.6
24.4
24.4
24.3
24.3
23.9
24
24.3
24.9
25.1
25.9
26.7
26.1
26.4
25.9
27.5
27.5
26.2
25.9
24.2
23
23.3
22.9
22.7
22.7
22.6
22.7
22.7
22.7
22.7
22.7
22.5
22.6
23.1
23.5
24.3
24.4
26.8
28.4
29
28.5
28.2
27.5
26.1
25.7
24.2
25.9
25.9
26
26.2
26.1
26
25.9
25.6
25.7
25.8
26.1
27.2
26.6
27.8
27.9
27.6
27.9
27.6
28.5
28.1
27.9
27.4
26.7
26.3
26.4
26.3
26.4
26.6
26.3
26.1
26.1
26.2
26
26.3
26.9
27.4
28.4
29.2
25.8
24.4
23.8
23.7
23.8
23.9
23.7
23.4
23.1
23
22.9
22.7
22.6
22.3
22.1
22
22.2
22.3
22.3
22.4
22.9
23.9
24.4
24.7
25.6
27.1
27.4
27.7
28.7
27.8
27.6
26.9
26.6
26.1
25.7
25.2
24.8
24.6
24.3
24.2
24
23.9
24
24.1
24.9
25.9
26.3
27.7
27.6
26.6
27.6
22.2
22.3
22.5
22.5
22.3
22.4
22.2
21.6
20.4
20.4
20.1
20.2
20.1
19.7
19.4
19.5
20
22.1
23.5
25.2
25.6
26.4
27.3
28.2
29.1
28.9
28.6
28.1
24.7
23.3
22.8
22.2
21.9
21
20.6
20.1
20.1
20.5
21.1
20.6
22.1
24.7
27.3
27.1
26.7
27.9
28.1
27.8
25.9
27.2
27.5
26.9
26.7
26.5
26.4
26.6
26.5
25.9
25.5
24.9
24.3
24.2
24.2
24.3
24.6
25.8
26.8
29.2
30
30.3
31.1
30.9
30.7
30
30
29
28.1
27.3
27.1
26.9
26.7
26.5
26.4
26.2
26
25.9
25.8
25.6
26.5
26.7
27.9
29
28.7
30.4
29.8
30.5
30.7
30
30.1
29.3
28.7
28.1
28.3
28
27.7
27.5
27.3
26.7
22.5
22.5
22.4
22.4
22.5
22.9
23.2
23.5
23.5
23.5
23.7
23.7
23.9
24.4
25.3
24.8
24.1
23.6
23
23.1
23.5
23.5
23.4
23.4
23.1
23.1
23.1
23.2
23.9
24.5
24.5
24
25
26.2
26.1
25.2
24.4
25
25.7
24.9
24.3
24.1
24
23.7
23.7
23.8
23.9
23.9
24
24.1
24.3
24.4
24.9
25.6
26.5
27.6
28.5
28.9
29.6
30
29.4
29.6
28
28.1
27.5
27.1
27
26.8
26.7
26.8
26.9
26.9
26.8
26.7
26.5
26.6
26.7
27.2
28.2
29
29.8
31
31.7
29.1
30.4
29.8
29.5
29.2
28.8
28
27.5
27.3
27.8
27.7
27.7
27.6
27.4
27.5
27.2
27.3
27.2
28
28.4
28.6
23.8
23.7
23.5
22.9
23.2
23.7
23.7
23.7
23.6
23.5
23.6
23.6
23.7
23.9
23.7
23.8
23.7
23.7
23.7
23.7
23.9
24.2
24.9
25
25.4
25.2
24.9
24.5
24.2
24
23.8
23.4
23.1
22.7
22.3
22
22.1
22.1
22.1
22.1
22
21.9
21.8
21.7
21.7
22
22.2
22.6
22.8
22.8
23.2
23.1
23.2
22.7
22.7
22.7
22.8
22.7
22.7
22.8
22.7
22.6
22.6
22.7
22.8
22.9
22.9
23
23
23.3
23.7
24.6
25
25.4
23.4
23.3
23.3
23.4
23.6
23.4
23.4
23.4
23.3
23.3
23.3
23.2
23.1
23.3
23.4
23.4
23.4
23.4
23.6
23.8
23.9
24.2
24.5
24.8
25.3
26.1
27.1
27.1
27.1
26.9
26.3
25.8
25.5
25.3
25.3
25.2
25.1
24.9
24.8
24.7
24.6
24.5
24.9
25.9
26.7
27.8
28.9
29.5
29
30.7
30.8
28.4
24.5
24.1
24.3
24.4
24.5
24.6
24.6
24.7
24.8
25
25
25
25.1
25
25.2
25.6
26.2
27.9
27.6
26.6
26.7
27.8
28
28.3
26.3
25.8
25.8
25.6
25.8
26.2
25.9
25.8
25.8
25.7
25.8
26
26
26
26.1
26.5
27.6
29.2
30.2
31.6
30.4
30.9
32.3
31.5
31.3
30
29.2
28.7
28.4
28.5
28.4
27.7
27.5
27.5
27.4
27.3
27.2
27
27.6
28.8
30.4
30.4
31
31.6
33.1
32
31.6
32.2
31.3
30.8
30
29.5
29.3
28.8
28.6
28.4
27.9
27.8
27.8
27.8
27.6
27.6
27.9
29
29.8
31
31.1
31.6
33
32.8
33.1
33
32.5
31.7
30.9
30
29.9
29.4
29.1
28.8
28.6
28.6
28.3
28.2
28.2
28.2
28.4
29.9
30
30.8
31.6
32.1
32.7
27.1
27.7
24.2
24.3
24.3
24.2
24.2
24.2
24.2
24.3
24.3
24.3
24.1
24.2
24.3
24.3
24.2
24.4
25.4
27.6
27
26
25.5
23.8
24.1
26.1
26.6
26.7
23.5
23.1
23.1
22.9
23
23.4
23.3
23.6
23.7
23.8
23.7
23.6
23.7
24.2
25.1
26.3
27.9
28.3
24.4
25.5
27.3
24.9
25.7
25.6
25.9
25.9
26
26.6
26.9
26.6
26.9
27
27.2
27.2
26.9
27
27.1
27.5
28.6
29.4
29.8
30.8
32.1
31.8
32.4
32.1
30.6
30.3
29.1
28.9
28.5
27.8
27
27.1
27.1
27.6
27.5
27
26.6
26.1
26
26.7
28.5
29.4
30.8
31.8
31.4
31.9
33.1
33.2
32.3
31.8
30.7
30.1
30
29.6
29
28.5
27.8
27.7
27.5
27.5
26.7
26.2
25.9
26.4
29.8
29.7
30.7
31.3
32.3
32.4
33.3
31.9
25.2
24.6
25.1
25.4
25.1
25.1
24.9
24.9
24.8
24.7
24.6
24.7
24.7
24.9
25
25.6
26.4
27.2
28.9
28.4
29.2
28.8
30.9
25.8
25.8
26
26
25
24.4
24.3
24.3
24.6
24.5
24.5
24.4
24.4
24.3
24.4
24.5
24.8
25.7
26.6
28.4
30
30.7
31.3
30.8
31.3
30.9
29.9
24.4
24.3
24.3
24.4
24.4
24.3
24.2
24.2
24.3
24.8
26.5
27.2
27.3
27.6
28.3
29.3
30.2
30.6
28.8
30.6
30.2
31.1
30.4
30.6
30.3
29.3
28.6
28.6
28.3
28
27.5
27.2
27.3
26.9
26.5
26.1
26
27.3
28.7
29.2
30.6
31.6
31.8
27.3
29.7
29.1
29.6
30.2
30
29.5
28.8
28.7
28.4
28.1
27.8
27.4
27.3
27.2
27.1
26.7
26.4
27.5
28.5
29.6
30.6
31.7
31.2
31.2
30.3
32.6
30.3
30.3
30.3
30.3
30.1
29.3
29.1
26.9
26.4
25.9
25.9
26.2
26.1
26
25.9
27.9
29.6
29.9
28
29.6
27.6
27.1
27.5
28.3
29.3
29.8
29.6
29.4
27.8
27
26.3
26.2
26.1
26.2
26.7
26
25.9
25.7
25.8
26.6
29.4
29.7
31.3
31.9
32.2
32.7
31.9
26.6
27.1
25.7
24.5
24.1
24.1
24.2
24
24
23.8
23.6
23.8
23.8
23.7
23.6
23.8
24.5
26.7
28.5
29.5
30.6
30.8
31.8
30.4
24.8
24.3
24.2
24.4
24.5
24.5
24.4
24.4
24.5
24.4
24.2
24.2
24.3
24.5
24.5
24.5
25.7
28.3
30
30.6
31.6
32.2
32.1
31.4
26.4
26.7
25.6
25.9
25.5
25.5
25.3
25.4
25.2
25.2
25.2
25.1
25.2
25.2
25.2
25.2
26
29.5
30
30.2
31.4
31.4
23.7
24.6
27.1
28.8
29.6
29.3
28.7
28.2
27.7
27.2
26.3
26.6
26.9
27
26.7
25.9
25.6
25
25.3
27.9
29.7
29.8
30.7
31.6
31.7
29.3
30.5
31.3
30.6
28.9
28.4
28.7
28.3
26.6
26.1
25.9
25.8
25.4
25.1
24.8
24.7
24.6
25.9
29.3
28.7
30.9
31.4
32.3
33.2
33
32.6
27
26.6
28.2
28
27.1
26.4
26.1
25.9
25.8
25.9
26.5
26.1
25.6
25.3
25.3
25.8
28.3
29.7
30.8
31.6
32.2
32.6
33
33.6
34.3
33.3
32.2
31.3
31.1
30.4
29.4
29.1
28.3
28
27.4
27
25.9
25.5
25.5
28
29.2
30.2
31.2
32
33
33.4
33.6
34.6
34.8
34.8
33.3
31.8
30.9
30.1
28.8
28.9
28.8
28.1
27.7
27.8
27.3
26.1
25.5
27.5
29
30.1
31.7
32.7
33.4
33.5
34.2
35.2
34.8
34.1
33.3
31.8
30.3
30.3
29.8
29.1
28.7
28.3
27.3
27.2
26.3
25.9
25.7
27.4
31
30.5
30.9
33.5
34.2
34.8
35.2
35
34.5
33.6
32.8
31.2
29.9
29.6
29.3
27.9
27.6
27.2
26.4
25.9
25.8
25.6
25.5
26.9
30.3
30.9
31.6
32.8
32.5
29.7
26.2
27.5
29.7
32.3
29
27.7
25.7
25.5
25.5
25.5
25.5
26.3
26.9
25.9
25.5
25.2
25
25.9
29.5
29.4
29.4
30.8
31.6
27.5
26.5
27.6
29.4
29.9
29.2
28.1
27
26.6
27.5
27.6
27.5
27.4
27
27
26.3
25.9
26
26.4
26.4
27.2
27
27.4
27.6
27.5
28.4
29.3
30.2
27.6
26.7
26.1
25.3
25.3
24.6
24.4
24.5
24.5
24.6
25.1
25.3
25.4
25.4
25.1
25.5
26.1
26.9
28.2
28.8
27.9
28.5
29
28.8
29
28.8
28.4
27.7
27.4
27.4
27.1
27.1
27
26.8
26.5
26.5
26.3
26.4
27.1
28.7
29.3
30.7
29.9
30.4
30.6
32
30.5
31.2
31.2
29.9
29.5
28.8
28.5
28.2
28.3
28.2
28
28.2
28.1
27.9
27.8
27.6
27.8
29.2
27.7
29.2
31.4
32.1
33
33.7
32.6
31.2
32.2
32
30.8
29.9
29.4
29.1
28.7
28.5
28.4
28.5
28.2
27.6
27.5
27.4
29.1
29.2
30.5
31.1
31.5
32.8
33.5
33.2
33.1
31.7
32.4
31
30.2
29.6
29.2
29.3
29.1
28.7
28.3
27.8
27.4
27.2
27.1
27.2
28.4
29
29.7
31
32.1
32.7
33.3
33.3
33.8
33.3
33
32
30.9
30.1
29.8
29.5
29
28.8
28.5
28.3
28.2
27.9
27.6
27.2
27.7
29.6
30.3
31.2
32.1
33
33.4
33.4
33.1
32.8
33.2
31.6
30.8
30
29.7
29.7
29.5
29
28.9
28.4
28.4
28.2
28.1
27.9
28.4
29.4
30.1
30.9
32.3
32.8
33.6
34
32.9
34
32.4
31.6
31.1
30.8
30
29.9
29.6
29.4
29
28.7
28.6
28.4
28.2
27.9
28.5
29.9
30.8
31.4
32.8
33
33.4
33.8
33.2
34.2
33.2
32.6
31.6
30.7
30.1
29.8
29.4
29.5
29.2
29.1
28.8
28.7
28.7
28.4
28.6
30.4
31.3
32.4
33.2
33.9
34.6
34
34.3
33.4
32.9
32.2
31.5
30.6
30.2
30
29.8
29.5
29
29.1
28.7
28.5
28.5
28.4
29.2
29.8
30.9
31.3
31.9
32.5
34.1
34
34.2
33.4
32
31.5
30.8
30.2
29.9
29.7
29.3
29.1
28.8
28.8
28.7
28.6
28.4
28
29
30
30.6
31.6
31.8
32.3
33.8
33
32.1
32.4
31.7
31.1
30.5
29.9
28.8
28.5
28.6
28.2
27.7
27.3
27.9
28.3
27.9
26.9
27.4
28.2
28.3
27
26.6
27.8
29.6
31.5
33.2
31.2
26.7
25.7
25.8
26
26.2
25.8
25.2
24.9
24.7
24.5
24.6
24.3
23.9
24
24
24.7
24.8
24.6
26.7
28
28.8
31
30.3
30.2
29.1
29
28.2
27
26
25.1
24.8
25.1
25.4
25.3
25.5
25.4
25.1
24.7
24.6
26.8
27.4
28.2
29.3
30.6
31.3
31.1
31.6
30.7
29.3
28.5
27.6
26.9
26.4
26
25.7
25.5
25.2
24.9
24.6
24.5
24.2
24.1
24.4
25.5
25.7
26.7
27.3
28.7
29.8
29.7
29.7
29.5
28.6
28
27.2
26.6
26
25.4
25.2
24.9
25.2
25.1
24.9
24.8
24.6
24.3
24.7
25.2
26
28.2
29.2
27
27.8
28
26.1
25.3
25.1
24.8
24.9
24
24
23.6
23.9
24.3
24.7
24.6
24.9
24.5
24.3
24.3
24.8
25.2
26.8
28.7
30.1
31
31.6
32.4
33.5
33.4
33.1
31.5
29.5
28.8
27.1
26.3
25.8
25.4
25.1
24.9
24.4
24.2
24.6
24.3
26.3
28.8
30
30
31.7
32.9
33.5
33
34.8
34.4
34.5
33.4
31.3
28.7
27.7
26.9
26.5
26.3
26.1
25.6
25.2
25.1
25.6
26.1
26.6
27.6
29.4
30.9
32.4
34.4
33.8
34.7
35.6
35.5
35.2
34.5
31.8
29.4
28.4
28.3
28
27.8
27.8
27.1
26.7
26.5
26.4
26
26.7
29.3
31.7
33.4
34
34.6
35.4
35.7
37.4
36.9
35.4
33.9
32.3
30.7
29.7
29.1
28.6
27.7
27
26.8
26.5
26.4
25.9
25.7
26.4
28.4
30.7
32.4
32.8
33.6
34.9
35
35
35.1
34.7
34.6
31.7
30.9
30.4
30
29.4
29.2
28.9
28.6
27.9
27.3
26.9
26.6
27.2
30
31.2
30.7
31.9
33.4
33.6
33.8
33.7
34.1
34.4
32.9
30.8
30.4
29.8
29.7
29.3
28.8
28.4
28
27.9
27.6
26
25
24.7
25.3
26.3
29.2
31.6
32.5
25.9
28.3
31.8
33.4
32.1
30.8
27.7
27.7
27.1
26.8
26.6
26.5
26.5
26.5
26.9
25.9
25.8
25.9
25.9
26.2
26.8
28.4
29.1
29.9
30.7
30.5
31
32.7
31.3
27.4
27.4
27.2
27.2
25.4
24.8
24.9
25
25.2
25.1
25
25
25.1
25.8
27.5
29
30.5
30.5
31.4
33.2
33.2
29.7
27.9
27.1
26.6
26.5
26.5
26.4
26.4
26.4
26
25.9
25.7
25.4
25.2
25
25
25.6
28.3
30.3
31.5
32.4
32.7
33.7
33.9
34.2
34.4
30.7
29.8
27.4
27.3
27
26.9
27
26.6
26.2
25.9
25.8
26.2
26.4
26.3
26.8
29
30.4
29.5
29.2
29.5
27.8
29.3
29.1
27.2
25.5
25.6
25.9
26
25.8
25.7
25.7
25.7
25.5
25.6
25.6
25.5
25.6
25.6
25.7
25.9
26.8
25.8
24.6
24.9
25.2
25.6
26.5
26.8
26.9
27
26.8
26.1
26
25.8
25.6
25.5
25.3
25.5
25.1
25.1
25.1
25.1
25.5
26.8
27.7
28.4
29.2
30
31.6
31.1
31
30.9
30.2
29.5
29
26.6
25.9
25.7
25.6
25.7
25.7
25.8
27
27.2
27.1
27.2
27.5
28.1
29.2
29.3
30.5
27.9
27
27.7
28.1
25.5
27.1
27.9
27.9
28
28
28.1
27.8
27.7
27.7
27.3
26.6
26.5
26.5
26.8
26.6
25.5
25
24.7
25.2
25.5
26
27.4
27.8
28.4
27.8
26.8
26
26
25.5
25.5
25.6
25.9
25.8
25.7
26.1
26.6
26.6
26.5
26.7
26.8
27.6
28
29.6
30.8
27.4
27.2
28.3
28.3
28.8
28.7
28.7
28.4
27.4
27.4
27.2
27.5
27.2
27.1
26.9
26.5
26.3
26.2
26.9
28.2
28.5
27.9
30.4
31.3
31.3
27.6
29.2
30
29.5
29
28.6
28.4
28.3
28.1
26.5
26.1
25.9
25.6
25.3
25.2
25.1
25
26.2
27.9
29.3
28.4
27.3
28.9
24.8
26
27.5
26.8
25
25.2
25.1
24.7
24.7
24.6
24.6
24.6
24.7
24.4
24.3
24.1
24.2
24.1
25
28
28.8
30.2
30.8
31.5
31.5
31.8
32.2
28.8
27.1
27
26.6
25.4
25.1
24.7
24.6
24.5
24.3
24.1
23.9
23.7
23.6
23.6
24.3
26.9
29.3
29.5
30.8
31.3
29
26.1
27.6
28.1
29.1
28.2
27.8
27.6
26.8
26.5
26.3
25.5
25
24.9
24.4
24.3
24.4
24.3
24.7
26.1
27.1
27.7
27.4
28.9
30.1
29.9
29.7
29.3
28.8
28.6
27.9
27.1
27
26.1
24.8
24.5
24.1
23.9
23.6
23.4
23.5
23.8
24.8
27.9
29.1
29.2
30.6
29.7
31.6
32.4
32.8
32.2
31.7
30.5
29.3
28.3
28
27.6
26.7
25.7
24.8
24.4
24.2
23.9
23.8
23.7
24.2
27.1
28.4
30.1
30.7
31.8
32
31.5
32.2
32
31.7
29.2
27.9
27
26.4
26
25.8
25.8
25.6
25
24.8
24.8
24.7
24.4
25
27.7
28.5
29.4
29.9
30.4
31.7
32.3
32.3
33.4
32.3
32
30.5
27.6
26
25.4
24.9
24.5
24.1
24
23.8
23.7
23.6
23.4
24.4
26.9
29.7
28.9
30.1
31.3
32.3
32.2
33.7
32.9
32.6
32.5
29.4
27.2
26.5
25.9
25.3
24.9
24.5
24.3
24.1
23.9
23.7
23.6
24.4
27.9
29.9
29.9
31.2
32.2
33.3
34.2
33.6
34.1
34.7
33.2
29.7
27.4
26.1
25.5
25.1
25.1
24.9
24.7
24.6
24.4
24.2
24.2
24.8
27.5
29.6
31.2
32.4
32.7
33.9
33.8
34
34.5
34.1
33.2
30.3
28.1
27.2
26.7
26.3
26.1
25.8
25.5
25.2
25.1
24.9
24.9
25.4
27.7
30.4
30.9
32.9
32.9
33.7
34.4
34.9
35.5
35.6
34.2
30.8
29
29.2
27.3
26.6
25.9
25.9
26.7
25.7
25.2
24.7
24.3
25
27.4
29.7
30.9
32.5
33.5
34.2
34.8
35.9
36.2
35.9
35
31.7
29.4
28.2
27.6
28.6
28.6
28
26.8
26.5
26.2
26.5
26.2
27.2
29.8
30.7
32.2
33.7
34
34
35.1
35.4
35.6
35.6
34.4
32.8
29.6
28.6
28.2
27.7
29.5
29.2
26.7
26.2
25.7
25.9
25.6
26
30.3
31.3
32.3
33.4
33.9
34.8
33.2
32.6
32
31.6
30.9
29.4
28.5
28.2
27.6
27.6
27.3
27.1
27.3
28.3
28
27.7
26.3
25.6
26.5
27.2
27.5
28.4
29.7
30.7
30.9
28.7
26.2
26.8
26.9
26.6
25.9
25.9
25.9
25.8
25.8
25.7
25.9
25.9
25.8
25.8
25.8
25.8
25.4
24.5
24.2
24.4
24.7
25.3
25
25.6
26.5
27
27.3
26.9
26.3
25.9
25.7
25.4
25.4
25.5
25.5
25.7
25.8
26
24.8
25
26.6
29
30.7
31.3
31.6
33.1
33.8
34
34.1
31.6
31.9
30.4
29.9
29.5
29.1
28.9
27.6
27.1
26.7
26.5
26.4
26.1
25.9
26.3
29.2
30
30.5
28.9
24.7
26.4
28.2
30
28.6
25.8
25
25.1
25.2
25.1
25.1
25.3
25.4
25.5
25.5
25.6
25.7
25.8
25.6
25.7
25.6
25.8
25.5
26.8
29.4
30.1
24.2
24.2
24.6
25.1
25.4
25.8
25.7
25.5
25.1
24.8
24.7
24.6
24.6
24.7
24.7
24.7
24.7
24.9
25.4
26.4
26.4
27.7
28.8
29.2
27.7
26.5
25.5
23.7
23.7
23.7
23.7
23.8
23.7
23.9
23.8
23.9
24
24.1
24.2
24.3
24.4
24.6
24.9
26.3
27.8
29.2
30.3
31.3
30.8
32.3
32
30.7
30
29
28.3
28.2
27.6
27.1
26.6
26.8
26.6
26.7
26.8
27.1
27
27.2
27.8
29
29.9
31
31.6
32.6
32.5
27.9
28.3
28.8
28.7
28.4
27.3
26.5
26.2
26.2
26.3
26.3
26.1
26.1
26.4
26.3
26.2
26.6
29.2
29.9
31
32
33
33.4
34
34.2
33.7
33.3
31.8
30.4
29.6
29.4
28.8
28.7
28.5
28.4
28.2
28
27
26.4
26
26.4
29.6
30.5
30
32.1
33.3
33.3
33.2
35.4
35
34.3
32.8
31.5
30.8
29.8
28.8
28
27.8
27.9
28.5
27.4
27.2
26.9
26.7
27
29
29.3
29.5
30.9
31
30.8
26.3
24.3
25.4
26.8
27.8
27.3
26.8
26.4
26.2
26.1
25.9
25.9
26.1
26
25.9
25.6
25.6
25.9
27.5
29
31.3
31.9
32.7
33.2
33.5
33.7
33.1
33.2
32.2
30.3
28.4
28.7
28
27.8
27.9
26.6
25.6
25.7
25.7
25.9
25.8
26.5
28.2
28.7
30.7
31
31.9
32.6
33.4
33.4
32.9
33.1
32.1
29.7
27.9
27.5
26.5
26
26
25.8
25.7
25.4
25.5
25.2
25.1
26.2
29
28.7
30.7
31.6
32.2
33.1
33.5
34
34.1
33.5
32.4
29.8
27.8
26.9
26.5
26.1
25.8
25.6
26.1
26.2
26
26.3
25.3
25.2
27.9
30.2
31.1
31.6
32.8
34
34.4
34.2
34.3
33.9
32.4
29.3
27.3
26.2
25.6
24.9
24.4
23.9
23.6
23.3
23.3
22.8
22
23
25.7
28.8
30.3
31.6
32.3
33.3
33.7
33.8
34
33.1
32.2
28.9
26.9
25.8
25.1
24.7
24.3
24
23.8
23.6
23.5
23.2
23.2
23.8
26.6
29.8
31.7
32.1
32.8
33.5
34.2
34.2
33.7
32.1
30.4
29.2
28.9
27.5
26.9
26.1
25.7
25.1
24.8
24.5
24.4
24.3
24.4
24.7
26.9
29.5
30.3
31.2
32.3
32.9
33.1
34.4
33.7
33.3
29.9
28.9
29
27.1
25.8
25.2
25.1
24.9
24.8
24.6
24.5
24.7
24.5
24.5
24.7
25.8
28
29.9
30.6
30.1
30.2
30.1
30.4
28.4
27.9
27.2
26.9
26.2
25.8
25.5
25.2
25
24.9
24.9
24.7
24.8
24.9
25.2
25.9
27.1
28.9
30.3
30.3
26.6
24.2
25
26.1
26.2
25.5
25.1
25.1
25.1
25
24.9
25
24.8
24.7
24.6
24.5
24.5
24.3
24.5
24.6
26.5
27.4
28.6
29.2
29.4
27.6
25.8
25
24.5
24.7
24.8
24.9
24.8
24.8
24.7
24.6
24.6
24.6
24.5
24.4
24.6
24.4
24.6
25.3
27.2
26.9
27.5
27.9
28
26.7
26
26.4
26.7
27.1
25.5
25.2
25.2
25.3
25.2
25.2
25.2
25
25.1
25.1
25
25
25.1
25.6
26.1
26.6
27.7
28.9
28.4
27.6
25.3
25.2
25.3
25.3
25.1
25
25
25
24.1
24.1
24.2
24.3
24.6
24.7
24.7
24.6
24.9
25.6
26.1
26.1
26.2
26.6
26.8
26
25.5
25.3
25.4
25.4
25
25
24.9
24.7
24.8
24.6
24.6
24.5
24.4
24.4
24.5
24.5
24.7
25.5
26.5
26.9
26.5
26.7
27
27.8
27.9
28.2
27.8
27.7
26.8
26.2
25.9
25.7
25.6
25.5
25.5
25.4
25.4
25
24.8
24.5
24.7
26.9
28.7
29.8
30.4
31.1
32.1
31.9
33.1
32.5
32.6
30.9
29.1
28.8
28.1
27.2
26.4
25.9
25.5
25.3
25.2
25
24.8
24.5
25.1
28
28.6
29.3
30.7
31.8
32.3
32.6
33.1
32.9
32.3
31.5
29.8
29.4
27.7
28.5
28.9
28.1
27.6
27.3
27
26.6
26.1
25.9
25.9
28
29.3
30.2
31.8
32.4
33.6
33.3
33.9
33.5
33.6
32.3
29.5
28.1
27.5
27.1
26.7
26.6
26.7
26.7
26.5
26.6
26.7
26.9
25.6
25.3
25.3
26.1
26
24.8
24.2
26
27.2
27.5
27.3
26.6
26
25.7
25.6
25.4
25.3
25
24.5
24.4
24.3
24.3
24.4
24.2
24.5
26.1
28.2
29.2
30
29.6
30
30.5
31.4
30.8
30.2
29
27.7
26.6
25.8
25.4
24.8
24.4
23.9
23.7
23.6
23.4
23.4
23.2
23.4
24.7
27.5
29.2
29.4
30.7
30.9
31.4
31.3
31.6
30.9
29.8
28.7
27.7
27.5
26.9
26.5
26.1
25.6
25.5
25.2
24.8
24.5
24.5
24.8
25.9
27.5
28
28.9
30
30.4
31.6
31.5
31
29.7
29.2
27.4
26.4
25.8
25.8
26.4
25.6
25.5
25.4
25.2
24.4
24.1
23.9
24.2
25.8
27.5
28.2
29.4
30
31.6
31.4
31.9
31.8
31.2
30
28
27.6
27.1
27.7
26.2
24.7
24.3
24
23.7
23.5
23.3
23.4
23.8
24.8
27
29
30
31
31.3
31.9
30.6
30.5
29
28.5
26.7
25.5
25.4
26
25.6
25.1
24.3
23.6
23.1
23.3
22.9
22.8
22.9
23.2
24
25.1
25.8
27.4
28.4
29
29.1
28.6
27.9
26.3
24.9
24.4
24.1
23.9
23.9
23.4
23.4
23.4
23.4
23
22.3
22.1
22.3
22.9
24.4
24.5
26.2
28.2
28.8
29.2
29.9
29.9
29.9
28.8
26
24.5
23.8
23.6
23.6
23.5
22.9
22.7
22.2
22
22.1
22.9
22.9
25
27
28.1
29.3
30.2
30.7
30.9
31.1
31.1
30.8
29.8
27.5
25.9
25.1
24.8
24.4
24.1
24.4
25
24.9
24
24
23.3
23.9
24.7
25.5
26.8
27.2
28
28.7
28.3
29.4
30.2
29.5
28.4
26.7
25.8
25.8
25.6
25.6
25.4
24.9
24.7
25.1
25
24.5
24.1
24.1
26
28.2
29.5
30.3
31
31.3
31.4
32.1
31.6
31.9
30.5
27.8
26.3
25.5
25.3
25.1
24.7
24.7
24.6
24.7
24.8
24.8
24.4
24.4
25.4
27.2
27.9
28.6
30.4
31.4
31.4
32.1
31.7
31.4
30.4
28.1
27.2
26.8
26.4
27.2
27.3
26.6
25.8
26.2
26.1
25.2
25.2
25.3
27.1
28.3
29.7
30.9
30.7
32.2
31.2
31.4
31.6
30.8
30
29.2
28.6
28.3
28
27.8
27.6
27.5
27.3
27.1
27
26.8
26.8
27.2
27.6
27.8
28.2
29
29.5
30.4
31.1
30.8
30.3
26.4
24
23.8
23.9
23.7
23.7
23.7
23.6
23.6
23.6
23.5
23.6
23.7
23.7
23.7
23.9
23.6
23.7
24.1
24.1
23.8
23.9
24.2
24.3
24.4
24.4
24.2
24.2
24.2
24.1
24.1
24.1
24
24
23.9
23.6
23.5
23.4
23.5
24.1
27.4
28.6
29.2
30.4
29.7
31
31
31.2
30.7
29.5
28.4
26.8
26.3
25.9
25.9
25.5
25.3
24.9
24.6
24.3
24.2
24
24.2
25.4
27.5
29.5
30.7
31.7
31.4
31.6
32.6
32.3
31.5
30
29.3
28.8
26.9
27.4
26.4
27.3
25.8
25.5
25.2
25
25
24.8
25
26.8
28.9
30.2
30.7
31.9
32.4
33
33.2
33.6
32.9
30.7
29.6
27.1
26.6
26.3
26.2
25.8
25.7
25.4
25.3
24.9
24.7
24.4
24.6
26.5
29.8
30.8
31.6
32
33
33.1
34.2
34.7
33.7
30.8
28.5
27.4
27
26.6
26.5
26.3
26.4
26.2
26
25.8
26.2
26.3
26.3
27.1
28.6
29.3
31.1
31.9
31.7
32.4
32.8
32.4
31.5
30.2
28.6
27.2
27
27
26
25.6
25.1
25.5
25.1
24.8
24.7
24
24.1
25.7
27.7
29
29.4
30.1
31.1
31.4
31.5
30.2
29.3
28.2
27.4
26.7
26.5
26
24.8
23.8
23.5
22.9
22.8
22.4
23.7
23.6
23.8
25.5
27
28
29.5
30
31.3
31.4
31.8
31.5
30.7
29.1
26.8
24.5
23.8
23.5
24.1
26
26.1
25.8
22.9
22.5
23.3
23.6
24.2
25.9
27.2
28.3
29.6
30.3
31.2
32.3
32.2
30.9
30.4
28.9
27.3
26.7
26.3
26
25.8
24.7
24.9
25.1
25.3
25.3
25.2
25.3
25
25.5
25.3
26.6
27.3
28.9
29.5
29.8
30.2
30.3
29.4
28.6
27.9
27.3
26.7
26
25.9
25.8
25.7
25.6
25.5
25.5
25.2
25
25
26.5
28.4
29.7
30.8
31.8
32.5
32
31.1
31.9
31.3
29.7
28.2
27.8
26.8
25.9
25.2
24.3
23.9
23.1
23.1
22.8
22.9
23
23.2
24.7
25.6
27.1
28.1
29.1
30.1
30
29.8
29.8
29.2
28.1
27.4
26.7
26.8
26.3
25.9
25.8
25.2
24
24.5
24
23.9
23.2
24.1
25.2
27.8
28.7
29.5
28.2
28.1
28.5
29.4
29.5
26.3
25.6
25.3
25.1
25.6
25
24.6
24.9
24.7
24.7
24.6
24.5
24.5
24.4
24
24.3
24.7
24.6
24.3
25
24.9
24.4
24.5
24.5
24.5
24.5
24.4
24.4
24.4
24.7
24.6
24.4
24.6
24.8
24.6
24.4
24.4
24.3
24.3
24.3
24.4
24.7
25.1
26
26.5
26.9
26.4
25
25.2
25.3
24.9
24.8
24.6
24.6
24.3
24.3
24.2
24.5
24.6
24.7
24.6
24.7
25
25.2
25.1
26.1
26.5
27
26.2
25.9
25.7
25.8
25.9
25.6
25.4
25.2
25.3
25
25
25.1
24.9
24.9
24.8
24.6
24.5
24.4
24.4
23.9
25.2
26.8
25.3
27.3
25.7
27.9
27.2
24.1
24.5
24.9
24.4
24
23.9
23.8
23.5
23.7
23.7
24
24
23.9
23.9
24.2
23.5
24.3
25.2
26.5
27.9
28.3
29.1
29.2
29.6
29.6
28.4
26.6
25.8
25
24.9
24.3
23
22.9
22.9
22.6
21.6
20.8
20.5
20
20.6
22.8
24.2
25.5
26.4
27.4
28.2
27.9
27.8
26.3
25.8
24.9
24.6
24.2
23.4
22
21.5
21.8
21.5
21.2
21.1
20.9
21
20.9
20.8
21.2
23.1
23.8
23.3
23
23.5
22.6
21.7
21.6
20.2
18.2
17.3
17.4
17.2
17.2
18
18.3
18.3
18.5
17.6
17.6
17.2
17.4
17
16.1
16.2
16.1
16.1
16.5
16.5
16.9
17.6
17.9
18.1
17.7
17.3
17.5
17.5
17.6
17.9
17.8
18
18.3
18.2
18.3
18.9
18.5
18.8
19.3
20.7
22.1
22.7
23.2
24.1
25.1
25.1
24.6
24.3
22.8
21.6
20.9
20.6
20.4
20.1
19.8
19.8
20
20.4
20.3
20.2
19.5
20
20.8
22.9
23.7
25.1
26.1
27
27.9
27.6
28
26.7
24.8
23.2
22.5
22
21.8
21.5
21.4
21.1
20.8
20.5
19.8
19.3
19.2
19.2
21.1
24.8
25.8
27
27.9
28.8
29.3
29.3
29.4
28.7
24.6
22
20.8
20.3
19.6
19.1
18.7
18.7
18.6
18.6
18.7
18.8
18.8
19
20.7
23.9
25.7
26.9
28.4
29
29.4
29.5
29.8
29
25.4
22.8
21.4
20.8
20.2
20.2
19.5
19.3
19
18.9
18.8
18.6
18.3
18.1
20.6
23.6
26.3
27.6
28.5
29.3
30.1
30.2
29.9
28.7
24.8
21.6
20.9
19.8
19.7
18.9
18.1
17.6
17.3
16.8
16.1
16.2
16
16.1
20.2
23.7
25.8
27
28.4
29.3
29.7
29.9
30
29.1
24.8
21.6
20.3
19.7
19.4
19.3
20.2
18.5
18.1
18.3
20
18.8
17
17.1
19.8
23.2
25.5
26.9
27.6
28.3
28.6
28.7
28.5
27.4
24.5
21.3
20.1
19.4
19.1
18.8
18.3
17.9
17.7
17.9
18.2
18.5
18.4
18.4
20.6
21.7
24.2
24.8
26.4
26.5
27
26.8
26.8
25.6
23.2
21
19.6
19
18.7
18.9
18.4
18.1
19.1
20.2
20.4
19
19.8
20
21.4
23
23.7
25.4
26.9
28
28.8
28.6
28.2
27.1
24.4
21.6
20.3
19.9
19.6
18.9
18.8
18.6
18.2
18.8
17.9
17.7
17.6
17.9
21.2
23.7
25.5
27.4
28.2
28.8
29.4
29.4
28.7
28.3
26.1
24
23.3
22.4
21.9
21.8
23.1
21.4
20.7
20.5
20.2
20.3
19.9
20
22.5
25.6
26.8
28.1
28.7
29.2
29.9
30.4
29.5
29.2
26.2
24
23.3
22.7
22.3
22.2
22.2
21.9
21.1
20.4
20
19.7
19.7
20
22.3
25.4
27
28.4
28.8
29.6
30.1
30.1
29.9
29
25.7
22.9
21.7
21.1
20.6
20.2
20
19.9
19.8
19.4
19.2
18.9
18.9
19.1
21.2
24.7
26.9
28.4
29.2
29.7
30.1
30.8
30.2
29.3
25.7
23.6
22.6
22.6
22.1
21.8
21.5
21.7
21.5
21.8
21.9
22.1
22.2
22.4
23.5
25
25.3
26.1
28.1
28.7
29
28.5
28.3
26.6
25.1
24.3
23.6
22.9
22.6
22.3
22.1
21.9
21.9
21.8
21.5
21.3
21.2
21.4
22.3
25.2
26.5
27.3
29.2
27.9
27.9
29.1
28.1
27.5
26
25.3
25.3
23.5
23.1
23.1
23.1
22.8
22.7
22.7
22.5
22.5
22.5
22.7
23.3
24.6
25.9
26.9
27.2
25.7
27.4
27.4
27.3
26.5
25.2
24.1
23.5
23.4
23
22.9
22.6
22.4
22.1
22.3
22.2
22.1
22.3
22
23.3
25.4
27.5
28.3
29.1
29
30.2
29.4
29
28.2
26
26.8
26
25
24.9
24.8
24.5
23.9
23.7
22.6
22.4
22.1
22.3
22.6
24
25.8
26.2
27.8
27.1
27.8
29
30.3
29.3
28.4
27.3
24.8
23.7
23.1
22.8
22.6
22.5
22.5
22.5
22
22.1
21.9
22.1
22.5
22.7
23.2
24.4
26.8
27.9
28.4
28.8
28.6
28.4
26.9
25
23.9
22.9
22.5
22.2
21.6
21.2
20.9
20.8
20.5
20.6
20.6
20.6
20.8
21.1
22.1
23.4
24.1
24.6
24.5
24.6
22.9
22.2
21
20.5
20.2
19.9
19.7
18.3
18.1
18.2
18.3
18.3
18.2
17.9
17.8
17.4
17.3
17.3
17.4
17.7
17.8
17.9
17.4
18.3
18.2
18.1
17.7
16.9
16.6
16.3
15.8
15.6
15.4
15.2
14.7
15.1
15.1
14.9
15.1
15
14.9
15.4
18.2
19.5
20.3
22.3
22.5
23.6
23.5
22.8
22
19.7
18.1
16.8
16.2
15.6
16.5
16.1
16.2
15.5
16.4
16.4
16.3
16.4
16.8
17.8
19
19.7
20.8
23.4
25
25.3
24.7
24.3
23
21.3
20
19
19.1
19.2
19.3
19.2
18.5
18.5
18.2
17.2
17
17.9
18
19.5
21.8
23.5
24.6
25.8
26.7
27.2
27.5
27.6
27.1
24.6
22.6
21.6
21.1
20.8
20.4
20.5
20.9
20.7
20.3
20.2
19.9
20.2
20.5
22
24.9
27
27.1
28.1
28.5
28.5
29.6
28.7
27.9
26.1
25.2
26.2
24.3
23.4
23
22.8
22.9
23
22.9
22.8
22.7
22.6
22.8
23.7
25
25.9
26.5
27.1
27.1
28
28.2
28
27.3
26.7
25.9
24
22.9
22.4
21.8
21.7
21.3
21.2
21.3
21.6
21.8
22
22.1
23.5
25.1
25.8
27.5
27
28.6
28.2
28.4
28.3
27.8
26.7
25.8
25.1
24.7
24.5
24
23.7
23.3
23.2
23.4
23.3
23.3
23.3
23.5
24
24.6
26.1
26.9
27.4
28.7
29.1
29.3
29.5
28.1
26.2
24.9
24.2
23.7
23.5
23.3
23.5
23.2
23
23
22.9
22.8
22.8
23.3
23.9
24.6
25.5
27.1
27.9
27.2
26.5
25.4
24.4
22.9
22.2
21.4
21.1
21
20.7
20.3
20.2
20
19.7
19.6
19.7
19.9
19.9
19.5
19.9
21.6
21.9
21.7
21.7
22
22.1
21.8
21.7
21.1
20.8
20.5
20.3
20.6
20.3
20.3
20.2
20.2
20.1
20.2
20.1
20.1
20.1
20.1
20.7
22.2
23.5
23.9
24
24.5
24.7
24.3
23.7
22.8
22.1
21.6
21.5
21.5
20.9
20.9
21
21.1
20.7
20.6
20.5
20.3
20.3
20.2
20.6
22.1
23.5
23.7
24.1
24.2
24.3
23.9
24
23.9
23
21.5
20.7
20.5
19.9
19.2
18.9
18.6
18.4
18.3
18.2
18.2
18
17.1
16.9
16.6
16.5
17.1
18
18.5
18.6
18.4
18
17.7
17.1
17
17.4
17.6
17.3
16.9
16.8
16.8
16.5
16.4
16.6
16.7
16.6
16.9
17.4
18.6
20.7
22.1
23.5
24.3
25.2
25.8
26
25.4
23
22.2
21.7
21.1
20.8
20.7
20.7
21
21.3
21.3
21.3
21.3
21.1
21.2
21.6
22
23.3
24.5
25.1
26
25.9
25.6
25.6
24.9
24.5
24.6
23.9
23.8
23.4
23.1
22.5
22.5
21.7
21.7
21.4
21.3
21.5
22.1
23.2
23.8
24.8
25.5
26.3
26.5
27.4
27.5
26.6
26.2
25.9
25.6
25.2
24.4
23.9
23.3
22.7
22.6
22.2
22.5
22.8
22.7
22.5
22.7
23.6
24.6
26.8
27.5
28.7
28.5
28.4
28.8
28.4
27.8
26.5
25.6
23.8
23.3
22.3
21.8
21.5
21.5
21.6
21.8
21.6
21.5
21.1
21
21.8
24.7
27
28.7
28.9
29.9
30.2
29.5
29.4
28.6
25.4
23.7
22.8
22.3
21.7
21.4
21.1
20.8
20.7
20.5
20.4
20.5
20.3
20.6
21.4
22.5
25.3
25.9
25.5
26.8
27.3
26.8
26.4
25.7
24.8
24.4
24.4
24.4
24
23.4
22.5
21.8
21.4
21
20.8
20.4
20.1
20
21.2
22.8
24.3
25.4
26.9
27.4
28.3
28.5
28.2
27.1
25.5
24.1
23.8
23
22.3
21.7
21.8
21.7
21.6
21.7
21.6
21.7
21.6
21.3
21.8
23.2
24.1
23.8
24.2
25.1
25.1
25.1
25.1
24.5
23.6
23.2
22.8
22.4
21.6
21.5
21.3
21.6
21.7
21.4
21
20.8
20.6
20.2
21.4
22.8
24.2
26
26.3
28
27.8
28
27.6
26.1
24.2
22.9
22.4
22.5
21.7
21.3
20.3
20
19.7
19.5
19.5
19.2
19.3
18.8
19.9
22.1
23.7
25
25.9
27
27.3
27.2
27.4
25.9
23.5
22.4
21.4
20.2
20.1
20
19.7
19.1
19
18.5
18
18
18.5
18
19.1
20.9
23.4
24.8
25.7
26.3
26.6
26.6
26.3
25.3
22.4
20.9
20.2
20.4
20.2
19.7
19.8
20
20.1
20
20.6
19.7
18.2
16.9
17.1
17.3
18.2
19.7
20.6
21.4
20.9
20.8
18.6
16.1
15.2
14.7
14.5
14.1
13.7
12.9
12.4
12
12
11.9
11.4
10.8
10.3
10.2
11.2
12.8
15.1
16.5
17.8
19.2
19.5
20.1
19.8
18.4
15.7
14.3
13.1
12.9
12.4
12
10.7
10.9
9.6
9.3
10.1
10
9.6
9
10.7
12.3
14.8
15.3
17.3
18.4
19
19.8
19.2
18.2
14.9
12.9
11.9
12
12.3
12.2
11.8
11.5
11.5
12.1
13.3
13.4
13.2
13.3
13.9
14.6
15
15.8
16.5
18.6
19.6
20.1
20.3
19
17.3
15.7
15.2
14.9
14.7
15.3
15.4
15.5
15.4
15.8
15.3
14.8
14.5
14.5
15.8
17.9
20.8
21.6
21.6
22.9
23.8
22.9
21.9
19.7
18.6
17.7
17.6
17.6
17.3
17.1
16.7
16.4
16.4
16.4
16.2
16
15.4
15.2
16.3
18.2
19.7
20.6
21.8
22.9
23.3
23.3
23.1
21.9
20.2
18.7
18.8
18.7
18.4
18.2
17.9
17.7
17.5
17.3
17.2
17.3
17.2
17.4
17.9
18.8
19.7
20.8
22.9
23.9
24.4
24
24.2
23.6
22.4
21.1
20.5
20.3
20.4
20.3
20.4
20.6
20.2
19.9
19.8
19.5
19.4
19.1
19.3
21.7
23
23.9
24.3
25
25.2
24.8
24
21.6
19
18.1
17.8
17.5
17.6
17.4
16.9
16.7
14.8
14.6
14.3
14.1
13.9
13.6
13.7
13.8
14.5
14.2
14.2
14.2
14.1
14.1
14.2
14.1
14
14
13.9
13.9
14
13.9
14
14
14
13.8
13.8
13.9
13.9
13.5
13.1
13.2
13.2
13.6
14.4
15.2
14.3
14.1
14.2
13.8
13.4
13.3
13.3
13.5
13.5
13.8
14
14
13.5
13.2
13.2
13.2
13.6
13.5
13.8
14.5
14.5
13.4
12.7
11.8
11.6
11.4
11.8
11.9
11.8
12.2
12.3
12.4
12.1
11.4
11.1
11.3
11.2
11.1
11
10.9
10.9
10.7
10.7
11.4
13.6
14
15.8
15.5
14.4
14.3
13.8
12.8
12.2
11.9
11.6
11.4
11.3
11.2
11
10.9
10.7
10.5
10.2
10.2
10.2
10.1
10.6
11.5
13.3
15
15.4
17
16.3
16
15.7
15.1
14.4
13.7
13.3
13.1
13
12.6
12.6
12.3
11.9
11.8
11.4
11.4
11.4
11.5
11.8
12.5
13.9
14.6
15
14.4
14.4
14.1
14.9
14
13.5
13.5
13.2
13.3
13.1
12.7
12.8
13
12.7
12.7
12.9
12.9
12.8
12.8
12.9
13.3
13.5
13.9
14
13.3
14
14
14
14
14
14
14
14.1
14.1
14.1
14.3
14.1
14.1
14.2
14.1
14.1
14.3
14.1
15.1
16.9
18.5
19.7
21
19.6
20.3
20.6
19.9
18.9
17.8
16.8
16.6
16.6
16.3
16
15.8
15.5
15.1
15
14.7
14.4
14.1
14.1
14.3
15.4
17.6
18.6
19.8
20.4
20.3
19.4
18.7
18.1
17.4
16.8
16.2
16
15.8
15.6
15.4
15.4
15.2
15
14.5
14.4
14.6
14.5
14.8
15.5
16.2
17.1
17.9
18.7
19
19.5
19.5
19.4
18.7
18.4
18.2
18.1
18.6
19.1
18.8
18.2
18
17.5
17.3
17.5
17.8
17.9
18.3
19.1
20.2
21
21.4
21.9
22.1
22.5
22
21.4
20.8
20.2
19.7
19.1
18.6
18
17.6
17.1
16
15.7
15.2
14.9
14.9
14.9
14.9
14.9
15.3
15.5
16.4
18
18.4
18.2
17.3
16.6
15.8
15.6
15.3
15.1
14.8
14.5
14.3
14.1
13.9
13.6
13.5
13.2
12.9
12.5
13.3
14.3
14.2
16
17.4
18.9
18.8
19.8
19
17.7
15.6
14.9
14.6
14
12.8
12.3
12.3
11.7
11.9
11.5
11.3
11.1
11.2
10.7
10.8
12
13.2
14.4
15.5
15.5
16
15.8
15.7
14.5
12.7
12
11.1
10.7
10.7
11.1
10.8
10.7
10.2
9.8
9.3
8.6
8.4
8
8.2
10
11.1
11.9
13.4
13.4
13.8
14.5
14
12.8
10.7
8.3
8.1
7.2
6.3
6.1
6.2
6.4
6.1
5.4
5.5
4.9
5
5
6.2
8.3
11.4
12.9
13.5
14.6
15.6
17.1
16.1
15.4
12
9.9
8.7
7.9
7.6
7.1
7.1
6.6
6.1
6.7
7.7
7.4
7.4
7.2
8
10.7
14
16.5
17
18.2
18.4
19.3
19
17.6
14
11.4
10
9.9
10.3
11
12.3
13
12.2
12.6
12.5
12.9
13.1
12.8
13.3
14.4
14.8
17.5
19.1
19.5
19.7
20.2
19.2
18.5
17.2
16
15.6
15.2
15.2
15
14.8
14.7
14.6
14.5
14.4
15
14.5
14.3
14.2
14.2
14.6
15.4
16.5
17.7
18.3
18.4
18.4
17.4
17
16.6
16.5
16.3
15.9
16.1
15.8
15.6
15.9
15.8
15.8
15.8
15.8
15.9
16.6
17.7
18.9
19.6
20.1
20
20.6
21.3
21.5
21.2
19.4
19.3
19.1
18.9
18.9
18.8
18.7
18.7
18.6
18.7
18.6
18.6
18.4
18.4
18.6
19.9
21.7
23.2
23.9
23.2
24.2
24.2
23.7
23.4
23
22.8
22.3
22.1
21.9
21.8
21.5
21.5
21.2
21.2
21.1
20.9
20.9
21
21.1
21.7
22.9
24.1
25.1
25.4
26
25.7
25.5
24.6
23.1
18.3
17.3
16.3
15.4
14.9
14.7
14.5
13.8
13.6
13.5
13.1
12.9
12.8
12.7
13.3
13.9
16.8
17.4
18.3
18
18.1
17.8
16.1
14.9
14.3
14.1
13.9
13.6
13.4
13
12.7
12.6
12.2
12.2
12
11.3
11
11.2
11.6
12
12.5
12.4
12.1
11.3
11.3
11.4
11.5
11.8
12.2
11.6
11.6
11.9
11.9
12.1
12.1
12.1
12.1
11.9
12
12.1
12.2
12.3
12.9
13.6
14.5
15.1
15.8
16.1
16.8
17.4
16.5
15.3
14.5
14.9
15
15.1
14.8
14.4
13.9
13.7
13.2
12.2
11.1
10.4
9.9
10.7
13.9
15.6
16.5
16.7
17.2
18.2
18.1
18.1
17.2
15.7
14.1
14.4
14.4
14.5
13.8
12.8
12.9
13.7
13.3
13.2
13
13.2
13.3
13.1
14
14.5
15.8
16.6
16.4
16.6
16.1
14.9
14.3
13.7
13.4
12.6
12.2
12
11.7
11.6
11.4
11.2
11.1
10.9
10.7
10.7
10.7
10.9
11.4
12.1
13.3
15.3
16
17
16.5
16.2
15.2
14.6
14.4
14.1
13.8
13.3
13.2
13.1
12.5
12.8
12.8
12.7
12.6
12.5
12.5
12.7
13.6
14.5
15.9
17.3
17.9
18.7
18.7
19
17.6
16
14.4
14.5
14.9
14.8
