# Supplementary material for: Correct and stable sorting for overflow streaming data with a limited storage size and a uniprocessor
Source: PeerJ Comput Sci. 2021 Feb 12;7:e355. doi: 10.7717/peerj-cs.355 (PMC7959636; doi:10.7717/peerj-cs.355)
Supplement: Supplemental Information 19 — Diameter (integer) of KEGG Metabolic Reaction Network (Undirected) Data Set in UCI Machine Learning Repository. [file peerj-cs-07-355-s019.txt]

15
7
8
5
5
7
7
8
3
6
20
16
3
11
6
2
14
5
2
9
7
3
2
2
8
2
2
12
1
1
2
1
6
1
4
1
1
2
5
3
6
1
7
4
3
7
1
1
8
3
5
1
1
2
1
1
5
4
2
2
2
2
6
8
6
5
2
8
13
6
2
6
12
9
2
5
3
7
2
3
1
46
46
15
15
7
8
7
2
3
2
2
1
10
2
9
2
2
12
17
12
4
4
6
7
4
2
14
5
1
4
7
2
1
1
1
1
2
1
11
1
1
2
5
2
4
2
1
5
2
2
2
4
10
9
1
3
3
5
1
1
4
1
3
2
1
3
3
4
6
5
5
2
7
13
8
3
6
12
4
1
3
2
3
3
15
7
6
4
6
11
6
2
6
1
1
9
3
6
3
4
3
10
17
12
5
7
11
5
4
6
5
14
10
6
1
5
7
4
4
2
4
3
2
6
12
2
3
2
8
2
5
2
6
8
2
7
5
4
8
4
2
2
9
4
3
11
1
1
2
2
2
2
2
5
4
2
3
3
2
1
6
2
4
2
2
2
1
4
6
6
8
5
7
2
6
13
6
4
11
5
12
2
2
4
3
5
3
1
2
2
1
3
2
4
14
7
10
1
1
8
2
3
7
1
1
9
3
9
2
2
10
18
10
5
3
11
5
4
6
5
14
10
6
9
7
3
2
1
5
3
5
12
2
2
1
1
8
2
5
2
4
7
6
4
4
4
6
2
10
9
3
3
5
1
1
1
6
1
1
2
1
5
2
3
4
2
2
1
4
3
4
6
7
8
4
7
12
6
2
10
2
8
4
2
2
7
2
1
3
2
3
15
7
6
1
5
8
6
2
8
1
1
7
2
8
2
2
6
18
14
6
5
11
8
5
6
5
12
5
6
8
5
4
3
1
2
2
5
8
1
1
3
7
2
5
2
5
6
3
3
3
4
4
10
9
3
3
7
1
1
1
2
2
2
2
6
3
1
1
4
2
3
3
2
2
1
3
2
4
6
5
4
1
6
8
2
2
5
9
4
2
2
4
3
2
2
2
3
3
8
7
7
1
2
3
3
3
4
1
1
9
3
5
2
3
10
18
12
5
4
7
5
5
6
5
14
5
6
4
6
5
3
5
7
4
2
5
12
2
3
1
1
5
2
5
2
4
5
2
2
2
1
1
3
2
3
7
4
3
5
1
1
10
2
1
8
3
2
2
5
4
3
2
2
3
1
3
3
4
8
4
4
2
5
4
7
10
2
6
4
6
2
6
2
1
2
3
2
3
15
7
6
1
2
7
3
3
1
7
1
1
9
4
9
2
7
3
11
18
12
6
3
6
8
4
6
5
14
10
6
4
7
2
1
2
2
2
3
6
9
2
2
1
4
2
4
1
2
5
5
2
2
6
5
5
4
2
2
10
9
5
2
8
1
1
1
6
1
6
3
2
5
2
2
5
3
2
1
1
4
3
4
8
4
8
3
7
11
7
2
7
3
9
4
5
3
7
2
1
2
1
3
2
3
11
8
6
2
4
2
2
1
6
2
9
2
14
17
7
4
7
6
6
4
1
2
14
10
1
4
11
2
1
2
2
1
2
12
1
1
3
2
1
5
2
5
2
5
3
2
2
5
3
3
3
6
2
3
7
2
2
8
7
2
5
1
2
4
2
5
3
1
1
2
2
4
4
3
4
2
5
7
7
6
6
4
2
3
6
1
1
2
1
3
2
3
3
3
3
1
1
1
3
3
3
2
2
2
2
1
1
6
3
1
3
1
2
2
1
1
1
2
2
2
1
3
2
2
1
2
1
3
2
2
2
1
2
2
2
4
3
3
1
2
3
2
2
2
1
13
7
6
2
5
5
3
3
1
6
1
1
8
3
9
1
2
10
17
12
4
3
9
4
4
3
3
14
10
3
9
9
1
1
1
2
3
9
2
2
1
4
1
4
2
4
2
6
4
4
6
2
9
3
2
6
1
1
4
2
5
1
2
1
3
4
4
6
5
5
2
6
6
6
2
6
3
12
4
2
3
3
2
3
3
8
7
9
1
2
8
3
3
3
1
1
9
4
9
4
4
3
10
19
12
6
3
7
5
5
6
5
14
10
6
11
7
2
1
2
4
10
4
7
6
12
2
3
2
1
5
2
5
2
4
5
6
5
5
4
4
2
10
9
5
2
8
1
1
6
2
2
6
3
2
1
2
5
4
2
5
2
2
3
1
3
3
4
8
6
8
3
6
6
7
2
11
3
9
4
6
2
5
4
1
2
2
3
2
3
3
7
7
1
2
4
4
5
2
2
1
5
3
1
1
8
8
2
3
4
3
1
1
2
2
4
1
1
2
2
1
1
1
2
2
1
1
11
2
1
1
3
2
1
4
2
2
2
2
1
2
1
2
5
1
1
4
6
2
3
2
2
4
3
2
2
5
1
1
2
3
3
1
4
3
3
1
3
3
2
9
6
8
1
1
1
1
4
1
6
3
3
4
1
2
5
6
11
2
3
6
4
4
5
1
7
5
2
2
5
2
3
1
2
2
2
3
2
2
2
2
2
4
3
4
2
2
2
2
1
2
2
2
2
2
2
1
6
1
5
2
4
2
2
4
11
2
3
4
3
2
6
2
5
2
3
2
1
2
1
1
2
2
3
14
7
6
1
2
5
4
4
7
1
1
7
3
9
2
4
12
18
12
4
8
9
5
5
6
5
14
5
3
4
10
4
2
1
2
3
12
1
1
3
2
10
2
5
2
5
6
5
4
3
6
2
5
9
3
3
7
1
7
4
2
3
2
1
3
3
4
8
5
8
3
6
13
6
2
5
3
9
4
2
3
3
2
3
2
3
13
7
6
2
6
2
2
1
7
1
1
9
10
2
10
11
17
12
6
4
8
8
4
4
3
14
5
3
4
7
1
2
1
2
3
12
2
2
1
3
2
3
1
2
5
5
6
4
4
7
2
10
9
1
2
7
1
9
2
2
1
2
7
2
5
2
2
2
1
4
4
9
8
4
8
3
7
7
6
2
10
3
9
4
2
3
3
2
1
3
2
3
12
7
8
1
3
7
6
1
6
6
3
14
5
4
1
3
7
18
5
12
6
9
11
7
5
14
3
14
12
4
5
10
10
3
5
5
3
3
6
12
1
1
3
2
2
8
2
1
4
6
10
3
3
7
4
1
3
6
7
7
2
1
2
2
5
2
2
2
6
4
1
8
4
2
2
5
2
4
6
2
2
6
1
4
3
4
8
3
6
3
5
7
4
4
10
3
10
4
6
2
4
6
3
2
1
4
2
2
5
4
1
1
9
2
2
2
2
2
1
1
2
2
2
2
2
2
8
7
4
3
2
3
2
2
3
3
2
2
2
5
2
1
1
1
2
9
1
1
1
1
4
1
2
4
2
2
2
2
1
3
2
4
2
3
1
2
3
1
3
3
5
2
9
3
3
1
3
1
2
6
8
4
4
1
2
2
2
2
9
4
3
1
1
3
2
2
7
3
3
3
3
3
1
5
10
9
2
3
8
3
4
6
1
7
3
1
2
5
1
4
2
2
3
3
1
3
2
2
5
5
3
2
2
2
3
2
2
3
3
1
7
2
3
2
2
1
1
2
2
2
3
2
3
3
2
2
6
4
5
2
2
5
3
1
2
1
2
2
2
1
1
12
7
5
2
7
4
8
1
4
1
14
3
4
11
17
12
6
9
10
6
4
3
1
14
12
5
8
11
2
1
1
2
2
3
12
1
1
3
2
8
2
5
7
10
1
6
1
2
7
7
6
2
1
2
4
7
1
1
4
1
3
2
4
3
4
3
3
5
3
6
7
3
4
10
10
4
1
3
6
1
3
6
5
15
7
7
1
3
7
5
1
6
1
1
9
3
9
2
6
2
12
17
13
6
4
12
5
4
6
5
14
10
6
5
14
4
3
1
2
5
12
1
1
3
2
2
6
2
5
2
5
6
2
2
10
5
4
9
4
10
9
7
2
7
1
1
1
2
2
2
7
3
5
2
2
4
2
2
2
2
4
4
5
7
5
8
4
6
11
7
4
10
3
11
4
2
4
7
2
1
1
3
2
3
3
12
7
10
1
2
3
3
2
2
3
7
1
1
9
3
9
2
4
10
11
10
3
3
6
5
4
6
5
14
10
6
6
7
2
2
2
7
4
5
12
2
2
1
5
2
5
2
4
3
6
4
4
4
6
2
10
9
2
2
5
1
1
8
3
1
3
4
2
2
5
2
3
5
2
2
2
1
4
3
4
8
7
5
3
7
12
4
4
10
9
4
2
2
5
3
1
3
2
3
6
7
4
3
7
1
1
1
1
8
6
2
10
12
6
3
4
3
2
1
2
5
2
4
2
1
1
2
3
3
4
6
9
2
4
5
4
1
2
4
4
5
4
3
6
6
6
2
4
6
4
2
3
2
3
1
1
2
2
7
2
3
1
3
2
2
2
1
2
7
5
7
4
4
2
2
2
2
5
2
2
4
4
10
9
3
5
4
7
6
1
5
3
1
4
6
1
1
2
6
2
1
5
2
3
2
5
3
1
3
2
2
5
5
3
2
2
2
1
2
3
2
4
6
3
2
3
5
3
4
2
2
4
6
2
2
15
8
6
1
1
2
8
4
1
10
2
10
2
6
14
18
11
6
5
9
4
4
2
14
8
1
4
7
3
1
2
3
2
2
3
12
2
3
1
4
2
5
2
4
6
6
4
4
7
2
5
9
3
2
4
8
1
2
1
2
6
2
4
2
1
1
3
2
10
8
4
5
3
8
7
5
4
11
9
4
4
5
2
4
5
1
1
2
2
3
2
3
2
2
2
1
1
1
2
3
4
2
2
4
4
2
2
1
1
4
2
2
1
1
2
2
2
1
4
1
1
2
1
1
2
1
2
1
1
1
1
12
7
6
1
2
7
7
2
7
1
9
2
5
5
3
1
6
14
1
16
6
9
11
7
5
12
5
14
10
6
11
10
7
4
1
2
2
6
6
1
1
3
2
2
8
2
5
5
10
3
2
5
4
1
4
5
7
10
1
2
2
2
2
2
2
7
5
3
1
4
2
3
5
2
2
4
1
4
3
4
6
2
4
2
6
4
3
4
5
9
2
4
5
2
3
1
3
4
4
6
3
4
3
2
2
5
2
2
3
3
9
7
3
2
8
7
4
1
1
4
1
2
3
1
1
2
2
1
3
2
4
2
2
2
1
5
4
2
2
2
3
3
3
4
3
2
3
2
2
2
2
3
1
2
12
7
7
1
2
7
6
1
5
1
9
2
9
5
3
1
6
13
1
15
6
9
11
7
5
12
5
14
12
6
11
10
7
4
1
2
2
6
12
1
1
3
2
2
8
2
1
4
5
10
3
3
7
4
1
1
1
3
6
7
11
1
2
2
2
4
2
2
2
7
5
3
1
4
2
3
5
2
2
4
1
5
3
4
6
4
3
4
7
2
4
5
10
2
2
4
5
2
1
1
3
1
3
5
4
8
5
6
6
1
1
2
1
1
1
9
2
1
2
5
8
11
4
3
6
7
4
5
3
4
6
3
5
2
2
1
3
12
1
1
2
2
8
2
5
2
4
4
4
1
3
4
1
1
1
7
1
4
2
4
1
1
1
1
4
4
8
3
3
1
6
3
3
2
9
4
4
3
2
2
2
2
3
3
7
4
3
7
8
6
1
17
12
5
3
6
3
2
1
2
1
1
2
4
2
1
1
1
1
2
3
3
1
2
7
5
4
1
4
1
1
2
4
4
5
5
3
6
7
6
2
4
6
2
1
2
1
3
3
1
2
2
2
2
2
1
1
1
2
1
2
11
9
7
3
5
8
3
1
1
2
2
9
1
15
10
13
9
3
3
7
5
4
2
2
14
5
2
5
11
2
2
1
2
12
2
2
2
2
1
6
2
4
2
5
4
2
2
2
1
1
7
4
10
9
5
2
7
1
2
7
3
4
2
2
3
1
2
1
3
3
4
5
4
8
3
4
5
7
2
11
8
4
2
3
4
2
1
2
1
3
2
3
13
5
6
1
1
3
4
2
7
1
1
4
2
2
3
1
5
9
9
4
4
6
4
4
5
2
7
2
2
2
6
3
2
4
3
12
3
2
1
2
3
2
5
4
3
3
3
4
3
2
3
4
1
1
1
2
9
1
2
7
2
3
1
1
4
4
3
7
5
2
2
2
10
4
8
2
5
2
3
1
2
1
2
3
3
10
4
5
3
4
4
7
1
1
8
1
2
7
9
9
5
4
7
2
4
4
3
6
2
2
3
3
1
1
1
2
6
2
2
2
2
1
2
3
5
4
3
2
3
1
3
2
5
1
6
1
7
1
2
4
1
1
1
4
2
4
6
5
2
4
2
2
4
2
2
2
4
3
2
2
2
3
4
4
4
7
3
4
4
3
4
1
3
10
9
2
4
4
4
4
1
4
5
1
3
4
1
1
1
1
4
1
2
2
2
5
3
4
2
2
2
2
1
2
2
1
2
2
3
5
1
3
1
2
1
4
2
3
2
5
4
2
2
4
4
5
2
6
2
3
1
2
12
7
7
4
5
8
4
3
7
1
1
9
4
9
4
6
3
10
18
12
6
7
10
5
4
6
5
14
5
6
7
7
3
3
2
7
3
5
12
2
3
1
5
2
5
1
2
5
5
2
2
7
5
4
6
2
8
9
3
2
8
1
1
2
2
9
1
2
6
3
2
2
5
2
3
2
4
3
2
1
4
3
4
4
7
8
4
6
10
6
2
11
12
4
2
3
5
2
1
2
1
3
2
3
2
13
7
5
1
2
8
6
6
5
2
6
2
7
2
2
1
1
6
9
1
14
4
6
4
6
5
6
1
14
7
2
3
5
5
1
3
3
2
4
3
3
2
2
4
2
4
7
7
3
3
5
4
3
4
5
4
4
5
2
1
19
2
1
2
2
2
2
2
8
1
2
1
4
3
4
2
2
4
3
7
5
4
3
1
1
4
2
2
3
5
4
2
2
4
14
5
11
4
4
4
1
10
12
1
3
1
3
2
4
4
12
7
7
4
5
8
4
3
7
1
1
9
4
9
4
6
3
10
18
12
6
7
10
5
4
6
5
14
5
6
7
7
3
3
2
7
3
5
12
2
3
1
5
2
5
1
2
5
5
2
2
7
5
4
6
2
8
9
3
2
8
1
1
2
2
9
1
2
6
3
2
2
5
2
3
2
4
3
2
1
4
3
4
4
7
8
4
6
10
6
2
11
12
4
2
3
5
2
1
2
1
3
2
3
2
13
7
7
6
2
2
2
8
2
2
1
8
3
10
2
4
1
1
14
21
13
6
6
10
5
4
2
13
8
1
9
7
3
6
2
1
3
3
12
2
3
2
8
2
5
2
5
7
6
4
4
6
2
5
9
6
2
4
1
8
1
2
2
6
2
2
2
4
3
1
1
3
5
10
7
6
5
3
8
11
5
4
6
9
4
2
5
2
3
5
1
1
1
1
3
2
3
1
11
4
3
6
8
2
3
5
1
1
1
2
1
2
1
5
4
2
3
2
2
2
1
1
2
2
1
2
2
2
2
2
2
2
1
1
2
1
1
2
2
2
15
7
6
2
8
2
2
1
7
1
1
9
3
9
5
7
3
10
19
12
6
5
6
5
6
6
5
14
10
6
9
7
4
1
7
5
5
4
2
5
12
2
3
2
1
4
2
4
1
2
5
8
2
2
6
4
4
6
2
10
9
2
2
10
1
1
7
2
4
3
9
1
4
3
3
4
5
4
4
2
4
3
3
5
1
4
5
5
8
4
5
2
7
13
7
4
9
2
8
4
4
4
6
2
1
2
1
3
2
3
15
7
9
3
2
4
4
1
7
1
1
6
4
8
4
6
3
10
17
12
5
7
6
9
5
6
5
14
10
3
8
14
3
3
2
2
3
3
12
1
1
3
2
2
3
2
5
1
2
5
5
2
6
5
4
9
4
4
3
8
1
1
1
7
1
5
3
2
7
2
3
4
2
2
1
2
4
2
4
8
7
5
2
8
13
7
3
10
11
4
2
3
3
2
1
3
3
3
12
4
5
1
5
3
8
9
3
3
3
3
1
1
13
5
2
4
11
1
1
12
2
2
1
4
3
6
8
2
6
3
2
3
3
4
3
2
1
3
4
2
3
1
2
3
3
9
10
8
1
1
3
2
4
3
5
5
3
4
2
2
5
7
10
4
3
9
4
4
6
1
7
5
3
5
5
3
5
1
3
3
3
6
2
2
2
3
2
3
2
5
5
4
2
2
2
2
4
2
2
2
3
5
1
1
2
7
1
2
1
1
2
1
5
2
2
3
2
3
3
3
4
5
3
1
3
5
6
2
5
2
2
2
7
2
1
1
2
7
5
5
3
2
7
1
1
4
4
2
10
14
13
4
3
11
5
5
1
14
5
4
7
1
1
1
1
6
2
2
2
3
1
4
2
6
5
7
5
5
4
2
9
1
3
2
5
1
3
1
4
1
1
3
3
4
5
3
2
2
4
4
2
2
6
1
2
3
3
3
7
4
5
5
2
2
2
2
1
3
2
4
9
2
2
3
3
1
1
1
2
3
2
1
1
2
2
2
3
2
3
2
8
3
5
3
3
1
2
2
3
2
1
2
7
2
3
15
7
6
4
3
8
7
3
8
1
1
7
3
9
2
8
1
10
19
12
6
3
11
5
4
8
2
14
10
7
10
14
5
5
2
10
5
5
12
2
2
2
7
2
5
1
2
5
5
6
4
4
6
4
10
9
3
3
5
1
1
2
2
7
2
2
1
1
3
1
6
2
3
2
4
2
3
1
4
3
4
8
7
5
4
6
12
6
2
11
4
8
4
2
3
3
2
1
1
1
1
3
2
3
3
15
7
7
2
2
4
4
1
7
1
1
6
4
8
4
6
3
10
17
12
5
7
7
9
5
6
5
14
10
3
8
11
3
3
2
2
3
3
12
1
1
3
2
2
3
1
5
1
2
2
5
2
6
5
4
9
9
4
3
8
1
1
1
7
1
5
3
2
5
2
3
4
2
2
1
2
4
2
4
8
7
5
2
8
13
7
3
10
11
4
4
4
3
2
1
3
3
3
15
7
7
2
2
4
4
1
7
1
1
6
4
8
4
6
10
17
12
5
7
7
9
5
6
5
14
10
3
8
11
3
2
1
2
3
12
1
1
3
2
2
3
2
5
1
2
5
5
2
6
5
4
9
9
4
3
8
1
1
1
7
5
2
5
2
3
4
2
2
1
2
4
2
4
8
7
5
2
8
13
7
3
10
11
4
4
4
3
2
1
3
3
3
12
4
5
5
9
8
8
8
3
3
6
6
4
1
8
10
2
4
11
1
11
1
2
2
3
3
3
4
2
2
5
2
6
3
2
3
3
4
2
5
2
5
4
1
2
5
1
4
4
3
3
15
7
7
3
2
4
4
1
7
1
1
6
4
8
4
6
3
10
17
12
5
7
7
9
5
6
5
14
10
3
8
14
3
3
2
2
3
3
12
1
1
3
2
2
3
1
5
1
2
2
5
2
6
5
4
9
9
4
3
8
1
1
1
7
1
5
3
2
5
2
3
4
2
2
1
2
4
2
4
8
7
5
2
8
13
7
3
10
11
4
4
4
3
2
1
3
3
3
15
7
7
1
5
5
5
1
7
2
3
2
2
2
3
12
9
12
4
7
10
9
5
5
2
12
5
2
8
9
2
2
5
1
6
2
9
1
1
2
2
1
3
2
5
1
2
4
4
2
2
4
1
4
2
9
3
2
4
1
2
2
8
1
5
3
2
1
4
2
3
5
2
2
4
2
4
4
5
4
2
2
7
8
1
10
11
4
4
2
4
1
1
2
1
3
2
3
2
15
7
6
6
1
1
7
4
5
1
1
9
2
2
4
4
5
18
12
4
8
5
4
4
6
3
2
10
4
4
5
4
1
2
2
2
3
3
1
1
2
1
1
8
2
4
2
4
4
2
2
3
2
2
5
2
10
9
3
2
8
1
1
7
3
5
3
4
5
3
2
2
2
4
2
4
7
2
5
3
3
4
2
3
5
6
4
2
7
3
3
2
2
1
3
2
3
8
7
6
1
3
2
2
7
2
7
2
4
10
17
9
6
3
5
3
2
1
2
10
2
4
2
2
1
1
1
7
2
3
1
4
2
5
3
1
1
6
8
9
1
2
8
8
3
1
1
4
1
2
2
4
4
4
7
5
3
5
8
3
2
4
2
2
1
3
1
2
1
3
2
3
14
7
6
1
2
5
2
7
1
1
9
3
9
4
7
10
19
12
6
7
13
5
5
6
5
14
5
6
6
7
5
3
3
4
2
5
12
2
2
2
1
3
2
3
1
2
5
2
4
3
3
3
6
2
10
9
2
3
4
1
1
1
6
2
4
2
1
2
5
2
4
2
5
2
3
1
4
4
4
6
6
8
4
6
13
3
4
8
9
4
5
4
5
4
1
2
1
3
2
3
15
7
8
1
5
8
4
3
7
1
1
8
4
9
3
2
5
11
17
12
6
4
11
5
4
5
3
14
10
8
12
13
7
2
7
5
10
8
7
5
12
2
3
2
1
5
2
5
2
2
4
7
2
6
5
4
3
2
2
8
3
3
9
1
1
6
4
3
8
1
4
4
2
2
7
4
5
2
8
3
3
2
4
6
9
5
4
8
2
6
12
8
11
6
9
4
6
2
5
4
7
2
1
3
2
2
3
4
3
2
4
7
3
2
2
4
7
1
2
1
2
1
1
1
2
2
1
3
1
1
7
3
5
2
3
3
3
3
2
2
5
2
2
15
7
7
1
3
5
4
4
1
7
1
1
6
4
8
4
6
3
17
17
12
6
8
7
9
5
6
5
14
10
3
8
14
4
3
2
4
3
3
12
1
1
3
2
2
3
1
5
1
2
3
5
6
5
4
9
9
4
3
8
1
1
1
4
2
2
5
3
2
4
2
5
2
4
4
2
2
2
2
4
2
4
6
7
5
2
8
13
6
3
10
11
4
4
3
3
2
1
1
3
2
3
3
11
4
5
3
3
5
3
3
3
6
3
1
8
5
2
4
11
1
11
2
2
2
6
3
2
3
3
4
2
3
2
1
3
3
9
7
6
2
3
5
1
7
1
1
6
4
6
4
4
1
9
17
12
6
7
12
8
5
6
3
14
10
3
8
13
3
1
2
1
2
1
3
12
1
1
3
2
2
4
2
5
1
2
2
5
2
2
6
5
4
9
8
4
3
8
1
1
7
6
2
5
2
3
4
2
2
2
4
2
4
6
7
5
2
8
13
7
3
10
12
4
4
4
7
2
1
2
3
3
3
13
7
7
4
3
7
7
3
7
1
1
8
3
9
2
8
13
17
12
6
4
11
7
4
6
2
14
10
6
9
7
5
5
1
10
5
5
12
2
2
2
1
1
7
2
5
1
2
5
8
6
4
4
6
4
10
9
3
3
5
1
1
1
2
8
2
2
1
1
3
1
6
2
3
2
4
2
3
1
4
3
4
8
7
8
4
6
12
6
2
11
4
11
4
2
3
3
2
1
1
1
1
3
2
3
2
11
1
1
5
3
7
9
17
12
3
3
4
5
4
1
1
3
1
11
1
1
1
1
7
1
1
2
2
4
4
3
3
8
2
2
6
8
3
2
4
3
4
1
9
5
3
6
10
6
2
6
5
4
2
7
3
3
16
7
7
6
5
8
5
1
7
1
1
8
3
9
2
2
3
14
17
12
6
8
8
8
5
9
3
14
5
3
5
14
2
2
2
2
3
3
12
1
1
2
2
1
3
2
5
1
2
4
9
6
5
4
9
4
9
3
2
8
1
1
2
2
2
6
1
3
3
2
2
5
3
4
2
1
1
4
3
4
4
5
8
2
6
13
2
3
10
12
4
4
2
7
2
1
3
2
2
3
4
3
9
10
5
1
1
3
2
7
3
5
5
3
4
2
1
9
10
10
4
3
9
4
4
6
1
7
5
3
5
5
3
5
1
3
3
5
6
2
2
2
3
2
3
2
5
5
4
2
2
2
2
4
2
2
2
3
5
1
1
2
7
1
2
1
2
5
2
2
3
2
3
3
3
4
5
3
3
3
5
6
2
5
2
2
2
4
7
1
1
2
13
7
7
1
3
7
4
3
7
1
1
8
3
9
2
8
13
17
14
6
4
11
7
4
6
2
14
10
6
9
7
5
5
1
9
5
5
12
2
2
2
1
1
5
2
5
1
2
5
5
6
4
4
6
4
10
9
3
3
5
1
1
2
8
2
2
1
1
3
1
6
2
3
2
4
2
3
1
4
3
4
8
7
8
4
6
13
6
2
11
4
11
4
2
3
3
2
1
1
1
1
3
2
3
2
3
5
2
2
1
4
2
2
3
1
1
2
7
3
6
1
1
4
2
7
3
2
2
4
1
1
4
6
8
3
4
4
5
4
6
1
4
3
1
6
5
2
2
1
2
1
2
3
1
3
1
3
1
2
2
3
2
1
1
2
3
2
3
4
1
1
1
5
3
2
2
1
4
2
4
2
5
4
1
6
4
1
8
5
2
4
3
2
15
7
7
4
4
5
7
1
7
1
1
8
4
8
4
6
5
14
17
12
6
7
7
9
5
6
3
14
10
3
9
14
5
1
3
2
2
3
3
12
1
1
3
2
2
3
2
5
1
2
2
7
2
6
5
4
9
9
5
3
8
1
1
1
7
1
1
6
3
2
5
2
5
5
2
2
2
4
2
4
6
7
5
2
6
13
7
3
10
11
4
4
4
7
2
1
2
3
3
3
3
12
7
5
3
1
1
2
9
2
9
12
4
3
6
5
4
1
14
5
2
2
11
1
1
1
1
12
1
1
4
3
2
2
1
1
6
8
9
2
4
5
3
1
1
4
3
4
3
3
5
3
4
2
2
6
5
2
2
7
3
3
9
5
6
3
8
6
7
1
1
9
4
4
1
4
18
13
4
4
6
5
4
6
1
14
4
4
14
2
2
2
2
12
2
3
2
3
4
1
5
2
5
4
4
4
4
4
4
10
9
2
2
8
1
2
2
2
2
3
5
1
4
1
3
1
1
3
3
4
8
6
5
4
8
6
6
4
10
6
4
2
2
3
1
2
1
3
3
9
5
6
3
8
6
10
9
4
2
1
4
18
13
4
4
6
5
4
6
1
14
4
4
14
2
2
2
1
2
11
2
3
2
3
4
1
5
2
5
4
4
4
4
4
4
10
9
2
2
8
1
2
2
2
2
3
5
1
4
1
3
1
3
3
4
8
6
5
4
8
6
6
4
10
6
4
2
2
3
1
2
1
3
3
7
7
5
2
2
2
2
1
5
2
5
12
2
2
3
3
1
1
1
2
3
2
1
1
2
2
3
4
2
3
3
2
8
3
5
3
3
2
2
3
2
1
4
7
2
2
3
15
7
6
6
5
7
6
1
7
1
1
6
3
9
2
2
15
18
12
4
8
10
7
5
6
5
14
5
3
8
14
4
2
2
3
12
1
1
2
2
1
4
2
5
1
2
5
5
2
2
7
5
4
9
4
9
2
2
4
1
1
1
2
2
2
6
1
5
2
5
3
3
2
2
1
4
2
4
6
7
5
2
6
13
7
3
10
12
4
2
2
7
2
1
2
2
1
3
3
15
7
6
1
3
2
2
7
2
7
2
4
8
17
12
6
3
6
3
2
1
12
5
2
2
2
2
1
11
2
2
2
1
4
2
5
3
1
1
6
8
9
1
2
4
8
1
1
1
4
1
2
2
1
4
4
4
7
5
3
5
8
2
2
4
2
2
2
3
1
2
3
2
3
15
7
8
1
5
5
5
3
7
1
1
9
4
9
5
6
3
10
18
13
6
6
10
5
4
6
5
14
10
6
8
7
5
1
3
5
11
4
3
5
12
1
1
4
2
3
5
2
5
1
2
4
6
4
1
6
2
8
9
1
2
10
1
1
6
4
3
5
1
4
3
2
7
4
5
7
3
2
3
1
4
6
9
7
7
5
4
7
13
7
2
10
1
15
4
5
4
7
2
1
1
2
1
3
2
3
15
7
7
6
5
5
7
3
7
1
1
6
3
8
5
6
14
17
12
6
8
10
8
5
6
5
14
10
3
8
11
3
2
2
3
2
1
3
12
1
1
2
2
1
4
2
5
1
2
5
10
2
3
1
9
4
9
3
2
4
1
1
1
2
2
2
4
5
2
2
5
2
4
4
2
2
2
4
2
4
4
7
5
2
8
11
8
3
10
11
4
4
3
7
2
1
2
2
1
3
3
2
3
15
7
7
6
6
5
7
3
7
1
1
6
3
8
2
6
12
17
12
6
8
10
12
5
6
5
14
10
3
8
11
3
2
2
3
2
1
3
12
1
1
2
2
1
4
2
5
1
2
5
10
2
3
1
1
9
4
9
4
2
4
1
1
1
2
2
2
4
5
2
2
5
2
3
4
2
2
2
4
2
4
4
9
5
2
8
11
7
3
10
11
4
4
3
7
2
1
2
1
3
3
2
3
7
5
5
3
2
6
1
2
7
4
2
10
13
12
4
2
11
5
5
1
14
5
4
7
2
1
1
1
11
2
2
2
7
1
4
2
4
5
7
5
4
6
9
2
6
1
5
3
3
2
4
2
1
3
3
4
5
3
2
2
6
4
2
2
11
1
2
2
2
3
1
3
3
15
7
7
4
3
7
4
2
7
1
1
9
3
9
2
7
3
14
18
13
6
4
11
5
5
6
5
14
10
6
6
7
8
7
5
8
4
9
5
12
2
2
2
3
5
2
5
1
2
5
7
6
5
4
4
2
10
9
4
3
9
1
1
1
7
2
1
6
3
3
2
5
2
3
5
2
2
3
1
4
3
4
8
7
8
4
7
13
7
2
10
12
4
6
7
7
2
1
1
2
2
3
2
3
1
15
7
6
4
5
7
4
1
7
1
1
8
4
7
4
3
10
17
12
6
6
10
5
4
6
5
14
5
6
5
7
4
2
1
6
5
12
2
2
1
5
1
5
1
2
6
5
2
1
8
2
8
9
2
2
7
1
9
1
5
2
1
1
5
2
3
5
2
2
1
1
4
3
4
4
5
7
4
4
8
7
2
10
12
4
2
2
7
3
1
2
1
3
2
3
3
15
7
6
4
5
8
4
3
7
1
1
8
4
7
4
6
3
10
17
12
6
6
12
5
4
6
3
14
5
6
5
7
5
2
2
6
3
2
5
12
2
5
1
1
8
2
5
1
2
6
5
2
2
5
2
2
8
2
8
9
2
2
8
7
1
1
2
9
3
2
1
5
2
4
7
2
1
1
4
3
4
4
6
8
4
4
11
7
2
10
1
12
4
2
2
2
7
3
1
2
1
3
2
3
3
15
7
6
4
5
5
4
2
7
1
1
8
4
7
4
6
3
10
17
12
6
7
10
5
4
6
5
14
10
6
5
7
6
2
2
6
3
5
12
2
2
1
1
5
1
5
1
2
6
5
2
1
8
2
8
9
2
2
8
1
9
1
1
8
3
2
1
5
2
3
5
2
2
1
1
4
3
4
4
6
8
4
4
9
7
2
10
12
4
2
2
7
3
1
2
1
3
2
3
3
15
7
6
3
3
5
3
2
7
1
1
9
3
9
2
7
2
14
19
12
6
4
11
5
5
6
3
14
10
6
8
7
6
3
5
9
4
9
5
12
2
2
2
2
5
2
5
1
2
5
5
6
4
4
9
2
5
9
4
3
9
1
1
1
7
2
2
6
2
3
2
4
2
3
4
2
2
3
1
4
3
4
8
7
8
4
7
13
7
2
10
12
4
4
7
7
2
1
1
2
2
3
2
3
1
15
7
6
1
3
4
2
1
7
1
1
9
2
9
2
6
3
10
18
12
6
4
11
5
5
6
3
14
10
6
7
7
5
3
5
9
4
7
5
12
2
2
2
3
5
2
5
1
2
5
4
6
4
4
8
2
5
9
3
3
9
1
1
1
7
2
2
6
3
2
2
4
2
3
5
2
2
3
1
4
3
4
6
5
8
4
7
13
7
2
10
11
4
3
6
7
2
1
2
2
3
2
3
15
7
6
3
5
8
4
1
7
1
1
8
1
1
7
4
6
10
17
12
6
6
10
5
4
6
5
13
5
6
5
7
4
2
1
7
5
12
2
4
1
5
1
5
1
2
6
5
5
2
2
8
2
8
9
2
2
5
1
9
1
2
2
2
1
5
2
3
5
2
1
1
4
3
4
4
6
8
4
4
11
6
2
10
12
4
2
2
7
3
1
2
3
2
3
3
2
2
2
2
1
4
2
2
2
9
7
8
1
1
3
3
3
4
3
7
5
3
5
2
3
10
7
8
5
3
11
4
4
5
1
13
6
3
5
5
3
5
1
4
3
2
6
2
2
2
2
2
3
1
2
5
5
4
2
2
2
4
4
2
6
2
3
5
1
1
2
8
1
2
1
2
2
5
2
2
3
2
2
1
4
3
3
8
5
4
3
3
7
2
1
5
2
5
2
4
3
1
1
2
15
7
10
1
3
4
2
1
7
1
1
9
2
9
2
7
3
10
18
12
6
4
11
5
5
6
3
14
10
6
7
7
5
3
5
9
4
7
5
12
2
2
2
3
5
2
5
1
2
5
3
6
4
4
8
2
5
9
3
3
9
1
1
1
7
2
2
6
3
2
2
4
2
3
5
2
2
3
1
4
3
4
6
5
5
3
7
13
7
2
10
8
4
3
6
7
2
1
2
2
3
2
3
8
7
5
1
3
5
4
7
1
1
6
6
3
7
2
3
10
17
12
6
6
6
5
4
4
3
13
10
3
5
7
2
2
1
2
3
12
2
2
1
5
2
4
1
2
5
5
2
2
2
1
3
2
8
1
1
3
5
2
4
2
1
1
5
3
5
5
1
1
4
3
4
4
3
4
3
4
8
4
8
7
4
2
4
7
2
1
2
1
3
2
3
3
14
7
6
1
2
5
2
2
2
7
1
1
9
3
9
4
7
10
19
12
6
7
13
5
5
6
5
14
10
6
6
7
5
2
1
4
2
5
12
2
2
2
3
2
3
1
2
5
2
4
3
3
3
6
2
10
9
2
3
4
1
1
1
6
1
2
1
1
2
5
2
3
2
4
2
3
1
4
4
4
6
6
8
4
6
8
3
4
8
9
4
2
4
5
3
1
2
3
2
3
13
7
6
1
4
4
2
7
1
1
9
3
9
3
8
3
10
18
12
6
4
11
5
5
6
3
14
10
6
10
7
7
3
5
9
4
7
5
12
2
2
1
4
5
2
5
1
2
5
6
6
4
4
8
2
5
9
3
3
9
1
1
1
5
2
2
8
3
2
3
2
6
4
8
1
2
3
1
4
4
4
8
5
8
4
7
13
7
2
10
11
4
4
2
7
4
2
1
2
2
3
2
3
2
14
7
6
1
2
5
2
7
1
1
9
3
9
4
7
10
13
12
6
5
11
4
5
6
5
14
5
6
6
7
5
2
1
4
2
5
12
2
2
2
3
2
3
1
2
5
2
4
3
3
3
6
2
10
9
2
3
4
1
1
1
7
1
2
1
1
2
5
2
3
2
5
2
3
1
4
4
4
6
6
8
4
6
13
3
4
8
9
4
4
4
4
4
1
2
3
2
3
13
7
6
1
3
4
4
7
1
1
9
3
9
3
8
3
10
18
12
6
4
11
5
5
6
3
14
10
6
8
7
7
3
5
9
4
7
5
12
2
2
2
4
5
2
5
1
2
5
6
2
2
6
4
4
8
2
5
9
3
3
9
1
1
1
1
2
2
5
2
2
5
3
2
3
2
6
4
5
1
2
3
1
4
4
4
7
5
8
4
6
13
7
2
10
1
11
4
4
2
7
7
2
1
2
2
3
2
3
15
7
7
4
3
7
5
2
7
1
1
9
3
10
5
8
3
14
18
13
6
5
11
5
5
6
5
14
7
6
6
7
10
7
5
13
4
9
5
12
2
2
2
3
10
2
5
1
2
5
8
4
3
2
6
2
10
9
4
3
12
1
1
1
2
2
2
7
2
2
8
3
3
3
2
6
2
4
5
2
2
3
1
4
3
4
7
7
8
4
7
8
7
2
10
2
12
4
6
7
7
2
1
1
2
2
3
2
3
2
12
7
5
3
1
1
9
9
2
9
12
4
3
6
5
4
1
14
5
2
2
11
1
1
1
1
12
1
1
4
4
2
2
1
1
6
8
9
2
4
5
3
1
1
5
3
4
3
3
5
3
7
2
2
6
5
4
2
7
3
3
15
7
7
4
3
7
4
2
7
1
1
9
3
9
5
8
3
14
18
13
6
4
11
5
5
6
5
14
10
6
6
7
10
7
5
9
4
9
5
12
2
2
2
3
5
2
5
1
2
5
8
6
5
4
8
2
10
9
4
3
9
1
1
1
2
2
2
7
2
2
8
3
3
3
2
6
2
4
5
2
2
3
1
4
3
4
8
7
8
4
7
13
7
2
10
1
12
4
6
7
7
2
1
1
2
1
3
2
3
2
15
7
6
1
2
4
2
2
2
6
1
1
9
3
9
5
2
3
10
11
13
6
5
12
5
4
6
5
14
10
6
7
7
5
3
4
4
9
3
9
5
12
2
2
2
1
5
2
5
1
2
5
6
2
2
4
3
3
3
5
2
3
3
2
2
8
1
1
7
2
2
6
3
4
2
2
7
2
3
5
2
2
3
1
4
4
4
8
3
4
3
5
8
7
8
6
4
5
4
6
4
1
2
1
3
2
3
15
7
9
1
4
5
6
1
6
1
1
8
3
8
2
2
2
10
18
3
12
4
7
12
7
5
9
2
14
5
3
8
11
2
1
2
2
1
2
3
12
1
1
2
2
1
3
2
5
1
2
4
6
2
2
7
5
4
3
4
3
5
2
9
2
1
1
2
2
2
5
1
3
2
2
4
4
4
2
2
4
3
4
4
6
4
2
6
12
4
1
10
11
4
2
2
7
2
1
2
2
2
3
2
3
8
7
8
1
3
2
2
7
2
7
2
4
8
17
12
6
3
5
3
2
1
2
5
2
2
2
2
1
11
2
2
2
1
4
2
5
3
1
1
6
8
9
1
2
4
8
1
1
1
4
2
2
4
4
4
7
5
3
5
8
2
2
4
2
2
3
1
2
3
2
3
15
7
8
1
5
8
5
3
7
1
1
8
4
9
3
2
4
11
18
13
6
3
11
5
4
5
3
14
10
7
12
13
7
2
7
5
6
8
5
5
12
2
3
2
1
5
2
5
1
2
4
7
2
6
5
4
3
2
2
8
3
3
9
1
1
2
2
6
1
4
3
8
1
4
4
2
2
7
4
4
2
8
3
3
2
4
6
9
5
4
8
2
6
8
4
2
11
5
9
4
6
11
5
7
2
1
2
2
2
3
4
3
2
15
7
7
6
6
6
5
3
7
1
1
6
3
8
2
6
12
17
1
12
6
8
10
8
5
6
3
14
10
3
8
14
2
2
1
2
3
12
1
1
2
2
1
4
2
5
1
2
5
6
2
2
6
5
4
8
4
9
2
2
4
1
1
2
2
2
5
3
2
2
4
3
3
2
2
4
2
4
4
9
5
2
6
13
7
3
10
11
4
2
2
7
2
1
2
2
1
3
3
3
10
7
5
1
3
3
5
2
8
8
9
3
4
2
2
7
4
8
10
2
15
4
8
6
6
3
8
2
3
4
4
7
5
3
1
6
2
3
3
2
1
5
5
7
5
3
1
5
2
7
7
3
3
1
5
6
4
5
3
7
2
2
4
4
7
3
3
10
10
5
3
2
1
4
4
2
3
1
4
3
5
3
1
2
2
6
1
2
3
2
8
3
4
3
1
2
1
3
1
2
5
6
4
15
7
6
4
3
7
4
3
7
1
1
9
3
9
5
8
3
14
18
13
6
4
8
5
5
6
5
14
10
6
6
7
10
7
5
9
4
9
5
12
2
2
2
3
10
2
5
1
2
5
7
6
5
4
9
2
10
10
4
4
9
1
2
1
1
2
7
2
2
8
3
3
3
2
6
2
4
8
2
2
3
1
4
3
4
8
7
8
4
7
13
7
2
10
2
12
4
6
7
7
2
1
1
2
1
3
2
3
2
9
5
6
5
11
6
1
10
9
1
4
1
4
17
13
4
4
8
5
4
6
1
14
4
4
13
2
2
2
1
2
12
2
3
2
3
4
1
5
2
2
4
4
4
4
5
4
10
9
1
3
8
1
2
2
2
2
3
3
1
4
1
3
1
4
3
4
8
6
5
4
8
6
6
4
10
1
4
2
2
3
1
2
1
3
3
15
7
7
3
2
5
5
1
7
3
4
8
4
6
3
10
17
12
5
7
7
9
5
6
1
14
10
2
8
14
5
1
3
2
1
3
3
12
1
1
3
2
2
3
1
5
1
2
2
5
2
6
5
4
9
9
4
3
8
1
1
7
1
5
3
2
5
2
5
5
2
1
2
4
2
4
6
7
8
2
6
13
7
3
10
11
4
4
4
7
1
2
3
2
3
3
15
7
7
3
2
7
5
1
7
1
1
8
4
8
4
6
3
10
17
12
5
7
7
9
5
6
2
14
10
3
8
14
3
1
3
2
4
3
3
12
1
1
3
2
2
3
2
5
1
2
3
5
2
6
5
4
9
9
5
3
8
1
1
7
2
2
5
3
2
4
2
5
2
5
5
2
2
2
2
4
2
4
6
7
5
2
6
13
6
3
10
11
4
4
4
7
2
1
3
2
3
3
12
7
6
1
1
2
2
7
2
7
2
4
8
17
12
6
3
6
3
2
1
12
5
2
3
2
2
1
1
2
1
11
2
2
4
1
4
2
5
3
1
1
6
8
9
1
2
8
8
3
1
2
4
2
2
2
2
1
4
4
4
7
5
3
5
8
2
2
4
2
2
2
3
1
1
2
1
3
2
3
12
4
5
5
9
8
8
13
3
3
6
6
4
1
13
10
2
4
11
1
1
12
1
2
2
3
4
3
6
8
2
6
3
2
3
3
4
2
5
2
5
4
3
2
3
3
4
7
3
3
15
7
6
4
3
7
5
3
8
1
1
9
3
9
2
8
1
3
13
18
15
6
7
11
7
5
12
3
14
10
7
9
13
8
5
2
9
5
6
12
2
4
2
7
2
5
1
2
5
8
6
4
4
6
2
10
9
5
3
5
2
1
1
1
7
2
3
2
2
3
4
2
2
8
2
4
2
4
3
3
3
1
4
5
4
8
7
8
4
6
13
7
2
10
5
11
4
2
3
3
3
2
1
3
2
3
4
3
2
13
7
5
1
1
2
6
4
3
7
5
3
7
2
3
10
18
6
4
3
11
5
4
2
14
6
4
9
7
3
5
1
3
2
3
12
2
2
2
7
2
5
1
2
4
5
4
2
2
2
6
4
3
6
4
1
5
1
2
8
2
2
1
2
2
2
6
2
3
2
4
2
2
1
4
2
4
8
5
5
4
7
12
6
2
4
4
6
2
2
3
3
1
1
1
3
2
3
4
2
2
7
2
4
7
3
1
3
10
6
4
4
4
3
2
1
3
1
4
3
2
1
2
2
1
1
2
2
1
1
2
4
1
2
2
1
1
3
3
2
4
3
2
3
2
2
4
2
2
1
1
2
3
11
3
8
1
1
4
1
7
3
2
2
3
4
1
4
9
9
3
3
7
7
5
4
6
1
4
3
1
6
5
1
2
2
1
6
3
1
3
1
3
1
2
2
3
4
2
2
2
2
2
3
2
3
7
1
1
1
6
1
3
2
3
2
1
4
2
5
2
5
3
2
6
4
1
5
2
5
2
4
3
2
15
7
8
4
5
5
4
3
7
1
1
9
3
9
5
7
3
11
19
13
6
7
12
5
4
6
5
14
10
6
10
7
10
1
7
5
13
4
7
6
12
2
4
3
2
5
2
5
1
2
4
7
6
5
4
8
2
10
9
4
3
9
1
1
1
2
5
12
2
3
8
1
3
3
5
2
6
3
4
2
5
2
2
3
1
4
8
9
8
7
8
4
7
13
8
2
11
4
12
4
6
7
7
4
1
1
2
1
3
2
3
9
9
5
3
3
10
9
2
8
10
2
3
4
2
2
5
2
4
2
1
2
1
1
6
1
3
2
3
8
8
2
6
7
3
1
1
5
4
4
3
5
1
3
6
3
2
11
4
1
3
3
12
3
6
5
8
9
10
2
1
6
1
10
17
12
4
4
9
7
5
1
14
10
1
4
11
2
2
2
2
1
1
12
2
2
2
2
4
1
4
1
2
4
6
7
4
4
8
2
9
2
5
1
4
1
1
1
4
2
4
1
2
4
2
4
2
9
5
1
6
13
6
11
19
4
1
2
3
3
3
9
4
7
1
2
4
1
7
1
1
6
2
2
2
1
1
5
6
8
4
6
9
5
4
6
3
4
5
3
4
5
3
4
1
2
2
3
6
2
2
2
2
3
2
5
4
4
2
2
2
2
2
2
2
2
3
3
1
1
2
2
5
2
1
3
3
2
2
3
3
4
4
3
2
2
3
6
2
1
5
3
2
2
4
2
3
1
2
1
2
3
3
2
2
2
4
1
1
7
3
3
2
5
3
3
2
9
3
2
2
2
4
4
4
1
3
4
4
3
2
2
1
1
2
2
5
4
2
5
2
9
1
2
2
4
2
1
2
2
3
3
1
2
2
3
3
4
2
1
3
1
3
4
2
3
3
1
1
3
1
2
6
6
9
6
4
1
1
4
7
1
8
3
1
1
1
2
4
12
9
3
3
4
4
4
4
1
3
3
2
5
5
4
4
2
2
5
3
2
1
3
2
5
4
4
2
2
2
3
3
1
2
1
1
6
1
2
6
1
1
2
1
2
3
3
2
3
3
2
2
6
1
4
4
2
2
4
3
2
1
5
1
1
6
6
1
5
2
2
5
1
7
2
3
17
10
3
4
6
4
5
1
2
1
4
4
11
2
1
1
4
1
8
1
1
3
2
1
5
2
5
2
2
5
3
3
3
3
7
3
3
5
3
3
1
1
4
2
4
1
3
3
4
4
4
2
6
6
5
6
4
2
1
4
3
3
3
5
1
1
6
6
1
5
2
2
5
1
9
2
3
16
10
3
4
6
4
5
1
2
1
4
4
6
2
1
1
4
2
8
1
1
3
2
1
5
2
5
2
2
6
4
4
4
3
7
3
4
5
8
3
1
1
4
2
4
1
3
3
4
4
3
2
4
6
5
6
4
4
1
4
3
1
1
3
3
7
7
6
1
3
3
1
1
1
2
2
2
2
17
12
5
3
6
4
2
2
1
5
2
4
2
1
12
2
2
2
4
2
5
2
3
1
1
1
1
3
2
2
9
2
3
6
2
4
1
3
1
4
3
4
4
3
4
3
5
6
6
6
8
2
3
2
3
3
9
3
6
2
7
7
7
2
2
1
2
4
6
9
3
3
8
4
4
1
14
4
3
4
2
1
1
1
3
3
3
1
2
2
5
4
2
2
2
2
2
3
2
2
1
3
3
2
2
1
3
2
4
2
4
2
2
2
7
5
2
2
4
4
1
2
5
1
1
6
6
1
5
2
2
5
1
9
2
3
17
11
4
4
6
5
5
1
2
1
4
4
8
2
1
1
4
1
8
1
1
3
2
1
5
2
5
2
2
4
2
2
2
3
7
3
4
5
8
3
1
1
4
2
4
1
3
3
4
4
4
2
6
6
5
6
4
4
2
4
3
1
1
3
3
5
1
1
6
6
1
5
2
2
5
1
9
2
3
17
10
3
4
6
4
5
1
2
1
4
4
8
2
1
1
4
1
8
1
1
3
2
1
5
2
5
2
2
5
3
3
3
3
7
3
3
5
3
3
1
1
4
2
4
1
3
3
4
4
4
1
6
6
5
6
4
4
1
4
3
3
3
5
1
1
6
6
1
5
2
2
5
1
9
2
5
16
11
4
4
6
8
5
1
2
1
4
6
2
2
1
1
4
2
8
3
2
2
5
2
5
2
2
4
2
2
2
3
7
3
4
5
8
3
1
1
4
2
4
1
3
3
4
4
3
2
4
6
5
6
4
4
1
4
3
1
3
3
10
1
1
6
2
6
4
4
6
2
9
2
4
18
11
3
4
6
4
5
2
1
4
1
5
7
1
1
1
1
4
1
1
3
2
5
1
5
2
4
4
2
1
1
6
7
3
4
5
1
4
3
4
2
3
3
4
2
7
4
2
5
7
4
5
4
4
2
4
3
3
3
7
7
6
2
3
1
1
1
2
1
2
3
2
17
12
5
3
6
4
2
2
2
1
5
2
4
2
2
1
2
1
3
2
11
2
2
4
2
4
2
5
2
3
1
1
1
1
4
2
2
7
1
2
3
6
1
4
3
2
4
1
3
1
4
3
4
4
3
8
3
5
4
4
11
3
8
2
1
3
2
1
3
3
12
7
6
1
2
4
2
2
1
1
8
3
2
1
4
2
17
12
5
3
7
4
4
6
3
2
5
3
4
2
1
1
2
2
3
8
2
1
5
4
2
5
2
4
1
1
1
1
6
2
10
9
2
4
1
8
2
4
1
4
1
1
4
3
4
4
5
5
3
7
6
6
2
6
8
4
2
3
2
2
3
3
9
9
5
3
3
10
9
2
9
10
2
3
4
2
2
5
2
4
2
1
2
1
2
7
1
3
2
3
8
8
2
6
7
3
1
1
5
4
4
3
5
1
3
2
3
5
11
4
1
3
3
8
5
5
1
1
1
1
4
1
1
6
1
1
7
4
1
1
11
17
12
4
3
6
5
4
1
14
5
4
9
2
1
1
12
2
2
5
4
2
1
3
4
4
4
2
2
10
9
2
4
3
1
5
3
1
1
3
3
4
6
5
5
2
8
9
6
3
8
10
4
6
3
3
1
3
2
3
4
7
6
3
2
2
5
9
2
2
4
17
8
4
2
5
4
4
1
2
14
4
1
4
7
2
1
1
2
1
7
2
2
2
2
5
2
4
5
1
2
5
5
2
1
4
5
4
1
2
4
4
1
3
3
2
4
5
3
8
2
2
5
4
9
8
4
1
2
3
1
2
1
2
3
15
7
6
4
4
6
5
1
7
1
1
9
4
9
2
6
10
18
13
6
7
6
5
4
6
5
14
5
3
5
7
3
2
2
8
3
12
2
2
1
5
2
5
1
2
5
5
6
5
4
8
2
8
8
1
3
4
1
1
1
6
1
2
2
2
2
1
1
5
1
3
5
3
2
1
1
4
3
4
8
7
5
4
7
13
7
2
10
5
4
5
4
7
4
1
3
2
3
8
7
6
1
1
2
3
2
2
7
2
2
4
1
2
5
17
12
4
4
7
5
4
1
14
5
1
4
11
2
1
2
2
2
1
11
2
3
2
2
3
1
5
1
2
2
2
4
2
2
2
6
2
10
9
2
1
8
5
3
2
4
1
5
4
1
2
4
4
8
4
4
2
6
8
4
10
8
2
2
5
3
1
2
1
3
3
10
1
1
6
6
3
5
4
1
5
2
1
1
9
3
10
18
12
6
4
9
6
5
1
1
7
5
1
6
11
3
1
1
1
2
11
2
3
1
5
2
5
2
6
2
1
6
7
2
5
6
6
5
3
1
3
2
2
5
4
2
6
7
1
4
6
3
2
9
4
4
1
3
3
1
3
3
13
10
6
2
6
11
1
8
2
8
2
3
10
17
12
4
7
6
5
5
1
1
14
5
2
4
7
1
1
1
2
12
2
2
2
2
5
1
4
2
4
6
2
2
7
5
4
7
9
3
3
8
1
8
5
4
2
3
2
2
3
3
4
7
5
5
2
6
13
8
2
11
17
2
4
2
3
1
1
3
13
7
6
3
6
4
1
8
1
1
7
3
3
8
2
4
1
10
17
12
4
7
6
5
5
5
3
14
10
6
8
7
3
3
1
5
6
5
12
2
2
2
8
2
5
2
6
6
6
5
4
6
9
4
3
8
1
1
7
2
3
2
4
3
4
2
2
2
1
3
3
4
8
7
5
2
6
13
6
4
10
12
2
4
3
3
2
1
1
1
3
3
13
7
7
1
4
8
7
1
8
6
9
2
2
2
3
2
6
10
1
12
6
8
6
7
5
6
3
4
6
3
3
8
3
3
1
5
3
1
1
4
2
2
8
2
2
1
5
9
7
2
3
3
2
4
4
2
2
3
3
1
2
5
2
5
2
1
1
1
3
1
1
2
7
1
2
4
2
4
2
3
1
4
3
4
6
2
2
3
2
3
3
6
3
3
2
4
2
2
2
1
3
2
2
4
4
5
15
7
6
1
4
8
6
2
5
8
9
3
14
6
5
8
4
8
8
3
12
7
8
10
7
4
13
1
2
6
12
6
9
1
5
3
2
1
5
3
1
1
3
3
2
5
2
2
1
5
7
16
5
4
3
9
3
4
4
3
3
1
5
9
4
9
6
8
2
2
6
3
7
4
4
10
10
1
3
2
2
1
4
2
6
2
2
4
3
4
6
3
2
3
7
3
3
2
5
3
15
4
4
3
4
2
1
3
2
3
5
11
3
9
9
5
3
3
10
9
2
9
10
2
3
4
2
2
5
2
4
2
1
2
1
2
7
1
3
2
3
8
8
2
6
7
3
1
1
5
4
4
3
5
1
3
6
3
5
11
4
1
3
3
9
5
6
1
1
2
3
3
3
7
9
1
2
11
17
12
4
4
6
5
4
1
1
14
5
1
4
11
2
1
2
2
2
2
1
2
12
2
3
2
2
5
1
5
1
2
1
4
2
1
1
6
2
10
9
2
8
4
3
1
2
4
2
4
1
2
2
4
8
7
5
2
6
8
7
11
8
4
3
3
3
1
2
1
3
3
13
7
6
4
2
8
6
3
8
2
2
2
8
2
4
3
10
17
12
4
8
8
5
5
3
2
14
10
4
8
7
1
2
5
7
4
8
3
12
2
2
2
8
2
5
2
6
6
2
2
6
5
4
7
2
9
4
3
8
1
7
1
2
6
3
2
4
3
4
2
1
4
3
4
8
5
5
2
8
7
5
4
10
12
4
5
2
5
1
1
1
3
3
12
11
6
4
2
7
4
1
8
2
2
2
8
2
4
3
10
17
12
4
8
6
5
5
3
2
14
10
2
8
7
2
2
5
5
4
7
3
12
2
2
2
4
2
5
2
6
6
2
2
6
5
4
7
9
4
3
8
1
2
5
4
2
8
4
2
1
4
4
4
2
1
4
3
4
8
7
5
2
5
13
6
4
10
12
4
6
3
3
1
1
2
1
3
3
12
7
5
2
6
3
3
8
1
6
1
12
3
4
11
14
13
6
9
10
6
4
3
1
14
12
4
8
5
2
1
1
1
2
2
2
12
1
1
2
2
8
2
5
7
11
3
6
1
3
5
7
10
2
1
2
6
7
3
1
4
2
2
2
2
1
4
3
4
3
4
6
3
6
8
4
10
10
4
2
3
6
1
1
1
3
6
6
6
7
1
3
3
1
1
2
2
2
8
2
10
15
12
4
6
6
5
5
1
14
4
1
6
4
1
1
1
1
2
1
12
2
2
1
5
2
2
3
2
3
8
3
5
1
2
1
3
4
5
4
4
2
4
10
3
4
3
2
2
1
3
3
9
5
6
1
1
1
3
3
3
7
9
1
2
11
17
12
4
4
6
8
4
1
2
14
5
1
4
11
2
1
2
2
1
11
2
3
2
2
1
5
1
3
1
2
3
2
1
1
6
10
9
2
8
4
4
1
1
4
1
4
1
2
2
4
8
7
4
2
5
8
4
9
8
4
2
3
3
1
2
1
3
3
6
2
2
3
2
2
2
2
1
1
1
1
2
1
2
10
7
3
3
3
2
1
1
1
1
1
2
1
1
1
2
4
1
4
5
6
2
1
2
1
2
2
4
6
1
1
3
1
2
1
2
3
2
1
2
2
3
1
2
6
6
15
7
6
1
1
1
1
8
5
1
6
1
1
7
3
8
4
4
7
17
13
4
5
6
5
4
8
5
14
5
6
8
11
2
1
2
2
2
1
5
12
2
2
5
1
5
2
4
5
2
2
4
4
4
3
2
5
9
2
2
7
1
1
1
7
3
1
1
2
4
3
3
2
2
1
4
3
4
7
6
5
3
5
8
7
2
11
11
4
4
2
3
7
2
2
2
2
1
3
3
9
4
6
6
1
3
2
2
5
1
1
7
6
5
3
16
18
12
4
3
9
7
4
5
5
14
4
3
4
11
3
1
2
3
12
1
1
2
2
5
2
4
2
3
6
4
4
6
9
2
4
1
2
2
2
5
3
2
2
1
2
2
2
5
4
5
5
5
2
7
8
3
2
11
11
4
4
4
3
4
1
3
3
9
5
6
1
3
4
4
6
4
2
2
4
14
7
4
3
6
4
4
1
2
14
4
4
11
2
1
1
2
11
1
1
3
2
3
2
4
2
5
3
2
1
4
7
3
1
4
4
4
1
4
1
5
2
1
2
2
4
8
3
2
4
6
6
5
4
1
3
3
1
3
3
9
5
6
2
3
2
2
7
9
2
11
17
12
4
4
6
5
5
1
14
5
1
4
11
2
1
1
2
2
12
1
1
3
2
2
5
1
4
2
2
3
2
2
2
7
10
9
2
5
3
2
4
1
3
1
3
3
4
8
7
5
2
6
8
7
11
8
4
4
3
1
1
2
3
3
10
5
6
1
4
3
3
7
9
2
4
17
12
4
4
6
5
5
1
14
5
1
4
11
2
1
1
2
2
11
1
1
3
2
5
2
4
2
5
3
3
2
2
2
7
10
9
2
2
5
3
2
4
1
3
1
3
3
4
8
7
5
2
5
8
7
6
8
4
4
3
1
1
2
3
3
12
10
6
2
6
6
1
7
1
1
9
2
2
7
2
4
10
17
12
4
4
6
5
5
6
5
14
5
4
8
7
1
2
1
5
12
2
2
2
2
8
1
4
2
4
6
7
5
4
6
9
3
3
4
1
5
1
2
4
3
5
1
2
2
4
3
4
7
7
5
2
5
4
3
2
11
12
2
5
2
3
2
1
3
3
3
10
5
6
1
3
3
3
7
9
2
11
17
12
4
4
6
5
5
1
14
5
1
4
11
2
1
1
2
2
12
1
1
3
2
2
5
1
4
2
1
3
2
1
1
7
10
9
2
5
3
2
4
1
3
1
3
3
4
8
7
5
2
6
8
7
4
8
4
4
3
1
1
2
3
3
10
5
6
1
3
3
3
6
9
1
2
4
17
7
4
4
6
5
5
1
14
5
4
11
2
1
1
2
12
1
1
3
2
2
5
2
4
2
3
2
2
2
1
1
6
7
7
2
8
3
3
4
2
2
1
3
3
4
8
4
4
2
5
4
7
6
5
4
2
3
3
1
1
2
1
3
3
5
6
6
6
2
2
3
3
1
6
2
6
3
16
19
12
6
7
6
6
4
1
2
14
5
1
4
11
3
1
1
1
2
12
2
2
2
1
3
2
4
2
4
2
1
1
4
7
3
3
5
8
1
1
4
4
1
3
2
1
4
2
4
5
4
3
6
7
3
11
3
5
4
2
2
2
1
2
3
1
1
1
2
2
2
2
2
2
2
4
6
2
2
4
6
2
2
2
4
4
3
2
3
6
7
3
2
5
1
2
1
5
2
2
5
3
2
1
1
2
2
4
3
1
3
3
1
1
3
4
3
2
4
4
5
1
1
2
15
7
6
1
1
2
6
6
1
6
3
2
8
2
5
8
9
9
6
5
7
6
5
6
2
7
8
2
9
3
2
3
1
3
12
1
1
3
2
1
8
2
5
7
7
3
3
3
1
5
3
5
1
1
2
1
7
3
2
4
3
3
2
4
3
5
5
2
4
2
4
3
2
4
8
8
4
2
7
3
6
1
1
1
1
3
2
4
2
6
7
6
5
5
7
1
5
6
4
1
2
9
18
7
4
6
7
4
4
2
1
14
4
1
5
5
1
1
1
2
1
5
2
2
1
3
1
5
2
6
6
5
4
3
7
2
3
4
1
2
5
1
3
2
4
1
1
3
4
3
3
2
2
5
10
2
3
2
2
3
1
2
2
4
13
6
6
4
8
4
3
5
1
1
5
1
2
1
7
10
11
4
7
4
5
4
1
14
4
4
3
2
1
1
1
2
9
1
1
1
4
2
4
2
4
4
2
2
1
1
1
2
7
2
2
4
1
8
3
2
3
3
2
4
1
3
4
5
2
1
2
3
4
2
3
3
5
2
2
2
3
2
1
3
3
9
9
5
3
3
10
9
2
9
11
2
3
4
2
2
5
2
4
2
1
1
7
1
3
2
3
8
8
2
6
7
3
1
1
5
4
4
2
5
1
3
2
3
5
11
4
1
3
3
12
7
5
1
2
7
11
1
8
1
9
2
13
5
3
1
9
12
8
6
9
9
7
4
6
5
14
5
6
8
5
3
3
1
2
2
5
12
1
1
3
2
1
8
2
4
7
5
3
2
5
2
1
3
4
7
6
2
1
2
4
8
3
2
1
4
3
5
2
2
4
3
4
6
3
4
2
3
4
4
4
7
7
4
2
3
6
2
1
2
1
2
4
4
5
10
2
2
6
2
5
4
10
2
9
2
10
14
12
4
5
6
3
5
1
12
5
1
4
8
2
1
1
1
2
11
2
3
2
2
3
2
4
2
2
4
2
2
6
9
3
5
1
1
4
1
2
2
1
4
4
2
4
2
7
5
2
6
13
3
11
11
4
3
3
3
3
9
9
5
3
3
6
5
2
8
10
2
3
4
2
2
5
2
4
2
1
2
1
1
7
1
3
2
3
8
8
2
6
7
3
1
1
5
4
4
2
5
1
3
6
3
5
11
4
1
3
3
10
3
3
6
4
3
7
7
1
6
2
9
4
5
18
13
4
4
6
6
5
2
1
2
10
1
4
2
1
1
1
1
8
1
1
3
2
1
5
1
5
2
4
7
7
4
4
8
4
9
4
1
5
1
1
2
2
2
2
4
1
3
2
4
2
4
4
9
5
1
6
7
4
11
18
4
4
3
3
3
10
6
4
4
5
6
2
6
2
9
4
5
18
13
4
4
6
6
5
1
2
5
1
4
2
1
1
1
1
8
1
1
3
2
5
1
5
2
4
3
6
4
4
8
4
9
4
1
5
1
1
1
2
2
2
4
1
3
2
3
1
4
4
9
5
1
6
7
4
11
8
4
4
3
3
3
8
5
6
1
1
1
1
8
2
2
10
8
1
6
12
17
7
2
3
6
5
4
1
14
5
4
9
2
2
1
2
12
2
3
4
5
2
1
3
4
4
4
3
2
10
9
1
2
4
4
1
4
1
2
2
1
3
4
5
6
5
5
2
8
8
6
3
10
17
4
6
2
3
2
3
3
1
9
9
5
3
3
10
9
2
9
10
2
3
4
2
2
5
2
4
2
1
2
1
1
7
1
3
2
3
8
8
2
6
7
3
1
1
5
4
4
2
5
1
3
6
3
5
11
4
1
3
3
9
9
5
3
3
6
5
2
9
10
2
3
4
2
2
5
2
4
2
1
2
1
1
7
1
3
2
3
8
8
2
6
7
3
1
1
5
4
4
2
5
1
3
6
3
5
11
4
1
3
3
10
3
3
6
3
7
7
6
2
9
4
5
18
13
4
4
6
6
5
1
2
5
1
4
2
2
1
1
1
8
1
1
3
2
5
1
5
2
4
3
3
3
9
9
3
7
1
1
1
4
1
3
2
4
1
4
2
4
9
5
1
6
7
3
11
15
4
4
3
3
2
3
15
7
6
1
2
5
4
1
1
1
9
3
9
2
9
1
10
18
12
6
4
11
7
4
6
5
14
10
6
9
13
4
2
2
2
2
5
12
1
1
3
2
1
4
2
5
2
5
5
2
1
6
2
10
9
3
2
8
1
1
1
6
5
2
1
5
2
3
2
3
3
2
1
4
3
5
4
7
8
4
8
11
7
2
10
8
4
4
3
7
2
1
1
3
2
3
9
9
5
3
3
10
9
2
9
10
2
3
4
2
2
5
2
4
2
1
2
1
1
7
1
3
2
3
8
8
2
6
7
3
1
1
5
4
4
2
5
1
3
6
3
5
11
4
1
3
3
11
4
6
2
2
2
2
1
1
2
2
7
9
2
2
3
2
2
2
1
1
1
2
4
1
4
5
8
1
2
1
2
3
2
5
1
1
5
1
2
1
2
3
2
1
2
4
3
1
2
6
5
8
5
6
2
5
7
2
2
2
4
5
8
3
2
4
4
3
3
4
4
4
2
1
6
2
1
1
2
2
3
4
2
2
2
2
3
4
3
2
2
1
2
3
3
1
2
1
3
3
3
3
2
1
2
4
2
2
4
2
2
11
9
5
1
1
2
2
4
3
3
5
2
2
8
4
5
4
7
2
4
2
2
6
2
2
2
1
2
1
1
1
4
2
2
1
3
4
6
2
2
1
1
2
2
3
4
1
4
2
4
3
1
2
2
10
6
2
2
1
2
1
4
2
2
1
4
2
2
5
3
2
2
2
4
2
3
2
1
14
5
3
3
1
1
2
3
3
4
2
15
10
7
1
3
7
5
3
6
1
1
9
1
1
9
2
7
17
18
13
5
4
12
7
4
6
3
14
5
3
10
7
2
3
1
4
2
3
12
2
3
1
3
2
4
2
4
6
2
1
6
2
10
9
4
2
8
1
1
6
2
2
1
1
6
2
1
2
4
2
1
4
3
5
7
5
5
3
6
11
6
2
11
11
4
2
4
7
2
1
1
3
2
3
8
3
3
4
4
7
5
5
3
6
7
5
3
2
3
6
4
1
7
4
3
4
1
2
1
6
2
2
1
3
2
5
2
1
3
2
1
1
2
4
1
3
1
2
1
1
2
2
4
2
3
2
1
2
6
3
2
4
2
3
2
2
3
9
9
5
3
3
10
9
2
8
10
2
3
4
3
2
5
2
4
2
2
2
1
1
1
1
9
1
1
3
3
4
3
8
8
2
5
1
7
3
1
1
5
4
4
2
5
1
3
2
3
4
3
11
4
1
1
3
3
8
1
10
3
3
7
4
1
7
6
7
1
1
4
9
3
4
11
12
4
5
6
8
5
2
1
2
4
2
3
5
2
1
1
4
1
2
8
1
1
3
2
2
2
3
2
5
2
3
2
2
3
3
1
6
9
4
1
9
5
3
3
2
3
1
4
2
2
3
2
4
2
7
5
1
4
7
4
2
1
19
4
1
3
3
1
1
2
1
3
3
8
5
5
1
1
3
1
1
1
10
2
8
2
6
11
17
12
4
4
6
5
4
1
2
14
5
4
5
2
1
1
12
2
3
1
5
5
2
1
3
4
4
4
2
2
10
9
1
2
4
4
2
1
1
4
1
3
2
1
3
3
4
6
7
5
2
8
8
6
3
11
14
4
1
7
2
3
1
3
3
8
2
2
6
2
4
2
2
6
6
1
3
6
8
6
3
4
3
6
5
1
12
4
3
8
1
1
1
1
3
1
9
1
1
3
2
2
3
2
4
2
4
2
2
2
2
4
7
1
1
5
1
1
3
2
2
1
1
5
1
4
3
3
3
3
3
2
5
6
4
4
3
2
2
1
3
3
2
3
8
9
9
5
3
3
10
9
2
8
10
2
3
4
2
2
5
2
4
2
1
2
1
1
7
1
3
2
3
8
8
2
6
7
3
1
1
5
4
4
2
5
1
3
2
3
5
11
4
1
3
3
15
7
7
1
2
7
4
4
1
7
1
1
9
4
9
2
9
14
17
12
6
3
11
5
5
6
3
14
10
6
9
14
5
1
3
1
2
2
5
12
2
3
2
1
8
2
5
2
4
5
2
6
5
4
5
2
10
9
3
3
9
1
1
1
4
1
1
3
2
1
1
5
2
3
2
4
2
2
2
1
4
3
4
8
7
5
3
6
8
7
2
10
1
1
12
4
2
6
6
2
1
1
1
1
3
2
3
3
12
4
6
1
1
5
4
10
1
1
8
4
17
21
13
4
3
6
7
5
1
2
14
8
4
7
2
2
1
12
2
2
1
4
2
4
2
4
6
2
1
4
5
9
4
2
4
1
5
2
1
1
3
1
2
1
1
3
10
4
5
8
2
8
11
4
4
8
15
4
5
4
7
1
3
2
3
12
4
6
1
1
8
4
10
1
1
8
4
17
21
13
4
3
9
7
5
1
2
14
8
4
2
7
2
2
1
12
2
2
1
4
2
4
2
4
6
2
1
4
2
5
9
4
2
4
1
5
2
1
1
3
2
2
1
1
3
10
4
5
8
2
8
11
3
4
8
15
4
6
4
7
1
3
2
3
15
7
6
1
3
8
9
1
8
4
9
3
5
2
5
2
8
8
11
7
6
6
8
5
6
3
6
4
6
12
3
6
2
4
3
2
1
2
5
7
1
1
4
2
1
6
2
3
1
4
7
14
2
3
8
4
2
2
3
3
1
4
3
6
6
8
2
2
2
1
5
3
2
2
2
8
3
2
1
1
6
3
4
2
2
2
4
4
5
8
2
5
3
7
5
3
4
10
11
2
3
4
3
4
2
2
4
2
3
5
1
4
4
10
7
1
1
1
1
4
2
2
3
7
1
1
8
3
3
4
1
2
4
10
10
4
4
5
4
4
6
3
7
5
3
3
5
2
2
1
2
2
3
9
2
3
2
3
2
2
2
5
2
4
2
2
2
2
4
2
2
2
1
2
4
1
1
6
2
1
2
7
3
3
1
2
3
4
4
5
5
3
2
2
6
4
5
4
5
2
2
3
3
3
1
2
15
7
5
1
3
7
8
1
8
6
9
3
9
2
5
2
8
8
13
6
9
9
7
3
11
3
3
5
9
11
4
8
1
5
1
2
3
8
3
1
1
5
2
2
6
2
3
4
7
6
4
3
2
6
4
2
2
3
3
2
5
8
9
5
9
5
4
2
1
9
1
7
3
3
2
6
3
2
5
3
5
2
1
5
2
5
8
3
2
3
4
8
3
2
8
3
12
4
3
2
3
2
2
2
1
3
2
2
5
6
15
7
5
2
7
4
4
1
7
1
1
9
2
9
2
9
3
10
18
12
5
3
6
5
4
5
5
14
10
6
5
7
4
5
2
3
1
6
5
12
2
3
2
5
1
5
1
2
5
4
6
5
4
6
2
10
9
2
2
9
1
1
6
2
2
3
1
1
2
2
2
7
2
3
2
3
2
2
2
1
4
4
9
8
6
8
2
7
13
7
2
7
1
8
4
5
3
5
2
1
1
3
3
2
6
2
2
4
3
4
7
1
5
4
8
3
2
3
4
1
1
10
4
3
6
1
2
6
2
2
3
1
3
4
2
2
2
2
3
2
2
4
1
2
1
3
5
3
1
3
3
4
4
4
4
2
2
3
1
2
15
7
6
1
3
8
5
1
5
4
9
2
7
2
5
1
2
10
11
10
5
9
6
5
7
12
2
4
7
11
7
6
8
4
2
10
7
1
1
5
2
2
10
2
2
1
4
6
11
2
3
3
8
3
2
2
3
3
2
5
5
9
5
8
2
2
2
1
6
2
7
2
2
2
4
3
2
5
1
2
5
3
2
2
4
3
5
8
3
2
3
5
5
3
4
10
3
12
4
3
2
3
6
2
1
3
2
3
5
4
15
7
6
1
4
8
7
1
8
4
9
2
4
2
3
2
6
9
9
6
8
7
7
5
6
3
4
2
6
8
5
9
4
3
1
5
4
1
1
5
2
2
8
2
3
1
5
7
7
3
3
2
7
4
2
2
3
3
4
3
7
4
9
2
3
2
1
5
2
6
3
2
4
2
4
2
3
1
5
4
4
6
3
2
3
7
5
1
2
8
3
3
3
4
3
3
2
1
1
3
2
2
5
4
15
7
6
4
3
11
8
2
8
6
9
3
3
4
5
8
4
7
8
2
12
6
9
6
8
4
14
2
4
4
8
13
7
9
4
3
2
3
10
4
1
1
5
2
1
8
2
4
1
2
5
8
17
2
3
2
2
9
3
3
3
3
3
2
6
5
7
7
8
2
8
2
2
6
6
1
1
1
9
5
2
2
7
1
2
2
7
3
2
1
4
4
4
8
3
2
3
7
9
1
4
8
3
12
2
3
4
1
3
3
2
1
3
2
3
5
6
11
7
9
9
7
6
1
2
6
4
4
2
8
2
8
2
2
12
11
12
5
5
5
4
4
2
14
4
2
4
9
2
2
2
1
1
2
11
1
1
2
2
5
2
4
2
5
7
6
5
4
6
2
10
9
1
2
4
4
1
1
1
5
2
2
4
2
1
3
5
4
7
7
5
2
8
5
6
2
4
3
9
4
1
3
3
1
3
3
3
15
9
5
1
1
7
9
1
3
3
2
9
3
13
2
5
10
8
10
6
5
6
6
5
6
5
4
1
7
8
3
2
2
1
5
3
1
1
4
2
2
8
1
5
7
11
3
2
2
2
4
1
3
4
7
9
3
2
3
2
8
3
2
1
6
3
4
2
2
2
1
3
3
4
5
2
3
4
5
2
2
8
6
4
2
3
6
2
1
1
1
3
2
4
5
5
5
2
2
3
3
2
1
1
3
4
9
7
3
3
3
4
2
1
6
3
5
4
1
2
1
6
2
2
2
1
1
4
3
3
1
3
2
2
3
3
2
8
4
1
2
2
2
15
7
7
1
4
8
6
2
8
8
9
3
7
8
5
9
6
8
8
2
7
7
5
8
7
5
13
1
3
4
8
5
6
11
1
5
2
2
1
2
10
3
1
1
3
2
2
8
2
1
1
5
7
8
5
4
3
8
4
4
4
3
3
1
5
9
7
9
6
6
2
2
6
4
7
4
4
10
10
1
3
2
2
1
1
4
2
7
2
3
1
4
3
4
6
2
2
3
6
4
2
2
3
3
12
2
4
3
2
2
1
3
2
3
5
8
3
2
2
4
4
1
1
2
2
2
6
7
4
10
13
12
4
3
4
3
4
1
2
14
4
6
5
1
1
1
12
1
1
2
4
2
1
2
5
1
1
4
3
3
4
3
3
2
5
1
7
8
2
5
8
2
2
3
1
3
3
3
2
2
4
4
1
1
1
2
2
6
7
4
10
13
12
4
3
3
3
4
1
2
14
4
4
5
1
1
1
12
1
1
2
4
2
2
1
1
1
2
5
1
1
4
3
3
4
3
3
2
5
1
6
8
2
5
8
2
3
3
3
3
15
7
6
1
4
6
6
2
5
6
9
2
7
2
4
2
3
7
8
10
6
8
10
7
4
13
1
4
1
7
12
4
8
1
4
3
2
3
2
8
3
1
1
5
2
1
8
2
4
5
7
7
3
4
3
6
3
4
4
3
3
2
2
4
10
4
8
4
6
2
2
5
3
3
6
1
1
7
7
1
1
3
2
1
1
4
2
7
2
3
1
4
3
4
7
2
2
3
5
4
3
2
8
3
12
3
4
1
3
3
2
1
3
2
3
5
4
2
13
7
6
3
3
6
6
7
1
1
9
3
3
8
2
2
10
18
12
6
4
9
5
5
6
5
14
8
6
8
13
3
2
1
4
5
12
1
1
2
2
3
2
5
2
5
5
4
3
2
6
4
9
2
4
1
1
2
2
2
7
1
2
1
2
5
3
4
1
3
4
4
8
7
5
3
8
8
3
2
8
8
4
2
7
4
3
3
1
2
2
3
3
2
9
10
9
1
1
2
6
5
8
2
6
2
6
3
5
1
12
12
5
2
3
10
8
4
4
1
14
6
2
4
4
2
1
4
1
2
3
2
3
11
3
2
1
4
2
1
4
7
10
2
3
7
1
3
9
7
9
2
1
2
8
8
3
1
3
2
2
1
5
2
4
2
2
2
4
3
4
2
4
5
3
5
4
5
4
5
10
3
2
3
6
1
2
1
1
2
2
6
12
7
5
2
7
4
2
2
7
4
1
14
3
4
2
8
10
1
12
6
9
10
6
5
3
1
14
12
3
8
8
5
3
1
2
2
4
7
1
1
3
2
2
8
2
5
7
10
2
2
1
7
1
3
7
7
10
2
1
2
6
1
1
9
3
2
1
4
1
2
2
2
2
4
3
4
4
3
5
3
6
7
6
4
5
10
4
1
3
6
1
1
3
3
4
15
7
6
1
4
8
9
1
8
6
9
3
5
2
5
1
3
8
16
12
7
6
7
7
4
9
3
2
2
6
11
2
8
5
3
2
1
6
3
1
1
4
2
2
6
2
2
1
5
7
7
2
3
5
3
2
2
3
3
1
6
8
4
8
6
1
2
2
5
3
3
3
2
7
3
1
2
4
2
5
2
2
3
4
3
5
8
2
2
2
2
3
3
3
8
14
2
3
4
3
4
2
2
4
2
3
3
7
7
8
11
7
5
1
3
2
2
6
2
1
3
3
10
11
3
3
5
3
1
2
1
5
2
4
2
2
1
2
1
3
1
8
2
2
3
2
4
2
6
1
2
2
2
2
3
2
2
8
1
4
4
1
3
3
2
2
2
3
4
3
4
3
2
4
3
5
2
2
10
8
4
2
3
1
3
2
3
8
3
6
1
1
3
5
3
3
3
1
4
6
7
2
3
4
4
4
4
1
8
3
1
2
3
2
1
1
3
2
1
2
4
4
2
2
2
2
2
2
2
1
2
2
6
1
1
5
3
2
2
1
2
4
4
3
4
4
3
2
2
7
4
2
2
2
2
2
2
13
7
6
1
4
8
6
1
5
8
9
3
7
4
2
2
5
8
7
11
6
9
10
6
4
8
2
4
1
7
12
6
8
1
4
5
2
4
2
6
3
1
1
5
2
2
6
2
2
5
7
7
4
4
3
6
3
3
3
3
3
1
5
9
3
8
3
7
2
2
5
2
2
5
1
1
7
9
1
1
3
3
2
1
4
2
5
2
3
1
5
3
4
6
3
2
3
6
3
2
2
8
3
12
3
5
2
2
2
3
1
2
3
5
8
15
7
5
1
1
9
2
2
2
5
3
7
2
4
1
12
9
10
6
8
7
6
7
3
6
4
2
4
4
3
2
2
2
8
1
1
3
2
2
8
2
4
6
5
2
2
3
1
5
1
1
7
3
4
8
1
1
1
2
2
2
7
3
1
4
2
5
2
1
1
3
3
9
3
3
5
2
2
2
4
2
5
3
7
4
3
3
4
1
1
2
3
2
4
14
7
7
1
5
2
2
6
2
6
1
2
1
3
7
12
6
5
6
5
3
4
1
1
4
2
2
1
2
1
2
2
1
2
4
4
5
5
2
3
1
2
4
3
5
1
1
8
3
2
4
1
1
1
5
2
4
6
4
2
1
2
3
4
6
3
4
2
2
2
1
1
3
2
3
8
10
10
1
3
8
5
1
1
1
6
9
2
3
2
5
1
3
8
18
12
6
7
8
7
4
6
2
2
5
11
2
10
4
3
2
2
5
2
1
1
2
3
1
4
2
2
4
9
8
4
2
6
4
2
2
3
3
1
8
7
7
7
3
2
2
1
5
2
2
2
8
3
2
4
2
4
2
3
4
3
4
6
2
2
2
3
2
3
5
12
2
3
4
3
4
2
1
4
2
2
3
7
6
12
7
6
1
3
10
6
3
6
2
2
9
3
9
6
2
1
2
10
8
2
8
7
6
8
7
7
9
5
14
5
6
6
4
8
2
4
3
2
1
2
5
9
1
1
4
2
2
4
4
5
2
4
7
7
6
4
3
8
4
2
2
1
1
4
8
6
4
5
8
3
6
2
4
4
2
2
2
4
4
2
4
2
2
5
2
2
2
2
2
7
4
5
2
2
2
3
4
7
6
5
8
2
5
12
6
2
3
12
4
5
13
5
2
7
7
2
10
12
4
2
3
4
4
15
5
6
6
1
2
8
2
2
1
7
2
9
4
4
10
10
15
4
8
5
5
5
2
14
4
1
4
12
1
1
2
1
1
12
1
1
2
2
5
1
5
2
6
3
6
4
4
6
7
9
2
4
1
5
1
5
2
2
3
2
1
3
5
4
9
6
5
2
7
11
7
4
6
11
4
1
2
3
3
3
12
7
10
1
8
7
5
3
6
3
9
3
10
4
4
1
3
8
11
2
12
6
6
9
7
7
12
5
12
8
6
4
7
10
1
6
1
2
1
2
5
9
2
3
2
2
10
2
5
1
2
5
7
7
2
3
3
8
4
2
2
2
2
6
7
7
8
7
10
2
6
2
2
4
3
5
2
2
2
8
1
5
2
2
1
2
8
3
2
5
2
2
3
2
3
4
11
6
3
6
3
6
5
4
3
8
3
12
4
2
2
2
4
8
2
1
1
4
2
3
3
4
2
15
7
7
7
4
10
1
1
8
2
2
8
2
2
12
18
12
6
7
9
5
5
6
3
14
8
6
8
13
6
3
1
5
12
1
1
3
2
2
2
5
2
5
5
4
5
4
6
2
9
2
4
6
3
4
3
4
2
1
1
4
2
4
8
6
5
3
2
8
3
2
10
12
4
2
7
3
3
3
1
2
2
1
3
3
12
10
7
1
3
5
7
1
8
9
2
4
2
4
4
8
7
11
4
3
5
5
5
9
1
2
5
5
4
4
2
1
2
4
3
3
2
1
4
2
4
6
7
4
4
1
6
2
2
3
3
1
6
7
4
6
2
6
2
2
4
3
3
6
1
1
7
7
3
2
4
2
4
2
2
4
2
4
3
2
4
3
3
3
3
5
3
2
2
3
2
2
1
1
2
5
8
3
9
2
2
6
2
4
4
4
6
4
2
1
4
5
8
8
4
3
9
4
2
3
1
13
4
3
4
1
2
2
3
2
3
1
3
2
1
5
4
2
2
2
3
4
1
1
1
4
1
4
2
2
1
2
2
2
4
4
2
5
4
1
2
7
3
4
2
2
3
1
2
12
7
6
4
7
5
7
4
1
14
3
5
10
10
10
6
9
10
5
4
4
1
13
12
3
8
8
2
2
1
2
2
2
7
1
1
2
2
2
8
2
1
4
7
10
2
2
2
6
1
3
5
7
7
2
1
2
6
1
1
8
3
1
4
2
3
2
2
2
4
3
4
6
3
5
3
4
7
6
4
5
3
10
4
2
3
6
2
3
2
4
9
7
8
1
1
1
3
4
2
7
3
3
3
1
2
4
10
12
3
3
6
4
4
7
1
3
4
2
3
3
2
2
2
2
8
2
2
1
2
2
2
5
3
4
2
2
2
1
4
2
1
2
2
3
1
2
6
2
4
2
5
2
3
4
3
2
3
3
2
2
6
2
2
2
3
2
1
5
3
1
1
2
12
7
5
2
7
6
7
4
1
14
3
5
1
8
10
10
6
9
11
6
4
3
1
13
12
3
11
8
2
2
1
2
2
2
7
1
1
2
2
2
8
2
4
7
10
2
2
2
6
1
6
7
7
6
2
1
2
6
3
1
1
9
3
1
4
1
3
2
2
1
4
3
4
3
3
5
3
6
7
6
4
5
10
4
1
3
6
2
3
2
4
12
7
5
4
7
6
1
7
4
1
14
3
5
6
10
10
6
9
10
5
4
3
1
13
12
3
5
5
2
2
1
2
2
2
7
1
1
2
2
2
8
2
4
7
10
1
3
2
6
1
1
1
3
7
7
6
2
1
1
2
6
9
3
1
4
1
2
2
2
1
4
3
4
3
3
5
3
6
7
6
4
5
10
4
1
3
6
1
3
4
4
9
8
6
2
3
4
4
2
7
1
1
9
6
5
8
10
18
12
4
4
10
8
4
5
5
14
4
3
4
11
2
2
1
2
3
12
2
2
1
5
2
4
1
2
5
4
4
3
2
6
2
9
4
7
1
5
3
1
2
5
2
3
6
2
2
2
2
3
4
4
4
6
5
2
8
13
3
2
9
9
2
4
4
3
2
1
2
1
3
3
2
15
7
7
1
4
8
7
1
5
6
9
2
7
2
4
1
3
12
9
13
6
9
7
7
7
12
3
4
3
7
12
5
8
2
2
3
2
6
6
5
2
2
8
2
5
5
7
7
3
4
3
2
7
1
7
7
3
3
3
3
6
7
4
8
3
8
2
1
5
3
3
6
1
1
4
4
9
3
1
1
4
2
5
2
3
5
4
4
8
3
4
3
5
4
3
2
8
12
3
5
3
4
2
1
1
2
5
4
15
7
6
1
2
6
7
3
6
6
9
3
7
2
4
1
1
9
9
8
6
9
10
7
6
9
3
14
4
8
6
5
6
4
3
3
5
8
1
1
3
2
2
4
2
1
1
5
6
5
2
3
3
6
3
3
1
5
7
4
9
3
2
2
2
6
9
3
2
4
2
5
2
2
3
1
4
3
4
6
4
7
2
7
4
3
2
5
3
7
4
4
6
6
2
1
1
1
2
3
3
6
2
9
4
6
2
3
4
4
2
7
2
1
2
10
8
8
4
3
5
4
2
1
14
4
3
4
2
2
2
2
1
2
8
2
2
3
1
4
2
5
4
3
3
2
5
7
2
2
3
4
1
1
2
4
1
2
3
1
1
4
5
4
5
4
4
2
6
7
6
2
2
5
2
1
4
2
1
3
3
3
10
7
6
2
5
4
4
2
7
1
1
8
1
2
12
17
12
4
5
5
4
6
1
2
14
5
4
9
2
2
2
2
1
2
11
1
1
2
5
1
4
2
5
6
5
4
6
10
9
2
2
4
4
2
1
1
2
5
2
2
4
1
1
3
5
4
8
7
5
2
8
5
6
2
4
9
4
1
4
3
1
3
3
3
13
7
5
1
3
8
8
3
6
2
9
2
9
2
2
5
5
9
8
2
7
4
6
5
6
5
9
3
14
7
4
3
5
7
1
4
5
2
4
2
3
11
1
1
3
1
2
8
2
3
4
5
7
4
3
7
2
2
2
1
1
3
8
7
3
5
5
2
5
2
19
5
2
2
2
4
4
9
1
2
3
2
1
4
3
5
2
2
3
3
7
5
2
4
1
4
4
1
2
6
7
4
2
4
13
5
2
4
4
2
10
12
3
1
3
4
4
12
10
5
1
2
8
7
3
7
6
2
5
2
2
1
10
9
2
8
4
4
6
7
5
8
1
14
3
4
7
2
3
2
2
3
2
3
9
1
1
3
2
2
4
2
4
5
7
2
3
3
5
4
1
1
1
1
3
1
4
3
5
10
3
2
2
4
7
2
2
2
2
2
2
10
1
2
1
4
3
4
2
2
4
3
8
5
2
3
2
2
4
1
2
5
7
4
2
4
11
5
2
3
4
1
10
5
3
1
3
4
4
12
7
5
1
3
9
6
3
5
6
9
3
12
5
4
6
2
11
11
3
14
7
6
9
8
7
9
5
14
4
6
6
5
10
2
5
3
2
1
2
10
7
1
1
4
2
2
5
4
2
5
6
12
3
4
3
1
7
4
2
2
3
3
3
5
8
11
5
8
6
5
2
4
8
2
6
6
2
2
5
6
7
2
2
1
8
1
4
5
3
2
3
1
4
3
8
6
5
8
3
7
7
7
4
6
7
4
3
2
4
12
5
2
4
6
2
10
12
3
2
3
5
1
4
15
7
6
6
2
4
4
1
7
1
1
9
3
8
2
7
11
18
12
5
3
6
5
4
6
5
14
5
6
6
7
2
2
1
2
5
12
2
2
2
5
2
4
1
2
4
4
6
4
4
6
2
10
9
2
2
9
1
1
7
2
3
2
5
2
6
4
2
3
1
4
3
5
6
6
4
2
7
13
6
2
10
8
4
2
3
5
3
1
1
3
2
3
12
7
5
1
3
8
6
4
8
6
2
12
2
2
2
2
7
9
12
4
5
4
7
5
6
1
14
3
4
5
5
5
2
3
3
2
1
4
7
2
4
2
2
4
2
2
2
4
5
9
3
3
3
4
4
3
1
8
4
5
7
3
3
2
4
8
1
5
2
2
2
5
5
2
1
4
3
3
2
2
2
1
4
4
8
7
3
5
2
5
4
1
2
7
7
4
2
4
11
5
2
4
8
1
10
12
3
2
3
5
4
12
7
5
1
3
8
6
3
8
6
2
10
2
4
3
2
15
9
9
6
5
6
6
5
6
1
14
4
4
5
6
9
2
5
3
2
1
4
8
3
2
2
4
2
5
6
12
1
4
3
5
4
1
1
2
2
1
5
3
5
7
5
2
4
2
2
4
1
7
2
2
2
8
3
2
1
5
3
6
2
2
3
1
5
4
9
6
3
5
3
5
4
2
3
6
3
7
4
3
4
9
3
2
3
8
1
10
10
4
2
2
4
3
13
7
6
4
8
10
5
3
6
1
1
9
8
3
16
14
17
12
6
5
13
9
5
5
3
14
10
3
8
11
2
2
2
3
1
3
3
12
1
1
3
2
1
4
2
4
1
2
5
9
10
5
4
4
4
10
9
6
2
8
1
1
1
1
1
2
2
2
6
2
4
1
1
2
3
6
4
2
3
1
2
2
4
3
5
6
9
8
4
6
12
6
2
10
11
4
4
3
7
2
1
2
1
3
2
3
3
12
7
7
1
3
8
8
4
7
6
1
8
2
2
1
2
8
7
11
4
5
10
7
5
14
1
14
3
4
5
4
5
2
1
2
4
9
1
1
3
2
2
4
2
4
6
7
2
2
2
3
3
1
4
5
5
4
6
1
4
2
4
2
1
2
2
2
2
4
8
1
2
2
4
3
5
2
5
3
9
6
2
5
3
1
4
4
2
3
3
4
4
2
2
11
3
4
6
1
7
4
3
1
2
4
4
13
7
6
7
11
6
5
7
1
1
9
6
2
16
1
12
17
13
6
4
11
7
5
4
5
14
10
4
11
11
1
2
1
2
3
11
1
1
3
2
6
2
5
2
5
6
8
3
2
8
4
6
9
6
2
9
1
1
1
1
2
2
2
2
7
1
1
6
3
2
3
1
1
1
4
3
5
6
9
8
4
6
12
7
4
10
3
11
4
2
4
7
2
1
1
3
2
3
4
1
2
7
1
2
1
1
2
14
7
6
7
11
5
5
6
1
1
9
8
1
16
1
9
17
13
6
4
11
7
5
4
3
14
10
3
12
11
1
5
1
2
2
3
12
1
1
3
2
6
2
5
2
5
8
8
3
2
7
4
10
9
6
9
1
1
2
2
2
2
6
2
2
1
2
2
2
2
8
1
2
4
1
2
2
2
4
3
5
8
9
8
4
6
12
7
4
10
3
11
4
2
7
7
2
1
1
1
3
2
3
3
3
7
4
3
7
8
4
8
17
12
5
3
4
3
2
1
2
1
10
2
4
2
1
1
1
1
2
3
4
1
2
7
5
4
1
4
1
1
2
4
4
5
5
3
6
7
6
2
4
6
2
1
1
3
2
3
14
7
6
7
11
6
5
7
1
1
9
8
2
16
1
12
17
13
6
4
12
7
5
4
5
14
10
3
11
11
1
2
1
2
2
3
12
1
1
3
2
6
2
5
2
5
6
10
5
4
8
4
10
9
6
2
9
1
1
1
1
2
2
2
2
6
5
1
6
4
2
4
1
2
2
1
4
4
5
8
9
8
4
6
12
7
4
10
3
11
4
2
4
7
2
1
1
3
2
3
2
4
14
7
6
7
11
6
5
6
1
1
9
8
1
16
1
8
17
13
6
4
11
7
5
4
3
14
10
3
12
11
2
5
1
2
3
12
1
1
3
2
6
2
5
2
5
8
10
5
4
8
4
10
9
6
2
9
1
1
2
2
2
2
6
2
2
3
2
2
2
2
8
4
2
4
1
2
2
1
4
3
5
8
9
8
4
6
7
6
4
10
3
11
4
4
7
7
2
1
1
2
3
2
3
3
13
7
6
7
11
6
3
6
1
1
6
6
6
5
2
3
9
17
13
6
4
11
7
5
4
5
14
10
3
11
6
3
2
2
5
2
6
3
11
2
3
2
1
6
2
5
2
5
7
2
2
5
3
2
6
4
3
7
5
2
9
1
1
1
1
2
2
2
2
6
1
1
8
2
3
2
2
8
4
5
1
2
1
2
4
3
4
8
4
4
4
4
7
7
10
3
12
4
6
7
7
2
1
2
1
3
2
3
2
3
3
7
4
3
7
8
4
8
17
12
5
3
6
3
2
1
1
10
2
4
2
1
1
1
1
2
3
4
2
2
1
2
7
5
3
4
1
1
2
4
4
5
8
3
6
7
6
2
4
6
2
2
1
3
2
3
14
7
6
7
11
6
5
6
1
1
9
8
1
16
1
8
17
13
6
4
11
7
5
4
3
14
10
3
12
11
2
5
1
2
2
3
12
1
1
3
2
6
2
5
2
5
8
10
5
4
8
4
10
9
6
2
9
1
1
2
2
2
2
6
2
2
5
2
2
2
2
8
4
2
4
1
2
2
1
4
3
5
8
9
8
4
6
12
7
4
10
3
11
4
4
7
7
2
1
1
2
3
2
3
3
14
7
6
7
11
5
5
7
1
1
9
8
2
16
1
12
17
13
6
4
11
7
4
4
5
14
10
3
11
11
3
2
1
2
3
12
1
1
3
2
1
6
2
5
2
5
6
8
3
2
7
4
10
9
3
2
10
1
1
1
1
2
2
2
2
6
3
1
6
4
2
4
1
2
1
1
4
3
5
6
7
5
4
7
12
7
4
10
3
11
4
2
4
7
2
1
1
3
2
3
4
14
7
6
6
11
5
5
6
1
1
9
8
1
16
1
9
17
13
6
4
11
7
4
4
3
14
10
3
12
11
1
5
1
2
2
3
12
1
1
3
2
6
2
5
2
5
8
8
3
2
7
4
10
9
6
2
9
1
1
2
2
2
2
6
2
2
1
2
2
2
2
8
1
2
4
1
2
2
2
4
3
5
8
9
8
4
6
12
7
4
10
3
11
4
2
7
7
2
1
1
1
3
2
3
3
12
7
5
1
3
10
6
3
5
1
9
2
7
3
4
1
2
12
9
1
12
6
5
6
7
5
9
3
8
4
6
6
4
7
2
4
3
2
1
9
8
1
1
3
2
2
4
2
2
4
5
12
3
3
1
7
4
2
2
1
1
3
1
9
4
7
7
2
4
2
4
6
3
5
2
2
3
6
3
2
1
4
3
5
2
2
3
3
3
8
6
2
8
3
4
3
3
2
9
3
7
4
3
4
6
3
2
4
6
2
10
11
3
2
3
3
4
7
7
4
1
2
9
7
1
1
1
1
9
2
3
2
1
5
2
7
7
9
7
8
6
7
5
6
5
4
1
6
6
2
6
1
3
2
2
3
5
3
1
1
2
1
2
3
2
2
5
7
5
3
1
5
2
4
4
1
5
6
2
7
2
5
1
2
5
2
2
6
2
2
1
8
3
2
1
4
1
3
4
3
2
3
1
5
3
4
3
2
1
3
4
1
2
5
3
4
2
2
2
3
2
2
3
1
2
5
4
11
5
1
3
1
1
3
3
2
1
7
7
3
3
1
4
1
1
1
1
1
2
5
2
3
2
2
1
1
4
2
2
2
4
2
2
2
2
14
7
6
7
11
6
5
6
1
1
9
8
2
16
8
9
13
6
3
12
7
5
4
3
6
6
3
11
11
1
2
1
2
3
12
1
1
3
2
4
2
5
2
5
8
10
5
4
8
4
10
7
6
2
8
1
1
1
2
2
2
6
5
1
6
3
2
4
1
2
1
4
3
5
8
6
8
4
6
10
7
4
10
3
11
4
2
4
7
2
1
1
3
2
3
4
13
7
6
7
11
6
3
6
1
1
6
6
8
5
4
3
8
17
13
6
4
11
7
4
3
5
14
10
2
9
6
3
2
4
5
2
6
2
11
2
3
2
1
6
2
5
2
5
7
2
2
7
5
4
6
4
3
7
5
2
9
1
1
1
1
1
2
2
2
6
1
2
8
2
3
2
2
8
4
5
5
1
2
1
1
4
3
4
8
4
8
4
4
12
7
1
10
3
10
4
6
6
7
2
1
2
2
3
2
3
2
3
13
7
6
7
10
7
3
6
1
1
6
6
6
5
4
3
8
17
13
6
4
11
7
5
4
5
14
10
3
11
6
8
2
4
5
2
6
3
11
2
3
2
1
6
2
5
2
5
8
2
2
7
5
4
9
4
3
7
5
2
9
1
1
1
1
1
2
2
2
6
1
2
8
2
3
2
2
8
4
5
4
1
2
1
2
4
3
4
8
4
8
4
4
12
7
1
10
3
12
4
4
7
7
2
1
2
2
3
2
3
2
3
12
7
5
1
3
10
6
3
6
6
2
11
2
2
3
12
10
12
4
6
8
6
7
8
1
14
5
7
7
4
4
2
3
3
2
3
5
1
1
4
2
2
8
2
1
5
5
8
2
3
3
2
8
4
2
2
1
1
6
4
5
8
7
8
2
6
2
4
5
1
2
2
3
3
3
6
3
2
1
4
3
4
2
2
2
1
4
4
8
7
2
4
3
5
4
1
2
11
3
12
4
2
2
4
4
2
2
4
4
1
10
12
2
2
3
5
4
12
4
4
7
5
8
7
2
10
2
2
1
5
4
6
2
17
12
4
8
6
7
5
6
3
5
4
2
2
1
1
2
1
2
11
2
2
2
5
1
4
2
5
3
7
4
4
4
4
9
3
2
9
2
4
3
1
4
1
4
1
2
4
2
4
4
2
1
5
6
2
2
10
2
4
2
4
3
1
3
3
12
7
5
1
5
6
6
2
5
1
1
9
3
4
3
6
8
4
10
9
2
10
4
9
6
6
4
6
5
14
3
6
7
3
9
2
6
3
2
5
9
1
1
4
1
2
8
2
1
1
5
6
7
4
3
3
4
1
1
2
2
3
2
5
6
4
10
2
5
2
4
6
3
3
3
2
2
2
4
3
2
1
4
3
4
2
2
2
1
4
4
8
5
2
3
2
5
4
3
2
6
3
8
4
2
4
4
3
2
4
7
2
10
3
3
2
3
5
4
12
9
5
1
4
6
10
2
7
4
9
2
8
2
2
2
6
9
8
4
5
8
8
5
9
5
14
4
6
8
4
5
2
4
3
2
2
5
6
1
1
3
1
2
4
2
4
6
12
2
5
3
5
4
1
1
1
1
1
5
4
6
2
6
3
4
2
2
5
2
6
3
2
1
4
3
4
2
2
2
1
3
3
8
5
2
4
2
2
4
4
1
3
3
4
4
2
4
7
1
3
4
2
10
12
3
2
3
3
4
12
7
5
1
3
10
6
4
8
1
9
2
9
2
3
3
2
10
9
3
12
6
8
6
8
7
12
5
14
4
6
5
6
7
2
6
3
2
1
5
9
1
1
4
2
2
4
2
2
2
5
5
14
3
4
3
8
4
2
2
3
3
3
8
9
9
5
8
4
6
2
4
7
3
5
2
2
3
10
3
2
2
1
4
3
5
2
2
2
1
4
4
8
7
5
5
3
4
6
7
4
7
3
7
4
2
5
12
5
2
4
4
2
10
12
4
2
3
5
4
12
7
5
1
4
8
6
4
8
1
9
2
13
5
4
4
4
13
10
2
15
4
5
7
7
5
11
3
14
8
6
13
5
9
3
4
3
2
3
2
10
9
1
1
5
2
2
8
2
2
2
5
5
12
2
5
3
2
8
4
2
2
3
3
5
4
7
10
7
7
5
7
2
4
5
4
7
4
4
4
9
1
3
2
2
1
2
4
3
5
2
2
3
3
3
8
6
4
8
2
6
6
2
4
10
3
7
4
3
2
5
12
5
2
4
8
2
10
12
4
2
3
5
4
12
7
5
1
2
8
6
3
7
2
2
9
2
5
2
2
1
1
8
11
8
4
6
10
7
5
6
3
14
4
6
3
4
9
2
3
1
2
5
4
1
1
3
2
1
4
2
3
5
5
10
2
4
3
4
4
1
1
1
4
5
4
7
7
1
6
2
4
6
2
2
2
4
1
2
2
1
5
3
3
2
3
5
3
8
5
2
4
3
2
4
2
2
6
3
6
4
2
2
10
1
2
4
4
2
10
12
4
1
2
5
6
12
7
5
1
4
8
5
3
5
4
6
2
5
2
5
3
2
8
10
2
10
6
8
7
8
5
9
1
14
4
6
4
5
10
2
4
3
2
1
5
6
1
1
3
2
2
4
2
2
1
2
4
6
13
3
3
7
3
2
2
3
3
3
2
8
8
4
8
2
5
2
4
8
3
3
4
4
3
3
2
6
1
5
2
2
1
4
3
5
2
2
3
1
4
3
8
6
3
5
3
5
5
4
2
3
12
4
3
2
4
11
2
3
4
1
10
12
4
2
2
5
4
9
3
3
6
2
7
5
1
1
2
2
3
9
14
4
6
3
4
4
1
2
1
4
2
1
1
1
2
1
2
2
3
1
2
4
1
5
4
2
3
4
2
1
4
6
7
8
2
4
2
3
1
2
1
1
2
4
2
2
1
1
5
3
3
2
1
2
3
3
2
1
2
4
6
12
7
6
1
4
6
8
2
6
8
9
2
11
4
5
1
2
10
9
1
8
6
9
7
6
5
12
5
14
3
6
6
10
9
3
4
3
2
1
6
12
1
1
4
2
2
8
2
1
2
5
7
12
2
3
3
1
7
4
2
2
3
3
4
1
10
6
4
8
5
4
2
4
9
1
7
2
2
5
11
1
3
2
2
2
10
3
4
2
2
3
1
5
4
9
7
2
7
3
4
6
1
2
9
3
12
4
2
4
12
2
2
4
7
2
10
9
4
2
3
5
6
2
12
7
6
1
3
7
6
2
7
6
2
6
2
2
2
2
11
8
12
6
6
4
6
5
8
3
14
4
5
7
4
6
2
3
3
2
1
4
9
3
2
2
4
2
4
5
5
3
3
4
4
2
2
1
4
5
5
5
12
2
5
2
4
6
3
2
2
2
8
1
2
2
1
4
3
4
2
2
1
5
3
8
5
2
4
2
2
4
2
1
7
3
7
4
4
10
2
2
4
7
1
10
11
4
2
2
5
4
1
13
7
6
1
1
1
5
5
7
1
1
6
3
3
7
1
4
10
13
12
4
4
10
4
4
6
3
14
5
3
5
7
3
2
2
2
3
12
2
1
2
2
2
4
2
4
3
2
6
4
9
2
4
1
1
1
2
2
2
8
1
2
5
3
3
1
1
4
3
4
6
4
5
3
7
4
3
2
8
3
2
2
2
11
3
3
3
1
2
3
2
12
7
6
1
4
8
5
4
8
1
9
2
10
2
4
2
2
13
12
12
6
9
7
10
5
12
3
8
4
6
5
6
7
2
4
2
2
5
8
1
1
4
2
2
4
2
1
2
5
6
15
3
4
3
5
4
2
2
3
3
3
5
7
8
7
6
4
7
2
4
8
1
5
2
2
2
8
3
2
2
4
1
3
5
3
2
2
4
4
8
6
3
5
2
7
4
4
2
10
3
7
4
3
4
12
5
2
4
8
2
10
12
3
2
3
5
4
1
12
7
5
3
7
11
2
6
6
2
6
2
2
3
2
7
7
10
4
8
6
7
5
6
1
8
4
4
5
5
7
2
5
3
2
1
4
5
3
1
2
4
2
4
6
6
2
3
3
4
1
1
3
1
3
4
2
10
2
1
4
5
1
5
1
1
2
6
1
2
1
5
3
3
2
2
4
3
8
5
2
5
2
3
3
1
1
7
6
2
3
4
8
2
2
3
4
1
10
3
4
2
3
3
4
12
8
5
1
2
7
8
2
7
6
2
10
2
2
1
2
6
12
1
7
4
5
4
7
5
9
1
8
3
3
4
3
6
2
3
3
2
2
3
4
3
2
2
4
2
5
6
3
3
3
2
2
1
1
1
1
5
4
7
7
2
2
4
3
1
2
2
1
1
10
3
2
1
4
3
5
2
2
2
4
3
8
7
2
3
1
3
2
3
1
3
5
4
2
4
4
2
2
3
3
1
8
10
4
2
3
4
4
12
7
5
1
3
5
6
4
8
6
2
12
2
2
2
3
6
10
2
12
5
9
7
7
5
9
1
14
4
4
5
5
7
2
5
3
2
1
8
5
1
1
3
2
2
4
2
2
4
5
7
2
5
3
5
4
1
1
1
1
2
1
10
4
5
6
2
4
2
4
8
1
5
2
2
2
10
3
2
2
1
5
3
5
2
2
2
1
4
4
8
7
3
7
2
6
4
4
4
7
7
4
3
2
4
12
2
2
4
4
1
10
11
4
2
3
3
4
11
7
5
4
3
7
6
3
5
6
2
3
5
2
1
2
7
11
16
4
5
5
7
5
9
1
14
3
4
5
3
6
2
3
3
2
1
3
3
1
1
3
2
2
4
2
1
4
5
4
3
2
2
4
3
2
2
1
1
3
1
3
4
6
7
2
5
1
2
3
5
5
2
2
2
5
3
2
4
2
4
2
2
2
3
2
8
7
2
2
2
5
4
2
5
3
7
4
4
7
1
2
4
1
7
4
3
2
3
4
4
12
7
5
1
3
5
6
2
8
6
1
3
2
2
1
2
6
12
1
8
4
8
7
7
5
5
1
14
3
4
7
5
4
2
3
3
2
2
3
9
1
1
3
2
2
4
2
4
5
5
3
2
5
4
2
2
1
1
4
4
4
6
2
1
4
4
2
2
2
2
2
3
5
1
2
1
4
3
4
2
2
1
4
3
8
5
2
2
2
2
4
1
1
3
6
4
4
3
5
4
7
1
7
11
2
1
3
5
4
15
7
6
1
4
10
6
2
8
1
9
3
2
2
3
1
5
8
9
11
7
9
5
7
5
6
5
4
5
9
13
4
3
3
2
2
4
5
3
3
1
2
4
2
2
5
7
5
2
3
1
4
3
2
2
1
1
1
3
7
2
8
3
5
2
2
8
5
2
2
3
8
1
6
3
2
4
3
5
2
2
2
1
3
3
4
3
2
2
1
7
3
5
3
4
2
5
2
3
7
2
2
2
1
3
5
4
12
7
5
1
5
8
6
3
8
1
1
9
2
10
2
4
6
4
8
11
1
12
7
5
10
8
5
6
5
14
4
8
7
5
8
3
7
3
2
1
8
6
1
1
3
2
2
4
2
3
2
5
5
13
3
3
3
6
4
1
1
2
2
4
6
7
8
7
6
2
7
2
4
8
2
4
4
2
2
3
4
2
2
1
5
2
2
2
2
2
5
3
5
2
2
2
1
4
4
8
6
3
8
2
6
4
7
2
10
3
10
4
3
2
6
13
2
2
7
7
2
10
12
4
2
3
5
4
12
9
7
3
8
7
3
7
6
1
4
3
3
5
2
5
9
2
10
4
3
4
5
5
3
2
8
4
4
4
4
3
3
1
2
1
2
5
3
1
2
4
2
6
6
4
3
1
3
4
2
2
3
4
4
5
4
7
3
2
2
4
5
4
4
3
2
8
5
2
2
4
2
2
2
2
1
4
3
7
5
3
3
1
3
2
2
3
6
4
4
2
2
1
2
3
4
5
3
1
2
3
3
4
9
7
6
5
10
5
3
1
1
9
8
1
3
13
17
12
6
4
6
9
5
5
3
14
6
3
9
14
2
3
1
2
2
3
12
2
3
2
6
2
5
2
5
5
3
2
1
1
7
4
3
9
6
8
1
1
1
1
2
2
2
6
1
1
7
1
2
4
1
2
4
3
5
6
4
4
3
6
12
6
1
10
9
2
2
3
7
2
1
1
3
2
3
3
12
7
5
1
3
8
6
3
8
1
1
9
2
11
5
2
11
4
9
10
2
8
6
9
10
7
5
8
5
14
4
6
5
5
7
2
3
3
2
1
5
8
3
2
2
4
4
4
1
5
5
7
3
6
3
2
7
4
2
2
3
3
3
5
7
8
5
9
5
5
2
4
6
2
2
2
2
4
6
5
2
2
4
1
3
5
3
2
2
1
3
3
8
6
2
8
2
5
5
3
4
8
3
7
4
4
11
5
2
4
6
2
10
12
3
2
3
5
4
1
12
7
6
1
6
13
5
4
8
8
9
3
14
8
11
6
5
8
11
3
15
7
9
12
8
7
11
5
14
14
11
10
11
11
3
5
5
2
8
2
10
12
2
5
2
2
10
4
5
1
2
5
8
15
5
7
5
4
7
3
7
7
3
3
8
9
8
9
7
7
8
8
2
4
7
4
7
4
4
9
8
2
2
1
8
2
3
2
2
10
1
4
2
5
3
2
3
1
4
4
8
6
9
8
4
7
10
7
4
10
3
15
4
3
2
6
13
5
2
3
6
2
10
12
4
2
3
5
6
2
12
7
6
1
4
10
6
3
8
6
9
3
13
9
5
3
4
12
11
2
14
6
9
12
8
5
9
5
14
12
11
12
11
10
2
4
3
2
1
10
9
2
4
2
2
8
4
2
1
2
5
6
15
4
4
3
1
9
3
2
2
3
3
4
8
8
9
7
7
5
8
2
4
7
3
7
4
4
5
9
7
2
2
2
10
1
4
2
5
3
2
3
1
4
4
8
7
5
7
4
6
4
7
3
10
3
15
4
3
2
6
12
5
2
4
6
2
10
8
4
2
3
4
4
1
12
7
6
1
7
12
5
5
8
8
9
2
13
6
6
5
5
11
11
3
14
7
9
11
8
7
11
5
14
13
11
9
7
11
3
5
5
2
8
10
12
2
4
2
2
10
2
5
1
2
5
8
15
4
6
4
3
6
4
7
7
3
3
8
5
8
9
7
7
8
8
2
4
7
4
7
3
3
4
8
2
2
1
8
2
3
2
2
5
3
2
5
2
2
3
1
4
5
8
6
4
8
4
6
7
6
4
10
3
12
4
3
2
6
13
5
2
7
6
2
10
12
4
2
3
5
6
2
12
7
5
1
3
8
8
3
7
6
9
2
15
4
4
3
5
12
10
8
6
6
7
9
5
9
5
14
7
6
7
4
11
2
4
5
2
4
5
11
1
1
3
2
2
4
2
5
6
15
2
5
3
2
8
4
2
2
1
1
2
4
4
9
6
8
5
5
2
4
6
3
5
2
2
3
6
1
3
2
3
2
1
7
3
6
2
2
3
1
4
4
8
7
3
8
3
5
7
4
4
10
3
9
4
2
5
11
5
2
4
4
2
10
12
3
2
3
4
1
4
2
12
7
5
1
3
8
6
3
8
1
9
2
8
3
4
2
4
8
8
12
4
5
7
7
5
9
3
13
3
7
6
4
6
2
3
4
2
3
2
5
6
1
1
3
2
2
4
4
2
1
4
6
7
2
3
3
2
5
4
2
2
3
4
4
4
5
5
2
4
2
4
7
1
4
4
2
2
4
5
2
2
2
1
1
5
4
5
2
2
3
3
8
6
4
5
2
2
4
2
4
3
3
6
4
2
4
8
2
2
4
4
2
10
12
4
2
2
4
4
15
10
5
1
3
6
5
2
3
3
6
3
5
2
2
1
3
7
9
1
9
6
8
6
5
5
6
1
13
3
1
4
3
5
2
1
2
2
2
2
6
2
3
2
1
4
2
2
5
7
5
3
2
2
2
1
1
1
1
2
5
2
5
2
2
2
4
2
3
3
1
7
1
2
1
4
1
5
2
5
3
8
6
2
2
2
6
4
1
2
3
5
2
4
4
6
1
3
7
2
2
2
2
4
12
7
5
1
3
5
6
1
7
2
6
2
6
2
1
1
1
4
8
11
1
8
4
8
4
7
4
6
1
8
2
5
3
2
6
2
3
3
2
1
3
8
3
1
2
4
2
1
4
6
5
1
3
3
2
3
4
1
1
1
4
2
3
4
8
2
5
2
4
7
1
2
2
2
2
2
7
3
2
2
6
2
4
2
2
3
3
4
9
5
2
5
2
5
7
4
2
2
3
5
4
2
4
1
5
4
4
1
10
12
1
2
5
4
1
12
7
6
1
3
8
8
4
7
2
9
2
16
6
4
3
3
14
10
3
12
6
8
7
8
5
9
5
14
5
6
13
5
10
1
4
3
2
3
2
6
12
1
1
5
2
2
8
2
3
2
5
7
14
3
3
8
3
3
3
3
3
5
7
5
6
5
6
3
5
2
4
9
2
7
2
2
2
6
1
1
5
2
2
1
1
7
3
1
6
2
2
3
1
4
5
8
6
4
8
3
5
8
6
4
10
3
8
4
3
2
5
4
2
2
3
6
2
3
5
4
2
3
5
4
2
12
7
5
1
4
8
5
3
8
6
2
6
2
4
5
3
8
10
8
4
9
7
7
5
9
1
14
3
5
9
4
6
1
3
3
2
1
4
7
4
2
2
4
2
4
7
7
2
4
3
5
4
2
2
1
1
4
1
9
5
5
9
2
8
2
4
7
3
5
2
2
2
5
3
2
2
1
7
3
5
2
2
2
1
3
4
10
7
3
6
3
5
5
4
4
10
3
6
4
2
4
3
2
2
3
8
1
10
12
3
2
2
3
4
1
12
7
6
1
4
9
5
3
5
6
2
10
3
4
3
5
9
10
1
12
6
8
7
6
5
9
1
12
4
4
6
4
8
3
7
5
2
4
4
8
1
1
4
1
2
8
2
5
6
6
3
4
3
8
4
1
1
1
1
1
4
6
10
4
6
3
5
2
4
7
3
5
3
3
2
6
1
1
3
2
3
2
2
4
3
5
2
2
3
1
5
4
8
5
2
8
2
2
4
1
2
8
6
4
2
2
4
11
5
2
4
7
1
8
7
2
1
3
5
4
1
12
7
6
1
4
12
5
4
8
4
9
2
16
6
5
6
5
11
10
1
8
7
9
10
7
5
12
5
14
13
11
7
5
11
2
5
5
2
4
2
10
11
1
1
3
2
2
8
4
1
5
5
15
4
5
3
6
4
4
4
1
1
5
8
7
8
7
7
7
6
2
4
8
4
7
2
2
2
8
1
8
2
3
2
1
5
3
4
2
2
3
1
3
4
8
7
4
6
3
5
11
4
4
9
3
10
4
3
2
4
13
5
2
4
7
2
10
12
4
2
3
5
4
12
7
5
1
4
6
10
1
7
1
9
1
10
2
1
5
7
7
8
4
8
4
6
5
6
3
6
3
6
7
4
4
3
3
2
2
4
7
3
3
1
2
4
2
3
4
6
8
2
3
3
3
2
1
1
4
4
4
5
5
2
3
1
2
5
1
1
3
5
1
1
2
3
2
2
4
1
5
2
1
5
3
7
5
3
4
3
2
2
1
6
6
4
2
4
7
2
3
7
2
7
8
4
2
2
4
4
3
7
4
3
7
8
4
8
17
12
5
3
4
3
2
1
1
5
2
4
2
1
1
2
3
4
1
2
4
5
4
1
2
4
4
5
5
3
6
7
4
2
4
6
2
3
2
3
3
7
4
3
7
8
1
4
8
17
12
5
3
6
3
2
1
1
10
2
4
2
1
1
1
1
2
1
3
4
1
2
7
5
3
4
1
1
2
4
4
5
8
3
6
6
7
2
4
3
6
2
2
1
3
2
3
3
7
4
3
7
8
1
4
8
17
12
5
3
6
3
2
1
1
5
2
4
2
1
1
1
1
2
3
4
1
2
7
5
4
1
1
4
4
5
8
3
6
7
7
2
4
3
6
2
2
1
3
2
3
1
1
3
1
2
2
4
2
3
2
1
1
2
1
2
2
2
2
1
3
2
2
12
7
6
1
4
8
8
4
8
1
9
2
14
5
2
5
3
11
9
3
13
6
9
10
8
5
6
3
14
8
6
12
6
10
2
6
3
2
1
6
9
1
1
3
2
2
4
2
5
2
4
5
15
2
3
3
1
8
4
2
2
3
3
1
4
5
7
7
8
5
8
2
4
8
1
7
2
2
4
7
3
2
2
1
7
1
3
5
3
2
3
1
4
4
8
7
2
5
3
6
5
4
2
9
3
7
4
3
2
5
12
2
2
3
6
2
10
12
4
2
3
5
4
2
7
3
6
1
1
4
3
3
3
2
2
3
1
3
9
8
3
3
5
6
4
5
1
2
1
5
4
1
2
1
6
2
1
1
1
3
2
2
2
3
2
4
2
2
2
4
1
1
2
5
3
2
2
1
1
3
2
4
2
6
3
1
6
2
2
5
2
4
1
2
14
7
6
2
8
10
1
5
1
4
1
3
2
3
3
8
7
7
7
6
1
3
4
2
1
3
5
4
2
4
3
2
2
3
1
2
3
2
5
6
6
2
2
1
5
4
1
1
1
1
1
3
7
2
8
3
4
2
1
4
3
2
2
2
7
3
1
4
2
3
1
2
2
4
4
3
2
2
3
3
1
1
2
3
8
4
2
2
4
1
3
1
2
4
4
12
7
5
1
3
8
6
4
6
6
3
10
3
5
5
4
9
10
2
12
6
5
8
7
5
9
1
14
4
4
13
5
9
2
5
3
2
1
5
12
1
1
3
2
2
8
2
3
5
5
7
2
3
3
1
6
4
2
2
1
1
4
8
7
8
5
6
5
4
2
4
5
1
1
3
3
3
4
5
2
1
5
3
5
2
2
3
4
3
8
5
4
5
3
4
5
3
2
7
3
7
4
3
5
13
5
2
4
8
1
10
11
4
2
3
5
4
12
7
5
1
5
9
5
6
7
1
9
2
14
5
5
3
3
10
11
3
12
6
8
11
8
7
9
5
14
4
6
13
13
11
3
6
3
2
3
7
12
1
1
5
2
2
8
2
5
1
5
7
7
3
4
3
2
6
3
4
4
3
3
3
4
8
11
7
6
5
5
2
4
7
3
7
3
3
5
8
1
1
7
2
2
2
5
1
3
5
3
2
3
1
4
4
8
6
6
8
3
6
13
7
4
10
3
12
4
3
2
6
13
5
2
7
6
2
10
12
4
2
3
4
4
2
12
5
6
1
3
5
7
1
6
4
2
6
2
2
1
3
4
10
10
4
5
5
6
5
6
2
6
1
3
5
4
4
2
3
2
1
2
4
1
1
2
2
2
4
2
2
5
5
8
3
3
4
4
2
1
5
3
2
7
2
2
2
4
3
3
1
1
2
8
1
2
2
4
1
3
2
2
1
3
3
10
5
2
2
1
3
1
6
3
4
4
3
2
4
1
10
7
1
2
3
3
4
13
11
4
1
1
3
9
9
1
8
1
9
2
4
2
1
1
3
8
10
12
5
5
6
7
5
6
5
6
1
4
7
7
5
4
3
2
5
3
4
1
7
2
2
1
4
8
8
2
1
4
4
1
1
1
1
1
7
3
2
6
2
3
2
2
5
3
3
3
3
3
4
7
3
2
7
1
2
5
3
2
1
1
4
2
4
8
2
2
1
2
3
2
4
3
2
3
4
3
3
2
1
1
3
2
2
5
4
12
7
6
2
4
10
6
3
7
6
3
7
3
4
3
3
14
8
1
12
7
9
8
7
7
9
1
14
6
6
10
5
9
3
6
3
2
1
4
12
1
1
3
2
2
4
2
3
5
6
15
3
4
3
5
4
3
3
3
3
3
8
7
6
7
6
4
6
2
4
6
2
2
3
3
3
5
8
1
5
2
2
2
5
1
3
2
5
3
2
3
4
3
8
5
5
5
3
4
7
4
4
10
3
7
4
2
4
13
5
2
4
6
1
10
12
4
2
3
5
4
1
12
7
6
1
9
13
5
4
8
8
9
3
14
9
6
7
5
10
10
3
15
7
9
11
8
7
13
5
14
15
11
10
14
11
3
5
5
2
8
2
10
12
1
1
5
2
2
8
4
5
1
2
5
8
15
5
9
5
4
9
4
7
7
3
3
10
9
8
9
7
7
5
7
2
4
5
4
7
4
4
7
6
1
1
8
2
3
2
2
9
4
3
8
2
2
3
1
3
5
8
6
9
8
4
8
13
6
4
10
3
15
4
3
2
6
13
5
2
7
6
2
10
12
4
2
3
5
1
6
1
12
7
6
1
4
6
5
3
7
4
6
2
10
6
2
5
2
12
10
1
12
4
8
7
8
7
11
1
14
4
5
6
5
8
3
4
3
2
1
7
7
1
1
3
2
2
4
4
3
2
5
7
12
2
4
3
2
10
4
1
1
3
3
3
4
7
9
6
9
2
6
2
4
8
1
5
3
3
2
6
1
4
2
2
2
4
3
5
2
2
3
1
3
3
8
7
4
8
3
5
4
2
4
10
3
7
4
3
2
4
5
5
2
4
7
1
10
12
4
2
3
5
4
12
7
6
1
3
8
11
3
8
6
2
4
2
2
1
3
7
9
11
6
6
7
6
4
6
1
5
3
4
4
3
6
3
3
2
3
4
3
2
1
3
2
5
5
10
2
2
3
5
4
1
1
1
5
5
6
8
3
2
4
4
2
2
2
8
3
2
4
2
5
2
2
2
1
3
3
10
5
2
2
2
7
6
1
6
3
4
2
2
4
7
1
3
4
1
7
4
2
2
3
2
4
12
7
6
1
5
10
5
3
8
8
9
3
17
9
6
8
5
10
11
3
15
7
9
11
8
7
11
5
14
11
6
9
13
10
2
7
5
2
8
2
7
12
1
1
5
2
2
8
4
2
1
2
5
8
15
3
5
3
2
7
3
4
4
3
3
3
5
8
9
7
7
8
8
2
4
6
4
7
2
2
9
8
1
8
2
3
2
1
6
4
3
5
2
2
3
1
3
5
8
6
9
8
3
6
12
6
4
10
3
12
4
3
2
6
13
5
2
4
6
2
10
12
4
2
3
5
1
6
2
15
7
6
1
3
7
7
1
9
1
1
9
2
2
8
2
2
2
10
18
12
6
8
11
5
5
6
3
14
10
3
4
7
2
4
1
2
2
3
9
2
3
2
1
8
2
5
2
6
6
3
6
5
4
5
2
9
2
3
5
1
1
1
2
2
4
2
2
1
2
2
2
5
3
5
2
2
2
1
3
4
4
6
6
5
2
6
9
6
2
5
13
4
1
2
3
3
2
1
3
1
3
2
3
1
2
2
2
11
10
10
2
8
5
7
3
3
2
2
1
2
6
9
4
4
5
5
4
5
1
10
2
2
4
6
2
3
1
2
2
2
8
3
1
3
2
3
2
5
3
4
2
2
2
2
2
4
2
6
1
1
4
1
1
1
2
2
2
6
3
1
5
3
2
2
1
3
2
3
5
4
3
2
2
4
2
1
5
5
2
2
5
1
1
2
1
7
2
6
1
1
3
6
5
2
2
4
8
10
3
2
4
2
2
1
4
1
3
3
5
1
2
2
1
2
3
3
2
2
2
1
1
4
2
1
2
3
3
5
2
2
3
2
1
2
3
2
10
4
4
6
6
1
4
6
10
2
3
3
4
4
18
12
4
5
4
5
5
2
2
1
2
2
2
5
2
1
1
2
2
8
1
1
2
2
1
4
2
5
2
5
4
4
3
3
5
8
7
2
1
7
1
4
3
1
3
4
3
1
3
4
6
5
1
6
7
6
11
19
4
2
3
2
1
1
1
3
3
9
7
4
4
2
4
5
3
3
4
1
2
3
7
8
4
3
4
2
4
1
7
3
2
5
4
1
1
8
2
1
2
2
3
2
5
2
4
2
2
2
3
4
2
2
2
1
1
1
2
6
3
1
2
2
3
4
2
2
1
3
2
5
2
2
3
1
1
2
1
13
7
6
6
1
1
4
1
1
1
5
2
2
2
3
2
2
17
11
4
4
5
7
2
6
2
12
6
3
5
13
3
3
1
2
6
11
1
1
3
1
1
4
2
4
2
5
1
2
2
4
4
4
4
3
3
7
2
7
1
8
7
1
4
3
2
1
2
1
4
2
4
4
4
4
2
7
10
6
1
10
8
2
1
5
3
1
1
1
3
3
15
7
5
1
1
2
7
8
2
9
1
1
9
2
2
8
5
2
10
16
12
5
8
7
5
4
6
5
14
5
3
4
7
5
1
3
1
2
2
3
12
2
2
2
1
8
2
5
2
7
6
2
6
5
4
3
1
9
2
3
7
1
1
1
7
3
1
2
1
1
6
3
6
2
2
1
1
3
3
4
8
6
5
2
6
13
6
2
9
2
24
4
4
3
3
2
1
3
4
1
3
2
3
4
12
3
7
2
3
2
2
5
1
1
4
2
2
4
1
6
10
8
3
3
3
4
4
5
2
3
2
2
3
3
2
2
1
2
2
2
8
2
2
1
3
2
2
4
4
2
2
2
2
2
2
3
2
2
1
1
1
6
1
3
2
2
2
2
4
4
4
2
2
2
2
6
2
5
5
2
3
2
1
1
1
2
1
7
10
6
1
4
4
5
1
1
9
3
3
2
18
8
6
3
6
3
1
1
3
2
3
2
4
2
2
1
1
4
2
4
2
9
2
2
1
3
2
5
2
5
3
2
2
5
2
2
3
2
5
1
3
1
7
1
8
3
2
4
4
2
2
1
4
2
4
3
3
8
2
2
4
6
8
3
4
4
4
1
1
1
3
3
12
7
6
1
5
4
1
1
9
9
4
4
1
5
18
12
6
3
8
6
2
4
3
4
4
2
4
2
2
1
1
2
2
2
11
2
2
3
2
5
2
5
6
4
3
2
6
2
10
9
1
3
8
1
1
1
8
3
3
3
4
2
2
5
1
2
1
4
2
4
4
2
8
2
6
6
7
4
11
8
4
4
2
3
1
2
1
3
3
12
7
6
1
4
4
4
7
1
1
4
1
9
4
4
4
18
12
6
3
7
6
2
1
6
4
2
4
2
2
1
1
1
1
2
12
2
2
1
3
2
4
2
5
5
4
3
2
6
2
10
8
2
2
8
2
1
1
7
3
3
1
4
1
2
3
1
4
2
4
4
2
4
2
6
6
7
4
11
8
4
1
2
3
1
3
3
2
12
7
6
1
4
4
7
2
2
9
4
4
4
11
9
6
3
8
6
2
2
1
8
4
2
4
2
2
1
1
1
2
11
2
2
3
2
5
2
5
5
4
3
2
6
2
10
9
2
3
8
2
1
1
8
3
3
1
4
1
2
2
1
1
4
2
4
4
2
5
2
6
6
7
4
11
8
4
1
2
3
2
1
1
3
3
9
7
6
1
4
6
7
4
6
4
4
1
18
12
6
3
8
3
2
2
1
14
5
2
4
2
1
1
1
1
2
12
2
2
3
2
5
2
5
5
3
1
3
10
9
2
3
8
1
1
1
8
3
3
1
4
1
2
3
1
2
1
4
2
4
4
2
4
2
6
6
7
4
11
8
2
1
3
2
1
3
3
12
7
6
1
5
4
1
1
8
9
4
4
1
5
18
12
6
3
8
6
2
3
2
4
4
3
4
2
2
1
1
2
1
3
11
2
2
3
2
5
2
5
6
4
3
2
3
2
10
9
1
3
8
1
1
8
3
3
3
4
2
2
5
1
1
4
2
4
4
2
8
2
6
6
7
4
11
8
4
4
2
3
1
2
1
3
3
7
7
6
1
5
4
7
4
9
4
4
3
4
18
12
6
3
12
6
2
2
2
12
4
2
4
2
2
1
1
2
3
3
2
12
2
2
1
3
2
4
2
5
5
4
3
2
6
10
9
1
1
4
1
1
1
1
1
7
4
4
4
2
4
1
2
3
2
1
4
2
4
4
2
8
2
8
6
7
4
11
3
8
4
2
3
2
1
1
2
1
3
3
15
7
5
2
7
2
2
2
7
2
2
10
3
3
13
17
12
6
3
9
7
4
1
2
14
10
4
9
7
5
4
1
2
2
2
12
2
2
1
5
2
4
1
2
5
9
2
2
6
4
4
3
2
8
9
2
3
12
1
2
5
1
3
1
5
2
3
2
2
2
1
1
4
6
5
8
6
5
4
6
13
6
2
11
3
10
4
3
4
7
2
1
2
2
3
4
3
1
1
2
2
7
2
2
2
1
2
1
1
2
2
1
2
15
7
6
5
4
8
1
6
1
1
4
2
2
5
2
4
10
11
6
7
6
4
4
6
3
14
5
2
5
14
3
1
2
3
2
1
4
12
1
1
3
1
1
5
2
5
2
5
3
2
2
7
4
4
4
4
10
7
2
9
1
7
7
2
4
2
4
2
3
2
2
2
1
4
3
4
8
2
7
3
4
7
7
2
11
3
6
2
4
4
2
5
1
1
2
2
1
3
3
2
15
7
6
1
4
6
7
2
8
6
9
3
4
3
5
4
3
8
12
2
10
6
8
5
7
4
13
1
2
2
6
13
7
11
5
3
1
11
3
1
1
4
2
1
4
2
2
1
4
7
8
5
3
1
4
4
7
7
3
3
1
5
6
5
8
3
7
2
2
7
4
4
6
4
4
6
7
3
2
1
4
2
6
2
3
4
3
4
6
2
2
2
5
5
3
2
8
3
9
3
4
3
3
2
1
3
2
2
5
8
1
15
7
7
3
5
7
5
1
7
1
1
9
4
9
2
6
15
18
12
4
8
6
8
5
6
5
14
10
3
8
14
8
3
1
2
3
12
1
1
3
2
1
4
2
5
1
2
5
3
3
1
7
9
3
2
8
1
1
9
3
5
3
5
2
2
1
1
4
4
4
6
5
5
2
8
13
7
3
10
12
4
4
4
7
4
2
1
3
3
10
7
5
2
5
3
7
5
2
7
2
3
1
11
18
12
4
8
5
5
4
5
3
14
4
4
5
7
3
1
2
3
12
1
1
2
2
1
5
4
2
1
4
2
2
5
2
2
3
10
9
2
2
5
1
6
1
1
2
4
3
3
1
1
4
2
4
7
5
5
2
7
13
6
4
6
11
2
4
4
3
1
1
1
2
3
3
12
8
6
1
1
2
5
4
1
7
2
2
9
2
3
12
18
8
6
3
11
7
4
1
1
14
5
2
4
7
2
2
2
1
2
2
12
2
2
5
2
5
2
5
7
6
5
4
4
2
8
9
1
3
11
1
1
2
9
3
1
1
4
2
1
2
2
3
3
4
3
5
5
3
3
8
6
2
5
7
4
2
3
7
1
1
3
2
3
9
7
6
6
2
6
3
7
2
2
9
1
3
11
18
12
4
8
5
5
4
1
2
14
4
2
5
7
2
1
2
2
12
1
1
2
2
5
4
2
4
6
5
2
2
7
10
6
2
2
5
4
2
1
1
2
5
1
3
1
1
4
5
4
8
4
5
2
7
13
6
4
6
11
4
1
3
3
1
1
2
3
3
3
4
1
2
4
4
8
1
4
10
3
2
4
1
2
1
1
3
2
4
2
1
1
2
3
2
1
3
4
1
2
4
2
3
1
2
3
2
2
1
2
2
3
1
2
3
12
8
6
6
2
6
4
1
7
1
1
7
2
2
7
2
4
12
20
7
3
5
5
5
4
6
5
14
4
3
4
7
2
2
2
2
3
12
1
1
2
2
1
5
1
5
2
1
5
7
5
5
4
7
10
9
2
3
4
1
5
1
2
2
4
1
3
4
3
2
1
4
4
4
6
7
5
2
5
13
6
4
6
12
2
2
3
3
2
1
1
2
3
3
12
4
6
1
1
5
4
1
10
2
9
2
4
12
17
11
6
7
9
4
5
6
2
14
4
1
4
7
3
2
3
2
2
12
2
2
2
4
2
4
2
4
7
2
4
5
4
4
5
9
3
2
4
1
5
2
2
1
6
1
5
2
4
2
10
7
5
5
2
7
5
5
4
10
15
4
4
5
3
7
1
1
2
3
2
3
8
6
6
1
4
2
2
7
2
2
2
2
9
1
2
3
9
12
4
2
6
8
4
2
2
10
1
4
2
2
2
2
2
12
2
2
4
2
4
2
5
2
2
2
6
10
9
2
8
4
3
2
4
1
3
1
2
2
4
6
2
5
2
7
8
7
11
1
8
4
2
3
3
1
1
2
1
3
3
10
5
3
2
1
1
1
1
1
1
7
2
3
4
5
15
12
6
7
6
4
4
5
5
2
3
3
6
7
3
1
1
2
3
11
1
1
2
3
2
2
2
1
1
2
4
1
7
2
4
1
3
2
2
3
2
4
8
3
3
1
7
3
2
3
2
3
13
4
2
5
4
3
2
1
3
2
3
2
12
7
7
1
1
7
2
2
1
1
6
2
3
9
1
5
10
18
12
5
5
6
5
4
3
14
10
2
5
11
2
4
1
2
1
2
2
12
2
2
2
1
5
2
4
1
2
4
3
6
4
4
4
7
2
3
9
2
2
8
1
7
1
3
1
2
7
1
3
2
4
1
2
1
3
4
4
8
4
8
2
7
7
6
2
6
8
4
2
4
6
1
2
2
1
3
2
3
12
3
7
1
1
6
5
7
3
3
2
1
3
6
7
3
3
4
5
4
4
1
8
3
3
5
2
1
1
2
1
4
2
1
3
2
2
5
5
2
1
1
2
3
1
2
1
1
1
8
1
4
2
2
2
1
3
2
3
2
3
3
2
4
1
5
5
2
4
3
2
4
6
2
2
1
1
3
3
2
1
2
5
8
12
4
3
6
8
4
3
1
1
1
6
2
2
2
2
1
2
1
1
1
4
1
3
2
2
2
4
3
4
1
3
4
2
1
1
2
2
8
2
3
1
6
2
3
2
5
5
4
4
2
1
2
2
3
15
7
6
4
2
6
4
1
7
1
1
9
3
9
2
8
11
18
13
6
5
12
6
4
6
5
14
10
6
5
7
4
2
2
2
1
5
12
1
1
3
2
2
3
2
5
2
5
5
6
5
4
6
2
10
9
5
2
8
1
1
6
2
2
5
1
3
2
4
3
2
1
4
3
5
8
4
8
3
8
11
6
2
11
1
9
4
2
4
7
2
1
3
2
3
3
12
5
5
3
5
2
2
3
9
6
8
9
9
4
3
3
3
4
1
1
5
2
4
2
2
1
11
2
2
5
1
4
2
4
1
4
2
2
2
8
2
10
9
3
2
6
4
4
1
3
3
4
3
3
5
2
2
5
6
2
6
2
4
3
3
1
2
3
3
10
7
6
6
2
2
2
2
7
2
2
8
7
11
18
8
3
4
6
5
4
1
14
7
2
4
7
1
2
1
10
2
2
2
2
2
2
3
1
2
6
4
2
1
2
2
5
9
1
2
4
8
1
7
2
4
1
1
1
4
3
9
8
3
5
3
7
8
6
2
4
7
4
11
2
3
1
2
2
3
7
8
6
2
4
2
2
7
9
1
2
10
17
15
4
4
6
5
5
1
14
10
4
11
2
1
1
1
2
11
1
1
3
2
2
5
1
4
2
2
4
2
2
2
6
10
9
2
8
4
3
4
1
4
2
2
4
7
3
5
2
7
8
7
11
1
8
4
3
3
1
1
2
1
3
3
7
6
6
5
5
3
3
7
1
1
7
1
6
3
18
10
2
4
4
5
4
1
14
5
2
5
8
2
1
1
2
1
1
12
1
1
2
2
4
1
4
2
6
3
2
1
1
9
2
10
8
2
2
4
7
1
4
2
2
1
1
3
3
4
5
5
8
3
4
5
3
2
5
2
2
1
4
3
1
2
3
3
3
5
7
1
4
3
3
1
1
7
2
2
17
9
2
2
4
4
4
1
14
5
3
8
1
1
2
1
12
2
2
2
2
1
4
2
3
3
5
2
2
4
2
4
3
1
4
2
1
1
3
3
4
5
5
4
3
2
4
3
4
2
3
3
1
1
3
3
3
4
7
2
4
3
3
1
1
7
2
3
16
6
2
3
4
4
4
1
12
3
5
8
1
1
2
1
12
2
2
2
2
1
4
2
3
3
5
2
2
3
2
4
3
1
1
2
1
3
3
4
4
3
4
2
2
4
3
4
2
3
3
1
3
3
12
10
6
3
5
3
3
2
2
9
1
6
3
18
9
3
3
7
5
4
1
14
5
2
5
11
2
1
1
2
12
1
1
2
2
6
1
4
2
6
3
2
1
1
10
2
10
9
4
2
7
7
4
1
3
1
4
3
4
5
4
8
2
4
5
6
2
6
2
4
4
3
1
2
3
2
3
15
5
9
2
5
5
2
1
1
1
9
1
4
5
4
7
20
13
6
7
6
4
4
6
5
14
7
4
6
7
2
1
1
2
4
11
2
2
2
4
2
2
4
2
3
2
2
1
3
2
4
1
2
5
2
1
4
2
2
5
2
2
4
4
4
6
3
3
1
8
5
3
3
5
11
4
5
5
4
3
2
2
2
3
2
7
2
2
2
2
2
2
1
1
2
1
2
13
7
6
3
2
3
2
7
1
1
8
3
4
2
4
10
18
12
6
3
12
4
4
7
5
14
5
3
5
7
3
3
2
2
3
12
2
2
2
7
2
4
1
2
5
3
7
4
4
3
2
8
9
1
2
7
1
1
7
1
5
2
5
2
3
6
2
2
1
1
4
4
4
5
5
4
3
7
8
7
2
8
7
4
2
4
3
3
1
2
1
3
4
3
8
6
6
1
4
2
2
7
2
2
2
2
9
1
2
3
8
12
4
2
6
8
4
2
2
10
1
4
2
2
2
2
2
12
2
2
2
1
4
2
4
2
5
2
2
2
6
10
9
2
5
5
1
2
4
2
3
1
2
2
4
6
4
4
2
7
8
7
11
1
8
4
1
3
3
1
1
2
3
3
6
6
6
1
1
3
7
9
2
2
8
12
4
2
6
8
4
1
2
6
1
4
2
2
2
2
2
12
2
2
4
2
4
2
5
2
6
10
9
2
4
4
2
3
1
3
1
2
2
4
5
5
5
2
7
8
7
6
1
8
4
3
3
1
1
2
3
3
6
6
6
1
3
2
2
7
2
2
7
2
2
8
13
3
2
4
8
4
1
2
9
1
4
2
2
1
2
2
12
2
2
2
2
4
1
4
2
1
1
2
2
1
6
10
9
2
2
4
2
3
1
3
1
2
2
4
5
2
5
2
4
8
7
6
1
8
2
2
2
1
1
2
3
3
15
7
6
1
4
10
6
1
8
8
9
3
14
8
5
9
6
8
17
3
15
7
8
10
7
4
13
1
3
4
10
12
8
11
5
3
1
2
11
3
1
1
5
3
2
8
2
2
1
5
7
16
5
4
3
7
3
7
7
3
3
1
5
9
7
9
6
8
2
2
7
5
8
4
4
10
10
3
2
1
1
4
2
7
2
3
1
3
3
4
6
3
2
3
7
4
3
3
8
3
15
4
2
4
3
4
2
1
3
2
3
5
8
8
4
5
7
2
2
3
2
2
1
1
8
4
5
2
1
5
18
12
4
3
9
4
4
7
5
2
3
2
5
7
2
1
2
1
2
3
9
2
2
2
1
8
2
2
2
2
2
1
3
1
2
2
4
1
4
7
2
4
2
7
2
2
2
2
4
6
2
2
5
3
3
5
5
4
5
4
3
2
1
3
1
2
2
4
4
7
1
1
2
3
3
3
2
2
4
1
4
7
8
2
2
4
4
3
1
4
3
1
3
2
1
1
2
3
2
1
2
2
2
2
2
1
2
2
3
6
3
1
2
4
3
4
2
2
1
4
3
5
6
2
3
1
2
12
7
7
4
7
5
3
3
2
9
1
15
2
2
18
7
3
3
7
5
4
1
14
5
2
3
2
2
1
1
3
2
11
1
1
2
2
4
1
4
2
5
5
2
1
1
10
2
10
9
3
2
7
7
1
1
2
2
4
3
1
3
3
4
8
5
5
2
4
5
3
2
11
11
4
1
2
3
1
1
2
3
3
4
5
6
2
2
4
2
2
1
1
1
9
4
2
4
1
11
20
12
4
3
8
4
4
6
3
14
6
2
6
7
1
1
1
1
1
2
2
11
2
2
4
2
5
2
3
2
2
4
1
2
2
4
1
6
5
2
1
7
2
4
1
2
1
4
5
4
6
4
5
1
4
4
3
4
1
13
4
2
5
4
3
2
1
2
3
2
4
4
3
3
2
2
1
1
2
5
5
3
2
3
4
4
2
3
2
3
3
2
1
4
4
1
2
2
1
1
1
1
1
4
2
3
4
2
2
3
2
3
15
7
6
1
2
3
3
3
1
1
1
9
3
9
2
9
10
18
12
6
5
7
4
4
6
5
3
5
6
5
13
3
2
1
2
2
5
12
1
1
2
2
5
2
5
2
5
4
4
3
3
2
4
2
10
9
3
3
7
1
1
6
5
1
5
2
2
4
2
2
1
4
2
5
4
7
8
4
6
11
6
4
6
8
4
5
3
3
2
1
2
1
3
2
3
13
7
6
4
3
7
10
2
7
1
1
9
3
3
2
2
13
18
14
5
8
6
7
7
6
3
14
10
6
8
7
5
5
2
2
5
12
2
2
1
2
2
5
1
2
4
6
6
5
4
3
4
8
9
2
2
4
1
1
2
9
1
3
1
2
1
7
2
3
4
3
3
1
3
4
4
4
3
5
3
4
7
2
2
4
2
12
2
2
11
2
3
2
1
1
1
1
3
2
3
6
3
3
2
2
2
3
2
2
2
3
4
3
1
7
3
6
2
1
2
5
1
2
2
1
3
1
1
1
2
2
2
3
3
2
2
2
3
3
2
3
2
6
7
6
2
5
9
8
1
3
1
8
2
4
1
7
13
9
6
8
6
5
4
2
2
14
12
4
5
10
2
2
1
1
2
2
11
1
1
3
2
1
8
2
1
4
8
10
2
2
2
7
1
3
7
7
8
2
1
1
5
5
5
1
1
4
2
4
2
4
3
4
3
3
5
3
6
7
6
2
8
7
4
2
3
6
1
1
1
3
2
6
2
2
2
4
4
4
2
2
1
5
5
3
2
3
1
4
3
1
3
1
3
2
3
2
1
5
2
1
1
1
2
2
3
2
2
5
1
3
1
2
2
1
2
1
1
1
3
2
4
2
2
3
4
2
1
4
1
2
2
2
2
3
11
4
6
1
1
1
3
3
1
5
3
3
5
1
5
7
8
3
3
4
5
4
2
1
7
3
2
5
1
1
2
2
2
4
1
1
5
2
2
5
2
3
1
1
2
2
2
2
4
1
1
8
1
3
1
4
2
3
6
4
3
2
2
10
5
5
2
2
2
2
2
10
4
4
7
1
5
5
2
2
2
1
4
4
3
17
12
4
5
6
5
4
1
2
5
1
2
2
1
1
1
2
2
3
1
4
2
6
8
2
2
1
6
9
2
8
1
5
3
3
1
2
1
4
2
4
2
3
2
1
4
7
3
4
4
2
1
3
3
14
7
6
2
8
4
1
5
1
1
4
9
2
10
18
15
4
3
6
8
4
2
14
4
2
4
7
1
1
1
2
12
1
1
2
4
2
4
2
5
2
6
4
4
3
8
9
1
2
4
1
1
9
4
2
1
3
1
1
3
3
4
4
4
5
3
7
6
6
4
5
9
4
3
3
1
3
3
14
7
6
2
8
4
1
5
1
1
4
3
9
2
10
18
15
4
3
6
8
4
3
14
4
2
4
7
1
1
1
2
12
1
1
2
3
2
4
2
5
2
6
4
4
3
8
9
1
2
4
1
1
9
4
2
1
3
1
1
3
3
4
4
3
5
3
7
5
6
4
5
9
4
2
3
3
1
2
3
9
1
1
7
6
4
7
10
2
1
5
4
2
1
2
12
9
4
5
3
3
3
1
3
2
1
4
2
2
1
1
2
2
2
3
2
3
1
4
2
6
6
2
2
3
1
6
2
9
3
2
8
1
2
4
1
3
2
3
3
2
1
2
4
2
3
1
4
5
1
4
7
3
2
3
1
4
4
1
1
2
1
3
3
10
2
2
9
1
5
7
10
2
2
1
4
1
1
22
10
4
5
6
5
4
1
2
4
2
2
1
1
1
2
2
4
1
4
2
5
4
6
5
4
6
9
2
7
5
3
3
1
2
4
1
7
2
2
2
1
4
7
11
2
3
2
1
3
3
12
4
4
9
4
5
9
2
10
2
2
1
4
4
2
17
12
4
8
6
5
5
6
4
5
4
11
1
1
1
2
1
1
1
4
1
1
2
3
1
3
2
6
8
2
7
5
4
2
4
9
2
2
8
1
1
2
2
2
5
3
1
3
1
4
1
2
4
3
6
2
4
2
1
6
7
2
2
3
2
4
2
3
2
1
1
3
3
12
6
7
1
1
5
3
8
3
5
3
3
2
2
4
1
1
5
7
8
4
3
9
4
4
5
1
7
5
2
6
3
3
2
1
2
2
1
12
2
2
1
2
2
2
5
6
4
2
2
2
2
4
2
2
2
2
5
1
2
6
3
3
1
3
2
2
2
4
3
6
4
4
1
2
2
6
2
5
4
2
2
4
2
1
2
9
3
3
7
3
3
8
8
2
2
1
5
2
2
7
11
12
4
3
5
5
2
1
6
4
1
4
2
3
1
1
1
1
7
2
2
2
1
3
2
4
2
4
6
2
2
7
5
4
3
7
2
2
4
1
6
1
3
1
2
1
2
4
3
4
2
4
4
3
11
4
2
3
3
10
2
2
9
1
5
7
10
2
2
1
4
1
2
21
10
4
4
6
4
4
1
2
3
1
2
2
1
1
1
2
2
2
1
3
1
4
2
5
3
4
2
1
1
6
9
1
4
5
3
1
2
3
7
2
2
2
4
6
3
6
4
3
2
3
3
10
2
2
9
1
5
8
2
2
2
1
5
4
1
2
8
12
4
5
6
3
1
1
1
3
1
2
2
1
1
1
2
2
3
1
5
2
6
6
7
5
4
7
9
1
8
5
3
4
1
2
1
4
2
7
2
3
2
1
4
7
3
4
4
1
3
3
2
2
2
2
13
7
6
2
8
6
1
5
1
1
5
3
9
2
2
10
20
10
4
4
6
8
4
5
2
14
4
2
4
7
2
1
1
2
2
12
1
1
2
4
2
4
2
4
4
6
4
4
5
8
9
3
2
4
1
1
1
6
3
4
2
2
3
2
2
2
1
3
3
4
4
4
5
3
4
7
7
4
5
9
4
2
3
3
1
1
3
2
3
15
7
6
2
8
6
2
5
1
1
9
2
9
2
2
10
18
13
4
3
6
5
5
6
3
14
4
3
4
7
2
1
1
3
12
2
2
4
2
4
2
4
4
6
4
4
5
4
8
9
3
2
4
1
1
1
2
2
2
8
1
4
2
2
4
2
2
1
3
3
4
4
6
5
3
7
7
6
4
10
9
4
2
3
5
2
1
3
2
3
13
5
7
4
2
9
4
7
2
2
1
5
6
10
18
12
4
8
6
5
5
6
14
10
1
3
11
1
2
2
2
2
12
1
1
2
2
1
4
1
4
1
2
5
6
2
2
1
7
9
2
2
5
1
4
3
1
4
1
4
1
1
2
4
2
4
3
5
2
2
6
13
2
2
11
19
4
2
3
3
1
3
3
9
1
6
2
8
4
4
7
8
1
4
8
18
12
4
4
4
5
2
1
3
4
4
2
1
1
2
4
2
4
4
2
4
6
5
4
6
10
8
2
4
3
4
2
2
2
4
2
7
5
7
4
6
3
9
2
2
3
3
10
2
2
7
1
5
6
2
2
2
1
5
4
1
2
8
12
4
5
3
3
1
1
3
2
1
2
2
1
1
1
2
2
3
1
5
2
6
6
7
5
4
7
9
2
8
1
5
3
4
1
2
1
2
4
2
4
2
3
2
1
4
7
3
4
4
1
3
3
12
5
7
5
5
7
7
2
2
1
5
6
10
17
12
4
8
6
5
5
1
12
5
4
11
2
1
2
1
1
12
1
1
2
4
1
4
2
6
7
7
4
4
6
4
9
2
2
4
1
2
4
3
1
3
2
4
1
1
2
4
3
4
3
4
5
2
5
6
2
2
11
2
4
2
4
3
1
3
3
12
2
2
7
5
5
8
7
2
2
1
5
1
6
10
17
12
4
8
6
5
5
1
14
5
5
10
1
1
1
2
1
1
1
12
1
1
2
2
4
1
4
2
6
5
7
4
4
7
2
9
2
2
8
1
4
3
1
3
1
4
1
2
3
3
4
2
5
5
2
6
5
2
2
10
2
4
2
4
3
1
3
3
2
13
5
7
3
5
10
7
2
2
1
5
4
2
7
11
12
4
8
6
5
5
1
12
5
5
9
2
1
1
1
2
2
1
2
12
1
1
2
1
4
2
4
2
6
7
2
2
7
5
4
3
2
7
2
2
7
1
4
4
2
2
3
2
4
1
2
4
3
4
3
4
2
2
6
6
2
2
10
2
4
2
4
3
1
2
1
3
3
2
2
15
7
7
3
7
6
4
2
2
1
1
9
10
2
2
1
4
8
8
5
5
7
5
4
6
5
2
1
2
5
2
2
1
1
1
1
2
3
3
1
1
2
2
8
1
4
4
6
2
3
4
1
6
5
2
9
3
1
1
4
9
3
2
1
4
2
4
2
2
4
3
4
3
2
1
1
2
3
3
4
3
3
5
4
2
3
3
2
2
2
1
3
4
5
9
1
1
7
5
4
6
2
7
5
3
10
22
8
1
3
6
5
4
2
14
5
4
10
3
1
1
1
12
1
1
3
2
2
4
1
4
2
6
6
7
5
4
6
9
2
2
4
1
1
4
1
3
1
2
1
2
4
3
3
5
5
2
4
7
2
2
2
2
4
1
3
3
1
3
3
2
13
5
7
4
2
9
4
7
2
2
1
10
4
6
10
18
12
4
8
6
5
5
6
14
10
1
4
11
1
2
2
2
2
12
1
1
2
2
1
3
1
4
1
2
5
6
2
2
1
7
9
2
3
5
1
4
3
1
4
1
3
1
2
4
2
4
3
5
2
2
6
13
2
2
11
19
4
2
4
3
1
1
3
3
13
5
7
4
2
9
4
7
2
2
1
10
4
6
10
18
12
4
8
6
5
5
6
14
10
1
4
11
1
2
2
2
12
1
1
2
2
1
4
1
4
1
2
5
6
6
4
4
7
9
2
3
5
1
4
3
1
4
2
4
1
1
2
4
2
4
3
5
2
2
6
13
2
2
11
19
4
2
4
3
1
3
3
1
4
5
1
1
2
2
3
2
6
2
2
4
2
6
2
1
1
2
1
4
3
1
1
3
1
2
4
2
3
1
1
3
2
1
3
2
4
4
2
2
3
1
1
2
1
1
2
2
12
7
6
3
1
1
3
1
1
1
1
7
4
2
4
6
7
19
12
6
8
7
5
4
6
5
2
5
6
9
14
4
2
1
2
5
12
1
1
2
2
4
2
5
1
2
5
3
4
4
4
6
2
10
9
3
2
5
1
2
7
3
2
1
4
3
4
2
2
2
4
2
4
7
4
5
3
7
6
6
2
11
8
4
2
4
2
3
2
3
12
5
5
7
2
2
5
8
6
1
10
2
5
4
2
10
17
12
6
8
6
5
5
2
3
5
1
4
11
3
1
1
2
2
12
1
1
2
2
3
4
1
5
2
6
6
2
2
7
5
4
7
4
9
2
2
8
1
1
2
2
2
4
1
3
2
4
2
1
4
2
2
4
2
4
3
4
4
2
6
7
3
2
11
2
4
1
2
3
1
1
2
1
3
3
12
7
6
3
1
1
3
1
1
2
1
1
9
4
2
5
6
7
18
12
6
8
7
3
4
6
5
2
5
6
9
14
4
2
1
2
5
12
1
1
3
2
5
2
5
1
2
5
3
4
4
4
6
10
9
3
2
5
1
2
7
3
2
1
4
3
4
2
2
2
4
2
4
7
5
5
3
7
6
6
2
11
8
4
2
4
2
2
1
3
2
3
12
7
6
3
1
1
3
1
1
1
1
7
4
2
5
6
7
18
12
6
8
7
6
4
6
5
2
5
6
9
14
4
2
1
2
5
12
1
1
3
2
5
2
5
1
2
5
3
4
4
4
6
10
9
3
2
5
1
2
7
3
2
1
4
3
4
2
2
2
4
2
4
7
5
5
3
7
6
6
2
11
8
4
2
3
2
2
1
3
2
3
4
3
3
9
1
2
2
7
7
2
2
1
4
4
2
14
9
4
3
3
4
2
1
1
2
1
4
2
1
1
1
2
2
2
1
5
2
4
5
2
1
1
3
8
2
2
4
5
1
2
1
2
1
4
2
7
3
3
4
1
5
4
2
2
2
4
2
2
3
12
4
4
9
5
5
5
8
2
2
1
4
4
2
17
13
4
5
5
3
3
1
4
2
1
4
2
2
1
1
1
2
2
5
2
2
2
3
1
4
2
6
4
2
1
7
9
4
2
8
1
4
1
3
2
2
3
1
4
1
2
4
2
6
4
2
1
6
7
3
2
11
1
4
2
4
1
1
2
1
3
3
12
2
2
5
2
8
5
10
2
5
4
2
2
17
12
4
8
6
5
5
2
3
10
3
2
2
2
2
1
1
1
2
1
1
2
1
4
2
4
1
2
6
6
2
2
7
5
4
4
4
9
3
2
8
1
2
2
2
4
1
3
2
3
2
4
1
2
4
2
4
2
3
2
2
6
7
2
2
3
4
2
3
2
1
1
1
3
3
12
7
7
1
1
1
2
1
1
2
6
1
1
9
2
9
5
2
3
10
17
9
4
7
11
5
4
12
5
14
4
3
8
9
2
2
5
2
4
1
3
12
2
3
1
2
4
2
4
1
2
2
2
2
2
2
1
6
8
2
3
5
1
6
1
2
5
3
2
1
5
4
5
6
2
2
1
4
2
4
8
5
4
2
6
7
6
10
14
4
6
4
7
2
1
3
1
2
3
3
2
13
2
2
7
3
3
8
2
2
7
2
2
1
5
1
6
10
18
12
4
8
6
5
5
6
2
14
6
1
3
11
3
2
2
1
1
2
12
1
1
2
2
1
4
1
4
1
2
4
4
2
2
2
2
1
7
9
2
2
9
1
4
5
1
4
2
3
1
1
2
4
2
4
2
5
2
2
6
9
3
2
11
19
4
3
3
3
1
1
2
3
3
12
11
5
2
2
3
6
4
4
1
5
1
1
2
8
2
4
10
17
12
4
6
6
4
3
2
2
14
5
2
4
7
2
1
2
11
2
2
2
3
1
4
2
4
6
6
5
4
6
2
9
2
2
4
1
8
1
3
1
3
2
1
1
3
2
4
3
2
5
2
5
13
2
2
11
12
2
2
2
2
2
3
3
2
2
2
2
8
7
4
2
4
3
1
7
3
2
2
2
1
10
19
13
6
4
5
4
4
2
1
14
4
1
5
7
3
1
1
2
2
11
1
1
3
2
4
2
4
4
2
7
4
4
4
1
2
3
3
1
5
3
4
1
3
2
2
2
3
5
4
6
6
3
2
7
4
4
6
12
4
1
2
3
2
1
2
3
4
5
5
3
3
2
2
2
2
2
1
2
3
6
6
4
2
4
3
2
1
14
4
1
3
4
1
1
1
1
9
2
2
2
4
2
2
2
2
3
1
1
2
3
2
2
1
1
1
2
2
4
3
4
1
2
4
4
2
6
5
2
2
2
13
7
6
6
2
8
4
1
7
1
1
9
4
9
2
6
10
14
12
6
4
6
5
4
6
5
14
4
6
4
7
3
2
1
4
2
5
12
1
1
2
2
3
2
4
2
4
5
6
5
4
6
5
9
1
2
9
1
1
1
7
2
3
1
6
3
2
4
2
1
4
4
10
9
3
5
4
7
13
3
2
11
6
4
2
4
3
3
1
1
3
2
3
13
7
8
7
17
20
8
15
13
8
12
3
24
26
16
11
10
8
19
10
10
7
15
7
7
3
14
8
5
13
13
17
17
12
11
8
17
15
7
11
18
11
9
10
18
12
13
8
10
5
5
10
4
6
4
2
9
12
16
5
11
12
14
8
7
9
7
7
3
3
10
9
9
9
7
8
10
12
4
21
7
5
12
6
6
11
6
12
20
12
17
6
21
19
19
6
9
4
20
8
13
8
11
15
7
3
11
8
6
8
8
12
9
11
7
4
10
8
34
4
21
10
24
24
10
21
13
7
8
11
13
12
7
16
14
16
6
8
7
6
8
10
3
6
4
12
3
15
11
7
1
2
4
4
4
1
1
1
9
4
9
2
9
13
18
12
5
4
8
6
4
6
5
14
5
6
5
7
1
4
2
2
5
12
2
2
2
3
2
4
2
5
5
6
5
4
6
10
9
3
2
9
1
1
1
9
1
2
6
1
3
2
5
3
1
1
4
3
5
6
4
5
3
8
11
6
2
10
9
4
4
4
7
2
1
1
3
2
3
3
2
2
2
7
1
1
2
2
2
2
1
1
3
3
1
1
2
1
1
1
1
2
2
1
1
1
2
3
2
3
1
15
8
6
1
2
7
8
2
7
1
1
9
3
8
5
5
2
3
11
18
12
6
7
7
5
4
7
5
14
10
5
8
7
5
1
3
5
4
4
2
4
12
2
2
2
10
2
4
1
2
5
9
2
2
7
4
4
6
1
9
6
3
6
1
1
1
2
4
2
2
2
8
2
3
2
3
2
4
2
4
8
3
2
2
1
4
2
4
6
7
8
2
6
13
7
2
11
3
15
2
6
5
4
7
4
1
2
2
1
3
4
2
8
7
4
1
1
2
4
4
1
7
3
2
3
2
1
10
19
12
6
4
5
4
4
2
1
14
4
1
5
7
3
1
1
2
2
11
1
1
3
2
4
2
4
5
2
7
5
5
4
3
1
2
3
3
1
5
3
1
4
1
3
2
2
2
3
5
4
6
6
3
2
7
4
3
6
12
4
1
2
3
1
3
1
2
3
15
11
6
1
2
7
9
1
6
5
2
2
2
5
2
1
1
7
17
12
4
7
7
5
6
6
3
14
4
1
8
4
5
1
2
4
2
1
1
3
9
2
2
2
1
8
2
4
1
2
5
6
2
2
6
4
4
3
3
7
5
3
10
1
1
1
5
2
2
7
2
2
2
4
1
4
5
3
2
2
1
4
4
4
4
4
7
2
4
5
3
2
11
3
7
2
6
4
3
1
1
2
2
1
3
2
3
6
6
3
2
2
1
1
2
1
1
2
2
6
9
3
3
2
3
4
3
1
12
4
5
5
3
2
1
4
1
1
2
4
2
2
2
2
1
2
2
2
1
2
1
2
4
4
5
4
6
3
2
3
4
6
2
4
3
1
1
2
12
7
6
1
2
7
10
1
7
1
1
9
2
2
8
2
5
1
3
11
17
12
4
7
7
5
6
6
5
14
10
6
8
7
5
1
3
6
2
4
2
5
12
2
2
2
8
2
4
1
2
6
8
2
2
7
5
4
6
1
9
5
3
10
1
1
1
1
5
2
2
8
2
3
2
2
2
4
1
3
5
3
2
2
1
4
4
4
8
7
8
2
6
13
7
2
11
3
12
4
6
4
3
2
1
2
1
3
3
2
4
3
4
2
3
4
2
7
3
3
2
2
2
12
10
14
4
4
4
4
4
2
1
14
4
4
7
3
1
2
11
1
1
4
4
4
3
5
2
2
2
2
2
1
3
3
1
4
1
3
3
2
3
5
4
5
3
3
1
7
4
3
6
12
4
2
3
2
2
13
7
5
2
8
4
1
1
9
10
11
13
13
5
3
6
8
5
1
14
10
2
4
7
3
2
1
1
12
2
2
1
4
2
4
1
2
4
6
6
5
4
6
2
10
9
2
2
5
1
9
1
2
6
1
2
3
1
2
4
7
7
4
4
5
2
7
11
6
2
10
9
4
2
2
7
1
1
2
3
2
3
13
7
4
1
3
8
6
1
8
8
9
3
5
6
1
8
4
8
7
2
11
6
8
6
5
4
13
1
4
1
6
7
6
9
5
3
1
2
9
3
1
1
5
3
2
4
2
2
1
4
8
11
5
4
3
8
3
4
4
3
3
1
5
9
7
9
6
8
2
2
7
5
7
4
4
10
10
3
2
1
1
4
2
6
2
2
1
4
3
4
6
2
2
3
6
4
3
3
8
3
9
2
4
3
2
2
1
3
2
2
5
8
12
6
1
5
1
1
2
12
7
1
5
3
3
1
1
1
4
2
1
1
2
2
3
1
2
3
2
4
6
1
2
4
2
4
2
2
6
4
2
1
4
3
2
2
2
3
2
2
4
3
2
3
1
1
2
2
2
2
5
15
3
3
2
3
3
1
1
12
4
1
6
3
2
4
1
6
2
2
1
3
2
3
2
2
1
3
4
3
3
1
1
1
2
4
4
5
3
6
4
2
5
4
6
2
4
4
4
1
2
15
7
6
1
3
6
4
1
7
1
1
9
1
1
5
2
9
10
18
14
6
7
10
5
4
6
5
14
5
6
7
7
4
2
5
5
12
2
2
1
5
2
4
1
2
5
5
6
5
4
6
8
9
1
3
4
1
9
1
2
2
2
5
2
3
5
2
2
1
4
4
4
4
5
5
4
8
8
2
2
6
7
2
2
4
7
2
3
2
3
5
9
5
1
1
2
2
3
7
3
3
2
2
1
2
4
7
9
4
3
10
3
4
7
1
3
5
2
5
5
2
2
1
2
2
2
6
1
1
2
2
3
2
5
4
4
3
2
2
2
2
2
3
2
3
4
1
6
2
1
7
3
5
2
3
3
11
5
3
1
2
3
6
2
5
1
3
2
4
3
2
9
7
6
1
1
2
1
1
7
3
3
2
2
2
1
2
4
6
9
4
3
8
3
4
4
1
3
4
2
5
3
1
2
1
6
1
1
3
2
3
2
5
4
4
3
2
2
2
2
2
3
2
3
3
1
5
1
4
2
3
3
5
7
4
3
2
2
3
6
2
8
3
2
1
4
3
2
2
13
5
5
1
4
4
4
6
1
1
9
1
7
3
10
13
12
5
7
7
5
4
1
2
14
10
1
4
7
1
4
2
3
2
2
12
2
2
2
2
4
2
4
1
2
5
5
6
5
4
6
2
10
9
2
2
7
7
1
3
3
2
3
2
2
2
1
2
1
5
6
4
3
7
5
2
8
8
6
2
7
1
9
4
2
3
5
1
2
3
2
3
12
6
4
4
8
8
2
3
3
3
1
1
1
2
1
2
2
2
1
3
4
6
3
2
4
4
2
2
6
3
2
3
3
12
6
5
3
1
10
8
1
4
3
3
1
1
1
2
1
1
1
2
2
2
1
1
1
1
3
7
3
2
1
3
4
2
3
2
2
1
3
12
6
1
4
2
2
10
9
1
3
3
3
1
1
2
1
2
1
1
2
2
2
1
2
2
1
4
6
1
1
3
2
4
4
3
2
2
3
2
1
3
9
3
7
1
1
1
1
3
1
6
4
2
2
4
1
1
4
7
10
4
4
7
4
5
5
1
7
3
1
4
3
3
2
2
2
1
3
12
3
2
3
2
3
2
5
2
1
2
2
3
2
2
4
3
4
1
5
1
2
5
2
2
2
1
1
4
4
3
6
3
3
2
2
6
2
4
5
2
1
4
2
1
1
2
9
8
6
2
8
3
3
7
4
9
1
5
17
18
12
5
3
6
6
4
4
2
14
10
2
4
11
2
1
1
2
1
12
1
1
1
3
1
4
2
6
4
6
5
5
4
3
2
10
9
2
2
4
1
4
1
1
4
1
3
1
3
3
4
6
5
5
2
6
13
6
2
8
7
4
1
3
3
1
2
3
2
3
15
7
6
1
2
7
6
1
1
7
2
6
2
8
5
3
1
10
12
1
14
5
9
10
5
5
8
3
12
10
7
8
4
6
3
2
2
2
4
12
3
2
2
8
2
4
5
10
3
3
8
4
1
3
6
6
8
2
2
2
1
5
2
2
2
6
3
5
2
3
1
1
4
2
3
5
2
2
2
1
3
3
4
8
3
4
3
2
4
2
4
5
3
7
4
2
4
5
3
1
2
1
3
5
6
12
6
4
5
1
1
3
9
5
1
3
3
4
1
1
1
1
2
1
1
2
2
3
2
3
1
4
6
3
4
2
7
2
2
2
12
6
4
5
1
1
3
9
5
1
3
3
4
1
1
1
1
2
1
1
2
2
3
2
3
1
4
6
3
4
2
6
2
2
2
4
6
4
4
2
3
2
2
1
1
3
3
2
2
2
8
13
11
4
4
3
4
4
2
1
14
4
6
5
2
2
1
6
2
2
4
6
4
4
2
2
1
2
1
1
5
1
3
1
3
2
4
5
4
9
4
3
1
7
4
2
6
5
4
3
3
1
2
2
3
13
6
4
5
1
1
3
9
6
1
4
3
4
1
1
1
1
2
1
1
2
2
3
2
3
2
4
5
3
4
2
6
2
2
2
3
3
6
2
2
2
2
2
3
3
3
2
5
12
4
4
3
6
3
2
2
1
6
4
1
3
5
2
1
1
2
1
7
1
1
2
2
3
3
1
1
1
2
1
2
1
1
4
1
1
2
1
1
1
2
2
4
2
8
3
3
1
5
2
1
6
14
2
3
2
2
15
9
6
1
2
6
4
1
9
1
1
9
2
8
2
4
1
1
14
17
9
6
8
13
6
5
6
1
14
5
5
8
7
6
2
4
6
2
4
11
2
3
2
5
2
4
2
5
6
2
6
5
4
3
2
9
6
3
7
1
1
2
5
2
2
1
2
2
2
2
5
2
3
2
4
3
2
2
1
4
4
4
9
5
5
2
6
8
6
2
6
2
24
2
2
2
2
4
3
2
2
1
3
4
2
4
4
5
2
2
2
1
1
3
3
2
3
2
12
11
13
4
3
6
3
1
2
1
14
5
6
7
2
1
1
2
1
11
1
1
2
2
1
2
2
2
1
1
1
1
5
2
2
1
3
1
1
2
2
1
1
1
2
4
2
8
3
5
1
4
4
6
14
4
3
2
2
15
5
7
1
1
1
5
2
2
1
9
6
2
2
8
2
4
1
1
14
17
9
6
7
9
6
5
6
1
14
4
1
8
7
2
2
4
2
1
3
11
2
3
2
3
2
4
2
5
4
4
5
4
3
2
7
6
3
7
1
1
1
6
2
1
2
2
2
2
5
2
3
4
3
2
2
1
4
4
4
5
5
4
2
5
13
6
2
4
2
8
2
2
2
4
3
2
2
1
3
3
4
6
4
3
1
1
2
2
1
5
15
3
4
4
3
3
1
1
6
2
4
5
2
1
4
2
1
1
1
1
2
4
1
1
1
3
5
4
6
3
2
6
2
6
2
2
2
2
2
13
11
6
1
6
2
2
9
1
1
9
7
2
4
11
17
12
6
4
6
5
4
5
5
14
4
3
4
7
1
1
1
1
2
3
12
2
2
5
1
4
2
4
4
2
2
6
4
4
4
6
9
5
3
7
1
9
3
2
1
4
2
4
2
2
1
1
4
4
8
7
5
2
6
8
7
2
11
7
2
5
4
3
2
1
1
3
3
15
7
7
4
3
7
5
2
7
1
1
8
2
6
4
4
1
3
11
18
15
6
7
11
5
4
6
5
14
5
6
5
7
7
5
2
5
3
6
12
2
5
2
1
8
2
5
1
2
5
6
6
5
4
6
2
8
9
2
2
8
1
2
2
2
8
1
2
5
1
3
2
2
5
2
3
2
6
3
2
2
1
4
4
4
4
7
8
4
6
13
6
2
11
24
4
4
3
7
2
1
3
1
3
2
3
4
7
4
1
1
2
4
4
1
1
3
2
2
2
1
10
19
13
6
4
5
3
2
2
1
14
4
1
6
7
2
1
1
1
2
2
1
2
12
1
1
3
2
2
1
4
1
4
5
3
7
5
5
4
2
2
1
1
3
3
1
5
3
1
1
4
2
3
2
2
2
3
5
4
6
6
3
2
7
4
4
6
14
4
2
2
1
1
1
3
1
2
3
15
8
6
1
2
7
4
4
1
7
6
2
8
2
4
1
1
10
17
12
6
7
13
6
5
6
1
14
10
2
4
7
3
2
4
6
2
3
11
2
3
2
5
2
4
2
6
5
6
5
4
3
2
9
6
3
7
1
1
1
5
2
1
2
2
2
2
5
2
3
4
3
2
2
1
4
4
4
7
5
4
2
6
13
6
2
6
2
24
2
2
2
4
3
2
2
1
3
3
13
3
3
6
2
5
5
9
8
1
4
3
3
1
1
1
2
2
1
1
2
3
8
2
1
2
5
5
4
2
3
2
4
2
6
7
2
2
1
3
4
6
6
6
2
1
2
2
3
3
2
3
2
14
13
13
4
4
6
5
2
2
1
14
4
4
7
3
1
1
2
1
11
2
4
4
3
4
4
2
2
1
1
1
4
1
1
2
2
1
2
1
2
2
4
3
9
4
3
1
7
4
7
6
19
4
3
2
2
4
3
3
3
1
1
2
2
2
4
8
7
4
2
3
2
1
5
4
3
3
3
1
1
6
1
3
4
2
2
2
2
2
2
1
2
5
2
2
3
1
4
3
7
4
2
1
2
3
2
6
2
4
3
1
2
8
7
6
1
2
6
4
4
1
7
1
1
8
3
3
9
1
6
5
17
9
6
7
9
5
4
6
3
12
5
6
4
7
4
4
1
2
2
5
12
2
2
1
5
2
4
1
2
4
6
6
5
4
3
2
8
9
2
2
4
1
6
1
1
1
5
1
5
1
2
1
1
4
3
4
4
6
5
4
7
5
6
2
10
7
4
2
4
4
2
1
2
3
2
3
13
7
7
1
1
3
3
3
6
1
1
9
3
9
5
3
4
11
19
13
6
4
6
5
4
6
5
14
10
3
9
11
2
3
2
2
3
2
3
12
2
2
2
1
5
2
5
1
2
5
3
2
2
6
5
5
4
4
2
2
8
2
2
8
1
1
5
1
1
9
3
2
5
2
4
1
2
1
1
4
4
4
8
3
6
2
5
8
7
11
1
6
4
2
4
7
2
1
1
1
3
4
3
15
7
6
1
4
10
6
2
8
8
9
3
14
6
5
8
4
8
17
3
15
6
9
10
7
4
13
2
3
4
10
12
8
11
5
3
1
10
3
1
1
5
3
1
8
2
2
1
5
7
16
5
4
1
6
4
7
7
3
3
1
5
8
7
8
3
8
2
2
7
4
7
4
4
10
10
3
2
1
4
2
7
2
2
3
1
3
3
4
6
2
2
3
6
4
3
3
8
3
15
4
4
3
4
2
1
3
2
3
5
8
8
9
5
7
3
2
4
2
2
7
3
3
2
2
4
1
1
9
7
11
4
3
9
7
4
4
1
5
4
2
6
5
3
2
1
2
2
1
10
2
3
2
2
3
2
5
3
4
2
2
2
2
2
3
2
2
5
1
1
6
2
1
1
1
1
5
2
2
1
2
4
2
4
6
3
4
2
5
6
2
5
2
5
2
3
2
1
2
4
4
4
3
3
1
1
2
3
6
7
4
2
3
3
1
4
4
2
2
4
1
1
6
1
3
4
2
2
2
2
2
2
2
2
1
1
3
3
4
4
2
2
3
2
6
5
2
1
2
12
6
1
5
4
2
8
7
1
5
3
5
1
1
1
3
2
1
1
2
3
1
4
2
2
3
2
4
6
3
2
3
2
4
2
2
6
4
2
2
4
3
4
6
3
3
1
1
2
7
2
2
2
3
10
4
4
2
3
3
2
1
14
4
1
3
7
1
1
1
9
2
2
3
2
3
2
2
1
1
2
3
3
8
4
2
2
4
2
6
5
2
1
2
12
8
6
1
2
8
10
1
9
1
1
9
2
8
2
4
2
1
11
17
12
6
7
7
5
4
6
5
14
10
5
8
7
3
1
4
2
3
2
4
12
2
2
2
10
2
4
2
6
6
2
2
7
5
4
6
1
9
6
3
7
1
1
2
4
2
2
1
7
2
2
2
2
4
2
2
5
3
2
2
1
4
2
4
6
7
5
2
6
13
7
2
11
24
2
5
2
4
3
4
1
2
1
3
4
2
12
6
1
5
1
1
3
2
3
2
2
9
11
2
5
3
5
1
2
1
4
1
1
1
1
1
2
2
2
1
2
3
3
3
6
1
8
3
3
1
2
2
3
4
2
5
2
2
2
1
2
1
4
1
3
7
6
4
3
8
8
1
3
3
3
1
2
1
2
1
1
4
4
3
4
3
2
1
3
2
2
2
3
14
7
7
2
3
2
2
3
7
1
1
9
3
9
2
3
1
12
10
12
6
4
10
7
4
6
5
14
10
6
8
7
4
1
3
1
4
4
2
5
12
2
2
1
5
2
5
1
2
5
3
2
2
6
4
4
4
6
2
3
8
2
2
10
1
1
6
2
2
5
2
1
2
3
2
7
3
3
2
4
2
2
2
1
4
7
10
6
3
8
2
5
7
7
2
11
1
8
4
2
3
5
2
1
2
1
3
2
3
12
6
5
1
1
3
9
8
1
4
3
5
1
1
1
1
1
2
2
2
4
3
1
4
6
3
2
3
2
4
2
6
5
2
2
3
12
11
6
1
2
4
6
1
7
1
1
8
2
2
8
5
5
1
1
3
17
2
2
4
3
7
5
4
6
5
14
10
5
8
4
5
1
2
3
2
1
4
11
2
2
2
8
2
4
1
2
6
6
2
2
7
5
4
6
1
9
5
3
10
1
1
5
2
5
2
2
4
1
4
5
3
2
2
1
4
4
4
4
5
5
2
6
13
3
2
11
12
4
6
4
2
2
1
2
1
3
3
2
9
11
6
1
2
1
3
7
3
3
2
2
2
1
2
4
7
11
4
3
8
4
4
4
1
3
4
2
5
3
1
2
1
2
2
2
6
2
1
2
3
2
3
2
5
4
4
3
2
2
1
2
2
3
2
3
4
1
1
6
1
5
2
3
2
3
4
7
7
3
1
2
3
6
2
4
1
3
2
4
2
2
2
8
4
2
2
2
2
2
4
1
1
2
2
2
2
6
5
5
3
3
6
8
2
1
13
3
1
3
3
1
1
1
2
1
5
1
2
2
5
3
3
1
1
1
1
1
1
4
6
1
1
3
3
4
1
1
1
1
2
3
3
1
2
4
4
2
4
2
4
1
2
3
3
3
4
3
3
2
2
2
2
7
2
2
2
1
2
10
10
12
4
4
3
4
4
1
14
5
1
4
7
2
1
1
10
2
4
3
2
3
6
4
4
4
2
2
3
1
2
4
1
1
2
2
3
1
1
3
3
4
3
8
3
2
5
4
1
6
7
4
2
3
2
2
15
9
6
4
5
8
9
3
6
1
1
9
3
8
5
4
2
4
14
17
1
12
6
7
13
5
4
7
5
14
5
5
8
6
4
1
2
5
6
4
4
4
11
2
3
2
1
6
2
5
2
5
5
2
7
5
4
3
1
9
6
3
8
1
1
2
2
5
2
2
1
8
2
3
3
2
2
7
4
4
8
3
2
2
1
4
6
4
9
5
8
2
6
12
7
2
10
2
13
4
6
4
3
5
5
1
2
2
1
3
2
4
3
4
4
6
2
2
2
2
2
2
3
3
2
4
2
10
11
13
4
4
3
4
4
2
2
14
4
4
7
2
1
2
4
1
11
2
2
2
2
6
4
4
4
3
1
3
1
1
5
1
3
1
1
2
2
1
3
1
2
2
4
3
9
4
3
1
7
4
6
12
4
2
3
2
2
12
7
7
6
8
6
4
2
9
2
6
10
18
9
4
3
7
5
4
2
14
5
2
4
11
2
1
1
1
1
12
1
1
3
2
2
6
1
4
2
6
4
3
1
1
8
4
10
9
5
2
7
1
2
2
2
7
3
4
1
2
3
2
1
3
3
4
8
4
5
3
6
5
4
4
6
11
4
2
3
5
1
2
1
3
2
3
12
2
2
6
3
3
10
7
1
4
3
4
1
1
1
1
2
1
1
2
2
3
1
2
5
2
4
7
2
3
4
2
1
1
3
2
2
3
8
6
6
4
4
4
4
10
2
2
6
3
10
18
15
4
2
6
8
5
1
14
4
2
5
8
1
1
2
2
12
1
1
2
5
4
2
1
6
3
2
2
6
9
2
3
5
2
1
2
5
1
2
5
1
1
3
5
4
6
3
5
2
5
8
4
3
9
8
2
6
3
3
3
12
8
6
1
2
8
5
1
9
1
1
9
2
2
8
2
4
3
11
17
12
6
7
7
5
4
6
5
14
10
5
4
7
3
1
3
4
2
4
2
4
12
2
2
2
8
2
4
1
2
6
7
2
2
6
5
4
6
9
5
3
10
1
1
1
1
5
2
2
5
2
3
2
2
2
4
1
3
5
3
2
2
1
4
2
4
8
7
5
2
6
13
7
2
11
12
4
6
4
3
2
1
2
1
3
3
2
6
7
7
3
1
1
9
2
2
8
2
10
11
2
2
4
3
6
5
4
1
14
4
1
3
7
1
1
2
2
1
10
2
2
2
2
2
1
4
2
2
3
1
1
2
3
2
4
9
2
5
3
3
1
1
1
4
4
4
4
4
2
5
13
4
4
9
2
2
3
3
3
4
4
7
2
2
2
2
2
2
7
3
3
2
3
2
5
10
7
4
3
3
3
1
2
1
6
4
3
3
2
1
1
2
1
7
1
1
2
2
1
2
6
4
4
4
2
2
1
3
2
1
4
1
1
2
3
3
1
1
1
2
2
4
2
8
3
3
1
5
2
3
6
14
2
5
3
1
3
2
3
3
2
2
2
2
1
1
4
2
2
2
2
5
17
6
3
2
3
3
1
1
14
4
4
3
1
2
1
7
2
3
3
4
2
2
2
2
2
2
1
3
4
4
3
3
2
4
4
5
3
3
3
5
4
2
6
3
4
3
1
2
15
8
6
1
2
8
10
1
9
1
1
6
2
2
8
2
4
3
11
17
12
6
7
7
5
6
6
5
14
10
3
8
7
5
1
3
5
2
4
4
12
2
2
2
8
2
4
1
2
6
7
2
2
6
4
3
6
1
9
5
3
10
1
1
1
5
2
2
8
3
2
2
2
4
1
3
5
3
2
2
1
4
4
4
8
7
8
2
6
13
7
2
11
3
12
4
6
4
3
2
1
2
2
1
3
3
2
12
8
5
1
2
7
5
9
1
1
9
2
2
11
3
4
1
3
10
17
7
6
9
8
5
4
6
5
14
4
5
8
7
5
1
2
2
2
3
2
4
11
2
2
2
8
2
5
1
2
4
6
2
2
7
5
5
4
4
9
6
3
11
1
2
6
2
2
9
3
2
2
4
2
2
6
3
2
2
2
4
2
4
6
7
5
2
6
13
7
2
11
3
24
5
4
3
2
1
2
1
3
4
1
15
8
6
4
3
7
4
4
3
9
6
2
8
4
4
1
1
10
17
10
4
3
13
6
5
6
3
14
4
2
8
7
5
3
3
3
4
11
2
3
2
4
2
4
2
5
6
6
5
4
3
2
9
6
3
7
1
2
2
5
2
2
3
2
2
2
4
2
3
2
5
3
2
2
1
4
5
4
8
5
5
2
6
8
6
2
10
13
2
4
4
7
3
3
2
1
3
4
2
4
6
6
6
1
1
2
2
7
2
2
2
3
10
8
4
2
3
3
3
1
14
4
1
3
4
1
1
1
9
2
2
2
2
3
2
2
1
1
2
3
4
8
4
2
2
4
2
6
5
2
3
2
15
7
5
1
2
4
4
4
1
7
1
1
6
2
4
3
4
1
6
17
12
6
8
11
5
4
6
5
4
5
3
4
7
4
2
2
5
7
2
2
1
5
2
5
2
4
7
6
5
4
3
10
9
2
3
4
1
1
1
6
1
2
5
3
3
2
2
1
4
3
4
8
5
3
3
8
11
7
2
6
11
2
2
6
4
3
2
3
2
3
3
13
7
6
1
3
5
6
1
7
6
3
3
7
1
6
10
13
12
4
4
11
5
5
6
1
14
5
2
5
5
3
2
1
7
2
2
12
2
2
2
5
2
4
2
4
5
4
3
2
2
8
2
1
9
1
3
6
1
1
2
2
8
2
2
1
2
2
3
5
2
3
3
1
2
2
1
4
3
4
4
4
4
3
7
7
6
2
6
10
2
2
9
2
3
2
1
2
3
2
2
13
11
5
1
5
7
5
1
7
6
3
7
2
4
1
1
5
17
9
4
5
11
5
4
6
1
14
10
1
5
7
3
2
1
2
1
3
11
2
2
2
5
2
4
1
2
6
7
2
3
2
9
2
3
5
1
2
8
2
1
2
2
2
4
2
3
4
2
2
2
1
4
4
4
4
5
3
3
6
8
6
2
8
2
12
2
2
4
3
3
4
2
2
2
2
3
2
1
1
1
6
6
2
1
1
1
2
1
1
2
1
1
2
3
13
7
5
2
7
4
4
2
7
2
9
1
7
10
19
12
5
5
6
5
4
1
14
10
2
8
7
1
2
2
1
12
2
1
2
3
2
4
1
2
4
4
6
5
4
6
2
1
9
1
2
4
1
8
1
4
1
2
1
1
4
3
9
8
4
5
2
7
8
6
2
6
2
9
4
2
7
3
2
3
13
7
5
2
5
4
4
1
7
1
1
8
9
1
7
12
18
12
5
3
6
7
4
3
2
14
10
3
5
7
3
2
2
3
12
1
1
2
2
4
2
4
1
2
4
5
6
5
4
7
2
1
9
2
2
4
2
1
8
1
1
1
4
1
4
1
1
4
3
10
8
6
8
2
7
8
7
2
8
9
4
2
2
5
2
1
1
3
3
15
7
6
1
2
5
10
3
7
1
1
9
3
11
5
5
1
3
11
17
12
4
7
8
5
4
6
5
14
10
6
4
7
5
3
2
2
3
2
5
12
2
3
2
8
2
4
2
5
6
7
5
4
6
2
9
6
3
8
1
1
1
2
4
2
4
6
3
2
2
2
4
1
3
5
3
2
2
1
4
3
4
6
5
5
2
6
13
7
2
10
1
24
2
4
2
3
3
2
1
2
3
4
2
2
12
11
5
1
3
4
4
7
1
1
9
1
5
12
17
12
5
3
6
4
4
1
1
14
10
2
4
7
2
2
2
12
2
2
2
2
3
1
4
2
5
3
4
3
2
6
2
10
9
2
2
5
7
1
3
1
3
1
1
4
3
4
6
7
5
3
7
8
6
2
6
8
4
2
3
1
3
3
13
7
5
1
2
4
2
2
1
7
1
1
8
3
3
9
2
3
10
17
12
6
4
6
5
4
6
3
14
5
6
8
7
3
5
2
5
12
1
1
2
2
5
2
5
1
2
4
7
6
4
4
4
2
8
9
2
2
5
1
1
6
1
1
1
7
3
3
2
3
1
4
4
9
5
7
5
3
7
13
6
2
6
6
4
2
3
7
2
1
2
1
3
2
3
9
8
6
6
1
3
2
6
9
1
1
5
17
8
4
4
6
7
4
1
14
5
4
11
2
1
1
1
1
12
2
3
3
2
4
2
1
5
2
2
1
1
1
1
4
2
7
2
2
8
4
3
4
1
3
1
2
3
4
8
2
7
2
4
7
6
6
8
4
1
6
3
1
3
3
12
11
5
1
3
4
4
7
1
1
9
1
5
14
18
12
5
3
6
5
4
1
1
14
10
2
4
7
2
2
2
12
2
2
2
3
2
4
2
4
3
6
5
4
6
2
10
9
2
2
5
1
7
1
4
1
3
1
1
4
3
4
6
7
5
3
7
8
6
2
8
9
4
2
5
1
3
3
12
11
5
1
3
4
4
7
1
1
9
1
5
14
18
12
5
3
6
4
4
1
1
14
10
2
4
11
2
2
2
12
2
2
2
3
2
4
2
4
3
6
5
4
5
2
10
9
2
2
4
1
7
1
4
1
3
1
1
4
3
4
6
7
5
3
7
8
6
2
6
9
4
2
5
3
3
12
11
5
1
3
4
4
7
1
1
9
1
5
14
18
12
5
3
6
5
4
1
1
14
10
2
4
7
2
2
2
12
2
2
2
3
2
4
2
4
3
6
5
4
6
2
10
9
2
2
5
1
7
1
4
1
3
1
1
4
3
4
6
7
5
3
7
8
6
2
8
9
4
2
5
1
3
3
1
7
2
3
2
3
1
3
2
4
2
1
3
1
1
1
2
2
3
1
4
2
3
3
2
2
3
3
4
3
3
1
1
3
4
4
2
3
4
3
2
3
3
3
3
4
2
2
5
1
1
2
3
4
1
2
2
3
3
4
2
2
2
3
2
4
2
2
2
2
13
7
5
1
6
4
4
2
7
1
1
9
9
1
7
11
18
12
5
3
6
5
4
4
3
14
10
2
4
7
2
3
2
2
12
2
2
1
3
1
4
1
2
4
5
6
5
4
6
2
3
9
2
2
5
1
9
1
1
4
1
5
1
1
4
3
10
8
6
5
2
7
8
6
2
6
9
4
2
3
3
2
1
1
1
1
3
2
3
15
10
5
1
1
2
6
4
4
1
7
1
1
9
3
10
2
6
14
18
12
4
3
6
8
5
12
3
14
10
4
8
11
5
3
1
2
1
3
12
2
2
1
2
4
2
3
1
2
5
5
7
5
4
6
2
10
9
4
3
5
1
9
1
1
4
2
5
2
2
1
4
3
9
8
7
5
2
7
9
6
2
6
9
4
2
2
7
2
1
1
2
3
2
3
10
5
6
1
1
6
1
1
1
1
1
1
9
3
5
2
4
1
9
20
13
5
5
6
4
4
7
3
14
5
2
6
7
2
1
3
2
2
11
2
2
1
8
2
5
3
2
2
2
2
1
1
2
4
1
6
1
2
2
1
4
2
4
2
1
1
4
2
5
6
6
5
1
7
5
5
3
4
13
4
5
5
4
3
2
1
2
1
2
3
2
6
7
4
3
6
8
4
17
12
5
3
4
3
2
1
1
2
2
1
2
1
1
2
3
3
5
1
4
5
4
1
2
4
4
3
4
3
6
4
4
2
4
3
4
2
3
3
13
7
6
1
4
8
7
1
5
6
9
2
5
2
4
3
8
10
1
15
7
8
10
6
5
8
3
2
6
12
5
3
4
2
1
2
5
3
1
1
5
1
3
8
2
4
7
7
2
3
3
5
4
7
7
3
3
1
5
9
3
8
2
4
2
1
6
3
1
10
3
2
1
1
6
2
3
1
3
4
3
4
6
2
1
1
3
7
3
4
3
5
11
2
4
3
4
2
1
1
1
3
5
6
13
7
5
1
2
5
2
2
1
7
6
3
3
9
4
4
10
17
12
6
4
6
5
4
6
3
14
5
5
8
11
4
4
2
4
12
1
1
2
2
8
2
5
1
2
4
6
6
4
4
5
2
8
9
1
2
5
1
1
9
1
1
1
7
3
3
2
1
4
3
9
8
7
5
3
7
13
6
2
6
7
4
4
3
6
1
1
3
1
3
2
3
5
7
8
1
1
1
1
2
1
1
5
3
3
2
2
1
2
5
6
9
4
3
9
5
4
7
1
3
5
2
5
5
1
2
1
2
2
2
4
1
1
5
2
2
5
3
4
2
2
2
2
2
2
3
2
2
3
1
6
2
1
4
2
5
1
3
2
7
2
3
2
3
6
8
2
5
3
2
4
4
1
2
15
7
7
1
5
8
2
2
3
7
1
1
9
3
4
2
6
1
1
10
17
12
4
8
6
8
5
6
3
14
10
3
9
11
6
2
2
1
2
3
12
1
1
2
2
4
2
5
1
2
4
4
6
4
4
8
2
9
5
2
8
1
1
5
7
2
5
3
4
2
2
1
4
2
4
4
5
8
2
5
13
4
3
7
12
4
2
3
7
3
1
2
1
3
2
3
3
15
10
5
1
1
5
3
2
8
1
6
13
2
2
10
9
12
6
7
6
5
4
2
2
13
7
2
7
7
5
2
2
1
2
3
9
1
1
2
1
1
8
5
4
5
2
2
2
1
3
1
1
1
1
5
4
6
6
2
2
1
3
4
1
6
3
1
1
4
2
4
2
1
4
2
5
3
4
4
2
2
7
2
2
6
3
14
4
3
5
4
8
1
1
2
3
2
4
3
9
3
3
7
3
4
6
1
10
2
2
1
2
2
2
13
12
4
5
3
3
4
1
3
5
4
2
1
2
2
2
4
1
4
2
6
4
7
4
4
4
4
9
1
4
1
1
4
1
3
1
2
1
1
2
4
2
3
1
2
1
4
7
2
2
3
4
3
3
3
3
12
7
5
1
2
5
6
2
6
2
6
2
13
5
4
1
12
9
12
6
5
6
6
5
6
2
14
8
4
4
7
5
3
3
2
1
3
9
1
1
5
2
2
8
4
5
5
13
3
3
4
4
2
5
5
6
3
8
2
1
2
10
2
1
2
2
2
2
2
8
5
2
6
3
3
2
2
4
3
9
5
2
3
2
5
5
1
2
6
15
4
4
9
2
11
2
4
7
1
7
12
2
2
3
4
4
1
3
3
7
2
6
1
2
3
6
7
2
3
4
2
3
1
2
5
2
1
2
2
1
1
1
1
3
2
2
1
2
3
2
2
2
3
1
4
3
1
1
3
2
1
1
1
3
2
1
3
1
2
2
3
2
1
3
2
3
4
3
6
6
2
2
3
1
3
3
2
3
2
6
10
11
4
4
6
7
4
2
1
13
6
4
1
2
1
1
1
2
12
1
1
1
3
2
5
3
6
4
4
4
2
2
1
2
3
4
1
4
1
2
1
3
1
2
4
4
6
1
6
5
1
2
2
4
4
4
3
2
2
3
13
7
6
2
4
7
9
2
6
1
1
8
1
4
10
17
12
4
3
12
4
5
4
2
6
5
2
7
7
1
1
1
2
11
2
1
3
1
4
2
4
6
4
2
7
4
9
2
7
2
2
2
2
5
5
4
2
6
1
1
4
2
4
8
6
8
2
6
7
6
2
11
12
4
2
3
3
1
1
3
3
15
7
7
1
2
5
4
4
1
7
1
1
9
3
9
2
8
1
13
19
12
6
7
12
8
4
6
5
14
10
6
7
7
8
2
1
9
1
7
5
12
2
4
2
3
10
2
5
2
5
6
2
2
10
5
4
8
2
10
9
8
3
8
1
1
1
6
2
2
2
2
2
2
6
3
3
5
2
3
1
4
3
4
8
7
8
4
6
11
6
2
10
1
12
4
4
6
7
4
1
1
3
2
3
2
10
5
4
4
2
7
1
1
1
1
9
2
2
2
5
11
12
4
5
6
7
4
5
5
14
6
3
6
7
2
1
1
3
12
1
1
2
3
2
5
3
3
2
2
3
1
3
4
1
5
1
5
1
2
5
2
1
3
4
4
9
3
3
1
6
5
2
6
9
4
4
4
3
2
2
3
9
8
4
1
2
4
2
2
1
1
7
2
9
2
4
1
11
14
9
5
3
5
7
4
5
3
14
4
2
5
6
5
2
2
6
2
6
7
2
2
3
5
2
4
4
2
2
2
6
4
4
6
2
5
2
1
5
1
6
1
2
6
1
2
2
7
2
4
6
2
2
3
4
4
4
6
2
8
4
3
7
6
1
9
6
4
4
6
3
3
1
2
3
7
7
6
1
2
3
2
2
1
1
1
9
3
9
2
4
11
17
12
6
4
7
5
6
6
5
14
10
6
8
7
2
2
2
2
5
12
2
2
2
4
2
4
1
2
5
2
6
4
4
4
3
2
10
9
2
2
5
1
6
1
1
5
2
3
2
4
2
1
4
3
4
8
6
5
3
6
6
6
2
11
9
4
4
3
5
4
1
2
2
3
2
3
7
7
2
2
1
1
1
7
1
1
2
1
2
4
7
8
3
3
6
8
2
1
13
3
5
5
2
2
1
4
1
2
2
5
3
3
4
2
1
1
1
7
4
4
1
2
3
1
2
2
2
9
2
2
2
5
2
4
2
2
4
2
1
2
3
13
7
6
1
4
6
6
1
1
1
9
3
7
2
3
11
19
12
6
5
8
6
5
6
5
14
5
6
5
14
3
2
2
7
3
5
12
1
1
2
2
3
2
4
1
2
5
5
6
5
4
6
4
10
9
5
2
8
1
1
1
2
2
2
2
9
1
2
1
2
2
5
2
1
4
3
2
2
4
3
5
8
5
8
4
7
13
6
2
10
1
9
2
2
3
7
2
1
2
3
2
3
15
7
7
1
2
5
1
1
1
1
1
9
3
9
2
8
13
18
12
6
3
12
6
4
6
5
14
10
6
9
14
5
2
1
9
7
5
7
1
1
4
2
2
5
2
5
2
5
5
10
4
4
4
2
10
9
5
3
8
1
1
1
6
2
2
1
2
2
6
2
3
1
5
2
3
1
4
3
4
8
5
5
4
6
11
6
2
10
1
10
4
4
6
7
4
1
1
1
3
2
3
2
12
7
6
1
1
1
6
2
1
7
2
9
2
3
11
18
12
4
6
4
5
4
2
14
4
2
6
7
2
2
2
2
1
2
12
1
1
2
2
1
5
5
2
6
5
3
4
5
4
6
2
10
9
2
2
10
5
3
1
1
2
4
2
1
3
2
2
4
3
4
9
5
5
2
6
8
7
2
4
11
4
3
3
3
1
2
1
3
3
7
3
2
2
7
2
2
1
1
4
2
1
2
4
7
5
3
3
6
8
2
3
1
9
3
5
3
2
2
2
1
5
2
2
5
3
3
4
4
2
1
1
7
1
3
1
2
3
1
1
2
2
1
7
2
2
5
5
2
4
2
2
4
1
1
2
3
7
7
6
1
2
3
2
2
1
1
1
8
3
3
7
2
3
10
18
12
6
4
6
5
6
6
3
14
10
6
7
6
3
4
2
8
7
5
12
2
2
2
3
2
5
2
5
3
6
4
4
4
3
2
10
9
2
2
5
1
1
8
2
1
2
2
5
2
3
2
4
3
2
1
4
3
4
8
6
5
3
7
6
4
4
11
1
8
2
2
2
5
3
1
2
3
2
3
9
7
5
1
1
3
3
1
1
6
9
4
7
10
3
3
6
2
2
1
1
8
2
4
2
2
1
2
1
3
4
1
2
4
4
4
3
8
9
2
2
7
7
4
1
1
3
4
4
2
5
1
3
3
3
6
11
4
2
3
3
15
7
6
4
3
8
4
1
1
7
1
1
8
3
9
2
6
10
18
9
4
4
8
5
5
6
5
14
5
6
7
7
5
6
1
7
5
5
12
2
2
4
5
2
4
2
5
5
6
5
4
6
2
8
9
2
2
5
1
7
2
2
3
3
2
10
3
4
2
2
3
1
3
3
9
4
5
5
4
6
13
6
2
6
2
22
4
2
3
7
3
1
2
1
3
2
3
3
4
2
2
6
2
4
7
3
1
2
11
7
4
4
4
3
2
1
3
1
4
1
2
1
2
1
2
1
1
1
1
1
1
2
3
2
2
1
3
3
2
3
2
3
2
1
4
2
2
1
1
2
3
13
7
6
1
2
7
4
4
3
1
1
9
3
8
2
8
11
19
12
6
7
11
5
4
12
5
14
10
6
7
14
9
1
6
1
9
1
9
5
12
2
2
2
3
5
2
5
2
5
6
7
5
4
9
2
10
9
5
3
8
1
1
1
8
2
2
5
2
3
3
2
6
3
2
5
2
2
3
1
4
3
4
8
7
8
4
6
11
7
2
11
3
24
4
6
2
6
7
2
1
3
2
3
2
3
2
13
7
5
5
2
2
8
3
3
6
2
1
5
7
12
6
4
6
5
3
4
1
1
2
2
2
1
2
1
1
2
1
2
4
4
3
5
2
2
1
2
5
2
7
1
1
1
7
3
4
1
2
2
3
2
4
6
4
2
1
2
3
4
6
3
4
2
2
1
1
3
2
4
4
15
7
5
4
2
7
4
1
1
1
9
3
9
4
8
1
10
19
12
6
6
12
5
6
12
5
14
10
6
9
7
10
6
1
9
1
7
5
12
2
2
2
3
4
2
5
2
5
6
10
5
4
9
2
10
9
8
3
8
1
1
1
7
2
2
3
2
2
2
6
2
3
2
5
2
2
3
1
4
3
4
8
7
8
4
6
11
6
2
11
1
24
4
4
6
7
2
1
2
2
3
2
3
2
15
7
7
1
3
7
4
3
1
1
9
3
9
2
7
13
19
12
6
6
12
8
5
6
5
14
10
6
5
7
6
4
1
10
7
5
12
2
2
2
2
5
2
5
2
5
6
10
5
4
8
2
10
9
8
2
8
1
1
7
2
2
1
2
6
2
3
2
5
2
3
1
4
3
4
8
7
8
4
6
11
6
2
11
4
24
4
4
6
7
2
1
1
1
3
2
3
4
6
6
6
2
2
6
1
1
3
3
2
2
2
13
12
12
5
4
6
5
4
2
1
13
6
6
7
2
1
1
1
12
1
1
1
3
1
5
3
5
2
2
2
2
2
1
2
3
4
1
5
1
3
3
1
1
2
4
5
6
3
1
6
5
3
2
2
4
4
4
2
2
2
3
7
4
6
1
1
8
3
6
9
2
4
1
15
12
4
4
8
3
2
1
1
2
4
2
3
5
2
2
1
1
8
3
2
2
3
2
4
2
2
4
4
4
4
4
4
10
8
1
4
2
3
3
1
3
2
3
3
4
3
4
5
3
6
6
4
2
10
6
4
2
3
1
3
3
15
7
6
1
2
3
8
1
1
1
9
3
9
2
9
2
1
17
18
12
6
5
7
7
4
12
5
14
10
3
10
15
5
1
2
2
3
1
3
12
1
1
2
2
4
2
5
2
5
7
3
1
6
2
10
9
4
2
8
1
1
4
2
2
2
1
3
5
2
3
2
4
2
2
3
1
4
2
5
8
7
8
4
8
11
7
2
10
3
9
4
2
3
7
2
1
2
3
2
3
4
3
2
2
2
3
1
2
2
2
1
2
6
12
11
4
4
6
7
2
1
4
6
4
1
2
1
1
1
1
2
1
1
1
2
1
2
3
2
2
2
1
1
2
2
1
3
1
3
1
2
1
3
1
1
2
3
4
5
1
6
3
3
2
4
4
4
1
2
2
3
12
7
6
1
3
6
7
2
7
2
6
2
13
3
5
4
10
11
10
6
9
10
6
5
6
1
14
7
4
8
5
7
3
2
2
3
2
4
9
1
1
3
2
2
8
2
5
7
7
2
2
7
4
1
3
6
6
12
2
1
2
5
2
7
4
3
3
2
4
1
2
4
3
2
2
1
4
3
4
4
2
5
3
6
8
6
4
10
9
4
2
1
4
6
3
1
3
1
3
4
6
15
7
6
1
5
5
5
1
3
9
2
11
13
18
11
5
4
11
7
4
6
3
14
5
2
8
14
2
2
2
2
1
3
12
1
1
3
2
2
4
2
4
2
5
5
6
5
4
8
4
10
9
5
2
9
1
1
2
2
2
7
1
2
5
2
3
2
4
3
1
4
3
4
8
9
5
3
6
11
6
2
6
2
12
4
2
3
7
1
2
2
3
2
3
4
5
4
4
1
1
2
3
4
1
1
1
1
9
2
2
2
5
11
8
3
3
6
7
4
5
5
13
6
3
6
7
3
2
3
12
1
1
2
3
2
5
6
3
4
3
1
3
4
1
5
1
5
1
2
5
1
1
3
4
4
9
3
3
1
5
5
6
9
4
4
4
3
2
1
2
3
12
4
6
1
1
3
4
2
8
1
1
6
6
2
1
2
4
6
9
4
3
8
4
4
6
3
7
4
3
5
3
2
1
2
2
3
6
1
2
5
2
2
4
3
3
1
1
4
2
3
2
5
1
2
6
1
4
3
5
1
3
3
2
3
2
2
5
8
3
1
5
3
2
2
4
4
3
1
2
2
3
8
5
5
1
1
4
1
1
10
5
6
11
13
12
4
4
6
5
4
1
14
5
4
9
1
1
1
12
2
3
1
8
4
2
1
3
4
4
4
3
2
10
9
1
2
4
4
4
4
2
3
3
4
6
5
5
2
5
5
6
3
8
9
4
6
3
3
1
3
3
15
7
6
4
5
6
4
4
1
1
1
9
8
2
16
17
18
12
6
5
12
7
4
6
3
14
10
2
11
14
8
5
3
3
2
12
1
1
3
2
6
2
5
2
5
4
8
3
2
8
2
10
9
5
2
9
1
7
2
2
5
2
2
3
2
5
3
2
4
2
2
2
1
4
3
5
8
9
8
4
6
12
6
2
10
19
4
4
7
3
7
2
1
2
1
3
2
3
3
14
4
6
1
1
4
2
2
1
6
1
9
4
16
18
15
4
5
6
7
4
2
14
8
1
4
7
2
1
1
1
12
2
2
1
4
2
4
2
4
5
2
1
6
5
9
3
2
3
1
9
4
2
1
3
8
2
3
5
2
7
4
7
4
5
9
4
9
3
7
1
2
3
2
3
15
7
6
2
2
4
2
2
1
10
2
9
2
4
17
9
12
6
5
6
7
4
1
14
8
1
4
7
1
1
1
3
12
2
2
3
1
4
1
2
5
5
3
4
3
6
5
9
3
2
3
1
9
1
4
1
4
2
2
3
3
8
7
6
5
2
7
6
6
4
8
8
4
9
3
7
1
3
2
3
14
3
3
6
2
2
4
2
2
1
10
1
9
4
16
18
12
6
5
6
7
4
1
14
8
1
4
7
1
2
2
12
1
1
2
3
1
4
1
2
5
5
3
4
3
6
5
9
3
2
3
1
9
3
3
1
2
3
3
8
3
6
5
2
7
6
6
4
10
15
4
9
4
7
1
3
2
3
14
2
2
6
2
2
4
2
2
1
6
1
9
4
17
18
12
6
5
6
7
4
2
14
8
1
4
7
1
1
2
2
12
2
2
3
1
4
1
2
5
5
4
5
4
4
2
5
9
3
2
3
1
9
3
3
1
3
3
8
2
3
5
2
7
6
6
4
10
9
4
9
4
7
3
2
3
11
3
3
6
2
2
3
2
2
1
10
1
9
4
17
18
12
6
5
6
8
4
2
14
8
1
4
7
1
1
1
1
1
2
2
12
2
2
1
3
1
4
1
2
6
5
4
5
4
9
5
9
4
2
3
1
9
1
4
1
3
1
3
3
9
2
4
5
3
7
6
6
4
7
9
4
9
3
7
2
3
2
3
15
3
3
6
2
2
4
2
2
2
10
2
9
2
4
17
18
12
4
5
6
7
4
1
14
8
1
4
7
1
1
1
1
2
2
12
2
2
3
1
4
1
2
5
5
2
1
7
5
9
3
2
3
1
9
1
1
3
1
3
2
2
3
3
8
4
6
5
2
7
6
6
4
8
9
4
7
4
7
3
2
3
6
7
7
1
1
3
2
2
6
5
1
1
7
14
8
4
3
4
6
4
1
6
4
4
3
1
1
1
1
5
1
1
3
3
2
5
4
4
5
4
4
2
7
2
3
1
4
2
1
3
4
7
2
4
2
4
4
2
5
4
3
5
3
3
14
3
3
6
1
1
4
2
2
1
10
1
7
4
17
18
12
4
5
6
8
4
1
14
8
1
4
7
2
1
1
1
2
1
12
2
2
3
4
2
5
5
2
1
4
5
9
3
2
3
1
9
1
2
3
1
3
10
5
4
5
2
4
4
7
4
5
9
2
9
3
7
1
2
3
2
3
15
6
6
1
1
2
2
4
2
2
2
6
2
9
2
2
16
18
12
6
5
6
8
4
2
14
8
1
4
7
2
2
1
3
12
2
2
2
2
3
1
4
1
2
4
5
3
2
2
6
2
7
3
2
3
1
9
1
4
2
2
2
3
3
8
6
2
4
2
5
4
6
2
8
11
4
2
4
7
1
4
3
2
3
14
2
2
6
1
1
4
2
2
1
10
1
9
4
1
17
18
15
4
5
6
7
4
1
14
8
1
4
7
2
1
1
1
1
1
12
2
2
4
4
2
5
5
2
1
1
6
5
9
4
2
3
1
9
2
3
3
1
3
8
2
4
5
2
7
4
7
4
5
9
4
7
3
7
1
1
2
3
2
3
14
3
3
6
1
1
4
2
2
1
10
1
9
4
17
18
12
4
5
6
8
4
1
14
8
1
4
7
2
1
1
1
12
2
2
3
4
2
5
5
4
5
4
4
2
5
9
3
2
3
1
9
6
3
1
3
3
10
5
4
5
2
7
4
7
4
5
9
4
9
3
3
1
2
3
2
3
8
2
2
7
3
3
6
5
2
2
4
4
7
8
3
2
4
5
4
1
8
4
1
2
6
2
3
2
2
2
5
3
2
2
2
2
2
2
3
1
2
2
4
3
3
5
4
1
2
2
2
2
14
2
2
6
1
1
4
2
2
1
10
1
9
4
1
17
18
15
4
5
6
8
4
2
14
8
1
4
7
2
1
1
1
1
1
2
1
12
2
2
1
4
1
4
2
5
5
4
5
4
7
5
9
4
2
3
1
9
2
1
6
3
1
3
8
2
4
5
3
7
4
7
4
5
9
4
2
9
2
7
1
2
2
3
2
3
13
7
7
6
5
4
4
7
1
1
9
15
10
18
9
4
3
7
5
4
1
14
5
2
4
11
8
1
1
2
1
2
12
1
1
2
2
6
1
4
2
6
4
3
1
1
7
2
2
2
10
9
4
2
8
4
3
4
2
3
1
1
3
3
4
8
5
5
2
4
5
7
2
6
11
4
3
3
3
1
1
2
1
3
3
13
11
8
1
1
7
3
1
1
8
3
9
1
4
8
17
11
4
6
9
4
6
6
3
14
4
3
5
7
3
4
1
2
3
12
1
1
2
1
3
2
5
2
5
3
4
2
2
2
4
2
3
6
3
2
8
1
1
7
1
7
4
2
4
1
1
1
4
2
4
6
4
5
2
6
7
6
1
10
1
9
4
2
3
4
2
1
2
1
3
3
13
7
7
1
4
4
4
4
3
7
1
1
9
3
9
2
4
10
19
10
5
4
10
5
4
6
5
14
10
6
5
7
3
3
2
8
1
9
5
12
2
2
2
5
2
5
1
2
5
6
6
5
4
6
2
10
9
2
2
5
1
1
8
2
2
3
1
1
3
3
2
2
7
2
4
2
4
2
2
2
1
4
3
9
8
7
5
3
7
12
6
2
10
2
11
4
2
2
5
3
3
2
3
9
4
3
3
1
1
2
5
2
2
2
2
4
2
5
7
9
2
3
5
4
2
2
3
5
1
2
3
1
8
2
1
1
2
1
4
2
2
2
2
1
2
2
2
2
2
6
3
2
2
3
3
3
2
2
2
6
1
2
2
1
1
2
10
7
6
6
2
2
8
1
1
6
6
3
3
8
2
10
13
10
4
4
6
4
4
2
2
14
6
3
3
4
2
1
1
1
2
3
10
2
2
3
2
4
2
5
3
4
2
2
2
2
3
3
9
4
7
1
5
3
2
2
1
1
4
2
4
4
3
5
2
5
7
4
2
4
5
4
2
3
3
2
2
3
14
7
9
1
3
5
2
3
7
1
1
9
3
9
2
2
1
1
10
20
12
6
4
10
5
4
6
5
14
10
6
9
7
6
5
1
8
1
4
5
12
2
3
1
5
2
5
1
2
5
5
6
4
4
4
6
2
10
9
2
2
5
1
1
1
7
2
3
2
2
3
2
2
7
2
3
5
2
2
3
1
4
4
4
8
7
8
3
7
13
6
2
11
7
4
5
3
5
2
1
1
1
3
2
3
11
4
3
6
8
2
3
4
1
1
1
1
1
2
2
4
4
2
3
1
2
4
2
12
5
8
2
8
4
4
7
2
2
7
1
2
11
17
12
4
8
5
5
4
1
14
4
4
7
2
1
2
12
2
2
2
2
1
4
5
2
1
5
6
5
4
6
10
9
2
2
5
1
4
1
1
4
2
3
1
1
3
3
4
6
5
5
2
7
13
6
4
4
11
2
2
3
1
1
2
3
3
10
5
5
7
5
3
2
10
8
3
3
3
2
1
1
2
3
2
1
1
2
2
2
1
4
2
5
5
3
3
6
8
1
4
1
2
3
2
4
3
3
4
4
4
2
1
4
2
3
13
11
6
1
5
2
2
3
1
1
8
3
9
2
2
8
18
10
4
3
9
6
4
6
3
14
4
3
8
7
4
5
1
5
6
3
12
1
1
2
2
5
2
5
2
4
5
4
2
2
2
6
2
3
6
3
2
6
1
1
7
10
2
2
1
2
2
2
8
4
2
4
2
2
3
1
4
2
5
6
4
5
3
5
7
6
1
5
4
9
4
2
6
7
2
1
3
1
3
2
3
9
7
9
1
1
4
3
3
2
2
8
2
2
9
7
10
4
3
9
4
4
6
1
4
3
2
5
5
4
5
1
2
2
2
9
1
1
2
2
4
2
2
5
3
4
2
2
2
2
2
2
2
2
6
1
1
7
3
2
1
2
7
2
3
2
2
3
3
4
8
2
4
3
2
6
4
1
5
4
6
4
4
1
1
2
1
2
15
7
6
4
6
6
6
5
1
1
9
3
8
2
15
6
18
13
6
4
12
5
4
6
5
14
5
3
5
14
4
2
2
2
3
12
1
1
3
2
6
2
5
2
5
8
3
1
1
10
4
10
9
6
2
8
1
1
1
2
2
2
7
3
2
6
1
2
2
4
3
2
2
1
4
3
5
8
8
8
4
6
13
6
4
10
1
12
4
2
4
7
2
1
2
1
3
2
3
3
15
7
6
1
3
8
4
4
3
1
1
9
3
9
5
3
10
19
13
6
6
12
7
4
6
5
14
10
6
9
7
6
6
3
10
1
7
5
12
2
2
2
3
5
2
4
2
5
6
6
5
4
6
2
10
9
8
2
8
1
1
8
2
2
5
2
2
3
2
6
2
4
2
5
2
2
3
1
4
3
4
8
7
8
4
8
11
6
2
11
1
24
4
5
2
3
7
2
1
3
1
3
2
3
9
7
6
1
4
3
3
2
2
4
1
1
9
7
10
4
3
9
4
4
6
1
7
3
2
5
5
4
5
3
2
2
4
2
3
2
4
2
2
2
5
3
4
2
2
2
2
2
2
2
2
8
1
1
7
2
6
2
2
3
1
2
3
3
4
8
2
3
3
2
6
4
5
4
5
2
7
1
1
2
1
2
7
7
6
3
1
1
8
3
3
4
2
2
10
7
11
3
3
9
4
4
6
3
13
3
3
7
6
3
4
2
3
6
1
1
3
2
3
2
3
2
4
1
2
3
6
2
2
3
1
8
4
1
2
4
2
1
5
2
4
8
4
3
2
5
4
2
5
2
2
2
3
3
2
1
2
2
2
3
2
2
1
1
2
2
2
4
3
3
7
4
2
2
3
4
2
2
5
2
2
2
2
2
4
1
1
2
2
1
5
1
2
1
4
1
1
1
3
2
2
2
2
3
1
1
1
2
4
2
2
3
2
2
1
2
2
15
7
7
4
3
7
4
3
1
1
9
2
9
2
7
1
1
11
19
12
6
6
11
7
5
6
5
14
10
6
5
7
3
2
1
6
2
5
12
2
2
2
3
2
5
2
5
7
10
5
4
6
2
10
9
7
2
8
1
1
5
2
2
2
2
2
5
2
1
2
5
2
2
2
1
4
4
4
8
7
5
4
6
11
6
2
11
2
24
4
4
7
7
2
1
2
3
2
3
15
7
7
2
3
7
4
3
1
1
9
3
9
5
8
1
3
14
18
12
6
6
11
5
5
6
5
14
10
3
5
7
5
3
5
8
8
3
12
2
2
2
5
2
5
2
5
7
7
5
4
6
2
10
9
7
2
8
1
1
5
2
2
5
3
2
2
5
2
4
4
2
2
3
1
4
3
4
8
7
8
4
6
11
7
2
10
1
24
4
4
3
7
2
1
2
2
3
2
3
2
15
7
7
4
3
7
4
3
1
1
9
2
9
2
8
13
19
12
6
6
11
7
5
6
5
14
10
6
5
7
5
2
6
1
5
12
2
2
2
3
2
5
2
5
7
6
5
4
6
2
10
9
7
2
8
1
1
5
1
2
2
5
2
1
2
5
2
3
1
4
3
4
8
7
5
4
6
11
6
2
11
24
4
4
4
7
2
1
1
3
2
3
2
1
3
4
4
5
2
2
7
2
3
2
2
3
2
3
2
2
1
2
3
2
2
4
3
1
1
2
3
3
2
3
2
1
2
10
5
6
2
3
10
1
1
7
6
2
2
2
7
19
15
6
4
7
7
4
3
1
13
6
1
6
7
4
2
1
2
1
12
2
2
8
2
5
5
2
6
5
4
4
4
1
2
4
1
2
5
3
1
4
3
4
2
2
2
1
2
4
3
9
3
3
1
6
4
2
4
7
4
2
5
4
2
1
2
2
2
3
15
7
8
1
4
8
8
1
5
6
9
3
8
6
5
6
4
8
9
3
13
7
6
10
7
4
13
1
3
1
7
7
5
9
5
3
3
10
3
1
1
3
2
1
8
2
2
1
5
7
17
5
3
3
9
3
7
7
3
3
1
5
9
3
7
3
8
2
2
6
5
8
4
4
10
7
3
2
1
4
2
7
2
2
1
4
3
4
6
3
2
3
6
5
3
2
8
3
15
4
2
4
3
4
2
1
3
2
3
5
8
5
7
9
6
1
2
5
2
2
1
7
1
1
8
4
2
4
1
8
17
12
5
3
10
7
4
3
2
14
10
3
6
7
2
1
2
1
3
12
2
2
1
1
5
3
1
4
2
2
1
1
6
2
8
9
1
2
4
1
6
1
2
1
5
2
1
5
2
1
3
3
4
5
4
5
3
5
5
2
2
4
5
4
4
7
2
3
2
1
2
1
3
4
3
8
8
5
7
1
1
3
1
1
8
5
1
5
10
8
2
2
4
4
4
7
4
3
4
1
1
4
2
3
1
2
1
5
4
2
2
2
2
3
2
2
1
2
2
3
4
1
2
1
2
3
4
3
3
3
2
2
3
2
4
4
4
6
2
3
2
6
5
4
2
5
2
1
6
9
2
4
3
1
4
1
1
1
1
1
1
2
1
3
2
2
1
1
3
1
3
3
3
1
2
5
1
1
1
2
2
2
2
2
4
7
6
2
2
2
8
8
2
4
3
2
2
1
2
5
2
1
1
2
3
2
2
2
3
1
6
4
4
1
1
2
4
4
3
4
3
3
3
15
7
6
1
1
4
8
7
2
10
1
1
2
9
2
2
1
3
12
18
12
4
8
6
7
5
2
2
14
4
2
4
7
3
1
3
2
3
3
4
2
12
2
2
2
1
4
2
4
5
2
5
2
2
4
3
10
1
2
2
5
1
2
2
7
1
1
6
2
3
3
2
4
4
2
2
3
1
4
6
4
6
4
7
3
8
13
6
3
5
3
12
4
5
5
4
7
2
1
2
2
1
3
3
2
3
7
2
2
3
7
2
2
3
3
6
6
6
2
3
4
3
2
2
2
5
2
1
2
1
1
1
1
1
3
2
2
1
1
3
2
2
1
1
1
3
8
9
1
2
7
7
3
4
1
3
5
4
4
1
3
2
2
6
3
2
1
3
2
3
4
7
6
2
2
2
8
8
2
4
3
2
2
1
2
4
2
1
1
3
3
2
2
2
3
1
6
4
4
1
1
2
4
4
3
4
3
3
3
9
6
4
2
4
3
1
7
3
1
2
2
5
7
7
2
3
4
6
4
4
1
5
3
2
5
3
1
2
2
6
2
2
2
2
5
4
4
2
2
2
2
3
3
1
3
4
1
1
8
1
1
4
2
3
2
1
3
2
2
3
1
2
1
6
4
6
2
4
2
2
8
2
2
6
1
1
3
2
2
2
2
2
1
8
8
13
4
7
6
4
2
1
14
4
1
5
7
3
1
2
2
2
10
2
1
4
2
2
2
2
2
4
5
5
4
2
2
1
2
4
4
3
1
2
4
2
2
2
2
2
8
3
5
4
2
5
4
3
6
7
4
1
2
3
1
1
3
1
2
4
7
5
2
2
2
6
5
2
4
3
2
2
1
1
2
2
1
1
2
2
1
1
1
5
3
3
1
1
2
1
2
1
3
2
3
3
3
7
3
7
1
1
6
6
2
2
6
6
6
2
3
4
2
2
2
2
2
5
3
1
2
1
1
3
2
2
2
1
1
3
2
2
2
1
3
8
9
1
5
7
4
1
3
5
2
4
1
3
2
2
6
3
2
2
2
3
2
3
15
7
7
4
5
7
9
2
7
1
1
9
4
8
5
4
4
11
18
15
6
7
6
5
7
7
5
14
10
6
8
7
7
1
4
4
7
8
1
5
12
2
4
4
1
4
2
5
1
2
5
5
7
5
4
8
4
8
9
4
2
7
1
2
1
2
2
2
2
6
1
2
8
1
3
2
2
7
3
3
6
2
2
3
1
4
6
4
8
6
8
3
4
13
2
2
7
2
22
4
4
14
4
6
2
2
2
1
3
2
3
2
15
7
7
1
3
7
2
2
6
6
1
1
9
3
4
5
3
1
3
14
11
13
6
7
12
5
5
13
5
14
5
6
10
7
13
2
7
5
13
4
8
8
12
1
1
2
3
1
5
2
5
1
2
4
5
6
4
4
4
2
5
9
4
3
9
2
1
1
6
4
4
5
8
4
3
5
2
6
5
5
8
2
2
3
1
4
4
9
8
4
5
2
7
7
8
2
10
3
6
4
6
3
6
4
2
3
2
3
4
3
9
10
7
4
5
6
8
2
7
1
1
9
1
1
8
2
4
4
11
18
13
6
6
12
5
4
6
5
14
10
6
5
7
6
1
5
5
7
4
4
5
12
2
4
2
1
5
2
5
1
2
5
6
7
5
4
4
4
8
9
3
3
8
1
1
1
2
2
2
2
9
1
2
2
8
1
3
3
2
5
2
3
5
3
2
2
1
4
4
4
4
5
8
3
6
13
3
2
10
2
22
4
4
3
5
2
1
2
2
2
3
4
3
2
1
15
7
8
1
3
7
2
2
3
7
1
1
9
3
9
5
7
3
15
18
13
6
7
11
7
5
6
5
14
10
6
9
7
6
6
2
8
3
9
5
12
2
2
2
3
8
2
5
1
2
5
5
6
4
4
6
2
8
8
2
3
5
1
1
1
1
7
2
3
3
3
3
4
2
2
7
3
4
5
2
2
3
1
4
6
4
8
5
8
3
6
13
6
2
6
2
8
4
5
2
7
4
1
1
1
1
3
2
3
3
7
2
2
3
7
1
1
6
6
3
3
6
6
6
2
3
4
4
2
2
2
2
5
3
1
2
1
1
1
1
3
2
2
2
3
1
3
2
2
1
1
1
3
8
9
1
2
8
7
3
4
2
3
5
4
4
1
3
3
2
6
3
2
2
2
1
3
2
3
15
7
8
1
1
1
8
2
3
7
1
1
9
3
9
2
5
11
18
12
5
3
11
5
4
6
5
14
10
6
7
7
2
2
3
3
1
2
5
12
2
2
2
7
2
4
1
2
4
5
4
5
5
4
6
2
10
9
3
3
12
1
1
1
7
3
3
2
2
2
7
2
3
2
5
2
2
2
1
4
3
9
6
7
8
3
7
8
3
2
11
2
7
4
5
3
5
2
1
1
1
3
2
3
15
7
6
2
3
8
8
3
9
1
1
9
3
8
5
4
1
3
10
18
1
13
6
7
8
5
4
6
5
14
10
6
7
7
5
2
4
4
14
4
9
7
12
2
3
3
2
8
2
5
2
6
7
3
6
5
4
6
2
1
7
6
3
11
1
1
1
2
5
8
4
3
8
4
4
5
2
8
2
5
5
3
4
3
1
4
4
4
6
5
8
2
8
13
7
2
11
4
12
2
1
6
2
4
6
6
2
2
2
3
2
4
2
3
12
7
7
4
7
5
8
2
7
1
1
9
2
9
5
6
2
4
10
18
11
7
7
11
5
5
6
5
14
10
7
6
7
11
2
5
5
7
4
5
5
12
2
5
1
1
8
2
5
1
2
5
6
2
7
5
4
9
4
8
9
3
3
8
2
1
1
2
2
2
2
8
1
3
2
8
1
3
4
2
2
7
2
4
4
3
2
3
2
4
6
4
4
6
8
4
6
12
3
2
10
2
22
4
5
4
5
2
1
2
2
2
3
4
3
2
1
11
5
6
1
4
1
1
7
9
4
10
17
12
6
5
6
5
4
1
14
5
1
4
7
1
1
2
2
12
2
2
3
3
1
2
5
1
6
2
10
9
2
2
4
5
8
1
1
4
3
7
3
7
5
3
7
8
6
2
11
9
4
3
3
3
2
3
15
7
7
1
2
8
4
4
3
7
1
1
9
3
9
3
7
2
14
19
12
6
7
11
7
5
6
5
14
10
6
9
7
5
6
2
10
3
9
5
12
2
3
2
1
5
2
5
1
2
5
6
6
5
4
6
2
8
9
3
3
5
1
1
1
1
7
3
3
3
2
4
3
2
7
2
3
2
5
2
2
3
1
4
4
9
8
7
8
4
7
13
6
2
10
2
8
4
5
3
5
4
1
1
2
1
3
2
3
5
1
10
10
4
1
4
7
8
2
8
8
9
3
11
4
3
8
4
8
10
3
10
6
7
10
6
4
12
2
6
7
5
9
5
3
3
7
3
1
1
5
3
1
6
2
2
1
5
9
16
5
3
1
8
3
7
7
3
3
1
5
6
7
8
3
8
2
2
5
4
7
4
4
10
6
3
2
4
2
5
2
2
3
2
4
6
2
2
3
5
3
3
3
8
3
6
4
2
2
3
2
2
1
3
2
2
5
8
6
15
7
6
1
2
4
4
1
7
1
1
9
4
9
5
6
10
17
14
6
7
6
5
4
6
5
14
10
6
4
7
6
6
1
6
3
5
12
1
1
2
3
1
8
2
5
1
2
4
5
2
6
5
5
4
6
2
8
9
3
2
8
1
1
2
2
10
1
2
3
2
2
2
2
7
2
6
2
5
2
2
3
1
4
5
9
4
7
8
4
7
13
7
2
10
15
4
4
11
4
6
2
2
2
1
3
2
3
13
7
6
1
2
5
4
1
7
1
1
8
4
9
4
6
12
18
13
6
8
10
5
4
3
3
14
5
6
4
7
7
6
1
6
3
5
12
1
1
3
2
3
2
5
2
4
5
6
5
5
4
7
2
8
9
1
2
8
1
2
2
7
1
2
3
1
2
2
1
7
2
3
2
6
2
3
1
4
4
9
4
7
8
3
7
13
6
2
10
15
4
4
11
4
7
2
1
1
1
3
2
3
13
7
6
1
2
7
4
4
1
7
1
1
9
3
9
4
6
10
18
14
6
4
10
5
4
6
5
14
10
6
4
7
2
6
1
2
4
5
12
1
1
2
2
5
2
5
2
4
6
6
5
4
6
2
8
9
1
2
8
1
1
7
2
3
2
3
1
7
3
4
2
5
2
2
2
1
4
5
9
4
5
5
3
7
13
6
2
10
15
4
4
11
4
7
2
1
1
3
2
3
13
7
6
1
2
4
3
3
7
1
1
9
4
9
4
6
12
17
14
6
8
10
5
4
6
5
14
10
6
4
7
6
6
1
6
4
5
12
1
1
2
1
5
2
5
1
2
4
5
6
5
5
4
6
2
8
9
1
2
8
1
1
1
7
3
2
3
2
4
1
2
4
4
2
6
1
2
3
1
4
4
9
6
7
5
4
7
13
6
2
10
15
4
4
11
4
7
2
1
1
3
2
3
13
7
6
1
2
7
4
1
7
1
1
9
3
9
5
6
10
19
15
6
8
10
5
4
6
5
14
10
6
4
7
5
6
2
6
3
5
12
1
1
2
2
1
8
2
4
1
2
4
6
5
2
2
6
2
10
9
3
2
10
1
1
7
1
3
3
1
2
3
1
7
3
3
2
5
2
2
2
1
4
6
9
6
7
5
3
7
13
7
2
10
3
15
4
4
11
4
7
2
1
2
3
2
3
4
7
7
1
1
6
6
2
7
6
2
3
3
2
2
2
2
2
5
3
1
2
1
3
2
1
1
3
2
2
2
8
9
2
6
4
1
2
2
4
4
1
3
2
5
3
2
2
2
3
2
3
4
7
6
2
8
8
2
4
3
3
2
1
2
5
2
1
1
2
2
3
2
2
2
3
1
6
4
4
2
4
4
3
4
3
3
3
3
7
2
2
2
6
1
1
2
2
2
2
2
2
2
3
7
9
2
3
4
3
2
2
2
2
5
2
1
2
2
1
1
1
2
3
2
2
3
2
3
2
1
2
2
3
2
7
1
2
7
1
5
1
3
3
2
4
2
1
5
2
4
4
1
2
2
6
3
6
4
2
2
2
1
2
1
3
3
9
6
4
2
2
4
4
3
1
7
3
1
2
2
5
12
7
1
3
4
4
4
4
1
5
3
2
5
3
1
1
2
2
6
2
1
2
2
1
2
5
4
4
2
2
2
2
4
2
1
3
4
1
1
7
1
1
6
2
3
2
1
2
2
2
2
3
3
2
1
6
1
4
6
2
3
2
2
3
13
7
6
6
1
4
8
4
1
7
1
1
7
4
9
2
6
1
1
13
19
12
6
8
10
8
4
6
3
14
5
7
6
13
2
5
1
2
3
5
12
2
2
2
5
2
3
1
2
4
6
7
5
4
4
2
8
10
3
2
5
1
1
1
8
1
1
2
5
5
4
2
1
1
3
5
10
6
4
5
4
7
11
2
2
5
10
4
2
11
4
3
2
1
1
3
2
3
15
11
6
1
2
7
7
2
5
1
1
10
2
9
3
2
3
10
17
8
6
7
11
5
4
7
3
6
4
6
4
6
3
3
2
2
3
2
5
11
2
3
2
1
8
2
4
2
6
5
2
2
3
1
5
4
7
4
2
7
1
2
1
2
2
2
4
4
7
2
4
2
1
6
2
3
8
2
2
2
1
4
3
4
3
4
8
2
6
8
7
11
3
12
4
2
2
4
3
2
2
3
2
4
13
7
8
1
1
4
4
3
3
1
7
3
3
5
1
2
4
10
10
4
3
5
4
4
5
1
3
4
2
5
5
2
2
2
1
8
2
2
1
3
2
1
2
4
6
4
2
2
2
2
2
2
3
2
2
1
7
7
2
2
2
1
1
4
4
6
4
4
3
2
6
6
3
2
2
2
4
2
2
9
3
3
2
2
2
2
3
15
7
7
4
3
5
4
3
7
1
1
8
3
9
5
7
1
1
12
18
13
6
4
11
7
4
6
5
14
5
6
6
6
6
1
3
3
8
4
2
5
12
2
2
2
8
2
5
1
2
5
4
2
2
6
4
4
6
2
10
9
3
3
9
1
1
1
9
2
2
3
7
2
2
2
4
2
5
2
4
2
5
2
2
3
1
4
5
4
6
7
8
3
6
13
7
2
10
2
12
4
6
3
7
4
1
1
1
3
2
3
15
7
8
4
5
8
4
1
7
1
1
9
3
8
2
6
3
11
18
15
6
7
6
5
4
6
5
14
10
6
8
7
4
1
3
2
4
3
5
12
2
4
2
1
4
2
5
1
2
5
6
7
5
4
3
2
8
9
2
2
7
1
1
1
7
1
6
1
3
2
1
9
2
3
2
4
2
2
1
1
4
5
9
4
5
5
4
4
13
3
2
7
2
15
4
2
14
4
7
2
2
2
2
1
3
2
3
9
7
6
4
4
1
1
2
7
3
3
3
5
1
2
4
11
7
5
3
5
4
4
7
1
3
4
2
5
3
2
1
2
1
6
2
2
2
2
2
2
4
5
2
1
2
2
2
3
2
2
2
1
6
5
2
2
5
1
4
2
9
2
4
3
2
3
6
2
4
2
4
2
1
3
2
1
2
2
2
3
3
7
7
1
1
6
6
6
6
6
2
3
4
3
2
2
2
2
5
3
1
2
1
1
3
2
2
2
3
1
3
2
2
1
3
8
9
5
7
4
1
3
3
4
4
1
3
2
2
5
3
2
2
2
3
2
3
12
7
6
1
3
3
4
4
1
7
1
1
8
2
7
2
4
8
11
8
4
4
9
4
4
6
3
14
5
6
9
10
3
3
4
5
5
12
1
1
2
1
5
2
4
1
2
4
3
4
4
4
4
3
2
9
2
3
4
1
6
3
2
1
1
5
2
3
4
2
3
1
3
4
4
4
5
3
3
7
6
4
8
4
4
2
2
2
4
3
2
2
3
2
2
3
15
9
7
2
5
5
1
7
1
1
7
1
4
4
6
3
8
17
12
4
5
9
4
4
6
5
14
5
6
7
7
2
2
2
2
3
5
12
2
2
1
3
2
4
1
2
4
4
2
2
1
8
9
3
3
8
1
1
6
1
1
6
3
2
4
2
4
2
2
2
4
3
4
7
4
8
1
5
13
8
3
7
10
4
2
5
4
4
2
1
3
2
3
2
12
8
7
3
5
5
1
7
1
1
6
1
5
4
4
3
8
17
12
4
8
9
6
5
6
3
14
6
3
7
7
2
2
5
4
3
12
1
1
2
2
4
2
4
1
2
5
5
2
2
1
4
9
3
3
8
1
1
1
6
1
3
3
2
4
2
3
2
2
2
4
3
4
3
4
5
1
4
13
8
3
7
12
4
3
5
4
4
2
1
3
3
15
8
7
2
5
5
1
7
1
1
7
1
4
2
6
8
17
12
4
5
9
5
4
6
5
14
5
6
7
7
1
2
2
2
5
12
2
2
1
4
2
4
1
2
5
4
2
2
2
2
1
7
9
2
3
6
1
1
4
3
4
2
4
2
2
2
4
3
4
5
4
5
1
5
13
7
3
7
12
4
2
5
4
4
2
1
3
3
2
3
8
7
1
1
2
2
2
8
2
1
3
5
6
4
3
4
2
1
13
1
2
6
4
1
2
2
2
3
2
2
1
1
1
2
7
2
4
1
4
3
1
2
2
7
1
1
3
3
2
12
6
5
5
4
3
10
1
1
5
3
17
12
4
5
8
4
5
2
3
3
4
2
3
1
1
8
2
2
1
3
1
4
2
6
3
6
4
4
9
2
9
3
2
4
5
3
3
2
4
1
1
2
4
2
4
4
5
5
7
3
2
11
1
4
2
4
3
1
3
3
7
10
7
2
2
4
4
4
8
3
3
1
2
1
1
4
10
10
2
3
6
4
4
6
1
14
4
2
6
5
2
1
8
3
2
2
2
4
2
5
1
4
3
2
3
4
1
6
4
1
3
2
3
2
3
4
4
2
5
7
2
1
4
2
5
2
4
1
2
4
5
4
4
1
2
6
7
1
1
6
5
2
2
7
8
12
4
4
6
7
4
4
5
13
6
3
6
7
2
1
3
2
3
3
11
1
1
3
3
2
5
6
3
4
4
4
4
1
2
3
4
1
4
1
1
3
4
2
3
3
2
1
1
1
1
4
4
9
3
3
1
6
4
3
3
4
9
4
4
5
3
4
2
1
2
3
7
10
7
2
4
4
4
8
3
3
1
3
2
1
4
10
10
2
3
6
5
4
6
2
14
4
2
6
5
1
2
1
8
3
2
2
2
4
2
5
1
4
3
2
3
4
1
6
1
4
1
3
1
2
3
2
3
4
4
2
5
7
2
1
4
2
5
2
4
1
3
12
6
5
6
4
3
10
2
2
1
4
3
17
12
4
5
8
5
5
1
3
3
1
4
2
3
1
1
8
2
2
1
3
1
4
2
6
3
6
4
4
9
2
9
3
2
4
2
2
6
1
3
1
4
1
2
4
2
4
4
5
5
7
3
2
11
1
4
2
4
3
3
3
13
7
7
1
2
6
4
1
8
1
1
9
3
3
7
2
4
10
14
12
4
4
12
5
4
6
3
14
5
6
5
7
3
2
1
2
2
5
12
2
2
1
5
2
4
2
4
3
2
1
6
4
9
5
2
6
1
1
2
9
1
2
7
3
4
1
1
4
3
4
6
3
4
3
7
5
6
2
6
3
2
2
9
3
3
3
1
2
3
2
12
9
7
3
5
5
1
7
1
1
7
1
5
2
6
8
17
12
4
5
9
5
4
6
5
14
6
6
7
7
1
2
2
2
5
12
2
2
1
4
2
4
1
2
5
2
2
2
1
7
9
2
3
5
1
1
4
3
4
2
4
2
2
2
4
3
4
7
4
5
1
5
13
8
3
7
12
4
2
5
4
4
2
1
3
3
12
6
5
5
5
3
10
1
1
5
3
17
12
4
5
11
4
5
2
3
3
4
2
3
1
1
1
8
2
2
1
3
1
4
2
6
3
6
4
4
9
2
9
3
2
4
5
1
3
2
4
1
1
2
4
2
4
4
5
2
5
7
3
2
11
1
4
2
4
3
3
3
12
8
7
3
5
5
1
7
1
1
7
1
4
2
6
8
17
12
4
5
9
5
4
6
5
14
5
6
5
6
1
2
2
2
5
12
2
2
1
3
2
4
1
2
5
4
2
2
2
2
1
7
9
3
3
8
1
1
1
4
3
4
2
4
2
2
2
4
3
4
5
4
5
1
5
13
7
3
7
12
4
2
5
4
4
2
1
3
3
9
4
3
1
1
1
1
3
1
7
3
4
1
2
8
8
3
3
4
3
4
4
1
7
3
2
5
5
2
1
2
2
8
2
1
3
2
2
5
2
4
2
2
2
3
2
2
2
2
2
4
1
5
3
2
2
1
3
3
6
4
3
3
3
2
6
6
5
5
2
1
3
1
2
12
6
7
3
5
5
1
7
1
1
7
1
4
2
6
8
17
12
4
5
9
5
4
6
5
14
6
6
7
7
1
2
2
2
5
11
2
2
1
4
2
4
1
2
4
4
2
2
2
2
1
7
9
2
3
4
1
1
4
3
4
2
4
2
2
2
4
3
4
5
4
5
1
5
13
8
3
6
12
4
2
4
4
4
2
1
3
2
3
12
6
7
3
5
5
1
7
1
1
7
1
4
2
6
8
17
12
4
5
9
5
4
6
5
14
6
6
7
7
1
2
2
2
5
12
2
2
1
4
2
4
1
2
4
4
2
2
1
7
9
2
2
4
1
1
4
3
4
2
4
2
2
2
4
3
4
5
4
5
1
5
13
8
3
7
12
4
2
5
4
4
2
1
3
2
3
9
4
6
6
1
1
8
2
2
1
6
6
9
5
5
14
18
15
5
4
7
4
4
3
3
14
5
1
6
5
2
2
2
2
12
1
1
2
1
1
5
2
5
2
7
2
2
4
5
4
3
5
9
3
2
7
1
4
3
4
4
4
2
2
1
2
4
4
6
7
5
2
7
13
7
2
3
9
4
2
3
3
1
1
3
3
12
9
7
3
5
5
1
7
1
1
7
1
5
2
6
8
17
12
4
5
9
5
4
6
5
14
6
6
7
7
1
2
2
2
5
12
2
2
1
4
2
4
1
2
5
2
2
2
2
2
1
7
9
2
3
4
1
1
4
3
4
2
4
2
2
2
4
3
4
7
4
5
1
5
13
8
3
7
12
4
2
5
4
4
2
1
3
3
12
9
7
3
5
5
1
7
1
1
7
1
5
2
6
8
17
12
4
5
9
5
4
6
5
14
6
6
7
7
1
2
2
2
5
12
2
2
1
4
2
4
1
2
5
2
2
2
2
2
1
7
9
2
3
4
1
1
4
3
4
2
4
2
2
2
4
3
4
7
4
5
1
5
13
8
3
7
12
4
2
5
4
4
2
1
3
3
1
1
7
2
2
2
1
1
2
1
1
2
1
2
15
11
8
2
5
5
1
1
6
1
1
4
2
6
2
2
5
10
12
4
4
9
6
4
3
2
14
5
2
8
6
2
2
1
1
3
12
2
2
2
1
3
2
4
1
2
5
4
2
2
2
1
7
8
4
3
4
1
5
5
1
4
2
4
2
2
2
4
3
4
3
3
4
4
7
8
3
10
2
11
4
2
4
4
1
1
2
3
3
2
15
7
6
1
2
4
5
1
1
1
9
3
9
2
15
12
18
12
6
4
11
7
4
6
5
13
5
6
10
13
4
2
2
2
2
5
12
1
1
3
2
4
2
3
2
5
5
6
5
5
4
8
2
10
3
7
3
7
1
1
1
6
1
2
1
5
1
2
2
4
3
2
1
4
3
5
8
7
5
3
8
12
6
2
6
3
12
4
2
4
7
2
1
3
2
3
2
13
7
6
1
4
3
3
1
1
9
2
2
7
2
3
12
17
12
5
6
6
7
4
6
3
14
10
3
5
6
2
4
3
12
2
3
2
4
2
5
2
5
6
6
5
5
4
5
2
5
9
5
2
8
1
1
8
1
5
1
2
4
2
1
1
4
3
5
8
3
5
3
8
12
4
2
5
5
2
2
4
7
2
1
3
3
9
4
8
1
2
2
2
3
3
2
2
6
1
1
8
11
12
4
3
5
7
4
7
1
4
3
1
3
6
2
2
1
1
4
3
3
2
3
2
5
5
4
2
2
2
2
2
2
2
2
3
2
5
1
1
1
5
1
7
1
2
1
4
2
5
6
3
4
2
2
6
4
5
6
2
4
2
2
1
9
4
8
1
1
2
2
3
3
2
2
6
1
1
8
11
12
4
3
5
8
4
6
1
4
3
1
3
6
2
2
1
1
4
3
3
2
3
2
5
5
4
2
2
2
2
2
2
2
2
3
2
5
1
1
1
5
1
7
1
2
1
4
3
5
6
3
4
2
2
6
4
5
6
2
4
2
2
1
13
7
6
5
11
5
4
6
1
1
6
6
8
1
16
8
17
12
6
4
11
7
5
4
3
14
10
3
12
9
7
2
1
2
2
3
12
1
1
3
2
6
2
5
2
5
6
10
5
4
7
4
10
9
6
2
9
1
1
1
2
2
2
5
1
1
8
1
2
3
1
1
4
3
5
8
6
8
4
5
12
7
4
10
3
11
4
2
4
7
2
1
3
2
3
3
12
7
5
4
7
6
8
1
4
1
14
3
4
11
17
12
6
9
10
6
4
3
1
14
12
4
8
8
2
2
1
2
2
2
12
1
1
2
2
2
8
2
5
7
10
2
2
2
6
1
3
7
7
6
2
1
2
6
9
3
1
4
2
2
2
2
1
1
4
3
4
3
4
5
3
6
7
6
4
10
10
4
2
3
6
1
3
2
6
6
15
10
6
1
5
7
2
2
2
5
5
2
4
3
2
1
3
17
8
12
6
4
7
7
5
6
3
14
5
3
8
5
4
2
5
5
2
8
2
4
5
1
1
2
2
1
8
2
5
1
2
5
5
2
2
2
3
4
1
7
3
3
7
2
1
1
1
6
1
1
8
3
2
1
5
2
4
7
3
2
1
3
3
4
8
4
5
2
6
7
4
8
3
11
4
6
4
6
3
2
1
3
2
1
3
4
3
2
3
15
7
7
4
3
7
7
3
9
1
1
9
3
8
2
2
3
10
17
3
13
6
8
13
5
4
6
5
14
10
6
8
7
4
1
4
2
7
3
5
12
2
2
2
8
2
5
2
5
6
2
6
3
2
8
4
9
4
3
11
1
1
1
2
2
2
2
4
2
2
2
3
3
2
3
2
6
2
3
5
2
2
2
1
3
3
4
7
7
8
2
6
13
7
4
8
1
15
4
4
9
3
3
2
1
2
2
1
3
3
2
1
4
3
13
7
7
5
8
6
1
1
6
6
7
1
3
11
18
12
5
3
6
5
6
4
3
14
5
3
4
5
2
1
2
3
6
1
1
2
3
2
5
2
5
5
4
3
2
6
4
10
9
2
2
5
1
1
2
2
2
2
10
4
1
2
1
4
3
4
8
4
5
3
7
4
6
2
9
5
2
2
4
7
2
1
2
1
3
2
3
3
15
7
6
1
1
3
5
1
1
9
2
9
4
9
16
18
12
6
4
10
7
4
6
5
14
5
6
9
7
4
2
2
2
2
5
12
1
1
3
2
2
4
2
5
2
5
4
6
5
5
4
6
2
10
9
5
2
9
2
1
6
1
2
2
2
5
1
1
2
3
3
2
2
1
4
3
5
8
7
5
3
8
13
6
2
10
12
4
2
4
7
2
3
2
3
12
7
6
5
7
5
3
7
1
1
6
6
8
1
16
1
8
17
12
6
4
11
7
5
3
3
14
10
2
5
11
1
2
1
2
2
12
1
1
3
2
6
2
5
2
5
7
10
5
4
7
4
10
9
6
2
9
1
1
2
2
2
2
7
1
1
8
1
2
3
1
2
4
3
4
8
9
8
4
6
12
6
4
6
3
11
4
2
2
7
2
1
3
2
3
3
13
7
6
5
11
7
5
6
1
1
9
8
2
16
1
12
11
13
6
4
11
7
5
5
3
14
10
3
10
14
6
2
1
2
2
3
12
1
1
3
2
6
2
5
2
5
8
4
3
2
7
2
10
9
5
2
9
1
1
2
2
2
6
1
1
1
5
1
2
4
1
1
4
3
5
8
9
8
4
6
12
7
4
11
3
19
4
2
4
7
2
1
1
3
2
3
3
15
7
7
1
3
7
7
3
9
1
1
9
3
8
5
3
1
5
11
18
4
13
4
8
11
6
4
6
5
14
10
7
6
7
6
8
2
9
3
4
6
12
2
2
2
1
10
2
5
2
5
6
2
7
4
4
6
3
7
4
3
11
1
2
2
2
2
2
5
2
2
9
3
3
1
6
4
3
6
3
2
2
1
3
5
4
8
5
8
2
4
13
8
4
11
3
11
4
5
4
3
3
1
3
3
2
3
4
4
2
3
12
7
7
4
5
5
7
1
1
4
1
5
2
6
3
8
17
12
4
5
9
5
4
6
14
6
2
7
7
1
2
2
3
2
12
2
2
1
4
2
4
1
2
5
2
2
2
1
7
9
3
2
4
1
4
1
3
3
2
4
1
4
2
2
4
2
4
8
5
5
1
5
13
8
3
7
12
4
1
4
7
1
1
3
3
15
8
7
2
5
5
7
1
1
4
1
4
2
6
3
8
17
12
4
5
6
5
4
2
14
6
2
7
7
1
2
2
3
2
12
2
2
1
4
2
4
1
2
5
3
2
2
1
7
9
3
2
4
1
4
1
3
3
2
3
1
4
2
2
4
2
4
6
5
5
1
5
13
7
3
7
12
4
1
4
7
1
1
3
3
1
1
1
1
1
7
2
2
2
3
2
2
1
2
2
1
1
2
2
13
7
6
7
11
5
5
7
1
1
9
8
1
16
8
17
12
6
4
11
7
5
4
3
14
10
4
5
11
7
2
1
2
2
3
12
1
1
3
2
6
2
5
2
5
6
6
5
4
7
4
10
9
5
2
8
1
1
1
2
2
2
6
1
1
6
1
2
3
1
1
4
3
5
8
9
5
4
5
12
7
2
10
3
11
4
2
4
7
2
1
3
2
3
3
13
7
6
1
2
4
5
1
1
1
9
2
7
2
11
12
18
12
6
6
11
7
4
6
3
14
5
3
5
7
2
3
2
2
3
12
1
1
3
2
4
2
5
2
5
5
6
5
5
4
6
2
10
9
5
2
8
1
1
7
1
2
5
2
1
2
4
3
1
4
3
5
8
7
5
3
8
13
6
2
10
12
2
2
4
7
2
1
3
2
3
14
7
6
1
1
4
2
2
1
6
4
2
2
7
1
2
16
13
12
4
3
5
7
4
5
1
14
4
2
9
5
2
1
2
2
12
1
1
2
2
2
5
1
5
2
4
4
4
5
4
3
2
10
9
2
3
6
1
5
2
2
5
2
2
4
1
1
2
2
2
5
4
9
4
5
2
8
13
7
2
2
9
2
4
3
1
1
2
3
3
14
7
6
7
8
5
5
6
1
1
9
8
2
16
8
17
12
6
4
11
7
5
4
5
14
10
4
5
11
7
2
1
2
2
3
12
1
1
3
2
6
2
5
2
5
6
6
5
4
7
4
10
9
5
2
9
1
1
1
2
2
2
6
1
2
1
6
1
2
3
1
1
4
3
5
8
9
5
4
5
13
7
2
10
3
11
4
2
4
7
2
1
1
1
3
2
3
3
13
7
6
7
11
5
5
7
1
1
9
8
1
16
8
17
12
6
4
11
7
5
4
3
14
10
4
5
11
7
2
1
2
3
12
1
1
3
2
6
2
5
2
5
6
6
5
4
7
4
10
9
5
2
8
1
1
1
2
2
2
6
1
6
1
2
3
1
1
4
3
5
8
9
5
4
5
13
7
2
10
3
11
4
2
4
7
2
1
1
3
2
3
3
13
11
6
3
9
3
3
2
9
10
8
13
12
6
4
10
7
5
1
14
5
2
4
11
2
1
1
12
1
1
3
2
2
4
5
2
5
6
8
3
3
2
7
2
10
9
3
2
7
5
1
1
3
1
3
1
1
4
3
5
3
3
8
3
7
12
6
2
6
3
11
4
2
7
2
1
3
3
5
5
7
1
5
10
5
1
1
4
7
11
11
4
4
6
5
5
2
14
5
4
12
1
1
1
1
12
2
2
3
1
4
2
4
3
7
4
4
3
4
7
2
2
4
1
1
2
6
1
3
4
1
2
3
4
7
2
4
7
3
5
3
4
2
4
3
1
1
3
2
3
12
9
7
3
5
5
7
2
1
4
2
6
5
17
12
4
8
9
5
5
6
14
5
2
7
2
1
2
2
2
12
1
1
2
2
4
2
4
1
2
5
4
1
8
2
9
2
2
4
1
5
3
4
1
2
2
2
4
3
4
7
5
5
1
5
13
3
3
7
12
4
1
5
4
7
1
3
3
13
7
6
1
2
4
3
3
1
1
1
9
2
2
7
2
15
1
12
18
13
6
4
8
7
4
6
5
14
5
3
5
13
4
2
1
2
2
3
12
1
1
3
2
6
2
5
2
5
6
7
5
5
4
6
2
10
9
4
2
8
1
1
7
1
1
5
2
2
4
2
2
1
4
3
5
8
7
5
3
8
12
6
2
10
12
2
2
4
7
2
1
3
2
3
2
9
6
7
1
2
2
3
3
3
2
2
4
4
1
8
11
10
4
3
5
5
4
6
1
4
3
2
5
6
2
2
1
2
2
4
3
3
2
3
2
5
2
4
2
2
2
2
1
4
2
2
2
2
3
1
1
1
2
6
5
2
3
2
3
3
5
5
3
3
3
2
6
4
5
6
2
3
3
2
1
13
7
6
1
2
4
3
3
1
1
1
9
2
2
7
2
11
1
12
18
13
6
4
11
7
4
6
3
14
5
3
5
7
4
2
1
2
2
3
12
1
1
3
2
6
2
5
2
5
6
7
5
5
4
6
2
10
9
4
2
8
1
1
7
1
1
5
1
2
4
2
2
1
4
3
5
8
7
5
3
8
12
6
2
10
12
2
2
4
7
2
3
2
3
2
15
7
6
1
2
4
5
1
1
1
9
3
9
3
15
12
18
17
6
4
10
7
4
6
5
14
5
3
5
13
4
2
2
2
1
2
3
12
1
1
3
2
6
2
5
2
5
5
6
5
5
4
6
2
10
10
7
2
8
1
1
6
3
2
1
5
1
2
2
4
3
2
1
4
3
5
8
7
5
3
8
12
6
2
10
12
4
2
4
7
2
2
3
2
3
2
13
7
6
1
5
4
3
3
1
1
9
2
2
7
2
11
10
18
12
5
4
8
7
5
6
3
14
10
3
5
10
4
2
2
1
2
3
12
1
1
3
2
4
2
5
2
5
5
6
5
5
4
6
2
10
9
5
2
8
1
1
8
1
1
1
5
2
2
4
2
2
1
4
3
5
8
7
5
3
8
12
4
2
10
12
2
2
4
7
2
3
2
3
15
7
7
1
4
4
5
2
1
1
7
1
1
9
4
8
5
4
10
18
15
6
6
6
5
4
7
5
14
10
6
8
7
6
3
1
7
5
12
2
4
4
3
2
5
1
2
5
3
1
6
2
8
9
3
2
8
1
1
9
1
3
5
2
1
2
7
3
3
7
2
2
3
1
3
5
4
8
6
5
3
6
13
3
2
6
1
22
4
5
4
7
2
2
3
1
3
2
3
15
7
7
1
4
5
9
1
7
1
1
9
3
3
2
4
11
18
14
6
3
6
7
5
6
5
14
11
6
8
7
6
6
1
5
5
12
2
2
1
3
2
5
1
2
5
5
7
5
4
3
4
8
9
2
2
9
1
1
2
2
2
8
1
3
5
2
1
1
7
2
3
4
2
2
3
1
4
4
4
4
5
4
3
6
8
2
2
6
1
22
4
2
3
4
2
1
2
1
3
2
3
15
7
6
1
1
4
7
1
1
9
2
7
4
11
12
18
11
5
8
11
7
5
6
3
14
10
6
10
10
4
2
2
2
5
12
1
1
3
2
4
2
5
2
5
4
6
5
5
4
6
4
10
9
8
2
8
1
1
2
6
1
2
5
1
1
2
4
3
2
1
4
3
5
8
7
5
3
8
12
6
2
10
12
2
2
4
7
2
3
2
3
15
7
6
4
3
6
7
3
7
1
1
9
3
8
2
2
3
10
17
13
6
3
13
5
5
6
5
14
10
6
6
7
4
4
2
5
3
5
12
2
3
2
8
2
5
2
6
6
2
6
4
6
7
8
4
9
4
3
12
1
1
1
2
2
2
2
5
1
2
5
3
2
6
2
3
5
3
2
2
1
3
3
4
6
7
6
2
6
13
4
2
8
1
15
4
4
4
3
3
2
1
2
2
1
3
3
2
4
2
6
7
10
2
2
2
3
7
3
3
3
2
1
2
8
6
10
4
2
9
4
4
7
1
3
5
2
5
5
4
4
1
2
2
2
6
2
2
1
5
2
3
2
4
7
4
2
2
2
2
2
2
3
2
2
3
1
5
2
1
1
5
2
5
1
2
4
4
9
2
3
2
3
6
5
5
2
3
2
4
3
1
1
1
2
2
15
7
7
4
5
5
9
2
7
1
1
8
4
9
2
6
3
10
18
15
6
7
10
5
6
6
5
14
5
6
7
7
4
3
4
5
4
3
5
12
2
4
4
3
10
2
5
1
2
5
5
7
5
4
6
4
8
9
4
3
8
1
2
2
2
2
6
1
2
8
1
3
2
2
7
3
3
5
2
2
2
1
4
6
9
4
7
8
4
6
11
3
2
11
1
22
4
6
4
6
2
1
2
1
3
2
3
2
4
2
3
3
2
2
3
3
1
1
1
2
5
6
5
2
3
4
6
2
1
4
2
2
2
1
2
2
5
3
4
4
2
2
1
1
2
1
2
1
1
2
2
2
3
5
1
2
4
2
2
3
2
4
3
1
2
3
12
5
6
4
5
6
2
10
1
1
4
10
18
12
6
5
6
5
5
2
14
5
5
7
3
1
1
12
1
1
2
2
3
1
4
2
5
5
7
4
4
6
9
2
2
4
4
1
4
2
4
1
1
2
4
2
4
5
3
2
2
5
7
2
2
11
2
4
2
4
3
3
2
3
15
7
6
1
2
4
5
1
1
1
9
2
9
2
16
8
18
13
6
4
12
5
4
6
5
14
5
3
5
13
4
1
2
2
2
3
12
1
1
3
2
6
2
5
2
5
8
6
5
5
4
6
2
10
9
4
2
7
1
1
6
1
2
1
5
1
2
2
4
3
2
1
4
3
5
8
7
5
4
7
13
6
2
10
11
4
2
4
7
2
1
2
3
2
3
12
3
3
6
4
5
9
2
10
2
2
1
5
1
2
17
12
4
5
3
8
5
1
2
2
1
4
5
3
1
1
1
8
2
2
2
4
1
4
2
6
5
6
5
4
9
2
10
4
2
8
1
4
3
2
3
3
4
1
1
3
2
4
3
2
1
4
7
3
2
11
3
1
4
2
4
3
1
1
3
2
3
12
3
3
6
2
5
9
2
10
2
2
3
4
1
2
11
12
4
5
3
5
5
2
2
2
1
4
5
3
1
1
1
8
2
2
2
4
1
4
2
6
5
6
5
4
5
2
10
4
2
8
1
6
3
2
3
3
4
1
1
3
2
4
2
2
1
4
7
3
2
11
3
1
4
2
4
3
1
1
1
3
2
3
2
13
9
7
5
4
3
3
1
1
9
2
2
3
2
1
10
12
12
5
5
6
7
5
6
3
13
6
3
5
6
2
4
2
1
3
10
2
3
2
4
2
5
2
5
6
4
3
3
3
2
2
3
6
5
2
5
1
1
8
1
7
1
2
4
2
1
1
5
3
5
6
3
5
2
8
12
4
4
5
2
2
4
3
2
1
3
3
12
7
4
5
10
2
7
1
1
4
1
3
17
12
4
5
6
5
5
2
12
5
2
5
2
2
1
1
2
1
12
1
2
2
1
3
1
4
2
6
5
7
4
4
9
4
9
2
2
8
1
2
2
2
2
5
3
2
4
2
4
1
2
4
3
4
4
5
1
6
7
2
2
11
2
4
2
4
3
1
1
2
1
3
2
3
13
6
7
1
1
3
5
5
2
3
3
3
3
5
1
2
8
17
11
4
4
5
5
4
4
1
13
3
2
5
6
2
2
1
4
2
1
4
1
1
3
2
3
2
3
2
4
3
3
1
4
2
2
6
2
3
6
1
1
1
7
2
1
2
7
2
2
2
2
3
3
5
2
5
4
3
4
12
4
1
5
2
12
2
7
2
1
1
2
2
12
3
3
6
3
5
5
2
10
2
2
1
4
2
8
12
4
5
3
3
5
1
2
2
1
4
5
1
1
1
1
7
2
2
2
3
1
4
2
6
4
5
3
3
7
2
9
3
2
4
1
4
3
3
4
4
1
1
3
4
2
2
1
5
6
2
2
11
4
2
4
3
1
3
3
12
3
3
6
4
5
5
2
8
2
2
1
5
2
17
12
4
5
3
3
5
1
2
2
1
4
5
3
1
1
1
8
2
2
3
1
4
2
6
4
6
4
4
7
2
9
2
2
8
1
4
3
3
3
4
1
1
3
2
4
3
2
1
5
6
3
2
11
1
4
2
4
3
1
3
3
12
3
3
6
4
5
9
2
7
2
2
1
5
1
2
17
12
4
5
3
7
5
1
2
2
1
4
5
1
1
1
1
8
2
2
2
3
1
4
2
6
5
6
5
4
5
4
10
4
2
8
1
2
6
3
2
3
3
4
1
1
3
4
3
2
1
4
7
3
2
11
3
1
4
2
4
3
1
1
3
2
3
12
3
3
6
2
5
9
2
10
2
2
3
5
2
17
12
4
5
3
5
5
2
2
2
1
4
5
1
1
1
1
8
2
2
2
3
1
4
2
6
5
6
5
4
9
2
10
4
2
8
1
6
3
2
3
3
4
1
1
3
4
3
2
1
4
7
3
2
11
3
1
4
2
4
3
1
1
1
3
2
3
2
12
6
3
5
9
2
10
2
2
1
5
2
17
12
4
5
3
5
5
1
2
2
1
4
5
2
1
1
1
2
1
8
2
2
2
3
1
4
2
6
5
6
5
4
9
2
9
4
2
8
1
6
3
2
2
3
3
4
1
3
2
4
3
2
1
4
7
3
2
11
3
1
4
2
4
3
1
2
1
3
2
3
2
12
6
3
5
9
2
10
2
2
1
5
1
2
17
12
4
5
3
5
5
1
2
2
1
4
5
2
1
1
1
2
1
8
2
2
2
3
1
4
2
6
5
6
5
4
5
2
9
4
2
8
1
6
3
2
2
3
3
4
1
3
4
3
2
1
4
7
3
2
11
3
1
4
2
4
3
1
1
2
1
3
2
3
2
6
9
7
2
2
2
2
2
3
3
2
2
4
1
1
8
8
11
4
2
5
7
4
7
1
4
3
2
5
6
2
2
1
2
2
4
3
3
2
3
2
5
2
4
2
2
2
2
3
2
2
2
3
2
3
1
1
3
7
2
3
2
3
3
5
5
3
4
3
2
6
4
5
6
2
3
3
2
1
12
3
3
6
4
5
5
2
8
2
2
1
5
2
17
12
4
5
3
3
5
1
2
2
1
4
5
3
1
1
1
8
2
2
3
1
4
2
6
4
6
4
4
7
2
9
3
2
8
1
4
3
3
3
4
1
1
4
2
4
3
2
1
5
6
3
2
11
1
4
2
4
3
1
3
3
12
7
4
5
10
2
10
1
1
5
3
17
12
4
5
6
5
5
2
13
5
2
4
2
2
1
1
2
1
12
1
2
2
3
1
4
2
6
5
3
3
1
6
4
9
2
2
8
1
2
2
2
2
5
3
2
4
2
4
1
2
4
3
4
4
5
1
6
7
2
2
11
2
4
2
4
3
1
1
2
1
3
2
3
12
7
5
2
7
6
8
1
2
1
14
2
4
1
11
12
12
6
8
10
7
5
1
12
12
4
5
6
5
1
3
1
1
3
12
1
1
3
2
8
2
5
7
9
2
1
3
1
2
4
7
9
2
1
3
6
1
3
2
1
5
1
2
2
1
4
3
4
6
3
5
3
5
7
4
4
10
10
4
2
3
7
1
1
3
2
4
5
1
1
1
5
1
2
2
2
2
2
2
2
2
12
7
4
5
9
2
10
1
1
4
1
3
17
12
4
5
6
5
5
2
14
5
2
4
2
2
1
1
2
1
12
1
2
3
1
4
2
6
5
6
4
4
9
4
9
2
2
8
1
2
2
2
2
5
3
2
4
2
4
1
2
4
3
4
2
4
5
1
6
7
2
2
11
2
4
2
4
3
1
1
2
1
3
2
3
12
3
3
6
4
5
5
2
8
2
2
1
5
2
17
12
4
5
3
3
5
1
2
2
1
4
5
3
1
1
8
2
2
3
1
4
2
6
4
6
4
4
7
2
9
2
2
8
1
4
3
3
3
4
1
1
3
2
4
3
2
1
5
6
3
2
11
1
4
2
4
3
1
3
3
13
7
6
7
11
7
5
6
1
1
9
8
2
16
12
17
13
6
4
11
7
5
4
3
14
10
3
11
11
4
2
1
2
2
3
12
1
1
3
2
2
6
2
5
2
5
8
10
5
4
7
2
10
9
5
2
9
1
1
2
2
6
1
1
1
6
1
2
4
1
1
4
3
5
8
9
5
4
6
12
7
4
6
3
18
4
2
4
7
2
1
1
3
2
3
3
15
7
6
1
4
6
9
1
7
8
9
2
5
2
3
1
2
7
10
1
11
6
6
9
7
4
12
1
6
7
5
5
4
3
1
5
2
1
1
4
2
1
4
2
2
5
7
7
2
2
2
5
2
7
7
3
3
1
5
5
6
5
2
5
2
1
4
2
2
2
2
2
11
3
2
1
2
2
4
2
2
3
3
4
6
2
1
1
3
5
3
1
8
9
4
3
2
5
2
1
2
1
2
4
7
5
7
2
5
4
5
4
1
8
17
12
4
4
5
5
5
2
2
14
3
5
2
2
1
1
12
2
2
2
1
3
2
5
2
2
5
5
2
2
6
2
3
2
3
5
2
2
1
3
1
5
4
1
2
4
3
4
5
4
5
6
2
9
3
2
4
1
4
3
3
3
12
3
3
6
4
5
5
2
7
2
2
1
5
2
11
12
4
5
3
3
5
1
2
2
1
4
5
3
1
1
8
2
2
3
1
4
2
6
4
6
4
4
7
2
9
2
2
8
1
4
3
3
3
4
1
1
4
2
4
3
2
1
5
6
3
2
11
1
4
2
4
3
1
3
3
12
3
3
6
4
5
9
2
8
2
2
1
4
1
2
17
12
4
5
3
9
5
1
1
2
2
1
4
5
3
1
1
1
8
2
2
2
3
1
4
2
6
5
6
5
4
5
2
10
4
2
8
1
6
5
2
3
3
4
1
1
3
2
4
3
2
1
4
7
3
2
11
3
1
4
2
4
3
1
1
1
3
2
3
15
7
5
2
2
3
2
1
6
1
1
9
7
2
4
3
18
12
4
8
6
5
5
6
3
14
5
4
4
7
3
1
2
2
2
5
12
1
1
2
1
8
2
3
1
2
5
5
4
4
4
5
2
9
3
2
9
2
7
5
2
4
2
3
3
3
2
2
1
4
3
4
7
5
5
4
6
6
3
4
10
12
4
2
5
3
3
2
1
2
1
3
4
12
3
3
7
2
5
9
3
10
1
1
5
1
10
18
12
4
5
6
5
5
2
14
5
1
4
7
2
1
1
1
1
1
12
1
1
2
1
3
1
4
2
5
5
6
5
4
6
4
9
4
2
9
1
2
2
2
2
5
3
1
3
2
4
1
2
3
3
4
7
3
2
2
6
7
3
2
11
9
4
2
4
3
1
1
1
3
2
3
2
3
3
4
3
3
1
2
1
6
9
3
1
1
5
2
3
4
1
3
3
4
1
1
7
2
3
1
5
4
3
2
1
1
2
2
1
2
1
4
1
4
2
3
2
1
4
2
2
2
5
2
1
3
3
3
2
2
2
3
3
4
4
2
3
3
1
2
2
2
1
2
2
3
2
1
1
2
1
3
1
5
4
3
9
9
7
1
2
2
2
2
3
3
2
2
4
1
2
7
10
11
4
3
5
5
4
6
1
4
5
2
5
6
2
2
1
2
2
6
3
1
2
2
3
2
5
1
4
2
2
2
2
2
2
2
2
3
2
3
1
1
6
1
7
1
2
1
3
3
5
6
3
4
2
2
6
4
5
2
6
2
3
2
2
1
14
7
6
7
11
5
5
6
1
1
9
2
2
8
2
16
8
17
12
6
4
11
7
5
5
3
14
10
4
7
11
8
3
1
2
2
3
12
1
1
3
2
6
2
5
2
5
8
8
3
2
8
4
10
9
5
2
9
1
1
1
2
2
2
7
2
2
2
2
2
2
7
1
2
3
1
2
2
1
4
3
5
8
9
4
4
4
12
7
4
10
3
11
4
2
4
7
2
1
1
3
2
3
3
10
5
4
4
1
2
3
6
1
1
1
1
6
5
2
2
7
8
12
4
7
6
7
4
5
5
13
6
3
5
7
2
1
2
2
2
3
12
1
1
3
3
2
5
7
3
6
4
4
4
2
2
1
2
3
1
1
5
1
1
3
4
2
3
3
2
2
1
1
1
4
4
9
3
3
1
6
4
4
3
6
8
4
4
5
3
4
2
1
2
3
12
7
7
3
5
9
1
7
1
1
7
3
4
2
6
3
8
17
12
4
5
6
5
4
6
5
14
4
6
7
7
1
2
2
2
3
5
12
2
2
1
4
2
5
1
2
5
4
2
2
3
1
7
9
2
2
4
1
1
5
1
3
3
2
4
2
2
2
2
2
2
4
2
4
8
5
5
1
5
13
3
3
7
12
4
2
3
7
2
1
3
3
4
5
7
3
3
8
10
1
1
4
3
12
10
4
3
6
5
5
2
13
4
4
1
1
1
5
3
1
4
2
5
5
4
3
3
3
4
7
2
4
1
5
3
3
2
2
1
1
3
3
3
5
3
2
2
5
3
2
2
2
2
2
4
2
1
3
2
3
7
5
7
3
5
8
10
1
1
4
3
17
8
4
3
6
5
5
2
14
5
4
1
1
1
11
3
1
4
2
5
5
4
3
3
3
4
7
2
4
1
5
3
3
2
2
1
1
3
3
4
5
3
2
1
5
4
2
2
2
2
2
4
2
1
3
2
3
12
5
6
1
5
7
10
1
1
5
10
18
12
4
5
6
5
5
2
14
5
4
3
1
1
12
2
4
1
4
2
6
3
7
4
4
6
9
4
2
4
5
1
3
1
4
1
2
4
3
4
5
3
2
2
6
7
2
2
11
2
4
2
3
3
3
2
3
12
5
6
2
5
5
10
1
1
5
10
18
12
4
5
6
5
5
2
14
5
4
7
1
1
1
1
12
1
1
2
2
1
4
1
4
2
6
5
7
5
4
6
9
2
2
4
5
1
3
1
4
1
2
4
3
4
5
3
2
2
6
5
2
2
5
2
4
2
3
3
3
2
3
13
5
6
6
2
6
2
2
1
7
3
3
4
2
4
10
18
12
4
8
9
8
4
6
3
14
4
2
4
12
3
2
2
2
12
2
1
1
5
2
4
1
2
5
3
4
1
8
2
9
2
9
1
2
5
3
2
4
3
4
1
2
1
4
2
4
8
2
2
2
4
7
3
3
11
5
4
4
3
3
1
1
2
1
3
3
12
5
6
1
5
7
10
1
1
5
10
18
12
4
5
6
5
5
2
14
5
4
3
1
1
12
2
1
4
1
4
2
6
3
7
4
4
6
9
4
2
4
5
1
3
1
4
1
2
4
3
4
5
3
2
2
6
7
2
2
11
2
4
2
3
3
3
2
3
13
7
6
4
8
11
7
5
6
1
1
9
8
3
16
1
12
17
13
6
4
8
7
5
6
3
14
10
3
8
11
8
2
1
2
2
3
12
1
1
3
2
2
6
2
5
2
5
8
10
5
4
7
2
10
9
5
2
9
1
1
2
2
2
6
1
1
1
6
2
2
4
1
1
4
3
5
6
9
8
4
6
12
7
4
6
3
19
4
2
4
7
2
1
3
2
3
3
4
5
4
4
1
3
6
1
1
1
6
6
5
2
2
6
8
12
4
4
6
7
4
5
5
13
6
3
5
7
2
1
1
2
2
2
3
12
1
1
1
3
2
5
6
3
4
4
4
4
2
2
1
1
3
4
1
5
1
1
2
3
4
1
3
3
1
1
1
1
1
4
4
9
3
3
1
6
4
3
2
6
9
4
4
3
4
2
2
3
9
3
5
1
1
3
1
5
3
4
1
2
9
7
3
3
4
5
2
4
1
13
3
1
4
5
2
1
2
2
8
2
1
3
2
2
5
2
2
3
3
2
2
2
3
4
1
5
2
2
2
3
2
2
1
2
2
3
3
2
6
4
4
3
3
1
8
4
2
5
5
2
2
1
1
2
2
13
7
6
7
11
7
5
6
1
1
9
8
2
16
16
17
13
6
4
11
7
5
4
3
14
10
3
9
14
5
2
1
2
2
3
12
1
1
3
2
2
6
2
5
2
5
8
10
5
4
7
2
10
9
5
2
9
1
1
2
2
6
1
1
1
6
1
2
4
1
1
4
3
5
8
9
8
4
6
12
6
4
11
3
19
4
2
4
7
2
1
1
3
2
3
3
13
7
6
7
11
7
5
6
1
1
9
8
2
16
12
17
13
6
4
11
7
5
4
3
14
10
3
8
14
5
2
1
2
2
3
12
1
1
3
2
2
6
2
5
2
5
8
10
5
4
7
2
10
9
5
2
9
1
1
2
2
6
2
2
1
6
1
2
4
1
1
4
3
5
8
9
8
4
6
12
6
4
11
3
19
4
2
4
7
2
1
1
3
2
3
3
9
5
6
6
1
3
4
6
9
4
1
1
5
17
8
4
4
6
5
4
1
14
5
4
11
2
1
1
1
1
2
12
2
3
2
2
3
2
5
2
1
5
2
2
7
5
5
4
4
2
2
7
2
8
4
3
1
4
1
3
2
2
3
4
6
3
3
2
4
6
6
6
8
4
1
6
3
1
3
3
12
9
7
1
4
4
4
1
7
1
1
7
5
2
2
6
9
13
4
5
9
4
4
5
3
10
5
2
5
7
6
4
1
2
2
5
7
1
1
2
1
5
2
3
2
5
4
4
2
2
2
2
2
4
2
6
3
3
5
1
1
2
2
2
2
7
2
1
1
4
2
2
3
2
2
1
3
5
4
6
4
3
2
4
5
2
5
3
4
2
4
3
2
1
3
1
2
3
9
6
7
1
2
2
3
3
3
3
2
2
4
4
1
8
7
11
4
3
5
8
4
6
1
4
5
2
5
6
3
2
1
2
5
4
3
2
2
3
2
5
2
4
2
2
2
2
3
2
2
2
2
2
3
2
3
2
1
5
3
1
2
2
3
3
5
5
3
3
2
2
6
4
5
2
6
2
3
2
2
1
12
7
7
2
3
3
3
2
7
1
1
6
3
3
7
1
2
4
10
9
4
3
9
5
4
7
3
11
3
3
7
5
3
5
1
2
3
3
8
2
2
2
2
2
3
2
5
5
4
2
2
2
2
2
1
2
2
2
4
1
1
7
2
2
2
2
5
3
5
1
2
3
1
4
2
4
5
3
3
2
5
13
4
5
3
2
2
3
4
2
1
2
7
1
4
4
1
1
3
1
1
7
2
6
3
9
20
13
4
4
6
7
4
1
14
4
2
2
11
1
1
1
9
1
1
2
2
2
5
5
2
2
4
9
2
3
4
5
2
1
3
3
3
4
4
6
4
1
7
8
3
2
4
3
2
2
3
3
3
15
5
6
1
1
4
2
2
1
10
2
8
2
6
11
19
13
4
5
6
9
4
2
14
8
1
4
7
2
1
1
1
2
2
12
2
2
1
4
2
4
2
4
5
4
5
4
7
5
9
3
2
3
1
9
1
2
1
6
2
3
2
3
2
10
7
5
5
2
7
6
7
4
9
9
4
2
9
4
7
1
2
3
2
3
14
3
3
6
1
1
4
2
2
1
10
1
9
1
4
17
17
13
4
5
6
8
4
2
14
8
1
4
4
2
1
1
1
2
3
12
2
2
1
4
2
4
2
5
5
4
5
4
8
5
9
3
2
3
1
9
2
1
4
1
3
1
1
3
2
10
5
4
5
2
7
4
7
4
5
9
4
2
9
4
7
1
2
3
2
3
14
3
3
6
1
1
4
2
2
1
10
1
9
4
17
17
12
4
5
6
8
4
2
14
8
1
4
4
2
1
1
12
2
2
4
2
4
2
5
5
4
5
4
8
5
9
3
2
3
1
9
2
3
1
3
1
2
3
10
5
4
5
2
7
4
7
4
5
9
4
2
11
4
7
1
2
2
3
2
3
15
3
3
6
1
1
8
2
2
1
6
2
8
2
4
11
18
9
4
5
6
9
5
2
14
8
1
4
7
2
2
2
2
3
12
2
2
1
4
2
4
2
4
5
2
4
5
4
7
5
9
3
2
3
1
9
1
2
1
6
1
1
2
4
3
3
2
10
7
5
5
2
7
6
7
4
9
3
9
4
2
9
4
7
1
2
3
2
3
13
2
2
6
1
1
8
2
2
1
10
2
9
4
4
17
18
12
4
6
6
8
4
2
2
14
8
1
4
7
3
1
1
1
2
2
12
2
2
1
1
4
1
4
2
5
5
2
1
6
2
5
9
4
2
6
1
7
3
2
1
6
1
3
2
2
3
10
2
4
8
2
7
6
7
4
9
9
4
2
11
4
7
1
2
1
3
2
3
15
8
6
1
1
4
2
2
1
10
2
10
2
6
12
18
12
4
5
6
4
4
2
14
8
1
5
7
3
2
1
2
2
12
2
2
2
1
4
2
5
2
4
5
4
5
4
6
5
9
3
2
3
1
10
1
2
1
6
1
2
2
2
1
3
2
10
8
3
5
3
7
4
5
4
10
12
4
2
6
7
7
1
1
2
3
2
3
14
5
6
1
1
5
2
2
1
6
1
9
3
3
1
17
17
9
4
5
6
6
4
1
1
14
8
4
7
2
1
1
1
1
1
3
2
2
12
2
2
2
4
2
4
2
5
5
2
2
4
5
4
7
3
7
2
2
6
1
9
3
2
1
3
2
2
1
2
3
3
9
5
2
8
2
5
4
6
1
9
3
15
4
2
2
4
7
1
1
2
1
3
2
3
14
2
2
6
1
1
4
2
2
1
10
1
9
4
17
18
13
4
5
6
8
4
2
14
8
1
4
7
1
1
1
1
2
1
12
2
2
1
4
2
4
2
5
5
4
5
4
9
5
9
4
2
3
1
9
2
6
1
4
1
2
3
10
2
4
5
2
7
4
7
4
8
9
4
11
4
7
2
3
2
3
14
5
6
2
2
5
4
1
6
1
9
3
2
1
16
17
8
4
5
6
6
4
1
1
14
8
4
4
2
1
1
1
1
1
3
2
3
12
2
2
1
4
2
4
5
4
2
2
4
5
4
7
2
7
2
2
6
1
9
3
2
1
3
2
3
1
3
3
9
5
2
8
2
5
4
6
1
8
3
15
4
2
2
4
7
1
1
2
2
1
3
2
3
10
5
4
4
2
2
7
7
1
1
8
1
2
2
9
19
15
5
4
6
8
4
5
5
4
3
3
6
4
1
1
1
2
3
12
2
2
4
2
5
3
2
2
1
1
2
4
1
1
5
1
4
3
4
2
1
2
2
3
9
4
1
4
3
2
2
9
2
2
4
2
2
2
3
6
7
7
6
1
1
5
2
7
12
4
3
6
2
2
4
1
2
2
2
1
1
1
1
2
2
4
5
3
3
2
5
3
2
8
1
3
3
4
4
1
2
2
2
3
4
2
1
1
2
3
3
3
2
2
1
2
4
12
10
6
2
8
5
7
1
1
9
1
7
10
18
12
5
6
5
5
5
1
14
10
2
4
7
3
2
2
2
12
2
2
1
4
2
4
1
2
4
4
7
5
4
6
2
10
9
2
2
5
6
1
4
1
3
1
1
4
3
10
7
7
5
2
8
8
6
2
11
9
4
2
3
3
3
3
14
7
7
1
8
4
1
1
7
1
1
9
3
11
2
2
1
7
8
12
5
6
4
7
3
6
5
2
2
3
2
1
1
1
3
1
2
2
2
2
5
1
3
3
6
2
2
3
5
1
5
9
4
10
3
1
1
6
8
4
2
4
2
4
1
2
4
4
3
1
2
3
3
4
3
3
2
4
4
3
2
1
3
4
6
15
7
7
2
8
4
4
1
5
1
1
9
3
8
2
2
1
4
8
9
5
6
4
7
5
6
5
1
6
4
3
1
1
1
1
5
2
1
1
2
2
5
1
4
5
5
2
3
4
1
5
3
2
8
3
1
1
4
8
3
2
4
2
4
2
2
4
4
4
1
1
1
2
3
3
4
3
3
2
4
2
3
3
2
1
1
2
4
4
13
7
6
2
4
3
3
7
2
2
2
1
7
13
18
12
6
3
8
7
4
2
1
14
5
1
4
7
1
2
12
2
2
3
2
3
1
2
5
5
5
2
2
6
2
10
9
2
2
5
8
1
2
4
2
3
1
1
4
3
10
8
7
4
3
7
8
6
2
8
9
4
3
4
3
2
3
10
2
2
6
5
4
5
1
7
1
4
15
9
3
3
5
3
1
2
1
2
6
5
2
2
2
4
3
2
2
5
1
5
2
2
5
2
3
2
3
8
2
4
1
1
4
4
1
2
1
2
2
4
1
2
2
1
5
4
2
3
1
12
2
4
3
3
7
7
5
6
6
2
3
1
1
7
9
2
11
17
12
4
4
6
5
4
1
14
10
4
11
2
1
1
2
12
2
2
2
2
5
1
4
2
4
2
2
7
2
10
9
2
5
5
4
3
1
3
2
4
6
3
5
2
7
8
7
11
8
4
4
3
1
2
3
3
13
4
6
1
1
5
2
2
10
1
1
8
4
11
19
15
4
5
6
4
4
1
14
8
4
7
3
1
1
1
2
1
12
2
2
1
4
1
5
2
4
5
4
5
4
7
5
9
3
2
3
6
1
1
6
4
1
3
10
4
4
5
3
7
4
4
4
9
15
4
5
4
7
1
3
2
3
13
6
6
6
2
8
4
1
12
2
8
2
6
16
21
11
4
5
9
4
5
1
13
8
3
4
7
2
4
1
2
3
12
2
3
2
3
2
5
2
5
5
6
5
4
7
2
5
9
3
2
4
8
1
1
1
3
1
3
2
1
1
3
2
10
7
3
5
2
8
4
4
4
4
14
4
5
3
3
1
1
3
2
3
15
7
6
1
1
1
6
7
2
5
2
9
3
3
2
2
3
5
8
9
6
5
5
5
4
8
3
2
3
6
5
2
5
4
1
2
2
8
3
1
1
2
2
2
4
1
1
6
6
5
2
2
7
4
1
6
5
5
6
2
2
2
1
2
3
3
2
10
2
1
1
4
3
3
2
2
4
2
4
6
2
1
1
1
1
7
3
2
6
5
3
2
2
2
2
1
2
2
3
3
4
11
3
3
7
1
6
7
5
3
7
6
8
3
5
4
4
4
1
4
4
4
3
1
1
6
2
2
1
2
2
6
3
2
3
2
4
5
1
2
1
1
1
4
3
2
3
3
1
4
2
4
2
2
4
1
2
15
7
6
1
3
6
7
1
7
1
1
9
1
1
4
3
5
3
10
17
3
12
4
4
7
5
5
6
5
14
10
6
8
7
2
2
2
2
3
5
12
2
2
1
8
2
4
2
4
4
2
3
6
4
9
3
3
4
1
2
2
6
1
2
3
2
5
3
5
2
1
1
3
4
4
4
6
5
2
3
6
2
2
9
24
2
2
4
2
3
2
1
3
4
3
4
4
1
6
6
2
5
1
3
3
2
2
2
6
13
11
4
4
6
7
4
2
1
4
6
4
7
2
1
1
12
1
1
1
3
1
3
3
2
2
1
1
2
2
1
2
4
1
3
1
2
2
1
1
2
4
4
3
3
1
7
3
3
2
3
4
4
4
2
2
2
3
9
4
4
8
1
3
3
3
5
4
3
12
11
3
2
4
7
4
2
2
4
2
2
2
2
5
2
3
1
1
2
2
2
2
4
2
1
2
2
4
2
6
4
6
2
2
1
2
3
1
2
10
3
6
6
8
6
6
9
1
4
12
18
11
4
2
9
7
5
1
14
5
4
11
1
1
1
1
12
2
2
2
2
3
1
3
1
3
2
3
6
4
9
2
3
4
1
2
2
2
4
1
3
1
4
1
4
4
4
3
5
1
8
6
4
2
4
3
4
2
3
3
3
8
1
1
6
6
1
1
3
4
2
2
4
2
11
7
3
2
4
3
2
1
2
1
4
4
4
1
2
2
2
1
2
2
2
4
4
2
2
2
2
2
2
2
2
1
1
3
2
1
2
4
4
2
2
3
2
2
1
2
2
3
2
3
3
3
2
2
1
2
4
8
3
3
3
3
2
3
3
3
3
3
8
1
2
5
2
2
4
2
2
2
1
3
2
4
4
2
2
3
2
2
2
7
2
2
7
1
8
8
3
4
3
2
2
1
1
2
2
2
1
1
1
1
4
4
1
2
3
3
4
3
1
7
5
2
2
2
2
11
2
2
7
1
6
7
5
3
6
6
8
3
5
4
3
4
1
7
4
4
5
1
1
6
2
2
1
2
2
6
4
2
2
2
2
2
3
2
4
5
1
2
1
1
1
4
3
2
3
3
1
4
2
1
4
2
2
4
1
2
6
3
3
3
2
2
2
6
2
1
1
2
1
2
6
7
1
2
4
2
6
4
1
1
1
6
2
2
2
1
2
4
4
5
3
4
3
1
1
2
2
1
2
3
4
1
5
1
2
1
3
1
1
2
3
7
2
5
2
1
4
4
2
1
2
3
9
4
7
2
4
4
1
4
1
7
6
6
4
2
5
5
3
4
2
3
4
1
1
4
2
2
2
2
1
2
1
6
3
2
2
2
2
1
2
4
1
3
4
1
3
3
4
2
2
3
2
1
2
3
1
2
3
6
7
7
4
5
2
6
12
4
3
3
2
2
4
1
2
1
2
1
1
1
1
2
2
4
5
3
5
2
2
2
3
1
3
3
4
1
2
2
2
2
3
4
2
2
3
3
4
1
2
4
4
12
4
7
1
6
8
7
2
9
1
2
10
18
16
4
6
9
8
4
1
14
10
3
4
14
1
1
1
2
1
2
12
1
1
2
5
1
4
2
2
4
3
3
8
4
2
2
9
2
7
2
2
6
3
1
3
4
3
1
1
2
2
4
4
6
2
1
6
7
3
4
6
6
4
2
3
3
1
3
3
15
7
6
1
1
7
7
6
1
1
7
4
8
2
2
1
3
12
13
12
6
4
9
7
5
6
5
14
9
6
8
11
4
2
2
2
3
5
12
1
1
2
1
3
2
5
2
5
5
2
2
2
6
9
3
2
5
1
1
5
1
3
3
2
5
3
3
2
2
1
3
3
4
6
6
5
1
8
9
3
2
8
11
2
4
5
3
3
2
1
3
3
15
7
6
3
3
6
7
10
1
1
9
4
8
2
2
14
13
12
6
5
9
7
5
6
5
14
9
6
8
11
4
3
2
5
12
1
1
2
1
3
2
5
2
5
5
2
2
2
6
9
2
2
6
1
1
7
2
2
3
2
2
2
5
3
5
2
2
2
1
3
3
4
7
6
5
1
8
8
3
2
8
11
2
4
5
2
2
2
1
3
3
9
3
3
7
2
7
4
4
1
2
1
5
1
1
4
13
1
11
3
3
4
2
4
1
2
2
1
5
2
2
1
1
2
1
1
2
3
1
4
1
1
6
6
2
3
2
2
1
1
1
4
4
3
2
5
3
1
3
3
1
1
2
2
4
3
3
1
1
2
2
4
1
2
2
2
2
4
2
1
1
2
1
2
4
10
5
4
4
1
1
2
7
7
1
1
8
1
2
2
9
19
14
5
4
4
8
4
5
5
1
2
3
7
4
1
1
1
2
3
12
2
2
4
2
5
3
2
4
4
4
1
2
4
1
6
2
1
4
3
4
2
2
2
3
9
3
1
4
3
2
2
9
2
2
4
2
2
2
3
9
3
3
5
2
3
1
1
2
5
7
1
5
17
12
4
7
6
3
2
1
12
3
2
2
1
1
11
2
2
3
3
2
4
2
4
4
4
3
9
4
4
1
3
1
1
2
3
2
5
1
6
4
2
2
11
7
2
2
3
3
9
3
3
5
2
3
1
1
2
5
7
1
4
17
12
4
7
6
3
2
6
12
3
2
2
1
1
11
2
2
3
3
2
4
2
4
4
4
3
9
4
4
1
3
1
1
2
3
2
5
1
6
4
2
2
11
7
2
2
3
3
6
7
6
1
2
4
5
1
1
1
4
9
2
6
3
2
1
8
12
8
6
4
3
5
4
8
2
7
3
7
8
4
4
1
5
2
2
1
5
11
1
1
3
2
6
2
1
4
6
4
3
1
4
1
3
4
3
9
2
3
2
1
3
6
1
6
2
2
1
4
2
3
5
2
2
6
2
4
6
2
4
1
1
3
4
2
5
5
4
3
3
5
4
1
2
1
3
5
4
4
4
4
2
2
1
4
8
3
1
3
2
1
1
2
1
1
3
2
1
1
1
4
4
1
2
3
3
4
4
3
10
8
1
4
1
4
1
1
1
2
2
2
1
2
4
1
2
3
2
5
4
3
2
5
2
1
3
15
7
6
1
1
7
5
5
6
1
1
9
9
2
15
10
17
12
6
4
12
5
4
4
5
14
5
3
3
14
3
2
2
2
3
3
12
1
1
3
2
2
4
2
5
2
5
6
3
1
1
8
2
10
9
5
2
7
1
2
2
2
7
3
1
5
2
2
3
2
2
2
3
3
5
8
9
8
4
6
13
6
4
6
11
4
4
3
7
2
1
2
1
3
2
3
3
15
7
6
2
7
7
1
3
2
2
3
5
8
12
6
3
8
5
4
3
1
14
5
2
3
6
3
2
2
2
9
1
1
3
2
4
2
4
2
5
6
3
4
4
2
9
6
7
1
1
2
4
3
4
1
2
3
2
2
2
4
3
5
8
4
7
2
5
7
7
4
9
4
2
3
7
1
2
1
3
3
2
15
7
8
4
3
5
5
3
7
1
1
9
3
9
2
2
10
18
10
5
4
10
5
5
6
5
14
5
6
7
7
7
5
2
4
1
2
5
12
2
2
2
5
2
5
2
4
4
5
4
4
6
2
10
9
3
2
4
1
1
5
3
2
2
2
3
2
2
5
3
3
5
2
2
2
1
4
6
4
8
7
5
3
6
13
2
2
11
2
8
4
5
3
5
2
1
1
3
2
3
2
1
13
7
6
4
8
6
1
1
1
9
8
5
15
1
13
17
13
6
4
8
5
4
3
5
14
5
4
5
14
2
1
1
1
2
2
12
1
1
3
2
1
4
2
5
2
5
5
6
4
3
8
3
10
9
5
2
8
1
2
2
2
2
7
3
5
1
1
5
2
2
4
1
2
1
4
5
5
8
7
8
4
8
13
3
2
11
3
11
4
2
4
7
2
1
2
1
3
2
3
1
1
1
2
2
2
2
1
2
2
2
2
2
11
3
3
6
1
3
1
1
6
9
2
3
6
17
12
6
3
7
5
4
1
14
5
1
4
7
2
2
2
1
1
11
2
2
4
2
3
1
2
4
1
2
2
6
3
9
2
7
5
3
4
1
1
1
4
3
10
3
4
5
2
4
8
6
11
9
4
1
4
3
1
3
2
3
15
7
6
1
5
6
6
1
1
1
9
3
8
2
15
1
10
17
13
6
4
12
5
5
6
5
14
5
3
8
14
3
2
2
2
3
3
12
1
1
3
2
2
4
2
5
2
5
4
5
4
4
3
9
4
9
9
7
2
8
1
2
2
2
2
7
3
1
5
2
2
4
2
2
1
4
3
5
8
9
8
4
6
7
6
2
10
12
4
4
4
7
2
1
2
1
3
2
3
15
7
6
1
5
7
6
5
1
1
9
3
9
2
15
1
10
17
13
6
4
11
5
5
6
5
14
5
3
5
14
3
2
2
2
3
3
12
1
1
3
2
2
4
1
5
2
5
7
3
1
1
8
4
10
9
6
2
8
1
2
2
2
2
7
3
1
5
2
2
4
2
2
1
4
3
5
8
9
8
4
6
13
6
2
11
12
4
4
4
7
2
1
2
1
3
2
3
3
15
7
6
1
5
9
6
5
1
1
9
3
9
2
15
1
10
17
13
6
4
11
5
5
6
5
14
5
3
8
14
8
2
2
2
3
3
12
1
1
3
2
2
4
1
5
2
5
5
6
5
5
4
8
4
10
9
6
2
8
1
2
2
2
2
7
3
1
5
2
2
4
2
2
1
4
3
5
8
9
8
4
6
13
6
2
11
12
4
4
4
7
2
1
2
1
3
2
3
3
6
7
4
3
7
8
6
1
17
12
5
3
4
3
2
1
1
5
2
4
2
1
1
2
3
3
4
4
9
2
4
5
4
1
2
4
4
5
1
4
2
2
6
4
2
3
2
3
12
7
6
2
3
2
2
9
8
1
13
12
5
3
4
3
2
1
1
5
2
4
2
1
1
2
2
2
3
4
2
3
4
3
1
1
6
8
9
2
2
6
8
3
2
3
4
3
6
5
3
6
10
6
2
6
11
4
3
3
3
6
7
4
1
1
3
7
8
6
1
17
12
5
3
4
3
2
1
1
5
2
4
2
2
1
2
3
3
4
4
9
2
2
4
5
4
1
1
3
4
4
5
3
1
4
2
3
6
4
2
3
2
3
7
7
5
6
6
1
1
2
3
3
1
1
7
9
1
2
11
18
12
4
4
7
5
4
1
14
10
4
11
2
1
1
1
2
1
12
1
1
3
5
1
4
2
2
2
6
10
9
2
8
4
3
1
2
4
1
3
1
3
2
4
6
4
5
2
4
8
7
11
9
4
3
3
1
2
1
3
3
15
7
6
1
4
8
10
2
1
1
9
3
9
2
7
1
1
7
19
12
6
5
11
8
4
6
5
14
10
6
4
14
5
2
2
6
3
5
12
1
1
2
2
1
8
2
3
2
5
7
6
5
4
6
4
10
9
7
3
8
1
1
1
1
2
2
6
3
2
2
3
1
2
5
1
2
3
3
2
3
1
4
3
4
8
6
8
4
6
11
6
2
10
9
4
2
3
6
2
1
2
1
3
2
3
5
7
9
2
2
1
1
1
9
3
3
3
3
4
2
8
6
11
4
3
6
3
4
7
2
7
5
2
4
3
2
5
2
2
2
6
2
2
2
2
2
3
2
4
3
4
2
2
2
2
2
2
3
2
3
1
1
6
2
2
2
2
4
2
2
5
2
2
4
5
9
4
6
2
2
3
6
2
4
3
2
3
2
1
1
2
1
2
2
15
7
6
1
4
8
10
3
1
1
9
3
9
2
7
1
1
7
19
12
6
5
11
8
4
6
5
14
10
6
4
14
5
2
2
6
3
5
12
1
1
2
2
1
8
2
3
2
5
6
6
5
4
6
4
10
9
7
3
8
1
1
1
1
2
2
6
3
2
2
3
1
2
5
3
2
3
3
2
3
1
4
4
4
8
4
8
4
6
11
6
2
10
9
4
2
3
6
2
1
2
2
3
2
3
15
7
6
1
4
8
10
3
6
1
1
9
3
9
2
7
1
1
7
19
12
6
5
11
8
4
6
5
14
10
6
4
14
5
2
2
6
3
5
12
1
1
2
2
1
8
2
3
2
5
6
6
5
4
6
4
10
9
7
3
8
1
1
1
1
2
2
6
3
2
2
3
1
2
5
3
2
3
3
2
3
1
4
4
4
8
6
8
4
6
11
6
2
10
9
4
2
3
6
2
1
2
2
3
2
3
15
7
6
1
4
8
10
2
1
1
9
3
9
2
7
1
1
7
19
12
6
5
11
8
4
6
5
14
10
6
4
14
5
2
2
6
3
5
12
1
1
2
2
8
2
3
2
5
11
6
5
4
6
4
10
9
7
3
8
1
1
1
1
2
2
5
3
2
2
3
1
2
5
3
1
3
3
2
3
1
4
4
4
8
4
8
4
6
11
6
2
10
9
4
2
3
6
2
1
2
2
3
2
3
13
7
6
1
1
7
5
2
6
1
1
9
1
7
1
1
7
18
12
5
4
6
8
4
1
14
5
2
4
11
1
2
2
2
12
1
1
2
8
2
3
2
4
4
4
5
4
6
4
10
9
3
2
4
1
2
8
1
2
4
1
2
2
1
4
3
4
4
6
5
3
7
6
6
2
10
9
4
2
3
6
2
1
1
1
3
2
3
7
6
9
1
1
2
4
1
4
1
2
7
9
2
3
4
5
2
4
3
3
2
4
1
6
2
1
2
2
2
5
3
4
2
2
2
2
4
2
2
1
3
1
2
5
4
1
4
3
4
3
2
3
2
4
3
2
4
2
2
3
2
2
13
7
6
2
7
6
2
1
1
9
1
7
1
1
7
18
12
5
4
6
8
4
1
14
10
2
4
11
1
2
2
2
12
1
1
2
8
2
3
2
4
5
6
5
4
6
4
10
9
3
2
4
1
2
8
1
2
4
1
2
2
1
4
3
4
4
6
5
3
7
6
6
2
10
9
4
2
3
6
2
1
1
1
3
2
3
15
9
7
2
4
4
4
2
1
1
6
9
2
5
3
1
2
1
8
7
1
15
6
7
6
6
4
12
1
2
1
7
5
2
5
2
2
1
5
2
4
1
1
6
2
5
5
5
4
2
2
2
4
2
2
2
3
3
1
5
5
2
6
2
5
2
2
5
2
2
5
5
1
1
6
3
2
1
4
2
4
2
3
4
3
4
5
2
2
4
3
2
2
3
3
2
3
3
2
2
1
2
5
6
5
15
7
5
1
3
7
6
2
1
1
9
3
9
2
7
7
18
12
6
4
11
8
4
6
5
14
10
6
4
11
5
2
2
5
3
5
12
1
1
2
2
2
8
2
3
2
5
7
2
6
5
4
6
4
10
9
4
3
8
1
1
1
1
2
7
3
2
1
2
1
4
1
1
3
3
3
1
4
3
4
8
4
5
4
6
11
6
2
10
9
4
2
3
6
2
1
2
1
3
2
3
15
7
5
1
3
7
6
2
1
1
7
3
9
2
7
7
18
12
5
4
11
8
4
6
5
14
6
6
4
14
5
2
2
5
3
5
12
1
1
2
2
2
8
2
3
2
4
7
2
6
5
4
6
4
10
9
4
3
8
1
1
1
1
2
7
3
2
1
2
1
4
1
1
3
3
3
1
4
3
4
8
4
5
4
6
11
6
2
7
9
4
2
3
6
2
1
2
3
2
3
12
4
7
1
3
5
1
1
8
9
2
2
3
2
1
5
13
1
11
3
4
4
4
4
6
1
1
1
3
7
2
3
2
1
3
2
1
1
2
1
1
2
2
4
4
9
3
2
2
2
2
3
3
1
3
2
2
5
2
4
2
1
2
3
5
2
2
2
2
6
3
2
3
2
2
2
3
2
4
5
2
3
2
6
3
1
2
2
3
2
3
1
2
3
6
1
14
7
6
4
8
6
8
1
6
1
1
9
9
3
16
13
17
7
3
3
12
8
5
5
3
14
10
2
9
13
2
2
1
2
2
2
12
1
1
3
2
6
2
5
2
5
10
8
3
2
7
4
10
9
7
2
8
1
1
1
1
2
7
3
1
5
2
2
3
1
2
2
4
3
5
6
7
8
3
6
12
7
4
10
19
4
2
2
7
2
1
1
3
2
3
3
1
2
2
2
2
2
3
1
2
1
2
4
13
7
6
4
8
11
6
1
6
1
1
9
9
2
16
13
17
13
6
5
9
7
5
6
3
14
10
3
7
14
4
3
1
2
1
2
2
12
1
1
3
2
6
2
5
2
5
5
8
3
2
7
4
10
9
5
2
8
1
1
1
1
2
2
2
2
7
3
1
2
5
2
2
3
1
2
1
4
3
5
8
9
8
4
6
12
6
4
10
11
4
2
2
7
2
1
3
1
3
2
3
2
13
7
6
3
8
10
6
1
6
1
1
9
9
1
16
11
17
12
6
5
12
7
5
6
3
14
5
3
7
14
4
3
1
2
2
2
12
1
1
3
2
6
1
5
2
5
5
8
3
2
7
4
10
9
5
2
8
1
1
1
2
2
2
7
1
1
2
5
1
2
3
1
1
4
3
5
6
9
8
4
6
12
6
4
10
11
4
2
2
7
2
1
3
3
2
3
2
13
7
7
1
6
8
7
1
5
1
1
6
6
9
3
3
3
13
17
13
6
4
11
8
5
5
3
14
10
2
4
15
4
3
2
2
3
2
11
2
3
2
1
6
2
4
2
5
7
5
3
2
6
4
3
7
2
2
9
1
1
2
2
2
4
1
8
3
2
2
5
2
3
1
2
1
4
3
4
8
3
8
2
7
12
7
1
10
3
11
4
2
2
4
2
1
3
1
3
2
3
13
7
6
1
6
8
7
1
5
1
1
6
6
9
3
7
3
13
17
13
6
4
11
8
5
5
3
14
10
2
4
15
8
3
2
2
3
2
12
2
3
2
1
6
2
4
2
5
6
5
3
2
8
4
3
7
5
2
8
1
1
2
2
2
4
1
8
3
2
2
5
2
3
1
2
1
4
3
4
8
3
8
2
7
12
7
1
10
3
11
4
2
2
7
2
1
3
1
3
2
3
13
7
6
3
8
10
6
1
6
1
1
9
9
2
16
13
17
12
6
5
12
7
5
6
3
14
10
3
7
14
4
3
1
2
2
2
11
1
1
3
2
5
2
5
2
5
5
8
3
2
7
4
10
9
5
2
8
1
1
1
2
2
2
7
1
1
2
5
1
2
3
1
1
4
3
5
8
9
8
4
6
12
7
4
10
11
4
2
2
4
2
1
3
3
2
3
2
13
7
6
3
8
8
6
1
6
1
1
9
9
2
16
13
17
13
6
5
12
7
5
6
3
14
10
3
7
14
4
3
1
2
2
2
12
1
1
3
2
6
1
5
2
5
5
8
3
2
7
4
10
9
5
2
8
1
1
1
2
2
2
7
3
1
2
5
2
2
3
1
2
1
4
3
5
8
9
8
4
6
12
6
4
10
11
4
2
2
4
2
1
3
1
3
2
3
2
13
7
6
4
8
10
6
1
6
1
1
9
9
1
16
13
17
13
6
5
9
7
5
6
3
14
10
4
8
14
4
3
1
2
2
2
12
1
1
3
2
6
2
5
2
5
5
8
3
2
7
4
10
9
5
2
8
1
1
1
1
2
2
2
7
3
1
2
5
2
2
3
1
2
1
4
3
5
8
9
8
4
6
13
7
4
10
11
4
2
2
7
2
1
3
1
3
2
3
13
6
8
2
4
6
1
6
3
3
7
1
8
7
19
11
5
4
5
5
5
4
1
12
4
2
2
6
2
3
1
2
2
2
12
1
1
3
2
3
2
4
2
5
5
3
1
4
4
5
8
6
2
7
1
1
2
8
1
2
5
1
2
3
1
4
3
5
2
3
4
3
6
12
4
4
10
11
2
3
7
2
3
2
3
15
7
6
4
8
10
6
1
6
1
1
9
9
2
16
13
17
13
6
5
13
9
5
6
5
14
10
3
7
14
9
3
1
2
2
2
12
1
1
3
2
6
2
5
2
5
5
8
3
2
7
4
10
9
5
2
8
1
1
2
2
2
2
7
3
1
2
5
2
2
3
2
2
1
4
3
5
6
9
8
4
6
12
6
4
10
11
4
2
2
7
2
1
3
1
3
2
3
2
12
6
11
1
1
4
5
7
2
5
3
3
4
1
1
4
11
11
4
4
5
5
4
2
1
8
3
2
5
6
2
3
1
2
2
2
4
1
1
3
2
2
2
3
2
5
4
3
1
2
4
2
2
3
2
5
2
1
1
2
7
1
3
2
1
4
3
3
2
3
3
2
6
7
4
5
2
12
2
3
2
2
1
2
12
5
6
2
5
4
1
7
9
1
4
10
17
8
6
3
11
4
4
1
2
14
5
5
7
1
1
1
1
2
1
12
2
3
2
4
2
5
3
3
6
4
1
9
1
9
2
2
6
1
5
1
1
1
4
1
1
1
1
4
3
4
5
4
5
3
8
8
6
2
5
6
4
2
4
7
1
1
1
3
2
3
