# Supplementary material for: Correct and stable sorting for overflow streaming data with a limited storage size and a uniprocessor
Source: PeerJ Comput Sci. 2021 Feb 12;7:e355. doi: 10.7717/peerj-cs.355 (PMC7959636; doi:10.7717/peerj-cs.355)
Supplement: Supplemental Information 20 — Components (integer) of KEGG Metabolic Reaction Network (Undirected) Data Set in UCI Machine Learning Repository. [file peerj-cs-07-355-s020.txt]

1
1
2
5
2
3
1
3
1
2
4
1
4
5
9
3
2
3
5
6
3
6
6
7
6
1
7
3
1
1
3
2
3
4
1
2
2
1
4
3
4
2
1
3
4
1
3
3
1
2
4
3
3
3
2
2
5
7
2
3
3
1
6
3
2
2
2
1
1
1
1
4
3
2
2
1
2
2
1
19
3
33
33
39
39
3
2
1
2
4
2
2
2
1
3
1
3
5
3
4
1
2
4
3
1
3
5
2
2
3
5
3
4
1
1
3
2
1
6
1
1
1
2
3
2
1
1
1
5
2
1
1
2
3
2
5
2
2
2
6
3
3
4
4
2
2
1
2
3
2
3
2
2
1
1
1
2
5
2
1
2
3
2
18
1
1
1
2
3
6
1
3
6
3
3
3
3
1
3
6
4
2
6
8
3
1
2
4
1
3
7
2
2
1
3
2
4
3
10
5
4
7
2
1
8
1
1
2
3
3
8
1
1
1
3
2
3
3
1
3
2
2
2
1
5
2
1
2
3
4
2
1
1
1
2
3
1
11
3
5
2
2
8
6
3
1
2
2
1
5
2
2
3
2
1
1
1
1
1
2
2
4
2
7
1
3
4
2
3
4
1
5
18
6
2
1
1
2
2
4
2
3
4
1
3
3
2
1
3
5
7
6
8
4
2
3
4
2
4
8
2
2
1
3
2
3
8
5
4
4
1
8
1
1
5
2
2
3
4
1
1
2
4
1
2
2
1
3
1
2
2
4
2
2
2
3
4
1
6
3
3
2
4
1
7
6
2
3
2
1
4
3
3
2
2
2
1
2
1
1
2
2
10
1
3
3
3
3
2
19
15
3
1
1
1
2
5
2
3
4
2
3
3
3
1
2
5
6
7
5
1
2
3
5
1
4
5
2
3
2
2
3
4
7
3
5
3
1
9
3
1
1
3
4
5
1
1
2
5
1
3
1
5
2
3
2
4
1
2
2
3
3
2
1
1
1
2
1
3
3
4
1
4
7
2
4
2
1
3
3
2
3
2
1
3
2
1
1
4
6
1
2
2
2
5
2
11
1
19
3
2
1
2
2
5
7
3
3
2
3
3
4
4
4
2
2
6
7
1
2
3
5
3
4
7
3
2
2
3
3
4
9
2
3
7
2
5
11
1
1
2
2
2
3
4
1
1
2
2
1
1
2
2
2
5
1
3
4
4
2
2
3
3
1
3
2
6
5
2
1
4
8
6
2
1
1
2
1
3
3
2
1
3
4
2
3
1
4
1
6
1
8
3
3
3
1
4
19
15
1
1
1
1
2
2
5
3
3
2
1
3
3
4
1
1
7
5
2
5
8
3
2
4
4
1
3
7
3
2
1
5
5
4
9
3
4
4
4
2
10
3
1
3
3
4
3
1
2
1
1
2
1
1
1
2
2
1
6
1
3
2
3
2
2
2
3
4
2
2
6
8
3
4
2
9
4
3
1
2
2
1
4
3
2
3
2
3
1
1
1
1
3
3
5
1
10
3
2
4
3
1
4
19
15
1
2
2
1
2
4
2
2
2
2
3
4
3
6
6
4
2
2
5
2
3
5
2
2
1
3
4
2
7
3
2
3
2
8
1
1
1
2
2
2
4
5
1
1
2
3
1
1
1
2
2
1
5
1
4
5
3
1
2
1
2
7
4
1
3
6
1
4
3
2
1
3
3
2
2
2
3
2
2
1
5
5
1
6
3
3
2
2
1
3
18
5
1
2
1
1
7
7
3
1
9
4
2
2
6
1
3
3
3
2
2
4
2
1
1
2
2
3
6
1
1
2
1
1
2
2
4
2
2
3
1
3
2
1
1
3
2
2
2
2
1
3
1
9
14
2
2
1
2
4
4
3
2
2
3
2
3
3
7
1
2
3
5
3
5
1
3
4
4
3
5
10
2
2
1
2
2
2
5
2
2
1
8
3
1
2
2
3
3
1
1
5
2
1
2
1
3
1
2
2
2
2
3
3
3
5
5
2
2
2
1
3
3
2
3
3
3
1
2
1
1
5
1
4
1
1
1
2
2
18
1
2
1
2
2
3
2
2
2
4
3
3
4
1
1
9
6
2
6
6
1
1
4
6
2
4
7
3
2
1
3
2
4
12
3
5
3
5
2
2
10
1
1
2
2
2
4
4
1
1
2
2
1
2
2
1
4
1
1
1
3
2
2
3
4
1
9
3
8
8
3
4
1
3
8
2
5
3
1
4
2
1
5
3
2
2
2
3
1
2
1
1
3
4
4
1
9
3
4
4
2
1
4
19
15
3
1
3
1
3
4
3
3
1
1
1
1
1
2
2
3
5
1
3
4
5
3
2
6
4
4
2
2
2
1
4
2
2
2
1
3
2
6
2
1
2
2
1
3
2
3
1
1
2
2
2
4
2
3
3
2
2
2
6
6
1
7
3
1
3
2
2
2
2
2
1
3
1
2
1
5
1
4
19
1
1
2
2
3
2
2
4
4
3
4
2
3
1
2
3
2
4
10
3
2
3
5
2
1
3
2
4
3
3
5
4
3
2
4
4
1
5
7
3
2
5
3
1
2
3
2
2
2
1
1
4
1
3
6
2
1
1
3
1
4
4
2
5
3
1
4
1
3
1
2
2
3
3
2
4
1
4
1
4
4
2
4
12
14
1
1
1
1
2
2
3
1
1
1
3
3
3
1
1
4
4
3
4
1
2
2
3
3
4
5
2
2
3
3
3
3
9
3
2
2
9
1
1
1
2
3
3
4
1
1
2
2
1
2
1
2
1
4
2
2
2
1
3
1
4
5
4
3
2
1
2
3
3
3
2
3
1
1
1
1
3
1
3
1
1
2
4
2
20
15
1
2
1
1
2
4
2
2
2
1
3
3
3
2
4
3
4
5
1
3
4
3
1
3
8
2
2
2
5
3
3
4
1
2
4
6
1
1
4
2
5
5
1
2
1
1
3
1
3
1
3
1
3
2
3
2
2
3
2
3
2
2
2
3
5
5
2
2
2
2
1
3
1
2
3
2
3
1
2
1
1
2
2
6
1
2
4
4
1
2
18
15
1
1
1
2
3
4
3
3
4
2
4
1
5
5
7
4
5
4
4
2
3
1
1
4
1
3
1
4
2
2
5
4
4
7
4
5
5
8
2
12
1
1
1
3
3
3
3
9
2
1
7
2
6
3
3
2
3
6
2
1
1
4
5
2
5
3
1
1
1
1
4
2
10
8
4
4
4
1
8
7
3
1
3
3
1
5
3
2
2
4
2
2
3
2
1
3
3
3
1
6
2
3
3
4
13
7
2
6
20
14
2
3
3
1
3
3
3
3
2
3
3
7
7
2
2
5
4
11
8
2
2
4
3
3
5
2
6
2
1
1
3
5
1
1
3
5
4
1
1
2
2
2
4
2
3
2
2
1
1
2
2
1
1
4
2
6
1
3
2
1
1
2
3
1
3
3
1
3
3
1
3
10
1
4
3
1
3
1
11
2
3
5
2
2
3
2
2
1
1
1
1
1
3
3
6
9
2
2
3
4
3
2
3
2
5
4
3
4
3
5
2
2
6
7
1
2
5
5
1
2
5
1
1
1
3
3
6
2
1
2
3
2
1
3
3
4
2
2
1
1
3
4
3
1
2
3
5
2
2
4
6
2
2
4
5
10
2
2
2
3
4
2
1
1
2
3
3
4
1
6
4
1
4
5
3
2
6
2
2
2
4
1
4
9
2
2
2
5
2
2
7
2
4
3
1
11
1
1
1
3
3
3
4
1
4
2
2
2
3
6
1
1
2
3
2
4
2
1
6
3
2
4
6
2
1
3
3
3
2
3
2
1
1
1
1
3
3
1
2
1
3
3
20
2
2
2
1
2
2
4
1
3
4
1
3
3
4
1
1
5
5
8
6
7
5
1
3
1
2
4
7
2
2
1
4
3
2
5
2
1
2
7
1
1
1
3
4
1
4
5
1
1
1
4
1
1
1
3
1
3
1
2
2
4
2
2
3
3
2
1
1
1
1
4
3
7
2
6
2
1
3
2
1
3
3
3
3
2
2
1
2
1
1
2
1
4
1
5
2
2
1
1
4
20
15
3
1
2
1
1
2
3
4
4
3
3
5
1
3
3
3
1
1
5
7
5
8
2
3
3
5
2
4
8
2
2
1
4
4
4
6
5
7
5
2
5
1
1
4
2
4
6
1
1
2
3
1
2
2
1
2
1
2
2
3
2
3
3
4
1
4
6
3
4
3
2
4
1
6
6
2
2
5
2
1
3
3
2
2
3
3
1
1
2
1
2
6
1
4
4
4
3
1
19
15
3
2
1
1
2
1
3
3
7
7
1
5
3
4
3
2
4
4
2
4
4
6
3
2
4
1
2
6
3
2
1
1
2
1
1
2
1
2
2
1
3
2
4
2
2
1
4
1
1
4
4
1
1
18
14
1
1
1
2
2
2
4
3
2
1
1
1
1
3
14
3
1
3
5
3
1
1
1
1
1
1
1
2
6
8
6
1
2
4
2
3
5
6
3
2
6
4
2
3
4
4
1
3
4
4
2
1
2
4
3
2
7
3
2
2
4
4
4
4
2
2
1
3
5
2
2
3
4
3
1
2
9
1
2
2
15
14
1
2
2
2
2
3
2
4
2
1
2
3
1
4
4
7
4
3
2
3
2
3
4
2
3
3
4
4
8
2
3
3
1
2
8
1
1
1
3
4
4
1
1
1
4
1
3
1
2
1
1
2
3
1
2
2
5
4
3
2
3
3
6
3
2
2
1
3
1
2
3
2
3
1
3
2
1
5
10
1
4
6
2
2
2
3
7
1
3
19
15
3
6
2
2
3
2
2
1
4
4
1
3
3
2
1
1
2
2
2
2
5
1
2
5
2
1
1
5
2
1
2
2
2
2
2
2
2
3
2
3
1
1
2
3
4
3
3
4
1
4
2
1
7
4
2
3
4
5
5
3
2
1
5
1
4
1
4
2
3
4
1
3
9
4
5
5
1
10
4
1
1
4
3
2
3
8
1
6
1
3
2
3
2
3
6
3
1
1
3
5
4
5
1
1
1
1
7
5
3
4
1
6
7
2
1
3
2
1
4
3
3
2
4
4
1
5
2
1
4
5
5
3
3
3
2
5
19
14
4
1
2
3
2
1
1
1
1
1
2
3
11
8
1
3
2
2
2
5
3
2
2
5
2
2
5
2
3
2
1
1
1
4
5
2
3
2
2
4
3
3
1
2
4
2
2
1
3
1
1
7
1
1
2
11
1
1
1
3
4
3
3
4
1
4
2
1
10
4
3
3
3
8
5
2
1
1
4
1
3
1
4
2
2
4
1
3
10
3
6
5
1
10
1
1
1
3
3
3
3
8
2
1
6
1
2
3
3
3
2
2
3
6
2
1
1
3
5
2
4
4
1
1
1
1
7
7
3
3
1
6
7
2
1
2
3
1
4
3
2
4
2
1
3
2
1
3
4
2
6
3
3
3
2
7
2
5
20
14
2
4
2
1
1
2
2
4
8
3
3
2
2
4
2
4
8
1
3
4
2
1
4
6
3
6
3
2
4
2
5
2
6
3
1
1
3
2
3
3
2
2
1
2
1
3
1
4
3
2
4
1
2
4
6
6
2
3
2
2
2
3
3
3
2
1
2
2
2
1
5
1
5
2
3
3
1
18
1
3
1
1
2
1
1
5
2
3
3
2
4
3
1
3
2
2
4
3
1
3
1
3
2
2
6
3
1
1
3
1
1
1
4
3
2
3
2
1
3
2
4
2
2
1
1
1
1
4
4
1
2
1
2
18
1
2
3
1
1
2
1
3
2
2
1
2
3
2
1
1
8
3
3
3
3
3
10
10
1
3
2
4
7
3
3
4
4
2
2
8
1
2
2
3
4
1
8
2
3
7
1
1
2
1
1
2
3
3
1
1
1
3
1
1
2
2
2
2
1
2
2
3
2
1
3
1
2
8
5
5
2
5
3
1
2
1
3
3
1
2
2
2
2
2
1
1
2
3
1
3
3
4
2
6
1
3
20
15
1
2
3
4
3
6
4
4
2
2
3
3
3
1
1
3
4
8
10
5
3
4
5
1
2
3
2
4
3
3
5
4
5
3
7
5
4
2
3
5
4
1
1
2
5
2
1
4
1
7
3
1
1
3
3
2
1
1
3
2
3
3
5
2
3
1
3
4
3
2
2
1
5
2
1
2
2
4
1
2
4
4
2
11
1
7
1
1
2
2
1
1
1
3
3
4
4
3
3
9
5
2
4
5
1
1
8
2
5
3
2
6
6
2
2
2
5
4
1
2
2
4
3
1
1
3
3
3
2
4
3
5
2
4
3
3
2
3
4
1
5
2
2
2
1
3
2
3
2
1
2
5
1
5
3
1
2
2
2
1
9
15
1
4
2
2
2
8
4
4
1
2
3
4
10
1
2
3
6
3
3
3
5
2
2
5
2
2
2
1
2
7
2
5
3
1
2
3
2
2
2
1
1
3
1
3
6
3
2
3
1
2
4
2
3
2
1
3
4
2
1
2
3
2
2
1
3
1
3
1
3
5
8
2
1
1
3
6
3
5
6
1
3
3
3
1
1
9
4
2
5
8
5
3
3
4
2
4
5
4
2
2
4
4
3
9
3
5
6
3
11
1
1
2
2
5
4
1
2
1
1
3
1
1
2
3
1
4
1
2
2
4
2
1
3
2
1
1
1
4
1
7
7
2
2
4
2
5
1
5
3
1
2
1
5
3
3
2
2
2
1
2
1
1
2
8
1
7
3
4
3
4
1
3
18
15
1
1
1
1
2
2
3
2
2
5
1
6
4
1
11
4
5
3
2
4
8
4
2
4
2
7
1
3
7
3
2
2
5
4
3
8
2
2
2
2
10
6
3
2
2
4
7
1
4
2
2
3
3
2
2
2
4
5
2
2
3
5
2
5
2
6
6
2
2
1
1
5
4
2
3
4
5
3
2
1
4
1
1
2
3
4
3
3
2
1
2
6
2
2
1
5
2
6
7
4
2
3
2
6
6
4
1
4
18
15
2
5
2
1
1
3
6
3
5
6
1
3
3
3
1
1
9
4
2
5
8
5
3
3
4
2
4
5
4
2
2
4
4
3
9
3
5
6
3
11
1
1
2
2
5
4
1
2
1
1
3
1
1
2
3
1
4
1
2
2
4
2
1
3
2
1
1
1
4
2
7
7
2
2
4
2
5
1
5
3
1
2
1
5
3
3
2
2
2
1
2
1
1
2
8
1
7
3
4
3
4
1
4
18
15
1
1
2
2
2
2
2
2
3
2
3
3
2
1
10
3
1
4
5
5
4
4
2
4
2
4
2
4
5
3
3
6
3
5
9
2
6
4
1
8
1
1
2
4
3
4
1
1
1
5
1
3
1
3
2
1
2
2
2
3
2
2
2
2
5
5
2
4
1
7
2
2
2
1
5
1
3
2
2
3
1
1
2
1
5
10
1
2
6
2
2
4
2
6
8
4
19
15
3
2
1
1
2
1
4
2
5
3
1
4
2
1
2
2
3
2
2
1
3
1
3
20
3
3
7
7
2
3
1
1
4
1
1
2
2
2
1
2
2
2
1
1
1
1
2
3
5
4
4
5
1
3
3
5
1
3
4
4
2
6
5
2
2
3
4
2
3
9
4
2
2
4
4
6
13
3
7
8
7
3
2
11
1
1
4
2
2
4
7
1
2
1
1
3
1
1
1
3
1
2
1
2
2
4
2
1
3
3
1
3
11
2
7
2
11
6
8
2
4
1
7
1
5
3
4
3
2
1
4
3
2
3
3
2
1
1
1
1
1
1
11
1
7
3
2
3
7
1
3
19
15
3
1
1
3
3
2
4
4
4
1
3
3
3
1
3
9
4
2
5
6
3
2
2
5
1
4
5
3
2
1
6
1
3
9
4
3
2
2
11
1
1
1
3
3
2
6
3
1
2
1
2
2
2
1
3
1
1
6
4
1
1
2
3
3
1
2
3
5
1
3
1
4
7
2
1
3
2
1
4
3
3
2
2
4
1
1
1
2
2
2
1
6
2
4
2
4
18
1
1
1
1
2
2
2
2
5
3
2
4
5
3
2
1
4
2
3
2
1
2
5
2
1
1
2
1
2
1
2
1
2
1
1
1
1
3
2
1
3
2
2
1
2
3
1
20
1
3
1
1
2
2
5
4
3
2
1
2
1
2
4
2
6
11
4
2
3
4
2
4
3
2
5
2
5
3
5
6
2
4
7
1
6
5
1
2
3
6
5
1
1
2
4
2
3
1
1
5
1
3
6
3
2
3
3
3
1
2
2
1
5
2
4
2
4
1
5
6
2
4
1
3
3
3
1
2
2
2
3
2
3
2
14
1
2
5
5
2
10
4
3
2
3
3
2
2
2
2
4
2
1
2
1
2
4
2
1
5
5
2
2
4
2
4
1
1
4
3
1
1
1
2
3
1
1
2
4
3
2
2
1
3
1
4
2
2
3
2
5
2
2
2
2
1
1
3
2
3
1
4
2
3
1
1
3
2
1
2
1
18
2
3
2
2
1
1
2
2
1
1
3
8
3
3
4
2
3
2
1
3
2
2
1
2
2
1
1
1
1
1
2
2
2
1
1
3
2
2
3
1
4
2
3
1
1
1
19
1
1
3
3
3
2
5
3
1
3
3
8
1
3
1
6
8
7
7
4
2
4
3
2
4
5
1
2
2
4
2
2
5
4
6
6
2
7
1
1
4
2
4
7
1
2
1
1
4
1
3
1
2
1
3
2
5
1
2
2
3
1
1
1
7
2
5
2
3
2
4
1
6
1
8
2
3
2
1
3
3
2
2
3
2
1
2
1
1
2
2
12
1
3
3
4
1
5
7
1
2
19
15
3
1
1
1
3
3
3
4
4
4
1
3
3
3
1
3
9
4
2
5
6
3
2
2
4
1
4
5
3
2
2
6
1
4
9
4
4
2
2
12
1
1
1
3
2
2
5
3
1
2
1
2
2
2
1
3
1
1
3
4
1
1
2
2
3
1
2
3
5
1
3
1
5
7
2
1
3
2
1
5
3
3
2
2
4
1
1
1
2
2
2
1
7
2
4
3
5
18
1
1
1
1
3
3
3
4
4
4
1
3
3
3
1
3
8
4
5
6
3
2
2
4
1
4
5
3
2
2
6
1
4
9
4
4
2
11
1
1
1
3
3
2
6
4
1
2
1
2
2
2
1
3
1
1
3
4
1
1
2
3
3
1
3
4
3
1
5
7
2
1
3
2
1
4
3
3
2
2
4
1
1
1
2
2
2
1
6
2
4
3
5
18
1
1
1
1
2
2
1
3
4
3
2
4
4
2
1
1
4
1
1
2
1
2
3
2
1
1
3
1
2
2
2
2
5
1
2
1
1
1
1
3
2
2
1
2
3
2
1
3
3
1
2
20
1
1
1
3
3
3
3
4
4
1
3
3
3
1
3
9
4
2
5
6
3
2
2
4
1
4
5
3
2
1
6
1
3
9
4
4
2
2
12
1
1
1
3
2
2
5
3
1
2
1
2
2
2
1
3
1
1
3
4
1
1
2
2
3
1
2
3
5
1
3
1
5
7
2
1
3
2
1
5
3
3
2
2
4
1
1
1
2
2
2
1
7
2
4
3
5
18
1
1
1
1
3
3
6
2
4
3
1
10
1
5
4
2
2
4
9
3
2
2
2
2
4
7
2
3
2
7
2
4
7
3
2
3
2
11
2
1
1
3
3
3
5
5
1
2
1
2
4
1
1
3
2
3
1
2
4
2
2
3
1
1
2
2
9
5
1
2
4
1
8
7
2
2
1
4
3
4
3
3
1
5
3
1
2
2
3
1
6
3
4
3
2
4
5
19
15
1
1
1
1
1
1
2
3
3
5
2
3
3
2
1
3
8
6
3
3
2
2
2
6
3
4
6
4
6
1
4
5
5
9
2
5
2
4
10
4
1
1
3
2
2
2
3
1
1
1
5
2
2
1
3
1
6
1
3
2
4
2
1
3
3
2
1
4
5
4
5
6
2
1
1
1
3
3
3
2
2
3
4
3
1
2
2
3
1
8
2
2
1
3
11
3
20
15
3
2
1
1
2
3
1
1
1
1
2
1
5
4
4
2
1
3
4
1
3
5
6
1
4
5
2
7
2
2
8
3
1
2
2
1
1
1
1
2
2
2
2
2
3
1
1
1
7
3
2
2
3
4
3
1
3
3
2
3
3
1
3
1
1
3
4
1
2
2
2
1
2
18
15
1
1
1
2
2
2
3
6
1
3
3
3
1
1
8
5
6
7
3
1
2
2
2
4
7
3
2
2
3
3
4
7
7
6
7
5
7
1
1
2
3
3
5
7
2
2
1
1
5
2
2
2
1
3
1
3
2
3
2
2
2
3
3
1
4
8
6
3
5
4
1
8
1
6
3
3
3
1
4
3
3
2
2
2
2
1
2
1
2
3
1
7
3
4
3
3
1
2
19
15
1
1
1
1
3
5
4
5
5
1
3
3
10
1
2
4
3
5
2
5
3
2
4
5
2
4
9
3
2
3
4
2
4
10
3
4
10
5
1
2
12
1
1
5
2
3
4
5
1
2
1
1
2
2
1
3
1
5
1
4
5
4
2
1
2
4
1
11
3
9
2
9
6
7
1
5
1
6
2
6
3
5
2
1
3
1
3
2
2
3
3
2
1
3
2
17
2
6
2
4
2
3
5
8
10
1
7
19
14
1
1
3
2
3
1
3
8
5
3
4
2
3
2
3
2
3
1
4
1
2
4
4
2
1
3
1
1
1
4
2
2
1
2
17
1
1
3
2
3
4
3
3
3
1
3
3
3
1
3
9
5
2
4
5
1
1
2
4
1
4
5
3
2
1
5
1
3
11
5
4
3
2
12
1
1
1
3
4
2
5
3
1
2
1
2
3
1
3
1
1
3
4
2
1
2
2
3
2
1
4
3
5
2
1
1
3
1
6
7
2
2
4
2
1
5
3
4
2
3
4
1
1
1
2
2
2
1
7
3
4
3
3
5
18
15
1
1
1
1
1
2
2
3
5
2
4
4
1
1
4
2
1
2
1
2
2
1
1
1
1
1
1
1
1
3
1
2
1
3
20
1
2
1
3
3
4
4
4
1
3
3
8
1
4
6
5
2
5
7
4
2
2
3
1
4
7
3
2
1
6
1
3
11
2
4
4
5
2
11
1
1
1
3
2
2
4
4
1
2
1
1
2
1
1
1
2
1
1
3
6
2
1
2
2
1
6
6
3
1
9
7
2
4
2
1
4
2
4
2
2
4
1
1
1
2
2
2
1
7
2
2
4
3
4
18
1
1
2
1
1
3
4
5
5
5
1
3
3
7
1
3
3
5
4
5
3
2
4
3
1
4
6
1
2
1
4
3
5
9
5
6
5
2
9
1
1
4
3
2
2
4
7
1
2
1
1
2
1
3
1
2
1
3
2
5
1
2
2
3
2
1
1
7
1
5
2
4
2
3
1
5
2
7
2
3
2
1
2
3
2
2
2
2
1
2
1
1
2
2
10
1
3
3
4
2
5
7
1
2
19
15
3
1
1
4
4
1
3
1
1
4
1
2
4
4
3
4
1
4
2
3
1
1
1
1
1
3
1
1
1
1
3
1
2
2
3
1
1
1
2
1
3
1
1
3
2
1
2
3
1
1
1
1
3
5
1
1
2
20
1
1
1
1
1
7
3
4
6
1
3
3
8
1
2
6
4
2
5
7
2
2
2
6
1
4
5
2
2
2
5
2
2
11
4
2
4
2
10
1
1
1
4
3
2
5
5
1
2
1
2
6
3
3
1
1
1
3
7
1
1
3
2
1
1
1
2
3
5
5
2
1
4
5
7
3
2
2
1
5
3
4
2
2
1
1
2
2
2
2
3
1
7
3
2
3
6
3
1
5
19
14
1
3
1
1
2
2
4
4
3
2
1
2
1
3
4
2
5
9
5
1
3
5
2
3
3
2
5
2
5
4
6
10
3
4
7
1
7
5
1
2
2
6
4
1
1
2
2
2
3
1
1
5
1
3
6
4
2
3
3
3
1
2
2
2
2
4
3
1
4
7
2
4
1
3
3
2
1
3
2
3
3
2
3
2
14
1
2
3
5
2
10
2
1
1
4
4
4
5
5
1
3
3
7
1
2
3
5
5
5
1
2
4
3
1
4
6
1
2
1
4
2
5
10
5
5
5
2
8
1
1
4
3
2
2
4
7
1
2
1
1
6
1
3
1
2
1
3
2
5
1
2
2
3
1
1
7
1
5
2
4
2
3
1
5
2
7
2
3
2
1
3
3
2
2
2
2
1
2
1
1
2
2
9
1
3
3
4
2
5
7
1
2
19
15
1
1
2
1
3
2
3
1
2
1
2
1
2
2
3
3
4
2
2
1
3
1
2
1
1
2
4
2
6
12
3
2
3
8
2
2
3
2
6
4
5
3
5
2
1
1
3
6
6
1
2
3
2
1
2
1
1
4
2
2
2
3
8
4
2
3
2
2
3
3
3
3
5
2
1
2
3
3
1
2
3
2
2
2
2
4
2
1
3
9
1
1
2
3
3
4
3
5
1
3
3
7
1
3
7
4
7
4
4
3
1
2
4
2
4
7
3
2
1
6
1
3
11
2
3
4
6
2
12
1
1
1
3
2
2
5
5
1
2
1
2
3
2
1
3
1
1
2
4
2
1
2
2
2
1
3
2
6
7
1
3
1
8
6
2
4
2
1
5
3
4
2
2
1
1
1
1
2
2
4
1
8
2
3
4
2
5
18
1
3
1
1
1
1
3
2
2
2
3
3
6
3
1
4
4
1
4
4
2
2
1
4
1
2
1
1
5
1
1
1
3
1
1
1
2
2
1
4
2
1
2
3
1
2
2
1
1
4
1
1
2
3
2
1
1
3
3
1
1
2
20
1
4
2
1
7
5
4
2
2
2
1
6
4
2
6
7
3
1
3
3
3
3
3
3
2
2
3
1
6
2
2
5
1
1
1
4
2
3
3
1
1
2
4
2
3
1
4
1
1
2
3
1
1
2
2
1
1
1
4
5
2
5
4
2
3
2
1
2
3
3
1
3
2
1
2
1
1
2
8
1
4
1
3
3
1
2
20
1
3
2
1
7
6
4
2
1
7
6
2
6
7
3
1
3
4
3
3
3
3
2
2
4
1
5
2
2
2
5
2
1
1
4
2
3
3
1
1
2
4
2
3
1
4
1
1
2
3
1
1
2
2
1
1
1
4
3
2
5
4
2
2
1
2
3
3
1
3
2
1
2
1
1
2
8
1
4
1
3
3
1
2
20
1
2
2
1
1
1
2
2
1
1
2
7
3
3
4
2
2
2
1
3
2
2
1
5
2
1
1
1
1
1
3
3
1
3
1
1
3
2
3
1
4
2
3
1
1
1
2
19
1
1
1
1
6
2
3
2
1
3
3
3
1
2
5
4
4
7
1
3
2
5
1
4
6
3
2
2
6
3
2
8
3
2
9
1
1
1
3
3
2
4
4
1
2
1
1
5
1
1
3
3
1
1
1
3
5
1
2
3
3
2
1
1
1
2
4
4
1
4
3
8
3
1
2
1
4
3
4
2
3
1
2
1
1
2
2
5
1
3
3
2
3
3
4
1
3
19
1
1
1
1
3
3
1
1
1
8
2
1
5
4
4
1
2
4
3
2
4
8
2
2
3
5
2
5
6
1
1
2
3
2
1
1
1
1
2
2
2
2
2
2
1
2
2
6
2
2
3
2
5
3
2
1
3
3
2
3
3
1
2
1
1
3
4
1
2
2
2
1
18
15
1
1
1
2
2
3
5
5
5
1
3
3
5
1
1
4
5
3
4
6
3
2
3
5
2
4
5
2
2
1
4
4
3
10
2
5
8
9
3
2
10
2
1
1
2
3
1
4
8
1
2
1
1
3
1
4
6
1
4
2
5
1
1
3
3
1
6
2
11
2
6
4
5
4
1
5
4
3
1
4
2
1
3
1
2
2
3
2
1
1
1
1
3
4
10
1
6
2
3
5
4
7
1
5
19
15
3
1
1
2
1
6
2
4
4
1
3
3
3
1
2
3
5
4
10
3
1
2
5
1
4
5
3
2
1
6
3
2
8
2
2
4
5
2
10
1
1
1
3
3
2
4
5
1
2
1
2
3
2
4
2
1
1
3
3
2
2
3
3
2
1
1
1
2
8
4
1
4
1
6
7
3
1
2
1
4
3
4
2
2
1
1
1
1
2
2
2
1
4
3
2
2
4
4
1
2
18
1
1
1
1
1
2
1
6
2
4
4
1
3
3
3
1
2
5
5
4
10
3
1
2
5
1
4
5
3
2
1
5
3
2
8
2
2
4
3
2
10
1
1
1
3
3
2
4
4
1
2
1
2
3
2
4
2
2
1
1
3
3
1
2
3
3
2
1
1
1
2
5
4
1
4
1
5
7
3
1
2
1
4
3
4
1
2
1
1
1
1
2
2
2
1
4
2
2
2
4
1
2
18
1
1
1
4
3
2
3
4
2
9
2
1
4
3
4
2
2
2
4
3
2
5
6
2
2
5
3
5
2
2
6
3
1
1
1
1
3
1
1
2
2
2
2
1
1
1
5
1
2
3
3
4
5
3
2
2
1
1
3
2
5
1
4
1
4
1
1
3
2
1
2
2
1
2
18
1
1
1
1
3
4
4
4
6
1
3
3
3
1
2
6
5
2
7
8
5
1
4
4
2
4
4
3
2
1
4
2
3
8
6
6
7
3
2
10
1
1
3
3
3
4
6
1
2
1
1
4
1
3
1
3
1
2
2
4
1
1
2
3
3
1
4
2
7
5
4
1
4
1
7
7
3
1
3
2
1
4
3
2
2
2
2
1
1
1
1
2
9
1
9
3
3
4
6
7
1
4
19
15
3
1
1
1
2
3
3
3
3
3
1
3
3
3
1
2
8
6
6
6
1
3
4
3
2
4
5
4
2
2
4
4
3
8
3
3
9
9
1
1
3
2
3
3
1
2
1
1
2
2
4
3
1
2
2
4
1
1
3
1
4
7
6
2
2
3
1
5
5
3
1
3
2
1
3
3
3
2
2
2
1
3
1
1
2
9
1
6
4
3
2
3
1
3
18
15
1
1
1
1
3
3
4
4
4
5
1
3
3
8
1
2
7
5
2
5
7
2
4
3
4
2
4
7
4
2
2
4
4
3
11
4
4
10
3
4
10
1
1
3
3
2
2
4
1
2
1
1
2
1
1
1
4
1
2
1
2
2
6
1
1
1
2
4
2
7
6
2
2
3
1
6
3
3
2
2
1
4
3
3
2
2
2
1
2
1
1
2
2
8
1
8
2
4
2
3
3
1
4
18
16
1
1
1
1
2
3
4
5
4
4
1
3
3
3
1
2
9
5
2
6
6
4
4
3
4
2
4
5
4
2
1
4
4
3
10
4
4
7
2
10
1
1
3
3
2
3
3
1
2
1
1
2
2
4
2
1
2
2
3
1
1
3
1
2
4
6
6
2
2
3
1
5
5
3
1
2
2
1
4
3
3
2
2
2
1
3
1
1
2
9
1
7
4
3
2
3
1
3
18
16
1
1
1
1
2
3
3
4
5
4
1
3
3
3
1
2
5
5
2
6
8
4
2
3
4
2
4
4
4
2
1
4
3
3
8
5
6
6
3
2
8
1
1
3
2
2
5
5
1
2
1
1
5
1
3
1
2
1
5
2
4
1
1
2
3
3
1
4
2
6
5
4
1
5
1
5
7
3
1
3
2
1
4
3
2
1
2
2
1
1
1
1
2
11
1
9
2
3
3
3
7
1
3
19
15
1
1
1
1
2
2
3
5
5
3
1
3
3
2
2
2
5
3
2
7
8
5
2
3
4
3
4
4
4
2
1
4
2
3
9
5
4
7
3
2
10
1
1
3
3
3
4
3
1
2
1
1
6
1
3
1
2
1
6
2
4
2
1
2
3
3
1
4
2
6
5
2
1
5
1
6
7
3
1
3
2
1
4
3
3
2
2
2
1
1
1
1
2
12
1
9
2
3
2
2
1
3
19
15
1
1
1
4
3
5
3
3
3
1
3
3
3
2
2
2
8
5
6
6
2
3
4
3
2
4
5
4
4
2
3
5
3
8
2
3
7
9
1
1
2
2
3
3
1
2
1
1
2
1
4
1
3
1
2
2
4
2
2
3
1
2
1
7
6
2
3
1
6
5
3
2
2
1
3
3
3
2
2
2
1
2
1
1
2
8
1
6
4
3
1
3
1
18
15
1
1
2
2
2
2
2
1
2
2
1
3
1
1
2
2
4
4
4
3
3
1
3
1
2
4
6
5
11
4
1
4
3
2
3
3
2
1
3
6
5
5
7
2
4
5
1
6
5
1
2
2
6
5
2
2
1
2
3
2
3
1
1
4
1
5
5
4
1
2
3
3
1
1
2
2
2
3
1
5
1
5
6
2
4
2
1
4
4
1
1
3
2
4
3
2
2
3
2
13
2
2
4
5
2
13
1
1
2
2
3
5
5
3
1
3
3
2
2
2
5
5
2
7
8
5
1
3
4
3
4
4
4
2
1
4
3
3
7
5
4
5
3
2
10
1
1
3
3
3
5
3
1
2
1
1
6
1
3
1
2
1
6
2
4
2
1
2
3
3
1
4
2
6
5
2
1
5
1
6
7
3
1
3
2
1
4
3
3
2
3
3
1
1
1
1
2
13
1
9
2
3
2
2
1
3
19
15
1
2
1
1
3
4
3
2
1
3
3
6
6
1
3
2
3
3
6
3
2
2
4
2
4
6
4
4
1
3
3
2
8
3
4
8
9
1
1
3
2
3
3
1
2
1
1
2
1
1
3
3
2
4
5
2
2
3
2
2
8
4
2
2
3
7
1
5
2
2
1
4
3
3
1
3
2
2
3
1
2
13
1
4
3
3
2
2
1
2
18
14
1
1
1
1
2
2
2
3
1
1
4
1
3
3
3
1
1
8
5
6
7
3
1
2
2
3
4
7
2
2
1
3
3
3
6
6
3
5
4
6
1
1
2
2
5
5
2
2
1
1
5
2
2
2
1
3
1
3
2
3
2
2
2
3
3
1
4
10
2
3
2
4
1
9
1
6
3
3
3
1
4
3
3
2
2
2
2
2
2
1
2
3
1
4
3
4
2
2
1
19
15
1
2
1
1
2
3
5
5
1
3
3
3
1
2
5
5
2
5
7
3
2
3
3
3
4
4
4
2
1
5
2
2
8
4
4
9
3
2
10
1
1
3
3
2
4
5
1
2
1
1
5
1
3
1
1
1
6
3
4
2
1
2
3
3
2
6
2
7
5
3
1
2
3
7
6
3
2
4
2
1
3
3
2
3
2
2
1
1
1
1
2
10
1
8
2
3
4
2
2
1
3
19
15
1
1
1
1
1
2
2
3
4
1
3
3
3
1
1
8
5
5
7
3
2
3
2
2
4
7
2
2
2
3
3
3
6
7
3
5
1
6
1
1
2
2
5
5
2
2
1
1
4
2
2
2
1
3
1
3
2
3
2
2
2
3
3
1
3
10
2
3
2
4
1
9
1
6
3
3
3
1
4
3
3
2
2
2
2
1
2
1
2
3
1
5
2
4
1
2
1
19
15
1
2
1
2
2
4
5
6
1
3
3
3
1
2
5
5
2
5
7
3
2
3
3
3
4
4
3
2
1
5
2
2
8
4
4
8
3
2
9
1
1
3
3
2
4
5
1
2
1
1
4
1
1
1
3
1
1
1
6
3
6
2
1
2
3
3
2
1
1
2
5
2
8
5
3
1
2
3
6
6
3
2
4
2
1
3
3
3
3
2
2
2
1
1
1
2
3
9
1
5
2
3
3
2
3
1
3
19
15
1
1
1
1
3
4
4
4
6
1
3
3
3
1
2
4
5
2
7
8
5
1
3
3
2
4
4
3
2
3
6
2
3
7
6
6
7
3
2
11
1
1
4
4
3
3
8
1
2
1
1
4
3
4
2
1
1
3
2
5
2
1
2
4
3
3
1
1
1
11
2
7
7
5
1
3
3
1
9
7
3
2
4
2
1
4
3
3
2
3
2
1
2
1
1
2
3
11
1
6
3
3
4
8
7
3
4
19
15
3
1
1
1
1
3
2
2
1
3
3
6
3
1
4
4
1
4
4
2
2
1
4
1
2
1
1
5
1
1
1
3
1
1
1
2
2
1
3
2
1
2
3
1
2
2
1
1
4
1
1
2
3
2
1
1
3
3
1
1
2
20
1
1
1
1
3
4
3
5
6
1
3
3
3
1
2
4
5
2
7
8
5
1
4
3
2
4
4
3
2
1
4
2
4
7
6
6
8
3
2
10
1
1
3
4
3
4
8
1
2
1
1
3
1
3
1
1
1
2
2
5
2
1
2
3
3
3
1
1
1
6
1
7
5
5
1
3
3
1
9
7
3
2
4
2
1
4
3
2
2
2
2
1
1
1
1
2
3
9
1
8
3
3
4
7
7
1
4
19
15
3
1
1
1
2
2
3
5
2
2
3
2
3
3
4
1
3
4
7
3
4
6
3
1
4
3
2
4
4
3
2
1
4
3
5
11
3
3
7
8
2
4
11
1
1
3
1
2
4
7
1
2
1
1
3
1
1
2
3
3
1
5
3
5
10
4
2
1
3
3
1
9
5
8
10
6
7
2
3
1
8
5
3
1
4
2
1
4
3
2
3
4
2
2
3
1
2
4
1
7
3
3
3
3
1
4
19
15
3
1
1
2
2
7
3
3
2
2
3
3
8
1
3
3
2
9
4
7
1
3
2
2
4
2
4
4
1
2
2
6
2
2
8
2
2
2
2
5
9
1
1
1
3
3
2
5
6
1
2
1
2
6
1
1
3
3
1
6
1
9
6
2
1
2
3
5
1
1
1
2
2
8
6
1
6
7
7
3
2
1
3
3
4
2
2
1
2
1
2
2
2
5
1
5
3
3
2
4
4
1
4
18
15
1
2
1
1
2
3
1
1
1
1
2
1
5
4
4
1
2
4
4
2
4
5
6
2
2
5
2
5
5
2
1
1
3
2
1
1
1
1
2
2
2
2
2
2
1
2
2
6
2
2
2
4
3
1
3
3
2
2
3
1
3
1
1
3
3
1
1
2
1
18
15
1
1
1
2
3
5
4
5
5
1
3
3
10
1
2
4
3
1
2
5
3
2
4
5
2
4
9
3
2
3
4
2
4
10
3
4
8
6
2
2
12
1
1
5
2
3
4
5
1
2
1
1
2
2
1
2
1
5
1
4
5
6
2
1
2
4
1
1
1
2
6
4
10
2
9
5
4
1
4
1
7
2
5
3
5
2
1
3
1
3
2
2
3
3
3
1
1
3
2
16
1
6
7
2
3
4
8
11
1
7
19
14
1
1
1
1
2
1
5
3
3
1
1
3
3
7
1
2
5
4
4
7
2
3
1
2
5
1
4
7
2
2
2
5
2
2
7
3
3
1
10
1
1
1
3
3
2
4
4
1
2
1
2
4
1
1
3
3
1
2
1
3
4
2
2
3
2
1
1
1
2
5
4
1
5
5
8
3
2
1
4
3
4
1
2
1
2
1
1
2
2
2
1
4
2
2
2
4
4
1
3
18
1
1
5
2
2
2
4
6
5
3
1
1
2
1
8
6
2
2
8
2
6
4
4
3
4
4
2
3
3
4
3
7
2
8
2
2
3
7
2
4
2
3
2
1
3
3
1
2
2
4
3
1
1
1
1
3
4
3
3
2
3
6
2
4
3
1
5
2
2
1
1
3
2
1
2
1
1
5
7
2
1
2
3
4
2
4
4
2
5
1
1
3
2
1
5
2
1
2
4
2
5
13
12
3
3
1
1
2
3
3
3
5
3
1
3
3
3
1
1
4
5
2
7
8
5
1
4
4
2
4
4
3
2
1
4
2
3
7
6
6
8
3
2
10
1
1
3
4
3
3
8
1
2
1
1
2
1
3
1
1
1
3
2
4
2
1
2
3
2
3
2
1
5
1
7
5
5
1
3
3
1
8
6
3
2
4
2
1
4
3
2
2
3
2
1
1
1
1
2
3
11
1
8
3
3
4
7
7
3
4
19
15
3
1
3
2
1
7
4
4
2
2
1
4
5
2
6
7
3
1
3
3
3
3
3
2
2
2
3
1
5
2
2
2
5
1
1
1
4
2
3
3
1
1
2
4
3
2
1
3
1
2
2
4
1
1
2
2
1
1
1
4
4
2
5
4
2
2
1
2
3
3
1
2
2
1
2
1
1
2
2
1
4
1
3
3
1
2
20
1
1
1
3
3
3
4
4
4
1
9
1
3
7
4
3
5
7
3
2
2
4
1
4
7
3
2
1
7
1
3
9
2
3
4
4
3
13
1
1
1
3
2
2
5
3
1
2
1
2
2
2
1
3
1
1
3
4
2
1
2
2
1
2
3
7
1
3
1
7
6
2
3
2
1
5
3
4
2
2
4
1
1
1
2
2
2
1
8
2
3
4
5
18
1
1
1
1
1
3
3
3
3
4
2
1
3
3
7
1
3
7
4
3
5
5
4
2
2
4
1
4
7
3
2
1
5
1
3
13
2
5
6
5
2
12
1
1
1
3
2
2
5
4
1
2
1
2
2
2
1
3
1
1
3
4
1
1
2
2
1
1
4
7
7
4
1
1
3
1
7
6
2
2
5
2
1
5
3
4
2
2
1
1
1
1
2
2
2
1
8
2
3
4
5
18
15
1
1
2
1
1
3
3
1
1
1
8
2
1
5
5
4
1
2
4
3
2
4
8
2
2
3
5
2
7
2
2
1
9
1
1
2
1
2
1
1
1
1
2
2
2
2
2
2
1
1
2
7
3
2
3
3
5
3
2
2
1
3
3
2
3
3
1
2
1
1
3
4
1
3
2
2
2
1
2
18
15
1
1
1
2
2
1
3
4
2
2
4
4
2
1
1
4
1
1
2
1
2
5
2
2
1
1
3
1
2
1
2
1
2
1
1
1
1
3
2
2
1
2
3
1
1
2
5
1
1
20
1
1
1
2
3
3
4
5
5
1
3
3
3
1
2
6
6
4
8
4
7
3
2
2
3
1
4
1
3
2
2
5
2
4
8
6
9
5
2
8
1
1
3
3
4
7
1
2
1
1
2
1
3
1
3
1
3
2
4
1
2
3
4
3
2
1
5
11
3
8
6
6
4
2
2
2
7
1
7
2
4
5
2
1
2
3
2
2
3
2
2
1
1
1
4
2
13
1
3
2
4
4
8
8
2
2
19
14
3
1
2
1
2
2
2
4
4
5
3
1
9
1
3
1
6
6
5
4
2
3
3
2
4
11
2
3
5
2
3
7
4
5
8
3
7
1
1
4
2
4
5
1
2
1
2
5
2
3
2
2
2
1
4
5
3
2
2
3
1
1
4
2
2
5
2
2
4
1
5
2
8
2
6
2
1
3
3
2
1
3
2
1
2
1
1
3
2
15
1
3
3
4
5
1
2
19
15
3
3
3
3
3
9
5
1
2
2
3
8
3
1
2
5
2
3
4
4
3
3
5
4
2
5
2
2
3
2
3
3
3
2
3
3
4
4
3
3
2
3
3
1
1
4
3
4
2
2
2
1
2
2
1
18
2
3
2
2
2
1
2
1
2
1
1
2
7
2
7
8
2
1
1
2
5
2
2
3
2
6
4
5
3
5
3
2
3
6
6
1
2
3
3
1
2
1
2
5
2
2
2
1
1
3
8
4
2
2
2
2
3
2
2
3
2
5
2
2
1
2
3
3
1
2
3
2
2
2
3
2
4
1
2
3
10
1
1
1
3
3
6
3
6
1
3
3
3
1
2
4
6
2
5
6
2
2
3
3
2
4
9
3
2
2
5
2
4
10
2
6
6
5
2
3
10
1
1
3
3
4
4
8
1
2
1
2
3
1
3
1
2
1
3
2
4
2
1
2
3
4
2
1
1
12
3
7
2
6
5
4
3
4
1
9
2
7
3
2
4
2
1
4
1
2
2
2
2
1
1
1
1
3
3
8
1
6
2
3
5
8
7
1
4
19
15
3
2
1
1
3
3
1
1
4
5
2
3
4
4
1
3
2
4
3
1
3
1
2
6
3
3
1
4
2
2
2
1
1
1
2
3
2
1
4
1
2
2
2
1
1
2
3
2
1
2
18
1
1
2
1
7
2
4
1
4
2
2
3
3
4
3
3
2
3
1
4
7
2
2
4
4
1
4
1
1
2
2
5
1
1
2
1
1
3
3
1
2
1
1
5
2
2
1
2
1
2
3
2
2
2
4
2
2
5
3
4
2
1
1
3
3
4
1
3
4
2
1
1
2
6
1
4
2
3
19
1
2
3
2
6
4
4
4
2
3
3
3
1
1
3
3
2
4
13
2
2
2
3
1
3
6
2
6
3
3
4
4
3
1
3
4
1
5
6
2
2
5
4
1
1
2
5
4
3
1
1
6
1
3
6
2
1
3
3
3
1
1
3
1
3
5
2
5
4
1
2
3
2
2
3
3
3
2
2
2
3
7
1
1
3
4
3
5
12
2
3
2
2
3
1
1
4
2
2
1
1
1
1
7
3
5
2
6
9
3
2
4
3
3
1
2
4
3
3
3
3
4
2
2
3
8
5
4
2
2
4
2
3
1
2
2
3
4
2
2
5
4
6
1
1
1
1
3
2
1
2
2
1
1
2
3
1
2
2
4
2
5
1
4
3
2
3
2
2
3
3
2
2
2
2
2
4
3
7
9
3
1
3
5
3
1
4
2
5
2
3
4
5
6
2
2
4
6
6
1
2
6
5
2
3
2
3
1
1
3
6
3
2
3
3
2
3
1
3
2
4
4
4
4
1
4
3
1
3
1
3
2
2
1
12
2
1
2
4
9
2
4
2
2
2
2
3
2
3
3
1
3
1
3
4
2
4
2
2
4
5
4
4
2
6
2
4
1
4
2
3
2
5
3
1
1
2
3
2
3
3
1
1
5
1
1
1
1
3
2
3
1
1
7
2
3
3
3
4
2
2
1
2
5
3
2
4
2
3
1
4
11
1
3
2
3
19
1
4
2
2
2
2
3
2
3
3
1
3
1
3
5
2
4
2
2
4
4
4
4
2
6
2
4
2
5
3
3
2
5
3
1
1
2
3
2
3
3
1
1
5
1
1
1
1
3
3
3
2
1
6
2
3
3
3
5
2
2
1
3
5
3
2
4
4
3
1
4
10
1
3
2
3
2
2
19
1
2
1
1
2
3
5
2
2
7
1
3
3
1
4
1
1
3
3
1
4
6
4
3
1
3
1
3
1
1
2
3
1
1
2
3
2
3
3
2
2
3
1
4
1
1
2
2
1
3
2
3
2
1
2
3
3
2
2
3
2
2
1
4
3
2
2
1
18
1
2
2
1
10
2
4
1
1
1
2
3
6
9
4
1
2
4
3
1
4
2
3
5
3
3
2
2
5
7
2
3
4
1
2
4
4
1
1
1
1
4
4
4
3
2
2
4
2
3
2
1
4
4
2
2
3
1
3
3
3
8
2
1
3
3
12
4
2
2
2
2
3
2
3
3
2
3
1
3
5
2
4
1
2
4
4
4
4
2
6
2
4
2
5
3
3
2
5
3
1
1
2
3
2
3
3
1
1
5
1
1
1
1
5
2
3
2
1
6
2
3
3
3
5
2
2
1
2
5
3
2
4
2
3
1
4
11
1
3
2
3
2
2
19
1
4
2
2
2
2
3
2
3
3
2
3
1
3
4
2
4
2
2
4
5
4
4
2
6
2
4
2
4
2
3
2
5
3
1
1
2
3
2
3
3
1
1
5
1
1
1
1
3
2
3
2
1
7
2
3
3
3
4
2
2
1
2
5
3
2
4
2
3
1
4
11
1
3
2
3
19
1
4
2
2
2
2
3
2
3
3
2
3
1
3
4
2
3
1
2
4
4
4
4
2
6
2
3
2
5
3
3
2
5
3
3
3
2
3
3
1
1
5
1
1
1
1
5
2
2
2
1
6
2
3
3
2
5
2
2
1
3
5
3
2
4
4
3
1
4
10
1
3
2
3
2
19
1
3
4
4
1
3
2
2
2
2
9
1
1
4
2
4
1
2
3
4
4
6
4
2
4
3
3
2
2
2
5
4
1
1
3
3
3
2
1
1
3
2
3
2
2
2
6
2
2
1
2
3
2
4
2
1
1
4
3
2
2
4
3
3
1
4
12
1
2
1
3
19
1
2
1
1
4
5
2
2
7
3
3
3
2
1
4
1
2
4
3
1
4
6
2
4
3
2
3
2
6
3
3
2
2
7
4
1
2
2
2
1
1
2
3
2
3
3
2
2
3
1
4
4
2
2
2
3
2
8
5
1
3
7
3
2
1
3
3
3
2
2
3
2
3
2
2
1
3
2
6
2
1
2
18
1
1
1
1
2
3
3
2
2
3
3
2
1
3
3
6
1
4
1
3
4
2
1
5
6
2
4
3
2
3
1
3
2
1
2
6
4
2
2
3
1
1
2
3
2
3
3
2
2
2
1
3
2
1
3
4
3
2
4
5
4
2
2
1
2
3
4
3
2
3
1
2
1
1
4
3
1
2
2
3
1
18
1
2
1
1
3
3
1
1
4
4
2
3
4
4
1
3
2
4
3
1
3
1
2
8
4
3
1
4
2
2
2
1
1
1
2
3
2
1
4
1
2
2
2
1
2
2
2
2
1
2
18
1
3
2
1
2
2
2
2
3
3
3
2
3
3
1
4
5
3
1
4
5
3
4
3
2
3
6
2
3
4
3
7
3
4
2
1
1
3
1
1
1
5
2
3
1
7
1
3
2
1
2
3
2
3
3
2
2
1
3
4
2
4
3
2
1
2
1
2
4
5
1
7
2
4
7
18
1
1
2
1
1
5
2
2
1
1
2
2
3
5
4
1
2
4
3
3
3
2
2
3
2
3
2
6
2
2
3
6
3
1
1
1
1
2
3
1
2
3
2
3
5
5
2
2
1
7
3
1
1
1
6
2
1
2
3
2
2
2
1
3
4
1
1
3
1
3
3
2
2
1
2
18
1
1
1
3
3
5
2
3
4
1
3
3
5
1
1
5
5
6
4
1
3
3
4
3
4
9
3
2
3
6
5
3
5
4
3
7
9
2
1
2
2
4
5
1
2
1
1
4
3
3
1
2
1
4
4
4
1
3
2
7
3
1
2
10
1
5
7
2
2
3
2
5
6
2
2
4
2
1
4
3
3
2
3
2
1
1
1
1
2
7
1
7
3
3
4
2
18
15
1
1
1
1
2
2
1
5
2
2
1
2
2
3
2
5
5
5
3
2
3
4
2
4
3
2
2
3
5
1
5
2
2
2
1
7
1
1
1
1
1
5
5
1
2
1
1
3
1
1
1
1
5
1
3
3
3
2
2
1
2
2
4
6
1
3
2
1
2
3
2
2
2
1
1
2
1
3
3
1
1
2
4
2
1
2
16
1
3
4
4
1
1
3
3
4
2
1
4
2
2
1
3
5
1
4
2
4
3
4
4
6
3
6
2
3
3
2
5
2
2
2
8
1
1
3
2
3
6
1
1
3
2
2
1
6
4
2
2
6
4
6
1
5
2
1
2
4
3
3
2
4
4
4
1
1
4
10
1
3
1
3
2
20
1
2
1
1
2
1
2
3
1
9
2
1
3
4
3
1
4
3
4
2
4
10
3
2
2
4
4
3
5
2
2
8
2
1
2
1
1
2
3
1
1
2
3
1
1
1
2
1
1
2
3
1
1
2
1
3
3
6
6
2
1
1
2
3
1
3
3
4
2
1
1
1
2
8
2
5
3
3
2
3
18
2
1
1
4
2
5
2
2
3
3
3
1
1
2
4
4
2
7
5
1
4
3
4
2
4
9
3
2
1
3
2
4
7
2
2
4
2
7
2
1
3
2
3
5
1
1
1
5
1
2
1
1
2
2
1
1
3
3
1
1
6
5
4
6
6
2
1
2
2
1
2
3
1
2
4
4
1
1
1
1
2
6
2
6
2
5
4
2
3
3
18
1
2
1
1
2
2
3
3
2
1
2
3
1
3
7
3
9
4
5
4
2
1
2
5
1
3
5
2
4
4
7
3
9
2
3
2
10
1
1
1
3
2
3
3
6
2
2
1
4
4
2
2
3
1
4
3
3
3
1
1
3
4
4
2
4
5
6
2
4
3
2
2
1
2
5
4
3
6
6
2
2
2
1
2
3
3
2
4
2
3
4
1
4
1
4
1
5
2
2
1
12
2
1
17
14
2
4
1
1
2
2
4
4
3
4
1
1
3
1
7
8
2
3
8
3
7
4
4
2
1
4
1
2
1
3
4
4
3
2
7
2
2
2
2
3
9
1
1
1
5
2
3
4
4
2
2
1
3
2
1
2
3
1
6
2
2
1
1
4
4
1
3
2
3
1
2
4
3
1
5
2
2
1
1
2
5
1
6
2
4
6
4
2
3
1
3
3
2
2
4
2
1
4
1
1
3
1
5
1
5
2
1
3
5
2
5
20
10
3
4
2
1
1
3
3
1
1
4
4
2
3
4
4
1
3
2
4
3
1
3
1
2
8
4
3
1
4
2
2
2
1
1
1
2
3
2
1
4
1
2
2
2
1
1
2
2
2
1
2
18
1
1
1
1
2
2
3
5
2
2
1
1
4
6
3
5
3
3
3
3
2
3
3
2
2
2
3
3
1
6
2
2
2
2
1
2
8
1
1
1
1
1
3
5
1
2
1
2
2
2
2
2
5
1
2
3
2
2
2
4
2
2
3
5
3
2
1
3
3
1
3
2
2
1
2
1
3
3
1
4
3
3
4
1
2
18
1
2
1
1
3
4
2
4
4
1
10
1
1
2
4
5
2
6
5
2
4
3
4
2
4
10
3
2
1
3
3
4
9
7
4
3
2
2
10
2
1
3
2
3
4
1
1
1
4
1
1
1
2
1
3
1
2
5
1
1
3
1
9
2
6
6
4
4
6
7
2
2
1
4
3
1
3
3
4
1
3
1
1
2
6
1
8
3
4
3
2
3
18
1
2
1
1
3
4
2
5
4
2
10
1
1
2
4
6
2
5
6
1
4
3
4
2
3
10
3
2
1
5
3
4
10
7
3
6
2
2
11
2
1
3
2
4
5
1
1
1
5
1
1
1
2
1
1
2
3
1
1
3
1
2
3
1
8
5
2
2
5
7
7
3
2
1
4
3
1
2
3
4
1
1
1
1
2
6
1
6
2
5
4
6
2
3
18
1
1
1
2
2
3
3
3
1
6
4
1
5
5
3
3
6
4
2
2
3
1
4
9
3
2
3
6
2
4
6
2
2
4
3
1
10
1
1
1
3
3
3
7
1
3
1
2
3
3
4
4
1
1
4
4
4
2
1
7
3
2
7
7
2
1
2
1
3
3
4
2
3
2
1
3
1
3
5
1
4
2
3
3
5
3
20
2
3
2
1
3
2
2
2
2
9
9
9
1
2
3
8
3
4
3
4
2
3
9
2
4
3
3
3
1
1
3
2
2
4
2
1
3
4
1
1
1
3
4
6
1
1
2
4
7
2
1
3
2
1
3
1
2
2
1
2
6
1
1
3
18
1
1
1
1
2
2
2
6
2
2
1
1
2
5
3
4
4
3
3
4
2
3
3
2
2
2
3
5
1
6
2
2
2
8
2
1
1
1
1
2
2
5
2
2
1
2
2
2
2
2
1
3
2
2
1
5
3
2
4
5
3
2
1
2
3
1
3
2
2
1
2
2
3
3
1
2
2
2
2
1
2
18
1
4
3
3
4
2
2
1
1
3
3
9
9
1
3
1
2
1
1
2
4
2
2
2
3
2
3
1
2
5
3
3
1
2
2
3
2
2
2
2
3
1
3
2
2
2
2
2
2
2
2
1
3
2
1
2
1
1
5
19
1
2
1
1
2
2
2
2
2
3
5
2
2
3
3
3
1
1
8
4
4
6
2
2
3
5
2
4
6
2
2
2
4
2
4
11
3
3
3
3
2
8
1
1
2
3
2
1
1
2
4
1
1
2
3
1
7
1
5
2
3
3
3
2
2
4
1
6
2
2
1
2
6
6
3
1
2
1
2
3
3
2
2
3
1
2
1
1
2
4
1
7
7
3
3
3
3
11
1
3
19
3
4
2
1
1
3
7
4
4
1
3
3
3
3
3
5
1
7
3
2
4
3
2
3
9
2
2
3
2
4
2
5
2
5
5
2
1
1
3
2
3
2
1
1
3
1
2
1
2
3
4
2
3
4
6
2
3
5
1
4
2
2
3
1
2
4
3
4
3
1
1
2
1
1
4
10
1
4
1
3
2
2
18
1
2
1
1
4
5
2
2
2
3
2
2
4
4
2
1
2
3
4
4
3
2
2
2
4
1
4
3
2
5
2
1
1
1
2
5
4
1
1
2
2
3
3
2
3
9
2
2
3
6
3
4
5
1
3
2
1
3
3
2
2
1
3
1
2
4
1
3
2
3
2
18
1
3
1
2
3
4
1
1
1
1
5
3
5
3
2
3
2
3
4
3
2
2
2
3
1
4
2
2
1
8
1
1
1
1
1
1
4
5
1
1
3
2
1
1
1
4
2
3
2
3
2
2
3
3
4
2
1
3
3
2
3
2
2
1
2
1
4
3
1
2
4
2
2
1
18
1
3
1
2
2
3
1
1
1
1
5
5
6
1
2
3
2
3
4
3
2
2
2
3
1
4
2
2
1
8
2
1
1
1
2
5
6
1
1
2
1
2
3
3
1
4
2
3
3
1
3
2
2
3
3
4
2
1
3
3
2
3
2
2
2
2
1
4
3
1
2
4
2
2
1
18
1
2
1
1
2
3
4
2
3
3
3
4
1
1
2
6
4
4
4
3
4
4
4
1
4
8
3
2
2
3
2
3
3
3
2
8
2
1
2
1
1
2
4
1
1
2
4
1
2
1
1
2
2
1
2
3
1
5
6
3
6
4
2
2
1
1
2
3
1
2
3
1
1
3
1
1
2
4
1
6
2
5
4
2
18
1
1
3
1
2
2
4
1
1
1
1
5
3
5
3
2
3
2
3
4
3
2
2
2
3
1
4
2
2
1
8
1
1
1
1
1
1
4
5
1
1
2
1
2
2
2
4
2
3
2
3
2
2
3
3
4
2
1
3
3
2
3
2
2
1
2
1
5
3
1
2
4
2
2
1
18
1
3
1
2
2
4
1
1
2
1
2
2
5
5
5
1
2
2
2
4
3
2
2
3
1
6
3
3
6
1
1
1
1
1
1
4
3
1
1
2
1
1
2
2
2
5
3
6
3
2
2
6
3
5
4
2
1
3
3
2
2
2
1
1
3
1
4
4
1
2
3
3
2
2
1
3
18
1
3
2
1
1
2
5
3
3
2
2
5
2
3
3
4
5
1
2
4
1
4
8
4
2
3
2
4
2
5
3
2
2
8
1
1
3
2
2
3
5
1
1
2
2
2
2
5
5
4
2
2
5
2
3
5
6
1
4
2
2
1
3
2
2
2
2
2
3
1
2
1
12
1
4
2
3
3
20
1
1
1
3
3
2
2
1
1
1
1
3
1
2
2
2
4
1
1
2
12
5
1
2
3
2
3
1
4
3
2
1
2
5
5
2
1
5
2
2
2
1
2
1
2
3
2
2
2
3
5
1
1
3
1
2
2
2
2
8
1
1
2
2
2
3
2
2
3
2
9
1
7
3
3
3
6
3
1
2
6
1
4
7
2
5
1
4
2
4
8
3
2
10
2
1
1
3
2
2
3
3
1
3
2
2
3
2
3
3
3
5
2
3
4
1
2
4
4
4
4
6
2
1
3
2
1
4
2
4
1
2
2
1
4
6
1
4
2
1
2
2
5
1
5
20
15
2
4
4
2
1
2
3
2
2
2
3
2
3
3
3
2
5
2
3
4
1
3
8
3
2
3
2
4
3
2
2
2
1
4
4
1
2
2
2
4
1
1
4
3
3
1
2
5
4
1
3
2
4
1
3
4
3
4
2
2
1
3
4
1
4
3
2
2
1
6
2
1
2
3
4
17
1
2
2
1
3
3
5
1
2
2
2
2
2
2
2
3
6
4
1
2
3
1
3
5
2
3
4
3
4
2
2
3
4
5
1
1
2
2
2
1
1
2
6
1
1
5
3
3
3
5
4
2
2
2
1
5
3
1
1
6
3
2
1
3
4
4
3
1
3
3
1
4
2
4
2
2
2
2
4
2
14
1
2
1
1
3
3
1
1
4
3
1
3
4
4
1
3
2
4
3
1
3
2
4
2
1
4
2
2
2
1
1
1
2
3
2
1
4
1
2
2
2
1
2
2
2
2
1
2
18
1
1
1
1
2
2
3
4
3
1
4
2
1
5
4
4
2
3
8
7
1
1
4
1
4
4
2
2
4
5
2
4
8
2
4
3
1
9
1
1
1
4
3
2
3
4
1
3
4
3
2
4
1
3
4
4
1
4
4
4
4
4
1
10
5
3
3
5
6
2
1
1
3
3
1
2
3
2
2
4
2
1
2
5
1
5
2
3
2
2
1
5
19
14
4
3
1
3
3
1
3
4
5
1
3
1
2
2
6
3
1
2
4
4
3
6
2
2
2
4
2
3
1
1
2
5
3
1
1
1
1
2
3
1
1
1
4
2
2
3
3
6
2
2
2
2
4
4
3
1
2
1
3
4
3
3
3
1
2
1
2
2
10
1
1
2
20
1
2
1
1
3
3
2
2
4
4
2
3
4
4
1
3
2
4
3
1
3
1
2
6
3
3
1
4
2
2
2
1
1
1
2
3
2
1
4
1
2
2
2
1
1
2
2
2
1
2
18
1
2
1
1
1
2
5
4
3
3
2
4
1
8
6
6
4
1
2
5
2
3
7
2
4
1
3
5
3
3
1
1
7
3
1
1
2
3
2
2
3
1
1
1
5
1
2
1
2
3
2
6
2
2
2
2
2
1
1
1
2
3
3
2
3
2
1
4
1
3
3
2
3
1
2
9
1
1
2
20
1
2
1
2
3
5
3
1
2
4
1
6
4
4
2
1
2
5
1
4
6
4
2
2
5
2
3
1
1
5
3
1
1
2
3
3
2
1
1
1
4
1
2
1
1
2
3
6
3
2
2
2
2
1
1
1
3
2
4
3
3
2
1
3
1
3
3
2
3
1
3
11
1
2
2
20
1
3
2
1
2
2
2
2
3
4
4
1
1
2
5
2
3
1
1
2
4
2
3
5
2
3
5
3
8
2
1
4
2
1
1
2
1
1
1
5
2
3
1
7
1
3
2
3
1
2
3
2
3
2
3
4
2
1
3
2
2
4
3
2
1
2
1
2
5
4
1
7
1
3
11
18
1
1
2
1
1
3
3
1
1
4
3
2
3
4
4
1
3
2
4
3
1
3
1
2
6
3
3
1
4
2
2
2
1
1
1
2
3
2
1
4
1
2
2
2
1
1
2
2
2
1
2
18
1
2
1
1
3
3
2
2
4
3
2
3
4
4
1
3
2
4
3
1
3
1
2
6
3
3
1
4
2
2
2
1
1
1
2
3
2
1
4
1
2
2
2
1
1
2
2
2
1
2
18
1
2
1
1
2
3
3
3
2
4
1
6
5
4
2
1
2
5
2
4
6
4
2
2
5
3
8
2
2
5
3
1
1
2
3
3
3
1
1
1
5
2
2
1
3
6
2
2
2
2
3
2
4
2
2
2
1
2
4
1
3
3
2
3
1
3
9
1
2
2
20
1
1
1
1
1
2
3
3
3
2
3
3
4
1
1
5
3
2
6
5
3
1
3
2
2
4
5
4
2
1
4
2
3
7
2
6
5
1
9
1
1
1
4
4
2
4
4
1
1
1
4
2
3
5
1
2
2
2
2
2
3
4
2
2
6
5
3
2
2
7
2
6
2
1
2
1
3
3
4
2
2
3
1
2
1
1
2
7
1
7
4
2
1
1
3
20
15
1
2
1
1
3
3
1
1
4
3
2
3
4
4
1
3
2
4
3
1
3
1
2
6
3
3
1
4
2
2
2
1
1
1
2
3
2
1
4
1
2
2
2
1
1
2
2
2
1
2
18
1
2
2
2
2
2
1
1
2
2
1
1
3
1
1
3
3
2
2
1
2
4
3
3
1
2
2
4
2
2
2
3
1
4
2
3
2
2
1
2
2
2
1
3
2
1
2
1
1
5
15
1
4
2
2
3
8
5
3
1
1
2
5
11
6
2
3
5
4
2
4
2
5
3
1
3
6
2
4
3
1
1
7
3
1
1
1
1
4
1
4
3
3
2
1
2
4
3
2
2
1
3
5
2
1
3
3
1
6
1
1
2
9
2
1
2
2
2
2
2
3
1
1
3
4
3
8
9
2
3
3
1
3
5
3
4
4
1
5
2
2
2
2
2
5
1
1
2
2
2
2
1
1
2
3
2
2
4
2
4
1
3
2
3
2
1
1
1
2
2
1
3
2
2
8
3
2
2
1
2
14
1
1
2
2
3
2
3
3
1
3
2
2
3
3
2
2
1
1
1
1
14
1
1
1
2
4
2
5
4
1
3
3
4
2
2
3
4
5
4
5
1
2
4
3
2
3
7
2
2
2
4
3
3
5
3
3
4
1
6
1
1
3
2
4
3
1
1
2
2
5
3
2
1
3
2
4
1
2
3
4
2
4
1
2
3
5
1
4
1
5
2
2
1
3
3
3
3
2
3
1
1
1
1
1
4
1
2
3
3
3
4
1
19
15
1
4
2
2
1
6
5
3
1
2
5
9
8
1
2
5
2
3
3
4
2
5
3
4
3
2
5
2
3
3
1
1
4
3
2
2
9
2
2
1
3
2
4
2
2
2
2
1
2
4
3
2
2
1
3
2
1
2
2
1
2
3
15
1
2
1
1
3
3
1
1
4
5
1
3
4
4
1
3
2
4
3
1
3
1
2
1
1
5
5
1
1
3
1
2
4
2
2
1
1
2
1
2
2
2
1
4
1
2
2
2
1
2
2
2
1
2
1
2
1
18
1
2
1
3
3
3
1
2
2
4
3
1
3
3
9
2
3
6
6
6
2
4
6
3
3
9
3
4
2
3
6
4
7
2
2
2
3
8
3
1
1
3
1
1
2
2
2
1
1
2
1
1
2
2
2
3
3
5
2
1
2
8
4
1
6
1
3
3
1
1
2
4
2
3
3
4
1
3
1
1
4
8
1
3
1
2
2
4
1
3
19
1
3
2
1
2
2
4
4
4
2
1
2
1
3
4
3
4
2
2
4
3
2
3
5
2
2
3
5
4
5
2
7
2
1
1
2
3
1
1
1
4
2
3
1
5
1
3
2
3
1
2
4
4
2
3
3
2
4
2
2
1
1
3
3
3
3
2
1
2
1
2
4
7
1
2
7
1
3
7
18
1
3
3
3
3
2
2
2
2
3
3
3
2
6
7
6
1
2
5
2
4
3
3
2
5
2
2
3
2
3
2
5
4
1
1
2
1
1
4
4
1
1
4
3
1
1
1
3
5
2
2
2
2
6
2
1
5
3
1
1
2
1
3
5
3
2
3
1
3
2
1
2
2
2
1
4
1
3
19
1
2
2
1
1
3
3
1
1
4
5
1
3
4
4
1
3
2
4
3
1
3
1
2
5
5
3
1
4
2
2
2
1
1
1
2
3
2
1
4
1
2
2
2
1
2
2
2
2
1
2
18
1
1
1
1
2
3
1
2
2
3
1
3
3
4
1
3
4
6
5
7
3
2
4
2
2
3
7
2
2
1
4
2
2
8
2
3
5
5
1
9
1
1
3
3
2
3
7
1
1
2
4
2
1
3
1
5
1
3
2
3
2
1
2
3
3
2
2
2
3
5
3
2
3
1
5
1
6
2
1
3
2
1
4
3
2
2
4
3
1
2
1
1
2
2
2
7
1
4
2
3
2
5
7
3
4
19
15
3
1
2
3
1
3
3
3
3
1
2
2
4
5
3
7
4
3
5
5
1
3
5
2
2
3
5
3
5
3
7
1
1
3
3
4
4
1
1
2
3
2
4
3
1
2
3
2
2
5
3
4
2
3
4
3
4
2
2
1
1
3
3
2
2
1
1
1
1
4
12
1
8
1
1
2
18
15
3
2
3
1
3
3
2
4
1
2
2
4
5
3
7
4
4
5
4
2
3
5
2
2
3
4
2
3
6
3
7
1
1
3
3
4
4
1
1
2
3
2
4
4
1
1
2
3
2
2
5
3
4
2
3
4
3
4
2
2
1
1
3
3
2
2
1
1
1
1
4
12
1
6
1
2
2
18
15
3
1
1
2
3
7
3
3
4
1
2
3
1
13
7
6
10
5
12
5
1
2
6
2
3
4
2
4
2
4
4
3
7
2
5
5
3
2
2
10
3
1
1
3
3
3
4
7
2
2
2
3
3
2
3
3
5
3
3
1
1
4
4
6
3
1
1
4
6
2
4
3
5
2
2
1
2
6
6
3
2
4
5
7
3
4
2
1
3
2
1
3
4
2
1
6
1
1
4
8
2
1
4
3
2
2
12
2
4
20
14
2
4
3
1
3
2
2
2
2
2
1
1
3
2
3
3
2
1
1
2
4
6
7
10
2
2
2
3
2
4
5
2
3
2
4
4
5
5
3
3
6
1
6
2
1
3
2
5
4
2
1
2
2
1
2
2
1
1
4
1
5
7
3
1
2
3
3
1
2
3
1
5
3
5
2
3
1
3
3
2
2
4
3
4
2
2
3
2
11
1
2
3
4
2
2
11
1
1
4
2
7
2
3
6
1
5
3
1
6
6
8
9
3
10
6
2
1
3
3
5
1
2
7
5
4
2
5
10
3
2
3
3
2
6
5
1
1
4
2
3
4
4
1
2
3
4
2
2
1
2
5
3
3
1
1
3
4
6
2
2
1
3
5
2
4
3
2
7
3
3
1
2
8
6
4
5
7
3
2
1
3
2
2
3
4
2
2
3
2
1
7
1
10
2
1
6
3
4
2
12
6
1
5
20
11
2
1
1
1
2
5
3
3
3
1
3
3
5
1
1
5
5
2
5
5
4
2
4
4
2
3
9
2
2
2
4
5
3
6
5
5
8
2
3
7
1
1
4
2
3
2
1
2
1
2
2
1
3
1
2
1
2
2
4
2
2
2
4
1
3
4
5
2
2
6
2
2
3
1
7
2
5
2
2
4
2
1
2
1
2
2
2
3
1
1
1
1
3
2
10
1
7
3
3
3
1
3
19
1
1
1
3
3
3
3
3
1
3
4
10
2
1
2
3
2
2
3
3
2
4
3
3
2
4
1
1
4
2
3
2
1
1
1
1
3
7
2
2
2
1
2
1
2
4
2
1
3
2
3
2
3
4
1
1
2
8
1
1
1
2
8
4
4
4
1
2
4
1
7
7
4
4
9
3
7
5
1
1
6
3
2
2
1
6
3
4
5
4
9
2
4
6
3
1
1
3
2
3
3
4
2
2
2
6
2
1
3
3
2
6
2
2
1
1
4
4
4
1
2
2
4
6
2
4
3
2
6
3
3
1
2
3
5
3
2
5
6
2
4
2
1
4
2
2
4
5
2
1
4
1
1
4
1
12
2
1
4
3
2
3
5
2
5
20
14
2
1
1
1
4
2
3
3
3
1
2
3
1
5
7
4
9
6
7
4
2
2
7
2
3
5
2
4
4
4
4
3
9
2
2
2
9
4
1
1
3
3
3
3
7
2
2
1
4
3
3
3
1
3
3
3
3
1
1
3
4
3
2
2
5
5
2
4
2
5
2
5
4
3
6
6
2
3
2
1
3
3
2
2
6
2
2
4
2
1
5
1
11
1
4
3
3
2
12
4
2
3
17
14
2
1
1
2
1
7
1
3
4
1
5
3
1
14
6
7
6
10
3
7
2
2
1
1
6
2
3
1
5
4
5
4
3
3
9
2
4
2
3
7
3
1
1
3
3
3
3
4
1
2
1
1
2
2
3
2
4
1
4
6
2
2
1
1
3
5
4
1
1
1
4
3
2
4
3
5
3
3
4
1
8
1
9
3
2
6
1
5
2
2
2
1
3
3
1
3
5
2
1
3
3
1
7
2
8
2
1
5
4
3
3
2
12
2
5
20
11
2
4
1
1
3
3
1
2
2
4
2
2
3
1
2
1
3
4
3
6
1
1
4
5
2
3
5
2
2
2
3
3
8
3
2
4
3
8
1
1
1
1
3
4
3
1
1
2
1
1
3
1
6
1
3
2
5
2
2
3
2
5
2
4
4
2
5
3
2
1
2
4
3
3
3
4
1
3
1
1
5
2
9
1
6
3
2
2
1
20
1
1
1
2
2
2
5
3
2
1
1
9
2
1
4
6
2
3
7
3
1
2
5
1
4
5
2
4
4
4
2
4
10
3
4
8
1
1
1
3
2
3
2
2
1
3
1
2
3
3
5
2
3
4
3
1
1
4
4
4
1
2
4
4
2
2
3
6
2
1
1
2
1
3
3
2
2
2
2
4
2
1
3
6
1
4
2
1
2
5
1
3
20
15
2
3
2
2
3
3
2
2
4
7
7
2
4
6
5
1
2
2
2
4
3
4
3
4
2
3
2
2
5
1
1
2
2
4
2
1
1
2
1
2
4
2
3
4
2
2
2
1
1
15
1
1
2
2
4
3
3
4
1
2
3
1
8
6
3
4
6
2
8
2
6
1
2
5
1
3
1
3
4
2
4
5
3
6
2
2
5
2
3
1
6
1
1
1
5
2
3
3
3
2
2
1
4
5
2
2
3
1
5
2
2
1
1
4
5
1
1
2
2
4
2
4
3
1
5
2
2
1
1
2
5
1
6
3
2
4
6
5
2
2
2
1
3
3
2
3
4
2
2
6
1
2
3
1
6
2
5
2
3
3
5
2
5
20
10
4
5
2
2
2
2
2
2
5
2
2
2
1
3
1
4
2
2
3
3
3
3
4
2
2
3
3
3
4
2
5
1
1
1
1
2
2
4
2
3
4
3
2
2
1
2
3
2
3
3
1
1
2
1
5
4
1
2
1
7
18
1
3
2
2
2
2
2
2
5
2
2
2
1
3
1
4
2
2
3
4
3
3
4
2
2
4
4
2
3
2
5
1
1
1
1
2
2
2
2
2
4
2
2
4
3
2
2
1
2
3
2
3
3
1
1
2
1
5
5
1
1
1
18
1
1
1
1
2
7
4
3
5
1
5
3
1
14
8
5
7
9
3
7
2
1
1
6
1
3
1
3
4
5
3
1
6
9
3
6
6
3
3
1
8
4
1
1
3
3
3
3
3
2
1
5
5
1
2
3
3
4
2
2
1
1
2
8
5
1
2
1
3
3
2
4
3
1
1
5
3
3
3
2
2
2
7
9
3
2
4
6
5
2
2
2
1
4
3
1
2
5
2
1
5
1
1
4
2
9
1
4
4
3
1
2
5
2
5
20
14
3
1
1
1
1
4
4
3
4
1
3
3
2
1
1
1
4
5
2
8
3
1
3
4
2
3
7
2
2
4
3
2
2
10
3
2
7
8
1
1
1
2
3
4
4
1
1
2
4
1
2
1
2
1
2
3
2
3
2
1
1
1
2
3
1
2
1
2
5
4
2
1
3
3
2
2
3
2
1
2
1
1
3
11
1
1
2
2
4
2
3
4
1
20
1
1
2
1
2
2
2
2
3
3
1
6
4
1
5
5
4
4
3
7
4
4
2
4
2
4
9
3
2
4
6
7
4
13
2
3
5
4
2
1
12
3
3
1
3
4
8
2
1
3
2
3
3
3
3
6
1
1
1
3
3
4
3
1
1
2
10
6
3
2
2
7
5
2
1
3
1
4
3
3
2
2
2
2
5
1
1
3
5
1
4
3
3
3
6
7
5
20
15
2
1
1
2
5
3
5
2
2
1
4
1
4
5
4
9
4
4
4
5
1
1
3
2
4
6
2
2
3
5
2
5
10
3
4
4
1
10
3
1
1
3
2
3
3
5
1
3
2
2
2
2
2
3
6
1
1
1
3
4
4
1
3
3
1
7
3
3
2
7
6
2
1
2
1
2
3
3
3
4
2
1
5
1
1
4
5
1
3
1
3
3
5
20
1
2
1
1
2
2
4
2
3
3
1
2
3
1
4
6
3
5
9
5
5
3
1
3
4
1
3
3
2
5
1
4
3
3
10
2
3
2
2
8
1
1
1
3
2
3
4
7
2
2
1
4
4
2
3
4
5
3
3
1
1
4
4
1
2
1
3
6
2
5
3
5
2
2
1
2
5
2
4
6
7
6
3
1
3
1
4
2
1
2
3
3
3
5
1
1
3
3
2
1
4
2
1
3
12
2
3
20
16
2
1
3
1
1
1
2
3
1
1
2
2
3
2
1
3
2
2
3
4
1
2
2
5
3
2
3
2
6
2
2
2
2
6
4
1
1
2
2
1
1
2
3
1
1
2
2
4
1
5
3
2
2
2
2
7
2
1
2
5
3
1
2
3
2
3
3
2
2
2
1
4
3
1
5
2
2
19
14
1
1
2
3
2
2
3
1
1
1
2
3
3
10
5
2
2
5
3
1
2
2
2
2
2
4
4
1
1
3
7
5
2
1
3
2
2
2
1
1
4
1
3
6
2
1
1
2
3
1
3
4
3
2
2
1
2
5
3
1
3
1
3
2
2
3
6
1
2
3
10
2
1
1
2
4
2
3
3
1
2
2
1
11
7
4
7
7
2
8
3
2
1
4
1
3
3
3
6
2
3
1
1
10
3
3
4
3
3
1
10
2
1
1
3
2
3
4
2
2
1
3
5
1
2
3
3
5
2
2
1
1
4
4
2
2
1
4
4
2
4
3
1
1
5
4
4
3
2
2
2
5
7
4
2
4
7
6
2
2
2
1
3
3
2
2
4
2
2
5
1
2
2
1
4
1
9
2
1
4
5
3
6
20
14
4
1
1
2
2
2
3
4
4
3
1
8
13
2
9
3
4
8
3
2
1
4
2
2
8
4
3
6
3
3
11
3
2
9
4
1
1
3
2
2
3
5
2
4
5
1
5
4
2
3
1
4
3
4
2
1
3
4
3
2
2
2
1
4
2
3
5
6
2
2
2
1
4
1
5
4
2
1
4
5
2
1
4
1
8
1
5
2
4
3
1
3
20
15
2
1
1
1
3
5
3
3
3
3
2
4
4
2
4
9
2
1
2
5
4
3
4
4
2
5
5
2
3
2
2
10
3
3
3
2
1
2
4
2
4
3
3
3
2
4
2
3
2
1
4
2
5
6
2
1
3
3
3
2
1
3
1
3
1
5
1
7
1
3
1
5
3
20
14
3
2
1
3
2
4
2
3
2
7
7
2
3
1
4
5
4
5
9
5
4
2
2
1
5
1
3
4
1
5
4
1
3
8
2
3
2
2
7
2
1
1
4
2
3
5
6
2
2
3
5
2
2
3
5
2
2
1
1
4
2
2
1
3
4
5
1
4
3
1
1
1
3
7
4
4
5
5
3
3
1
2
4
1
2
4
3
5
1
1
3
4
2
1
4
2
1
2
7
2
3
20
16
2
1
1
1
1
4
6
1
4
6
2
6
6
3
1
13
5
7
7
11
2
8
1
4
1
3
7
2
2
7
3
2
4
5
5
6
7
3
4
5
6
3
2
11
2
1
1
5
3
3
4
7
1
1
1
4
5
1
2
1
2
4
1
1
1
1
4
4
4
3
2
1
4
4
2
6
5
2
6
6
1
1
1
2
1
2
8
1
6
4
2
1
3
7
6
3
2
3
1
4
1
1
2
3
4
3
2
1
1
5
13
1
7
3
6
2
1
3
4
5
6
2
6
18
16
3
1
2
2
2
2
2
3
4
4
2
1
2
1
6
5
5
5
3
1
2
4
2
4
5
2
2
3
4
3
3
2
2
2
4
2
1
1
1
4
4
3
1
1
2
4
1
2
1
1
2
1
2
2
2
1
4
3
2
2
4
2
2
1
3
5
2
2
3
3
1
1
1
1
5
9
1
6
2
4
20
1
2
1
2
2
4
5
3
3
2
6
3
1
13
7
8
3
10
3
6
4
1
2
2
5
2
2
2
3
4
5
4
7
5
8
2
6
5
3
2
1
10
2
1
5
3
3
3
5
1
2
1
1
5
5
2
6
3
3
3
2
2
1
1
6
4
4
2
1
1
5
7
2
5
4
2
7
3
3
1
1
2
4
1
6
4
1
2
6
1
4
3
2
4
2
1
3
1
1
3
4
2
1
5
1
2
7
1
14
2
2
1
4
2
2
3
8
4
2
5
20
17
2
1
1
1
1
1
4
1
3
3
9
1
1
1
3
6
4
9
3
1
2
5
2
4
9
2
2
5
4
2
2
8
3
3
6
1
1
1
2
3
4
4
1
1
2
3
2
2
1
2
1
2
5
3
1
5
3
6
6
3
2
2
1
2
3
2
2
3
2
3
2
1
1
2
5
1
3
2
2
3
2
2
4
1
4
20
1
2
1
2
2
2
4
3
3
2
2
1
10
6
7
9
2
6
4
1
3
5
2
3
6
3
4
3
3
2
9
3
2
2
10
1
4
2
2
3
3
2
2
5
1
1
3
4
3
3
1
1
3
2
3
2
4
6
4
2
4
2
1
1
5
3
3
3
2
4
3
5
5
6
2
2
1
3
4
3
4
3
5
1
2
1
6
1
3
2
2
2
3
3
5
11
14
4
3
2
3
3
1
2
3
2
2
2
3
4
4
4
5
6
6
1
2
2
2
2
7
2
2
3
4
3
2
1
3
8
2
4
2
1
1
2
2
2
3
2
2
2
7
2
5
3
2
2
3
3
3
2
2
2
1
2
4
4
1
3
1
3
3
1
3
9
2
1
2
14
1
1
1
4
3
3
1
4
1
5
5
4
4
5
3
1
1
3
3
5
6
2
3
3
5
2
4
10
3
4
3
1
10
3
1
1
2
2
3
3
5
2
1
3
2
1
3
2
3
3
7
4
1
1
4
4
4
3
2
2
1
7
3
2
7
6
2
1
2
1
3
3
2
3
3
2
1
3
1
1
4
1
4
1
3
1
3
3
20
15
2
2
2
3
2
2
5
6
3
2
2
4
1
3
3
3
4
10
1
3
3
4
2
3
3
2
5
4
2
5
4
5
3
3
4
3
1
3
2
5
4
1
2
3
2
3
1
1
3
1
3
6
3
2
2
3
1
1
2
4
2
3
4
1
2
4
3
3
3
3
3
3
1
1
2
13
2
7
2
3
1
2
11
1
1
2
5
4
3
1
4
1
4
5
4
2
5
6
3
1
1
3
2
5
10
2
3
3
6
1
4
10
5
4
3
1
10
3
1
1
3
3
3
3
6
1
4
2
2
2
2
2
3
6
3
1
1
4
4
4
2
5
2
2
1
7
3
4
7
7
2
1
3
1
3
3
3
3
3
2
1
4
1
1
4
5
1
3
3
3
3
20
15
2
1
1
2
4
3
3
2
1
4
1
4
5
4
5
5
3
1
1
3
3
5
6
2
3
3
5
2
5
10
3
4
3
1
10
3
1
1
2
2
3
3
5
1
3
3
2
2
2
2
1
1
3
7
2
1
1
4
4
2
5
2
1
7
3
2
7
6
2
1
2
1
3
3
3
3
3
2
1
3
1
1
4
4
1
3
1
3
3
20
14
2
3
2
2
3
5
3
3
3
1
3
3
2
2
6
4
4
6
3
2
3
2
1
3
9
2
2
3
4
5
2
9
4
2
5
8
1
1
4
3
4
4
1
2
1
2
3
1
2
1
5
1
2
3
2
3
3
8
2
1
3
1
6
4
3
2
2
3
1
4
3
4
4
3
4
1
2
1
1
4
8
1
5
2
3
3
2
1
4
20
1
1
1
1
1
2
7
2
3
3
1
5
3
1
11
7
5
4
9
4
6
3
1
1
6
3
2
2
2
4
4
3
1
4
9
5
5
3
1
9
4
3
3
3
3
4
1
1
4
5
1
3
3
1
2
4
1
1
1
1
2
9
4
2
2
3
4
2
2
4
3
1
1
5
3
3
5
5
1
7
2
3
4
8
5
2
1
1
3
3
2
4
5
2
2
6
1
1
4
11
1
7
3
3
3
3
6
20
14
2
1
1
2
2
6
5
3
6
2
4
3
1
12
5
10
3
5
6
6
2
2
1
4
2
3
5
2
2
3
3
5
5
12
2
3
2
8
4
1
1
4
2
3
4
4
2
2
1
2
2
1
2
3
3
1
1
3
4
2
2
4
4
6
2
5
3
1
6
4
3
6
4
2
1
3
2
1
4
3
3
2
3
4
2
3
2
1
5
2
7
1
4
1
3
3
11
2
3
3
20
17
4
1
4
4
2
2
4
2
2
2
1
4
3
5
3
6
5
1
2
3
2
5
4
2
2
5
4
7
2
2
2
2
6
4
1
1
4
3
1
1
2
2
4
1
6
4
5
3
1
3
2
5
2
1
5
3
1
3
3
2
1
3
4
4
3
3
4
3
2
1
1
5
12
1
4
2
2
2
1
20
1
4
3
2
2
5
2
2
2
1
2
2
1
3
4
1
5
1
1
3
5
2
3
4
2
2
2
3
2
7
2
1
1
2
7
1
1
1
2
3
2
1
1
3
1
3
1
2
3
2
3
1
2
2
7
2
4
1
4
3
1
3
3
2
1
3
4
1
3
3
4
1
3
1
1
5
9
1
6
2
2
6
1
20
1
1
1
2
2
3
3
2
6
2
9
2
1
10
6
7
5
8
4
9
1
3
4
3
7
1
3
6
3
2
4
5
4
5
10
2
3
4
2
2
2
12
3
1
1
3
2
3
2
6
2
2
5
3
3
3
3
2
2
2
1
1
3
2
2
4
2
3
3
4
1
2
3
2
6
6
1
1
2
2
5
5
4
2
3
5
5
3
2
1
5
1
1
4
2
4
2
4
2
1
3
7
2
1
7
3
6
2
2
3
4
6
6
1
5
18
15
3
1
1
2
2
6
2
3
6
1
4
1
16
5
5
2
5
8
1
4
2
4
6
2
4
5
3
2
3
4
3
4
7
2
2
2
3
11
3
1
1
4
2
3
4
6
1
4
4
2
2
3
6
2
2
2
2
2
3
6
4
4
2
2
3
10
1
5
3
2
6
6
2
2
5
1
5
6
2
3
5
6
3
2
1
4
1
1
3
1
3
2
4
2
1
5
6
3
2
4
4
7
2
2
3
3
5
10
1
4
18
14
2
1
1
2
2
8
3
3
8
1
2
3
1
8
5
9
6
10
1
6
3
3
2
2
5
1
2
3
4
2
3
4
4
3
7
2
2
6
4
2
2
10
3
1
1
3
3
3
4
7
3
1
5
5
1
6
4
2
2
3
3
3
1
1
3
6
3
2
2
1
3
5
2
6
2
2
6
6
2
2
2
2
6
1
9
3
3
2
6
5
2
1
2
2
1
4
1
1
3
4
2
1
2
1
1
5
10
2
2
1
7
3
6
2
2
2
3
6
6
2
5
20
12
2
2
1
1
1
1
2
6
5
3
1
3
3
3
1
1
5
4
4
3
3
2
4
5
2
4
9
2
2
2
3
3
3
8
6
3
2
7
1
1
3
3
4
3
1
2
1
2
3
1
3
1
2
1
2
2
4
2
1
3
3
1
6
7
5
4
1
6
4
2
2
2
1
4
3
1
2
3
3
1
1
1
1
2
7
1
4
4
4
3
1
2
19
15
1
1
1
1
2
4
2
2
6
1
5
1
11
5
8
6
10
5
7
1
3
2
7
1
3
5
4
2
3
5
5
3
9
2
3
3
3
2
11
3
1
3
3
3
4
7
1
1
1
4
5
3
2
3
3
1
2
3
3
3
2
1
4
6
1
6
4
2
7
3
3
5
2
5
6
2
3
5
5
3
1
2
2
1
4
1
2
2
2
4
3
3
2
1
3
8
2
2
4
4
6
2
2
2
2
5
6
1
5
19
14
2
1
1
3
2
3
3
3
6
1
5
1
11
5
6
4
9
3
6
7
2
2
6
1
3
5
4
2
4
7
5
4
8
2
2
2
3
3
11
3
4
3
2
4
4
1
4
4
4
3
3
5
2
1
1
1
1
2
5
7
4
1
3
2
6
2
5
4
2
6
2
2
4
1
5
6
2
3
6
5
3
1
1
2
1
4
1
1
3
4
2
2
4
1
2
3
1
8
2
2
6
2
4
2
3
2
3
6
9
2
6
20
16
3
3
1
1
3
4
2
4
5
2
3
3
5
2
4
2
1
5
3
2
3
3
1
4
7
2
2
2
3
2
1
9
3
5
8
2
1
8
1
1
1
4
2
2
4
5
1
2
1
1
3
1
3
1
2
1
3
2
4
2
2
3
4
2
4
2
1
1
1
1
3
8
2
2
4
1
3
6
2
5
3
2
2
1
3
3
2
1
2
2
1
1
1
1
2
5
1
4
2
2
2
3
1
3
20
15
1
1
1
1
2
2
3
2
3
6
1
5
1
15
6
5
4
10
4
9
6
3
2
4
2
4
4
3
2
5
5
5
4
9
2
3
2
10
2
1
1
4
2
3
4
4
1
4
6
2
2
3
5
2
3
4
5
4
2
3
3
6
2
6
6
2
6
6
2
2
4
1
2
1
6
3
3
5
2
1
4
1
1
3
4
2
3
3
1
1
3
1
8
2
2
3
3
6
2
2
2
7
10
2
3
20
16
2
3
1
2
6
3
4
3
1
3
3
5
2
5
2
2
3
8
3
2
3
3
1
4
9
2
2
1
4
2
1
4
2
3
1
7
2
1
1
5
3
4
5
1
1
1
5
1
3
1
1
2
4
2
4
2
2
3
4
2
4
2
1
1
1
1
3
3
3
5
2
6
2
3
2
1
4
3
3
1
2
2
1
2
1
1
2
1
6
1
2
2
2
2
1
2
19
15
1
1
3
1
1
3
1
2
2
1
2
1
2
5
3
3
3
2
3
3
6
1
4
2
2
2
8
3
2
3
2
1
4
9
2
2
1
4
2
1
4
3
4
3
1
6
1
1
1
5
3
4
4
1
1
1
4
1
2
1
1
2
2
2
4
2
3
4
2
1
1
1
1
1
2
5
5
4
3
1
4
5
2
5
2
2
1
3
1
4
3
2
1
2
2
1
2
1
1
2
2
6
1
3
1
2
2
2
1
2
20
15
1
1
3
1
1
2
1
1
6
1
3
3
2
4
4
1
3
2
2
4
1
1
4
1
3
2
2
6
3
1
2
3
1
1
1
4
3
2
3
3
1
3
2
4
2
2
1
1
1
1
4
4
1
2
2
18
14
1
2
1
2
5
2
3
5
1
3
3
5
1
5
2
2
3
7
3
2
3
3
1
4
9
3
2
1
4
2
1
5
4
3
2
1
8
1
1
1
5
3
4
7
1
1
1
5
1
3
1
3
2
3
2
4
2
2
3
4
2
4
2
1
1
1
1
3
3
3
6
2
5
2
1
2
2
1
4
3
2
1
2
2
1
2
1
1
4
2
8
1
2
2
2
2
1
4
20
15
1
1
1
2
1
2
5
2
4
3
2
3
3
6
1
4
2
2
2
8
3
2
3
3
1
4
9
3
2
1
3
2
2
7
4
2
3
7
1
1
1
5
3
4
4
1
1
1
7
2
3
1
2
2
3
2
4
2
2
3
4
2
1
1
1
1
1
2
3
4
1
2
1
3
7
2
5
2
2
2
2
1
4
3
2
1
2
2
1
3
1
1
2
1
6
1
6
1
2
3
2
1
6
20
15
1
1
2
1
2
5
2
4
3
2
3
3
7
7
3
4
4
2
2
7
3
2
3
3
1
4
8
3
2
1
4
2
3
9
4
3
1
5
2
11
2
1
5
3
2
4
5
1
1
1
4
1
1
3
4
2
3
2
3
5
4
2
2
3
2
2
4
2
1
1
1
1
2
2
7
2
8
4
3
2
9
5
3
1
2
3
1
4
3
2
2
3
2
2
3
1
4
1
8
1
8
2
2
4
3
1
5
18
15
1
1
1
3
1
1
3
1
1
6
1
3
3
2
4
3
1
3
2
4
1
1
3
1
3
2
2
5
3
1
1
1
1
3
1
1
1
1
2
3
3
1
3
2
4
2
2
1
1
1
1
4
4
1
1
2
18
14
1
2
1
2
4
2
3
3
2
3
3
6
1
4
2
2
2
8
3
2
3
3
1
4
9
4
2
1
4
2
2
7
4
4
3
1
7
1
1
1
5
3
4
4
1
1
1
6
2
3
1
1
2
3
2
4
2
2
3
4
2
1
1
1
1
1
2
3
4
4
2
1
3
7
2
5
2
2
2
2
1
4
3
2
1
2
2
1
1
1
1
2
1
6
1
6
1
2
3
2
1
6
20
15
1
1
2
1
2
4
2
3
3
1
3
3
5
1
5
2
2
2
6
3
2
3
3
1
4
9
2
2
1
4
2
1
5
3
3
1
7
1
1
1
5
3
2
4
5
1
1
1
4
1
3
1
1
2
2
2
5
2
2
3
4
2
4
2
1
1
1
1
4
3
3
5
2
5
2
1
2
2
1
4
3
3
3
3
2
1
2
1
1
2
1
7
1
2
2
2
1
1
4
19
15
1
1
2
1
2
5
3
3
3
2
3
3
6
1
4
2
2
2
7
3
2
3
2
1
4
9
2
2
1
4
2
1
4
3
4
3
1
6
1
1
1
5
3
4
4
1
1
1
3
1
3
1
1
1
2
2
4
2
2
3
4
2
1
1
1
1
1
2
5
5
4
3
1
4
5
2
5
2
2
1
3
1
4
3
2
1
2
2
1
2
1
1
2
2
5
1
3
1
2
2
2
1
2
20
15
1
1
1
1
3
2
6
1
3
6
1
4
3
1
11
7
9
4
10
2
9
5
3
2
2
7
1
4
6
2
4
5
5
4
3
10
3
2
3
3
3
7
4
1
1
3
2
3
4
7
3
1
7
4
4
4
2
3
2
2
2
2
2
2
5
4
3
1
2
3
5
2
6
4
1
6
3
3
6
2
5
6
2
3
6
6
3
1
2
1
4
1
1
3
2
2
2
6
2
1
3
1
6
3
2
6
6
4
2
2
2
3
5
6
1
5
20
16
2
4
1
3
2
4
2
2
2
8
8
4
4
1
4
6
6
1
5
3
6
5
2
4
5
1
2
7
2
5
2
3
4
2
8
2
2
2
2
2
10
1
1
1
3
2
3
4
5
2
1
4
6
2
3
3
2
2
2
3
3
3
2
4
4
5
2
5
4
1
1
5
1
1
1
2
8
2
2
4
2
5
6
3
1
2
2
1
3
3
4
2
3
2
2
4
1
5
7
1
3
2
2
3
2
10
1
2
16
13
4
2
1
2
3
2
2
2
2
2
3
3
1
1
4
3
1
2
4
2
2
2
1
2
4
1
2
3
3
3
2
1
1
1
3
2
1
19
2
2
1
1
6
2
3
3
2
3
3
5
1
4
2
3
9
3
2
3
3
1
4
8
3
5
2
4
2
1
5
3
3
1
6
1
1
1
4
3
5
4
1
1
1
5
1
3
1
1
2
3
4
4
2
3
3
4
2
1
1
1
1
3
3
3
6
2
6
2
1
2
1
4
3
2
2
2
2
1
2
1
1
2
1
6
1
2
2
2
2
1
4
19
15
1
1
2
1
2
5
2
4
4
2
3
3
7
7
2
4
7
2
2
7
3
2
3
3
1
4
9
3
2
1
4
2
4
11
4
7
1
5
2
12
2
1
6
3
2
4
5
1
1
1
4
1
1
1
3
1
2
2
3
6
4
2
2
3
2
2
4
2
1
1
1
1
2
3
7
2
8
4
3
2
6
1
4
3
1
3
2
1
4
3
2
2
2
2
2
2
1
2
4
1
9
1
8
2
2
3
3
2
6
19
15
1
1
1
2
1
2
5
3
4
4
2
3
3
7
7
3
4
7
2
2
7
3
2
3
3
1
4
8
4
2
1
4
2
4
9
4
7
1
6
2
12
2
1
6
3
2
4
5
1
1
1
5
1
1
1
3
1
2
2
3
5
4
2
2
3
2
2
4
2
1
1
1
1
2
3
7
2
8
4
3
2
6
1
4
3
1
2
2
1
4
3
2
2
2
2
2
2
1
2
4
1
8
1
8
2
2
2
3
1
5
18
15
1
1
1
1
1
3
2
5
2
3
7
2
4
1
11
5
7
8
2
5
2
3
2
5
1
3
2
3
2
5
4
4
4
14
2
3
3
3
12
4
1
1
3
2
3
3
7
2
1
5
3
1
3
3
1
4
1
1
1
2
2
2
3
4
2
1
1
4
5
1
6
3
2
6
6
2
2
1
2
5
6
2
3
6
5
3
1
2
2
1
4
1
1
4
3
2
2
3
3
1
2
1
7
2
2
2
5
5
4
2
2
3
3
5
6
3
4
18
13
2
2
3
3
3
5
1
4
1
3
2
2
1
2
6
2
5
6
3
3
2
5
2
4
3
4
2
4
1
5
2
2
2
2
5
1
2
1
1
3
3
1
1
1
6
1
3
1
3
1
2
3
1
1
1
2
4
2
4
6
2
2
1
1
3
5
2
1
4
2
4
1
1
2
3
1
4
2
2
2
19
1
1
1
2
2
6
2
3
9
1
3
3
3
1
16
8
8
3
9
4
8
4
2
4
1
5
2
4
4
2
2
5
5
5
5
9
2
2
3
3
10
4
1
1
4
2
3
2
5
2
2
2
3
6
2
3
3
5
2
2
1
1
3
6
4
3
3
1
5
4
1
6
4
1
6
6
2
2
4
2
6
6
2
3
5
4
3
1
3
2
1
4
1
2
4
3
4
1
3
2
1
6
2
7
2
1
4
1
4
2
2
2
3
6
8
1
5
20
14
2
1
1
3
2
6
6
2
7
1
1
2
1
13
6
3
9
6
10
9
3
3
6
3
4
3
2
2
2
3
2
4
8
2
3
2
3
2
10
5
1
1
4
3
3
3
6
1
5
4
2
1
3
6
3
1
1
1
1
2
4
5
3
3
1
3
7
1
4
5
1
3
8
6
2
4
5
6
3
1
3
2
1
4
1
2
2
3
3
2
5
2
2
3
1
8
2
2
4
4
2
3
3
2
5
7
1
5
14
16
1
1
1
3
2
8
3
3
6
1
4
3
1
13
8
10
6
10
5
9
3
3
1
1
7
1
2
1
2
2
5
4
4
4
10
2
2
3
3
3
10
4
1
1
3
2
3
5
7
1
1
1
5
4
3
3
3
2
3
3
3
1
1
4
2
3
2
2
2
3
5
2
6
4
4
8
3
3
3
1
6
1
6
2
5
6
6
3
1
3
2
1
4
1
1
2
4
2
2
2
1
1
2
2
12
2
2
6
3
6
2
2
4
4
5
6
2
6
20
13
2
1
1
2
2
6
5
3
6
1
4
3
1
12
6
9
3
8
2
7
1
3
3
2
6
1
3
2
3
2
5
4
3
5
9
4
4
5
5
2
2
8
3
1
1
4
2
3
3
7
2
1
1
3
4
2
2
2
1
4
5
2
2
1
1
3
5
4
1
1
1
3
4
2
6
2
1
5
2
2
2
1
2
7
1
9
3
3
3
7
5
3
1
4
1
4
1
1
3
3
4
3
3
2
1
4
2
10
2
2
1
8
3
7
2
2
3
4
6
6
2
6
20
13
2
1
1
2
2
4
3
2
6
1
6
6
2
1
16
5
5
6
3
6
8
5
3
2
5
2
4
7
2
2
5
5
6
4
8
2
4
3
3
9
5
1
1
3
2
3
4
7
2
1
4
4
3
3
3
3
2
1
1
2
5
5
4
1
3
3
7
2
6
4
1
1
4
3
3
1
6
2
3
4
5
3
2
1
4
1
1
2
3
2
2
4
2
1
3
2
6
2
1
3
2
5
2
1
3
2
5
6
2
4
19
14
2
1
1
3
2
5
3
3
7
1
1
5
1
14
5
7
3
9
4
7
1
4
3
1
8
1
4
5
4
2
4
5
6
4
9
2
2
4
3
2
10
5
1
1
3
2
3
5
6
2
2
1
1
4
3
2
3
4
5
2
2
1
1
4
6
2
2
2
1
5
5
2
6
4
1
1
2
2
1
1
5
1
2
5
1
6
2
3
6
5
3
1
3
2
1
4
1
1
3
3
2
1
4
2
1
2
8
3
1
1
4
2
2
2
3
3
5
7
2
5
20
13
3
2
1
1
1
4
4
4
7
7
2
3
3
7
4
1
1
6
3
3
4
4
2
2
2
4
2
2
2
2
6
2
2
3
2
3
2
2
3
2
3
3
1
3
4
4
2
1
2
3
4
4
2
4
4
2
2
4
1
2
3
4
2
3
2
1
3
5
3
3
4
2
20
1
5
3
1
2
2
6
4
3
5
2
2
3
1
10
7
8
12
9
3
7
5
3
2
1
6
2
4
2
2
2
3
5
4
3
9
3
6
3
4
2
10
2
1
1
5
2
3
3
7
2
1
1
4
4
2
4
4
2
3
3
1
1
1
1
2
7
3
2
2
1
3
5
2
6
2
2
7
3
3
3
1
2
6
1
9
3
4
6
5
3
1
4
2
1
4
1
1
4
4
2
3
4
3
2
4
2
12
1
2
4
4
9
2
2
2
3
6
10
2
5
20
10
3
1
1
1
2
2
4
3
3
5
1
5
1
11
7
5
7
10
2
7
3
2
2
7
2
3
2
3
2
4
5
3
4
9
2
2
2
3
2
11
3
4
2
3
4
7
1
2
5
2
3
3
2
1
1
2
3
4
4
2
1
4
9
2
6
5
7
1
1
1
2
6
1
6
2
4
5
5
3
2
2
1
4
1
2
3
3
3
3
3
2
2
3
2
10
2
4
4
6
2
2
2
3
5
6
2
4
20
13
4
1
2
1
1
2
3
3
3
3
1
3
3
3
1
1
1
5
6
1
7
1
4
4
1
3
2
6
2
2
3
2
4
2
4
1
3
4
6
1
1
2
2
5
4
1
1
2
3
2
2
1
2
2
2
3
3
2
1
1
1
2
5
1
3
4
4
3
2
1
2
3
3
2
2
3
1
5
1
1
2
5
1
2
2
5
2
4
1
2
1
18
14
1
1
1
3
5
3
3
6
1
4
2
1
10
5
9
7
10
3
8
5
2
1
5
1
4
1
3
4
3
6
4
5
11
1
2
4
2
9
4
1
1
3
2
3
4
7
2
1
1
4
3
2
2
3
4
5
3
3
1
1
2
6
2
2
1
1
4
5
2
6
3
3
8
3
3
5
1
3
1
7
4
2
6
6
2
1
4
1
4
1
1
5
4
3
2
4
2
1
2
2
10
2
1
6
4
7
2
2
2
4
5
6
2
5
20
12
2
1
1
1
2
5
3
3
5
3
4
1
12
4
4
6
10
4
13
4
3
1
7
1
4
6
3
4
4
6
3
3
8
2
1
2
3
2
10
4
3
2
2
3
2
3
4
3
2
3
3
3
1
1
3
4
3
5
3
2
3
3
6
3
2
7
3
3
1
1
5
6
2
3
5
5
3
1
1
4
1
1
4
2
1
2
3
2
2
4
10
3
1
4
4
4
2
2
3
3
5
10
2
3
18
15
2
1
1
2
2
6
2
2
5
1
5
1
13
4
4
3
3
5
9
4
4
4
2
7
2
4
4
3
5
3
5
4
4
7
2
3
2
3
2
11
6
3
2
3
4
6
1
4
4
2
3
4
3
1
1
2
4
4
4
1
2
3
6
6
5
2
6
6
2
2
1
7
6
2
3
5
5
3
1
2
1
4
1
1
2
3
3
2
4
2
2
3
5
2
1
4
2
4
2
2
3
2
10
9
2
4
18
16
2
1
1
2
2
5
4
3
6
1
4
1
13
4
6
8
10
4
6
4
3
2
1
7
1
4
4
3
2
5
5
4
4
10
2
2
2
3
3
9
5
1
1
4
2
3
4
7
3
2
5
4
2
1
3
5
4
2
2
1
1
3
8
3
5
2
3
4
6
2
6
4
3
8
3
3
1
1
5
1
6
2
3
6
5
3
1
2
2
1
4
1
1
2
3
4
1
5
2
1
4
8
2
1
1
4
3
4
2
2
3
3
6
6
2
5
20
15
2
2
1
2
1
5
3
2
6
1
5
1
16
5
5
3
10
6
10
1
3
2
8
1
4
4
3
2
3
6
6
4
8
1
3
2
2
2
9
6
1
1
3
2
2
4
6
2
1
4
3
2
2
2
6
3
1
1
1
1
1
4
5
3
1
3
3
4
2
5
4
1
1
1
1
1
2
4
6
3
7
5
2
1
3
1
3
1
1
3
3
1
1
4
1
3
2
8
3
4
5
2
2
4
3
6
10
2
4
18
15
2
1
1
2
2
6
3
2
6
2
4
1
19
5
5
2
9
5
9
4
2
3
1
6
2
4
8
3
2
3
5
2
3
8
1
2
4
2
2
9
3
1
1
3
2
2
4
7
2
4
7
2
3
3
3
2
2
2
8
7
6
3
2
3
5
6
5
2
6
6
2
2
1
2
4
6
3
4
5
4
2
2
2
1
4
1
2
3
2
4
3
3
3
2
2
6
2
4
3
7
3
2
2
6
8
1
3
18
13
2
1
1
1
2
3
3
3
4
2
4
4
1
8
6
5
4
7
4
10
4
2
2
5
1
2
5
3
5
2
3
1
3
15
3
3
3
2
11
1
4
3
3
4
7
2
1
3
6
2
2
3
6
5
3
3
1
1
3
5
2
2
3
3
4
2
5
2
5
2
2
3
2
2
9
7
1
2
5
5
3
1
3
2
1
4
4
4
2
2
4
2
5
5
1
9
2
7
2
2
3
3
12
3
4
18
14
2
1
1
3
2
8
4
4
7
1
3
3
3
1
11
7
7
4
8
2
10
2
4
2
2
6
1
4
4
3
2
3
4
3
4
9
4
2
3
4
2
10
4
1
1
5
2
3
4
7
2
1
1
3
4
1
4
3
3
3
2
2
1
1
5
5
4
2
1
1
4
4
2
6
2
2
5
5
2
2
3
2
1
2
2
7
2
11
1
3
1
5
7
5
3
2
4
2
1
4
1
1
5
3
4
1
4
1
1
3
2
8
3
2
1
8
3
4
2
1
2
4
6
6
2
6
20
11
2
1
1
2
5
3
4
5
1
4
1
17
5
5
1
9
5
11
4
4
3
3
7
4
3
9
5
4
4
7
5
4
9
3
3
4
2
10
5
2
2
3
3
4
2
5
6
2
4
4
2
2
2
3
2
3
3
2
3
3
9
2
5
4
4
4
6
1
2
6
1
8
4
6
5
2
1
2
1
4
1
3
3
3
1
1
3
2
2
4
10
3
1
6
5
2
1
3
7
14
3
5
17
16
2
3
1
2
8
2
4
2
3
3
4
2
4
5
2
4
1
2
2
3
1
2
8
2
2
2
3
3
1
4
2
3
3
1
4
1
1
4
2
4
4
1
1
1
3
3
3
2
2
1
1
4
2
4
2
3
4
4
2
1
1
1
1
2
3
4
3
1
4
2
2
1
3
3
3
1
2
2
1
1
1
2
3
5
2
1
3
2
1
5
2
20
15
1
1
3
1
3
2
5
3
2
7
1
3
3
3
1
13
6
7
3
9
3
6
5
6
2
1
5
2
2
3
2
2
6
5
7
3
8
1
5
4
4
2
10
4
4
2
3
4
7
2
2
1
3
5
2
1
3
1
3
4
3
3
1
1
3
5
2
2
2
1
3
5
2
6
1
2
2
1
1
4
1
7
1
7
3
2
8
5
2
1
2
2
1
4
1
1
4
3
4
2
4
2
1
4
2
9
1
5
4
6
2
2
2
4
6
6
2
6
20
13
2
1
1
1
3
3
6
2
3
7
1
2
5
1
10
5
4
5
7
2
4
4
1
1
1
2
2
2
2
3
2
3
3
6
4
6
3
5
6
6
2
2
6
1
1
4
4
3
3
7
1
2
1
1
4
3
2
4
2
1
4
6
1
1
1
1
5
2
2
1
1
1
2
2
2
6
1
1
6
2
2
2
1
3
3
2
9
1
12
5
3
3
2
7
1
7
3
2
6
2
1
5
1
1
1
3
2
1
2
1
1
4
2
14
2
2
3
7
3
6
2
2
2
4
6
6
2
6
20
10
3
1
1
1
3
3
6
4
3
6
1
2
4
1
12
6
8
9
9
1
4
2
1
1
1
2
2
4
4
3
2
7
3
5
4
7
2
4
4
5
2
8
2
1
5
2
3
3
7
2
2
1
1
7
3
2
7
4
2
2
6
3
3
1
1
5
2
3
2
1
1
3
2
2
6
1
2
7
2
2
3
1
7
1
9
2
3
2
7
1
6
3
2
4
2
1
4
1
1
4
4
2
2
4
1
1
4
2
12
2
2
1
5
4
6
2
2
2
4
6
12
2
6
20
16
2
1
1
1
2
2
5
3
3
9
1
2
6
1
10
7
7
4
7
4
7
4
3
1
1
4
1
2
2
3
2
2
3
6
4
7
4
3
3
4
2
6
1
1
6
4
3
3
7
1
2
1
1
2
3
2
2
2
1
5
6
1
1
1
1
4
5
5
1
1
1
2
2
2
6
1
1
6
3
3
4
1
3
3
2
8
1
11
2
3
5
7
1
6
3
2
5
2
1
5
1
1
6
3
2
2
3
1
1
5
2
15
2
2
2
9
3
6
2
1
2
4
6
6
2
6
20
11
3
1
1
1
2
3
4
3
3
6
1
2
3
1
10
7
9
8
7
2
5
2
1
2
5
3
4
6
2
2
3
5
4
6
9
2
3
2
3
3
11
3
1
1
4
4
3
4
7
1
6
3
2
2
2
1
3
3
3
3
2
2
6
2
5
2
1
1
3
4
2
6
2
2
8
2
2
5
2
2
6
1
7
1
2
4
7
7
3
1
2
2
1
5
1
1
2
2
2
3
2
2
1
2
1
9
2
1
7
2
6
2
2
3
4
6
5
1
6
20
17
2
3
1
1
1
3
2
5
4
3
6
1
4
2
1
12
6
6
7
10
4
9
3
3
2
8
2
4
3
2
3
4
4
5
4
10
2
4
4
5
2
2
10
4
1
1
3
2
3
4
7
2
2
2
3
5
2
2
3
1
5
3
2
2
3
4
5
3
2
4
3
6
2
6
4
2
6
6
2
2
1
2
10
1
6
3
2
3
7
4
3
3
1
4
1
1
2
4
4
3
3
3
1
4
1
7
2
2
5
4
4
2
2
3
3
5
6
2
4
20
16
2
1
1
1
2
3
3
2
4
8
8
5
1
16
5
6
5
9
6
9
2
7
3
1
7
2
4
5
4
3
3
5
7
4
5
2
5
2
3
1
11
4
1
3
2
2
4
4
2
1
4
5
2
2
5
2
1
1
1
3
6
4
2
2
1
5
1
5
4
1
1
4
2
5
6
3
4
5
5
2
1
4
1
2
3
4
4
1
4
2
5
2
7
2
6
2
2
3
11
8
1
4
17
15
2
1
1
2
2
3
5
3
5
1
6
4
1
14
5
3
3
5
9
4
8
5
8
3
1
8
2
4
8
3
4
3
5
6
4
10
1
3
2
2
2
11
4
4
3
3
3
6
2
3
6
7
2
3
3
1
5
3
1
1
3
4
5
4
2
1
3
3
2
5
3
2
6
6
2
2
4
2
4
1
6
3
6
4
2
1
2
1
4
1
2
4
4
3
1
4
1
1
4
2
7
2
1
4
5
6
1
3
2
5
7
5
19
12
2
1
1
1
3
2
8
3
3
7
1
7
3
1
10
8
7
8
9
3
5
4
2
2
1
4
1
4
4
3
2
6
5
4
4
9
5
2
5
4
3
1
8
1
1
1
3
3
3
3
7
2
1
1
3
2
3
3
3
4
2
2
1
1
3
5
5
2
2
1
4
6
2
5
2
2
7
3
3
4
1
2
2
7
1
9
3
3
3
7
1
5
3
1
4
2
1
4
1
1
3
3
2
4
2
1
1
2
2
10
2
2
1
8
5
4
2
2
3
4
10
11
2
6
20
11
3
1
1
1
2
2
6
3
3
6
1
4
1
13
7
9
5
9
4
7
4
3
1
8
2
3
4
3
2
5
5
2
4
10
5
3
3
4
2
11
4
3
2
3
4
7
1
4
4
2
2
3
4
6
2
2
1
1
2
7
5
4
2
1
4
2
2
6
5
1
7
2
2
4
2
5
1
9
3
3
6
4
3
1
3
2
1
4
1
1
3
3
2
2
4
1
1
2
2
11
3
2
6
3
5
2
3
2
3
6
7
1
5
20
16
2
1
1
1
2
2
5
3
3
5
1
5
1
12
6
6
9
6
3
9
4
6
2
1
4
2
4
4
4
3
4
5
4
6
8
3
2
2
4
2
13
4
1
1
4
3
3
2
6
1
6
5
2
4
3
3
3
2
2
2
2
1
4
3
2
2
1
4
4
2
6
3
2
8
2
2
1
1
2
2
5
1
9
1
3
3
6
5
3
1
4
2
1
5
1
3
3
3
3
5
6
3
1
4
10
2
2
2
8
4
6
2
2
2
4
8
9
3
6
19
13
3
1
1
1
2
2
9
2
4
8
1
2
3
1
9
6
9
4
7
4
7
4
7
1
1
5
2
3
1
4
2
2
4
5
4
6
2
6
4
6
3
2
8
2
1
1
3
3
3
4
7
2
1
7
2
2
3
3
2
5
2
2
1
1
6
3
4
1
1
1
2
5
2
6
1
4
7
3
3
7
1
2
7
1
9
4
2
4
7
5
3
1
3
2
1
5
1
1
3
4
2
2
1
2
1
4
1
11
2
2
1
7
3
6
2
2
3
3
5
6
2
5
20
11
3
1
1
2
2
6
3
3
6
1
4
3
1
12
6
6
7
4
8
3
4
2
8
2
3
4
3
6
6
5
2
2
11
3
2
3
4
2
11
5
4
2
2
3
6
2
1
5
4
2
3
3
6
2
1
1
6
5
3
3
3
3
4
2
6
6
6
6
7
2
2
2
6
9
1
3
3
7
5
3
2
1
5
1
1
3
5
2
2
7
2
4
9
1
2
7
2
4
2
2
2
6
9
2
5
17
15
2
3
1
1
2
1
1
6
1
3
1
2
4
4
1
3
2
4
2
1
3
1
2
5
3
1
1
3
1
2
1
2
2
1
3
2
4
2
2
1
1
1
1
4
4
1
18
14
1
3
1
1
4
1
1
2
6
1
3
1
2
4
5
1
3
2
4
1
2
3
1
3
2
2
5
3
2
1
1
3
1
2
1
1
2
3
3
1
3
2
4
2
2
1
2
1
1
4
1
4
1
1
2
18
14
1
3
1
1
4
1
1
2
6
1
3
1
2
4
4
1
3
2
4
2
2
3
1
3
2
2
5
3
1
2
3
1
1
1
2
3
3
3
2
4
2
2
1
1
1
1
4
1
4
1
1
2
18
14
1
2
2
2
2
6
6
1
2
2
1
2
3
2
3
3
3
2
1
2
2
1
2
1
1
2
2
8
3
3
7
1
4
3
1
11
6
8
3
9
3
8
3
3
1
1
5
1
3
4
3
2
4
4
2
5
6
3
1
4
3
2
10
2
1
1
4
3
2
4
6
1
1
1
4
2
3
5
4
2
3
3
3
3
1
1
3
4
6
2
1
1
3
2
2
6
2
3
7
2
2
3
1
5
1
7
2
3
2
7
7
3
1
3
2
1
4
1
1
7
4
2
2
4
2
1
4
2
15
2
2
1
8
3
9
2
2
2
4
5
6
2
6
20
12
2
1
3
3
1
3
3
1
4
1
1
1
1
2
3
5
10
3
1
3
4
2
2
3
2
2
3
3
3
2
2
5
5
1
2
2
3
1
1
1
5
1
4
1
5
4
2
2
2
3
1
3
3
3
3
2
2
1
2
3
3
1
1
3
2
1
3
4
1
1
2
9
1
1
1
5
3
3
2
2
4
3
1
4
6
4
5
6
4
2
2
4
3
3
3
3
6
2
5
4
2
6
3
2
11
2
2
3
4
5
1
3
4
1
2
3
3
1
2
2
1
1
3
4
2
3
2
3
7
1
4
3
6
2
2
1
2
3
2
2
6
5
2
1
2
1
4
4
2
4
1
2
3
2
1
4
6
1
5
2
1
2
2
3
18
13
1
1
1
3
2
5
3
3
6
2
5
1
13
7
8
2
9
4
5
1
3
2
2
5
1
4
4
5
2
5
6
2
3
9
3
4
3
3
2
11
3
1
1
6
2
3
3
7
2
1
3
3
2
4
4
2
5
3
1
1
2
2
2
3
2
2
2
1
3
7
2
6
3
4
4
1
1
4
2
5
6
2
4
6
4
3
1
2
1
4
1
1
2
4
2
3
4
2
1
4
2
9
2
2
8
3
6
2
2
2
4
5
9
2
6
20
13
2
1
1
4
2
7
3
3
6
1
4
3
1
11
7
8
8
10
5
8
3
4
1
1
4
2
3
4
3
2
7
5
6
2
5
4
4
4
4
2
8
1
1
1
4
3
3
3
7
1
2
1
4
4
2
4
3
1
3
6
2
2
1
1
6
5
3
1
1
1
3
5
2
6
1
2
7
3
3
4
1
2
2
8
1
12
3
4
2
7
6
3
2
6
2
1
4
1
1
3
3
3
1
1
1
1
3
2
15
2
2
2
9
3
7
2
1
3
4
6
6
2
6
20
16
3
1
1
2
2
2
3
6
4
7
2
4
1
12
5
2
5
9
6
8
7
3
3
6
2
3
6
3
5
4
5
4
4
11
2
2
2
2
10
5
1
1
4
2
2
3
6
2
1
3
4
2
3
3
2
3
3
5
5
2
3
4
10
2
7
4
5
2
2
1
2
5
1
6
4
5
5
2
2
2
1
4
1
2
4
1
2
6
2
3
12
2
4
4
2
2
2
5
10
3
2
14
16
3
3
1
2
2
2
3
1
2
6
1
4
3
1
8
6
2
4
7
2
6
6
2
2
4
2
3
6
2
5
2
5
4
2
10
2
3
2
8
1
4
3
3
7
2
2
2
3
2
2
3
4
5
2
2
1
1
3
4
3
4
3
3
5
1
5
4
1
1
7
2
2
4
2
7
3
2
2
7
5
2
1
2
2
1
4
3
1
2
4
4
2
5
1
1
3
1
10
7
2
3
3
5
8
2
4
19
13
2
1
1
2
3
9
2
3
7
1
4
1
14
6
8
3
9
2
7
2
3
2
1
6
2
3
4
4
2
5
5
3
5
10
3
4
4
4
2
12
1
1
1
5
2
3
4
7
2
1
6
3
3
3
3
3
5
3
3
1
1
3
3
3
2
1
1
4
3
2
6
2
1
1
6
3
3
4
1
2
5
1
10
3
3
2
5
1
4
3
1
4
1
4
1
1
2
3
2
2
3
2
1
3
2
12
3
2
4
3
6
2
2
2
3
6
6
2
5
20
11
2
1
1
1
2
3
6
3
4
8
1
1
4
1
9
5
6
4
6
3
8
4
3
1
1
3
2
3
2
3
2
3
4
6
2
6
4
4
4
6
2
2
9
1
1
1
4
4
3
3
7
1
2
1
1
5
3
2
3
2
1
2
5
1
1
1
1
3
2
2
1
1
1
3
4
2
7
2
1
5
2
2
3
1
4
2
9
1
11
5
3
3
7
1
4
3
2
5
2
1
5
1
1
1
3
2
3
1
1
1
4
2
13
2
2
2
8
3
6
2
1
2
4
6
6
2
6
20
11
2
2
1
1
1
2
2
7
3
3
8
1
1
4
1
12
8
8
6
11
3
7
5
4
3
1
7
1
3
3
4
2
6
6
5
3
7
3
2
3
6
2
11
4
1
1
4
2
3
4
7
2
1
1
5
3
2
1
2
1
1
5
2
2
1
1
3
6
3
1
1
1
4
5
2
6
4
2
8
2
2
8
1
2
8
1
9
3
4
8
4
3
1
3
2
1
4
1
1
2
3
2
2
4
3
1
3
2
8
2
2
2
6
4
6
2
2
2
3
6
6
2
6
20
12
2
1
1
2
2
4
2
3
5
2
5
1
16
4
3
5
9
4
6
2
3
2
7
2
3
5
4
5
3
5
5
4
6
5
3
2
11
5
3
2
2
4
6
1
4
4
2
2
3
4
2
2
2
7
3
4
2
1
2
10
5
4
1
1
1
1
4
6
4
7
6
2
1
2
2
1
3
1
2
3
5
2
1
4
2
4
9
3
2
1
6
5
5
2
3
4
9
7
1
6
18
15
2
1
1
2
2
6
4
4
9
1
2
4
1
9
5
6
3
6
3
6
3
3
1
1
3
1
3
2
3
2
4
6
6
4
7
3
4
4
6
2
2
9
1
1
1
4
3
3
3
7
3
2
1
1
4
3
2
5
3
2
3
6
2
2
1
1
6
6
3
1
1
1
2
2
2
7
1
1
5
3
3
3
1
2
9
1
9
4
2
3
7
1
7
3
1
4
2
1
5
1
1
1
3
3
2
1
1
1
3
2
15
2
2
2
8
3
6
2
2
3
4
6
6
2
6
20
11
2
3
1
1
1
2
3
3
2
2
2
2
3
3
3
1
1
3
5
7
8
5
5
3
2
3
3
2
3
9
2
2
2
3
4
4
8
4
5
3
1
9
3
1
2
3
2
3
4
1
1
3
4
1
1
2
1
3
1
2
5
1
2
2
2
3
1
1
1
2
5
2
4
6
2
3
4
6
2
2
3
2
1
4
3
2
2
5
3
2
2
1
1
6
9
1
2
6
2
4
3
7
10
3
18
6
3
1
2
2
3
2
1
2
8
4
4
3
1
1
1
3
2
6
10
4
1
3
6
1
4
5
2
3
5
3
4
3
4
2
3
2
1
5
4
1
3
5
3
1
1
2
8
3
1
1
1
1
4
3
2
4
3
2
2
2
3
2
1
1
1
2
1
3
2
3
3
1
2
2
2
4
3
2
1
3
3
3
2
2
3
5
2
3
3
5
2
8
2
2
2
3
2
2
3
4
1
1
1
2
11
2
2
2
4
4
2
2
2
2
2
2
1
2
1
2
2
1
6
1
3
7
2
1
1
3
4
3
4
1
5
2
3
3
3
4
3
1
1
11
1
2
2
1
1
2
5
3
1
9
4
2
2
3
2
1
2
3
6
3
5
4
2
4
3
3
3
2
4
2
2
2
7
4
1
1
2
2
2
3
3
1
1
1
3
2
3
1
2
4
3
5
2
2
3
1
5
2
2
7
4
2
1
3
2
3
1
2
1
1
2
6
1
4
2
3
3
2
2
19
1
2
2
3
3
3
3
1
1
1
2
3
2
3
8
3
1
3
4
5
1
2
4
2
2
3
3
1
3
4
1
2
2
3
1
1
2
4
2
3
1
1
4
1
2
7
2
3
3
3
1
2
2
3
2
2
4
2
3
1
3
3
2
3
5
1
2
2
2
9
2
1
1
1
1
2
2
4
3
3
2
2
4
1
3
3
3
4
2
2
1
3
4
1
4
4
4
2
3
4
3
2
5
2
1
2
9
2
1
1
1
2
2
2
4
1
1
1
3
1
1
2
1
1
1
5
3
5
3
1
3
1
5
3
3
7
5
2
2
2
1
2
3
4
3
3
3
1
2
1
2
3
6
2
5
1
2
2
4
2
20
1
1
1
1
2
2
2
3
3
3
2
3
3
3
1
1
3
4
5
6
6
3
2
3
4
1
3
10
2
2
3
6
4
3
8
3
5
3
7
2
11
1
1
2
3
2
3
3
1
1
3
2
2
1
2
1
3
2
2
4
2
1
2
2
3
1
11
2
5
5
3
3
8
6
3
1
2
2
1
3
4
3
2
5
3
2
1
1
1
4
3
7
1
8
2
3
3
5
3
2
3
18
6
3
1
1
3
1
6
4
2
2
1
3
3
3
1
1
2
4
4
11
5
2
4
4
1
1
3
2
5
3
2
5
5
6
3
3
3
1
5
5
3
6
3
1
1
3
8
2
2
2
1
1
1
1
7
2
2
2
2
3
1
5
4
3
4
3
1
4
3
2
2
4
2
3
3
2
2
11
2
2
4
2
5
2
9
2
3
1
1
2
5
3
1
2
2
1
4
2
2
5
2
2
3
4
3
2
4
3
7
2
2
3
3
8
2
2
1
3
2
9
4
2
2
2
2
4
1
1
1
4
1
1
1
2
1
4
4
5
2
2
3
2
2
7
5
1
2
7
1
3
3
1
3
3
2
2
2
4
5
4
1
2
5
1
10
2
4
2
3
19
1
2
1
1
2
4
3
3
3
4
1
7
6
2
6
4
1
1
4
4
3
4
8
3
4
2
5
3
2
4
2
2
3
3
9
3
3
3
5
4
1
1
1
3
1
3
1
4
1
2
1
4
2
1
2
3
3
2
1
5
3
3
7
1
4
2
1
2
1
3
3
2
2
2
4
2
3
1
1
2
3
1
6
2
2
2
3
5
19
3
1
1
1
3
4
2
2
1
3
3
13
2
1
5
6
2
3
1
1
4
2
3
4
10
6
1
4
3
1
4
2
2
2
2
6
1
3
2
2
4
4
1
1
1
3
1
3
1
3
1
2
1
3
1
1
1
3
3
2
1
5
2
3
6
1
5
2
1
3
3
2
2
2
4
1
3
1
1
2
3
1
2
2
2
4
19
1
1
2
1
1
2
4
3
1
3
2
1
6
6
5
5
2
1
4
4
3
4
6
2
4
2
5
3
2
4
3
2
2
8
2
2
3
5
4
1
1
1
4
1
3
1
3
1
2
1
4
1
1
2
3
3
2
1
5
2
3
6
1
5
2
2
1
3
3
2
2
2
4
2
3
1
1
2
3
1
3
2
2
2
2
4
19
3
2
1
1
2
4
3
1
4
1
7
6
4
4
1
2
4
4
4
4
9
2
2
2
4
3
2
4
2
2
2
7
1
2
3
5
3
1
1
1
4
2
4
4
2
1
4
2
1
2
3
3
2
1
1
2
4
4
1
5
2
1
2
1
3
3
3
1
2
4
2
2
1
1
2
3
1
2
2
2
3
19
1
2
1
1
2
4
3
3
3
9
1
6
6
2
6
4
1
1
4
4
3
4
9
2
4
2
5
3
2
4
2
2
3
2
9
3
3
3
5
4
1
1
1
3
1
3
1
5
1
2
1
4
2
1
2
3
2
1
5
3
3
8
1
4
2
2
1
4
3
2
2
2
4
2
3
1
1
2
3
1
6
2
2
2
3
5
19
3
2
1
1
2
4
3
1
3
1
7
6
2
3
6
1
1
4
3
2
4
8
4
2
2
3
3
3
8
2
3
2
6
2
8
2
3
3
2
4
4
1
1
1
3
1
2
1
3
2
1
3
2
2
2
3
3
3
3
2
4
9
6
2
3
7
1
3
1
2
1
3
3
2
2
2
4
2
2
1
1
3
2
3
1
7
2
2
3
3
1
4
19
1
1
1
2
3
3
3
3
3
1
3
3
1
3
5
5
8
1
3
4
6
1
4
7
2
2
1
5
3
4
6
2
3
4
1
8
1
1
3
2
4
5
1
2
1
1
2
1
1
1
2
1
5
1
4
3
3
2
1
3
2
2
2
7
3
3
1
9
1
5
2
2
2
1
2
3
2
2
3
2
2
1
1
1
3
2
9
1
7
3
3
3
4
1
5
18
14
1
1
1
2
2
1
3
3
3
2
3
2
3
1
1
2
1
1
1
2
4
5
2
2
2
3
3
3
1
2
3
5
6
6
2
2
2
4
2
4
5
4
2
2
5
3
3
11
2
3
2
4
2
10
1
1
1
1
2
2
4
5
1
1
1
8
1
1
2
1
1
1
5
1
6
4
2
4
2
7
6
3
1
7
1
7
3
1
2
2
1
2
3
3
2
2
3
1
2
1
1
2
2
5
2
9
8
4
4
3
4
4
1
4
20
3
1
1
1
2
2
4
4
3
3
1
2
3
1
11
8
2
7
10
2
5
5
2
1
1
6
2
2
1
3
4
1
5
3
3
5
2
2
3
5
1
1
1
4
2
2
4
3
2
2
2
2
5
2
2
4
5
5
1
1
1
1
4
5
2
3
4
4
3
2
4
2
4
4
4
2
2
3
2
5
1
2
4
6
6
2
1
1
3
3
1
2
4
4
2
3
1
2
2
1
5
1
5
2
1
3
4
2
3
19
14
3
5
1
1
1
3
3
2
5
3
1
3
3
2
1
2
5
5
4
5
4
2
2
6
1
4
6
2
2
1
6
3
2
5
2
1
3
8
1
1
1
4
3
2
4
5
1
2
1
2
6
2
3
3
3
7
1
1
3
3
1
4
4
5
5
2
1
2
2
1
4
3
4
3
3
1
1
2
1
2
2
9
1
5
2
2
2
4
5
19
1
3
1
1
4
4
4
1
10
1
1
7
5
4
1
6
1
2
2
5
2
4
10
3
2
3
3
3
2
7
2
2
7
1
1
1
2
4
2
3
1
1
1
5
2
2
4
4
2
2
3
2
4
1
2
3
2
4
2
1
4
6
5
3
2
1
2
3
2
4
3
2
1
1
1
1
4
8
1
5
2
5
2
2
7
1
20
1
1
2
2
2
2
5
5
3
5
1
2
2
1
5
5
3
5
3
4
4
2
2
4
5
2
2
2
3
4
4
10
2
4
2
1
7
1
1
2
4
2
1
1
1
1
1
3
1
3
1
3
2
6
2
1
2
3
2
2
5
2
3
4
1
3
3
2
1
3
4
3
2
2
3
2
2
1
1
4
4
1
5
3
3
7
2
18
15
1
3
1
1
1
2
3
4
1
2
2
1
3
5
2
6
1
1
2
5
2
4
6
2
2
3
2
4
2
6
2
2
7
1
1
1
1
4
3
1
1
2
6
3
4
2
3
3
5
3
1
2
2
5
2
3
1
4
3
3
3
2
1
3
3
2
3
3
2
1
1
1
1
4
8
1
2
2
4
2
7
1
20
1
4
2
5
4
3
3
2
6
3
5
7
1
2
6
1
3
3
5
4
1
3
2
2
3
2
5
2
2
5
4
3
2
4
1
4
4
2
1
3
2
4
1
1
2
12
1
2
1
1
1
2
2
2
2
1
3
3
3
1
1
1
5
5
4
4
4
1
2
4
2
3
9
2
2
3
4
4
3
8
2
2
3
9
1
1
1
2
2
2
3
2
1
1
2
3
2
2
2
1
3
2
2
5
2
2
3
2
4
2
1
4
2
4
6
3
2
2
1
2
3
4
3
3
2
3
1
1
1
4
9
1
3
2
4
1
2
7
1
20
1
1
3
2
3
3
3
4
2
1
2
3
1
4
3
6
4
3
3
2
3
3
2
2
2
3
3
4
3
6
2
4
1
8
1
1
1
3
4
4
1
1
1
4
2
2
3
1
3
2
2
3
2
2
3
2
7
6
3
3
4
4
3
1
3
1
3
3
2
2
1
4
2
1
3
10
1
5
5
2
2
4
7
1
18
15
3
3
2
2
3
5
3
3
1
1
1
1
1
1
2
5
4
10
6
2
3
4
2
4
4
5
1
3
4
1
5
3
1
7
3
2
3
4
4
1
1
2
3
2
2
5
2
2
3
2
2
2
1
3
6
2
2
1
2
3
2
2
2
2
1
3
1
3
2
3
1
1
3
2
2
2
1
2
18
1
3
2
3
4
2
2
2
8
3
3
3
2
5
6
3
7
1
2
4
4
3
4
9
2
5
2
2
2
3
6
1
1
4
6
2
1
1
2
3
3
4
2
2
3
2
2
3
1
7
2
6
5
3
2
1
3
5
3
3
2
1
1
2
1
2
5
1
8
1
3
1
2
3
1
2
1
18
1
1
2
1
2
2
4
4
2
2
2
2
2
11
1
2
3
6
3
6
1
2
2
7
2
4
9
2
1
4
4
1
8
2
3
2
2
1
9
1
1
3
2
2
4
6
1
2
1
2
3
1
2
2
1
4
1
4
3
3
2
1
3
1
2
4
3
1
3
1
6
1
5
3
2
2
1
2
3
2
3
2
3
2
2
1
1
5
8
1
2
2
3
2
10
1
3
19
15
3
1
2
3
3
3
2
4
1
1
1
2
3
6
11
3
1
3
5
2
1
4
2
2
2
4
3
3
3
3
1
4
6
2
2
6
5
1
2
5
2
3
3
4
7
2
2
3
3
2
1
3
3
3
3
3
2
1
2
4
2
2
3
4
3
2
2
7
2
1
4
10
3
2
3
3
2
9
1
1
2
3
5
2
11
1
3
5
3
1
3
2
2
4
3
5
2
4
1
3
4
2
1
1
2
3
2
1
2
2
1
2
1
2
3
3
4
3
2
2
3
5
1
3
1
1
1
1
1
1
1
3
1
1
3
4
1
18
1
1
1
1
3
3
3
4
2
1
3
3
4
1
4
5
4
4
4
1
1
3
4
2
3
5
4
2
1
2
3
3
3
1
2
3
2
6
1
1
1
3
4
1
5
4
1
1
1
4
1
3
1
4
1
3
2
2
1
2
3
4
2
7
4
3
2
5
2
5
2
1
2
1
3
3
2
3
2
3
1
1
1
1
2
3
8
1
7
4
2
2
7
20
15
3
1
1
2
1
2
3
2
2
1
1
4
3
6
2
2
4
6
3
3
1
4
2
1
3
1
4
3
2
1
1
2
1
1
1
2
2
1
2
2
1
3
1
2
2
2
2
1
2
3
3
2
1
3
1
2
2
3
3
1
1
1
3
3
1
2
1
2
1
20
1
4
1
1
1
2
3
2
2
1
2
2
2
4
3
5
3
2
3
4
2
3
5
2
3
3
3
2
4
2
5
2
1
1
1
1
4
4
1
2
1
2
3
2
2
4
1
5
3
2
1
2
1
2
4
3
3
2
2
2
1
3
1
2
2
3
3
2
2
1
1
3
13
1
4
1
3
6
18
15
1
3
1
1
2
4
2
2
1
1
2
5
4
6
4
2
3
4
2
3
3
2
1
3
1
5
2
2
2
5
2
1
1
2
1
1
3
2
1
1
3
1
1
1
1
4
2
2
2
2
1
2
3
4
3
1
3
3
1
3
2
2
1
2
1
3
2
3
1
2
3
2
2
1
2
18
1
4
2
1
6
5
3
3
1
2
2
1
3
2
5
5
2
5
3
6
2
4
4
2
2
2
4
2
4
1
1
2
2
4
1
1
1
1
1
3
2
1
1
1
2
2
2
2
1
1
2
2
4
2
2
2
5
5
4
4
3
2
1
4
3
1
2
2
2
2
2
2
1
5
3
1
5
2
3
2
1
20
1
6
2
1
5
4
2
2
2
2
1
2
3
4
3
4
3
5
4
4
4
2
3
5
2
2
2
1
2
2
1
1
1
4
2
1
1
1
2
2
1
5
4
2
4
4
2
4
3
2
2
1
3
3
1
1
2
2
4
2
2
2
2
1
3
4
1
19
1
6
2
1
7
4
2
2
2
2
1
2
3
6
5
3
3
5
4
2
4
4
3
3
2
2
2
1
3
2
1
1
1
4
2
1
1
1
2
2
1
6
5
2
4
4
2
4
2
2
1
3
3
1
1
2
3
4
2
2
2
2
1
3
4
20
1
2
1
1
6
5
3
3
2
2
1
2
2
6
7
3
4
4
4
2
4
5
2
2
3
4
1
3
1
1
5
1
1
1
1
1
2
2
1
1
1
3
2
2
2
2
1
2
2
3
2
1
1
4
5
3
2
1
3
3
1
2
2
3
2
2
1
1
3
4
1
2
3
2
1
20
14
1
1
2
2
4
5
6
3
8
3
3
3
2
5
3
5
3
8
6
1
3
5
2
3
6
3
2
2
3
5
3
7
2
3
6
9
1
1
4
3
2
7
2
5
2
3
1
3
4
2
2
2
3
1
2
6
3
3
1
10
5
2
3
1
4
4
1
3
2
1
1
4
2
2
4
7
1
6
1
3
4
4
1
18
1
1
1
2
2
1
1
2
2
2
2
1
2
1
2
1
2
3
3
5
4
1
3
3
4
1
2
5
5
3
6
1
3
4
4
3
4
8
4
2
2
5
4
2
7
3
2
6
7
1
1
2
2
4
4
1
2
1
1
3
1
3
1
3
1
3
3
3
2
2
3
3
1
6
6
3
3
1
5
3
3
1
3
2
1
2
3
4
2
3
3
1
2
1
1
3
6
1
4
3
4
3
2
1
3
18
14
3
3
2
2
3
4
2
2
1
1
1
1
1
1
2
5
4
11
6
2
3
3
2
4
5
5
1
3
4
1
5
2
3
7
2
1
2
3
2
4
5
1
1
2
3
2
2
5
2
2
3
3
2
5
1
3
5
2
2
1
2
3
2
5
2
2
1
3
1
3
2
3
1
2
3
2
2
2
1
18
1
4
2
2
2
2
3
1
1
5
5
11
4
2
3
2
2
4
5
5
2
2
3
1
4
2
1
6
3
2
2
4
4
1
1
2
2
2
2
2
2
3
2
1
3
2
2
2
1
2
3
2
2
2
2
1
3
1
4
2
3
1
3
2
2
2
1
18
1
5
2
2
3
4
2
2
1
1
1
1
5
5
6
4
3
3
3
2
5
4
5
2
2
3
1
4
2
1
6
3
1
2
1
1
3
3
1
1
2
2
2
2
2
2
2
2
3
4
2
1
2
2
2
2
1
2
3
3
3
2
2
2
3
1
4
2
3
1
3
2
2
2
1
18
1
1
1
2
2
4
2
3
3
1
1
3
1
7
6
3
4
6
2
5
3
1
1
1
4
1
3
1
3
4
2
4
3
3
6
2
4
3
1
4
1
1
1
5
2
2
3
4
2
2
1
3
2
1
2
3
3
5
1
1
1
1
4
5
1
1
2
3
1
2
4
2
1
5
2
2
1
1
5
1
2
3
4
6
5
2
1
2
1
3
3
2
2
4
2
1
4
1
1
2
1
5
1
2
7
2
1
3
5
2
5
20
10
3
2
3
2
3
3
3
6
3
3
3
3
3
2
2
2
2
1
9
2
1
3
4
1
4
9
3
4
2
2
5
2
7
2
2
3
5
9
2
1
1
1
3
2
3
3
1
1
2
3
3
3
1
2
2
3
2
6
8
3
7
1
1
2
1
3
4
1
3
2
3
2
1
5
11
1
6
3
4
3
7
1
3
18
1
3
3
2
2
2
5
6
2
2
1
1
2
3
3
10
1
2
3
6
2
4
5
5
3
3
5
1
2
1
2
6
2
2
1
2
4
5
3
6
2
2
3
1
4
4
3
1
4
2
2
1
2
2
1
3
5
1
2
3
9
2
1
1
2
5
3
4
4
3
2
3
2
2
6
4
1
4
4
5
2
4
4
2
2
2
4
3
6
2
2
2
4
1
1
1
1
1
2
2
1
1
1
4
2
3
3
2
2
2
2
2
1
1
1
2
3
2
1
4
3
2
1
2
3
1
2
2
4
2
2
1
1
2
3
1
3
3
3
2
2
1
20
1
5
2
3
2
2
5
3
3
9
3
3
4
2
4
6
3
3
9
4
2
4
3
2
3
9
4
2
3
2
5
2
5
3
2
2
3
3
8
1
1
3
4
3
2
5
2
2
3
4
3
3
2
2
3
3
4
11
2
4
6
2
2
1
2
1
3
4
1
2
2
1
2
2
1
5
2
9
1
4
1
1
3
3
2
18
1
1
2
2
2
2
1
1
8
2
2
7
4
2
2
3
2
3
2
7
2
3
4
4
5
5
3
2
2
4
3
2
2
2
3
3
3
1
1
2
2
3
17
1
1
1
2
2
2
3
2
2
2
3
3
4
1
1
5
3
4
4
1
2
3
3
2
3
5
3
4
2
2
3
2
7
2
2
2
2
9
1
1
1
2
3
3
3
1
1
1
2
1
2
2
1
5
1
1
2
2
1
1
2
4
2
9
3
3
1
6
5
3
1
2
1
3
3
4
2
2
3
1
2
1
1
2
4
1
5
2
2
3
2
1
3
20
15
3
2
1
1
3
4
4
3
3
1
3
3
2
1
4
4
3
4
6
1
3
4
4
1
3
8
2
2
1
4
3
3
6
2
2
10
6
1
1
4
3
5
6
1
2
1
2
2
1
3
1
3
1
3
2
3
1
3
3
3
1
2
4
1
5
3
2
3
2
4
5
2
4
2
1
3
3
4
2
3
3
2
3
1
1
4
3
12
2
2
4
3
3
1
5
7
1
2
18
15
1
1
2
2
2
2
3
2
8
7
1
2
4
3
2
3
3
2
4
5
3
1
2
2
2
3
1
3
3
2
1
1
2
4
2
2
1
2
1
1
1
1
8
3
1
2
2
4
3
1
6
9
1
6
5
2
4
3
6
6
1
3
4
3
4
9
3
2
3
6
5
3
10
3
4
2
1
11
2
1
1
4
2
2
3
5
2
1
3
3
2
2
2
2
3
4
3
1
2
2
3
3
3
2
6
3
3
3
6
5
2
1
3
4
3
2
3
2
1
4
1
1
3
4
1
5
2
3
3
7
5
19
15
2
4
2
2
2
3
3
4
5
3
13
6
3
2
2
3
1
3
2
3
2
2
3
6
2
3
1
3
2
2
2
3
4
4
1
1
1
2
3
2
2
3
2
1
2
2
2
1
2
1
2
1
3
2
1
2
2
4
4
3
12
15
1
2
3
4
2
2
6
3
4
3
1
1
1
2
3
6
15
7
2
3
5
1
3
5
2
5
3
4
4
2
3
2
1
2
6
2
3
5
3
1
2
6
3
2
2
3
5
4
2
2
3
3
1
3
4
4
1
3
4
2
1
3
3
3
2
3
5
2
2
4
4
9
2
2
2
2
2
3
3
12
2
2
1
2
6
2
2
1
4
2
4
3
4
4
3
2
2
3
1
4
5
2
1
1
3
3
1
1
1
3
2
2
2
1
1
6
1
2
1
3
3
5
3
2
1
2
3
2
3
1
4
2
2
3
1
1
3
2
19
1
1
1
1
2
2
3
2
2
3
3
14
1
5
4
4
1
2
4
2
1
3
11
2
2
4
4
3
2
1
1
8
1
1
1
3
4
2
1
1
2
2
1
3
1
2
4
2
3
1
2
3
2
3
2
1
3
5
2
2
1
2
3
3
3
3
3
1
3
1
1
4
10
1
1
5
2
19
1
1
1
1
2
2
3
2
2
3
3
14
1
1
6
4
4
1
2
4
2
2
3
11
2
2
4
4
3
2
1
1
8
1
1
1
3
4
2
1
1
2
2
1
3
1
2
4
2
3
1
2
3
2
3
2
1
3
5
2
2
1
2
3
3
3
3
3
1
4
1
1
4
10
1
7
1
5
2
19
1
3
2
2
1
4
3
2
3
4
1
2
6
5
4
4
10
4
4
3
5
3
3
5
4
3
2
4
1
8
3
3
1
6
2
1
4
1
3
1
1
1
5
1
1
4
3
2
2
2
6
1
1
2
2
2
4
4
1
3
3
3
3
1
1
2
4
2
2
2
3
1
3
1
1
3
2
1
2
2
3
1
3
19
1
1
1
1
3
2
3
3
3
1
1
1
1
2
2
1
2
2
2
6
3
3
4
3
3
1
1
2
5
3
1
1
2
1
1
1
2
2
1
2
1
1
2
4
1
1
1
3
5
3
1
2
3
2
2
1
4
2
2
2
2
2
3
2
18
1
2
3
3
2
3
1
2
1
3
2
2
2
3
6
5
5
4
4
3
4
3
5
3
4
2
4
2
5
2
2
2
2
3
5
5
1
1
2
4
3
1
1
2
2
2
1
3
1
4
1
3
4
1
1
2
2
1
1
1
1
4
2
3
6
3
2
1
1
2
3
2
3
1
4
1
4
1
1
3
3
1
4
2
3
1
2
19
1
1
2
4
2
2
2
3
4
4
1
1
1
1
1
2
4
2
3
13
2
1
3
3
2
3
2
2
4
2
3
3
4
4
3
5
5
1
4
3
1
2
6
4
1
1
2
2
2
3
1
1
5
1
3
6
3
1
2
3
1
1
2
2
3
5
3
3
2
1
3
2
2
1
2
3
3
2
2
4
2
7
1
2
5
2
9
3
3
3
2
4
5
2
1
2
2
1
1
3
2
2
5
1
3
4
5
1
5
5
4
3
2
4
2
4
1
1
3
6
3
1
1
1
2
2
3
1
1
2
2
1
1
2
3
1
2
6
3
2
3
2
1
6
1
5
3
2
1
1
4
2
1
1
4
1
2
1
2
1
19
1
1
1
3
2
3
3
3
1
1
1
1
2
3
1
2
2
3
5
2
3
4
3
4
2
2
1
2
2
5
3
1
1
2
3
1
1
1
2
2
3
3
2
2
1
2
4
2
1
3
3
3
1
3
2
2
1
1
2
1
3
1
2
2
19
1
2
2
2
3
2
3
3
12
2
2
1
2
6
3
3
4
1
3
3
4
3
2
1
3
4
2
2
1
3
5
2
1
1
1
3
1
1
1
3
1
2
1
1
1
4
1
1
3
3
5
3
2
1
2
3
2
3
1
4
2
1
3
1
1
2
19
1
1
1
1
1
2
1
2
2
3
3
2
1
3
3
4
1
1
5
5
5
4
4
2
4
3
1
3
10
2
2
2
5
4
3
5
3
2
2
8
1
1
1
3
4
3
1
1
2
3
1
3
1
5
4
2
3
1
2
3
3
3
3
3
2
1
6
5
2
1
3
2
1
2
3
3
2
3
3
2
2
1
1
4
10
2
2
2
5
3
2
19
15
1
1
1
3
2
2
3
3
3
3
3
2
1
1
5
6
5
4
3
2
4
3
2
3
9
2
2
2
4
4
3
4
2
2
8
1
1
3
4
3
1
1
1
2
1
3
1
6
1
4
2
6
1
2
3
3
3
1
1
1
2
2
4
1
5
5
2
3
2
1
2
3
3
1
3
3
1
2
1
1
3
10
2
3
3
4
3
1
19
15
1
2
3
1
1
3
2
4
1
2
2
1
3
3
3
4
1
4
2
3
2
4
3
2
1
2
5
1
5
2
2
1
5
1
1
1
1
4
2
2
3
1
2
1
1
3
2
2
2
1
2
4
1
2
2
2
4
2
3
6
2
2
2
1
1
3
4
4
2
1
4
1
1
1
1
2
6
1
4
2
3
3
19
1
1
2
1
2
3
2
2
1
1
2
3
1
3
1
1
2
6
1
3
3
4
2
4
2
3
2
6
4
3
2
1
1
2
1
2
1
1
3
2
1
2
2
3
2
1
2
4
3
3
2
1
4
1
4
2
2
3
20
1
2
2
2
1
2
3
3
12
2
2
1
2
6
3
2
4
1
3
2
4
3
3
1
4
3
2
2
1
3
5
2
1
1
2
3
1
1
1
3
1
2
1
1
1
5
1
2
1
3
2
5
3
2
1
1
2
3
2
3
1
3
2
2
3
1
1
2
19
1
1
3
1
4
2
3
1
2
2
1
2
1
5
2
1
3
2
3
2
4
6
3
3
4
1
5
3
2
2
6
1
1
1
3
2
4
1
1
1
5
2
3
1
2
1
2
5
1
2
2
1
1
4
2
4
6
2
2
2
1
1
1
4
2
2
2
1
2
4
1
1
3
3
1
4
1
2
2
19
1
2
4
4
1
5
3
4
1
2
2
1
3
3
4
3
4
3
3
2
5
2
4
5
2
3
4
1
4
2
2
3
2
2
5
1
1
1
1
1
2
3
1
1
1
4
1
3
1
2
1
2
5
2
1
2
2
4
2
3
7
2
2
1
1
1
4
2
2
2
1
1
4
1
1
3
3
1
4
1
2
2
19
1
1
2
3
1
6
3
3
1
3
3
1
4
6
5
3
6
3
3
2
4
2
4
6
4
3
3
2
7
3
2
2
3
5
2
7
1
1
1
4
2
2
4
1
1
1
3
1
1
3
3
1
4
1
6
4
2
1
3
2
8
6
3
3
8
2
3
1
1
1
4
4
3
4
1
1
3
1
1
3
3
1
4
1
2
3
1
2
19
1
1
1
1
1
2
3
3
3
3
8
8
3
3
4
7
6
3
4
7
8
2
2
2
3
2
4
7
2
4
2
4
4
2
7
2
2
2
2
3
10
1
1
1
3
2
1
5
2
3
2
2
3
3
3
3
4
2
1
3
2
3
3
2
8
6
2
3
4
4
3
1
1
1
3
4
2
2
4
3
4
1
1
4
1
2
1
4
3
2
3
7
1
2
19
1
4
3
2
2
3
3
4
2
1
1
1
5
5
4
4
3
3
6
2
4
6
2
4
4
1
4
1
1
4
3
1
1
1
1
1
2
3
1
1
1
4
3
3
1
1
3
4
1
2
2
2
1
2
3
2
3
2
1
1
2
4
2
2
1
2
3
2
1
2
2
1
2
2
2
1
19
1
1
2
3
1
1
3
2
4
1
2
2
1
2
4
3
4
5
1
4
2
4
2
4
3
2
1
2
5
1
5
2
2
1
5
1
1
1
1
4
2
3
3
1
2
1
1
3
2
2
2
2
2
4
1
2
2
2
4
2
3
6
3
2
1
1
3
4
4
2
1
4
1
1
1
1
2
6
1
4
2
3
2
3
19
1
2
3
1
1
4
3
4
1
2
2
1
2
4
3
5
5
1
4
2
4
2
4
3
2
1
2
5
1
5
3
1
6
1
1
1
1
4
2
2
4
1
2
1
1
3
1
3
1
1
2
5
1
2
2
2
4
2
4
6
2
2
2
1
1
3
4
4
2
1
4
1
1
1
1
2
6
1
4
2
3
3
19
1
5
3
4
2
2
8
2
2
4
6
1
1
3
3
5
2
4
3
3
2
5
6
3
4
6
3
2
1
1
4
2
2
2
3
2
5
2
2
4
1
1
1
3
2
3
2
2
16
14
1
1
1
3
2
2
4
3
3
3
3
4
1
2
8
5
5
2
1
1
2
5
1
4
5
4
4
2
4
2
2
4
2
2
2
9
2
1
1
2
3
3
4
1
2
1
1
4
1
3
1
6
1
2
2
2
2
2
3
1
2
2
5
4
4
6
8
2
2
4
1
3
3
2
2
2
3
1
2
1
1
2
4
1
4
2
2
20
15
3
2
2
2
2
2
2
4
2
3
2
3
1
4
6
4
4
5
1
3
2
5
2
4
6
4
3
2
5
2
10
3
3
3
7
3
1
1
1
3
1
4
3
1
1
1
3
1
1
1
3
1
1
1
3
8
2
1
2
2
1
1
1
1
4
4
1
4
1
5
4
3
1
1
3
3
2
2
4
4
1
4
1
1
2
2
1
3
3
3
2
3
1
2
19
1
1
1
1
3
2
2
4
3
3
2
3
3
3
1
2
6
5
5
2
1
1
2
5
2
5
5
4
4
2
3
3
2
7
3
2
5
9
2
1
1
2
3
3
5
1
2
1
1
3
1
3
1
5
2
2
2
2
2
3
1
2
3
6
4
4
7
8
2
2
4
1
3
3
2
2
2
3
1
2
1
1
2
4
1
5
2
2
2
3
20
15
3
1
1
1
3
2
2
4
3
3
3
3
4
1
2
6
5
5
2
1
1
2
5
1
5
5
4
4
2
3
2
2
7
3
2
4
9
2
1
1
2
3
3
5
1
2
1
1
4
1
3
1
5
2
2
2
2
2
3
1
2
2
6
4
4
7
8
2
2
4
1
3
3
2
1
2
3
1
2
1
1
2
4
1
5
2
2
2
3
20
15
3
6
2
2
2
3
3
3
2
2
2
2
1
1
4
2
8
4
2
3
4
3
3
1
4
6
2
4
1
2
5
2
1
1
2
2
1
1
2
2
4
3
3
2
2
3
1
2
2
2
3
2
2
2
1
2
2
1
2
3
2
3
3
1
7
2
1
1
18
1
2
2
2
3
5
3
3
1
2
2
1
2
6
4
3
1
3
3
4
3
4
3
4
3
2
4
1
7
3
3
3
2
6
5
1
1
2
2
3
1
1
1
4
2
4
1
3
6
2
1
2
2
4
4
4
1
4
5
2
3
1
1
3
4
2
1
3
1
3
1
1
2
2
1
2
1
4
7
1
2
19
1
2
3
3
3
4
2
3
3
2
4
6
1
6
3
1
4
3
6
3
5
6
4
1
4
1
7
3
3
3
3
4
4
1
1
2
2
2
3
1
2
1
1
4
1
1
1
3
1
3
1
2
5
1
1
2
1
1
1
1
4
7
4
3
6
3
2
1
1
2
3
2
3
1
1
1
4
1
1
3
1
3
1
3
2
1
2
19
1
3
1
2
3
2
2
5
4
4
2
2
3
3
2
1
3
4
2
2
4
9
6
1
2
3
2
4
4
3
2
3
6
3
3
7
3
3
4
3
2
11
1
1
3
2
2
3
3
1
2
1
2
4
1
1
2
3
4
6
6
2
2
3
2
2
2
6
7
3
2
4
6
1
4
2
1
2
1
5
3
3
2
3
4
2
3
1
2
10
1
6
3
2
3
3
3
2
5
18
1
1
2
4
4
1
1
3
2
4
4
1
3
3
1
3
3
3
3
4
1
4
2
5
2
4
3
2
2
2
4
5
1
5
3
1
3
2
7
1
1
1
1
4
2
2
4
1
2
1
1
6
1
1
2
2
2
3
2
4
1
1
2
2
5
4
3
7
3
2
3
1
1
3
4
4
2
1
1
1
2
1
1
2
6
1
5
2
3
2
2
4
19
1
2
1
2
2
2
4
2
3
3
2
3
3
3
9
2
3
4
4
3
2
3
4
5
2
5
9
1
2
2
3
3
3
4
2
8
2
1
2
2
2
2
1
1
3
4
1
3
1
2
1
1
4
1
2
2
1
2
4
4
5
2
2
2
1
2
4
3
2
2
4
2
1
1
1
2
3
2
3
2
3
1
18
1
1
1
1
1
3
2
3
2
4
1
2
1
2
3
6
5
2
3
5
2
3
4
4
2
3
6
2
2
2
3
4
3
6
2
2
3
6
1
1
1
1
3
2
2
3
5
2
1
2
2
1
3
2
2
2
3
3
7
4
6
3
2
1
1
1
3
5
2
2
2
1
1
2
1
4
8
1
3
2
3
1
3
18
1
3
1
1
3
3
2
2
3
1
1
2
2
3
9
4
1
2
4
2
3
4
2
3
2
3
3
2
1
1
2
2
1
3
4
2
1
1
1
1
3
1
1
1
1
1
1
2
3
2
1
1
3
5
2
2
2
2
2
2
2
8
2
2
18
2
1
1
1
2
2
3
2
1
3
3
3
1
1
4
4
1
7
1
3
4
4
2
4
8
2
2
4
2
3
2
4
2
3
4
1
2
3
1
1
3
3
5
3
1
1
1
4
1
3
1
3
5
2
3
1
1
3
3
2
1
1
2
3
5
5
1
3
1
2
1
2
1
1
3
3
2
1
1
2
1
3
11
1
2
3
4
2
7
3
17
14
1
1
1
1
1
1
2
1
1
1
1
4
1
3
1
1
2
2
1
2
1
1
1
2
1
1
3
3
1
1
1
1
1
1
3
1
1
1
2
4
1
1
1
1
1
6
1
1
1
1
3
3
2
7
1
1
1
1
1
2
1
2
1
1
1
2
3
1
1
1
1
3
2
1
1
1
1
1
2
2
2
1
1
1
1
1
1
1
1
1
1
2
1
1
1
1
1
1
1
2
1
1
1
1
1
4
1
2
2
1
1
3
1
3
1
1
1
2
1
3
3
1
1
2
1
1
2
2
1
1
1
1
2
3
2
5
1
7
2
10
4
17
2
1
3
1
8
1
1
1
1
2
3
3
2
2
3
3
3
4
1
1
5
3
4
5
1
2
3
5
2
3
5
2
2
2
2
3
3
3
1
3
2
5
1
1
3
3
5
4
1
1
1
2
1
3
1
1
2
2
3
2
2
2
3
4
1
3
4
4
2
7
2
4
2
2
2
1
4
3
3
3
3
3
1
1
1
1
2
6
1
6
4
3
5
5
2
19
15
3
1
1
1
1
2
5
3
2
2
1
1
2
2
1
1
2
2
2
2
2
2
2
1
1
3
3
2
2
1
1
8
2
1
1
1
2
2
4
4
3
2
3
3
3
1
4
7
4
11
7
5
5
3
2
3
4
2
4
7
3
2
1
4
5
5
11
3
10
8
8
2
2
10
1
1
3
4
3
6
1
2
1
1
3
1
1
1
2
1
3
2
2
3
2
1
3
7
2
4
2
3
7
2
6
1
8
6
4
2
3
2
9
6
3
2
5
2
1
5
3
3
2
2
3
1
1
1
1
3
1
8
2
8
3
2
3
5
4
11
2
5
16
4
1
3
2
3
2
2
2
5
2
2
2
2
3
4
5
2
3
6
2
3
4
5
2
3
6
2
2
2
2
4
3
8
2
2
4
7
1
1
1
1
3
2
2
3
4
2
1
2
2
1
2
3
2
2
2
3
3
8
2
3
6
3
3
1
1
1
3
5
2
2
2
1
1
2
1
4
8
1
3
1
3
2
1
3
18
1
1
1
1
2
2
5
3
2
2
10
1
1
3
6
3
4
2
8
6
3
2
2
3
2
2
9
4
2
2
6
4
5
12
4
6
4
7
2
2
11
3
1
3
4
2
3
6
1
2
1
2
4
1
1
1
2
2
1
4
5
3
2
1
3
2
3
2
3
2
7
7
2
2
3
2
8
4
3
2
3
2
1
3
4
4
1
2
3
4
4
2
1
2
2
14
1
8
2
4
6
4
4
1
4
18
6
3
2
2
1
2
2
2
2
3
2
2
2
2
3
10
7
1
2
5
3
3
3
3
3
1
1
4
1
3
4
3
2
2
3
2
2
1
1
3
1
1
2
2
2
2
2
1
1
3
3
1
1
2
2
2
2
3
1
2
2
2
13
1
1
1
2
2
5
3
2
1
3
3
3
1
1
4
9
4
4
2
7
4
3
4
3
3
2
2
8
3
2
1
3
4
5
10
3
7
5
3
2
2
11
1
1
3
4
3
5
1
2
1
1
3
1
1
1
2
1
4
2
1
3
2
1
3
5
2
3
2
3
4
5
1
8
5
2
1
3
2
8
5
2
2
3
2
1
5
4
3
2
2
3
1
1
1
1
2
2
7
1
9
2
4
6
2
4
4
18
3
1
4
4
3
2
5
2
2
1
1
1
2
3
5
1
5
2
3
3
5
2
3
5
2
2
2
5
2
6
2
5
1
1
1
2
2
4
2
2
3
3
2
2
3
4
2
2
3
2
2
3
1
1
1
3
5
3
3
2
1
1
2
1
3
9
1
2
3
1
17
2
1
1
4
2
3
2
2
3
3
2
6
1
3
4
3
1
3
4
2
2
2
4
2
7
2
2
6
1
1
2
3
4
3
1
2
1
2
3
1
3
1
3
1
3
2
2
1
2
3
1
3
4
3
2
2
4
3
2
1
3
3
4
3
3
2
1
1
1
1
3
10
1
1
3
2
4
7
1
18
15
1
2
1
3
2
4
3
3
3
1
1
3
1
9
8
3
3
8
2
10
2
1
2
1
5
1
2
1
3
4
2
4
5
2
7
2
4
3
1
6
1
1
1
4
2
3
3
4
2
2
2
4
3
1
2
3
1
6
2
2
1
1
4
4
1
2
2
2
2
2
4
2
1
5
1
1
1
1
5
1
2
3
5
6
5
2
2
2
1
3
3
2
3
4
2
1
4
1
1
2
1
5
2
5
2
2
3
7
2
5
20
10
3
1
1
2
1
2
2
3
5
4
4
3
3
3
2
1
5
2
1
4
2
1
1
1
2
4
3
4
2
1
2
2
1
2
3
2
1
1
1
1
3
1
19
2
2
3
1
1
1
4
2
2
4
3
3
1
1
2
2
3
7
8
2
2
5
2
4
4
3
3
2
3
4
3
1
4
5
1
2
2
5
4
2
1
1
4
1
1
1
3
3
3
2
2
1
1
3
5
2
1
2
1
3
2
5
1
1
2
4
17
1
1
1
3
6
2
3
3
1
3
3
3
2
2
2
5
4
6
5
1
3
3
2
2
4
9
4
2
2
3
4
3
7
2
7
8
1
1
3
3
4
3
1
2
1
1
2
1
2
1
2
2
2
3
1
2
3
1
2
2
6
4
4
1
5
5
2
3
2
1
4
3
4
3
3
2
1
3
1
1
4
5
1
4
3
3
1
18
15
1
3
1
6
3
3
3
3
4
2
1
1
1
3
3
2
6
13
4
1
3
2
4
1
3
2
5
3
3
4
4
5
4
3
6
4
7
7
3
2
6
4
1
1
2
3
2
2
1
1
5
1
3
8
2
2
3
3
2
1
4
5
3
3
4
1
5
1
2
1
3
3
4
3
2
4
2
12
1
3
3
11
2
2
4
2
2
4
2
3
2
1
1
1
1
3
3
2
4
12
2
2
4
3
3
1
2
2
5
4
3
4
4
4
1
5
6
2
2
5
6
1
1
2
4
2
2
1
1
5
1
3
8
2
1
3
3
2
3
5
2
3
1
4
3
2
1
3
3
4
2
2
3
13
1
7
3
4
2
10
2
4
2
3
4
2
2
1
9
9
2
6
4
2
4
6
1
1
3
3
3
3
7
2
2
1
3
4
3
6
3
4
3
1
7
1
1
3
1
1
3
4
1
2
1
2
4
1
3
1
2
1
2
2
3
2
1
2
2
4
2
4
4
4
1
5
2
2
2
1
3
4
5
2
3
2
1
2
1
1
3
2
5
1
5
3
4
4
4
19
15
1
1
1
2
3
3
3
3
4
3
3
2
1
4
3
2
1
1
1
2
3
2
1
1
2
1
3
2
1
1
1
1
2
19
2
1
2
2
3
5
3
2
3
3
3
2
2
4
2
2
3
2
1
1
1
2
3
3
3
2
1
1
3
2
1
3
4
1
1
1
2
19
1
1
2
3
2
2
5
3
2
4
3
1
2
1
2
4
2
2
2
1
1
1
2
2
2
3
2
1
4
2
1
2
1
3
1
1
4
1
1
1
19
2
3
4
2
2
2
2
3
2
2
4
1
1
3
4
2
7
10
4
2
2
5
2
4
8
2
4
3
2
4
6
9
6
4
5
2
7
3
1
4
5
3
1
1
2
5
3
2
2
3
1
8
3
1
2
3
1
2
1
4
2
4
4
4
2
1
3
4
2
1
3
3
5
2
2
3
14
2
2
2
4
3
2
11
3
1
3
2
2
2
2
1
5
2
3
5
1
6
1
2
4
3
2
3
7
4
2
2
3
4
1
3
1
1
2
6
1
1
1
2
4
4
1
1
2
3
1
2
2
1
7
1
3
2
1
1
2
3
3
5
2
3
4
3
2
1
1
3
4
3
3
2
1
1
1
1
4
9
1
2
3
4
2
1
18
14
1
1
1
2
2
4
3
3
3
3
1
6
4
1
9
4
4
2
3
6
5
2
2
1
4
2
3
2
5
3
3
4
1
5
9
5
6
6
1
12
2
3
3
3
3
8
1
4
2
3
3
3
1
3
6
2
1
2
4
9
2
3
4
1
1
1
1
2
8
1
5
3
2
4
1
7
7
3
1
4
2
1
4
3
1
2
4
2
3
4
1
1
5
2
6
2
6
3
3
4
9
3
5
20
14
1
1
1
3
2
2
2
2
5
4
3
4
3
2
2
2
4
2
1
4
2
1
1
1
2
1
2
2
1
2
3
1
1
1
1
19
1
1
3
2
2
2
2
5
4
3
4
3
2
2
2
4
2
1
4
2
1
1
2
2
1
2
2
1
2
3
1
1
1
1
19
3
1
3
3
2
5
4
4
7
7
2
2
2
3
2
2
6
3
3
3
5
3
3
4
2
2
2
2
3
4
2
2
4
1
3
3
1
3
1
5
5
3
2
2
3
1
2
3
3
2
2
1
3
4
1
3
2
1
1
3
1
3
9
1
2
2
4
1
18
1
1
1
3
2
2
2
2
5
4
3
4
3
2
2
2
4
2
1
4
2
1
1
1
2
1
3
2
2
2
3
1
1
1
1
19
4
4
2
3
3
2
2
5
1
1
3
1
3
6
8
2
4
5
2
3
5
2
4
3
2
4
3
3
1
1
3
2
3
1
1
3
2
5
2
2
2
2
3
3
2
2
3
2
4
2
3
4
2
2
1
1
3
4
1
3
2
1
2
3
2
2
8
2
1
1
18
1
1
1
2
3
2
3
2
2
3
3
2
1
4
7
5
11
6
4
5
4
2
1
4
2
4
9
3
2
2
2
3
4
10
6
7
6
3
9
2
1
3
4
5
4
1
1
1
1
2
1
3
1
3
1
1
3
1
1
2
3
4
1
3
2
2
2
7
2
2
5
2
6
2
6
2
2
4
2
1
3
3
2
2
3
3
2
2
1
1
3
1
7
2
5
2
2
2
4
4
11
2
18
4
1
3
3
2
2
2
5
2
2
1
1
2
3
1
1
6
1
2
4
5
2
3
5
2
2
2
4
2
3
1
1
3
2
1
1
1
3
2
2
2
2
2
2
2
2
2
4
2
2
3
3
4
2
2
2
4
2
2
2
3
4
1
3
2
1
3
2
2
7
1
1
1
17
1
3
1
2
2
2
2
3
3
2
2
4
1
1
2
6
5
6
3
4
4
4
2
2
6
2
4
9
3
2
3
3
3
4
8
6
5
6
2
8
2
1
3
3
6
3
1
1
1
3
2
2
1
3
1
4
4
1
1
2
3
3
1
3
2
1
4
2
2
5
2
5
6
2
2
3
2
1
3
3
3
1
3
3
3
1
1
1
3
1
12
2
3
2
2
4
3
4
2
18
1
3
2
2
4
2
2
1
1
2
2
6
9
2
4
3
2
3
4
5
2
3
2
2
3
5
2
2
2
2
3
1
2
2
3
2
1
3
3
2
3
1
1
3
2
4
2
2
1
16
1
1
1
2
2
2
2
3
3
3
3
2
5
4
4
3
3
2
4
2
1
3
9
2
2
3
4
4
3
4
2
3
3
2
5
2
1
2
2
4
1
1
2
5
1
1
1
2
2
1
1
1
1
2
1
3
2
4
3
3
2
9
5
2
1
2
2
1
3
2
2
3
3
3
2
1
1
3
4
1
8
2
3
4
2
3
18
3
1
1
1
3
6
2
4
5
1
3
3
5
2
3
11
5
6
4
4
8
3
3
3
3
2
4
5
3
2
2
4
4
3
11
6
5
7
3
9
1
1
2
3
2
4
3
1
2
1
1
2
2
3
1
4
1
4
2
6
2
1
3
2
1
1
1
4
1
7
2
6
2
2
3
2
7
2
7
3
1
3
3
1
4
3
4
2
2
2
1
1
1
1
2
8
1
7
3
3
4
3
1
6
18
15
1
4
2
3
2
2
2
5
2
2
8
3
3
4
5
2
3
6
4
3
5
5
2
4
6
3
2
2
3
5
3
9
2
2
2
2
4
2
7
1
1
1
2
1
1
2
1
4
3
4
2
1
2
2
1
2
2
4
2
2
2
3
3
5
2
2
3
6
4
3
1
1
1
3
5
2
2
2
1
1
3
1
4
7
1
12
2
2
2
2
1
4
18
1
1
2
1
2
2
1
2
2
2
1
4
1
4
6
5
6
3
5
5
3
3
3
4
2
4
9
3
2
1
4
4
4
10
6
7
6
3
8
2
1
3
4
5
3
1
1
1
2
1
2
1
3
1
2
3
1
1
2
3
3
1
3
2
1
7
2
2
4
2
6
6
2
2
4
2
1
3
3
3
2
3
3
1
1
1
1
3
1
6
2
3
2
2
4
4
11
2
18
1
1
1
1
1
2
3
3
7
5
3
4
4
2
2
1
4
2
1
4
2
2
1
3
2
2
4
2
2
1
2
1
2
3
2
1
1
1
2
3
19
6
2
2
2
2
4
2
2
3
3
2
4
2
1
5
1
2
4
7
1
3
5
2
2
3
3
2
5
1
1
4
5
2
1
3
4
2
1
1
2
2
4
2
3
2
6
2
4
4
4
2
2
2
2
2
4
1
3
1
1
1
3
1
2
6
1
2
1
18
4
2
3
3
2
2
3
2
2
3
8
5
1
2
5
2
3
5
3
2
2
3
2
2
4
2
4
3
2
2
1
1
2
2
3
1
1
2
2
2
2
3
5
2
1
3
1
2
1
2
1
10
1
1
4
14
3
1
1
2
6
3
1
1
3
1
3
3
4
1
1
2
4
5
4
4
2
3
3
3
2
4
6
2
3
2
2
3
3
7
3
3
2
1
8
1
1
2
3
4
7
2
2
1
1
3
1
3
1
5
1
2
2
3
2
3
3
2
2
2
4
2
5
3
2
2
3
2
1
3
3
4
2
2
2
1
4
1
1
3
4
1
1
3
4
2
7
1
18
15
1
2
1
1
2
3
5
2
2
2
3
3
3
1
2
4
5
1
3
6
4
2
2
6
1
4
7
4
2
1
4
3
2
8
4
5
5
2
1
10
1
1
2
1
2
4
7
1
2
1
1
2
1
1
1
2
2
1
4
1
6
6
3
2
1
3
3
2
3
3
5
4
4
4
8
4
2
1
2
2
1
5
3
2
2
3
3
2
2
1
4
3
7
1
7
3
3
3
4
1
3
19
14
3
1
1
2
2
4
2
3
4
1
1
3
1
7
8
3
3
8
2
5
4
1
1
1
3
1
3
1
3
4
2
4
3
2
5
2
2
3
5
1
1
1
4
2
3
3
3
2
2
1
1
2
1
2
4
2
5
1
1
1
1
4
5
1
1
3
4
1
2
5
2
1
5
2
2
1
1
5
1
2
4
6
5
2
1
1
2
1
3
3
2
3
4
2
1
4
1
1
2
1
5
1
5
2
1
2
4
2
5
20
10
3
2
3
2
1
8
5
5
1
1
2
2
2
1
1
2
4
2
5
11
1
1
3
3
2
4
5
2
6
2
3
3
5
7
3
3
6
1
3
2
1
2
5
5
1
1
2
5
4
3
1
1
5
3
8
2
1
5
3
4
2
1
5
2
3
2
5
4
3
2
4
1
3
2
2
1
3
3
2
2
2
4
2
12
1
2
5
3
13
3
1
1
3
3
2
2
3
3
15
5
1
2
4
2
3
5
3
2
2
4
3
2
4
3
4
2
1
1
1
1
2
2
1
1
2
2
2
5
2
1
2
3
2
2
1
3
2
2
9
1
1
2
1
4
3
5
4
4
3
3
2
2
1
5
3
1
4
2
2
1
3
5
2
2
3
4
2
1
1
2
1
2
3
2
1
1
1
1
4
1
19
3
1
3
3
2
2
3
1
1
1
2
3
8
6
1
2
5
2
3
4
2
3
2
3
2
3
2
2
2
1
3
4
2
1
1
1
2
3
2
2
5
1
1
2
3
3
2
1
7
2
2
18
1
1
1
2
2
4
3
2
2
3
3
3
1
4
7
6
6
3
5
3
3
3
3
3
2
4
8
3
2
1
4
2
4
9
2
5
7
6
1
9
1
1
3
4
3
5
1
1
1
3
1
1
1
2
1
2
2
1
1
2
1
2
2
4
1
3
3
2
4
7
4
1
1
4
2
10
6
2
2
3
2
1
4
3
3
2
3
3
1
1
1
1
2
6
2
10
3
2
4
3
2
11
5
18
4
1
1
1
2
2
3
3
3
1
2
3
4
4
2
4
3
4
2
2
2
4
2
2
2
2
3
2
1
1
1
3
5
1
1
3
2
2
1
3
1
2
3
2
1
3
1
2
2
1
2
2
1
2
1
2
19
2
1
3
2
7
3
3
5
2
1
4
3
2
1
2
2
1
2
1
3
1
1
3
1
1
2
1
19
1
1
2
2
5
3
3
2
1
3
3
2
1
2
5
6
2
4
8
3
1
3
4
1
4
9
4
2
1
4
2
3
8
3
4
3
6
2
1
9
2
1
3
3
4
6
1
2
1
1
3
1
1
1
2
2
1
4
1
5
5
4
2
2
3
4
1
1
4
6
2
3
7
1
2
4
1
7
2
6
3
2
5
2
1
2
1
3
3
2
3
2
2
1
1
4
3
11
1
6
4
4
5
2
1
2
19
15
1
1
1
2
2
2
2
5
3
3
4
3
2
2
1
4
2
2
1
1
1
2
1
2
2
1
1
2
1
2
3
1
1
3
1
2
19
1
1
1
2
2
5
3
2
1
3
3
3
1
1
4
5
4
4
2
9
5
1
1
4
2
3
2
3
8
3
2
1
3
4
5
10
3
6
3
5
2
9
2
1
3
3
3
6
1
2
1
1
4
1
1
1
2
1
2
2
1
2
2
1
2
3
2
3
7
5
2
3
2
8
6
2
2
3
2
1
4
4
4
2
3
3
1
1
2
1
2
7
1
8
2
4
6
2
11
4
18
3
1
2
1
4
3
5
3
4
2
1
1
1
1
4
3
2
5
12
3
1
3
3
4
3
3
2
5
4
3
4
4
2
3
3
2
1
5
4
1
3
2
6
4
1
1
2
4
2
2
1
1
3
1
3
8
2
2
3
3
3
1
4
3
3
5
2
1
5
3
1
1
2
3
4
3
2
4
4
12
1
2
4
4
11
4
3
2
2
1
3
3
2
7
7
9
9
2
2
3
10
5
1
3
3
1
4
6
4
1
2
6
3
4
2
2
1
3
5
3
5
2
1
4
2
3
3
2
2
1
1
1
1
2
3
4
2
5
2
2
2
2
2
5
3
2
2
1
2
4
1
1
1
3
17
1
5
5
3
2
2
2
6
2
2
1
2
2
3
3
3
1
8
4
1
3
6
2
3
5
2
2
2
4
2
5
2
6
2
1
2
1
3
2
1
2
2
1
4
4
9
2
2
3
2
2
3
3
4
2
2
1
1
3
4
1
2
2
2
3
2
2
12
1
1
2
1
18
1
1
2
3
5
3
3
4
3
3
3
2
1
4
9
5
11
6
5
7
2
4
2
3
3
3
3
7
3
2
2
4
4
5
11
3
9
7
9
2
5
10
2
1
3
4
2
4
8
1
1
2
3
2
1
3
1
4
2
3
5
2
1
8
2
4
1
2
4
11
2
7
1
8
5
1
2
4
1
11
6
3
2
4
2
1
4
3
2
3
2
3
1
2
1
1
3
3
7
1
7
3
3
4
4
4
11
2
6
18
6
2
1
5
5
2
3
3
2
5
1
1
1
1
2
6
2
1
6
1
2
4
5
1
3
5
4
2
2
4
2
3
2
2
1
3
1
1
4
2
2
1
2
2
1
2
4
2
2
3
2
4
1
2
3
2
2
3
2
2
1
1
3
4
1
3
2
1
1
3
2
7
1
1
2
1
18
3
1
1
6
2
3
4
2
1
1
2
5
7
4
3
4
3
2
4
5
2
2
2
4
2
5
2
2
2
5
1
1
1
1
1
1
3
2
1
1
1
3
2
2
2
1
1
2
2
5
2
1
2
1
1
1
2
4
6
6
2
4
3
2
1
4
3
1
2
2
2
1
2
1
1
3
2
1
2
2
4
2
1
2
20
15
1
1
2
2
1
2
2
5
4
2
3
3
1
2
1
4
2
1
4
2
1
1
2
2
3
1
2
2
1
2
1
3
1
4
4
3
1
2
19
6
3
3
3
2
2
2
1
3
3
3
6
2
4
4
2
4
4
1
3
6
2
3
3
4
2
5
2
3
5
1
1
1
3
2
1
1
2
3
2
3
1
5
2
3
3
3
2
2
2
4
2
1
3
2
2
1
3
3
3
3
3
1
1
3
1
2
5
10
2
1
3
18
1
1
1
1
2
3
4
4
2
2
3
3
3
1
1
4
6
5
2
7
5
3
3
3
3
2
4
8
3
2
1
3
5
5
9
3
6
5
2
2
2
10
1
1
3
4
3
5
1
2
1
1
3
1
1
1
2
1
2
1
2
2
1
3
5
2
3
1
3
4
4
1
6
5
2
1
3
2
8
6
2
2
3
2
1
5
4
3
2
3
3
1
1
1
1
2
7
1
9
2
4
4
2
11
4
18
3
1
4
2
1
3
3
3
2
8
8
1
3
4
5
1
1
3
2
4
2
3
9
2
3
2
4
2
1
1
4
1
4
3
1
3
1
1
4
2
1
1
1
2
2
2
3
6
1
2
1
1
2
3
5
2
2
2
1
4
3
1
3
3
3
1
1
2
10
2
3
3
18
1
2
2
1
1
1
2
3
2
2
1
1
1
2
3
2
2
6
6
2
2
5
1
3
4
2
4
2
3
4
5
1
1
5
3
3
1
1
2
2
2
2
1
2
2
1
2
2
4
2
3
3
1
5
2
1
2
2
4
2
2
1
1
3
4
1
3
2
1
2
3
1
2
9
2
1
2
2
1
17
4
4
3
3
2
2
2
2
2
1
1
2
2
2
5
6
2
3
6
2
3
5
2
3
3
4
3
2
2
4
2
2
1
3
3
3
2
2
1
1
3
1
1
2
3
2
1
1
1
3
4
2
3
1
2
1
2
4
1
2
4
17
1
1
1
2
2
5
3
2
2
3
3
4
1
1
3
7
5
2
7
5
3
3
3
3
2
2
8
3
2
1
4
4
5
12
4
7
3
3
2
11
1
1
3
4
3
5
1
2
1
1
3
1
1
1
2
1
4
2
1
3
2
1
3
2
3
2
3
4
6
8
2
2
1
3
2
8
6
3
2
3
2
1
5
4
3
2
2
3
1
1
1
1
2
2
7
1
9
2
4
4
4
4
1
4
18
3
1
1
1
1
2
2
3
2
2
3
3
3
1
1
4
9
5
9
5
7
5
6
2
3
4
2
3
8
3
2
2
3
4
5
9
2
7
7
5
2
2
11
2
1
3
4
2
5
1
2
1
2
6
1
1
1
2
2
1
3
1
3
2
1
3
4
2
3
3
5
8
5
2
4
2
11
6
2
2
3
2
1
5
3
3
2
3
3
2
1
1
1
2
4
6
9
2
4
6
2
11
4
18
4
1
1
2
1
3
2
3
2
2
2
2
4
1
4
11
5
6
4
5
5
4
2
3
4
2
4
9
3
2
3
3
3
4
12
7
4
5
10
2
1
2
4
4
3
1
1
1
4
1
2
1
3
1
1
2
1
1
3
4
4
2
2
3
5
6
2
2
4
2
7
2
6
2
2
4
2
1
3
3
2
3
3
3
1
2
1
1
2
7
2
7
3
1
4
4
4
6
18
2
1
3
1
1
1
2
2
3
3
1
1
1
2
3
8
3
1
2
5
2
3
4
2
3
2
3
3
3
2
2
2
1
3
4
2
1
1
1
2
3
2
2
4
1
1
2
3
3
2
1
5
2
1
18
1
1
1
2
2
5
2
2
4
1
3
3
3
1
2
5
5
2
5
6
3
1
2
1
2
4
6
2
5
2
6
3
3
5
4
5
9
3
1
3
2
4
5
1
1
1
2
1
2
1
3
1
2
5
2
2
3
3
2
1
2
6
3
7
5
2
2
2
1
3
3
2
3
2
3
1
2
1
1
3
3
2
4
7
2
2
2
20
15
1
1
2
1
1
2
7
3
1
3
1
5
1
1
1
6
5
5
7
2
4
5
2
2
2
6
3
2
3
4
4
4
6
3
4
7
3
8
1
1
2
2
4
5
1
1
2
5
2
3
2
2
1
1
2
2
3
1
2
3
3
1
1
1
2
2
5
3
4
1
4
1
6
6
3
2
4
2
1
3
3
4
3
3
3
1
3
1
1
3
10
1
4
7
3
3
3
4
1
18
14
1
2
1
1
2
2
3
2
2
2
4
1
2
5
5
5
3
6
6
4
3
2
3
2
3
9
3
2
1
5
4
4
10
4
5
6
2
10
2
1
3
3
4
4
1
2
1
1
1
2
2
3
2
4
1
2
3
4
1
3
2
2
2
2
4
1
3
7
2
2
5
2
1
3
4
4
3
3
2
2
3
1
1
3
1
10
1
3
2
5
18
2
2
2
2
2
1
1
2
7
7
3
2
2
3
3
3
3
2
3
3
2
2
18
1
2
1
1
2
3
3
3
3
1
11
1
3
5
3
4
1
2
3
4
2
3
5
2
1
3
2
2
3
1
1
5
1
1
2
3
5
5
1
2
1
2
2
1
3
1
5
1
4
2
4
1
2
3
1
2
4
3
3
2
2
1
3
1
2
3
2
2
2
2
1
1
3
2
6
1
3
3
19
15
1
2
1
1
3
4
3
3
2
1
3
3
8
1
3
5
1
4
1
2
4
4
1
3
9
1
2
1
4
4
2
7
2
2
8
1
1
1
3
3
4
5
1
2
1
2
2
1
3
1
3
1
2
2
3
2
2
3
2
1
4
2
2
4
5
3
2
2
1
3
1
2
2
3
2
1
2
1
1
2
6
1
1
3
3
2
7
3
19
1
1
1
1
2
3
3
3
2
1
3
3
3
1
4
6
4
4
2
3
4
3
3
3
4
2
4
8
3
2
1
4
4
4
10
5
6
6
2
1
9
2
1
3
4
3
5
1
1
2
3
1
2
1
2
3
2
1
2
1
2
3
2
4
1
4
8
6
5
5
2
1
3
2
8
4
2
2
5
2
1
5
3
3
3
4
3
1
1
1
1
2
3
7
2
7
3
2
4
5
2
5
18
4
1
1
2
1
1
3
2
1
1
1
2
2
1
3
5
4
3
1
2
4
3
4
4
5
2
2
1
1
4
2
5
1
5
1
1
2
1
1
2
2
1
1
2
1
3
4
2
3
1
3
2
1
1
3
1
3
4
2
3
2
2
1
2
3
2
2
2
3
1
2
1
1
3
3
1
3
2
1
19
1
2
1
1
2
2
3
3
3
2
1
3
3
2
1
1
1
4
5
5
5
2
2
5
3
2
4
8
2
2
2
4
3
3
7
4
4
5
2
1
1
2
2
4
3
1
2
1
1
2
1
3
1
4
1
4
2
4
1
2
3
3
2
2
5
2
4
5
6
2
3
2
1
3
1
3
2
3
3
1
1
1
1
4
4
1
2
3
3
1
4
4
3
19
15
1
3
2
1
1
2
4
3
2
1
2
2
5
4
2
1
3
4
1
3
4
2
2
4
2
4
2
2
2
4
1
1
2
2
3
1
1
2
3
1
1
2
2
2
2
2
6
5
1
1
1
2
5
4
5
3
2
1
2
3
1
1
2
1
2
2
1
5
3
1
2
2
3
2
18
1
2
1
1
3
2
1
1
1
2
2
1
3
5
3
4
2
2
4
3
2
3
5
2
2
1
1
3
2
5
1
5
1
1
2
2
4
3
1
1
2
3
1
3
1
3
1
3
2
2
1
3
3
1
3
4
2
3
2
2
1
3
3
2
2
2
3
1
2
1
1
2
3
1
3
4
1
19
1
2
1
1
3
2
1
1
1
2
2
1
3
5
3
4
3
2
3
3
3
1
5
2
2
1
1
4
1
5
1
6
1
1
2
2
4
6
1
1
2
2
1
3
1
6
1
3
2
2
1
2
3
1
3
4
3
3
2
2
1
3
3
2
2
2
3
1
2
1
1
3
3
1
3
3
19
1
2
1
1
3
2
1
1
1
2
2
1
3
5
3
4
1
2
4
3
2
3
5
2
2
1
1
3
2
5
1
5
1
1
2
2
4
3
1
1
2
3
1
3
1
6
1
3
2
2
1
3
3
1
3
4
2
3
2
2
1
3
3
2
2
2
3
1
2
1
1
2
3
1
3
4
1
19
1
3
1
5
9
7
1
2
3
2
3
1
2
3
3
2
2
1
2
2
2
2
1
3
2
1
5
2
2
2
2
2
3
3
2
13
7
2
2
3
2
2
4
2
2
4
5
5
2
1
2
1
1
1
4
2
1
1
1
1
4
3
3
3
2
2
2
4
2
2
13
2
1
1
2
2
2
2
2
1
3
3
3
1
4
5
2
5
1
2
4
2
2
3
8
2
2
1
4
4
2
6
3
2
4
1
1
3
2
4
2
1
2
1
2
2
1
3
1
6
1
3
2
3
2
2
3
1
4
2
5
4
3
2
2
1
3
1
2
2
3
2
1
2
1
1
3
5
1
2
3
4
2
4
7
3
2
19
15
1
1
1
1
2
2
2
2
2
2
3
1
3
3
3
1
3
4
5
4
6
3
4
4
4
1
3
8
2
2
1
5
2
2
6
2
2
3
2
10
1
1
3
3
2
4
5
2
2
1
1
2
1
2
1
5
1
3
2
4
1
3
3
1
3
2
5
5
5
2
2
2
1
3
1
2
2
2
2
1
2
1
1
4
6
1
3
3
2
2
6
8
1
18
15
3
2
2
3
2
2
3
3
3
2
9
3
3
3
1
1
4
6
2
6
8
3
2
4
5
1
4
9
4
2
5
3
6
3
5
2
1
3
9
1
1
2
2
3
4
2
4
2
2
2
2
3
3
2
2
3
1
2
5
7
2
4
6
4
2
3
2
1
4
3
1
2
2
1
1
2
2
2
5
8
1
5
1
1
4
3
4
1
2
18
1
1
2
1
1
3
2
1
6
3
3
2
4
4
1
3
2
4
3
1
3
1
2
5
3
1
1
4
2
2
1
2
2
1
3
2
2
2
2
1
1
1
1
4
5
1
1
18
1
2
1
2
2
2
3
2
3
1
2
3
1
6
6
3
9
2
7
5
1
2
2
3
2
3
3
5
1
4
1
4
10
3
5
2
1
10
3
1
1
4
3
3
3
4
1
2
4
1
2
3
2
5
1
1
1
1
3
1
1
3
4
4
8
2
4
3
6
1
2
2
1
2
3
2
6
6
2
3
1
2
3
2
2
1
1
2
1
3
1
1
3
6
1
5
2
3
3
4
1
5
16
14
1
2
1
1
3
2
4
2
2
2
1
6
1
1
1
8
6
4
4
2
1
5
4
2
4
9
3
2
3
5
3
3
7
2
5
8
2
1
1
2
2
3
2
1
2
1
1
2
1
3
1
6
1
4
2
3
1
2
4
3
2
2
6
3
3
6
6
2
2
1
4
1
2
2
3
3
1
1
1
1
4
6
1
5
3
3
2
4
2
2
19
15
1
3
2
2
2
2
5
5
5
3
4
2
1
1
1
2
3
3
5
11
4
2
3
4
2
2
3
2
5
3
3
3
4
2
3
3
5
1
5
6
2
2
5
4
1
2
4
3
3
1
1
4
1
3
8
2
2
2
3
2
1
3
5
2
2
2
1
4
2
3
1
2
2
2
3
2
3
11
1
3
3
2
10
1
1
2
2
7
3
5
5
6
1
3
3
2
1
4
6
3
9
4
5
4
1
3
2
5
1
4
5
4
2
1
6
2
2
6
2
2
2
2
10
1
1
1
3
3
5
4
1
2
1
2
6
3
3
1
2
1
3
2
2
1
3
3
1
4
6
4
6
7
2
1
2
1
3
3
4
2
2
4
2
1
1
2
2
2
1
5
1
2
3
2
4
3
19
15
1
1
1
1
2
2
2
4
5
5
1
6
5
6
5
6
4
9
2
1
2
5
2
4
9
2
3
3
4
2
4
9
3
4
2
1
9
3
1
1
3
2
2
2
1
5
4
4
4
4
2
3
2
2
2
3
5
3
1
4
1
5
2
3
4
1
1
5
2
5
3
4
7
2
2
1
2
2
4
3
2
1
4
3
3
1
4
2
8
1
5
5
2
3
2
1
3
19
15
3
1
4
3
3
2
3
2
2
2
1
2
2
1
2
2
4
3
1
4
4
7
3
2
2
6
3
3
2
3
3
1
1
2
3
1
1
1
4
1
1
1
1
2
3
6
2
2
2
2
2
3
2
3
2
2
1
1
2
3
2
1
1
2
2
1
1
3
1
2
3
19
1
1
1
2
2
3
4
2
6
2
6
5
1
10
3
9
2
2
7
2
3
2
7
1
4
5
2
2
1
4
5
3
8
4
2
4
2
9
4
1
1
3
2
2
3
7
1
4
1
2
3
3
2
4
2
4
2
2
1
4
6
2
3
5
2
6
6
2
2
1
2
7
6
3
6
6
2
3
1
4
1
1
4
3
4
2
4
3
1
3
5
1
4
2
8
7
2
2
2
3
8
6
1
5
20
16
3
2
3
3
1
3
2
3
3
2
4
3
2
3
4
1
3
4
4
4
2
3
2
5
2
2
2
3
2
7
2
2
2
1
1
1
2
9
2
2
2
2
6
5
1
2
3
2
1
2
5
1
2
2
4
5
1
4
18
14
1
3
2
2
2
2
6
3
8
1
1
2
3
5
2
10
2
3
3
4
1
3
2
2
4
3
4
2
3
1
1
2
3
3
1
1
2
4
3
4
1
1
2
2
1
2
2
3
1
1
2
3
3
4
5
3
3
2
2
4
2
2
1
1
2
3
1
1
4
1
1
3
1
19
1
2
1
1
4
5
4
3
3
4
9
9
2
5
5
3
6
3
2
4
2
3
3
8
3
5
2
2
2
2
5
2
2
6
3
1
2
3
3
1
1
2
4
2
2
2
2
1
7
1
2
1
1
1
1
3
4
4
4
2
3
1
2
4
3
2
2
4
1
4
1
1
2
11
1
2
2
1
3
3
19
1
1
1
3
2
3
5
2
2
2
1
3
3
5
1
2
5
5
2
5
5
2
1
3
3
1
4
5
3
2
1
2
2
3
5
4
5
6
2
2
7
1
1
3
2
1
3
5
1
1
1
6
1
1
2
3
1
1
1
3
2
2
2
1
2
3
3
1
5
1
3
4
1
1
2
1
7
5
2
3
2
1
3
3
2
2
2
2
1
1
1
1
2
3
7
1
7
3
2
3
2
1
19
15
1
1
4
2
1
1
4
3
7
7
3
3
2
2
5
5
5
8
1
3
4
5
1
3
8
2
2
3
3
5
3
4
1
1
4
2
1
1
3
5
4
2
5
1
2
2
2
4
2
2
3
1
3
2
6
1
6
2
2
1
2
4
1
3
3
1
1
2
1
2
9
1
4
2
3
3
19
1
4
2
5
2
2
3
2
2
3
3
4
1
2
6
5
2
6
7
4
2
3
5
3
1
7
4
2
2
3
5
5
9
4
5
10
5
9
3
4
2
2
4
7
1
2
7
1
1
1
2
1
1
5
5
4
2
3
3
2
5
2
6
4
2
1
3
1
6
6
2
1
3
1
2
2
3
3
2
2
3
3
1
2
1
12
1
7
2
3
2
4
19
1
2
1
3
2
2
4
1
1
2
3
3
4
1
1
5
6
2
5
2
2
4
4
2
3
7
2
2
1
3
5
4
12
2
2
4
8
1
1
2
2
4
6
1
2
1
1
3
1
2
2
1
7
1
1
2
4
1
3
4
2
6
2
3
1
6
2
6
3
2
1
3
3
2
2
2
3
1
2
1
1
2
3
1
8
3
4
1
2
4
1
19
15
3
5
1
2
2
2
2
2
2
7
7
3
2
2
3
11
5
1
3
3
1
4
4
4
2
4
4
3
1
2
5
2
5
3
1
4
1
2
3
2
2
4
1
3
3
3
1
5
2
2
3
5
2
3
3
2
2
1
2
2
2
2
2
4
18
1
2
1
2
2
4
4
4
4
3
3
4
1
3
5
5
4
5
2
2
3
4
2
3
5
2
2
2
3
3
3
11
4
6
5
1
8
1
1
1
2
4
4
7
2
2
1
1
5
2
3
1
5
1
2
2
3
2
1
2
3
4
2
1
1
1
1
3
1
4
4
3
3
2
7
5
3
2
2
1
4
3
2
3
2
3
1
1
1
1
3
2
4
1
4
3
2
3
4
1
20
15
3
1
1
3
2
3
3
2
2
2
3
3
4
1
2
5
5
4
5
2
1
4
3
2
3
5
2
2
1
2
2
3
9
4
4
6
2
8
3
1
1
3
2
1
5
5
1
1
1
5
1
3
1
2
1
3
2
3
1
1
2
3
3
1
2
1
3
1
1
2
1
6
2
6
2
3
2
1
3
3
2
3
3
2
1
1
1
1
2
3
9
1
5
3
2
2
7
1
2
19
15
1
1
1
1
1
2
2
2
5
4
2
1
3
1
3
5
4
5
2
2
3
7
2
3
5
2
3
3
6
3
7
2
2
1
2
8
1
1
1
1
2
2
3
1
1
2
5
1
2
3
1
5
1
2
2
4
1
1
2
5
2
2
1
5
5
1
4
3
2
1
4
4
1
4
3
2
1
2
1
1
4
10
1
5
2
3
2
1
2
20
1
5
2
2
2
2
1
1
7
7
3
2
4
2
3
11
6
2
3
3
1
4
4
2
5
2
2
4
4
1
2
2
5
5
3
1
4
1
1
1
2
3
3
1
2
3
3
1
4
2
2
2
3
4
1
2
3
1
2
1
2
5
2
3
3
4
16
1
2
1
1
2
2
3
1
1
2
3
3
4
1
1
2
4
6
4
6
1
2
4
5
1
3
7
2
2
1
3
3
5
10
2
4
4
2
7
2
1
2
2
5
6
1
1
1
3
1
2
2
1
3
1
1
2
3
1
2
3
4
1
1
3
1
1
3
2
4
2
5
3
3
2
1
4
3
2
2
3
3
1
2
1
1
2
3
5
1
2
3
4
1
6
1
19
15
3
2
1
1
2
2
3
3
2
2
2
4
4
6
1
2
4
2
1
4
1
4
2
2
3
1
3
5
5
2
3
1
1
5
2
3
1
2
4
3
1
2
1
2
2
2
3
1
4
3
2
2
3
1
1
2
4
2
1
2
19
1
1
1
1
3
4
3
4
2
2
1
3
3
3
1
2
5
5
7
9
5
3
4
3
2
3
6
2
2
2
3
4
3
6
4
5
7
2
7
1
1
4
2
5
4
1
1
1
2
1
3
1
6
1
2
2
2
1
2
3
1
1
1
5
3
1
3
5
5
3
1
3
2
1
3
1
4
3
3
2
1
2
1
1
4
2
8
1
4
4
2
2
6
1
2
18
15
1
1
2
3
3
2
6
4
1
2
2
3
7
4
1
2
4
3
3
4
4
2
4
5
3
2
5
2
3
2
3
2
3
4
3
2
2
3
3
2
2
4
2
1
1
3
5
2
1
3
1
2
2
1
18
1
1
3
2
3
4
2
2
2
3
3
5
1
2
5
5
5
7
2
1
4
3
2
3
2
3
2
1
4
3
4
10
2
1
7
6
2
2
9
1
1
3
2
2
4
7
1
1
1
4
1
3
1
2
1
3
2
3
2
1
2
3
3
1
2
2
7
6
4
2
2
3
8
2
6
3
2
4
2
1
3
3
2
2
2
2
1
2
1
1
2
5
6
1
8
7
2
3
4
8
1
5
19
15
3
1
1
1
1
4
3
3
1
2
2
2
3
3
2
8
2
1
3
5
1
3
3
2
4
4
5
1
3
2
1
6
3
2
3
2
1
2
3
2
4
3
2
2
2
2
2
2
3
2
1
2
4
5
1
2
2
3
3
2
1
3
1
1
1
3
1
5
1
1
4
3
20
14
3
2
1
1
3
3
3
4
3
2
3
3
4
1
2
8
5
2
6
6
2
1
4
3
2
3
2
2
2
1
3
3
3
5
1
3
6
2
2
8
1
1
3
2
1
4
7
1
1
1
4
1
3
1
4
1
3
2
2
1
1
3
3
3
1
1
2
5
1
1
1
3
1
6
2
6
3
1
3
2
1
3
3
2
2
2
2
1
2
1
1
2
4
6
1
6
2
3
4
7
1
4
19
15
1
1
1
1
2
2
3
4
3
5
3
3
5
1
2
5
5
5
5
2
1
4
3
1
3
5
2
2
1
2
3
4
9
3
3
6
2
6
1
1
4
2
1
5
7
1
1
1
4
1
3
1
4
1
3
2
2
1
1
3
3
1
7
2
3
1
2
1
7
2
6
2
3
2
1
3
3
2
2
3
2
1
2
1
1
2
3
6
1
6
2
3
4
5
3
2
19
15
1
4
2
3
3
2
6
2
7
7
2
2
2
4
2
1
8
2
2
3
5
2
4
3
2
4
3
4
2
3
1
1
2
1
1
1
2
4
3
5
1
1
2
2
1
2
2
3
1
1
2
3
2
2
5
3
2
2
2
4
2
2
2
1
2
2
2
1
2
3
1
1
3
1
19
1
3
3
1
2
2
2
3
2
1
2
4
3
5
3
1
3
3
3
2
6
2
3
2
1
4
2
5
2
3
5
3
1
1
1
2
3
1
1
4
2
1
1
1
3
1
1
2
3
3
1
4
6
2
4
5
3
1
3
2
3
3
3
1
2
1
1
2
8
1
4
1
2
20
1
1
1
1
2
5
6
2
2
3
3
4
1
1
7
3
6
3
4
6
3
2
3
4
2
4
2
3
2
1
5
2
2
6
3
3
4
4
2
9
1
1
1
3
2
4
6
1
1
1
2
2
3
3
1
2
2
3
2
2
4
4
2
3
2
6
2
1
3
1
6
2
5
3
2
3
2
1
3
3
2
2
2
3
1
1
1
1
2
2
6
1
8
3
2
3
2
1
20
15
3
4
2
4
4
6
3
8
2
2
2
3
2
3
7
3
3
3
4
1
4
2
5
3
4
2
3
1
1
2
2
3
1
1
2
3
3
4
1
3
3
3
2
2
2
2
3
1
2
2
2
5
2
4
2
2
2
5
2
2
1
1
2
2
1
4
1
1
2
1
19
1
1
1
2
3
3
4
3
4
1
6
4
1
4
6
3
3
3
8
5
1
1
6
1
3
8
3
2
4
6
3
5
12
3
6
6
2
1
12
4
1
1
4
2
3
3
8
1
3
2
2
3
3
1
3
3
4
1
2
3
5
5
4
1
1
8
10
4
4
4
2
8
6
2
1
2
2
1
5
3
3
3
3
2
1
4
1
1
2
8
1
7
4
1
3
4
6
6
5
20
14
2
1
1
2
2
4
2
3
2
10
2
5
3
4
6
1
2
3
3
1
4
5
3
2
2
5
2
3
11
4
4
2
2
10
1
1
1
3
3
1
4
3
1
1
1
3
1
3
1
2
1
2
2
4
1
2
4
2
1
1
1
1
6
3
3
2
4
2
6
3
2
1
4
3
3
1
2
3
1
1
1
1
2
1
5
1
5
4
2
2
4
1
20
15
3
6
1
1
1
2
2
2
4
4
7
7
3
3
3
2
5
5
3
8
7
3
2
4
1
3
4
2
4
3
2
3
2
5
1
2
2
1
1
3
5
4
2
4
1
1
2
4
1
2
3
1
3
3
5
1
5
2
2
1
4
4
1
3
2
1
1
2
2
7
1
4
2
3
3
5
19
1
1
3
3
2
2
3
4
2
2
3
3
1
1
3
3
2
5
14
2
2
3
3
2
2
4
2
4
4
2
3
4
1
3
3
1
3
7
2
2
4
3
1
2
3
2
3
2
1
3
8
1
2
3
1
1
5
3
2
4
2
2
4
3
2
3
3
2
2
2
2
4
5
1
2
3
4
3
2
10
14
1
3
2
1
2
2
3
3
3
1
2
4
2
5
2
3
4
2
2
3
6
2
3
4
2
4
3
4
2
1
1
2
2
1
1
2
3
2
3
1
4
1
3
2
2
1
2
4
3
3
2
1
1
3
3
4
3
2
3
4
1
2
4
5
1
7
1
4
7
18
1
1
1
1
3
4
2
2
2
3
3
3
6
1
4
2
5
8
3
1
3
2
1
4
4
3
2
1
3
3
2
6
5
2
3
7
1
1
1
3
2
4
3
1
1
1
3
1
3
1
1
1
2
2
3
1
1
3
1
1
2
5
3
1
1
1
5
5
2
7
3
2
3
2
1
4
3
2
1
2
2
1
1
1
1
2
7
1
4
2
2
2
2
3
1
2
20
15
1
1
1
3
1
3
3
3
2
2
2
2
2
1
4
3
4
2
3
3
3
1
3
5
2
1
3
5
4
4
1
1
7
1
1
2
2
4
3
1
1
1
4
2
4
1
3
2
3
1
1
3
1
4
3
3
1
1
5
3
2
2
1
4
1
1
5
10
1
6
1
2
3
1
18
14
3
1
2
1
3
3
3
3
3
2
1
2
3
1
6
3
5
2
3
3
3
1
3
5
2
1
3
7
4
3
2
2
3
1
1
3
4
4
1
2
1
1
3
2
3
1
4
3
2
4
1
1
2
2
2
5
2
3
2
1
1
3
1
2
2
2
2
2
2
1
1
4
10
1
6
1
2
1
18
15
3
1
3
3
1
3
3
3
2
2
2
1
2
3
5
3
3
2
3
3
3
1
3
6
2
1
3
7
4
2
2
3
1
1
1
2
4
5
1
2
1
1
3
2
3
1
1
1
2
4
1
1
2
2
5
3
2
1
1
1
1
3
2
2
2
1
2
1
1
3
10
1
6
1
2
7
18
14
3
1
3
3
1
3
3
3
2
2
2
2
2
3
4
3
4
2
2
3
3
1
3
5
2
1
2
7
4
1
1
1
3
1
1
2
4
5
1
2
1
1
3
2
3
1
3
1
1
2
4
1
1
2
2
5
3
2
1
2
1
4
3
2
2
1
2
1
1
3
12
1
6
2
2
18
14
3
2
3
3
1
2
2
3
2
2
2
1
2
2
6
3
4
2
2
3
3
1
3
5
2
1
3
7
4
1
1
1
1
3
1
3
1
1
2
3
4
6
1
2
1
1
5
2
3
1
2
4
2
4
1
1
2
2
3
3
2
3
2
1
1
1
5
3
2
3
1
2
1
1
5
11
1
6
1
2
4
18
14
3
1
3
3
1
3
3
3
2
2
3
1
2
3
1
5
4
4
2
4
2
3
1
3
5
2
1
3
7
4
3
2
2
3
1
3
1
1
2
4
5
1
2
1
1
3
2
4
3
2
2
4
1
1
2
2
2
3
7
2
3
2
2
1
2
1
3
2
2
1
1
2
1
1
4
10
1
1
1
2
18
15
3
5
2
2
2
2
3
2
2
2
2
2
2
5
7
8
2
3
3
2
3
4
4
2
4
3
2
2
1
1
5
1
1
3
1
1
1
1
2
3
1
2
2
4
1
4
2
2
2
2
1
3
2
3
2
4
3
1
4
5
1
1
2
17
1
1
3
3
1
3
3
3
2
2
2
1
2
2
5
3
5
2
3
3
4
1
4
5
2
1
2
5
4
3
1
1
2
1
4
1
1
2
4
1
1
1
3
2
3
5
2
2
3
1
1
2
2
3
5
3
3
1
1
3
3
2
2
3
4
1
1
5
10
1
6
1
2
2
1
18
14
3
1
2
2
2
2
3
3
4
3
3
3
2
3
5
1
3
3
4
2
3
3
5
1
4
5
2
1
3
8
4
3
3
1
3
1
1
2
1
1
4
6
1
2
1
1
5
2
4
1
2
3
5
3
1
2
2
1
2
5
3
2
1
1
2
1
2
2
2
2
3
3
1
1
4
11
1
2
2
2
7
2
18
15
3
1
3
3
1
3
3
3
2
2
2
1
2
2
5
2
3
5
2
3
3
3
1
3
5
2
1
3
5
4
4
2
1
1
2
7
1
1
2
3
1
1
1
3
4
5
2
1
3
2
3
1
1
2
2
3
4
3
3
1
1
4
3
2
2
1
4
1
1
5
10
1
1
2
2
2
7
1
18
14
3
1
3
3
1
3
3
3
2
2
2
1
2
2
5
3
5
2
3
3
4
1
4
5
2
1
3
5
4
3
1
1
4
1
1
2
4
1
1
1
3
2
3
1
3
1
1
2
3
1
1
2
2
4
3
3
1
1
1
3
3
2
2
1
4
1
1
5
11
1
6
2
3
2
1
18
14
3
2
2
2
3
3
4
4
1
1
1
2
1
10
6
1
2
3
3
1
2
2
1
2
4
2
2
6
4
3
1
2
5
3
2
7
2
1
3
3
3
2
2
1
2
5
1
3
2
1
1
3
9
1
3
3
1
3
3
3
2
2
2
1
2
2
5
3
3
5
2
3
3
3
1
3
5
2
1
3
5
4
4
2
1
1
4
2
1
7
1
1
2
3
3
2
1
1
1
4
2
3
1
2
2
2
3
1
1
2
2
6
3
3
3
3
1
1
5
3
2
3
1
4
1
1
5
11
1
2
6
1
2
4
4
1
18
14
3
3
1
1
3
1
3
4
1
2
2
1
2
4
6
5
4
4
3
2
4
5
2
2
2
3
1
6
2
2
1
2
4
1
1
1
1
1
2
2
1
1
1
3
2
2
2
2
1
1
1
2
2
3
2
2
2
5
4
6
3
3
2
1
3
3
2
2
2
4
2
2
1
1
3
2
1
4
2
3
2
2
1
2
20
1
2
1
1
4
4
2
2
3
3
5
1
2
4
6
3
5
1
2
2
3
3
1
8
2
2
3
4
4
2
4
1
1
2
6
1
1
1
2
2
5
5
1
1
1
5
2
3
1
1
4
1
4
5
3
2
1
3
3
1
3
2
3
1
4
3
2
2
1
4
3
3
2
3
3
2
2
1
2
3
3
13
1
1
2
3
3
9
1
2
19
1
2
1
1
2
3
4
3
3
2
1
3
3
3
1
2
5
7
4
7
4
2
3
5
2
4
8
2
2
2
4
6
5
9
9
7
5
2
2
8
1
1
5
2
4
6
1
2
1
1
3
1
3
1
2
1
3
2
4
2
3
3
4
1
3
3
2
6
2
5
3
3
3
4
1
9
2
5
2
2
4
2
1
4
1
2
2
3
3
1
2
1
1
2
2
9
1
5
3
4
1
19
15
3
2
3
3
3
2
2
3
1
1
1
1
1
2
2
2
10
2
2
3
2
1
4
2
5
2
3
5
4
3
4
1
2
4
1
2
2
2
2
1
1
2
1
3
6
1
2
3
3
2
3
2
1
5
3
3
4
3
1
5
1
4
2
9
2
1
1
1
3
3
2
3
3
6
6
1
1
1
7
3
6
2
3
3
5
2
2
10
1
2
2
3
4
4
3
3
3
2
1
5
4
1
3
5
3
1
1
2
2
2
1
1
1
1
2
4
3
2
1
3
6
3
1
4
2
2
1
3
3
3
2
2
3
2
2
1
1
3
5
1
1
2
4
1
15
1
2
1
1
2
4
5
4
5
1
3
3
3
1
2
7
7
6
2
5
6
3
2
4
4
2
4
5
3
2
1
4
2
4
5
6
6
7
2
2
7
1
1
4
2
4
6
1
2
1
1
3
1
2
2
1
3
1
3
2
5
2
3
2
3
4
1
10
2
6
5
4
3
3
4
1
9
6
2
2
4
2
1
4
2
2
2
2
3
1
1
1
1
2
10
1
6
3
4
3
5
1
2
19
15
3
1
1
2
1
2
2
3
3
1
4
2
2
2
3
3
2
2
1
3
3
1
3
20
2
2
2
2
4
2
2
1
2
2
1
3
5
1
5
2
2
2
5
2
3
5
2
3
3
2
7
2
5
1
1
1
1
1
2
3
1
1
2
3
1
3
1
1
2
2
2
1
3
2
1
3
2
4
1
4
3
2
1
3
4
1
4
3
2
1
1
1
1
2
9
1
2
4
2
7
1
20
1
2
4
2
3
1
1
3
5
5
3
3
4
4
2
3
4
3
1
4
2
1
1
1
2
1
1
2
3
2
2
1
2
4
2
2
2
2
2
1
4
2
1
2
2
1
1
1
17
1
2
1
1
4
3
1
1
2
3
3
4
1
1
4
6
5
5
3
2
3
4
2
2
5
2
2
3
4
3
3
7
3
1
5
2
9
1
1
1
3
2
5
4
1
1
1
3
3
4
2
2
3
1
4
5
2
1
2
3
3
1
1
3
1
3
2
1
1
3
3
1
5
3
2
5
2
1
5
2
3
2
3
2
2
3
1
2
4
2
12
1
2
2
3
1
6
1
2
19
15
1
3
1
1
3
3
4
2
2
1
1
1
4
3
6
12
3
2
3
4
3
4
3
2
6
3
4
3
5
8
2
2
7
3
8
4
1
1
2
2
6
4
2
2
4
2
3
1
1
4
4
6
2
1
2
3
3
1
2
1
2
1
5
3
4
2
4
1
4
3
1
2
3
2
4
3
2
2
4
2
11
1
2
4
4
1
2
11
2
1
1
3
3
2
3
3
3
3
4
1
1
5
2
6
7
3
3
3
3
2
4
7
2
2
2
4
3
3
7
2
2
4
9
1
1
1
2
4
4
4
1
1
1
2
2
2
2
2
1
2
2
4
2
2
3
4
2
1
1
1
1
5
2
2
2
7
2
5
3
1
1
2
1
3
3
2
1
2
2
1
1
1
1
2
2
5
1
3
3
2
2
3
1
2
20
15
3
1
1
1
3
2
3
3
2
2
2
3
3
5
1
2
3
6
7
6
4
1
4
4
3
4
5
2
2
1
2
3
3
7
1
3
6
2
2
8
1
1
3
2
1
4
6
1
1
1
3
1
3
1
2
1
3
2
2
1
1
3
3
1
2
2
11
4
2
2
2
2
1
6
2
6
3
2
4
2
1
3
3
2
2
2
2
1
2
1
1
2
3
6
1
6
7
3
3
4
8
1
4
19
15
1
3
1
1
4
3
2
3
1
1
2
4
2
6
13
3
2
4
4
3
5
3
2
5
3
4
3
5
4
2
6
3
8
6
1
2
2
6
5
1
1
2
5
2
3
1
1
7
3
6
3
1
1
3
3
1
1
4
1
3
4
2
4
1
2
3
1
1
3
2
4
3
2
4
2
13
1
1
5
5
1
2
10
2
1
2
4
3
3
5
1
1
2
4
2
3
8
1
2
3
3
1
1
8
2
3
4
4
2
3
3
1
2
6
5
1
1
2
2
5
3
1
1
1
2
1
3
4
3
1
4
4
1
4
4
1
3
3
2
1
2
3
1
2
3
3
2
3
1
3
6
1
1
3
4
1
6
1
18
14
3
2
2
3
3
8
8
2
5
4
9
7
2
2
5
2
1
7
1
4
2
1
3
3
4
4
2
2
2
3
2
3
3
3
3
4
2
3
3
1
4
2
3
2
2
2
2
2
3
6
1
1
4
2
1
3
7
15
1
1
1
3
3
4
5
4
3
3
5
1
2
7
5
6
2
5
6
4
1
4
4
2
4
7
3
2
1
2
3
3
7
3
4
4
1
6
1
1
3
2
5
5
1
1
1
4
1
3
1
2
1
3
2
3
2
1
3
3
2
7
1
4
4
1
5
1
7
2
6
3
2
6
2
1
2
3
2
2
3
2
1
1
1
1
2
3
6
1
5
2
3
3
3
1
19
15
1
1
1
1
4
5
4
5
4
3
3
6
1
1
6
5
6
4
4
6
4
1
4
3
3
4
7
2
2
1
5
3
3
9
4
2
5
2
10
1
1
3
2
4
6
1
1
1
5
2
3
1
2
1
3
2
3
2
1
3
3
2
9
2
10
5
2
1
5
1
7
6
3
2
4
2
1
4
3
2
2
2
2
1
1
1
1
2
3
6
1
6
3
3
3
9
1
3
19
15
1
1
1
1
1
3
4
3
5
5
3
3
5
1
1
5
5
4
5
4
1
4
3
2
4
7
3
2
1
3
3
3
3
5
4
2
5
1
1
3
2
5
5
1
1
1
4
1
3
1
2
1
3
2
2
2
1
3
3
2
6
2
3
5
1
8
2
6
2
3
2
1
4
3
2
2
3
2
1
1
1
1
2
6
1
5
3
3
3
1
3
19
15
1
1
3
2
1
1
1
4
2
5
3
2
2
2
3
1
4
3
3
2
1
1
1
1
5
3
2
2
1
2
2
2
2
3
2
9
3
2
2
3
5
3
3
3
2
4
3
4
2
4
6
2
3
4
3
1
4
7
3
4
3
3
3
3
7
2
3
1
9
1
1
3
2
3
2
2
2
1
2
1
1
1
3
3
2
3
1
1
3
3
4
4
5
2
1
2
2
1
2
4
1
2
4
1
1
2
1
4
12
1
3
8
1
2
3
1
3
19
1
1
1
1
2
4
4
3
3
1
2
3
1
11
8
4
4
9
2
5
3
3
2
2
3
1
3
1
3
4
2
4
5
3
7
2
2
3
6
1
1
1
5
2
3
3
4
2
2
1
3
2
1
2
3
1
6
1
1
1
1
4
4
1
3
3
4
1
2
4
3
1
5
2
2
1
2
7
1
2
4
6
5
2
2
2
1
3
3
2
2
4
2
1
6
1
1
2
1
5
1
2
7
2
1
3
5
2
5
20
12
4
4
2
1
2
2
2
3
1
1
5
1
3
3
7
3
1
6
2
5
5
1
3
4
2
1
4
9
2
2
1
3
7
3
7
2
1
3
9
1
1
3
2
2
3
2
2
1
2
2
2
2
3
1
3
2
3
1
2
2
2
6
4
2
2
1
4
5
3
2
1
2
3
4
1
3
3
1
3
1
1
5
4
1
5
2
2
4
3
2
1
2
18
14
1
1
1
2
3
2
2
3
2
2
2
2
3
4
9
3
2
2
4
2
3
6
4
5
3
3
2
5
1
4
2
1
1
2
2
3
3
1
1
3
1
4
7
1
3
2
3
2
2
2
2
1
4
3
1
3
1
5
4
2
5
5
1
7
2
4
16
5
3
2
5
1
2
2
7
2
2
4
4
2
2
2
2
4
2
2
2
3
3
1
1
2
3
2
4
2
3
1
1
2
3
3
3
2
2
1
4
1
12
14
1
1
2
2
2
2
4
1
1
3
5
1
3
5
5
3
2
3
3
2
1
1
1
4
5
2
2
1
1
2
3
1
2
2
2
1
5
18
1
1
1
3
2
2
7
5
4
5
1
3
3
12
1
4
6
5
5
3
6
2
3
2
5
2
4
8
3
2
3
4
3
4
9
2
3
6
6
3
1
11
1
1
3
2
2
3
3
1
3
2
2
3
1
4
5
1
6
4
2
2
6
2
1
1
3
3
7
1
8
5
1
4
1
9
6
3
2
1
4
3
3
3
2
3
1
1
1
2
5
2
3
1
8
1
2
3
5
7
4
1
4
20
3
1
1
1
1
1
1
1
2
2
1
1
5
5
3
3
4
4
1
3
6
5
3
2
3
1
4
2
2
2
6
1
1
1
2
2
1
1
4
3
2
2
2
2
1
2
1
1
1
1
2
4
3
1
2
2
1
2
1
1
3
5
2
2
18
14
3
1
1
2
2
2
3
4
1
1
3
5
1
3
5
5
3
2
3
3
1
1
1
1
4
5
2
2
1
1
2
3
1
2
2
2
1
5
15
1
4
2
4
5
4
4
4
1
2
2
4
3
6
11
5
1
3
5
2
2
6
2
6
1
3
4
4
3
5
4
6
2
5
5
1
2
4
3
2
2
1
1
4
7
3
1
1
3
3
2
3
2
3
4
4
2
3
1
4
3
2
2
3
3
3
2
13
2
2
4
10
2
4
4
3
2
2
5
4
2
2
2
2
2
1
9
3
2
2
6
1
3
6
2
2
2
3
2
7
3
2
5
8
2
1
2
2
3
2
6
1
1
2
2
2
1
2
2
4
2
1
2
6
2
2
3
8
2
1
1
1
2
5
2
2
2
1
3
1
2
5
1
4
2
2
2
3
1
2
19
1
2
1
2
2
2
4
4
1
3
5
1
3
3
4
2
2
2
3
2
1
2
3
2
2
1
1
2
2
1
2
2
3
5
2
13
1
1
1
1
1
3
3
7
7
1
1
5
5
3
3
4
4
1
3
10
1
5
3
2
3
1
3
2
6
2
1
1
2
2
1
1
2
4
3
2
2
1
2
2
1
2
3
4
1
3
2
1
2
1
1
3
5
2
1
1
18
14
1
1
1
2
3
5
4
3
6
1
3
3
4
1
2
4
6
1
5
9
3
4
3
5
2
2
4
4
2
1
4
3
4
11
2
4
3
8
2
2
13
1
1
3
2
2
4
5
1
2
1
1
3
1
3
1
3
1
2
2
6
2
1
2
5
3
2
1
1
1
1
4
2
10
2
6
3
3
3
1
7
6
3
1
4
2
1
2
3
3
2
2
3
3
1
2
1
5
3
9
1
7
3
3
2
3
12
1
3
18
15
1
1
1
1
1
2
5
3
4
4
3
2
3
3
3
1
5
6
7
11
5
5
7
3
1
2
3
2
2
5
3
2
2
4
3
4
9
3
6
7
8
2
2
11
1
1
1
5
4
2
4
7
1
2
1
2
4
2
3
1
5
1
3
2
4
2
1
3
4
2
1
1
11
3
7
9
4
6
3
4
10
1
6
3
2
7
2
1
5
1
2
4
3
3
3
3
1
1
2
2
7
1
6
3
3
4
11
1
5
19
14
3
2
1
1
3
7
5
4
8
1
3
3
5
2
2
1
6
5
1
5
7
5
4
4
5
2
4
5
4
2
1
5
4
4
12
3
6
8
8
3
5
11
1
1
3
3
2
5
4
1
2
1
1
2
3
2
1
4
1
2
2
6
2
1
2
4
3
2
1
1
1
1
3
8
3
7
2
10
5
4
3
2
6
6
3
1
4
2
1
3
3
4
3
3
3
1
1
2
1
3
4
9
1
7
2
4
4
8
4
3
4
18
14
3
1
1
1
1
1
2
3
4
3
3
5
1
3
3
4
1
2
4
6
2
5
5
3
1
3
4
1
4
9
3
2
1
4
2
4
10
7
7
8
3
2
11
1
1
5
4
2
3
5
1
2
1
1
3
1
3
1
3
1
3
2
4
2
2
2
3
3
2
1
3
7
3
7
4
5
3
3
3
1
10
5
2
2
5
2
1
4
3
2
3
2
3
1
2
1
1
2
3
6
1
7
3
3
4
4
7
1
3
19
15
1
1
1
1
1
1
1
3
3
7
7
1
1
5
5
3
3
4
4
1
3
10
1
5
3
2
3
1
4
2
2
2
6
2
1
1
1
2
1
1
4
3
2
2
2
2
2
2
1
1
1
1
2
4
4
1
2
2
1
2
1
1
3
5
2
2
1
2
18
14
1
1
1
1
2
3
3
4
5
3
1
3
3
3
1
2
5
7
5
5
1
2
4
4
2
4
5
2
2
1
4
3
4
6
3
4
7
2
1
4
1
1
4
3
4
7
1
2
1
2
6
2
2
2
1
3
1
3
2
3
1
1
3
3
4
1
1
8
4
4
3
4
1
6
2
5
2
2
2
2
1
3
1
1
2
2
3
1
2
1
1
2
1
7
1
6
4
4
3
2
1
4
19
15
3
1
1
2
4
8
3
3
2
2
3
3
4
1
5
5
6
5
5
5
6
2
1
3
3
4
2
4
9
3
2
1
4
3
4
11
3
6
9
5
2
2
10
1
1
3
4
1
3
8
1
1
1
3
1
1
3
1
4
1
2
5
6
2
1
3
3
2
4
1
2
12
4
7
9
7
6
2
2
2
8
6
3
2
7
2
1
6
3
3
3
2
3
1
1
1
1
5
5
10
3
2
8
3
2
3
4
8
1
6
18
1
4
1
1
2
1
1
2
6
5
4
8
1
3
3
5
2
2
9
5
6
3
5
8
4
3
4
5
2
4
6
4
2
2
5
5
4
9
5
6
8
8
3
5
15
1
1
5
3
2
4
6
1
2
1
1
4
2
4
3
1
2
3
2
2
6
2
1
3
4
3
2
1
1
1
1
3
10
3
8
2
10
5
4
1
4
2
6
9
3
1
6
2
1
4
2
4
3
2
2
2
1
2
1
4
5
11
1
10
3
3
4
8
11
1
6
18
14
1
1
1
1
4
1
2
3
2
2
1
1
5
1
4
1
1
3
3
1
3
4
2
2
2
4
2
1
1
1
1
1
1
1
4
1
2
1
1
3
2
1
1
1
1
1
2
2
2
2
2
1
1
3
3
2
2
3
1
2
1
1
2
5
1
3
3
19
14
1
1
1
1
2
3
4
1
1
3
1
3
3
2
1
2
6
5
2
6
9
6
1
3
3
1
4
8
3
2
1
3
2
3
9
6
8
4
2
2
9
1
1
4
3
3
4
8
1
2
1
1
2
1
3
1
3
1
4
2
4
2
2
3
3
3
2
1
6
2
7
7
4
1
3
3
1
9
2
6
3
2
5
2
1
5
1
2
2
2
2
1
1
1
1
2
3
7
1
7
4
4
2
8
7
1
2
19
15
3
1
2
3
1
4
2
4
3
3
4
1
1
3
1
8
8
2
3
8
3
8
4
3
2
1
4
1
3
1
4
4
5
3
7
2
1
3
7
1
1
1
5
2
3
2
3
2
2
1
1
1
1
2
3
1
5
1
1
1
1
3
4
2
1
3
4
1
2
4
3
1
5
2
2
1
2
6
1
3
4
6
2
2
1
2
3
2
3
4
2
2
5
1
1
2
1
5
1
2
5
2
2
3
4
2
5
15
11
3
3
1
1
1
2
5
7
4
4
1
3
3
4
1
2
6
4
4
7
3
1
4
5
2
4
8
2
2
2
5
4
3
6
4
5
9
1
8
2
1
1
3
2
2
3
7
1
2
1
1
5
2
1
2
2
1
4
1
3
2
5
2
2
7
3
1
1
1
4
1
11
2
5
5
2
4
1
9
2
5
3
1
4
2
1
4
1
3
2
2
2
1
1
1
1
3
10
1
7
4
2
3
4
12
1
5
19
15
1
2
1
2
2
3
4
3
2
1
3
3
9
1
2
6
4
3
5
1
2
4
4
2
4
10
2
2
3
3
4
3
7
5
5
8
1
5
2
1
1
3
2
5
5
1
1
1
4
1
2
2
1
4
1
3
2
4
1
2
7
1
1
1
5
1
10
2
4
5
2
4
1
7
1
5
2
4
2
1
4
1
3
2
3
3
1
1
1
1
3
10
1
7
4
2
3
2
6
3
6
19
15
1
2
1
1
2
2
2
2
2
2
1
3
3
4
1
2
8
5
4
5
1
2
5
3
2
4
8
2
2
2
3
4
3
8
4
7
8
2
5
2
1
1
2
2
4
5
1
1
1
3
1
3
1
3
1
4
2
4
1
2
3
3
1
2
10
4
4
2
4
1
9
1
5
2
1
4
2
1
2
1
3
3
3
3
1
1
1
1
3
10
1
6
4
3
3
2
6
5
19
15
1
3
1
1
2
2
3
2
2
1
3
3
4
1
2
8
4
3
6
1
2
4
2
2
4
8
2
2
2
3
4
2
5
4
8
8
2
6
2
1
1
3
2
4
5
1
2
1
1
4
1
2
2
1
3
1
3
2
2
1
2
2
3
3
1
4
1
10
4
4
2
1
5
9
2
4
2
1
4
2
1
4
1
2
2
3
2
1
1
1
1
4
10
1
6
4
2
2
2
6
4
19
15
1
2
1
1
2
2
3
4
4
1
3
3
4
1
1
6
5
4
6
1
2
4
4
2
4
8
2
2
2
5
4
5
12
5
6
7
1
9
2
1
1
3
2
2
3
5
1
2
1
1
2
1
4
1
6
1
2
2
3
1
1
3
3
1
3
2
10
2
5
2
2
3
1
10
2
5
2
1
4
2
1
2
1
2
2
3
3
1
1
1
1
3
2
10
1
7
4
2
3
4
6
5
19
15
1
1
1
1
3
3
7
7
7
5
1
2
4
5
1
3
10
1
5
3
2
3
1
2
6
2
2
2
1
1
3
2
2
1
3
2
2
3
4
1
2
2
1
2
1
4
5
2
1
1
18
14
1
1
1
2
2
4
1
1
3
5
1
3
4
5
3
1
3
2
2
1
1
1
1
4
5
2
1
1
1
1
2
2
2
1
5
18
1
1
1
1
1
3
2
3
3
9
9
1
1
1
3
2
2
7
2
2
3
5
1
3
11
1
4
3
2
3
2
9
2
3
2
5
2
8
2
2
2
1
1
2
1
1
2
4
5
2
1
1
2
1
2
8
2
1
2
6
3
1
2
2
2
1
2
1
3
2
4
1
7
1
4
2
1
3
18
3
4
2
4
4
4
4
4
4
4
2
2
2
4
3
6
9
3
2
3
5
3
1
6
2
6
1
3
3
4
3
2
5
5
6
1
2
5
5
2
1
2
5
3
2
2
1
1
2
6
3
1
1
3
3
2
3
2
3
4
4
2
3
1
2
5
4
2
2
3
3
2
2
2
15
2
2
3
11
1
2
1
1
1
2
4
2
3
2
1
3
3
3
1
2
4
5
5
3
5
4
1
3
3
1
1
4
9
2
2
4
4
2
2
5
2
3
4
1
5
2
1
4
3
4
5
1
2
1
1
2
1
3
1
4
1
4
2
4
1
2
2
4
3
1
2
2
3
4
4
6
2
2
2
1
3
1
4
3
3
2
2
1
2
1
5
10
1
2
4
2
4
2
5
7
18
15
1
1
1
1
3
5
2
2
3
1
3
3
5
2
2
5
2
2
4
4
2
3
2
2
2
4
7
4
4
2
3
4
5
10
3
5
5
2
2
11
2
1
4
4
3
3
5
1
1
1
3
1
1
2
3
3
1
4
6
2
1
7
4
2
1
1
1
1
2
7
1
5
5
2
4
1
7
4
2
1
2
2
1
4
4
4
2
2
3
2
3
1
2
1
3
1
8
2
2
4
5
3
18
1
2
1
1
3
2
2
7
4
1
1
2
1
3
1
4
3
2
6
8
4
3
3
7
2
4
4
2
5
4
2
4
3
6
3
3
6
3
1
2
2
4
4
2
1
2
2
2
4
1
1
4
1
3
10
1
3
3
1
4
3
1
5
2
2
1
3
2
2
2
3
3
2
4
1
1
2
2
16
2
1
6
3
3
3
1
12
14
1
1
1
2
3
5
3
6
5
1
3
3
3
1
2
5
5
6
3
4
7
3
1
4
4
1
4
8
3
2
2
4
3
3
9
2
8
5
6
4
1
8
1
1
3
1
3
7
1
2
1
1
7
1
1
1
3
1
3
1
3
2
2
2
1
2
3
3
1
1
8
2
6
2
6
7
1
2
3
1
8
1
7
2
2
3
2
1
3
3
3
2
3
3
2
1
1
1
2
1
9
1
5
4
3
3
5
3
4
19
15
3
1
1
2
3
4
3
5
5
1
3
3
3
1
2
6
4
2
5
8
3
3
4
5
2
3
5
4
2
2
4
3
3
10
2
4
3
7
2
12
1
1
2
3
2
4
5
1
2
1
1
2
1
3
1
4
1
2
2
3
2
2
2
3
3
1
6
7
2
6
3
2
3
1
6
2
5
3
1
3
2
1
3
1
4
2
3
2
1
1
2
1
2
1
9
1
9
3
3
2
2
4
4
1
3
18
15
1
2
2
4
7
3
3
3
2
1
3
1
1
2
3
2
5
9
4
1
3
4
2
1
2
2
5
4
3
4
4
4
3
3
6
5
1
3
2
5
4
1
2
3
2
3
4
1
3
8
1
1
3
3
1
4
2
1
2
2
1
3
1
3
2
3
3
3
3
1
3
2
15
2
7
3
3
3
1
12
14
1
1
1
1
3
3
7
7
5
5
3
2
4
4
1
3
10
1
5
3
2
3
1
2
2
6
2
1
1
1
2
1
1
3
3
2
2
1
2
1
2
3
4
1
2
2
1
2
1
1
4
5
2
1
1
18
14
3
2
1
2
4
3
3
6
4
2
1
3
3
2
2
2
4
5
5
7
4
3
5
5
3
3
6
2
2
2
3
3
3
6
3
3
9
8
3
1
1
3
2
5
7
1
2
1
2
5
2
2
2
1
3
1
1
4
1
2
3
1
4
1
2
3
3
1
4
6
2
3
2
1
3
3
3
2
4
2
1
4
1
4
1
11
2
2
4
1
4
1
4
2
17
15
1
2
1
2
3
2
4
2
1
3
3
2
1
3
9
4
2
5
6
3
3
3
3
4
3
5
4
2
4
5
2
3
7
3
3
4
2
9
1
2
3
2
4
4
1
2
1
2
4
2
2
2
1
3
5
2
1
3
3
1
2
2
6
4
1
3
7
6
2
1
2
1
3
3
3
2
2
1
2
1
1
2
2
3
1
8
1
2
3
2
3
19
15
1
1
2
2
1
3
3
4
2
1
3
3
3
1
3
8
5
2
4
6
3
2
2
5
2
4
5
2
2
3
6
2
3
7
4
1
2
9
1
1
1
2
3
3
3
1
2
1
2
4
2
2
3
2
3
5
2
1
2
3
3
1
2
4
3
1
4
7
6
2
1
2
1
3
3
3
2
2
1
1
1
1
2
2
2
1
8
1
3
3
2
4
19
1
2
1
1
3
2
5
2
1
3
3
3
1
3
5
3
4
4
1
3
3
5
2
3
5
2
2
4
3
2
3
4
2
2
2
7
1
2
3
3
3
3
1
2
1
2
4
1
1
2
2
2
1
3
4
1
2
3
3
1
4
4
5
6
2
1
2
1
3
3
4
2
2
1
2
1
1
2
2
3
1
3
1
2
3
2
2
19
1
1
4
2
4
2
2
2
1
1
2
2
3
4
10
4
2
5
5
1
4
2
3
1
3
2
2
4
1
1
1
1
2
2
4
4
3
2
2
4
2
3
3
2
1
3
1
2
2
5
2
15
2
1
5
2
4
1
1
8
8
2
4
6
4
4
3
3
2
3
8
4
4
4
1
5
3
6
3
1
1
2
2
3
1
1
1
6
1
3
1
3
2
3
4
1
2
2
3
3
3
3
2
2
1
1
2
3
2
2
2
4
1
1
2
3
1
2
2
1
2
19
1
4
1
2
2
2
1
1
1
2
1
1
1
2
3
3
5
7
1
2
3
5
2
2
2
2
2
3
2
2
3
2
4
5
1
3
3
2
1
1
2
3
2
9
4
2
3
3
1
4
2
4
2
1
2
4
4
1
2
2
2
2
2
2
1
4
2
2
2
17
4
2
3
3
2
3
3
1
3
3
3
1
5
5
3
12
2
3
5
5
1
3
6
2
4
3
2
4
3
5
4
4
6
1
4
3
1
1
3
5
3
1
2
1
2
2
2
1
3
2
2
2
3
3
3
3
5
2
1
5
7
2
2
2
2
2
3
4
2
3
2
1
2
1
1
2
3
10
1
4
8
1
3
3
3
18
1
5
1
2
3
1
2
2
2
2
2
1
2
5
3
5
7
1
2
4
5
2
2
2
3
2
3
2
2
3
2
2
4
5
1
3
3
2
1
1
2
4
2
9
4
2
3
3
1
3
4
2
4
2
2
1
2
4
4
1
2
2
2
2
2
2
1
4
2
2
2
17
2
1
6
2
4
1
1
9
9
1
3
3
4
4
4
3
3
2
3
8
4
4
2
4
1
4
1
6
3
1
1
2
2
2
1
1
1
6
1
3
1
3
2
3
5
1
2
1
1
1
2
3
3
3
2
1
1
3
3
2
2
2
4
1
1
2
3
1
1
2
1
19
1
2
1
1
2
6
3
4
2
2
3
3
2
1
1
1
4
6
4
6
1
4
4
4
1
4
6
2
2
3
2
5
3
4
2
2
2
1
6
1
1
2
3
4
4
1
1
2
4
2
2
5
1
2
2
2
1
3
3
1
2
3
1
3
4
4
3
2
1
3
3
3
3
2
3
1
4
1
1
3
6
1
3
7
3
4
1
3
1
17
14
2
1
1
3
2
5
2
1
3
3
3
1
3
5
3
4
4
1
3
3
5
2
3
5
2
2
3
4
2
3
4
2
2
2
7
1
2
3
2
3
3
1
2
1
2
4
2
2
2
1
3
4
1
2
3
3
1
4
4
5
6
2
1
2
1
3
3
3
2
2
1
2
1
1
2
2
3
1
3
1
2
3
2
2
19
1
2
1
5
2
4
1
1
8
8
2
4
6
4
4
3
2
2
3
8
4
4
4
1
4
2
1
6
3
1
1
2
2
3
1
1
1
6
1
3
1
3
2
3
4
1
2
2
2
3
2
3
2
2
1
1
2
3
2
2
1
2
4
1
1
2
3
1
1
2
1
19
1
2
1
1
3
2
5
2
1
3
3
3
1
3
5
3
4
4
1
3
3
5
3
3
5
2
2
4
4
2
4
5
2
2
2
7
1
2
3
2
4
3
1
2
1
2
3
1
1
2
2
2
2
3
4
1
1
2
3
3
1
4
4
5
6
2
1
2
1
3
3
4
2
2
1
2
1
1
2
2
3
1
3
1
2
3
2
2
19
1
2
3
5
2
2
3
3
4
4
1
2
2
5
6
10
2
3
4
4
3
2
3
2
4
4
5
3
5
3
2
2
6
5
1
3
5
3
1
2
4
2
3
1
1
3
1
5
1
1
2
2
3
3
4
2
4
2
1
3
3
3
2
3
1
2
3
1
2
6
2
3
3
7
12
2
2
1
3
1
4
2
1
3
3
3
1
3
5
3
4
4
1
3
3
3
2
3
5
2
2
3
4
2
3
4
2
2
2
7
2
2
3
2
3
3
1
2
1
2
3
1
1
2
2
2
1
3
4
1
2
3
3
1
4
4
5
6
2
1
2
1
3
3
4
2
2
1
2
1
1
2
3
3
1
3
1
2
3
2
2
19
15
1
2
2
1
3
1
4
2
1
3
3
3
1
3
5
3
4
4
1
3
3
3
2
3
5
2
2
3
4
2
3
4
2
2
2
7
1
2
3
2
3
3
1
2
1
2
3
2
2
2
1
3
4
1
2
3
3
1
4
4
5
6
2
1
2
1
3
3
4
2
2
1
2
1
1
2
2
3
1
3
1
2
2
2
2
19
15
1
2
3
2
2
2
2
3
4
4
2
1
4
1
3
4
3
4
1
1
3
4
4
3
9
3
2
2
5
4
5
5
2
4
9
1
1
1
3
3
2
2
2
1
1
3
1
1
2
3
1
3
4
2
3
1
1
3
2
7
4
7
6
2
1
2
1
3
3
3
3
2
2
2
1
1
6
1
4
1
4
2
2
2
2
19
1
2
1
1
3
2
5
2
1
3
3
3
1
3
5
3
4
4
1
3
3
4
2
3
5
2
2
3
4
2
3
4
2
2
2
7
1
2
3
2
3
3
1
2
1
2
4
1
1
2
2
2
1
3
4
1
2
3
3
1
4
4
5
6
2
1
2
1
3
3
3
2
2
1
2
1
1
2
2
2
1
3
1
2
3
2
2
19
1
2
1
1
3
2
5
2
1
3
3
3
1
3
5
3
4
4
1
3
3
4
2
3
5
2
2
3
4
2
3
4
2
2
2
7
1
2
3
2
3
3
1
2
1
2
4
1
1
2
2
2
1
3
4
2
2
3
3
1
4
4
6
6
2
1
2
1
3
3
3
2
2
1
2
1
1
2
2
2
1
3
1
2
3
2
2
19
1
2
2
1
4
1
1
2
2
1
2
2
1
2
4
1
1
1
3
3
4
3
3
2
3
3
14
1
3
3
4
7
7
1
2
3
5
2
3
7
3
2
2
6
2
4
6
3
1
3
9
1
1
2
3
2
3
5
1
2
1
2
4
1
1
3
3
2
6
3
2
2
3
2
6
3
3
8
5
2
3
3
1
3
3
4
3
3
1
2
1
2
2
2
3
1
4
3
3
3
2
4
18
1
1
2
1
1
2
3
3
3
2
3
3
4
1
2
5
2
7
6
1
2
4
1
1
4
5
2
3
2
2
2
2
5
2
4
3
2
8
1
1
1
3
4
4
5
2
1
1
4
1
2
2
1
5
1
2
6
1
2
1
2
4
4
1
3
2
3
3
2
6
1
5
2
3
2
1
5
3
2
2
3
3
1
1
1
1
2
1
5
1
2
2
2
3
2
20
15
3
1
3
1
1
4
2
2
2
3
3
4
1
1
2
4
7
4
3
1
2
3
4
2
2
5
2
2
1
4
4
4
3
1
7
1
1
3
2
4
5
1
1
1
3
2
2
2
1
3
1
4
2
2
1
2
3
4
2
2
4
4
1
5
2
2
2
1
5
3
2
2
3
3
1
1
2
1
4
6
1
2
2
2
1
5
20
3
4
2
1
3
3
1
1
2
2
1
1
1
4
3
4
8
1
1
4
4
1
3
3
2
6
3
3
5
3
2
1
1
3
6
2
5
4
2
1
2
4
2
2
2
1
1
7
1
4
7
3
1
3
2
3
4
2
2
4
3
3
2
1
5
3
2
1
3
3
4
2
2
3
7
1
3
3
10
2
4
2
1
3
3
2
2
2
2
1
1
1
4
3
4
8
1
1
4
4
1
3
3
2
6
3
3
5
3
2
2
1
3
6
2
5
4
2
1
2
5
2
2
2
1
1
6
1
4
7
3
1
3
2
3
4
2
2
4
3
3
2
1
5
3
2
1
3
3
4
2
2
3
7
1
3
3
10
2
3
1
2
7
4
3
4
2
3
3
5
5
1
4
2
3
7
3
2
3
1
1
4
8
2
2
1
4
2
2
4
3
3
2
1
6
1
1
1
3
3
4
4
1
1
1
5
1
3
1
1
1
3
2
4
2
2
3
4
2
1
1
1
1
2
3
4
5
2
5
2
2
1
3
3
1
2
2
2
1
1
1
1
2
1
7
1
2
2
2
2
1
20
15
1
1
1
1
2
4
3
3
1
6
4
1
4
5
4
4
3
2
1
1
3
2
5
6
2
2
3
5
2
4
10
3
4
3
1
10
1
1
1
2
2
3
3
5
1
3
2
2
2
2
2
3
7
3
1
1
4
4
4
2
1
7
3
2
7
6
2
1
2
2
1
4
3
4
3
3
2
1
3
1
1
3
3
1
3
1
3
3
20
1
2
3
1
1
2
2
5
3
5
5
4
1
8
1
3
4
6
2
3
4
7
3
1
3
5
1
3
6
3
2
2
5
5
6
12
4
4
5
7
1
2
12
4
1
1
4
3
4
3
6
1
2
1
1
5
1
1
4
3
3
2
5
5
2
1
3
3
2
2
1
2
3
10
9
8
3
3
2
8
5
3
4
2
1
4
3
2
2
4
3
2
4
2
4
2
9
1
8
1
2
3
6
10
10
3
4
19
14
3
1
1
1
1
1
3
5
4
4
5
2
3
3
3
1
2
6
5
2
4
8
1
5
2
3
3
2
5
8
2
2
1
4
2
3
11
2
3
4
5
2
11
1
1
4
4
3
3
1
1
2
3
2
2
3
1
3
1
1
4
2
1
3
3
3
2
1
1
1
2
2
11
1
8
5
2
3
1
2
1
7
6
3
2
4
2
1
4
3
2
2
3
3
1
2
1
1
4
3
8
1
7
2
2
3
4
4
4
3
4
18
3
1
1
1
1
1
1
1
7
4
3
3
3
5
5
2
3
7
3
8
3
2
4
4
2
1
8
2
2
2
3
4
3
5
2
3
5
5
1
1
3
5
3
1
1
1
5
4
4
2
2
2
2
2
4
2
2
3
3
2
1
1
1
1
3
4
5
2
1
2
3
2
3
3
3
1
4
1
1
2
8
1
1
3
3
1
3
1
2
19
14
1
1
2
1
1
2
3
3
2
3
3
5
1
1
8
2
5
6
3
1
3
2
1
4
5
2
2
2
2
2
3
5
2
4
4
1
7
1
1
1
3
4
2
4
4
1
1
1
4
1
2
2
1
5
1
2
2
2
2
2
3
4
1
3
2
4
2
3
2
5
2
6
2
2
2
2
1
4
3
2
2
2
3
1
1
1
1
2
6
1
2
4
2
1
20
15
3
2
1
1
5
5
3
4
1
3
3
6
6
1
4
2
2
3
7
3
2
3
1
1
4
8
2
2
1
2
5
1
3
1
3
1
6
1
1
1
4
3
4
4
1
1
1
2
1
3
1
1
1
3
2
4
2
2
3
4
2
1
1
1
2
2
3
6
4
2
4
2
3
1
2
3
1
1
2
2
1
1
1
1
3
1
6
1
2
3
2
2
1
20
15
1
1
1
1
2
7
2
3
3
2
3
3
5
1
4
2
2
3
9
3
2
3
2
1
4
8
2
2
1
4
2
1
6
2
3
3
1
6
1
1
1
5
2
4
4
1
1
1
4
3
3
1
1
1
3
2
4
1
2
3
4
1
1
1
1
5
3
3
5
5
2
4
2
2
1
4
3
2
1
2
2
1
2
1
1
2
1
7
1
2
2
2
2
1
2
20
15
1
1
1
1
1
3
6
5
4
5
3
3
3
5
1
4
7
5
9
8
3
6
2
3
4
2
4
2
4
8
3
2
2
4
2
4
11
3
9
9
2
5
10
1
1
4
3
2
3
6
1
1
1
6
2
1
2
1
3
2
5
9
2
1
3
4
2
1
1
1
1
10
3
7
7
6
2
2
1
9
8
3
1
4
2
1
3
4
3
2
2
3
3
2
1
1
5
5
13
1
7
2
3
5
6
3
2
4
18
14
4
1
1
2
1
2
3
1
4
1
3
3
7
1
3
2
3
2
6
5
1
4
3
3
2
3
4
2
3
5
2
5
6
3
2
2
9
1
1
3
2
4
3
1
2
1
1
2
1
1
2
1
3
3
1
2
3
1
2
3
2
1
4
5
5
2
2
1
3
3
3
2
2
1
2
1
1
2
2
2
1
5
2
3
2
2
19
1
2
1
2
3
2
5
1
3
3
7
1
3
4
3
2
6
5
1
4
3
5
2
3
7
2
3
4
2
5
6
3
2
2
9
1
1
3
2
4
3
1
2
1
1
3
1
1
2
1
3
3
2
2
3
1
2
3
2
1
5
6
5
2
2
1
3
3
4
2
2
1
2
1
1
2
2
3
1
5
2
3
2
2
19
1
2
2
2
2
3
1
5
3
2
2
2
1
2
1
1
2
2
2
1
2
1
2
6
4
4
3
1
3
3
4
1
4
2
2
7
3
2
3
1
1
4
9
2
2
1
4
5
1
3
3
3
2
1
4
1
1
1
4
3
4
4
1
1
1
6
2
3
1
1
2
2
2
5
2
2
3
4
2
1
1
1
1
2
3
4
4
2
5
2
2
1
3
3
1
1
3
2
1
1
1
1
2
1
6
1
2
2
2
2
1
20
15
1
1
3
1
1
2
3
4
2
2
3
3
4
1
2
4
3
6
4
1
1
3
2
1
4
5
2
2
2
3
3
3
6
3
3
2
9
1
1
1
3
3
4
4
1
1
1
3
1
2
2
1
2
1
2
2
2
1
2
3
4
1
2
2
5
2
3
1
5
2
2
1
4
3
2
2
3
3
1
1
1
1
2
5
1
2
2
2
1
5
20
15
3
1
1
1
2
2
3
3
3
2
1
4
1
1
2
4
6
3
8
2
1
4
5
2
3
10
2
2
2
5
2
4
7
3
4
9
2
1
1
2
2
1
3
4
1
1
2
4
2
2
1
3
1
3
2
4
2
1
3
2
4
1
4
5
1
4
3
2
2
1
1
3
3
1
2
3
2
1
1
1
1
6
10
1
1
3
2
2
1
20
1
2
1
2
4
5
4
2
2
3
3
5
1
5
2
2
7
3
2
3
2
1
4
9
2
2
1
4
5
1
4
3
4
2
1
6
1
1
1
4
3
4
4
1
1
1
6
2
3
1
1
2
2
2
5
2
2
3
4
2
1
1
1
1
3
4
3
4
4
2
5
2
2
1
3
3
2
1
3
2
1
1
1
1
2
1
6
1
3
2
2
2
2
1
2
20
15
1
1
2
1
2
6
4
4
3
1
3
3
4
1
4
2
2
7
3
2
3
1
1
4
9
2
2
1
4
5
1
3
3
1
2
4
1
1
1
4
3
4
4
1
1
1
6
2
3
1
1
2
2
2
5
2
2
3
4
2
1
1
1
1
2
4
5
2
5
2
2
1
3
3
1
1
3
2
1
1
1
1
2
1
7
1
2
2
2
2
1
2
20
15
1
1
2
1
2
4
3
3
3
3
1
3
6
5
1
2
3
1
1
4
4
2
2
2
4
1
3
2
3
1
1
1
2
1
1
3
1
1
1
2
1
2
2
1
2
1
2
2
2
1
2
3
5
2
3
2
3
2
2
1
2
3
4
3
2
3
1
1
1
1
3
1
3
1
2
2
4
1
20
1
4
2
2
2
1
3
2
8
8
2
2
4
1
2
3
4
1
3
8
2
3
4
2
2
2
2
2
1
1
2
2
3
1
1
2
4
1
3
1
4
1
5
3
1
2
2
2
1
2
2
4
3
2
1
1
4
1
2
2
2
1
2
2
1
1
2
2
3
1
19
15
1
2
1
2
5
1
4
1
2
1
3
1
3
5
5
1
4
2
3
2
4
3
2
3
4
2
4
5
2
2
8
1
1
1
1
3
4
3
1
2
1
1
4
2
1
2
3
4
1
2
3
1
3
5
5
6
2
2
1
3
3
3
2
2
1
2
1
1
2
2
3
1
2
1
2
3
2
19
1
3
1
1
2
4
3
3
3
3
3
3
4
1
1
2
5
2
2
6
6
3
1
4
2
1
4
5
2
2
2
4
3
2
4
2
3
2
2
9
1
1
1
3
3
4
4
1
1
1
2
2
2
2
1
2
1
2
2
2
2
2
3
4
1
3
3
4
5
2
5
2
3
2
1
5
3
2
2
3
3
1
1
1
1
3
5
1
2
2
2
1
1
20
15
3
1
3
2
1
2
2
2
3
1
1
1
1
2
6
3
5
9
3
2
4
5
2
4
3
2
6
3
2
3
2
1
3
1
2
5
6
3
5
5
2
1
2
2
2
2
2
1
1
3
1
4
7
4
1
3
2
3
4
1
1
3
4
3
2
1
4
3
2
1
3
2
4
3
2
3
6
1
4
3
11
2
3
1
1
2
4
3
3
3
3
3
3
4
1
1
2
4
3
2
5
6
3
1
4
1
1
4
5
2
2
2
4
3
3
4
1
3
2
2
9
1
1
1
3
3
4
3
1
1
1
2
2
2
2
1
3
1
2
2
2
2
2
3
4
1
2
3
4
4
1
5
2
1
2
1
5
3
3
2
3
3
1
1
1
1
2
5
1
2
2
2
1
20
15
3
1
2
1
1
2
4
3
3
3
3
3
4
1
1
5
2
6
6
3
1
3
1
1
4
5
2
2
2
4
3
2
5
2
5
4
2
2
9
1
1
1
3
4
4
5
1
1
1
2
2
2
2
1
4
1
2
2
1
2
2
3
4
1
7
3
3
3
2
7
2
5
2
3
2
1
5
3
2
2
3
3
1
1
1
1
2
5
1
5
2
2
3
1
20
15
3
1
3
1
1
2
3
3
2
2
3
3
4
1
1
2
4
3
5
4
1
2
4
2
1
2
4
2
2
1
4
4
3
4
2
4
2
2
9
1
1
1
3
3
4
4
1
1
1
2
2
2
2
1
5
1
2
2
2
1
2
3
4
1
4
2
3
4
5
1
5
2
3
2
1
5
3
2
2
3
3
1
1
2
1
2
7
1
5
2
2
1
20
15
3
1
1
2
2
2
2
5
3
3
3
1
3
3
3
1
1
3
5
5
8
3
2
4
6
3
4
5
3
2
1
4
3
4
8
5
2
9
9
1
1
2
2
5
4
1
2
1
1
1
3
3
1
2
2
3
2
1
3
3
1
2
1
8
5
2
2
3
1
8
5
3
1
3
2
1
3
3
3
1
3
3
1
1
1
1
4
3
8
1
6
3
2
4
7
1
3
18
15
1
1
1
1
4
7
3
3
3
1
3
3
2
1
3
5
5
5
7
3
3
5
4
1
3
6
4
2
1
4
2
3
6
4
2
7
10
1
1
4
2
5
5
1
2
1
1
3
1
3
1
5
2
2
2
4
1
1
3
2
1
1
1
1
3
1
6
3
2
2
3
1
4
5
2
1
4
2
1
3
3
4
3
3
3
1
3
1
1
3
3
9
1
4
3
3
2
5
1
3
18
15
1
2
1
1
2
3
3
2
3
3
4
1
2
7
3
6
4
1
2
2
1
1
2
4
2
2
1
2
3
3
5
3
2
3
6
1
1
1
3
3
4
3
1
1
1
1
1
2
2
1
3
1
2
2
1
1
2
3
4
1
1
2
1
4
2
5
1
5
2
1
2
1
5
3
2
2
3
3
1
1
1
1
2
5
1
2
3
2
2
20
15
3
1
1
2
3
4
4
3
2
1
3
3
3
1
2
6
5
2
4
8
6
3
4
3
2
5
9
3
2
1
3
3
3
10
4
5
4
2
10
1
1
4
4
3
4
1
1
1
4
2
3
2
1
1
2
1
1
4
2
1
2
3
3
2
1
1
1
2
2
1
4
6
1
2
2
7
7
3
1
4
2
1
4
3
3
2
4
3
1
2
2
1
4
3
9
1
7
4
2
3
3
4
4
3
6
18
3
1
1
1
3
2
1
9
6
4
4
2
3
3
1
3
4
3
3
11
3
2
2
2
2
2
4
2
4
3
3
3
4
5
2
4
4
1
5
4
1
3
2
4
4
1
1
2
1
3
3
1
1
4
1
3
8
2
2
2
3
1
1
2
4
5
2
4
2
3
1
4
1
3
2
3
2
2
5
3
2
12
1
3
3
5
3
3
10
15
1
1
1
3
7
6
4
7
1
3
3
4
1
2
6
4
3
5
6
3
2
4
4
2
3
5
3
2
2
5
4
4
12
7
5
7
3
1
11
1
1
2
2
1
3
4
1
2
1
1
4
3
2
1
4
1
2
2
4
2
1
3
2
1
1
1
2
4
1
7
2
6
5
2
3
1
7
5
3
1
3
2
1
3
1
4
2
2
2
1
2
1
1
2
2
8
1
7
3
2
4
4
1
4
18
15
1
1
5
1
2
2
2
2
2
2
7
7
2
2
2
8
5
2
3
3
1
3
4
3
3
1
3
2
4
3
1
4
1
1
2
1
3
2
1
2
3
3
2
2
2
3
5
1
2
2
1
1
1
2
2
1
1
4
16
1
2
3
1
2
2
3
1
3
8
8
3
4
2
1
3
3
3
2
3
8
2
3
4
2
4
2
6
1
1
1
1
1
2
3
1
1
1
4
1
3
1
2
3
5
1
2
2
2
4
3
3
2
2
1
1
2
3
2
3
1
4
2
2
1
1
2
3
1
1
2
2
19
15
1
2
1
1
2
3
3
2
2
3
3
4
1
1
5
2
7
7
3
1
4
1
2
4
5
2
2
2
3
3
2
5
2
2
3
3
10
1
1
1
3
2
4
4
1
1
1
2
1
2
2
1
2
1
2
2
2
2
1
3
3
1
6
3
2
3
2
6
2
5
3
3
2
1
4
3
2
2
3
3
2
1
1
1
2
5
1
6
2
2
2
2
1
19
15
1
2
2
2
1
3
4
3
2
3
10
10
2
2
3
4
5
1
4
4
6
2
4
8
4
2
3
4
1
5
3
2
7
3
2
1
1
2
4
1
1
1
6
1
3
1
2
2
3
3
1
1
2
2
3
4
3
4
3
2
2
1
2
3
3
1
3
1
3
1
1
2
1
2
1
3
2
2
2
3
19
15
1
2
2
2
1
5
3
3
2
3
10
10
1
2
3
4
6
1
4
4
6
3
4
8
4
2
3
4
1
5
3
2
8
3
2
1
1
2
4
1
1
1
5
1
3
1
3
2
3
3
1
1
2
1
3
4
3
4
3
2
2
1
2
3
3
1
3
1
3
1
1
2
1
2
1
3
2
2
2
2
3
19
15
1
1
3
1
1
3
2
2
2
3
3
4
1
1
3
4
7
5
4
1
2
3
3
2
2
5
2
2
2
4
4
4
3
1
2
2
7
2
1
3
2
4
4
1
1
1
2
3
3
3
1
7
1
5
5
2
1
3
3
4
2
4
4
5
1
5
2
2
2
1
5
3
2
1
3
3
1
1
2
4
8
1
5
3
3
1
4
19
3
2
1
3
4
2
2
1
8
8
2
3
5
5
1
3
3
5
2
3
8
3
3
2
4
1
6
2
2
1
6
1
2
1
1
2
2
3
1
1
1
5
1
3
1
3
1
3
5
1
1
2
2
1
1
1
2
4
1
4
3
3
3
1
1
1
3
2
2
1
1
2
1
1
1
3
1
2
2
2
2
3
1
3
19
15
1
1
2
1
2
2
8
2
5
4
1
1
1
1
2
3
4
6
7
1
2
3
4
2
4
1
2
1
3
3
5
3
4
3
3
5
1
5
7
1
1
1
2
6
5
1
1
2
4
2
2
4
1
3
4
5
2
2
3
3
4
1
1
3
1
4
3
3
2
2
1
3
3
3
2
2
2
2
1
2
2
3
1
4
2
2
3
1
2
10
14
2
2
2
1
3
2
4
2
3
9
9
2
1
4
4
1
3
4
3
4
4
8
4
2
2
4
1
4
3
1
7
3
2
1
1
3
4
1
1
1
6
1
3
1
2
1
3
2
1
3
2
2
3
2
4
3
2
2
1
3
3
1
3
1
4
1
1
2
1
2
2
2
2
19
1
2
2
2
1
3
2
4
2
1
9
9
2
1
4
2
1
4
3
3
3
4
8
4
2
3
4
1
5
3
1
7
3
1
1
3
4
1
1
1
6
1
3
1
2
1
3
3
1
1
2
2
3
2
4
3
2
2
1
2
3
3
1
3
2
4
1
1
2
2
1
2
2
2
2
19
1
2
2
2
1
5
3
3
2
1
10
10
2
2
3
4
5
1
4
4
5
2
4
8
4
2
3
4
1
5
3
2
8
3
2
1
1
3
4
1
1
1
8
1
3
1
4
3
3
3
1
1
2
1
1
3
4
4
4
3
2
2
1
3
3
1
3
1
3
1
1
2
1
3
1
3
2
2
2
3
19
15
1
2
2
2
1
4
2
3
2
3
10
10
1
2
4
5
1
4
4
4
3
4
8
4
2
3
4
1
5
3
2
8
3
2
1
1
3
4
1
1
1
7
1
3
1
2
2
3
3
1
1
2
1
3
4
3
4
3
2
2
1
3
3
1
3
1
3
1
1
2
1
2
1
3
2
2
2
2
3
19
15
1
1
2
1
4
2
3
2
3
10
10
2
2
4
6
1
4
4
4
3
4
8
4
2
3
4
1
7
2
2
2
1
8
3
2
1
1
3
3
1
1
1
6
1
3
1
2
2
3
3
1
1
2
1
4
4
1
3
4
3
3
1
2
3
3
1
3
1
3
1
1
2
1
2
1
3
2
2
4
1
3
19
15
1
1
2
1
4
3
3
2
3
10
10
2
2
3
4
5
1
4
4
5
3
4
8
4
2
3
4
1
7
2
2
2
1
8
3
2
1
1
3
3
1
1
1
6
1
3
1
3
2
3
3
1
1
2
1
4
4
1
3
4
3
3
1
3
3
1
3
1
3
1
1
2
1
2
1
3
2
2
2
4
1
3
19
15
1
1
3
1
2
3
2
2
1
1
1
1
1
1
2
3
3
6
8
1
1
3
5
1
5
3
2
5
3
3
4
3
1
3
1
2
5
6
2
5
6
2
1
2
2
2
2
2
1
1
3
1
3
7
3
1
3
3
4
2
4
4
3
2
1
4
3
2
1
3
2
4
2
1
3
6
1
3
3
10
2
2
2
2
1
3
2
4
2
1
9
9
2
1
4
2
1
4
3
3
3
4
8
4
2
3
4
1
5
3
1
7
3
1
1
3
4
1
1
1
6
1
3
1
2
1
3
3
1
1
2
2
3
2
4
3
2
2
1
2
3
3
1
3
2
4
1
1
2
2
1
2
2
2
2
19
1
2
1
3
3
2
1
3
8
8
2
5
5
1
3
3
4
2
3
8
3
3
2
4
1
7
2
2
1
6
1
2
1
1
2
3
1
1
1
5
2
2
2
3
1
3
5
1
1
2
2
1
1
1
2
4
1
4
3
3
3
1
1
1
3
2
2
1
1
2
1
1
1
3
1
2
2
2
2
3
1
3
19
15
1
1
1
2
2
3
3
1
6
3
1
5
4
3
2
3
8
1
2
2
4
1
4
6
3
2
5
2
5
9
3
3
2
2
9
1
1
1
2
2
3
5
1
3
2
2
3
3
3
6
2
1
1
4
4
4
2
2
3
8
2
2
5
5
2
3
1
3
4
1
3
3
2
2
1
1
1
2
3
1
5
2
3
8
5
20
1
1
2
2
2
2
1
2
5
3
2
2
1
1
2
1
2
1
3
4
2
2
3
8
8
2
3
5
5
1
3
3
5
2
3
8
2
3
2
4
1
7
2
2
1
6
1
2
2
2
3
1
1
1
5
1
3
1
3
1
3
5
1
1
2
2
1
1
1
2
4
1
4
3
3
3
1
1
1
3
2
2
2
1
1
2
1
1
1
3
1
2
2
2
2
3
1
3
19
15
1
2
2
2
1
3
2
4
2
1
9
9
2
1
4
2
1
4
3
3
3
4
8
4
2
3
4
1
5
3
7
3
1
1
3
4
1
1
1
6
1
3
1
2
1
3
3
1
1
2
2
3
2
4
3
2
2
1
2
3
3
1
3
2
4
1
1
2
2
1
2
2
2
2
19
1
1
1
2
5
2
3
3
2
3
3
5
1
4
2
3
8
3
2
3
2
1
4
8
2
2
1
4
2
2
6
2
3
3
1
6
1
1
1
5
2
1
4
4
1
1
1
3
1
3
1
1
1
3
2
4
1
2
3
4
1
1
1
5
3
3
4
5
2
5
2
2
1
3
3
2
1
3
2
1
2
1
1
3
1
9
1
2
2
2
2
1
2
20
15
1
1
1
1
1
2
4
3
3
3
1
1
3
1
12
5
3
7
10
3
6
5
2
1
2
5
2
2
2
4
4
3
3
8
2
2
3
8
2
1
1
4
2
2
4
2
2
1
3
2
2
1
2
2
6
1
1
1
1
3
3
5
2
3
4
8
2
4
4
1
1
2
2
3
1
4
1
2
4
6
6
2
1
1
3
2
2
2
1
1
2
1
3
2
2
7
1
5
2
2
3
6
1
3
18
15
1
3
1
3
4
4
2
2
3
3
4
1
2
2
3
2
3
4
2
2
3
4
1
4
3
5
1
1
1
1
2
2
4
1
1
1
5
3
3
2
3
1
10
4
2
1
2
6
3
2
3
1
2
2
1
1
2
3
2
3
2
2
1
2
1
3
1
4
1
2
19
1
2
2
2
1
3
1
4
2
1
9
9
2
1
4
5
1
4
3
3
3
4
8
4
2
3
4
1
5
3
7
3
1
1
3
4
1
1
1
6
1
3
1
3
1
2
2
1
1
2
2
3
2
4
3
2
2
1
2
3
3
1
3
2
4
1
1
2
2
1
2
1
2
2
19
1
2
2
2
1
3
3
3
2
1
10
10
2
2
3
4
5
1
4
4
6
2
4
8
2
4
2
3
4
1
5
3
2
7
3
2
1
1
2
4
1
1
1
7
1
3
1
3
2
3
3
1
1
2
1
3
4
3
4
3
2
2
1
2
3
3
1
3
1
3
1
1
2
1
2
1
3
2
2
2
2
3
19
15
1
1
1
1
2
2
4
4
2
2
3
3
3
2
4
6
7
5
1
1
2
5
2
3
6
4
2
2
5
3
4
11
2
4
3
4
9
2
1
1
2
2
3
4
2
2
1
2
3
2
3
1
5
1
2
3
2
1
4
2
5
4
4
2
6
6
3
1
3
2
1
2
3
2
2
2
2
1
2
2
1
3
2
1
5
1
2
4
3
2
1
2
20
2
2
2
2
1
4
3
2
1
3
8
8
3
3
1
2
3
3
3
4
2
3
8
2
3
2
4
2
5
2
2
2
2
6
1
1
1
2
2
2
3
1
1
1
6
1
3
1
3
1
3
4
1
1
2
2
1
1
1
2
3
2
4
4
2
2
1
1
1
3
1
3
2
4
1
2
1
1
2
12
1
3
2
2
3
7
2
19
15
1
1
5
5
2
1
1
3
3
4
1
2
1
4
5
3
5
2
6
2
6
1
2
4
3
6
2
4
3
7
2
1
8
2
2
3
2
2
1
2
1
4
3
2
1
3
4
3
3
5
2
4
1
2
2
6
6
2
2
4
3
1
1
1
2
3
1
1
3
2
2
3
3
2
1
2
2
1
3
4
2
3
10
3
4
4
1
1
3
2
2
1
1
2
2
1
1
2
4
4
6
9
1
1
5
4
2
3
3
2
6
2
3
4
3
2
1
1
1
5
5
2
2
4
5
2
1
2
2
2
2
2
1
1
7
1
4
7
3
1
3
3
4
1
2
3
4
4
2
1
3
3
2
1
3
3
4
2
2
3
1
9
1
3
3
10
2
2
1
2
5
2
4
3
2
3
3
6
1
1
1
4
2
2
7
3
2
3
2
1
4
9
3
2
1
4
3
1
4
4
3
4
1
6
1
1
1
4
3
4
4
1
1
1
5
1
3
1
1
2
3
2
4
2
2
3
4
2
1
1
1
2
1
2
3
4
2
1
6
5
2
5
2
2
1
2
1
4
3
2
1
3
2
1
1
1
1
2
1
6
1
2
2
2
2
1
2
20
15
1
1
2
2
3
3
2
4
3
3
2
8
3
3
3
1
5
5
4
12
2
3
4
4
1
3
5
2
4
3
3
5
3
6
3
4
6
1
4
3
1
1
3
5
5
2
4
1
1
2
2
1
2
2
4
3
2
2
3
2
3
3
3
2
1
5
7
2
4
2
2
2
3
4
1
3
1
1
4
1
1
2
2
11
1
4
8
1
3
3
4
18
1
2
1
2
5
1
3
2
1
3
3
3
1
3
6
3
2
5
5
1
4
3
4
2
3
5
2
2
4
4
2
3
7
3
3
2
2
8
1
2
3
2
4
3
1
2
1
1
3
1
1
2
2
1
3
4
1
2
3
3
1
2
4
2
1
5
1
5
7
2
1
2
1
5
3
3
2
2
1
2
1
1
2
2
2
1
6
1
3
2
2
19
1
5
1
1
3
4
3
1
8
8
1
3
5
5
2
4
2
2
4
4
4
4
3
3
3
3
3
2
4
1
1
2
5
3
1
1
1
2
5
5
3
2
3
3
4
3
3
2
2
1
1
3
1
3
1
4
2
5
1
1
1
1
2
2
2
2
17
15
1
4
1
1
5
3
3
1
8
8
1
3
6
5
2
4
3
2
4
7
2
4
3
3
3
3
1
2
4
1
1
1
5
2
1
1
1
2
5
5
3
2
3
3
4
3
3
2
2
1
1
3
1
3
1
4
2
5
1
1
1
1
2
2
2
2
18
15
1
2
2
1
2
2
4
3
8
8
1
4
6
4
3
3
3
2
4
8
2
3
4
1
3
5
1
2
2
2
1
1
1
5
1
3
1
1
3
3
1
2
2
2
4
2
3
2
1
1
1
3
2
3
1
4
1
3
1
1
2
3
1
1
2
2
19
15
1
2
2
2
2
2
4
3
8
8
1
4
6
4
3
3
4
2
4
8
2
3
4
2
3
1
1
5
1
1
1
1
1
2
2
2
1
1
1
3
1
3
1
1
3
4
1
2
2
2
4
2
3
2
1
1
1
3
1
3
1
1
1
4
1
1
4
3
1
1
2
2
19
15
1
2
2
1
1
2
3
4
4
2
1
10
10
3
5
4
2
5
1
3
3
3
1
3
8
3
2
2
4
3
1
8
2
3
7
2
1
3
3
4
3
1
2
1
2
4
1
2
2
1
2
3
1
3
1
2
5
1
4
4
5
3
1
2
1
3
4
3
3
1
4
2
2
1
2
2
5
1
5
2
5
3
3
1
3
19
1
2
2
1
2
2
4
3
8
8
1
4
6
4
3
3
3
2
4
8
2
3
4
1
3
5
1
2
2
2
2
1
1
1
5
1
3
1
1
3
3
1
2
2
2
4
2
3
2
1
1
1
3
2
3
1
4
1
3
1
1
2
3
1
1
2
2
19
15
1
1
1
2
3
5
2
3
3
2
3
3
5
1
4
2
2
2
8
3
2
3
3
1
4
7
2
2
1
4
2
2
5
2
3
5
1
6
1
1
1
5
2
1
4
5
1
1
1
2
1
3
1
1
1
3
2
4
1
2
3
4
2
1
1
1
9
3
3
4
6
2
4
2
2
1
4
3
3
1
2
2
1
2
1
1
3
1
7
1
3
2
2
2
1
20
15
1
1
5
2
3
3
2
3
3
8
3
3
3
3
1
5
5
3
14
2
3
5
3
1
3
5
2
4
3
1
5
3
4
1
1
5
4
1
2
2
1
1
4
5
3
2
2
1
2
2
2
1
1
1
4
2
1
2
3
3
2
3
3
3
3
1
4
6
2
2
2
2
2
3
4
1
3
2
1
2
2
1
1
2
9
1
5
2
3
3
18
1
4
4
5
3
3
4
4
1
2
2
5
6
11
2
2
4
5
2
3
6
2
2
3
5
3
5
3
2
3
6
5
1
3
6
3
1
2
4
2
3
3
1
5
2
2
3
3
2
3
2
2
3
2
4
2
2
2
1
1
3
3
3
2
3
1
2
2
2
1
2
8
2
3
2
3
9
5
1
1
2
5
2
3
3
2
3
3
5
1
4
2
3
9
3
2
3
2
1
4
8
2
2
1
3
2
1
6
2
3
3
1
6
1
1
1
4
2
1
4
4
1
1
1
3
1
3
1
1
1
3
2
4
1
2
3
4
1
1
1
5
3
3
4
5
2
5
2
2
1
3
3
2
1
2
2
1
1
1
1
2
1
7
1
2
2
2
2
1
2
20
15
1
1
1
1
2
5
2
3
3
2
3
3
5
1
4
2
3
8
3
2
3
2
1
4
8
4
2
1
3
2
1
6
2
3
3
1
7
1
1
1
4
2
1
4
4
1
1
1
3
1
3
1
1
1
3
2
4
1
2
3
4
1
1
1
5
4
3
4
5
2
5
2
2
1
3
3
2
1
2
2
1
1
1
1
2
1
7
1
3
2
2
2
1
2
20
15
1
1
3
2
1
1
2
3
2
2
1
5
2
2
4
4
2
1
3
4
2
3
4
2
2
4
1
4
2
2
3
2
4
1
1
1
1
1
3
3
1
1
3
3
1
1
1
1
1
1
4
1
4
6
1
1
2
5
2
3
6
3
3
1
3
3
1
3
2
1
2
3
1
5
3
1
2
2
3
2
19
1
3
1
4
3
8
3
4
6
1
3
3
2
3
4
5
6
12
5
2
3
4
2
3
8
2
3
2
3
4
4
6
1
3
4
1
7
3
1
1
3
3
5
5
1
1
2
5
4
3
3
1
1
5
1
4
4
4
1
3
3
3
2
1
1
1
2
1
2
3
4
1
3
5
2
4
2
1
3
4
3
1
3
1
2
6
1
2
4
1
2
2
4
2
7
2
2
11
3
3
2
2
2
2
2
1
1
1
1
1
1
2
6
2
4
10
1
1
4
4
1
3
3
2
6
2
4
4
2
2
3
1
2
6
6
2
5
6
1
1
2
5
2
2
2
1
1
7
1
3
6
3
1
3
4
3
1
4
2
3
4
3
2
1
3
3
2
1
3
3
4
2
2
3
1
6
1
3
3
10
2
2
1
5
4
3
2
2
3
1
3
3
2
1
1
1
4
3
7
8
2
1
3
3
2
2
5
2
3
4
3
3
6
10
5
3
11
3
8
3
1
2
1
6
5
2
1
2
1
2
4
1
1
4
1
2
8
2
2
2
3
3
1
4
2
4
2
3
4
4
2
2
5
2
1
3
4
2
3
2
3
2
1
1
4
5
1
3
2
3
1
4
15
1
2
1
1
2
2
5
2
2
1
3
3
2
2
1
2
1
3
3
1
3
6
2
2
2
6
1
2
2
2
3
1
1
2
1
1
3
1
1
4
3
2
1
2
1
2
1
1
2
1
2
4
1
2
3
1
1
2
1
1
5
7
2
1
1
18
1
1
3
1
3
3
3
3
3
2
1
2
1
1
4
4
4
2
3
3
3
1
3
5
2
1
3
5
3
6
1
1
3
1
7
1
1
2
3
4
3
1
1
1
5
2
3
1
2
4
2
3
1
1
3
1
3
4
3
3
1
3
3
1
3
1
3
3
2
2
1
2
1
1
5
10
1
2
7
2
2
4
1
19
15
3
1
3
3
1
3
3
3
2
2
2
1
2
2
2
5
4
5
2
3
3
4
1
3
6
2
1
2
5
6
10
3
3
2
1
7
1
1
2
2
4
4
1
1
1
3
2
3
1
3
2
2
3
1
2
3
2
4
3
4
2
3
3
2
1
2
1
4
3
2
2
1
4
1
1
5
11
1
2
7
2
2
4
1
18
14
3
1
3
3
1
2
2
3
2
2
2
1
2
2
5
4
5
2
3
3
3
1
3
6
2
1
2
5
5
4
2
7
1
1
2
4
4
1
1
1
4
2
3
1
3
2
2
3
1
1
3
2
4
5
2
3
3
1
1
1
3
3
2
2
1
4
1
1
5
10
1
2
5
2
2
4
4
1
18
14
3
1
3
3
1
3
3
2
3
3
2
2
2
1
1
4
4
5
4
3
3
4
1
3
5
2
1
3
5
4
9
2
4
1
7
1
1
2
3
4
6
1
1
1
4
2
2
3
1
2
4
2
3
1
2
3
1
3
5
3
3
2
2
1
3
3
1
3
1
3
3
2
2
1
2
1
1
5
1
10
1
2
7
2
2
10
1
19
15
3
2
3
3
2
3
3
4
3
3
4
1
2
2
8
5
3
5
2
4
3
4
1
3
6
2
2
2
3
5
4
5
2
2
3
1
6
1
1
2
4
3
3
2
1
1
2
5
2
4
5
1
1
1
3
1
1
2
3
4
4
3
3
5
4
2
1
1
1
5
3
2
2
1
2
1
1
2
11
1
8
5
2
2
2
4
5
18
15
3
1
2
2
3
3
3
3
3
2
1
3
3
1
4
5
5
2
4
3
3
2
3
6
2
2
4
4
4
5
2
3
1
8
1
1
1
4
2
4
5
1
1
2
6
2
3
1
2
2
2
2
1
2
3
1
3
4
3
3
3
4
3
2
2
1
3
1
2
3
2
3
1
4
2
1
5
10
1
2
6
1
1
4
7
1
19
15
3
1
3
2
3
3
5
3
3
4
2
2
1
3
5
2
3
5
3
2
2
4
2
3
5
2
2
1
5
4
6
2
2
2
4
4
2
1
7
1
1
3
3
4
8
1
1
1
4
1
1
2
3
1
1
3
5
4
1
1
3
2
9
6
3
4
5
3
3
1
1
2
1
4
2
2
3
2
5
1
2
4
2
14
1
4
9
2
2
2
4
1
2
18
14
1
1
3
3
1
3
3
3
2
2
2
1
2
2
5
4
4
2
3
3
3
1
3
5
2
1
3
5
4
2
1
1
3
1
6
1
1
2
3
4
4
1
1
1
3
2
3
1
2
2
2
3
1
2
3
2
4
4
2
3
2
2
1
1
5
3
2
2
1
4
1
1
4
10
1
5
2
2
4
18
14
3
1
3
2
3
3
5
4
4
2
2
1
3
5
2
3
4
3
2
2
4
2
3
5
2
2
1
5
4
6
2
2
2
4
4
2
1
7
1
1
3
3
4
7
1
1
4
1
1
2
3
1
1
4
5
3
1
1
3
2
9
6
3
4
5
3
3
1
3
1
4
2
2
3
2
4
1
2
5
1
15
1
4
9
2
2
2
3
4
1
2
18
14
3
4
2
2
2
2
2
3
1
3
3
2
2
5
5
3
4
1
2
4
4
1
4
6
2
4
3
2
2
3
3
1
1
2
7
1
1
3
4
3
2
3
2
2
2
3
2
2
3
2
2
3
4
3
6
2
2
1
2
4
1
2
1
1
2
1
4
9
2
2
1
2
1
19
1
4
1
2
2
7
7
2
4
8
2
2
4
4
2
3
1
3
2
3
1
3
2
2
5
3
3
2
2
3
2
3
1
2
2
2
3
4
1
1
1
5
2
2
2
4
3
1
3
3
1
3
1
2
1
1
2
20
1
3
1
2
2
3
3
1
10
10
1
3
5
2
4
2
1
3
6
2
3
6
2
1
3
4
2
4
1
1
6
1
1
3
3
4
3
1
2
1
2
3
1
3
1
3
1
2
2
2
2
3
2
2
4
5
4
2
2
1
2
1
3
2
3
2
1
2
1
1
3
6
1
2
4
3
19
3
1
1
2
2
3
5
3
3
1
3
3
3
1
6
6
3
3
3
5
1
1
2
5
1
3
5
4
4
4
3
2
3
2
2
2
2
11
2
4
3
2
4
2
3
2
2
2
1
2
3
3
3
2
6
3
2
4
3
2
6
6
3
5
4
2
1
1
3
4
4
3
4
1
1
3
1
2
1
7
3
3
3
19
3
4
1
1
1
3
3
3
3
5
1
3
3
4
1
8
6
3
3
6
6
2
2
2
3
1
3
5
2
4
3
4
3
5
2
2
2
9
2
1
1
4
3
2
5
2
2
3
2
3
2
3
3
6
2
3
4
2
3
3
2
5
4
4
7
4
2
1
1
3
3
1
1
4
3
3
1
1
4
1
2
1
4
2
1
3
1
2
20
1
6
2
2
1
2
3
2
2
1
3
3
2
3
4
2
4
2
2
4
2
1
3
5
2
2
2
2
6
2
3
2
1
1
2
3
3
2
2
1
1
3
1
4
1
5
1
3
2
3
1
3
1
3
2
3
1
3
2
2
1
1
1
2
2
2
3
1
2
1
1
2
6
1
3
3
19
15
1
3
3
3
1
4
5
1
2
1
3
4
6
4
3
5
4
3
3
2
3
3
1
3
1
1
3
4
1
1
1
2
2
1
1
1
3
2
2
1
2
3
5
2
2
2
4
3
2
4
2
1
1
3
3
2
2
4
2
1
1
2
3
8
1
1
19
1
2
2
1
1
1
2
3
2
2
1
1
5
3
5
4
2
3
3
2
3
3
2
1
3
1
4
1
1
5
1
1
2
1
1
3
2
1
1
3
3
2
5
1
2
2
2
3
1
3
3
2
1
3
3
1
3
2
2
1
2
1
3
5
1
3
4
2
1
18
1
2
3
1
3
3
3
3
3
1
2
2
1
5
2
5
2
4
4
3
2
3
5
2
2
3
2
4
1
1
2
1
4
1
1
1
2
3
3
1
1
1
6
2
3
1
2
2
2
2
1
2
1
2
3
3
3
2
1
1
4
3
2
3
1
4
1
1
4
10
1
8
1
1
7
19
15
3
2
2
2
1
3
3
3
2
1
1
4
3
5
3
5
5
3
3
3
2
3
5
2
1
2
4
5
6
2
3
1
6
1
1
2
2
5
4
1
1
1
1
1
3
1
2
1
3
2
3
1
3
2
2
2
3
4
2
4
2
2
2
1
3
1
3
4
2
2
1
3
2
1
6
9
1
8
1
2
6
3
17
15
3
1
1
2
2
4
4
4
3
3
1
7
4
1
10
7
4
4
6
6
1
2
2
4
3
4
3
4
5
1
3
5
3
8
3
4
2
1
8
3
1
1
4
2
4
3
2
2
1
4
3
2
2
1
1
3
4
3
2
2
4
5
2
3
4
1
1
1
1
5
3
5
4
4
6
2
4
1
4
3
3
2
1
1
2
2
1
4
2
3
5
2
5
3
2
2
7
1
1
20
16
3
2
2
2
3
4
2
4
1
2
4
12
4
2
2
4
3
2
4
6
2
4
4
2
2
7
1
2
3
1
2
3
1
2
7
4
2
3
2
3
2
2
2
1
4
3
2
2
3
3
1
2
6
1
1
2
9
1
1
2
2
5
1
5
3
2
3
3
2
2
2
3
6
4
2
6
5
1
2
3
4
3
2
3
8
2
2
1
2
2
4
9
4
2
6
2
9
1
1
3
2
2
4
1
1
3
4
3
1
3
1
1
4
1
2
2
4
1
1
3
6
5
1
3
6
5
2
2
2
1
5
3
4
2
3
3
3
2
1
1
4
6
1
6
4
1
4
2
4
18
4
1
1
4
3
2
2
5
2
8
2
2
2
4
2
2
7
1
3
3
4
1
3
2
2
5
3
5
2
4
1
1
2
1
1
2
3
3
5
1
2
2
2
2
2
2
4
1
2
3
3
2
4
3
2
2
2
4
2
4
2
1
1
2
2
1
2
3
1
1
3
1
19
1
1
1
1
2
4
2
2
2
1
2
4
7
3
2
2
6
2
3
3
5
1
1
4
3
1
1
4
2
2
2
3
7
2
2
2
4
3
3
3
1
2
4
1
1
3
2
3
1
1
2
9
3
4
1
6
4
3
2
1
3
3
2
1
2
2
4
3
2
3
5
2
2
6
1
2
2
1
1
1
1
2
1
1
3
2
2
1
7
3
2
3
2
2
3
1
2
2
1
1
1
3
2
3
2
1
2
1
4
2
3
2
1
1
2
1
1
3
6
1
1
2
18
1
1
2
2
1
1
2
2
3
3
1
1
2
2
9
5
2
2
5
4
2
2
3
2
2
2
1
2
3
2
2
2
1
1
1
4
2
2
2
1
1
3
7
2
1
1
1
3
3
3
3
1
4
3
3
4
5
3
2
9
1
1
14
1
1
2
2
2
2
2
9
2
2
2
3
3
2
4
1
2
2
4
4
5
2
1
5
1
3
1
1
2
2
2
2
1
2
3
2
2
7
4
4
2
2
2
1
2
7
1
2
2
2
3
3
3
2
3
2
1
2
2
2
2
5
3
2
1
3
1
5
2
3
1
3
4
1
2
19
2
2
2
3
3
2
4
1
2
4
14
6
2
2
5
3
3
4
5
2
4
3
2
2
7
1
2
3
1
2
2
2
1
1
1
1
2
7
3
2
3
2
2
2
2
2
1
4
3
2
2
3
3
1
2
2
3
1
1
2
9
6
3
2
2
1
4
4
2
2
7
7
2
3
5
3
7
7
2
3
6
1
3
2
4
2
5
1
4
1
4
4
2
1
4
1
2
3
2
2
2
2
3
2
1
2
2
2
2
4
2
2
2
3
2
5
1
2
1
1
2
1
1
2
4
18
1
3
2
3
8
5
5
8
2
3
3
9
5
1
2
5
5
3
5
4
5
4
2
2
5
1
1
1
3
2
1
1
5
2
3
2
8
3
2
2
2
2
3
1
2
1
5
2
2
3
3
2
3
1
1
2
12
1
4
1
2
3
2
3
6
3
2
4
4
2
3
1
3
2
3
1
3
2
2
5
2
2
2
2
2
2
2
2
2
3
2
4
1
2
5
2
2
1
2
4
3
1
1
3
2
1
2
20
1
2
2
4
1
4
3
3
2
4
1
3
3
2
6
3
2
3
3
1
3
10
2
2
2
4
1
4
2
2
1
2
5
1
1
1
2
2
3
1
1
2
5
2
2
2
1
2
2
2
4
1
1
1
2
4
2
4
5
3
2
2
1
2
3
3
2
1
1
1
2
2
1
4
4
1
4
1
2
3
18
1
1
1
2
3
3
4
3
2
3
3
4
1
1
6
5
3
3
4
6
3
1
3
4
2
4
6
2
2
5
2
2
3
9
3
2
4
2
8
3
1
1
3
2
4
3
1
1
1
3
2
2
3
1
2
5
1
2
3
2
2
3
4
2
2
3
5
7
2
1
2
1
3
3
3
2
3
1
1
2
2
1
3
9
2
9
1
1
3
3
3
20
1
1
1
1
2
2
4
3
1
3
3
3
1
1
5
6
4
5
1
1
3
4
2
4
6
2
2
5
2
2
2
7
4
4
7
1
1
1
3
2
4
3
1
1
2
4
2
2
3
1
2
4
1
1
3
2
3
1
2
4
1
2
1
3
5
6
2
2
1
2
1
3
3
2
2
3
1
1
2
1
1
3
10
2
5
1
2
4
3
3
20
1
3
3
3
1
4
4
4
4
2
3
1
2
4
3
3
5
4
2
2
4
4
2
3
7
4
1
3
3
2
5
2
2
2
2
8
2
1
2
2
2
2
2
4
2
3
3
3
2
2
3
4
4
4
4
3
3
2
3
5
3
2
1
1
3
3
2
1
1
4
3
3
3
1
1
1
5
1
2
2
2
1
3
16
1
4
2
2
2
2
2
3
3
2
3
3
2
2
5
5
3
4
1
2
4
5
1
4
6
4
6
3
2
3
3
3
1
1
2
8
1
1
3
3
3
2
3
2
2
2
1
3
2
2
3
2
5
3
4
3
6
2
1
2
4
1
2
1
1
1
1
4
10
2
3
1
2
1
19
1
3
2
2
2
2
3
2
2
1
2
2
3
3
3
2
3
4
3
1
3
5
2
3
4
1
3
4
2
1
1
1
1
1
2
2
1
2
1
2
1
2
1
2
1
2
2
1
4
2
2
1
1
4
1
1
3
3
1
1
18
1
3
2
2
2
2
3
2
2
1
3
2
3
4
3
2
4
4
3
1
3
2
2
3
4
1
3
4
2
1
1
1
1
1
2
2
1
2
1
2
1
2
1
2
1
2
2
1
4
2
2
1
1
4
1
1
3
3
1
1
18
1
5
1
3
2
4
4
4
4
7
7
2
2
1
7
5
2
2
3
6
5
2
3
7
2
3
5
3
5
4
4
4
4
8
2
2
4
4
2
10
2
1
1
3
3
4
3
2
2
3
4
2
2
3
3
5
3
3
2
3
9
2
4
3
2
4
7
1
9
3
3
1
5
6
2
3
1
3
3
2
1
4
4
3
2
2
1
2
6
1
6
3
3
4
7
1
4
18
14
2
2
1
1
2
2
2
9
5
2
3
3
2
3
2
1
5
2
1
1
2
4
3
1
3
3
2
1
19
2
1
3
7
6
3
2
3
1
3
2
2
1
1
1
2
2
2
2
2
2
1
1
3
1
1
2
2
2
19
2
1
1
3
3
2
3
3
1
3
3
4
2
5
2
4
7
3
2
3
3
2
4
8
2
2
3
3
5
2
8
2
1
3
3
9
1
1
1
2
4
1
4
3
1
1
1
5
2
2
2
1
1
4
2
3
2
1
3
1
1
1
1
8
2
4
7
2
6
3
1
2
1
3
3
2
1
2
3
1
1
1
1
4
4
1
5
3
2
2
2
1
2
20
15
1
1
2
1
1
2
1
4
2
3
3
4
4
4
8
3
2
4
2
1
4
6
2
2
2
5
4
4
7
2
2
9
3
1
1
1
3
4
3
1
1
1
3
2
4
1
6
2
2
1
3
2
1
2
4
4
6
1
4
3
1
2
1
4
3
2
1
2
3
3
4
1
4
6
1
2
3
2
2
1
3
20
1
1
1
1
2
3
5
6
4
6
1
3
3
3
1
1
5
8
7
7
4
2
3
4
2
4
8
3
2
2
3
3
4
10
7
6
8
2
3
7
1
1
4
2
4
5
1
1
2
5
2
3
1
5
1
2
2
4
2
2
2
3
1
5
3
6
4
4
3
2
4
1
8
6
2
2
5
2
1
2
3
2
2
2
3
2
2
2
1
2
2
5
1
4
3
4
3
5
3
19
15
3
1
1
2
1
1
4
3
3
2
3
3
4
2
6
2
2
4
9
5
2
3
3
2
4
8
4
2
2
4
3
1
8
2
2
2
5
9
1
1
1
2
4
3
4
4
1
1
1
5
1
3
1
3
2
2
2
4
2
2
4
2
1
1
1
1
1
7
4
2
4
7
2
3
3
1
2
1
2
3
2
2
2
2
1
1
2
1
2
2
4
1
4
2
2
2
2
1
3
20
15
3
1
1
2
2
1
1
3
3
1
1
1
1
2
1
4
4
1
2
4
3
3
2
2
2
2
2
4
2
1
3
4
1
3
4
2
2
2
4
2
4
2
2
2
4
2
1
1
3
3
1
2
1
1
3
1
1
1
3
2
1
1
2
5
3
4
3
2
1
1
2
3
2
2
3
2
2
1
3
6
1
2
3
3
2
18
14
1
2
1
1
2
5
2
3
3
3
3
4
1
2
5
2
2
5
7
3
2
3
3
2
4
7
2
2
2
4
2
2
8
2
2
6
3
9
1
1
1
2
4
1
4
3
1
1
1
4
1
2
2
1
3
1
3
2
3
2
2
4
2
1
1
1
1
8
2
4
7
2
6
3
1
2
1
4
3
2
1
2
2
1
2
1
1
2
4
1
5
2
2
3
2
1
3
20
15
3
2
1
1
2
4
2
3
3
3
3
4
1
2
5
2
2
4
7
3
2
3
3
2
4
7
2
2
2
4
3
2
8
2
1
3
2
9
1
1
1
3
4
1
3
3
1
1
1
3
2
2
2
2
1
2
2
3
2
2
4
2
1
1
1
1
8
2
3
7
2
6
3
1
2
1
4
3
2
1
2
2
1
1
1
1
2
4
1
5
2
2
2
3
1
3
20
15
3
1
2
1
1
2
4
3
3
3
3
3
4
1
2
5
2
2
4
7
3
2
3
3
2
4
7
2
2
2
4
2
2
7
2
1
4
2
9
1
1
1
3
4
1
3
3
1
1
1
3
1
2
2
1
2
1
2
2
3
2
2
4
2
1
1
1
1
8
2
3
7
2
6
3
1
2
1
4
3
2
1
2
2
1
1
1
1
2
4
1
5
2
2
2
3
1
3
20
15
3
1
2
1
1
3
1
1
5
2
3
3
2
4
4
2
4
2
4
3
1
3
1
2
5
2
2
1
2
2
1
1
2
1
2
3
1
3
2
2
3
1
1
1
4
1
1
18
14
1
1
2
1
2
2
1
1
1
3
2
4
1
1
3
5
3
3
1
4
3
1
3
1
2
5
4
1
1
2
1
1
1
1
2
2
2
1
2
2
1
1
1
2
1
3
1
3
1
2
2
3
1
1
1
1
3
2
1
1
20
1
2
1
1
2
2
3
1
1
5
2
3
3
2
4
4
2
4
2
4
3
1
3
1
3
5
2
2
1
1
2
1
1
2
2
1
2
2
2
1
3
2
2
2
3
1
1
2
4
1
1
18
14
1
2
2
1
1
1
2
2
2
4
4
3
3
1
1
2
5
4
5
4
2
3
4
2
3
3
2
2
4
1
5
2
2
2
1
6
1
1
1
2
3
2
1
1
3
2
4
2
3
1
2
1
2
2
2
3
3
3
2
1
2
3
1
3
2
2
3
2
1
3
3
1
2
3
2
1
2
18
1
1
1
2
2
5
3
4
6
3
3
3
1
2
7
5
6
3
7
5
2
2
3
4
1
5
8
3
2
1
2
3
3
10
4
5
6
1
7
1
1
1
3
1
2
3
5
1
1
1
5
3
3
1
3
1
1
2
2
2
1
3
3
2
4
1
1
1
9
1
4
4
6
1
4
2
7
6
3
2
4
2
1
3
3
2
1
2
2
1
1
1
1
2
6
1
5
3
3
2
4
1
2
20
15
3
3
2
1
3
4
2
2
4
1
1
1
1
3
7
2
4
12
1
1
3
3
3
4
3
3
4
3
3
4
4
6
4
9
4
7
4
1
2
2
5
3
1
1
2
2
2
3
1
1
5
1
3
8
2
3
3
3
1
3
2
2
2
4
2
1
4
2
6
1
3
1
2
1
3
3
4
2
2
4
13
2
2
4
2
4
1
2
10
14
1
1
2
2
5
3
4
6
3
3
3
1
2
7
5
6
3
7
5
2
2
3
4
1
5
8
3
2
1
2
3
3
10
4
5
6
1
7
1
1
1
3
1
2
3
5
1
1
1
6
3
3
1
4
1
1
2
2
2
1
3
3
2
4
1
1
1
9
2
4
4
6
1
4
1
7
6
3
2
4
2
1
2
3
2
2
2
2
1
1
1
1
2
7
1
5
3
3
2
4
1
2
20
15
3
1
1
2
2
5
3
4
6
1
3
3
3
1
1
7
5
6
3
7
5
2
2
3
4
1
5
8
3
2
1
2
3
3
10
4
5
6
1
7
1
1
1
3
1
2
3
5
1
1
1
6
3
3
1
4
1
1
2
2
2
1
3
3
2
4
1
1
1
9
2
4
4
6
1
4
1
7
6
3
2
4
2
1
2
3
2
1
2
2
1
1
1
1
2
7
1
5
3
3
2
4
1
2
20
15
3
1
1
2
2
5
3
4
6
3
3
5
1
1
7
5
6
3
6
5
2
2
3
4
1
4
8
3
2
1
2
3
3
10
3
5
5
1
7
1
1
1
3
1
3
4
1
1
1
5
3
3
1
4
1
1
2
2
2
1
3
3
2
4
1
1
2
9
2
4
4
6
1
3
1
7
6
3
2
3
2
1
2
3
2
2
2
2
1
1
1
1
2
6
1
4
3
3
2
4
1
2
20
15
3
2
1
3
3
3
3
3
4
1
9
9
1
3
5
6
3
3
4
1
1
3
3
1
3
7
2
2
2
4
1
3
1
3
6
1
1
1
3
3
4
1
1
2
3
2
3
1
2
1
1
2
3
2
2
3
1
1
2
5
4
4
4
2
2
1
2
3
4
1
2
3
1
2
1
1
2
3
1
3
2
3
2
2
1
2
20
15
1
3
2
2
2
2
3
2
3
3
2
4
9
3
2
3
5
2
2
1
5
4
5
2
3
6
1
2
5
3
1
2
3
2
2
1
1
4
1
3
9
2
3
3
1
3
4
3
1
2
3
4
1
2
3
2
3
2
2
4
1
2
3
12
2
1
3
4
3
3
4
9
9
1
3
5
6
3
3
4
1
1
3
3
1
3
7
2
1
2
4
1
3
1
3
6
1
1
1
3
3
4
1
1
2
3
1
3
1
2
1
1
2
3
2
2
3
1
1
2
5
4
4
4
2
2
1
2
3
4
1
2
3
1
2
1
1
2
3
1
3
2
3
2
2
1
2
20
15
1
1
1
1
5
4
4
4
3
8
8
2
3
1
8
7
2
7
6
3
7
2
2
2
2
5
1
3
5
3
5
2
3
4
4
11
3
3
2
10
2
3
2
3
4
4
1
3
6
2
2
3
3
5
2
2
2
1
1
3
2
4
2
8
4
6
2
4
3
1
1
1
1
7
7
2
5
1
2
3
5
6
2
1
1
3
3
2
1
3
3
4
2
3
1
6
1
5
2
2
2
2
17
14
3
3
1
1
2
2
6
3
4
6
3
3
3
1
1
5
5
6
5
2
2
3
3
1
5
8
2
2
1
2
3
4
10
2
5
4
1
7
1
1
1
3
1
1
3
4
1
1
1
7
2
3
3
1
3
1
1
2
3
2
1
3
3
2
4
1
1
1
1
4
3
5
5
2
7
6
3
1
2
1
4
3
2
2
3
2
1
1
1
1
2
7
1
3
3
2
2
3
1
2
20
15
3
1
1
2
2
6
3
4
6
3
3
4
1
1
5
5
6
5
2
2
3
3
1
5
8
2
2
2
2
3
2
6
1
5
4
1
7
1
1
1
3
1
1
3
4
1
1
2
7
2
3
3
1
3
1
1
2
3
2
1
3
3
2
4
1
1
1
1
4
3
5
5
2
7
6
3
1
2
1
4
3
2
2
3
2
1
1
1
1
3
7
1
3
3
2
2
3
1
20
15
3
2
2
1
4
5
4
8
8
1
3
1
1
10
6
5
3
6
2
2
3
2
6
2
3
6
3
5
2
5
4
3
6
2
2
10
2
1
1
2
2
2
5
2
2
3
2
2
3
5
2
2
1
1
3
3
3
2
6
3
5
2
3
3
2
7
2
2
4
4
4
4
1
3
3
5
2
1
3
4
2
2
2
1
3
1
8
3
2
2
1
2
3
9
16
1
1
3
1
1
3
6
2
3
3
1
3
3
5
1
4
2
3
5
5
3
3
2
1
4
8
2
2
1
4
2
1
6
2
3
4
1
7
1
1
1
3
3
4
5
1
1
1
2
1
3
1
1
1
2
2
3
1
2
3
4
2
4
1
1
7
3
4
6
1
4
2
1
3
1
3
3
3
2
2
2
1
1
1
1
2
7
1
3
3
2
1
1
3
20
15
1
1
7
2
2
3
1
1
1
2
1
3
1
3
2
1
1
3
4
2
3
3
1
3
3
5
1
4
2
3
8
3
2
3
4
1
4
7
2
2
1
3
2
1
8
2
3
4
2
1
7
1
1
1
3
2
4
4
1
1
1
5
1
3
1
1
1
3
2
5
2
2
3
4
2
4
2
1
1
1
1
4
3
1
5
5
2
5
3
1
2
1
4
3
2
1
2
2
1
1
1
1
2
5
1
2
3
2
2
3
1
3
20
15
1
1
2
1
1
3
4
1
3
3
1
3
3
5
1
4
2
4
6
2
2
3
2
1
4
7
2
2
2
3
2
1
7
1
3
4
1
7
1
1
1
3
2
3
3
1
1
1
5
1
3
1
1
1
3
2
5
2
2
2
4
2
1
1
1
1
3
3
1
5
4
2
5
3
2
1
4
3
3
1
2
2
1
1
1
1
2
5
1
2
3
2
2
3
1
20
15
1
1
2
1
1
2
7
5
3
2
1
3
3
6
6
1
5
7
2
3
6
1
1
3
2
1
2
7
4
2
1
3
4
1
9
3
2
5
2
10
2
1
3
2
2
3
3
1
1
1
4
1
3
1
4
1
4
6
5
2
1
3
2
1
1
1
3
2
7
4
1
1
6
6
5
3
1
2
1
4
3
2
2
2
3
2
1
1
2
2
2
5
1
7
2
3
1
2
1
3
20
15
1
2
1
1
2
7
4
3
2
1
3
3
6
6
1
5
5
2
3
6
1
2
3
3
1
2
7
4
2
1
3
4
1
8
3
2
5
2
10
1
1
3
2
2
4
4
1
1
1
5
1
3
1
2
1
4
6
4
2
1
3
2
1
1
1
3
2
7
4
1
1
6
6
5
3
1
2
1
4
3
1
2
2
3
2
1
1
2
3
2
5
1
7
2
2
1
2
1
3
20
15
1
2
1
1
3
4
3
3
3
1
3
3
5
1
4
2
3
8
4
2
3
2
2
4
7
2
2
1
4
2
1
7
1
3
4
1
7
3
1
1
3
2
5
4
1
1
1
5
1
3
1
1
1
3
2
5
2
2
3
4
2
1
1
1
1
3
3
1
5
4
2
5
3
2
1
4
3
2
1
2
2
1
1
1
1
2
5
1
2
3
4
2
3
1
20
15
1
1
2
1
1
3
4
4
3
3
1
3
3
5
1
4
2
3
8
3
2
3
3
1
4
7
2
2
1
3
2
1
8
2
3
4
1
7
1
1
1
3
2
3
3
1
1
1
5
1
3
1
1
1
3
2
5
2
2
2
4
2
1
1
1
1
4
3
1
5
5
2
5
3
1
2
1
4
3
2
1
2
2
1
1
1
1
2
5
1
2
3
3
2
3
1
2
20
15
1
1
2
1
1
3
4
1
3
3
1
3
3
5
1
4
2
3
8
3
2
3
3
1
4
7
2
2
1
4
2
1
8
2
3
4
1
7
1
1
1
3
2
4
4
1
1
1
5
1
3
1
1
1
3
2
5
2
2
3
4
4
2
1
1
1
1
4
3
1
5
5
2
5
3
1
2
1
4
3
2
1
2
2
1
1
1
1
2
5
1
2
3
2
2
3
1
3
20
15
1
1
2
1
11
5
3
2
1
2
2
2
3
5
6
5
1
2
3
5
3
3
6
2
3
3
2
5
3
5
1
3
3
1
5
3
1
1
2
2
5
4
1
1
1
6
1
2
3
1
5
3
2
2
3
3
4
1
1
3
1
5
2
1
3
2
1
3
3
3
1
2
3
1
1
2
1
3
5
1
3
2
1
17
14
1
1
1
1
3
4
2
3
4
1
3
3
5
1
5
2
4
6
3
2
3
3
1
4
7
2
2
1
4
2
2
8
2
3
4
1
10
1
1
1
3
2
4
4
1
1
1
5
1
3
1
1
1
2
2
5
2
2
3
4
2
1
1
1
1
5
3
1
5
5
2
6
3
1
2
1
4
3
3
1
2
2
1
1
1
1
2
5
1
3
3
2
2
3
1
2
20
15
1
1
1
2
1
2
2
9
4
4
2
2
1
1
2
3
3
6
9
1
1
3
5
2
4
2
2
2
3
2
4
2
4
1
3
2
1
5
6
1
1
1
2
5
3
1
1
2
4
1
2
5
1
3
6
4
2
4
3
4
4
1
1
3
4
2
2
1
3
4
2
2
2
3
2
2
2
3
2
4
1
3
3
1
2
10
1
3
1
3
4
4
3
1
1
5
6
1
2
2
3
4
3
2
4
4
4
2
3
3
3
4
3
3
2
1
4
1
1
5
6
1
1
1
3
1
3
1
2
2
3
1
2
1
1
2
5
2
2
3
5
5
3
2
2
1
3
3
2
3
2
3
1
2
1
1
4
4
1
2
2
2
7
1
3
18
15
1
